# Supplementary material for: Proximity-labeling proteomics reveals remodeled interactomes and altered localization of pathogenic SHP2 variants
Source: EMBO Rep. 2025 Dec 22;27(3):793–826. doi: 10.1038/s44319-025-00674-4 (PMC12894930; doi:10.1038/s44319-025-00674-4)
Supplement: Supplementary file 5 — Dataset EV3 [file 44319_2025_674_MOESM5_ESM.xlsx]

## Sheet: Dataset EV3 legend
Dataset EV3. Protein abundance from total cell lysates matched with TurboID samples.
(A) Log2 intensities of all proteins detected in lysates for all individual replicates across constructs, -/+ EGF treatment without exogenous biotin
(B) Log2 intensities of all proteins detected in lysates for all individual replicates across constructs, -/+ EGF treatment in presence of exogenous biotin

## Sheet: A. Total proteome, no biotin
UniProtID	ProteinName	GeneName	ProteinDescription	log2_normalized-intensity-TurboID_R1_no-EGF	log2_normalized-intensity-TurboID_R2_no-EGF	log2_normalized-intensity-TurboID_R3_no-EGF	log2_normalized-intensity-TurboID_R1_with-EGF	log2_normalized-intensity-TurboID_R2_with-EGF	log2_normalized-intensity-TurboID_R3_with-EGF	log2_normalized-intensity-SHP2WT_R1_no-EGF	log2_normalized-intensity-SHP2WT_R2_no-EGF	log2_normalized-intensity-SHP2WT_R3_no-EGF	log2_normalized-intensity-SHP2WT_R1_with-EGF	log2_normalized-intensity-SHP2WT_R2_with-EGF	log2_normalized-intensity-SHP2WT_R3_with-EGF	log2_normalized-intensity-SHP2T42A_R1_no-EGF	log2_normalized-intensity-SHP2T42A_R2_no-EGF	log2_normalized-intensity-SHP2T42A_R3_no-EGF	log2_normalized-intensity-SHP2T42A_R1_with-EGF	log2_normalized-intensity-SHP2T42A_R2_with-EGF	log2_normalized-intensity-SHP2T42A_R3_with-EGF	log2_normalized-intensity-SHP2T52S_R1_no-EGF	log2_normalized-intensity-SHP2T52S_R2_no-EGF	log2_normalized-intensity-SHP2T52S_R3_no-EGF	log2_normalized-intensity-SHP2T52S_R1_with-EGF	log2_normalized-intensity-SHP2T52S_R2_with-EGF	log2_normalized-intensity-SHP2T52S_R3_with-EGF	log2_normalized-intensity-SHP2E76K_R1_no-EGF	log2_normalized-intensity-SHP2E76K_R2_no-EGF	log2_normalized-intensity-SHP2E76K_R3_no-EGF	log2_normalized-intensity-SHP2E76K_R1_with-EGF	log2_normalized-intensity-SHP2E76K_R2_with-EGF	log2_normalized-intensity-SHP2E76K_R3_with-EGF	log2_normalized-intensity-SHP2R138Q_R1_no-EGF	log2_normalized-intensity-SHP2R138Q_R2_no-EGF	log2_normalized-intensity-SHP2R138Q_R3_no-EGF	log2_normalized-intensity-SHP2R138Q_R1_with-EGF	log2_normalized-intensity-SHP2R138Q_R2_with-EGF	log2_normalized-intensity-SHP2R138Q_R3_with-EGF	log2_normalized-intensity-SHP2E139D_R1_no-EGF	log2_normalized-intensity-SHP2E139D_R2_no-EGF	log2_normalized-intensity-SHP2E139D_R3_no-EGF	log2_normalized-intensity-SHP2E139D_R1_with-EGF	log2_normalized-intensity-SHP2E139D_R2_with-EGF	log2_normalized-intensity-SHP2E139D_R3_with-EGF	log2_normalized-intensity-SHP2Y279C_R1_no-EGF	log2_normalized-intensity-SHP2Y279C_R2_no-EGF	log2_normalized-intensity-SHP2Y279C_R1_with-EGF	log2_normalized-intensity-SHP2Y279C_R2_with-EGF
O75822	EIF3J_HUMAN	EIF3J	Eukaryotic translation initiation factor 3 subunit J	8.1091	9.29566	9.05857	8.7553	9.63861	9.17749	8.79587	8.67961	9.11363	8.14851	9.35935	8.70636	9.14298	8.78158	9.07368	8.58736	8.20018	8.96788	9.06226	8.3036	8.51878	8.98858	9.2491	6.39198	9.51394	9.07105	8.79669	9.30536	8.87433	8.01694	8.60323	8.84003	8.88566	8.69371	8.23996	7.61853	8.10841	7.6152	7.83243	8.74121	8.79048	8.65785	8.26487	9.0726	8.31112	8.53744
P36578	RL4_HUMAN	RPL4	60S ribosomal protein L4	10.7205	10.3956	10.2128	10.5353	11.017	10.7779	10.2902	10.8677	10.4178	11.3758	10.4446	10.3394	10.6319	11.1907	11.1023	10.6329	10.9644	10.7743	10.7997	11.2018	10.7866	10.777	10.8767	10.7578	10.5075	9.919	11.0361	10.0304	10.7736	10.9425	11.1272	10.8738	10.8108	10.7274	9.7953	10.5646	10.653	11.1137	10.069	10.1858	11.0536	10.3603	10.374	11.6298	10.2485	10.8393
Q96P70	IPO9_HUMAN	IPO9	Importin-9	6.88959	4.85296	5.96628	3.66698	9.08187	7.89566	6.43492	7.50222	5.93411	6.67937	4.58225	5.55436	7.77567	4.24358	6.11028	5.90015	5.2727	7.30927	8.59686	6.20449	6.5578	8.3047	7.03331	6.82105	8.18415	8.78693	7.25944	9.14172	6.04723	6.86186	8.35495	7.55195	7.91362	5.71686	9.52026	7.12365	8.2496	7.85381	6.57151	8.2763	7.48555	6.32993	6.62246	7.54895	7.82547	6.68198
P28482	MK01_HUMAN	MAPK1	Mitogen-activated protein kinase 1	7.47903	8.031	8.21342	7.65747	8.42588	8.60573	7.86505	7.97571	7.68721	8.50373	8.55232	7.93903	7.5692	7.8061	8.47376	8.44461	8.11152	7.6003	7.84994	8.41214	5.8644	6.35683	6.51038	8.51282	9.15694	7.94539	7.18585	8.37541	7.90388	8.1209	7.6007	8.73067	8.46707	8.42462	7.75804	8.59431	8.31133	7.10376	6.22434	6.93654	8.56439	7.77509	7.43554	8.1019	7.74703	6.21545
P09417	DHPR_HUMAN	QDPR	Dihydropteridine reductase	8.19928	7.60361	7.37867	7.1401	7.53947	7.1604	7.04494	7.01052	7.17717	7.39637	6.49036	6.63182	7.36018	7.60922	7.46299	7.43417	7.2383	7.1779	8.41276	6.97901	8.17101	7.37319	7.45797	8.44669	7.76708	8.4802	7.97738	8.55672	5.45922	7.01516	7.68235	7.41228	6.66689	6.69269	8.00242	7.75223	7.2913	7.45547	7.60748	7.99021	7.63748	7.43232	7.49663	8.14963	7.13154	8.13029
Q6SPF0	SAMD1_HUMAN	SAMD1	Atherin	-3.73893	-3.99648	-2.86644	-2.44541	-4.96689	-2.46073	-3.17278	-3.07124	-3.4989	-2.94359	-3.96775	-3.02735	-3.10312	-2.75174	-4.95037	-2.5014	-2.44488	-3.22529	5.1926	2.99848	5.50015	2.85458	5.7418	-4.1108	-2.53708	-5.41473	-4.57937	-3.67291	-5.40964	-5.54986	-5.10658	-2.35859	-3.13213	-2.62748	-3.41588	-3.71574	-3.16344	-2.85229	-3.43896	-4.00056	4.20084	-3.14459	4.26456	2.88028	4.55649	-3.27481
Q86X55	CARM1_HUMAN	CARM1	Histone-arginine methyltransferase CARM1	8.55378	8.60789	8.22849	8.41519	7.68482	7.29503	8.22836	7.72734	7.48102	5.82125	6.76031	7.91682	8.52704	8.2926	6.18755	7.41109	7.56677	7.99703	8.41697	8.40612	7.92009	8.38472	7.70016	7.58198	8.13643	9.37274	7.98935	7.84519	7.13595	7.59989	9.07963	5.69009	8.7264	7.04258	8.59379	9.32893	9.83459	9.33299	8.78677	7.98473	7.32672	8.61681	7.62134	7.40827	8.49297	7.01616
O00410	IPO5_HUMAN	IPO5	Importin-5	8.63224	8.45296	8.16669	7.83332	7.8004	7.95153	8.24564	8.17049	8.04541	8.02377	8.63487	8.19652	8.7668	8.02344	8.93962	7.99634	8.97734	8.56205	8.47876	9.66718	8.99784	9.11062	9.30572	8.74477	8.83894	8.38414	8.25461	8.79494	8.49861	8.39205	8.76419	8.57469	8.54056	8.5351	8.82803	8.99146	8.88341	8.46377	8.91616	8.94125	8.47575	8.71453	9.17674	9.66199	8.83114	8.62789
Q9ULW3	ABT1_HUMAN	ABT1	Activator of basal transcription 1	-3.16843	4.4597	1.75453	1.34629	2.67398	-2.33556	1.10926	-2.24244	1.66743	5.19202	-3.14404	3.23084	3.89547	-4.12561	-2.78212	-2.42503	-3.02188	-2.87515	-3.09204	2.39705	1.46146	-3.63379	3.62769	3.71796	-4.21593	-3.20254	-2.25836	2.18612	-3.54525	2.52274	3.36797	2.21337	2.86452	3.80673	5.29455	2.916	3.37321	1.28426	3.3371	2.43672	3.0999	2.83168	2.39009	2.98872	4.15029	2.65866
Q9Y2Z0	SGT1_HUMAN	SUGT1	Protein SGT1 homolog	6.92912	7.27119	7.83582	7.77459	7.43046	7.3816	7.38478	7.72537	8.08556	5.65564	7.38693	7.21834	5.74013	8.45235	8.31262	7.80891	8.12977	7.28016	7.17501	8.23766	7.46235	6.26496	7.44478	6.33454	7.28621	7.47873	8.131	7.39474	8.13892	8.28189	8.04954	8.29266	7.82963	5.70023	6.74777	8.32922	8.06939	8.21763	7.83279	7.42652	8.00047	5.69757	6.77521	7.48501	6.10172	7.63351
P19338	NUCL_HUMAN	NCL	Nucleolin	10.7227	11.0777	10.9645	11.2718	11.0856	11.1528	11.585	10.9504	11.1212	11.0747	11.9802	10.9433	11.3692	11.288	11.1439	10.986	10.8959	11.5392	11.5895	11.0119	11.3666	11.6504	11.6261	11.121	10.9643	11.1331	11.2359	11.6147	11.0111	10.9932	11.4502	11.3915	10.8622	11.9337	12.0017	11.6341	11.9789	11.4852	11.9769	11.6483	11.5969	11.3954	11.3258	10.8255	11.3539	11.9022
P27361	MK03_HUMAN	MAPK3	Mitogen-activated protein kinase 3	7.51607	7.38733	8.3579	8.04061	8.00389	8.17945	8.17502	8.16333	7.6567	8.47859	7.50491	8.2992	8.20185	8.37522	7.42593	8.68193	7.8489	6.69371	6.52962	7.7923	8.64281	8.49184	7.38121	7.401	8.7749	8.46836	7.3999	8.96656	7.26661	8.81612	8.11933	6.66226	7.37262	9.69165	9.23504	9.09868	8.98854	6.62236	8.54686	8.28121	6.42228	8.49632	8.56625	8.54055	6.70411	7.54045
Q9Y2U8	MAN1_HUMAN	LEMD3	Inner nuclear membrane protein Man1	7.58169	7.40242	5.99913	7.12292	7.76049	7.82487	7.33824	7.27429	7.25138	6.65643	8.18065	7.07361	7.10871	7.10809	6.33209	7.05803	7.05699	6.33379	6.33522	6.90143	7.05771	6.78868	5.62058	7.26251	6.92371	6.69834	6.42958	7.56261	6.91327	6.59803	6.30135	6.70727	6.46368	6.5147	7.16963	6.38577	7.80176	6.68604	6.46449	6.41095	6.78011	6.41146	6.40188	7.25362	6.65235	7.26133
Q5VYK3	ECM29_HUMAN	ECM29	Proteasome-associated protein ECM29 homolog	7.29236	6.68903	5.8604	6.0256	7.01408	6.49212	6.20346	7.07153	6.38447	6.15962	6.78977	6.0072	7.43388	6.87084	6.8885	6.70168	6.49014	6.21344	8.11344	8.46578	7.67193	7.84968	7.68437	7.65221	7.71859	7.12921	7.27736	7.05462	6.54715	6.60892	7.57914	7.14024	7.3629	7.20415	7.13212	6.83118	7.40479	6.99948	7.85266	7.53552	7.48445	7.10089	6.76339	8.06169	7.90322	7.30954
Q96T76	MMS19_HUMAN	MMS19	MMS19 nucleotide excision repair protein homolog	4.25155	8.17904	5.0048	5.08512	3.62847	5.86729	5.31326	5.25908	5.73602	4.31557	8.70116	6.24806	5.64217	5.99883	5.70657	5.12548	6.11686	5.20862	6.65561	6.5498	5.0595	6.59026	5.88687	4.74863	7.26208	6.18386	6.06141	6.57255	5.88896	4.53259	6.02515	6.80389	7.17266	5.61726	6.75907	5.37224	6.34233	6.63912	6.99204	6.5524	6.23915	6.27266	6.00147	5.68659	6.5542	5.56805
Q9P258	RCC2_HUMAN	RCC2	Protein RCC2	9.22862	9.81284	9.53726	9.5721	8.80285	8.94911	9.79864	9.92271	9.9909	9.68708	9.22239	9.47684	9.95953	9.17828	9.60929	9.0809	9.10626	8.07248	9.12557	9.14493	8.81873	9.71133	9.8037	9.84676	9.13231	8.33131	9.41716	8.93692	8.95025	8.84493	9.0826	9.07064	9.74502	8.49955	9.19842	8.77711	8.86159	9.05875	9.63429	9.0169	9.38312	9.77024	8.95051	8.88961	8.76686	8.22888
Q99615	DNJC7_HUMAN	DNAJC7	DnaJ homolog subfamily C member 7	8.06004	7.5767	7.39789	6.96638	7.78784	8.21655	8.25093	7.72343	7.66618	7.4686	7.24408	7.57828	7.08983	7.2767	7.51044	7.24726	7.74614	8.24397	8.47844	8.03031	7.80197	8.17644	6.94357	6.57663	7.83212	7.51262	8.26339	6.55658	7.82693	7.62682	7.0521	8.05664	7.44806	6.78591	6.37961	7.8893	6.99142	8.07455	6.8858	7.62188	8.44517	8.03986	8.31423	7.60923	7.18617	7.2616
Q12972	PP1R8_HUMAN	PPP1R8	Nuclear inhibitor of protein phosphatase 1	7.69335	7.14611	5.53094	5.98054	7.33822	5.34581	6.13877	6.45765	5.78316	6.83313	6.71382	5.19068	7.32198	6.65785	6.71495	6.58013	6.32657	5.04067	7.8275	8.43323	7.71278	6.68307	7.61332	6.31674	7.49708	7.41714	6.48784	7.72598	6.43229	5.95699	5.72366	6.67467	6.89196	6.64203	7.2758	6.20945	7.48085	6.59996	7.35924	6.81659	6.66903	7.06122	7.49555	7.43899	6.21271	6.90335
M0QY97;Q9UPT8	M0QY97_HUMAN;ZC3H4_HUMAN	ZC3H4	Zinc finger CCCH domain-containing protein 4 (Fragment);Zinc finger CCCH domain-containing protein 4	6.83106	5.88107	7.29699	6.65438	4.62388	5.06234	6.33186	5.79761	7.06276	5.01886	6.15941	6.1107	5.50175	6.70651	5.0594	5.40216	5.9144	5.54965	5.53785	6.54331	6.33195	6.83636	7.16543	3.61163	5.16399	6.48818	6.40508	6.88053	5.6697	5.061	4.79076	6.26739	6.63993	1.28634	5.0342	6.00123	5.51384	5.74491	6.21324	5.9874	6.51206	6.44532	5.08454	6.01665	6.15656	2.43726
Q96L91	EP400_HUMAN	EP400	E1A-binding protein p400	-2.53713	3.49994	2.39951	2.41417	3.79494	3.99823	3.56549	2.80693	4.55433	4.79673	-2.84832	2.39335	-4.44064	4.47268	2.332	5.10124	-1.89115	-2.32223	4.05793	5.6366	4.78538	3.61074	5.76176	-3.13446	4.33562	4.55347	2.04683	4.02744	3.11105	4.53393	2.29263	4.39366	-5.24313	1.96034	5.40029	3.8789	-3.86963	5.99668	-3.15621	4.67661	5.25048	3.7879	6.51962	5.9557	5.06256	5.51003
P52701	MSH6_HUMAN	MSH6	DNA mismatch repair protein Msh6	9.31008	8.00396	8.32339	7.92931	8.97189	8.79168	8.10261	8.08871	8.46097	8.65157	7.7666	8.09511	8.65357	8.55461	8.2642	8.30711	8.34899	8.45737	8.06981	7.67509	8.39926	8.90318	7.50443	7.08245	8.89958	8.12472	8.57382	8.90681	7.19201	7.59655	8.55027	7.5681	8.72396	7.54748	7.99275	7.95233	8.46929	7.94627	7.42692	8.50201	8.37782	8.08676	8.13557	9.01655	8.1487	7.98838
P55036	PSMD4_HUMAN	PSMD4	26S proteasome non-ATPase regulatory subunit 4	8.50047	8.62622	8.56896	8.38487	7.78054	8.35088	9.17606	9.04491	9.06736	7.7318	6.61698	8.66254	7.91031	7.58435	7.98399	7.27865	7.58871	8.27888	7.01603	7.1214	7.67363	8.94451	7.29072	7.91925	7.7986	6.92363	8.63461	7.13637	7.41953	8.27789	7.36753	8.0262	8.99104	8.7823	8.3747	7.48481	8.46264	7.70992	8.03505	7.72509	7.30188	7.51332	7.52936	9.01662	7.46147	7.01425
Q9NRL3	STRN4_HUMAN	STRN4	Striatin-4	5.69862	4.63184	5.08547	5.22486	6.23896	4.84175	6.69449	6.0038	-2.57944	6.55379	5.62688	3.70097	6.99632	6.79119	6.30836	6.24105	5.68047	5.88648	7.33969	7.36914	7.09621	0.851164	-2.78879	4.733	5.54429	3.0759	7.24197	6.57231	5.26647	4.86967	6.2623	1.6898	6.24756	5.55653	7.25248	-1.23987	5.46014	3.51532	0.717003	5.85668	-3.91939	6.79186	5.48309	4.14	7.64125	7.14472
Q96K37	S35E1_HUMAN	SLC35E1	Solute carrier family 35 member E1	-2.73473	4.80074	0.311078	-2.44262	-4.7035	-2.93996	3.43799	-2.27721	1.86527	-3.62805	3.13828	-2.93019	3.4893	2.82831	3.64961	0.0187703	3.81854	0.556502	4.90272	5.35592	3.14024	4.27012	4.47861	1.98249	2.75125	3.73093	4.31531	4.09609	4.29983	3.08263	3.94995	4.83728	3.73862	4.75548	3.03945	0.376278	4.18296	3.71285	5.28745	4.25751	5.28034	-2.50787	4.09378	2.9789	4.57014	0.302951
Q8N1G4	LRC47_HUMAN	LRRC47	Leucine-rich repeat-containing protein 47	8.28883	7.45629	8.52311	8.23725	7.2838	8.60264	8.17712	8.77756	8.20394	8.26013	8.69689	8.20774	8.24765	7.61128	8.15613	7.38483	7.77103	7.28455	8.91397	7.83642	7.51917	8.78745	9.06007	7.68812	8.35459	8.21074	8.27104	7.90046	8.11977	7.92216	8.33195	8.63826	8.74136	7.71674	8.7207	7.32397	7.63135	8.09172	6.56584	8.415	8.63863	8.41019	7.77773	7.85358	8.96813	8.33218
P49914	MTHFS_HUMAN	MTHFS	5-formyltetrahydrofolate cyclo-ligase	4.52274	3.69115	2.74675	3.23156	4.72999	4.78025	3.97247	3.19914	5.16672	1.59089	5.62862	5.21357	6.57205	6.5907	6.22844	5.83233	6.36944	6.08669	1.75185	4.19712	4.93614	4.5055	6.62383	6.5178	5.59592	6.20264	5.93468	6.37413	6.27902	6.29832	5.31847	6.72568	4.67073	6.19574	6.74516	4.25945	1.23384	4.92932	7.16666	3.27875	6.03674	5.37205	5.53852	5.24145	5.354	5.64259
O00231	PSD11_HUMAN	PSMD11	26S proteasome non-ATPase regulatory subunit 11	8.67756	8.56269	8.53362	7.54406	8.54048	8.51213	8.60961	8.15721	8.326	8.53898	8.47992	8.3796	8.38204	8.53447	9.00995	8.68505	8.13372	8.65928	6.99845	7.85338	8.84933	8.085	8.40921	7.98989	8.5734	7.79081	8.22703	8.90263	7.8874	8.45201	8.24206	8.32367	8.84482	7.64122	7.68143	8.73119	9.13907	7.76812	6.72427	8.79364	7.78475	8.20203	8.16496	8.16449	7.6659	8.83977
Q8NI27	THOC2_HUMAN	THOC2	THO complex subunit 2	5.42903	5.81138	5.48135	4.93667	4.92334	5.9877	4.08609	5.25463	5.02665	5.26823	5.30713	5.86557	6.30912	4.95901	5.20442	4.56676	5.70947	5.73569	6.81924	5.28827	6.24776	6.41457	6.98097	6.7027	6.14708	5.83831	5.63691	6.42723	5.12608	5.73148	6.30266	6.05107	6.15411	5.79687	5.26403	5.43618	6.59295	5.40848	4.73623	5.78161	5.34442	6.19122	7.46334	5.88103	6.76017	7.165
P30153	2AAA_HUMAN	PPP2R1A	Serine/threonine-protein phosphatase 2A 65 kDa regulatory subunit A alpha isoform	9.06011	9.18388	9.30687	9.21541	8.52097	8.58583	9.13127	8.97729	9.0645	9.0109	7.4666	8.85268	9.71517	8.41721	9.35619	8.91758	8.8055	9.1259	8.22983	9.84576	9.58048	9.90046	9.1663	9.43323	8.55233	8.84589	8.81678	9.27536	9.53574	8.82492	9.45684	9.40565	9.43149	8.5836	8.71691	9.60077	9.76692	8.18617	8.77927	8.88274	8.1778	8.94771	8.72627	8.56773	9.66842	8.96235
A6NHR9	SMHD1_HUMAN	SMCHD1	Structural maintenance of chromosomes flexible hinge domain-containing protein 1	7.89534	7.16275	7.11962	7.10515	7.8298	8.19571	7.13939	6.8124	6.68907	8.14164	7.2926	7.16791	6.87117	7.35461	7.64885	6.91194	7.74155	7.41747	6.82763	6.60046	8.18185	8.22966	6.65827	6.20149	7.27066	7.65527	7.13945	8.32626	7.16326	6.2508	7.07704	7.90493	7.48002	7.77701	7.9279	7.18974	6.95534	7.48909	7.18749	7.80181	8.22384	7.05834	7.8652	8.0568	5.78185	7.87271
Q6P2E9	EDC4_HUMAN	EDC4	Enhancer of mRNA-decapping protein 4	7.01557	7.59551	7.05563	7.33578	7.92446	8.10153	6.70652	7.09264	7.07924	7.09162	7.07792	7.06442	7.86954	7.80308	7.75404	7.21197	7.14436	7.58791	8.27338	8.16132	8.31066	8.3004	7.65436	8.22259	8.40566	7.57395	8.02661	8.60658	7.97307	7.0328	7.74	6.85421	8.03986	7.77595	6.634	6.46276	8.20252	6.74406	8.31232	7.35577	7.63321	7.69003	8.50591	7.627	8.43908	9.43204
A0A087X1W2	A0A087X1W2_HUMAN	PRMT1	Protein arginine N-methyltransferase 1	7.87348	6.97857	6.58892	6.51303	6.81262	6.70856	7.2944	7.64875	6.41947	7.89082	7.70943	6.47201	6.89341	7.05087	7.62369	6.27214	6.59245	7.09238	5.28123	5.88257	6.73291	6.25916	7.76564	6.38444	7.56072	8.29678	6.21985	7.36449	7.48504	6.43696	7.79535	6.78314	7.0761	6.87628	7.32247	6.10278	6.09713	6.36143	6.30553	7.21272	6.06599	6.8935	6.83435	7.39653	5.83466	5.90819
A0A140TA09;Q99942	A0A140TA09_HUMAN;RNF5_HUMAN	RNF5	E3 ubiquitin-protein ligase RNF5	4.03182	1.09343	3.56272	4.16994	0.518076	3.81087	3.77788	3.36989	3.43827	4.31366	4.33282	3.89356	5.14154	4.5513	3.69796	2.24638	3.45855	3.8215	3.33252	2.0406	5.27187	2.87994	5.0686	4.76374	3.93223	-0.117813	4.69715	4.03253	4.35068	4.5654	4.33209	4.43856	4.18479	1.06013	2.20394	0.613431	4.62997	4.54376	-1.14006	5.22125	5.33108	3.4036	4.77817	-3.50748	0.851435	5.42028
P55263	ADK_HUMAN	ADK	Adenosine kinase	-3.44828	-3.56742	-2.09079	-4.51165	4.03335	-2.95204	4.02878	3.99278	-2.11695	2.86495	-3.85131	-2.27178	6.80392	6.84113	5.88283	5.24428	5.66078	0.50529	5.23891	5.50885	5.599	4.05233	5.19567	6.24298	3.34486	7.0338	4.62578	-0.258971	3.83565	3.96174	3.27164	-3.96734	7.2986	6.83987	-0.00708061	6.33079	-2.88748	-2.52895	6.18067	5.51108	-5.46467	-0.309522	3.40677	5.34553	5.36188	6.59872
Q99567	NUP88_HUMAN	NUP88	Nuclear pore complex protein Nup88	7.30469	7.91287	7.75359	7.24336	6.95166	7.87284	6.50603	7.67982	7.02746	6.97931	8.60476	7.04761	8.16693	7.86109	7.75548	8.54436	8.2052	8.01342	8.10136	8.09149	7.56351	7.40667	7.91201	8.28365	8.08977	7.10797	7.08056	8.14722	7.31851	7.74148	7.1167	7.43198	7.1849	8.04655	7.72475	8.2367	8.15243	7.53722	8.32245	7.50742	8.24154	8.43353	7.82022	8.19972	8.27379	7.64564
P07954	FUMH_HUMAN	FH	\Fumarate hydratase, mitochondrial\""	7.72959	7.18933	8.65815	9.10827	7.53456	8.78151	8.65151	8.38563	8.68312	9.91885	6.42881	8.70493	6.82401	8.49288	8.65728	8.75416	8.372	9.31371	8.97795	7.77081	8.26834	8.92945	8.88455	8.2642	7.08568	7.41573	6.63975	7.78605	7.25023	8.93402	8.82378	8.04436	7.12713	7.92865	7.68717	8.43883	8.15175	8.88634	8.08671	8.71934	7.83346	8.33854	8.17791	8.02511	9.28363	9.11199
O94826	TOM70_HUMAN	TOMM70	Mitochondrial import receptor subunit TOM70	8.00195	7.31825	8.00275	8.77936	7.66056	8.03009	8.10389	7.46583	8.18428	7.39116	8.70232	8.16009	8.26914	8.01618	7.52006	7.64448	8.28643	8.78809	8.16723	8.30541	6.38045	8.48288	8.30932	7.78795	8.09512	8.87604	8.46722	7.27812	8.25556	8.5226	8.58999	7.97557	8.2899	8.24109	8.54583	8.0229	8.65166	8.56404	8.1393	8.27387	8.66992	8.89044	8.70353	8.91275	9.0445	8.98577
Q96S52	PIGS_HUMAN	PIGS	GPI transamidase component PIG-S	-2.76833	6.04632	3.4216	-3.03553	-3.18831	-4.9169	3.73121	-2.35963	4.47382	5.15409	3.44284	-1.99628	5.19496	4.79084	5.68402	6.00075	3.42024	1.38465	5.35736	6.17487	7.10475	3.87111	3.56977	6.92333	-2.59901	2.51918	6.05051	5.80424	6.23121	5.71333	5.14411	6.0689	-2.89256	7.47755	7.22967	-3.56028	5.61838	7.0871	0.495252	6.57741	7.43883	5.62944	6.21828	6.78208	6.76435	7.80469
P35221	CTNA1_HUMAN	CTNNA1	Catenin alpha-1	7.37238	6.91709	7.7369	7.1058	7.20259	8.21605	6.92157	7.22876	7.7412	8.01089	8.54692	7.06944	7.57842	7.64496	7.6862	7.99308	7.30818	7.79262	7.22724	6.20102	7.09712	7.07806	7.02368	7.13638	6.99229	8.26007	7.80888	6.59114	7.71004	7.47986	7.26307	7.36091	7.41458	7.58816	7.45756	7.32012	7.39368	7.66465	7.97344	7.19327	8.08396	7.22427	6.99315	6.97275	6.47912	7.4631
Q9UL25	RAB21_HUMAN	RAB21	Ras-related protein Rab-21	8.691	8.62865	7.86726	7.97838	8.48732	8.94165	7.60609	6.90769	8.14992	8.15498	7.92914	8.00007	7.88522	8.23924	7.86535	7.65684	7.87589	7.52133	7.27065	6.8332	8.79745	7.53936	7.70818	8.31501	7.77291	8.74918	7.38248	8.47307	7.87616	7.70986	8.37888	8.01972	8.12637	7.60367	8.09	7.10073	9.29759	8.24705	8.67608	8.52272	7.7488	8.22825	6.57703	7.05436	8.24221	8.90975
Q9GZT9	EGLN1_HUMAN	EGLN1	Egl nine homolog 1	1.56159	5.37098	2.05782	5.52722	-4.33934	4.55273	5.34059	4.93639	4.09662	5.0476	1.78342	-0.360448	5.40711	5.66473	6.25256	4.60988	6.17013	6.63241	2.83276	3.50865	5.28193	4.1906	5.79713	5.815	3.39779	6.10736	-2.26724	-3.58567	4.67811	6.22275	2.98549	-3.91955	-4.10869	-3.87975	4.69746	-3.53982	2.91847	-2.38214	6.01533	-2.66929	4.57126	2.56618	3.72196	6.0674	2.74823	3.66911
Q8TC07	TBC15_HUMAN	TBC1D15	TBC1 domain family member 15	6.86872	7.58031	6.39774	5.91844	7.59689	6.39764	6.53104	6.98776	6.86283	7.25336	7.0348	6.11984	7.58768	7.47166	7.27397	7.67988	7.4156	7.32833	7.82937	7.87278	7.70438	7.14564	7.95513	8.26567	7.55439	7.82692	7.6086	7.63899	7.35352	7.27183	7.35255	6.50154	7.64968	7.90136	8.05194	0.755334	6.46648	7.25891	6.59204	7.55164	7.22022	6.83806	6.96201	7.15202	7.6951	7.77235
A0A0G2JIW1;P0DMV8;P0DMV9	A0A0G2JIW1_HUMAN;HS71A_HUMAN;HS71B_HUMAN	HSPA1B;HSPA1A;HSPA1B	Heat shock 70 kDa protein 1B;Heat shock 70 kDa protein 1A;Heat shock 70 kDa protein 1B	12.1978	11.9784	12.3851	12.1123	11.9135	12.236	12.0083	11.7635	11.5694	10.9262	10.848	11.5837	11.3741	12.0955	11.6301	12.0324	10.9848	11.3965	11.6607	12.0554	12.2264	12.7662	11.6265	11.5479	12.117	12.1713	12.035	11.83	12.2556	12.7131	12.1134	12.1271	11.8376	12.0669	12.3683	11.8998	11.4053	11.853	13.5311	12.0627	12.1298	12.1142	11.9615	12.7792	11.7102	11.2981
Q8TAE8	G45IP_HUMAN	GADD45GIP1	Growth arrest and DNA damage-inducible proteins-interacting protein 1	8.14755	8.00767	7.54275	7.68917	7.29385	7.83922	7.91913	7.60371	7.09853	6.75675	8.3563	7.61772	8.14391	7.04811	6.88178	7.95057	7.41406	6.96891	7.00236	7.86034	8.72196	8.41823	7.87282	7.22346	7.84745	7.58776	5.72069	6.08077	7.11136	7.10485	7.52408	7.77015	7.78048	7.61094	6.98867	7.81004	8.56306	8.03379	7.28732	7.60843	8.04535	7.34911	7.91821	7.39767	8.12654	8.84982
P31948	STIP1_HUMAN	STIP1	Stress-induced-phosphoprotein 1	10.6832	10.4427	9.98389	10.8688	9.81895	10.9192	10.6699	11.0178	11.1164	10.1798	10.4693	10.856	10.0374	10.3829	10.8391	10.2538	10.7709	10.5868	10.9774	9.41885	10.6459	10.0488	10.7269	10.1043	10.5514	10.5165	10.1832	10.3887	9.96205	10.416	10.6867	10.5777	10.2377	10.0242	10.0784	9.92669	10.1526	10.5644	10.9553	10.7245	10.0901	9.93852	10.8514	9.26723	9.69308	10.0902
Q13423	NNTM_HUMAN	NNT	\NAD(P) transhydrogenase, mitochondrial\""	9.01272	9.04182	8.68759	8.73019	8.49935	9.03675	7.7866	8.4648	8.07718	7.7193	9.07118	8.94787	8.4458	8.29103	8.74282	8.74026	9.32315	8.68437	8.18304	8.86003	9.09775	9.00483	9.43115	8.57579	8.38447	8.54744	8.23841	8.63203	7.97108	8.69613	7.90633	8.66279	8.17077	8.98452	9.02839	9.17129	8.90238	8.70759	8.57936	8.72905	8.75637	8.53112	8.72153	9.28802	8.29889	8.84001
Q14498	RBM39_HUMAN	RBM39	RNA-binding protein 39	8.57092	8.72306	8.22218	8.01467	4.02252	7.02473	8.00324	7.64432	7.95151	7.89285	7.14397	7.88742	7.48721	8.1717	8.34971	8.15275	7.86153	8.56018	8.82131	7.9044	8.28657	8.8595	8.20383	5.91571	8.97127	8.11031	8.19443	9.35703	8.40245	7.85025	8.0582	8.80359	7.96241	8.57797	7.631	7.277	7.91508	7.47469	7.8371	8.34162	7.90131	6.9216	6.13005	7.14652	8.37713	7.47478
P62877	RBX1_HUMAN	RBX1	E3 ubiquitin-protein ligase RBX1	6.25165	6.57673	6.79741	5.53065	5.48962	6.94203	6.76742	5.25395	6.67786	6.62174	6.62071	5.9548	6.67316	7.15499	6.74773	7.04804	7.19701	7.0547	7.74692	7.1469	7.08795	6.3744	7.91081	6.10261	7.20858	7.73676	6.27988	7.9762	7.09855	7.16944	6.4802	5.06805	7.39429	8.2148	8.01746	7.24408	6.54709	5.19265	5.39176	7.07165	5.51296	5.52881	8.04777	6.48955	6.81888	5.97515
H0Y8X4;O43598	H0Y8X4_HUMAN;DNPH1_HUMAN	DNPH1	2'-deoxynucleoside 5'-phosphate N-hydrolase 1 (Fragment);2'-deoxynucleoside 5'-phosphate N-hydrolase 1	7.10569	8.99068	8.29317	6.55594	8.80962	7.96149	8.03642	8.16057	7.71638	8.68789	8.19161	7.07118	7.83666	7.90346	7.48103	8.76012	8.95081	8.12823	8.57685	6.59616	8.13615	7.71795	8.58046	6.7507	7.78894	8.01093	8.00704	8.55701	7.74655	7.63328	7.9741	8.42593	8.09909	8.37953	6.81015	7.52346	8.51052	8.17002	7.131	7.93628	7.22062	7.63388	7.12434	7.986	7.85292	7.98093
C9JRZ6;Q9NX63	C9JRZ6_HUMAN;MIC19_HUMAN	CHCHD3	MICOS complex subunit;MICOS complex subunit MIC19	7.98837	6.26719	9.23915	9.42859	9.22152	7.96644	8.88482	8.78893	9.75103	7.26343	6.90153	9.96188	7.61927	8.82758	8.47084	9.02508	9.02907	9.20071	8.85451	8.65324	9.39472	8.76649	8.95686	7.18297	7.61497	7.84855	9.05261	8.08052	9.06389	9.46753	8.76829	9.16405	7.65283	9.44912	8.13647	6.01372	8.71838	9.44806	8.49266	8.67994	9.22426	7.539	10.0612	9.82674	9.1523	9.20484
P26641	EF1G_HUMAN	EEF1G	Elongation factor 1-gamma	10.5873	11.6283	11.2536	11.1422	10.4982	10.7645	11.2229	11.257	11.1826	10.78	11.1908	11.4427	11.7911	11.0765	11.5033	11.185	11.4699	11.1128	11.4268	11.1822	10.9462	10.8284	11.1605	11.2419	11.5715	10.7316	11.4866	11.5105	11.6035	11.4355	11.733	11.7337	11.3998	10.6417	11.2767	11.1971	10.9587	11.2492	11.2155	11.2325	11.4398	10.4976	11.5557	11.3712	11.2336	11.301
P31350	RIR2_HUMAN	RRM2	Ribonucleoside-diphosphate reductase subunit M2	7.47293	7.69123	7.84281	7.70715	8.01064	7.85164	7.92538	7.99014	7.79766	8.31781	8.50174	7.96478	9.2209	7.29155	8.83541	7.67249	7.62598	7.57888	7.79216	8.5038	8.04568	8.22533	7.70191	7.69377	8.49887	7.10785	8.38485	7.91267	8.27392	7.38746	8.13289	7.78031	7.22533	8.10012	9.0109	7.56135	8.42172	7.81103	8.02819	7.49049	6.94563	8.08182	7.45736	6.72982	7.69661	7.68877
D6RER5;D6RGI3;Q9NVA2	D6RER5_HUMAN;D6RGI3_HUMAN;SEP11_HUMAN	2025-09-11	\Septin-11;Septin 11, isoform CRA_b;Septin-11\""	8.62248	8.20443	9.16752	8.89642	8.68654	8.7984	8.74964	9.2318	9.67168	9.19393	7.71995	9.11704	7.45799	8.97543	8.35172	7.90712	8.2383	8.34168	7.63835	7.15754	7.2937	7.77788	6.98021	7.74054	6.73499	8.25069	7.83198	7.45917	8.33964	8.36424	7.16799	8.15993	8.37136	5.59484	8.49533	7.58724	7.22949	8.03409	6.62406	7.6755	8.04174	8.33793	7.88088	7.81999	7.71855	7.9875
Q96BN8	OTUL_HUMAN	OTULIN	Ubiquitin thioesterase otulin	6.70122	5.63079	2.52269	2.10632	2.85082	-3.10346	5.77671	6.48267	5.4101	6.16361	5.30437	6.13413	5.80088	5.01707	5.41626	5.34091	-2.82986	-3.98197	5.59354	7.07454	6.24313	6.89264	6.52977	2.72312	5.42158	7.24878	5.64564	2.79909	4.79056	5.21788	5.73061	4.92935	6.82923	-1.749	4.00362	6.36602	6.43549	5.60559	7.31281	6.53029	2.92485	6.37391	6.15253	7.24444	6.41657	5.84217
Q9UNS1	TIM_HUMAN	TIMELESS	Protein timeless homolog	3.49739	1.94024	3.86059	4.25753	4.85479	-2.66461	-2.35456	-2.64665	4.39323	-3.25289	-4.55627	3.6423	-1.57566	4.83888	5.57103	4.57433	5.7555	5.37267	-3.86778	3.11146	4.12458	5.22977	1.30562	4.82197	-2.55205	2.86257	6.08293	6.61433	-2.12995	5.4162	5.08214	3.79059	-3.63594	5.93466	5.93562	-3.84263	5.05344	3.69818	-1.31595	5.20773	4.71675	4.22605	-5.23101	-3.90887	-2.88799	-3.17384
P08559	ODPA_HUMAN	PDHA1	\Pyruvate dehydrogenase E1 component subunit alpha, somatic form, mitochondrial\""	10.358	9.33017	8.8139	9.30439	10.0127	9.23441	8.56924	9.49303	9.01977	9.7709	8.91344	9.10367	9.432	9.76904	10.0449	9.44527	9.11784	9.82266	9.28629	8.903	8.76114	9.3646	8.82925	9.1085	9.55899	9.45119	9.62146	9.52839	9.39496	9.14059	9.98415	9.79138	10.1219	10.1112	9.08309	9.6476	9.69238	9.50069	9.82066	9.83154	9.02675	9.32623	9.2887	9.12713	9.61427	9.87189
Q99733	NP1L4_HUMAN	NAP1L4	Nucleosome assembly protein 1-like 4	8.94625	9.77643	9.23164	9.27817	9.64099	8.52975	9.07153	9.35439	8.92886	9.24769	8.55746	9.06909	8.50431	9.57911	9.71181	8.99409	9.78435	8.33516	9.7807	9.43989	8.77072	8.73082	9.12578	9.16764	9.23988	9.79201	9.51891	9.4409	9.23286	9.12609	9.40593	9.34195	8.27093	8.80878	8.10781	8.79108	8.23145	8.50475	9.26798	9.51285	9.19601	9.41167	8.84328	8.65376	9.8883	8.18756
Q9NWH9	SLTM_HUMAN	SLTM	SAFB-like transcription modulator	5.768	5.78015	5.76391	5.96757	5.38597	6.1579	7.24215	5.67612	6.58188	5.98928	5.07517	6.30554	2.16315	4.99202	5.50524	5.22795	5.07146	3.19563	6.44401	7.31719	7.43751	6.46127	6.84996	4.30285	-4.08578	3.98386	5.08655	0.743155	4.64306	5.74422	4.62374	0.45503	0.840149	-4.24396	-6.19232	-3.23643	5.77798	3.15275	5.28746	-2.93061	4.91697	-1.2775	7.90797	6.08537	7.73565	3.12929
P49006	MRP_HUMAN	MARCKSL1	MARCKS-related protein	8.27201	8.99532	8.90782	9.34447	8.71399	7.85815	8.16724	8.14701	8.75459	9.01486	7.63717	8.21652	6.84702	7.47786	7.35959	7.1457	8.08951	7.49189	4.59464	6.91551	5.88101	5.95756	6.76619	7.04166	8.39055	7.7265	7.88355	8.31163	7.40066	7.67334	7.01519	6.05116	6.73047	7.10744	7.33773	6.68067	5.34197	5.67394	7.26107	6.14728	6.2409	5.84089	4.77835	5.16195	4.40305	7.05654
Q9NS69	TOM22_HUMAN	TOMM22	Mitochondrial import receptor subunit TOM22 homolog	8.41052	8.06032	7.50608	7.72046	8.17664	8.54836	7.30266	7.44155	7.35877	8.63464	8.1708	8.25127	8.10368	7.82837	7.93953	7.97223	8.14151	8.15697	8.50979	8.83756	8.9981	9.94793	8.76489	7.62453	7.67057	8.27317	7.81961	8.089	7.75328	7.89434	8.45744	8.14975	8.3732	8.20128	7.05524	8.34797	8.95122	9.18186	8.78319	8.84972	8.68972	8.82449	8.22777	8.73372	8.74241	8.94435
E7EPT4;P19404	E7EPT4_HUMAN;NDUV2_HUMAN	NDUFV2	\NADH dehydrogenase [ubiquinone] flavoprotein 2, mitochondrial;NADH dehydrogenase [ubiquinone] flavoprotein 2, mitochondrial\""	7.017	5.93438	7.32083	7.96715	6.80433	8.026	6.79977	7.3503	6.64741	8.00302	7.67842	7.45676	6.49146	5.80788	6.95141	6.8286	6.55299	6.88107	8.18493	6.4187	5.45682	7.54846	6.31761	1.20987	7.54939	6.77822	6.114	6.55457	7.14168	7.43148	6.08133	6.37888	-5.50307	6.70971	5.65524	-0.175509	3.89252	4.42467	5.07732	5.43326	5.44573	5.56641	3.25422	5.04358	8.03739	6.80289
Q8IZL8	PELP1_HUMAN	PELP1	\Proline-, glutamic acid- and leucine-rich protein 1\""	7.26572	5.37994	8.11248	7.43024	6.03774	6.31066	6.56879	6.13877	8.02639	6.99154	7.68923	7.96248	8.47366	7.8701	6.35665	7.43639	7.22949	6.95577	8.27628	5.74041	8.54159	7.15414	8.49341	8.68235	7.56175	6.73746	7.21145	8.08758	7.85251	7.81838	8.4601	7.55735	6.0212	7.2438	6.08392	6.98743	6.78961	8.33057	8.57451	7.61683	8.12518	8.17626	7.86221	8.7751	8.4594	7.85495
A0A087WZN1;O43837	A0A087WZN1_HUMAN;IDH3B_HUMAN	IDH3B	\Isocitrate dehydrogenase [NAD] subunit, mitochondrial;Isocitrate dehydrogenase [NAD] subunit beta, mitochondrial\""	8.90668	8.10123	8.02014	8.86152	8.21562	9.03473	8.19803	7.84503	8.49181	8.9837	8.22731	8.62968	8.69189	8.43263	8.56261	9.01779	8.19993	7.76262	8.69439	8.6877	9.19098	9.37201	9.62114	9.35338	8.30609	8.37293	8.3803	9.58568	8.90112	9.0395	8.76224	8.94001	9.07255	8.81266	9.23338	9.04909	8.98662	8.16575	9.38076	9.12733	8.53365	8.37133	9.21406	8.82031	8.61738	8.97403
P13995	MTDC_HUMAN	MTHFD2	\Bifunctional methylenetetrahydrofolate dehydrogenase/cyclohydrolase, mitochondrial\""	7.14191	5.97135	7.33172	5.78496	6.60894	6.16014	6.91869	6.58051	6.33617	7.88914	4.2431	6.5819	7.08623	5.6812	7.04556	7.17989	6.90994	7.63254	7.87467	8.27524	8.36844	6.99344	7.75464	6.72615	6.76899	7.03502	7.69678	6.61245	7.07736	6.92993	6.93108	7.67038	7.40813	8.16356	6.15051	8.40537	6.88951	7.41648	6.33579	7.81941	8.24388	8.05527	7.0919	6.42807	7.9979	8.06121
Q05397	FAK1_HUMAN	PTK2	Focal adhesion kinase 1	-2.34883	7.68509	-3.15393	-1.94451	-3.51934	6.90163	-3.70813	-3.05738	-4.39254	-3.96815	-4.10672	-2.28803	-2.96455	-2.45267	-2.5813	4.77149	-4.99519	-3.74778	4.88961	-3.02757	-3.9268	4.1569	-3.86267	7.10128	-4.47822	5.71739	4.44443	-4.50945	-3.23494	6.25338	-3.21642	-3.1004	-2.77836	-2.65222	4.62987	4.29144	-2.72872	-4.60271	-2.85887	-2.43214	0.616503	-4.24789	-5.26232	0.777448	-4.09841	-3.26634
Q9H7E9	CH033_HUMAN	C8orf33	UPF0488 protein C8orf33	4.4095	4.82397	6.35523	5.18762	4.34078	6.25932	5.73012	5.19027	4.69952	4.41268	6.66653	1.95773	6.02799	4.96094	6.12117	5.39608	6.48789	5.67361	7.13088	6.70396	5.98607	6.31273	5.73605	5.79463	5.18433	5.26359	6.55655	4.95473	5.88688	5.87099	5.77749	6.95763	5.70216	6.39279	4.67983	5.45618	4.49834	6.45773	5.59341	5.99474	3.70276	6.19923	6.21416	6.14871	6.43895	4.87951
O95336	6PGL_HUMAN	PGLS	6-phosphogluconolactonase	7.08117	7.02674	0.763133	0.0002729	6.89761	5.48682	4.9159	6.17898	1.80036	6.45621	3.9522	1.4038	8.24259	7.75318	7.62304	7.19172	7.69494	7.63238	9.10562	8.13363	8.7845	8.65164	7.34092	7.32831	8.84492	8.3299	8.4105	7.442	6.75374	6.44075	9.11081	7.7406	9.19457	8.30308	8.92646	8.87851	7.74152	6.44745	9.73012	8.86307	6.3254	6.35471	8.46088	7.86626	8.70945	8.43034
P55060	XPO2_HUMAN	CSE1L	Exportin-2	9.5529	9.09946	9.771	9.1692	9.89145	9.81479	9.47645	9.71522	9.52576	8.97597	9.46472	9.75278	9.23066	9.87925	9.7849	9.86737	9.1261	9.83945	9.15488	9.7691	10.2038	9.6361	9.9005	10.5286	9.73309	9.83949	9.62875	10.1063	9.75001	9.41796	9.59911	10.7351	9.85157	9.87385	9.52786	10.4766	9.43682	9.01412	9.92912	8.92943	9.33248	10.302	9.59433	10.479	10.2973	9.67258
O15269	SPTC1_HUMAN	SPTLC1	Serine palmitoyltransferase 1	8.28989	8.56253	8.04945	8.19134	8.8479	8.18268	7.75878	7.9649	7.05358	8.24384	8.52165	7.64365	8.9648	8.35747	8.13541	8.32417	8.55023	8.45715	7.99227	8.02709	7.97009	7.48536	8.09653	9.09598	8.64746	8.95966	7.94237	7.92013	8.10797	8.46286	9.00414	8.12179	8.12084	8.40511	7.80338	7.99366	8.09214	7.56723	9.01546	8.52026	9.18524	7.60664	8.00072	8.46305	7.40561	8.99821
A0A024R4E5	A0A024R4E5_HUMAN	HDLBP	\High density lipoprotein binding protein (Vigilin), isoform CRA_a\""	8.63292	9.30369	8.76689	8.53226	7.148	9.20236	8.48516	8.67635	8.49729	9.31876	8.90715	8.29481	9.04015	8.8106	8.80342	9.01547	8.75628	9.12019	9.36192	8.02237	8.90704	7.86153	8.76724	8.11164	9.24044	9.04597	9.24492	9.53442	8.98652	8.98658	9.1728	8.3354	7.68243	9.22645	8.39014	8.87457	8.59158	8.54127	9.26711	8.70265	8.54343	7.72131	8.51471	8.67806	8.68191	8.61445
Q53H12	AGK_HUMAN	AGK	\Acylglycerol kinase, mitochondrial\""	7.6352	6.82627	7.42347	8.45212	8.63084	8.12083	7.848	6.54821	7.97703	9.40286	8.95817	8.59215	7.07144	8.40512	8.12546	8.93261	8.87798	7.25594	9.03109	9.46614	8.45068	8.02145	8.58317	8.8691	8.54578	8.69723	7.92341	8.10284	8.59317	8.63136	8.46721	8.95909	9.17886	8.50674	7.36002	9.9547	8.70184	9.1801	9.46337	8.66398	8.20159	8.7505	8.23534	5.04295	8.28268	9.32695
A0A0D9SG77;A0A1B0GVL3;Q05086	A0A0D9SG77_HUMAN;A0A1B0GVL3_HUMAN;UBE3A_HUMAN	UBE3A	Ubiquitin-protein ligase E3A	5.35511	6.73743	5.15415	5.62917	6.36021	0.737354	6.53303	5.45651	8.66433	5.64449	5.6316	5.04511	6.55565	6.65962	6.56729	6.93067	6.26721	6.59429	7.26515	6.63024	6.19142	6.5339	5.2991	5.91163	8.02133	7.16536	6.24368	5.33931	5.93838	7.44309	4.63789	6.01497	6.69296	6.08439	6.74288	7.3166	6.33903	5.89385	6.99658	5.86703	5.44789	5.32035	6.54663	5.35998	5.97619	5.17126
Q9H019	MFR1L_HUMAN	MTFR1L	Mitochondrial fission regulator 1-like	2.48942	-2.06505	2.41401	4.94051	5.33557	4.89343	4.52322	5.17658	4.09	5.07397	5.043	4.32736	4.12415	2.21689	3.31934	5.13323	5.65021	3.3493	5.21678	3.6406	-3.20036	-3.42138	4.02257	5.2599	3.23403	4.92629	2.96305	1.64024	5.5096	4.5953	3.96704	2.20673	3.9246	4.92135	4.64483	-0.795308	4.35852	3.7379	3.70896	3.44399	4.65746	-2.43718	5.33327	3.81371	6.05089	4.94313
Q14980	NUMA1_HUMAN	NUMA1	Nuclear mitotic apparatus protein 1	9.109	8.74751	9.14249	9.94373	9.31354	9.43662	9.39588	8.5841	9.2508	9.22845	9.1242	9.52057	9.28364	9.23769	9.23386	9.16442	9.11702	9.04913	9.3413	9.6251	9.87251	9.63229	9.44533	9.77959	9.48901	9.0077	8.81157	8.98737	9.94951	9.75529	9.09746	8.83757	9.6823	9.24771	9.32413	9.27265	9.23819	9.08445	8.9201	9.15156	9.49341	8.85402	9.643	10.4466	9.55124	9.50513
Q9UNF0	PACN2_HUMAN	PACSIN2	Protein kinase C and casein kinase substrate in neurons protein 2	4.87668	8.06117	8.35483	7.93096	7.36145	8.02526	7.71916	8.4664	8.11103	8.22665	7.99669	8.33556	8.54409	8.48165	8.50905	7.62327	6.48243	8.64709	7.16093	7.67522	7.94571	7.79259	7.73103	7.18187	7.36209	8.42075	7.49397	7.47963	7.64763	7.77694	8.08467	7.47753	8.75992	7.6841	7.31682	6.43239	7.60805	8.12747	7.56416	6.67704	8.07801	8.22252	6.18501	6.66454	7.29097	7.43272
Q7Z6E9	RBBP6_HUMAN	RBBP6	E3 ubiquitin-protein ligase RBBP6	6.1466	6.03693	6.57827	6.21893	6.35942	7.57567	5.76895	6.62814	7.25981	5.92701	6.52325	6.81888	3.59127	5.92448	3.62163	6.8335	5.09315	6.04709	5.22896	5.80982	4.56677	6.00736	6.08621	5.05902	6.64994	5.51815	-3.27852	4.50706	6.52433	7.04355	3.5883	6.72275	3.60299	6.67093	4.73544	4.92287	6.95717	5.84672	-4.87311	4.74641	6.62099	5.76885	7.11681	5.83921	5.89556	5.66781
Q9UBQ7	GRHPR_HUMAN	GRHPR	Glyoxylate reductase/hydroxypyruvate reductase	7.38866	7.84498	7.63762	7.42603	8.38826	8.46074	7.53145	8.08074	8.00524	8.97661	8.17263	7.70415	7.80276	7.96924	8.12824	8.90772	8.54151	8.55582	8.22486	8.17943	8.34784	8.08309	7.4042	5.78767	7.91846	7.75648	8.80138	7.87102	7.92744	7.47992	8.7891	7.99254	8.18121	6.61078	5.78514	8.48105	8.05378	7.76333	7.67264	7.78355	8.0817	7.63394	6.84922	8.26737	8.05956	8.46125
P43304	GPDM_HUMAN	GPD2	\Glycerol-3-phosphate dehydrogenase, mitochondrial\""	8.4721	7.56204	8.44634	8.14989	7.87976	7.84638	8.25991	7.85256	8.02589	7.95688	8.66056	8.32166	7.29033	8.18818	8.07695	8.21759	7.71651	7.91378	6.56277	8.11689	8.39469	7.99497	7.61168	7.5328	7.85429	8.59585	8.48082	7.69604	7.7435	8.07858	8.53947	8.2517	8.07111	8.08945	7.95164	8.39867	7.33375	8.22957	8.23466	7.24628	8.17368	7.61463	8.71642	5.82433	7.47041	7.94175
P51452	DUS3_HUMAN	DUSP3	Dual specificity protein phosphatase 3	7.02998	5.99283	6.10158	4.44403	4.4824	5.5918	5.44957	5.91581	5.66764	4.2467	5.23146	5.90622	5.68589	5.64996	5.13493	5.86281	5.50954	4.38441	5.05027	7.13675	5.818	7.4448	5.99045	5.30272	5.86298	5.66347	5.58418	4.80158	5.43074	4.69628	6.35252	5.36472	4.98193	2.68316	-0.893163	5.79156	2.33867	5.16653	6.88999	-2.59596	5.58421	6.84766	5.05982	5.94477	7.09689	4.91158
O43395	PRPF3_HUMAN	PRPF3	U4/U6 small nuclear ribonucleoprotein Prp3	5.71065	6.52057	7.65805	7.52495	7.18563	6.7224	7.62059	7.61186	6.73159	8.24072	7.58794	7.9503	6.50398	6.37865	7.25135	7.27129	6.54079	5.6097	7.55872	8.24777	8.21128	6.62314	6.71856	7.98705	6.25928	6.20605	6.70839	6.61767	6.54688	6.81269	6.68544	5.70992	6.25999	5.45588	6.22363	8.20513	6.6691	7.21704	7.06527	6.72895	7.23495	6.2479	6.94351	7.26551	6.87505	7.59738
Q86VP6	CAND1_HUMAN	CAND1	Cullin-associated NEDD8-dissociated protein 1	9.97623	9.9525	9.36501	9.51607	9.90731	9.91585	9.76845	9.84721	9.30771	10.0208	9.9832	9.63978	9.33499	10.0834	9.66997	8.81899	9.68113	9.17958	9.82246	10.2826	9.99987	10.1122	9.96781	9.58527	10.0063	10.3915	9.39808	9.76955	9.75967	8.99184	9.97212	9.73389	9.644	10.2156	10.2815	10.4203	10.5593	9.54303	10.6429	9.94751	10.0769	9.28433	9.6874	10.0512	10.809	10.223
O43583	DENR_HUMAN	DENR	Density-regulated protein	9.07055	9.00703	7.89486	7.97442	7.03545	8.41259	8.50893	8.12302	8.82404	8.48318	8.59292	8.15476	8.4286	7.29067	7.71177	7.65548	7.68792	7.34213	8.54678	7.45282	8.74057	8.95889	7.50075	6.21566	8.83578	8.32317	8.1286	8.37818	7.59484	7.8279	7.53177	7.33845	7.90284	7.60403	8.53447	7.78634	8.24454	7.54087	8.11627	7.26013	7.44071	6.65973	7.74443	9.19287	6.56831	6.26034
Q9H9A5	CNO10_HUMAN	CNOT10	CCR4-NOT transcription complex subunit 10	5.62538	5.86624	5.03332	3.47016	4.97591	2.78123	5.38727	2.79253	4.44106	2.58328	0.102806	-3.9784	5.53541	5.57336	4.58135	5.03201	4.74914	5.68191	6.65407	4.87697	5.05485	4.80578	6.41071	5.31365	5.87201	5.90583	3.63442	4.04157	3.15227	4.74062	5.78573	4.79556	5.35674	2.84656	5.68529	5.95657	4.63954	5.72949	4.81772	6.10955	6.32437	5.76178	5.65078	6.14689	5.08727	2.76698
Q15293	RCN1_HUMAN	RCN1	Reticulocalbin-1	8.56079	10.0744	10.4148	10.1457	9.44784	9.56035	8.65854	9.92182	9.9232	9.42219	9.37439	9.916	9.51642	9.43268	9.40123	9.16953	9.74494	9.45167	9.79541	8.85315	10.5053	9.43843	9.23006	9.73798	8.70785	9.35038	8.75829	8.37398	9.3137	8.97571	9.242	9.06774	8.99332	8.48404	8.99863	8.12025	9.24693	9.27025	9.62205	9.23689	9.26415	9.1389	8.56456	10.2583	9.61378	8.90621
O15382	BCAT2_HUMAN	BCAT2	\Branched-chain-amino-acid aminotransferase, mitochondrial\""	8.93931	8.78927	8.09888	8.2785	8.65291	8.96229	8.18092	8.90253	9.32823	8.94527	9.02517	8.31587	8.28807	7.676	7.94325	8.31379	9.30697	7.87888	8.68565	8.34346	8.65662	8.4845	9.32183	9.76859	8.49242	6.43318	8.6669	7.14044	8.08844	7.45779	8.80823	8.69436	7.63562	8.95681	8.90149	8.04027	7.77953	8.45008	7.50277	8.46522	7.83427	8.69202	8.44537	9.25084	8.86441	9.07132
P30038	AL4A1_HUMAN	ALDH4A1	\Delta-1-pyrroline-5-carboxylate dehydrogenase, mitochondrial\""	4.6093	7.2195	3.856	5.72022	6.96752	6.12672	4.75681	1.29462	5.2903	7.49321	5.46163	5.67552	6.91122	6.48488	7.27763	7.14139	7.26999	7.25705	7.81254	5.08385	7.30522	3.4243	7.35388	7.4771	7.6003	5.20133	6.56606	6.94384	6.64351	7.21977	7.45805	6.56021	6.97644	7.40392	5.43636	6.68188	6.95105	7.64236	6.743	7.14812	7.41567	6.55072	8.12491	8.37285	7.38131	7.99982
P67809	YBOX1_HUMAN	YBX1	Nuclease-sensitive element-binding protein 1	9.59375	9.87654	11.1137	11.4895	11.9404	11.1829	11.8618	11.081	10.7005	10.4186	10.0485	11.5067	10.5201	11.6011	10.9239	11.1511	10.9631	11.7566	10.8673	9.35242	10.1867	10.4421	10.0989	9.7935	10.882	10.4751	11.4802	11.2832	11.0782	11.7396	11.3493	10.4787	10.3534	10.4759	10.9158	10.5923	10.4878	10.3792	11.1097	10.7134	10.7826	11.0152	10.414	9.49948	11.4395	10.9758
Q96QE3	ATAD5_HUMAN	ATAD5	ATPase family AAA domain-containing protein 5	-2.48575	2.71995	-2.52455	-2.02971	-3.35916	-3.20899	-2.93657	-2.34929	-3.60277	-2.33999	-3.75609	-2.0155	-3.24003	-2.43111	-2.59171	2.81488	0.963561	-3.77231	2.10512	-2.9782	3.33847	-0.840602	3.56921	-3.32022	-2.55086	-3.20825	-3.38838	3.95429	3.54472	1.66101	3.00942	3.56569	-3.32307	-2.57893	-3.2815	-3.5559	4.11082	1.55712	-3.69845	-5.06074	2.10367	1.29999	-2.77498	2.29937	3.66438	-3.44317
Q96GM8	TOE1_HUMAN	TOE1	Target of EGR1 protein 1	3.59112	5.19818	5.40922	5.52698	-2.88153	6.74741	3.94737	-2.97099	5.79279	-5.0514	1.88665	6.21009	7.43929	6.06067	6.7103	6.48837	6.33669	0.100458	5.72249	4.86365	5.40426	5.90168	6.16383	5.14277	6.74992	7.0931	6.55152	6.63928	6.16513	5.0286	5.06445	6.16132	3.22944	-1.76551	6.14687	6.5732	5.33588	6.25259	5.50797	0.784364	6.51845	5.41273	4.49938	5.98579	5.65439	6.12472
P35251	RFC1_HUMAN	RFC1	Replication factor C subunit 1	7.09406	6.12384	6.46347	6.55746	7.11744	6.92706	6.32099	6.67695	6.71881	6.57363	7.18265	6.72334	6.14541	5.95296	6.49873	6.00222	6.61183	6.89432	6.97618	6.40041	6.9903	6.77765	6.67224	7.21327	6.28509	7.24538	6.37529	6.87687	6.38575	6.48094	6.6062	6.6982	6.28186	7.24685	5.88792	7.32209	7.80974	6.94762	5.54035	6.50245	6.27831	6.35107	6.50942	7.05804	7.63081	6.19296
P12270	TPR_HUMAN	TPR	Nucleoprotein TPR	9.5121	9.20218	9.30101	9.94358	9.75837	10.0163	9.8032	9.91171	9.76176	9.08549	10.2928	9.73226	9.81318	9.31437	9.88027	9.40756	9.38273	9.46261	9.73439	9.58588	9.50207	8.93245	9.26997	9.03887	9.04214	9.35373	9.52277	9.04307	9.29785	9.24066	9.47694	9.36864	9.23568	9.19732	9.6432	9.29777	9.78631	9.08624	9.60938	9.74178	9.73372	9.81392	9.51504	9.8299	8.91566	9.76682
P16383	GCFC2_HUMAN	GCFC2	GC-rich sequence DNA-binding factor 2	-3.4916	3.39979	-4.07252	1.78618	-3.28876	-4.31599	3.91928	-3.14486	0.853204	2.93796	-3.75639	1.71381	3.24672	-3.01814	2.10158	-0.504156	1.45267	-2.92111	1.59664	6.25758	5.60495	5.62102	3.96708	-6.27291	5.42566	5.09712	5.03992	1.16185	4.9707	-4.89845	0.690413	4.35088	-2.5002	-5.17256	4.00506	-4.76841	3.49723	4.4031	-3.30438	-5.27011	5.253	4.84985	2.5795	3.0958	6.29469	-4.17394
Q92616	GCN1_HUMAN	GCN1	eIF-2-alpha kinase activator GCN1	6.36441	5.5886	6.4796	5.95244	6.20016	6.21785	4.96818	6.44199	6.69499	7.00789	6.45441	6.26932	6.22699	6.34091	6.57316	6.20331	6.46276	7.19935	7.46084	7.42377	7.30977	7.7248	7.242	6.17354	6.2133	7.39733	7.25686	7.49963	7.15241	6.7386	6.82541	6.81573	6.23775	7.10886	7.00312	6.98093	6.71233	6.39221	6.74729	6.52769	6.50355	7.17863	7.07474	7.49621	7.01983	6.92198
P80723	BASP1_HUMAN	BASP1	Brain acid soluble protein 1	7.48652	8.03076	8.32973	8.47598	8.23937	7.7162	7.61639	7.82251	8.151	7.59373	7.76209	8.13421	5.55508	5.35996	5.09612	2.3115	5.7074	-3.34645	4.63622	-2.71508	3.75584	-2.88515	3.66861	-3.83913	5.45825	6.97659	7.1842	6.41938	5.42456	5.66988	4.07196	-3.10853	3.36666	4.67221	3.76863	-0.0929067	-3.43199	-3.60699	5.16359	-5.36468	-3.24732	-2.74308	3.98847	-3.43334	-4.16226	3.69635
Q8N163	CCAR2_HUMAN	CCAR2	Cell cycle and apoptosis regulator protein 2	9.16504	9.02569	8.33982	8.32645	9.3357	8.73858	7.90501	8.6621	8.68076	9.0821	8.87691	8.70813	8.80018	8.34886	8.72976	9.09222	8.83352	8.77774	9.03278	9.76549	8.59625	9.77818	9.28752	9.47055	9.07093	9.28581	8.88907	9.34656	7.86285	8.42585	9.07821	9.28498	8.89547	9.70792	9.34412	9.34172	8.88696	8.89923	9.07173	9.33449	9.69498	9.22387	9.35708	9.54315	9.45465	9.63059
I3L295;J3KT75;J3QRD5;J3QS48;J3QW43;O75352	I3L295_HUMAN;J3KT75_HUMAN;J3QRD5_HUMAN;J3QS48_HUMAN;J3QW43_HUMAN;MPU1_HUMAN	MPDU1	Mannose-P-dolichol utilization defect 1 isoform 2;Mannose-P-dolichol utilization defect 1 protein (Fragment);Mannose-P-dolichol utilization defect 1 protein (Fragment);Mannose-P-dolichol utilization defect 1 protein;Mannose-P-dolichol utilization defect 1 protein;Mannose-P-dolichol utilization defect 1 protein	5.69915	5.28772	6.55145	6.6655	6.4442	7.59537	4.24546	6.81928	6.75397	7.29206	3.0558	6.92761	4.83054	6.41619	5.91922	6.03616	7.72276	6.31268	8.13023	7.91548	8.24266	7.28905	7.70432	7.28879	6.65796	3.84589	5.77484	8.12571	6.37935	7.3924	5.71653	6.52563	7.14946	5.91391	7.65189	8.45988	7.67907	6.43972	7.68644	6.94768	7.6823	5.99487	7.88418	6.95267	7.62229	7.84825
P46821	MAP1B_HUMAN	MAP1B	Microtubule-associated protein 1B	6.69969	6.87296	6.44026	5.94959	7.28607	7.61543	6.20323	6.55919	6.63609	6.77111	7.27643	5.25988	7.4878	6.44102	6.97951	6.55996	6.61998	6.61435	7.06143	6.97377	6.46578	7.27007	7.5858	7.31803	7.02728	7.61102	7.19208	7.21681	6.19364	6.01803	7.20852	6.97451	7.02447	6.4912	6.33469	7.28805	7.72945	6.91741	7.00562	7.13983	7.37746	7.49004	6.77358	7.08125	7.71689	7.12936
Q08211	DHX9_HUMAN	DHX9	ATP-dependent RNA helicase A	10.0178	10.1616	9.65518	9.92732	10.2071	10.6447	9.68388	9.78302	9.77939	9.90835	10.3895	10.1459	10.1789	9.86895	10.2449	10.0965	10.4396	10.5311	10.4528	10.3905	10.2604	10.5177	10.2849	9.65528	10.4745	10.167	9.78228	10.614	10.7058	10.4924	10.3851	10.2	10.3882	10.4384	9.75408	10.1775	9.6398	10.4483	10.0636	10.9159	9.91691	10.331	10.336	10.6667	10.0408	9.15044
B8ZZQ6;P06454	B8ZZQ6_HUMAN;PTMA_HUMAN	PTMA	Prothymosin alpha	9.45493	9.1116	9.71329	10.0436	9.37056	8.73535	9.10323	8.75394	8.76466	9.0354	8.18746	9.52038	7.476	8.47342	8.87257	8.6174	9.08866	8.75862	7.54623	8.52333	9.04716	7.31194	7.80866	8.84534	9.45156	9.70019	8.81233	9.44231	8.91595	8.21419	8.30797	7.32229	7.92246	7.74066	6.93164	8.92963	7.55552	7.50276	8.55946	7.59862	7.45658	7.69899	7.42519	8.02041	8.40411	7.96282
P20962	PTMS_HUMAN	PTMS	Parathymosin	4.83599	7.124	6.11289	6.02854	7.4185	4.66736	2.14083	6.36284	4.50062	6.58708	4.62467	4.48386	5.15806	5.2873	5.1116	3.8996	-3.10566	4.49201	-4.83397	-2.73721	4.8135	-4.45162	4.43336	-3.5704	6.40224	6.25891	5.38461	6.68898	-3.49007	-2.71532	3.73695	-0.92661	2.85896	4.83232	5.82478	6.13602	3.10855	1.97648	3.43055	2.07696	-3.22753	3.60126	-5.75892	0.993353	-4.51021	-5.04906
P11586	C1TC_HUMAN	MTHFD1	\C-1-tetrahydrofolate synthase, cytoplasmic\""	8.50148	9.77273	8.35406	8.58932	8.83339	8.7053	9.00576	8.9094	9.22522	8.09043	9.43606	8.54392	9.47861	8.93969	9.76869	9.06681	9.41601	9.18532	7.58564	9.11539	8.46717	8.45222	8.65364	8.47769	9.62206	9.19405	9.76111	9.16533	9.08184	8.6203	8.62422	9.26901	8.53375	9.18609	8.92987	9.43991	8.50808	8.69348	9.02121	8.94762	9.0295	8.59267	8.93833	7.90892	9.24428	8.76109
J3KR44;Q96FW1	J3KR44_HUMAN;OTUB1_HUMAN	OTUB1	Ubiquitin thioesterase;Ubiquitin thioesterase OTUB1	8.66478	7.47637	8.43883	7.47802	8.67051	7.47907	8.49086	8.08999	8.12819	8.0716	7.75426	8.05097	7.93092	8.36944	8.70274	8.17087	8.13714	8.32247	9.48378	9.32936	9.15585	7.91506	7.80105	8.6206	8.21926	7.65898	8.25949	9.25749	7.80349	8.56369	8.97744	8.63506	8.85534	8.35442	8.9763	9.04101	9.25131	7.98903	8.39067	9.18016	7.60297	8.54185	8.5143	8.8068	8.22598	8.31292
P29966	MARCS_HUMAN	MARCKS	Myristoylated alanine-rich C-kinase substrate	8.88587	8.57466	8.72466	9.17043	8.22398	8.72015	8.83927	9.40217	9.19729	8.65364	8.35354	9.07353	7.40858	7.7427	7.33709	6.42509	7.26902	6.98784	8.61319	6.79197	7.54344	7.77477	7.92538	7.34775	7.59753	7.43971	8.61581	8.42871	8.13778	7.84746	7.78081	7.66331	7.53795	7.13938	6.99277	8.04758	7.55135	6.53128	8.30264	6.86126	7.31766	7.14561	8.30792	8.46667	7.9959	7.74275
O95425	SVIL_HUMAN	SVIL	Supervillin	7.17934	5.55941	6.67973	6.88558	4.86108	7.12475	5.89286	4.9188	6.54062	6.11482	6.84717	6.62887	6.49561	6.68763	5.97571	6.59913	6.99107	6.47856	7.18161	6.14742	6.05177	7.562	6.47943	5.97759	7.33111	6.018	6.4354	6.1587	5.98654	5.74831	5.49881	5.99074	6.68137	5.92162	5.64301	6.48617	6.61301	6.70793	6.57707	6.12537	6.89438	6.63242	6.44765	6.01524	6.48211	5.50931
Q8WUB8;S5FZ81	PHF10_HUMAN;S5FZ81_HUMAN	PHF10	PHD finger protein 10	7.94648	7.9004	6.07025	7.33453	7.56872	7.30358	7.24258	5.81295	7.24992	8.07384	6.85986	6.3208	8.26047	5.58273	4.50769	5.86874	5.66318	4.67682	6.90021	5.06287	5.1065	7.88391	7.09202	4.45184	0.134485	1.18791	5.83033	7.64729	4.72326	5.59753	3.75528	4.87488	-3.31294	1.54135	2.5423	-3.02547	6.08958	6.42256	8.32965	3.97748	8.15745	4.83871	6.42416	4.45962	8.389	6.17995
O94906	PRP6_HUMAN	PRPF6	Pre-mRNA-processing factor 6	8.60691	8.05681	8.66513	7.99957	8.43045	9.04912	8.43834	7.74662	8.49737	8.31641	8.55672	8.64894	9.14599	8.58114	8.19147	8.81631	8.60582	8.81322	8.12115	8.78411	8.6094	8.52164	8.36485	7.97077	6.98542	8.89274	8.46944	8.25864	8.37437	8.66713	8.17802	8.50878	8.34047	7.94093	6.81414	8.14947	8.04858	8.81942	6.58285	8.42891	8.94365	7.93624	7.77674	7.25672	7.61264	8.44874
P35232	PHB_HUMAN	PHB	Prohibitin	9.73595	9.76696	10.2996	10.9391	10.9356	10.14	10.3456	10.6377	10.5769	10.0183	9.84744	10.5587	10.6608	10.5312	10.7664	10.2368	10.2823	10.0969	9.97624	9.76914	8.76115	9.81418	10.0156	10.4156	10.5535	10.2879	10.4645	10.3467	10.2501	10.5399	10.955	10.7054	9.65883	9.95101	10.1642	10.3276	10.1625	10.2552	10.0097	10.6446	10.2813	10.4388	9.59367	9.39513	10.3953	9.82822
Q5JVF3	PCID2_HUMAN	PCID2	PCI domain-containing protein 2	5.77865	6.10224	5.29152	4.91126	5.99356	4.88421	-2.85474	5.0843	5.08755	-3.22094	5.60708	5.2594	-4.50955	4.79373	-2.81861	4.07406	-2.53187	2.5232	1.88736	7.00445	5.40549	6.15167	5.29217	7.17563	5.83079	5.36579	6.06939	8.75385	2.8705	3.97968	4.93053	2.78362	6.18311	6.56488	7.12579	6.3463	5.11189	5.63755	6.80122	6.57621	6.86779	5.75434	6.91306	4.22447	6.48554	7.04811
Q86TM6	SYVN1_HUMAN	SYVN1	E3 ubiquitin-protein ligase synoviolin	-2.81873	-3.02436	-3.34961	-3.85695	-3.98456	2.80373	2.98419	3.45557	-4.73954	-2.36643	-3.19452	-4.13017	-2.76907	-3.24246	3.02486	3.78449	-2.37969	4.34896	-4.25022	-4.20841	-6.0482	-4.48118	-3.86376	5.13848	-3.26465	-2.95864	3.74008	-3.24581	-3.72423	2.47739	-2.88174	-2.93998	-2.50335	-2.95266	-3.1755	-2.6418	-3.11279	-4.53002	-4.41807	-4.52368	-3.76517	-3.01446	4.44064	-4.08067	4.15515	5.09111
P33176	KINH_HUMAN	KIF5B	Kinesin-1 heavy chain	9.09294	9.2647	9.43879	9.46112	9.53233	9.54842	9.61396	9.23673	9.84044	9.56119	10.0474	9.50595	9.7825	9.75368	10.0249	9.24247	9.7734	9.31179	9.80521	8.29807	9.36266	9.36305	9.23228	9.3448	9.4823	9.90665	9.55304	9.56328	9.15443	9.72924	9.69043	9.0435	8.7894	9.41361	9.76783	9.67051	9.64141	9.26712	9.48582	9.20698	8.59464	9.17177	9.33474	8.79202	9.2755	8.91205
Q99584	S10AD_HUMAN	S100A13	Protein S100-A13	8.75163	8.25923	7.43728	7.19696	8.64845	8.35585	7.94333	8.0458	8.53691	8.01298	7.68355	8.50245	7.47069	8.26161	8.036	7.61617	7.34493	7.25422	7.44225	6.9065	6.81294	7.81457	7.77256	6.60446	7.63999	7.10417	8.31449	8.5827	8.49566	7.01776	8.94958	9.00262	8.05537	6.52824	8.04834	6.25662	7.62608	8.46966	7.69758	7.86377	7.14923	8.25233	5.473	8.2922	6.26337	7.11018
Q12769	NU160_HUMAN	NUP160	Nuclear pore complex protein Nup160	6.1971	6.51267	6.87856	6.55948	5.91976	7.40859	5.53679	6.23104	6.12373	7.19256	6.5916	6.57601	7.79295	5.86989	7.10025	6.71057	7.69413	6.47877	7.47035	7.97043	7.11641	5.97388	7.98133	7.88871	7.01742	6.36461	6.8909	7.10481	6.39137	7.25968	7.49412	7.63716	7.11928	6.76794	6.82659	8.08369	7.76922	7.80272	7.27644	7.48906	7.87886	7.46188	8.5644	8.02901	7.74624	7.59334
P49327	FAS_HUMAN	FASN	Fatty acid synthase	10.2004	9.90971	9.83576	9.29717	9.79373	10.3959	9.74588	10.0413	9.84879	10.0018	10.0739	9.50867	10.4141	10.0043	9.59954	10.1161	10.0069	9.87459	9.88834	10.0509	10.356	9.95698	10.1841	10.062	10.397	10.3255	9.83269	9.78871	9.86837	10.0983	9.67523	9.54771	9.80921	9.1112	10.5936	10.5301	9.78583	9.50802	9.77932	10.3492	9.58375	9.42759	9.72068	10.2395	10.2289	9.35196
O76021	RL1D1_HUMAN	RSL1D1	Ribosomal L1 domain-containing protein 1	8.22575	8.46276	8.16755	8.86013	8.01644	8.54569	7.5738	7.26648	7.95694	8.39839	8.5059	8.57733	8.948	8.65275	8.34483	9.12328	8.5792	8.70451	9.17496	9.28921	8.15633	9.61112	8.45296	7.70429	8.77073	8.85719	8.50133	9.59098	9.15967	8.40871	8.49384	9.10747	8.31857	8.71291	7.48041	5.76323	8.21747	7.89709	8.82989	9.15439	8.72699	8.38806	8.60399	8.12765	8.95951	8.29786
Q96BP3	PPWD1_HUMAN	PPWD1	Peptidylprolyl isomerase domain and WD repeat-containing protein 1	-3.62749	-2.67434	-2.15282	-2.51831	7.12339	-3.95258	-2.1936	4.84845	4.33665	-3.92955	-2.61427	-4.98865	5.39138	3.8786	4.69622	-4.36087	-2.61973	-4.98866	-2.97927	5.91281	-0.0646944	1.65613	-2.56029	-4.52213	5.63666	-2.5472	-4.46349	5.63798	4.38751	-3.69604	-2.76765	4.82394	-2.4503	-3.54706	4.3293	-4.18063	-3.29758	-2.53009	6.18587	-2.99755	5.29562	-3.19805	-3.54374	-3.00049	-2.88285	-3.15323
P35606	COPB2_HUMAN	COPB2	Coatomer subunit beta'	8.09029	9.14487	9.33381	9.51613	8.83859	8.83627	9.4153	9.4035	9.26527	9.75065	8.34754	9.23435	10.5038	9.71802	9.57067	9.74171	9.21191	9.83757	8.7886	8.49222	8.80083	8.32885	9.92378	6.80847	8.43983	10.1984	9.27467	7.32431	9.7028	9.39381	9.49023	9.42397	9.3853	10.0765	8.13597	7.34495	8.8752	9.07865	7.83955	9.18368	9.41313	8.91227	8.93213	8.66515	9.06686	9.24309
F8VV52;Q9NZN8	F8VV52_HUMAN;CNOT2_HUMAN	CNOT2	CCR4-NOT transcription complex subunit 2 (Fragment);CCR4-NOT transcription complex subunit 2	6.78195	7.70386	6.83355	6.70705	6.33493	7.87597	7.1999	7.28087	6.94216	7.08486	7.74922	6.37154	8.70677	7.25743	7.41894	7.20096	7.30476	7.07317	6.67681	7.29598	7.65084	6.8532	7.35775	5.04587	8.23294	8.27206	7.2319	5.85364	6.89898	5.70059	6.44278	6.42624	7.12398	6.29724	6.72283	6.96091	5.36745	6.60633	7.03862	6.88771	4.94328	6.81449	6.71067	6.21941	7.96704	5.79254
Q9GZS1	RPA49_HUMAN	POLR1E	DNA-directed RNA polymerase I subunit RPA49	3.34779	5.86069	4.25854	3.94034	4.18502	4.68543	-4.21204	-2.39682	4.67146	5.64092	6.8313	6.12081	7.10704	7.34257	6.37422	6.94936	6.5423	6.71064	6.84171	5.57187	6.40775	4.83377	6.934	7.03484	2.80334	4.5162	5.88025	7.43244	6.05152	5.29371	5.88975	4.90369	5.26253	6.76937	5.70669	4.02171	7.21322	5.45428	5.97576	6.19734	6.97914	4.79189	7.35137	5.1223	5.55099	7.79804
P56192	SYMC_HUMAN	MARS	\Methionine--tRNA ligase, cytoplasmic\""	8.6922	9.53508	9.49944	8.78131	10.2813	9.15184	8.56084	8.58537	9.41578	9.20758	9.29248	9.431	9.36443	9.01289	8.95612	9.40674	9.38263	9.25697	9.23203	9.39308	8.24144	9.50307	9.11696	9.12159	9.47818	9.34053	9.74496	9.34521	9.50073	8.85676	9.19851	8.97201	9.05568	8.44345	9.25266	9.90597	8.76989	8.73002	9.70772	9.09629	9.33566	8.97192	9.31383	9.71608	8.73175	8.93905
P52272	HNRPM_HUMAN	HNRNPM	Heterogeneous nuclear ribonucleoprotein M	9.81215	10.4982	10.2635	10.2895	10.205	11.0013	10.5532	10.2375	10.6958	10.9958	10.2249	10.7111	10.7086	10.4681	10.5555	10.6117	10.1283	10.6348	11.3351	11.0924	11.4691	11.0642	11.1067	10.959	10.5431	11.2219	10.4485	10.4807	11.1258	11.1225	10.2225	10.4936	11.0603	10.9907	10.4769	11.2151	10.134	10.5175	11.0673	10.3458	10.1792	10.7858	11.2036	10.7162	10.6069	10.3117
P27708	PYR1_HUMAN	CAD	CAD protein	7.92012	9.21697	8.8487	8.42405	8.25304	8.91164	8.26087	9.06781	8.53557	8.11768	8.60272	8.69855	8.70565	9.0612	9.22277	8.99029	9.0955	9.36669	9.58496	8.97259	9.13627	8.82586	8.82222	8.41283	9.21701	9.16258	9.39216	9.13828	9.32911	8.53026	8.76772	8.6922	9.404	9.51113	8.76349	9.08078	8.75743	9.065	8.66503	8.35347	8.31727	9.02988	8.40365	7.31423	8.78243	8.37097
P62258	1433E_HUMAN	YWHAE	14-3-3 protein epsilon	10.5896	9.5377	10.3787	9.66505	9.84067	10.1483	9.84767	10.0648	9.92804	10.4972	10.1408	10.1595	11.1946	10.4758	10.7347	10.0148	9.7418	10.0774	10.3803	11.3109	10.3773	11.1855	11.6156	9.67549	9.31999	11.184	10.224	9.83343	10.3769	10.5209	11.4047	10.0446	11.4028	9.38649	10.7774	10.7476	10.5586	11.0803	9.63414	10.7538	9.82659	10.0012	9.97605	10.6218	9.62331	9.42347
O00273	DFFA_HUMAN	DFFA	DNA fragmentation factor subunit alpha	-5.3813	-2.57047	-2.21539	-2.49704	1.53905	-2.38331	5.43551	2.92985	-4.25523	1.96873	-2.99646	-2.06179	7.99473	7.39846	6.9902	7.89917	7.38431	7.12444	8.12916	9.18181	7.9763	8.11665	8.03976	6.55687	6.99258	7.03474	7.65555	8.57358	6.96089	7.41275	7.55225	7.0509	7.88592	7.24413	7.85115	8.04316	7.20898	6.79011	8.58863	7.52099	7.81567	6.50153	8.23877	8.80227	7.4151	7.53799
Q9UQ35	SRRM2_HUMAN	SRRM2	Serine/arginine repetitive matrix protein 2	8.79792	9.47799	8.99046	8.87864	8.14805	9.41283	9.51483	8.90374	9.50653	9.77846	9.53014	8.73964	9.32275	8.94102	8.50303	8.98218	8.87396	8.31277	8.93666	7.69397	8.83182	9.88307	8.45544	6.72821	9.54181	8.20019	8.55759	8.88949	8.96282	7.7936	8.62392	9.75593	8.89838	8.09028	7.91087	10.0431	9.18926	9.48868	7.40756	9.11025	9.20796	9.65381	8.38966	8.63257	7.94691	8.53032
P31040	SDHA_HUMAN	SDHA	\Succinate dehydrogenase [ubiquinone] flavoprotein subunit, mitochondrial\""	9.56285	9.4068	8.88072	9.47321	8.92443	9.67816	9.26146	8.4483	9.26998	9.40792	9.3283	9.35117	8.65581	9.53686	8.70357	9.95406	9.05246	8.83707	7.74554	8.48327	8.15663	8.50194	8.65296	8.83267	8.54618	9.0415	9.44554	9.07003	9.14801	9.41225	9.35868	9.04962	8.91667	8.63734	9.0368	8.5416	9.4564	9.15556	8.67901	9.66012	8.58578	9.46193	9.19139	9.12955	8.34606	9.75188
Q5JTZ9	SYAM_HUMAN	AARS2	\Alanine--tRNA ligase, mitochondrial\""	6.76311	7.82213	7.13639	7.23897	7.97903	8.09464	7.16783	7.1572	7.37997	7.99493	7.84798	7.23862	6.82281	7.90304	7.96553	7.93776	8.45991	7.94023	7.81112	7.81477	7.73547	7.95443	8.62873	7.73181	8.70175	7.80429	7.12199	8.47829	7.83724	8.32875	8.35157	8.20712	7.39034	8.61224	6.88593	6.6785	8.24551	8.63717	8.46247	7.67419	8.26484	8.25752	9.45303	8.8971	8.34935	7.45457
Q92667	AKAP1_HUMAN	AKAP1	\A-kinase anchor protein 1, mitochondrial\""	-2.47582	5.28937	3.52499	4.6091	3.20341	5.44561	4.51285	5.1283	5.36961	2.88784	6.31014	5.25531	-0.515225	4.54173	5.23581	2.21946	3.25394	4.75181	4.08105	5.0066	5.8798	5.82999	5.25001	4.35277	4.59981	3.34408	3.51386	4.68386	4.01521	5.05132	5.1667	5.60574	4.76964	4.02829	-4.05106	-3.02899	5.78159	6.05928	-3.535	4.76269	5.64224	4.86242	3.32405	5.6179	4.64267	4.09756
P05091	ALDH2_HUMAN	ALDH2	\Aldehyde dehydrogenase, mitochondrial\""	8.74251	8.99559	8.56376	7.55943	7.91355	9.12078	8.65228	8.31675	8.33121	8.63769	8.10207	8.46729	7.4993	8.72091	8.68592	9.27615	8.42195	9.10722	8.6547	7.68146	8.92362	8.8508	9.46343	9.16343	8.86068	8.93266	8.21845	8.91188	9.07467	9.21276	8.9829	8.96731	9.28115	9.45273	9.62429	8.1753	9.45278	8.95424	9.83563	8.47778	9.04167	8.89155	9.26703	9.56048	9.28545	9.56352
P19623	SPEE_HUMAN	SRM	Spermidine synthase	8.3347	8.35007	7.26841	7.0659	7.80526	8.00085	7.53984	7.58967	7.01357	8.51869	8.27132	7.39392	8.06937	8.05686	7.88927	8.01663	7.78692	7.64377	8.34736	7.14227	9.02914	8.2982	8.82005	6.77137	8.31078	8.13001	8.47284	7.76756	7.28737	7.65514	8.43013	8.43257	7.67299	8.3633	7.77468	7.53163	7.76149	7.78127	9.1103	7.89795	8.44938	8.34801	7.89645	8.30656	8.36709	7.68932
Q9NSD9	SYFB_HUMAN	FARSB	Phenylalanine--tRNA ligase beta subunit	7.5548	7.40102	6.64304	5.89956	7.38458	6.81709	6.05639	6.62841	6.64471	7.11893	7.48455	6.28036	7.66433	6.71261	6.92207	7.24294	6.75236	7.15399	8.38466	7.05689	7.10631	5.74699	7.63938	7.20868	7.74301	7.62309	6.74957	6.83998	6.63135	6.42731	8.28254	7.63985	8.04612	7.311	7.55516	7.51094	7.51749	7.5079	7.46016	8.06179	7.33262	7.53923	7.85194	7.89342	8.38918	7.95085
Q86UP2	KTN1_HUMAN	KTN1	Kinectin	8.33471	7.29882	8.64221	8.74268	8.81306	9.72543	8.39729	8.47521	8.60351	9.06798	9.00944	8.55484	9.11528	9.16207	8.59867	8.64921	8.7254	9.15536	8.87701	9.08453	8.54096	8.7226	8.64496	7.50957	8.59001	8.37511	8.93139	8.35606	8.8523	9.06879	7.68043	8.9185	8.45395	8.21749	9.04571	9.40222	9.22587	8.6316	8.68526	8.67864	8.18389	8.80296	9.55439	9.26072	9.10042	9.02671
G3V2S6;Q9Y5K8	G3V2S6_HUMAN;VATD_HUMAN	ATP6V1D	V-type proton ATPase subunit D	6.12858	4.58901	5.63002	3.60134	4.62884	5.78197	2.31992	4.6596	1.37029	3.46039	-3.91424	3.80939	5.38532	5.66354	5.88582	6.10296	5.5489	6.39418	5.56467	6.51221	7.42789	7.27249	6.8243	6.18913	6.73965	4.79562	3.73986	1.95322	6.16696	5.39747	4.30864	4.20548	5.75106	4.18045	4.70568	1.31793	5.84593	3.95831	4.85164	6.30167	-3.12288	3.65459	6.33128	5.54424	6.03382	6.26364
P22102	PUR2_HUMAN	GART	Trifunctional purine biosynthetic protein adenosine-3	8.5539	8.72333	9.26792	8.13033	8.9902	8.78322	8.60979	8.70103	8.95558	9.1008	9.23458	8.92775	8.86252	8.81209	9.16899	8.17822	8.6082	9.55259	8.87666	8.68694	9.29957	8.61239	9.28873	8.77119	9.32651	9.07051	9.50518	8.96137	9.03311	9.00134	9.30892	9.36646	9.28912	8.86973	7.69064	9.0453	9.41748	8.87693	9.34018	8.12027	8.62237	8.98515	9.66737	9.58416	8.96036	9.11495
A0A1B0GTJ7;A0A1B0GWJ0;P30566	A0A1B0GTJ7_HUMAN;A0A1B0GWJ0_HUMAN;PUR8_HUMAN	ADSL	Adenylosuccinate lyase	8.80243	7.62749	8.23389	7.80534	7.76559	7.12212	8.29973	7.41107	8.08981	8.10624	7.77043	8.13217	7.7491	8.50335	8.41927	8.53144	7.68006	8.23295	7.58817	7.80889	8.48411	7.39463	6.71916	7.74723	8.45721	8.21368	8.44497	8.83795	8.17175	7.46249	8.98222	7.10905	7.34876	8.7917	7.16312	8.29832	9.1496	7.8926	9.18055	8.23411	7.20373	7.5137	7.08518	7.8723	8.21324	5.65516
P28838	AMPL_HUMAN	LAP3	Cytosol aminopeptidase	7.18068	7.74969	7.7486	7.6956	8.59305	8.16605	7.48919	7.91426	7.23408	8.14288	8.26915	8.26801	8.57624	8.50096	8.59269	8.51637	8.13844	8.13872	7.92101	7.4464	8.98392	8.3951	7.98602	7.81144	8.07914	6.91256	8.24225	8.60682	7.80052	8.46756	9.08287	8.73318	8.22637	8.65099	7.95322	8.66163	7.57034	8.84534	8.13313	7.85424	8.17929	8.6825	8.36323	8.37214	9.18734	7.0725
O75533	SF3B1_HUMAN	SF3B1	Splicing factor 3B subunit 1	8.46642	8.71256	9.33471	9.22359	9.64724	8.91758	9.45384	9.7637	9.13933	8.86608	8.77806	9.46314	8.65674	8.48791	9.09887	8.69086	9.05329	8.97038	9.18074	8.1145	9.09229	9.07512	8.82889	8.82203	8.28039	8.85607	9.61288	8.45019	9.40966	9.16896	8.57715	9.35993	9.42282	8.98573	8.16787	9.14143	9.53782	9.1399	8.81602	8.65588	9.37277	8.65577	9.27785	8.58011	9.55989	8.7674
Q13144	EI2BE_HUMAN	EIF2B5	Translation initiation factor eIF-2B subunit epsilon	6.70947	6.68868	4.5126	3.97458	5.01912	4.10461	5.67481	4.48812	6.08203	5.85275	0.983703	4.66046	7.04695	6.33674	6.6005	6.66254	5.2934	6.67217	7.64064	7.18736	6.71345	8.02046	6.73097	4.62538	7.08398	7.97616	6.81677	7.58248	5.85828	6.00978	6.75235	7.8338	7.4748	6.15207	8.35362	4.63204	5.17959	5.57941	7.45161	7.80037	6.97848	7.01221	6.90953	7.35197	7.9408	6.20494
Q96KM6	Z512B_HUMAN	ZNF512B	Zinc finger protein 512B	5.89872	5.98242	5.84037	4.6243	5.31685	6.12276	5.14524	4.57595	3.9645	6.11881	7.6437	6.91946	4.19053	5.66474	5.1018	5.04569	6.75029	5.06498	5.15956	6.51001	6.27571	6.24799	5.714	6.19052	5.72789	6.23074	5.70132	6.21444	5.81992	5.29809	5.44137	5.62756	4.45614	1.78567	-4.07675	5.52588	6.56366	5.57114	4.22403	6.03148	6.44867	5.89166	6.98504	4.0443	5.99319	6.22774
Q15427	SF3B4_HUMAN	SF3B4	Splicing factor 3B subunit 4	6.9737	8.14995	8.30496	8.85643	7.88033	8.54558	8.62417	8.43716	8.28171	7.94319	7.06479	8.40985	8.04851	8.39918	7.68282	7.14102	7.21009	7.45439	7.01181	6.47964	6.23144	7.19617	6.76546	7.30493	8.71214	8.56409	8.40813	7.87887	8.71119	7.8772	7.87681	7.96828	5.78099	6.68231	6.82649	6.9875	5.17632	7.93318	7.58681	5.57122	6.20782	6.96855	4.01876	7.31563	6.69462	8.46699
Q9BQ69	MACD1_HUMAN	MACROD1	O-acetyl-ADP-ribose deacetylase MACROD1	9.4461	8.19516	8.67549	9.23925	9.19361	9.24918	8.68588	9.38422	9.26163	9.32864	9.67191	8.7181	9.4538	8.92282	8.71277	8.21409	9.14596	8.30181	9.20378	8.98273	9.42366	8.23896	7.92946	9.20867	9.27539	8.36113	8.62776	8.86946	9.29074	8.23441	8.62863	8.54976	8.96355	8.87213	8.71373	8.61889	9.28273	8.44857	9.36928	9.06046	8.67796	8.88468	8.72083	8.98791	9.00711	9.56603
P27694	RFA1_HUMAN	RPA1	Replication protein A 70 kDa DNA-binding subunit	8.81353	8.57431	8.22593	8.25326	8.11306	8.6168	8.15917	8.25268	7.83969	7.88162	8.73566	7.94077	8.6126	8.91306	8.69465	8.55551	8.16117	8.39903	8.39032	8.88556	7.98494	8.14728	8.66935	8.65897	8.9611	8.77695	8.54817	8.06805	8.3123	8.67842	8.77547	8.91917	8.9889	9.03496	8.41547	7.94718	9.05821	8.64506	8.99587	9.02982	8.9818	8.7091	8.63201	9.02314	8.6292	8.45095
E5KLJ5;E5KLJ9;E5KLK1	E5KLJ5_HUMAN;E5KLJ9_HUMAN;E5KLK1_HUMAN	OPA1	\Dynamin-like 120 kDa protein, mitochondrial;Dynamin-like 120 kDa protein, mitochondrial;Dynamin-like 120 kDa protein, mitochondrial\""	6.54901	7.24391	6.6648	7.14982	7.17256	7.13939	6.76555	6.28258	6.44301	7.09221	7.17332	7.02808	7.53912	6.29705	6.56815	7.66739	7.21683	7.314	7.60047	6.5305	6.81849	7.35699	6.78934	6.814	7.93615	7.01605	7.32811	7.36636	7.81627	7.16551	7.78951	7.45278	7.48797	6.04626	6.71288	7.25765	7.24519	7.26289	7.45158	6.03394	7.45905	7.48325	7.34246	6.89843	7.61176	7.00928
E7EPN9;Q9Y520	E7EPN9_HUMAN;PRC2C_HUMAN	PRRC2C	Protein PRRC2C	7.68709	8.12955	8.65376	8.09241	7.13267	7.90615	8.2997	7.90489	7.47088	7.81082	7.74584	8.46523	6.80624	7.746	7.8846	7.14835	7.71645	6.48204	8.11523	6.9869	6.16305	6.67746	7.0072	6.38435	7.81198	7.92645	7.67347	7.47554	7.19709	7.51051	6.40045	7.48174	6.6185	5.58492	7.22734	7.92679	7.77633	7.63894	6.52649	6.47876	7.2398	7.95723	6.65227	7.13117	7.77008	7.53644
O75607	NPM3_HUMAN	NPM3	Nucleoplasmin-3	-2.37575	6.62707	-2.56824	4.22222	7.023	2.03712	-3.88803	3.94809	-4.0811	5.57351	-3.73194	2.02996	3.15689	5.14805	5.82444	5.43685	-0.678863	5.8738	6.71051	7.23099	7.81988	8.06839	6.98442	4.83217	7.42607	6.61126	4.90578	6.36724	5.13174	5.69542	5.62801	7.35337	4.91112	6.82896	6.25988	7.59552	6.25727	5.45682	4.21722	7.15615	6.61261	5.12107	4.73211	7.64298	6.34603	6.0766
Q8N5M9	JAGN1_HUMAN	JAGN1	Protein jagunal homolog 1	6.53914	5.89982	5.97113	5.80118	7.12451	6.20909	5.95486	6.28079	6.37523	5.96314	6.40382	6.09129	4.93206	6.80836	6.64967	5.34741	6.4487	7.06107	5.41962	5.39175	2.08346	6.4047	6.59732	7.35286	6.34706	5.55664	4.81503	5.2183	6.66722	6.22273	5.2672	7.30182	6.94824	7.68442	6.86731	4.18219	7.74398	6.43076	5.40272	6.47585	6.97588	6.37226	6.08028	4.88191	6.30855	7.3568
B4DQA8;E9PCW1	B4DQA8_HUMAN;E9PCW1_HUMAN	GOSR1	Golgi SNAP receptor complex member 1	6.16698	5.80259	5.24199	5.51551	4.05067	2.33863	-5.09977	6.75048	4.96124	6.02217	6.96844	5.27136	-1.23801	6.22702	6.33368	-5.34307	6.47081	6.95478	7.29134	7.20842	5.50587	6.75702	7.41029	-4.42645	-3.24188	-2.89694	6.48364	4.61726	5.49025	6.15489	5.68408	6.49883	5.04257	6.91365	4.28834	2.10263	-0.644588	5.58165	5.36474	5.92887	6.76741	6.67014	3.53898	4.04481	-3.48717	-1.18368
O43681	ASNA_HUMAN	ASNA1	ATPase ASNA1	5.41137	4.00112	6.24237	6.2156	5.85443	6.44894	5.59795	7.40017	4.51016	6.51733	5.90446	5.68565	4.6634	6.78237	7.04548	6.35143	6.58556	6.98511	7.13977	8.07628	5.90823	7.77037	7.53547	7.46482	7.1756	8.17679	7.14367	6.63205	6.95192	7.10227	7.83341	7.27876	7.68856	7.57694	5.74198	7.25018	7.05044	7.03079	6.89524	7.42962	7.32669	7.30246	7.3416	7.34493	8.1605	7.73168
Q5TBB1	RNH2B_HUMAN	RNASEH2B	Ribonuclease H2 subunit B	7.68358	8.04306	7.56861	6.06855	7.56381	7.71526	7.34631	8.16398	7.16899	6.878	6.78574	6.73981	7.34716	7.75792	7.93752	7.49288	6.98531	6.88655	6.11228	6.69045	6.46105	5.05632	7.99203	7.53449	7.30799	6.84618	6.73654	7.51518	7.01854	6.93533	7.44807	7.66837	7.80505	7.32227	4.97535	7.82566	6.32565	5.98971	6.53843	7.69266	7.07843	6.73846	6.59302	8.01287	6.59708	7.64152
Q9Y230	RUVB2_HUMAN	RUVBL2	RuvB-like 2	10.0981	9.74292	9.41566	8.73363	9.91461	9.88881	9.25502	9.50536	9.50859	10.5029	9.09953	9.59403	9.28939	10.2979	9.69358	8.5454	10.3477	9.9537	9.90167	8.56404	9.1468	9.87455	8.29403	9.58923	8.64552	8.43052	9.85118	8.63312	9.38478	9.10039	8.76728	9.68811	8.43676	10.3389	8.98967	8.87975	8.21179	9.37293	9.10599	9.75206	8.8425	9.40253	8.4031	8.96838	8.6371	10.3257
P33316	DUT_HUMAN	DUT	\Deoxyuridine 5'-triphosphate nucleotidohydrolase, mitochondrial\""	9.34898	9.59853	9.61121	8.36071	9.41472	9.17284	9.28151	9.34276	8.41835	9.49556	9.33871	9.26242	9.18162	9.18539	8.89562	9.2346	9.21411	9.07231	9.00916	9.18249	9.03918	9.0711	9.07539	9.57908	9.24975	9.38206	9.60167	9.81652	7.85546	8.25243	9.00484	7.91753	9.41754	8.44053	8.43238	9.81364	9.87426	9.00789	9.18422	9.04273	7.80578	9.18554	9.13537	8.53476	8.886	8.8479
Q9H9Y6	RPA2_HUMAN	POLR1B	DNA-directed RNA polymerase I subunit RPA2	4.28386	5.52445	-2.52185	4.28434	6.01729	5.41728	2.19815	3.483	4.33165	5.67006	4.65111	4.59472	4.80866	5.62105	5.7057	5.16922	6.75359	5.99676	5.57645	5.52344	6.46989	5.60635	6.64809	5.79963	5.99977	5.91216	6.26903	2.58823	6.3709	5.90218	6.02782	1.42161	5.79182	7.3407	6.19772	6.34083	4.43033	5.14388	6.48821	6.29348	5.39032	5.61147	7.30058	6.75014	5.6557	5.45454
E9PDF6;O43795	E9PDF6_HUMAN;MYO1B_HUMAN	MYO1B	Unconventional myosin-Ib	-3.03402	-0.226479	-4.41049	-3.36141	-4.05598	3.01627	-3.75439	-0.0292505	3.76903	4.16708	-2.45946	0.85003	-4.03552	-2.35974	-2.47594	-3.99238	-2.83406	-5.06269	-2.62984	-2.67347	-3.82416	-3.4528	-2.98157	5.46082	-2.78066	-2.92358	-4.04635	-4.90489	-3.96945	3.09729	-2.3809	-3.09473	-3.32578	3.82817	4.59028	-3.13888	6.31345	-2.78726	5.64696	5.03155	4.93728	-3.04194	-2.87933	-0.909662	-2.97355	0.911342
Q9UQ80	PA2G4_HUMAN	PA2G4	Proliferation-associated protein 2G4	11.395	10.1344	11.4498	11.207	11.0911	10.6497	11.1489	10.6422	11.5467	11.3362	11.234	11.3159	11.3928	11.4156	10.959	10.4986	10.5488	11.4457	10.368	11.0231	10.1635	10.6364	9.72063	9.8819	10.6443	10.4309	11.2113	10.8349	11.1704	11.0739	10.723	10.9076	10.177	9.91584	9.66523	11.0659	10.2112	10.5724	10.8896	10.2169	10.4593	10.5495	10.3751	10.3974	10.9868	10.4042
P78371	TCPB_HUMAN	CCT2	T-complex protein 1 subunit beta	9.45559	9.98693	9.41472	9.8285	10.0539	9.95322	9.67013	10.1342	9.7551	9.68188	10.2433	9.37925	10.3577	9.4724	9.673	9.75345	9.53673	9.93647	10.2932	9.86698	9.74888	10.0827	9.68805	9.64034	9.68701	9.70113	9.79935	10.034	9.48394	9.42059	9.53043	10.1339	9.58838	9.15181	9.55142	9.67186	9.99308	9.65025	9.90732	9.96748	9.49886	9.76603	8.95423	9.22937	9.54236	8.95586
Q96PK6	RBM14_HUMAN	RBM14	RNA-binding protein 14	8.49188	8.60095	8.03409	8.53605	7.96764	9.22757	8.65688	7.88564	8.34767	8.60029	7.94419	8.85899	9.40403	8.72239	8.86594	9.53086	9.06074	8.50134	8.5871	8.72034	9.39654	8.71333	9.39649	8.46302	8.93495	9.10383	8.9425	8.99179	8.58439	9.15067	8.91063	8.26634	9.24162	9.2388	8.70228	8.6702	9.02793	9.00588	8.95266	9.01466	9.33689	9.04965	8.64611	7.86239	9.49621	9.08389
Q92804	RBP56_HUMAN	TAF15	TATA-binding protein-associated factor 2N	9.45627	9.50393	9.25602	9.31059	8.53866	8.77698	9.87177	8.86072	8.27507	8.91625	8.97294	9.42688	9.30153	8.31648	8.26189	9.14442	8.72391	8.91054	7.41534	8.9474	7.33977	8.95365	6.89739	5.89312	9.32522	8.94947	8.54935	7.67938	8.90025	7.84639	8.52643	9.16153	8.43049	8.52484	7.08393	8.16236	7.74541	7.90265	6.60972	8.06891	8.52413	8.85769	8.91855	7.28794	7.12287	6.75741
P35637	FUS_HUMAN	FUS	RNA-binding protein FUS	8.72346	8.32307	9.25505	9.44002	8.12731	9.56757	9.73829	9.73073	9.61682	8.57533	8.5872	9.41964	8.07456	9.15844	9.1865	8.82164	9.43812	9.43212	9.28097	8.74401	9.40053	8.83767	9.15009	7.695	8.88318	9.66937	8.16705	9.87768	9.19787	9.42332	8.92476	8.04398	8.78173	8.73392	8.7297	9.19377	8.42439	8.33535	7.52755	9.15595	8.31677	8.00469	9.02732	8.94935	10.301	8.31301
Q9UHB9	SRP68_HUMAN	SRP68	Signal recognition particle subunit SRP68	8.64608	8.25893	7.97497	7.02	7.36359	7.41461	7.12527	7.38583	7.49067	7.50075	7.98991	7.66712	8.27081	8.04688	7.53671	7.76824	7.82571	7.15387	7.95623	7.44041	7.25294	5.41101	6.74798	7.51878	8.02058	8.66624	8.26871	8.6219	7.41762	7.28407	8.24893	7.60797	7.32514	7.85672	8.28316	6.7827	8.44984	7.52012	7.74061	7.70116	8.35056	7.89681	8.07124	7.06275	7.78206	6.90296
P07741	APT_HUMAN	APRT	Adenine phosphoribosyltransferase	8.52082	8.09486	8.68853	8.58105	8.65791	9.50537	8.60307	9.17996	7.99968	8.6629	9.01331	7.99872	9.44058	8.50263	8.84575	8.44757	9.12189	8.3829	9.0106	9.00192	8.20846	8.49735	8.99805	9.1472	9.44448	8.81686	7.9521	8.161	8.0517	8.45971	9.40603	8.98255	9.03315	8.99833	8.85849	9.26215	8.14894	8.39021	8.73001	9.3772	8.46297	8.92532	9.04443	9.06512	7.56196	9.00814
A0A0A0MRV0;Q9P2E9	A0A0A0MRV0_HUMAN;RRBP1_HUMAN	RRBP1	Ribosome-binding protein 1	8.81801	8.69911	7.77375	8.66171	8.19298	8.81668	8.37772	7.87499	8.17201	8.51781	8.98284	8.38294	7.96989	8.07156	7.94378	8.27593	8.372	8.31889	7.4342	7.58036	7.15788	7.51619	8.0626	6.79746	8.02878	8.28196	7.70357	7.95261	7.85468	7.69488	8.5429	8.54774	7.98794	8.65952	7.28781	6.53418	8.09701	8.86983	8.45819	8.44314	8.64289	7.87469	8.06196	7.33707	6.22437	9.19249
O14744	ANM5_HUMAN	PRMT5	Protein arginine N-methyltransferase 5	8.10902	7.78476	8.01698	6.58112	8.13124	6.98465	8.22169	8.10932	6.98176	8.17872	8.25373	7.66746	8.37893	8.13605	8.06587	7.02426	7.87407	8.24384	8.37088	7.45204	7.83539	6.8737	7.78863	4.93469	7.59806	8.22893	7.772	7.87082	7.12647	8.06509	7.09874	8.06575	7.34294	6.72063	7.73498	6.03456	6.43797	7.61199	7.93131	8.60375	7.82312	7.71647	6.61869	6.41434	6.85758	7.66073
A0A1C7CYX9	A0A1C7CYX9_HUMAN	DPYSL2	Dihydropyrimidinase-related protein 2	8.69748	8.60268	8.33554	8.28886	8.80329	8.92061	8.82076	8.75988	8.1997	8.85021	8.66417	8.04784	9.13423	8.49771	8.46949	8.51412	9.36334	8.98889	9.18267	8.89439	8.94403	8.38385	9.18708	8.65847	8.49188	9.09858	8.48265	9.22334	8.52655	8.36497	9.29606	8.80756	9.09739	8.48947	8.66574	8.02391	8.67868	8.57747	8.46228	9.37669	8.36866	8.46374	7.4786	8.22842	8.48591	8.66828
G3V5T9;P24941	G3V5T9_HUMAN;CDK2_HUMAN	CDK2	Cyclin-dependent kinase 2	7.40033	6.03602	6.67935	6.98904	7.73403	8.0803	7.48413	7.02224	7.64091	7.90145	7.25372	7.31324	7.99757	7.3804	7.08581	7.37265	8.33373	7.87257	7.14525	8.84289	7.48924	5.67993	6.3979	6.46547	6.905	8.01219	7.99158	5.24338	7.31419	6.58522	8.17051	7.49816	7.00095	6.33	5.91144	7.91242	6.43269	7.71395	5.62587	7.98196	7.08576	8.17958	7.65385	6.43734	7.50947	7.20747
Q15149	PLEC_HUMAN	PLEC	Plectin	7.07021	7.57025	7.60228	8.83332	7.39259	8.07915	8.33735	8.05615	8.0494	7.51032	7.26659	9.18363	9.23457	8.26092	9.18359	8.76057	8.49173	8.54999	7.91162	6.95637	10.1063	7.7829	9.28184	9.1026	7.80442	8.57679	9.26692	8.62272	9.66704	9.3812	8.04196	8.01423	7.56908	7.69143	7.66297	7.7369	9.14655	9.08485	7.82655	7.76589	8.78297	8.23563	10.0198	8.09066	7.9428	8.62993
O00151	PDLI1_HUMAN	PDLIM1	PDZ and LIM domain protein 1	9.12973	8.89371	8.44895	9.00857	8.21864	9.05788	9.1317	9.17426	8.87637	8.86516	9.40315	8.29971	8.38309	8.79409	8.42675	9.13758	8.83801	8.67222	8.08473	9.41843	8.29491	8.79112	8.73401	7.29026	9.01851	7.61284	8.1244	7.69288	8.97666	8.89477	8.58919	8.17275	6.89799	8.04793	8.05415	6.77021	8.47447	7.88531	8.39702	7.63029	8.04622	7.95233	6.69107	7.49472	9.77827	7.87222
A0A087WY55;Q9NP79	A0A087WY55_HUMAN;VTA1_HUMAN	VTA1	\Chromosome 6 open reading frame 55, isoform CRA_b;Vacuolar protein sorting-associated protein VTA1 homolog\""	7.47225	8.10306	8.01488	7.59772	8.2296	8.34365	7.56074	8.03993	7.88744	8.43211	8.81891	7.62949	8.05913	7.18487	7.82529	7.88751	6.16798	7.95495	6.50543	6.54357	7.48635	7.9488	8.09839	8.00119	8.04121	8.71465	7.65335	7.53254	7.64224	7.79266	8.20201	7.80492	7.61398	6.70914	7.61937	7.72603	7.74814	8.22616	8.24905	7.65994	7.87728	8.11055	7.92516	7.63285	8.11028	6.45705
O43747	AP1G1_HUMAN	AP1G1	AP-1 complex subunit gamma-1	5.43186	8.12335	6.94475	5.88887	7.34684	7.25632	6.81954	7.05784	6.88493	6.82313	6.28249	6.55084	6.70741	7.38753	7.12675	7.65604	6.90584	7.48965	5.92933	5.90208	7.93631	7.07225	6.81368	6.45109	7.46378	7.14429	7.40165	6.72867	7.41361	6.55916	7.61238	7.34947	7.13015	6.89076	8.02042	6.93608	7.13903	6.76209	6.80565	7.36169	5.87312	6.70512	6.8278	5.13638	7.45143	7.79267
P54920	SNAA_HUMAN	NAPA	Alpha-soluble NSF attachment protein	7.07552	7.08433	6.72609	5.5336	7.27757	7.39362	6.86506	6.62861	6.7095	6.48393	6.82816	5.7975	7.62181	7.59487	8.34435	7.71767	7.52496	7.84347	7.79439	8.82086	7.77979	7.76341	6.38794	8.37915	6.43835	7.37843	6.83484	8.22233	8.05983	7.59571	7.79534	8.33401	7.36193	8.40457	7.74304	8.55856	8.20964	8.00138	8.16667	8.13678	8.88488	7.85758	8.12084	7.31694	6.49531	9.18884
Q8NFW8	NEUA_HUMAN	CMAS	N-acylneuraminate cytidylyltransferase	7.45794	7.3592	7.14288	7.36009	8.23736	7.74088	6.30191	6.25237	7.00089	7.73023	7.52423	7.27507	7.85928	6.89389	7.62597	7.53958	6.7959	7.65707	5.1498	7.16982	7.07602	6.77367	7.71347	7.41939	8.03679	7.10495	7.57478	8.52766	7.45447	7.20607	7.35128	7.57854	7.19164	4.93426	5.14772	7.81265	7.87964	7.33014	5.44886	7.74821	6.74037	7.62111	7.29676	7.96127	6.48059	6.86875
Q86UK7	ZN598_HUMAN	ZNF598	E3 ubiquitin-protein ligase ZNF598	6.73505	7.26384	5.10486	6.21157	6.01987	5.56899	5.03033	5.64043	5.94189	6.33151	4.59793	5.69987	5.26748	3.94864	3.51724	1.98473	4.19561	4.26597	4.91393	2.50844	4.60658	5.51446	5.75809	4.74135	5.37299	6.72	5.30575	5.33718	3.5874	2.42171	4.01718	5.51785	5.09469	3.42321	7.06383	4.55841	5.77193	5.49001	5.47114	5.02729	4.95032	5.54464	3.60122	4.11109	5.74178	4.38648
P34897	GLYM_HUMAN	SHMT2	\Serine hydroxymethyltransferase, mitochondrial\""	10.6315	9.97149	10.7142	10.191	10.7213	10.1232	10.1643	10.601	10.716	11.0499	10.1703	10.5877	10.2634	11.0809	10.8233	11.6778	11.3224	10.8398	11.1157	10.6887	9.82792	10.2195	11.1845	12.1684	9.83972	10.9083	10.8605	10.2455	11.16	11.2708	10.4605	10.8993	9.66968	11.513	10.8934	11.1067	10.7691	11.0686	11.0445	11.1647	10.5134	11.1678	10.6039	10.1557	10.7137	11.4424
Q12788	TBL3_HUMAN	TBL3	Transducin beta-like protein 3	2.29515	-5.48598	5.71327	3.5796	6.40605	6.08991	4.63328	5.12284	4.5889	6.2803	0.282841	4.05086	5.63553	5.09903	4.33735	6.06014	6.11137	3.97439	7.44576	6.11017	4.65379	7.07646	6.73306	7.60151	5.98654	3.59149	4.39757	5.45234	5.25114	6.70595	3.85553	6.43703	6.06488	2.83454	4.41527	5.69753	5.62237	6.09548	3.80725	5.06509	4.77966	6.42957	6.2562	5.91611	5.77126	5.54893
P08727	K1C19_HUMAN	KRT19	\Keratin, type I cytoskeletal 19\""	8.01404	8.96263	8.96877	10.073	9.26239	9.73468	9.78731	9.13003	8.27885	7.99729	7.87686	9.22066	9.71969	9.52903	9.34765	8.83155	8.96363	9.78416	9.02772	8.97824	8.37707	8.12236	7.41204	9.77616	9.0486	8.10883	9.31555	8.72847	9.5985	9.8593	9.90592	8.09455	8.48685	8.85134	10.2812	9.71029	9.05781	8.86246	10.0623	9.37042	8.64417	7.99655	8.5743	7.78082	10.0088	10.6881
Q9H0D6	XRN2_HUMAN	XRN2	5'-3' exoribonuclease 2	8.37717	7.69497	8.29506	7.94206	7.71619	6.99143	7.8501	7.63139	8.23566	8.36358	7.60186	8.2028	7.76625	8.28856	8.00258	6.84189	7.52174	8.35269	7.27578	6.09829	8.5326	7.48965	7.82708	7.69214	8.02103	7.21152	8.07257	7.56263	8.11444	8.30336	8.53685	8.34827	8.34582	8.58476	7.89075	7.76105	8.02563	7.95325	6.88236	7.38141	8.59431	7.6756	7.9914	7.74977	6.84405	7.30752
Q9NRV9	HEBP1_HUMAN	HEBP1	Heme-binding protein 1	7.28568	7.75686	7.8976	7.82504	7.29944	7.69547	7.42839	7.48911	7.24215	8.00774	6.55069	8.03034	7.33725	6.81143	7.09384	8.05156	6.671	7.36354	6.99741	7.09212	8.33168	6.86938	6.78613	7.24629	8.21398	8.17887	7.71569	9.17277	8.13493	8.9038	6.9818	7.43972	7.96618	6.38698	7.54546	7.61055	7.61873	7.754	7.66607	6.46107	8.38183	8.44728	7.34878	6.65534	5.39952	6.84419
O14967	CLGN_HUMAN	CLGN	Calmegin	6.96398	7.16915	5.57422	5.82076	6.52968	3.5562	6.11237	6.32912	5.76365	7.27527	5.82611	5.38287	7.09632	6.37335	5.56185	6.42473	5.63137	6.65254	7.98653	6.17317	7.5357	7.4704	7.78555	7.61737	5.731	6.0615	5.95207	7.71928	4.53529	6.11049	7.35723	6.06411	8.08731	7.69666	2.17594	7.30549	7.70823	7.44768	6.2993	7.7071	7.98539	7.65712	8.20018	7.3136	7.14745	8.8978
P06709	BIRA_ECOLI	birA	Bifunctional ligase/repressor BirA	10.1561	10.6388	11.1737	10.8459	11.0451	10.2411	9.85217	9.5895	8.0049	9.71986	8.92935	9.84266	8.79921	8.94884	10.9401	8.99516	10.1387	10.1804	9.14362	9.86955	8.13276	9.02128	9.63848	6.77652	9.0929	9.29186	9.98699	7.60702	8.82548	8.95199	10.1255	9.051	9.27311	8.7552	9.03184	10.0826	7.64442	9.90565	9.83407	9.87902	8.76964	9.30486	9.25012	9.13681	7.41183	8.65461
O75643	U520_HUMAN	SNRNP200	U5 small nuclear ribonucleoprotein 200 kDa helicase	8.64739	8.08487	8.64367	8.73663	7.87674	8.76749	8.38118	8.09688	8.46059	9.01201	8.95744	8.32267	8.97982	8.36128	8.86488	8.19032	8.31805	8.3502	8.99853	9.59372	9.1683	8.58603	8.54732	9.0055	8.0427	8.59142	8.80949	9.37693	8.58886	8.23007	9.42557	8.50415	8.75418	8.46722	8.74202	8.9678	8.83617	8.75725	9.49012	8.84695	9.4955	8.20005	8.25341	9.03663	8.94774	9.04983
P11172	UMPS_HUMAN	UMPS	Uridine 5'-monophosphate synthase	6.75059	8.15082	7.411	6.87968	7.35538	7.33243	7.09651	7.71735	6.67897	2.7829	7.33983	6.78135	8.54032	7.50135	8.05265	8.0199	7.78538	8.23118	7.26889	7.5112	8.43152	7.73547	7.81531	7.09575	8.67185	8.0431	7.0645	6.36252	7.11739	7.04525	7.86285	8.1359	8.40058	7.26653	8.1211	8.71655	8.4728	7.86456	7.1041	7.32438	7.58594	8.00438	7.56606	6.96859	7.91972	8.01549
P35269	T2FA_HUMAN	GTF2F1	General transcription factor IIF subunit 1	8.33111	8.26047	8.21682	7.42569	8.17474	8.55264	8.08687	7.9902	7.77507	8.31379	8.34383	8.16124	8.33009	7.06434	7.65259	7.67382	7.37114	7.68335	7.64024	7.83441	7.85518	7.6371	6.87807	6.86637	7.85941	7.69324	7.5399	7.8546	7.20655	7.43147	7.50884	7.42661	7.59086	7.31952	3.94087	7.07285	8.10832	7.00324	6.96346	6.69668	7.6081	7.91091	7.55242	7.47935	8.6838	7.88974
Q8NEJ9	NGDN_HUMAN	NGDN	Neuroguidin	4.19363	4.83845	5.2676	4.54449	5.65323	5.1419	3.17679	1.69235	5.56317	3.30815	5.13922	5.9685	2.31703	1.44217	2.95711	4.06454	5.67959	3.33592	6.30572	-5.27845	4.48449	-2.7372	3.30309	4.66605	5.74783	-2.52772	-2.52399	5.23655	4.57819	5.46076	3.42462	-3.7844	-3.65392	3.17839	-3.94319	-4.31999	6.52497	3.3973	5.76195	-0.496045	5.1142	2.31989	5.86691	4.93519	0.96706	3.13858
P33240	CSTF2_HUMAN	CSTF2	Cleavage stimulation factor subunit 2	6.93869	7.67455	6.71122	6.45883	6.66699	6.52229	7.02324	7.00151	6.6034	7.03869	6.03679	6.51749	6.14787	6.3134	6.35949	6.63748	7.45392	6.97157	7.66745	7.54759	7.20643	6.88622	7.0727	4.11048	6.81621	5.01549	7.18595	7.00179	6.78224	6.85721	6.23158	4.5768	4.88075	5.22364	4.90377	7.17048	5.09242	4.83599	6.62673	5.44508	5.51571	4.92409	7.08439	6.5341	6.2957	4.81083
Q9C0C9	UBE2O_HUMAN	UBE2O	(E3-independent) E2 ubiquitin-conjugating enzyme	6.96722	7.00721	6.65798	5.78296	7.68024	6.67531	6.83738	6.10587	6.51433	5.33654	7.14594	6.55835	6.97649	6.91545	7.11022	6.8733	6.64273	6.93551	8.03564	6.94206	7.71333	6.32066	6.75925	6.9888	6.22251	6.02717	6.88458	7.44459	6.96002	6.06083	7.91783	6.14531	7.21001	6.87619	6.51361	6.65115	6.94658	6.15042	7.3164	7.13775	7.35353	6.44157	7.11632	7.54801	7.24638	5.85971
Q13813	SPTN1_HUMAN	SPTAN1	\Spectrin alpha chain, non-erythrocytic 1\""	9.66677	8.7019	9.6164	9.82348	9.40819	9.36126	9.35195	9.12658	9.58805	9.92867	9.45301	9.18334	9.1605	9.22593	9.13775	9.45139	9.00535	9.16414	9.05706	9.06699	9.17839	9.12203	9.1663	9.96619	9.39786	9.29128	8.65271	9.71787	8.87509	9.38236	8.75561	8.92238	9.32783	9.11788	9.57756	9.35013	9.1138	8.69852	9.58588	9.00036	8.71706	8.89088	8.67779	9.21668	9.65723	9.70073
P07814	SYEP_HUMAN	EPRS	Bifunctional glutamate/proline--tRNA ligase	9.07378	9.36195	9.36912	9.18774	9.16535	9.59519	9.25781	9.81827	9.74289	9.17618	9.23109	9.36761	9.13131	9.45842	9.64489	9.48902	9.24609	9.48956	8.95605	9.59547	9.22648	9.77487	8.85452	9.45881	9.66996	9.62552	9.43971	10.0389	9.873	9.53376	9.17075	8.63708	9.60186	9.51672	8.5406	9.26247	9.06942	9.66988	9.75587	9.25101	9.81122	8.84107	9.65363	9.11326	9.80411	8.85608
Q8IZ83	A16A1_HUMAN	ALDH16A1	Aldehyde dehydrogenase family 16 member A1	8.477	7.94255	5.44711	5.79959	8.28513	6.38855	6.54022	6.80459	4.94816	7.79877	4.28096	5.29335	8.26355	7.41702	7.48722	7.60165	7.04289	6.4342	6.22539	7.18565	7.73141	7.03992	7.70395	5.42189	8.23471	7.93838	5.84964	8.27585	7.12352	6.17487	6.65718	7.05956	7.32822	7.02013	8.3628	6.83168	7.82911	6.81316	6.17974	7.76342	5.52072	8.35623	6.33906	7.9476	7.65487	6.50921
Q3ZAQ7	VMA21_HUMAN	VMA21	Vacuolar ATPase assembly integral membrane protein VMA21	-4.12991	-3.15712	-2.32487	-4.75887	-3.35176	-2.99293	-3.37663	-3.64935	-2.46362	-4.22314	-2.37088	-3.9638	-3.54179	-2.42908	-2.71123	-3.28141	-2.39153	-2.4999	4.83674	-5.60635	5.14604	4.44021	6.03921	5.53482	-4.32219	-2.63369	-3.2315	-3.28204	-2.80747	-3.28178	1.24633	-2.75117	-5.30774	-3.0061	4.96843	2.91946	-3.19138	-3.57251	4.25701	4.53076	-4.15615	-2.63857	4.73804	5.76958	3.72352	6.91737
O95602	RPA1_HUMAN	POLR1A	DNA-directed RNA polymerase I subunit RPA1	7.26332	5.46354	6.63737	6.6352	6.29665	7.41649	6.5553	6.46869	6.40262	5.68065	7.05265	6.53127	6.2378	7.06744	6.17052	6.93554	6.52399	6.89338	5.90212	7.46569	6.12202	6.00723	7.16781	7.64509	6.99724	5.97258	6.75545	7.07882	5.91983	7.12648	7.78593	7.70791	7.58842	7.48524	7.30723	6.31695	7.45449	6.60789	6.13678	7.15754	8.06836	7.53514	7.3763	7.68576	6.4417	5.45534
B4DJV2;O75390	B4DJV2_HUMAN;CISY_HUMAN	CS	\Citrate synthase;Citrate synthase, mitochondrial\""	10.2765	10.6019	10.8278	10.8393	11.3346	11.0257	10.7589	10.0215	10.8294	11.4148	11.4096	10.9639	10.5445	11.0474	11.2449	11.3023	10.941	10.6572	10.7671	10.9396	11.1381	10.6039	11.28	10.8948	11.4184	9.95108	10.9513	9.93581	11.2955	11.042	10.9683	11.6376	10.8229	11.509	11.3762	11.1105	10.2817	11.2136	11.4318	11.7202	10.9399	11.3223	10.402	9.22945	10.1137	11.2553
O00139	KIF2A_HUMAN	KIF2A	Kinesin-like protein KIF2A	6.35686	7.39335	6.87602	7.27379	7.62509	6.58868	7.37687	6.77929	6.65423	7.23767	6.61127	7.1773	7.14288	7.32507	6.90644	7.30494	7.32168	7.29033	7.30441	7.30785	6.1682	6.08149	7.87463	6.82948	6.69902	8.08513	7.40868	7.05768	5.95683	5.40316	6.49239	7.25883	7.90697	5.84052	6.74938	6.9595	7.62858	7.30787	7.2222	7.17366	7.54514	7.76822	7.70667	7.80432	6.10434	6.03469
P62851	RS25_HUMAN	RPS25	40S ribosomal protein S25	9.59378	9.18667	11.0574	10.0439	10.6768	10.514	9.28352	9.88603	10.6562	10.4564	9.88651	9.65086	10.1627	10.4832	9.64542	9.57454	9.46952	9.0005	9.64816	9.22728	10.1207	8.579	9.75288	8.04308	9.78315	9.75787	9.47564	9.53134	9.66131	10.4392	10.5598	10.5246	10.1422	10.3311	9.02971	9.4397	9.28615	9.03693	9.2255	9.97205	10.2874	10.0104	8.35731	10.0848	9.42508	10.4233
O43524	FOXO3_HUMAN	FOXO3	Forkhead box protein O3	2.63995	2.57612	-3.33992	-2.6776	-3.00235	-2.95928	-4.31857	3.06021	2.82963	-2.55028	-2.60903	1.23601	-3.12328	2.85983	-4.27535	-5.27061	-3.62856	-3.35233	1.91397	4.92026	4.38324	3.20117	-2.88756	-5.12175	4.05858	-3.77241	-2.44882	-4.01925	-3.33	1.79897	2.48925	3.22443	-3.69409	-4.11906	4.39849	-3.85257	-2.93427	-3.18629	-3.39152	-2.83748	3.29827	3.74366	4.11758	3.044	3.36678	-5.54169
D3YTB1;F8W727;P62910	D3YTB1_HUMAN;F8W727_HUMAN;RL32_HUMAN	RPL32	60S ribosomal protein L32 (Fragment);60S ribosomal protein L32;60S ribosomal protein L32	10.5037	10.6478	9.95564	9.74719	10.3447	9.72001	9.62934	10.0499	10.1024	10.0251	10.4474	9.88304	9.84936	9.97507	10.0799	10.5238	10.4489	10.3179	10.7106	10.3448	9.68452	10.011	10.5615	10.1732	10.8536	9.4696	10.235	10.7198	10.3673	10.0578	10.3796	10.5361	10.6867	10.6922	9.65683	9.64513	10.5269	10.5245	9.65899	10.3265	10.4674	10.6222	11.5218	11.4808	9.38706	10.5355
P78527	PRKDC_HUMAN	PRKDC	DNA-dependent protein kinase catalytic subunit	10.1557	10.5452	10.5916	10.7337	10.6712	10.2052	10.4667	9.95672	10.1868	10.0744	10.5519	10.5616	10.168	10.6432	10.7703	10.5393	10.9427	9.77206	10.971	10.9569	11.0735	10.3072	10.913	10.7303	10.2808	10.313	10.5939	10.6452	10.2391	10.8155	10.8653	10.3948	10.8503	10.1764	10.6311	11.1884	10.6629	10.2544	11.1728	10.6618	10.6902	11.0029	10.9805	10.472	10.9962	10.4585
O95831	AIFM1_HUMAN	AIFM1	\Apoptosis-inducing factor 1, mitochondrial\""	10.7604	10.0032	10.2251	10.3738	10.7665	10.104	10.1366	9.99954	10.357	9.99448	10.1148	10.6001	10.4204	10.0086	10.1549	10.7007	10.4323	10.5937	9.67383	9.70804	9.77027	9.0252	9.79528	9.71271	9.65302	9.76495	10.0956	11.0969	10.5175	10.7976	9.70108	9.61892	10.11	9.93086	10.2517	10.8184	9.82905	10.3564	10.6856	9.85895	9.16059	9.44494	9.86419	10.4346	10.657	10.7552
E9PGM1	E9PGM1_HUMAN	EIF4G1	Eukaryotic translation initiation factor 4 gamma 1	9.57918	8.81851	9.59539	9.00273	9.78456	8.80784	9.07761	9.93448	9.32867	8.97135	8.75271	9.01566	9.69452	8.79092	8.46716	8.25044	9.12069	9.43773	9.12302	8.34956	9.54377	8.8935	9.3638	8.55525	9.06508	8.95424	8.94714	9.52782	9.46335	8.93317	7.70787	9.0852	9.14823	8.51761	8.81591	9.03699	9.41512	8.81004	9.18088	9.06365	8.22064	8.71307	8.72689	8.7081	9.47437	7.83537
Q07954	LRP1_HUMAN	LRP1	Prolow-density lipoprotein receptor-related protein 1	5.67547	6.44795	5.53433	5.83401	4.93725	5.04272	5.79663	6.08727	5.21429	6.57728	4.38552	6.11449	7.95451	6.71527	7.05741	5.9395	7.13667	6.27274	6.98126	6.91751	7.72079	4.9215	6.76364	8.5306	7.6369	7.4182	6.88122	5.64342	6.29299	6.87033	7.22608	6.87695	7.0661	7.24789	6.80035	7.9036	7.21448	7.57336	7.8749	7.23739	7.73967	7.72913	7.61863	7.90424	6.74193	7.84171
P61201	CSN2_HUMAN	COPS2	COP9 signalosome complex subunit 2	7.61159	7.10773	7.25755	6.75485	7.64871	7.95367	7.12806	7.91115	6.99224	6.64505	6.23167	7.17034	7.89246	6.59751	7.11974	7.66955	6.45322	7.39808	7.87341	6.14303	7.68056	8.03728	7.46096	5.88156	7.50689	7.50582	7.7754	8.02013	6.91722	6.47813	8.02927	7.38466	7.85253	7.63521	6.87161	7.25013	7.0089	6.89986	6.54632	6.98294	6.79519	7.13981	8.27614	8.06523	7.7897	7.60485
P55084	ECHB_HUMAN	HADHB	\Trifunctional enzyme subunit beta, mitochondrial\""	10.2275	8.89731	9.55811	9.43567	9.693	10.4689	9.77491	9.62075	9.714	10.5192	10.1663	9.76034	10.3695	10.2141	9.86754	10.0096	9.92581	9.44703	10.1764	9.61464	9.89059	9.54592	9.54396	8.95899	9.61757	9.12299	9.14056	9.54052	10.3638	10.2817	9.71275	9.90199	10.015	10.0082	10.3063	10.0497	9.83064	10.1492	9.82895	9.57708	10.0733	9.552	9.19625	9.97253	10.2569	10.4083
Q96KP4	CNDP2_HUMAN	CNDP2	Cytosolic non-specific dipeptidase	5.31969	7.29187	6.99468	6.48285	5.30509	7.29818	6.79649	6.88817	6.65424	5.46262	7.07713	6.2177	6.85799	6.85718	7.27938	5.98368	7.79141	7.40291	7.74041	7.63667	8.13935	7.49804	6.32283	7.87625	7.68567	6.68779	7.01658	7.81179	7.17107	6.03814	6.92267	7.01671	7.73751	6.01687	7.46448	8.12805	7.68557	6.22421	8.49469	7.94243	7.42051	7.41901	6.80317	7.06817	8.0626	7.59834
Q9BS40	LXN_HUMAN	LXN	Latexin	-1.18442	5.8469	5.18621	4.74089	6.59937	6.02678	5.43294	6.3706	4.82937	4.07142	5.82829	-2.89585	6.67422	6.28254	5.06231	5.07524	5.13496	6.52982	2.0666	-3.1188	3.02052	5.00353	6.41754	2.30733	6.57522	5.00936	4.80441	5.97569	4.39232	4.89922	6.3048	4.58245	3.5569	-2.76237	5.99868	2.34407	6.4842	6.513	4.44321	5.54028	5.9494	3.1814	4.46664	5.58478	5.9554	-3.00401
Q9BUF5	TBB6_HUMAN	TUBB6	Tubulin beta-6 chain	9.4876	7.27414	8.39823	8.8713	8.02463	6.5758	8.14933	9.10521	8.50988	9.12278	7.42257	8.46249	8.09127	9.38663	8.79032	9.24706	9.16292	9.72798	7.01821	8.35284	7.83853	8.48207	7.75333	8.85153	9.24312	8.88866	8.6153	8.76756	7.7477	8.33179	8.41675	8.66666	8.22544	8.19376	6.97485	8.68335	9.19699	9.22694	8.93077	8.48532	9.07064	9.01776	8.44633	7.42615	8.57825	8.1805
C9J406	C9J406_HUMAN	IMMT	MICOS complex subunit MIC60	9.64545	10.2634	9.74051	10.5576	9.92848	10.6012	10.4514	9.90412	10.3967	9.70954	9.29893	10.2056	9.10826	9.84329	9.73046	9.83246	9.25393	9.92572	10.4344	9.95079	10.4036	9.42689	10.1478	10.2976	8.41177	9.46901	9.216	9.63033	10.0605	10.3069	9.05875	9.95109	9.55599	10.0696	10.0081	9.01796	10.0553	9.99377	10.1132	10.0119	10.1926	10.0039	10.3966	10.5284	10.266	10.4943
B4DGU4;P35222	B4DGU4_HUMAN;CTNB1_HUMAN	CTNNB1	Catenin beta-1	7.14838	5.49032	4.842	6.6872	6.18203	6.4892	6.57401	5.80968	6.89396	6.5675	7.20413	6.44919	7.29371	7.12588	6.73186	7.22131	7.60274	7.02019	7.71547	7.61474	7.55852	7.11318	7.57669	7.73389	7.17448	7.4545	6.85627	4.07932	7.23701	6.09363	7.27993	6.93614	7.83369	8.55938	7.57512	6.67093	6.41619	6.85402	7.73964	6.64589	6.29743	6.76864	6.93419	7.23842	8.20397	6.93344
O60725	ICMT_HUMAN	ICMT	Protein-S-isoprenylcysteine O-methyltransferase	4.81372	3.88544	-4.05265	2.71805	4.88301	5.97631	4.30001	1.36255	5.29511	-2.56669	6.94858	-3.80286	4.47693	3.54382	3.00164	6.20641	5.82782	5.35437	5.59764	-2.79701	5.57974	6.13325	5.90279	5.82439	3.81632	2.02533	4.26339	6.30279	5.27318	5.28346	6.48669	5.47277	6.17944	3.47119	3.62598	6.3618	5.16863	5.88565	3.96883	5.47369	5.07811	6.35919	4.83189	6.33368	5.52071	5.26946
Q8NE71	ABCF1_HUMAN	ABCF1	ATP-binding cassette sub-family F member 1	8.46561	8.31367	8.2737	8.5533	9.04305	7.53162	8.51611	8.03448	8.88359	8.16928	8.93246	8.69173	7.87236	8.64758	8.26298	8.15329	8.64039	8.60846	8.17829	8.34107	8.32218	8.11097	7.7647	8.13576	8.60639	8.35429	9.0602	9.06371	8.77884	7.90529	8.72356	9.01887	8.14937	7.10457	8.55922	8.52616	8.54587	8.61592	8.38496	7.92628	7.96718	9.01433	7.451	7.81994	9.04855	8.34532
P42765	THIM_HUMAN	ACAA2	\3-ketoacyl-CoA thiolase, mitochondrial\""	7.82251	7.887	7.74037	8.44401	8.10701	8.42549	7.56177	7.44448	8.23259	8.64904	8.91109	7.97281	7.98371	8.42147	7.55224	8.33015	8.23196	8.54939	8.65681	8.93059	8.34337	8.79531	8.15852	8.03426	8.19527	8.13402	8.43014	7.0453	8.16242	7.64101	8.72187	8.28605	8.70995	8.78081	8.10506	8.13759	9.06943	8.74255	8.66613	8.35766	9.60135	7.8348	8.49141	8.50421	9.3672	9.60952
Q86V48	LUZP1_HUMAN	LUZP1	Leucine zipper protein 1	5.06523	5.28454	4.87638	6.05132	6.38435	6.00045	6.02324	5.18621	5.82945	6.24428	6.69954	5.53508	5.89138	4.95029	4.4289	5.0479	4.84763	4.82062	3.01605	5.54625	5.00495	2.97822	5.37958	7.71801	5.81124	5.7727	5.02108	4.84308	5.36235	4.61392	-1.39654	5.86221	4.82414	1.90101	5.65382	5.82151	5.86158	5.038	3.41815	1.77103	6.99255	4.58238	5.20855	3.04593	5.48953	6.76104
A0A024RA52;P25787	A0A024RA52_HUMAN;PSA2_HUMAN	PSMA2	Proteasome subunit alpha type;Proteasome subunit alpha type-2	8.40913	8.17548	7.92541	8.22961	7.94775	8.5431	8.26364	8.59251	8.32377	8.96557	8.16068	7.93068	7.5413	8.02979	9.01529	8.60075	7.82293	8.66034	7.82416	8.04622	8.11985	7.95343	8.55105	8.62629	8.83828	8.59759	9.20197	7.50154	8.27093	8.39766	8.7226	8.98811	8.54948	6.61881	7.66378	8.55245	7.9145	8.0212	8.26485	8.68817	7.81171	8.17638	7.881	7.38815	7.3072	8.44467
J3QRU1;P07947	J3QRU1_HUMAN;YES_HUMAN	YES1	Tyrosine-protein kinase;Tyrosine-protein kinase Yes	7.8506	7.89767	7.31393	7.05508	5.65865	7.55557	7.41754	6.86569	6.35987	7.44317	7.87372	6.62336	7.92851	7.86496	8.12741	7.49296	8.0832	7.85009	8.1124	7.72697	7.33899	8.06684	6.89385	8.24052	6.85078	7.17414	7.33607	7.96853	7.45634	7.70141	7.32899	6.54531	7.59715	7.54296	7.10049	7.32492	4.10272	7.19492	8.44932	7.79636	8.12618	7.9209	7.75756	7.71783	7.17019	6.70707
P46063	RECQ1_HUMAN	RECQL	ATP-dependent DNA helicase Q1	7.31403	7.24288	6.63367	6.08673	5.3244	7.87818	6.83249	7.28452	6.72417	6.82139	7.39991	6.51639	6.74714	7.03695	7.38521	7.49415	7.50992	7.45059	8.12031	7.70602	8.69594	7.99193	7.81595	7.52332	7.92161	7.87214	7.31989	8.08279	7.11797	7.04258	6.96721	7.7243	7.79536	7.54229	7.85322	7.69664	7.54637	7.71294	7.62981	7.76756	6.60153	7.24803	6.93513	8.25889	7.20613	6.36311
P08574	CY1_HUMAN	CYC1	\Cytochrome c1, heme protein, mitochondrial\""	10.0504	8.60807	9.35011	9.41163	8.67462	9.21945	8.75262	9.29849	9.50734	8.6139	8.57182	9.65494	8.88629	8.59312	8.92063	9.84914	9.00544	9.43934	9.12494	10.0221	8.05838	8.87786	9.45297	8.81096	9.67859	8.68868	9.00076	8.15131	9.22317	9.50622	8.96284	8.617	8.80603	8.76248	7.8112	9.47958	8.98285	9.26861	8.7563	8.36958	9.64739	9.49753	8.58349	8.84327	7.38379	7.91718
Q9Y4L1	HYOU1_HUMAN	HYOU1	Hypoxia up-regulated protein 1	9.55635	8.37922	8.70513	8.96383	8.69213	8.99689	9.20293	9.0884	8.97239	8.65354	8.6669	8.90302	8.6152	8.14754	8.93309	8.69121	9.00733	8.90195	8.05348	8.98468	8.80229	9.18002	8.84207	8.15208	7.94325	8.7325	9.10809	8.27132	8.78669	8.93426	8.90277	9.09407	8.55339	7.86835	8.82485	8.51348	8.98984	9.03299	9.05586	8.91669	9.0333	8.9184	8.5252	9.04384	8.73411	9.45946
O75489	NDUS3_HUMAN	NDUFS3	\NADH dehydrogenase [ubiquinone] iron-sulfur protein 3, mitochondrial\""	8.13993	8.11974	7.67903	8.32988	8.73788	8.24172	8.20341	8.84111	7.63982	8.56184	8.70088	8.25289	8.73862	7.93234	8.7901	8.71412	8.36063	8.02223	7.9582	7.64655	8.00842	8.35682	7.9927	7.47602	8.40943	8.60845	8.26674	5.73492	8.48064	8.30118	8.27848	8.70111	7.88621	8.62912	8.52024	8.63001	7.96799	8.02496	7.17319	7.99536	7.53015	7.51846	8.66506	8.52445	7.77976	8.67723
Q9BTV4	TMM43_HUMAN	TMEM43	Transmembrane protein 43	7.98886	7.12812	8.07231	7.81248	9.0592	8.54728	7.47683	5.81837	7.37838	8.29117	8.48335	6.82442	7.13376	7.65822	7.79144	8.69791	8.58328	8.43822	6.87132	8.64023	8.11424	7.22937	8.42262	8.26615	8.32871	7.92039	8.65692	8.73072	8.35906	8.44284	8.76372	8.83656	8.1329	9.09281	8.49506	7.5992	8.59247	8.39859	8.54567	8.28808	8.18252	8.78323	8.90954	5.79842	3.41359	9.24693
Q9NXG2	THUM1_HUMAN	THUMPD1	THUMP domain-containing protein 1	4.26863	6.48606	4.84138	3.87209	6.10036	3.86736	4.36606	5.22792	4.45857	4.11921	4.47506	3.42777	5.05285	5.47645	3.67417	4.87433	5.12079	-2.50183	7.90166	6.53661	6.79907	7.93971	7.10546	4.15024	6.0718	4.72623	5.21698	5.5257	3.55659	4.86433	2.05561	7.12371	5.92938	4.52366	5.81184	-3.14938	7.59453	6.34227	5.9029	3.39441	7.39019	7.42622	6.98237	7.26983	6.08096	5.05398
Q8NF37	PCAT1_HUMAN	LPCAT1	Lysophosphatidylcholine acyltransferase 1	7.92422	7.247	7.24481	7.22715	7.75167	7.38827	7.56807	7.08518	7.2371	7.71963	6.12213	7.43256	7.8493	7.54361	7.46778	7.69628	7.48159	7.70164	8.02333	7.9454	6.93024	8.20343	7.75833	8.9206	8.07917	7.34439	8.39364	8.21549	7.63748	8.17816	7.94729	7.67759	8.15945	8.63689	7.86217	7.29259	8.28918	8.0256	8.10693	8.5565	8.59419	7.73199	8.31598	7.32379	8.92872	7.74769
A0A0A6YYC7;Q96JP5	A0A0A6YYC7_HUMAN;ZFP91_HUMAN	ZFP91-CNTF;ZFP91	\HCG2042749, isoform CRA_d;E3 ubiquitin-protein ligase ZFP91\""	-2.42518	-2.40647	-2.80391	-2.40514	-2.70435	-0.287349	-3.13509	4.52055	4.77266	-2.72636	-4.68443	-2.18807	-2.62327	-2.28611	-3.81659	-3.07278	4.43365	-3.16805	-2.53562	5.31253	-0.431365	3.57345	3.60472	-4.9304	-3.42272	-5.31245	-3.62913	-3.81954	-4.17232	-2.7342	-2.81877	-3.68168	-3.95917	-3.83794	-3.23989	-4.15084	-2.67092	-3.1943	-3.81612	-3.24173	-2.81496	-3.1614	-3.01395	5.29251	3.9503	-4.3651
Q96G03	PGM2_HUMAN	PGM2	Phosphoglucomutase-2	8.49181	8.64549	8.25541	7.04289	7.21344	7.98333	8.84535	8.02157	8.31123	8.477	8.10653	8.07576	8.73877	7.86208	8.38653	8.15198	8.78199	8.25047	7.59108	7.90849	7.38021	8.18548	6.09915	7.82419	9.07486	9.06464	8.64476	8.26112	8.63128	8.41483	7.56279	8.09698	7.94774	7.85546	9.35686	8.48162	7.89547	7.25438	8.55135	6.63544	8.45754	8.18093	7.44947	7.97802	7.5108	7.34489
Q15181	IPYR_HUMAN	PPA1	Inorganic pyrophosphatase	9.90266	9.28539	9.83255	9.23681	9.75164	9.73348	9.74377	10.6369	9.78048	10.0431	9.71668	9.40211	9.96947	9.44314	10.0526	8.15727	9.87696	10.0176	10.1915	9.92796	8.92799	9.37892	9.92145	9.10773	10.3734	10.2224	9.85796	9.87591	9.51313	9.6832	9.03956	9.11626	9.85181	9.20547	9.48251	9.15015	9.88322	10.5291	9.48292	10.069	9.67829	9.66576	9.87045	9.71649	9.30898	9.42875
Q15233	NONO_HUMAN	NONO	Non-POU domain-containing octamer-binding protein	10.5271	10.4353	10.5375	11.2087	11.0918	11.2976	10.9348	10.4309	11.4521	11.5889	10.5541	11.263	10.7912	11.0166	10.543	11.7449	11.3049	10.4002	10.8756	11.454	11.46	11.2915	10.8511	11.9874	10.6324	9.99032	10.4183	12.0948	11.8351	11.1096	10.0065	10.923	10.6276	10.2754	9.89095	11.2314	11.2425	11.0485	10.2876	10.5404	11.1408	11.3551	11.3079	11.2183	10.7704	10.9287
Q5K4L6;X6R3N0	S27A3_HUMAN;X6R3N0_HUMAN	SLC27A3	Long-chain fatty acid transport protein 3	1.06189	3.42361	3.69951	-2.83387	4.20968	3.68757	3.53208	2.73933	3.23682	0.348945	3.83699	3.82475	4.55068	3.50748	4.25172	6.00174	3.65637	4.24056	4.24463	4.44719	3.80014	4.6963	1.04268	7.35711	5.22736	3.98986	4.42327	6.7859	4.09757	4.536	4.74279	3.89594	5.38939	5.32858	6.76222	6.94557	6.17241	4.99044	5.75741	5.26111	4.2853	6.34665	7.28049	6.52515	0.674586	5.35937
P35658	NU214_HUMAN	NUP214	Nuclear pore complex protein Nup214	5.77296	6.40143	6.40011	6.17241	5.49318	5.91043	5.44418	7.21844	6.58842	7.29276	6.76206	6.47559	6.41422	6.53307	6.54235	6.95218	5.59576	6.42826	6.10701	7.46546	6.86847	6.05204	7.79871	7.04922	6.5306	7.60873	7.09153	7.11308	6.72896	6.70427	6.91346	7.0681	7.21588	7.59884	7.15176	6.00157	6.74575	6.58643	6.31768	6.62196	6.84022	7.03223	6.81965	7.54603	4.20328	7.24537
Q15120	PDK3_HUMAN	PDK3	\[Pyruvate dehydrogenase (acetyl-transferring)] kinase isozyme 3, mitochondrial\""	8.15995	8.39664	7.4567	7.64419	7.96402	7.51966	7.72901	7.95948	7.94767	7.84956	7.21724	7.50416	8.04569	7.44162	7.83562	7.43074	6.97648	8.10081	8.45609	7.91428	7.69256	8.10858	7.38244	6.36438	7.31164	8.21955	8.17331	7.84783	7.73006	7.86739	8.18297	8.3299	8.59414	8.36412	7.87058	8.19312	8.21723	7.84018	8.34498	8.09435	8.41212	8.27016	7.53966	8.14663	8.23546	8.35198
Q5RI15	COX20_HUMAN	COX20	Cytochrome c oxidase protein 20 homolog	-4.8942	3.69147	-2.9703	-3.60285	-4.86278	-2.76926	-2.24522	-4.26924	-3.86624	-3.85932	1.40818	3.61794	-3.78729	4.25218	-3.10877	4.87298	5.14927	4.42097	1.60303	-2.94659	5.35552	5.33108	3.44702	4.36932	-4.11527	-2.76101	-2.73757	-4.08715	3.94999	3.90191	2.93397	4.18915	3.61364	-4.34696	-3.10769	0.664947	3.40144	6.2762	4.70858	5.54939	6.68215	5.66157	-3.29493	-3.56258	-4.6589	-3.00744
E7EVH9;Q08623	E7EVH9_HUMAN;HDHD1_HUMAN	PUDP	Pseudouridine-5'-phosphatase (Fragment);Pseudouridine-5'-phosphatase	-4.42083	-2.39428	2.64641	3.12277	4.67204	-2.89981	3.73746	3.50627	-4.36326	-3.4157	-4.38743	2.89138	0.151964	4.37592	5.80457	3.07192	4.90378	2.5639	5.54283	4.77914	6.1558	6.55264	6.18643	4.51667	6.02603	4.91476	3.05023	5.35472	4.96281	3.99764	3.39525	5.15571	6.12337	0.77111	3.32262	6.32286	3.59121	4.49611	6.66792	4.51239	5.62844	2.14486	4.96209	5.71746	5.40086	1.90305
O75694	NU155_HUMAN	NUP155	Nuclear pore complex protein Nup155	8.3834	9.17967	7.85755	8.14337	7.2581	7.50205	8.18338	8.355	7.37679	8.55029	8.55677	8.25633	8.48118	8.36463	8.1496	8.7201	8.07893	7.98572	9.31559	7.95902	8.53219	8.05092	8.79612	9.29145	7.47012	8.63855	8.35165	7.30858	7.81467	7.70353	8.938	8.89824	8.70557	9.56712	8.0623	9.27723	9.0605	8.57349	8.20471	8.4836	8.06919	8.82462	9.03789	9.29506	9.33816	9.35065
Q9Y6H1	CHCH2_HUMAN	CHCHD2	Coiled-coil-helix-coiled-coil-helix domain-containing protein 2	8.48758	8.79227	7.83264	8.89821	7.72601	8.43605	8.16515	8.29372	8.04287	9.20609	8.39893	8.63883	7.78066	8.03905	7.72887	8.44148	7.81129	7.78687	7.60943	6.92797	8.09406	8.40551	8.05515	8.63726	7.67008	7.74964	7.86581	6.15516	6.57894	7.52282	8.24222	8.90923	7.80883	7.8059	8.24889	8.38066	9.21083	8.53439	8.19686	8.64794	8.80633	8.41163	7.46734	7.79223	8.84792	8.88291
Q92979	NEP1_HUMAN	EMG1	Ribosomal RNA small subunit methyltransferase NEP1	-4.85087	-3.4603	-4.58691	-3.71259	-3.91447	3.77494	2.95061	-2.63317	-2.4571	-2.59952	3.5556	4.05559	3.72292	4.70508	-3.55291	3.08919	5.73658	3.85821	5.54335	4.99658	4.90367	7.27262	4.0824	4.52289	4.96215	4.57548	5.84351	6.15152	5.34916	6.205	-3.08793	3.54289	-2.89386	2.26942	-4.20123	-3.91736	6.09615	6.38938	5.03049	4.38982	6.80851	3.47192	4.4929	5.29433	2.59506	5.03901
P45985	MP2K4_HUMAN	MAP2K4	Dual specificity mitogen-activated protein kinase kinase 4	-4.70932	5.19343	2.49903	-2.85768	-2.69573	3.60684	1.23595	4.06532	3.55555	-4.74332	-2.69612	-3.48775	6.61791	3.5972	2.8976	3.26415	2.55871	5.09268	5.63662	4.78737	3.33364	4.52919	5.40361	4.43902	5.54836	-3.16522	4.74466	-5.26577	1.8203	-2.32542	3.29182	5.10227	5.64071	-5.13126	3.9202	7.46613	5.36242	4.99621	7.57096	-4.3931	2.8313	4.15436	3.89958	4.33786	5.89291	-3.82818
O95817	BAG3_HUMAN	BAG3	BAG family molecular chaperone regulator 3	7.50011	6.63151	7.15494	6.70074	7.45972	7.22064	7.34561	7.02067	7.1758	6.76807	7.50649	6.81449	6.36441	6.67903	7.25583	7.15716	6.80302	5.96966	7.82476	6.83959	6.1229	7.65724	5.98886	-4.25015	6.83825	8.07281	6.51959	6.3006	6.12747	6.43349	4.60414	6.87416	6.39041	4.01185	6.44065	5.17827	5.00327	6.32193	6.4716	4.71837	6.29139	6.31425	5.92093	6.74988	7.53545	5.10708
Q9BRP8	PYM1_HUMAN	PYM1	Partner of Y14 and mago	8.59597	7.79986	9.03243	8.52295	8.78928	8.68675	8.72366	8.45646	8.76649	8.25792	7.25561	8.75342	8.63915	8.0313	8.01176	8.29438	8.09145	7.52934	8.8032	5.98016	7.89443	7.03318	7.89905	7.97303	7.79809	8.87587	8.21738	7.4819	7.7181	8.67589	7.6182	9.51163	8.41214	7.58392	8.69249	8.71368	8.14826	7.99615	8.2715	8.07356	8.92532	9.47408	7.55608	7.6145	8.29443	7.55543
Q96T58	MINT_HUMAN	SPEN	Msx2-interacting protein	-4.14238	-2.56464	-4.53717	-2.15746	5.35985	0.693871	4.81068	-3.83928	-3.22936	-2.58211	5.61075	3.36743	6.07823	5.26349	-4.95947	-3.21718	5.02961	5.02012	4.90612	5.01737	1.95322	5.97306	4.66118	6.48063	-4.98296	5.66796	4.47996	6.00698	3.43903	-2.57909	4.68031	3.72657	4.46258	6.47834	4.46925	-2.71215	-4.51447	5.34915	1.80425	5.99358	4.0303	-4.34101	1.79645	2.05386	5.5517	6.22778
Q96N67	DOCK7_HUMAN	DOCK7	Dedicator of cytokinesis protein 7	7.85954	8.21483	5.82239	8.4231	7.386	7.51204	7.82664	6.13516	5.81466	3.5285	7.57377	4.83975	8.07345	6.89437	6.92947	7.78591	7.17761	5.28038	6.77759	7.27715	4.33143	5.47093	5.77679	6.03565	7.03438	7.70981	7.88858	7.64457	6.90265	8.15872	5.29537	6.54968	6.59613	5.84872	8.26281	7.01737	7.19122	7.35665	6.33238	5.93662	6.74302	6.76596	6.33428	6.92985	4.97746	6.93186
P37837	TALDO_HUMAN	TALDO1	Transaldolase	10.547	9.52587	10.2611	9.82285	9.86484	11.1989	10.318	10.1784	10.2523	9.71418	9.94507	10.2404	10.2094	9.69844	10.2869	9.5529	9.44285	9.15875	9.05401	8.05228	9.32645	9.09554	9.49953	9.45914	9.58048	8.44028	9.81744	8.07792	10.0134	9.5553	9.04409	9.2923	8.698	9.39334	8.64233	8.72121	8.29671	8.87707	7.26474	8.63372	8.5216	10.1951	9.29752	9.56203	10.0636	8.3639
P06132	DCUP_HUMAN	UROD	Uroporphyrinogen decarboxylase	7.343	7.59101	7.34553	7.03498	8.16727	7.93904	7.7762	7.45343	7.00906	7.63674	7.71019	5.79153	8.76131	7.00346	7.87738	8.22396	6.92637	7.53076	7.13488	8.08441	8.4924	7.73628	7.47804	7.96448	7.50278	7.14243	7.47616	6.84809	6.61599	6.02867	6.35237	7.6623	7.49282	6.11127	5.86189	7.08547	8.19607	5.42045	3.91393	7.49715	7.73424	7.75584	7.60338	6.4165	6.85921	7.37778
Q9BTC0	DIDO1_HUMAN	DIDO1	Death-inducer obliterator 1	6.49399	7.06895	7.74052	7.35173	7.02988	8.01507	8.09107	7.29988	7.57251	7.56095	7.44685	7.75388	6.67737	7.002	7.34243	7.51574	7.60269	6.68116	6.75387	7.20525	6.32559	6.83072	7.40263	6.63917	6.15834	7.5133	6.06056	6.99274	7.24378	7.00984	6.87555	6.5729	6.58265	6.92464	8.27584	5.05632	6.77069	7.34044	7.21314	7.29023	7.41653	7.83763	6.90935	7.62419	8.24035	6.67281
P62995	TRA2B_HUMAN	TRA2B	Transformer-2 protein homolog beta	8.35362	7.13176	6.77283	8.39008	6.92004	8.67658	7.82125	8.53082	8.18771	7.45402	8.14976	8.13714	9.02267	8.81789	8.55819	7.32603	8.55719	8.14897	5.75259	8.3619	6.75	7.79366	7.15052	4.47808	8.40956	7.87229	8.02542	7.37285	8.14698	8.80834	7.67913	5.55035	7.33272	6.90546	6.96285	7.66412	8.18964	7.41901	7.79561	7.24415	8.31053	7.53012	7.04218	8.09325	6.43247	7.10939
P04075	ALDOA_HUMAN	ALDOA	Fructose-bisphosphate aldolase A	10.9224	9.95506	11.1042	10.7168	11.4304	10.7735	10.9854	11.004	10.9044	10.596	10.8209	11.1624	10.93	11.0567	11.2956	11.6067	11.437	11.0549	10.4195	10.7548	10.961	11.1934	11.1383	11.0441	10.9488	9.7979	11.1328	11.2449	11.2627	11.3285	11.3077	10.8076	10.9884	11.0571	10.8999	9.93994	10.2792	11.2385	10.814	11.5291	11.1348	11.0879	11.4148	10.5283	11.0957	10.484
Q99543	DNJC2_HUMAN	DNAJC2	DnaJ homolog subfamily C member 2	5.20316	6.59934	5.11092	6.11725	6.48239	5.07919	6.37865	6.37667	5.05765	5.87355	6.35883	5.64088	6.06364	5.90141	6.05158	5.28175	5.25456	5.56495	6.30328	-1.98218	5.13208	3.67769	5.39979	2.67033	6.41114	7.45776	5.19816	6.03294	5.75131	5.30178	4.80679	5.86097	5.53291	2.80546	6.39491	5.99033	6.57075	4.48652	5.66071	3.80753	5.3154	5.58393	6.02109	6.54597	6.06676	4.72913
B5MDF5;P62826	B5MDF5_HUMAN;RAN_HUMAN	RAN	GTP-binding nuclear protein Ran	9.86346	11.0381	10.6624	10.7926	8.97869	10.6511	10.8081	9.77614	10.5424	9.67755	10.3089	10.8958	9.64557	10.851	10.8328	10.4349	10.6655	10.1076	10.1012	9.52768	9.29743	9.4322	10.3264	9.73505	8.33725	10.227	9.17355	8.43476	9.6843	10.0744	10.3021	10.518	9.90361	10.3379	10.4246	9.36038	8.81782	10.3517	10.9059	9.24545	9.05891	10.7248	9.33285	10.3466	10.0519	9.65911
Q99613	EIF3C_HUMAN	EIF3C	Eukaryotic translation initiation factor 3 subunit C	7.56648	8.23794	8.41549	8.60823	7.79585	8.29945	8.74936	8.81995	9.27965	8.96886	8.35288	9.08761	8.79076	8.00018	8.78255	8.48833	7.99669	8.68682	8.38341	8.46723	9.07535	8.75993	8.78111	8.9125	8.44039	8.62546	8.71046	8.8678	8.38982	7.99017	9.09832	8.91356	8.62881	8.38815	8.76309	8.82981	8.36784	8.65844	8.90015	8.37906	8.7146	8.99153	7.98899	8.90913	8.94402	8.04717
Q9Y5J7	TIM9_HUMAN	TIMM9	Mitochondrial import inner membrane translocase subunit Tim9	2.65411	5.26639	3.2485	5.2648	6.829	4.60769	3.03046	-0.660831	6.64665	6.75479	-2.88414	4.1522	4.69686	-2.50271	4.16724	-3.91058	3.81399	-3.74321	-0.447912	4.94187	2.77443	-3.45782	0.809493	5.89254	-0.264209	-2.70547	3.62669	-5.35358	-3.97908	-2.44694	4.13666	-3.57731	5.27297	4.71893	5.30516	4.97146	5.35427	-0.981686	6.79471	5.2165	-3.0545	-2.97764	5.65204	-3.05051	4.75231	6.01339
Q15075	EEA1_HUMAN	EEA1	Early endosome antigen 1	8.28101	6.78451	7.0759	6.1445	6.355	6.67178	6.13611	6.64085	6.9398	7.17829	6.8839	6.65322	7.18389	6.45192	6.7649	6.78093	6.16026	6.7594	6.61601	6.39212	6.78138	6.58121	7.11612	8.38266	7.62699	5.07638	6.29405	7.18079	6.0742	7.17298	6.62717	6.54588	6.99035	5.05689	6.21652	5.79747	7.27891	6.95622	7.33292	6.62308	6.8428	3.39728	7.25423	7.74537	7.62633	8.44262
P09622	DLDH_HUMAN	DLD	\Dihydrolipoyl dehydrogenase, mitochondrial\""	10.1056	9.85923	10.1785	10.8858	10.7781	10.4519	9.60262	9.45236	10.4334	10.6713	9.79446	10.5088	10.2546	9.52845	8.77028	9.81372	9.89937	9.60918	9.60533	9.76575	10.6654	9.68912	10.1366	10.1371	9.23158	9.29493	8.98641	8.97909	10.0908	10.1315	9.57855	8.90588	9.69953	10.0763	8.48344	9.76329	8.14565	9.45784	9.21817	9.45554	9.34684	9.68565	10.0031	10.4359	9.33771	8.98405
Q969V3	NCLN_HUMAN	NCLN	Nicalin	6.74075	6.87805	7.47757	7.55828	8.57149	7.45127	7.19958	7.17131	6.66618	7.42192	7.85587	7.50737	7.44535	6.98993	6.27913	7.18962	7.11518	7.50345	7.6243	8.24074	7.78124	8.47603	8.68179	5.76866	7.3263	5.76883	8.03282	7.41443	7.65111	7.81078	8.30414	8.16735	7.86686	8.0496	7.39532	7.48573	7.03045	7.59687	4.91076	8.68557	7.86842	7.61129	7.07381	7.14749	7.81355	7.70121
P48729	KC1A_HUMAN	CSNK1A1	Casein kinase I isoform alpha	6.26194	5.42694	5.46268	5.04955	4.43258	5.93341	6.61084	5.70255	5.76632	4.73104	5.68693	5.05114	6.1227	6.81418	4.98798	6.15564	4.86272	4.52194	4.63624	3.09447	4.12289	6.66047	6.59137	5.22174	6.63924	5.97011	6.94965	6.18968	6.93084	6.78705	4.76394	6.19553	6.87194	5.91871	6.46174	6.40974	5.70817	5.97923	6.69056	5.15882	6.39255	5.45207	5.81292	6.75435	4.45214	6.0772
P78318	IGBP1_HUMAN	IGBP1	Immunoglobulin-binding protein 1	6.43707	6.46778	5.11488	5.51756	3.68616	4.33954	3.10916	5.62766	2.47409	4.76724	5.10325	-2.00626	4.18734	4.83917	-2.86416	4.17128	-4.66603	-2.46988	5.46346	-2.79767	4.36918	-2.66777	2.81692	-3.3675	4.5388	4.9245	4.35559	3.6438	-2.38524	5.01912	2.85948	5.18522	-2.98743	4.15789	7.55714	5.65589	1.60182	4.01085	7.79618	-3.21298	4.98775	-3.23014	5.05024	4.25043	6.82041	-4.2623
P35914	HMGCL_HUMAN	HMGCL	\Hydroxymethylglutaryl-CoA lyase, mitochondrial\""	5.60987	5.55025	7.10325	6.75581	6.98424	7.4184	5.05346	6.66444	6.50896	7.42449	7.98904	6.94645	7.73502	7.61274	7.07846	6.93574	6.3402	6.83632	7.20165	5.72315	7.72909	5.65795	6.23422	8.33072	7.5117	6.21563	5.81741	8.29108	6.27526	7.32801	6.43929	7.41498	6.25217	7.00259	7.91874	7.65128	5.7978	7.27356	8.20016	5.44396	7.68199	6.56259	8.03654	5.95284	8.20718	8.5838
Q9NUU7	DD19A_HUMAN	DDX19A	ATP-dependent RNA helicase DDX19A	7.96015	7.72461	7.29473	7.29664	6.8402	6.6524	8.31423	7.90199	6.98569	7.78898	7.94671	7.29218	7.41189	8.06822	8.2382	7.65929	8.12843	8.1594	8.4572	7.81285	8.6932	8.08457	7.96985	7.69688	7.88026	8.15204	8.01651	7.94179	7.48051	7.02824	8.30192	8.12546	8.0901	8.14078	7.64104	6.07248	7.27376	7.49161	8.09381	8.43676	7.98086	8.07072	7.84179	8.15418	8.29889	7.46485
Q8WUA4	TF3C2_HUMAN	GTF3C2	General transcription factor 3C polypeptide 2	7.73394	7.58733	6.69848	6.90273	6.83461	7.92633	6.75355	6.2051	5.9238	7.58004	7.99953	6.58081	8.50105	7.18388	5.55229	7.42182	7.08517	6.29993	7.61226	4.84287	7.335	8.30555	7.38155	8.29643	7.62479	7.28961	6.46228	7.85943	6.91592	6.89228	7.23734	6.92028	6.92328	7.18777	6.87099	6.94213	7.53361	7.90056	6.26591	7.28759	8.37165	7.89766	8.3977	6.99899	7.21132	7.99849
Q8IVM0	CCD50_HUMAN	CCDC50	Coiled-coil domain-containing protein 50	3.81279	8.18687	7.03764	6.49898	7.09919	7.01729	7.77494	7.23728	7.2267	5.68587	7.20861	6.89724	6.08676	3.52035	6.56646	6.49561	6.64828	6.47026	4.61269	5.37604	7.73136	5.79935	5.73525	4.76216	7.05829	6.36675	6.56356	5.98913	5.16715	6.11175	4.92805	5.86399	5.7492	5.49665	7.08602	3.77233	5.37499	4.55666	3.73492	4.08745	5.89241	4.63712	6.08287	6.18956	4.49406	5.62861
Q96I24	FUBP3_HUMAN	FUBP3	Far upstream element-binding protein 3	8.36055	8.87983	8.10848	8.42076	8.39181	8.51993	9.02791	8.6163	8.16359	9.37929	8.46569	8.13599	9.07591	8.91675	8.89093	8.92705	9.28932	8.9344	8.82592	8.4557	9.53589	8.35075	8.61654	9.02009	8.73174	7.5644	9.27765	7.91523	8.2088	7.70949	9.13282	8.54296	8.08385	7.9375	8.41439	8.19958	8.82848	9.19111	7.44869	8.38255	8.39557	8.95174	8.20935	7.43287	9.20937	8.63594
O96011	PX11B_HUMAN	PEX11B	Peroxisomal membrane protein 11B	4.12589	5.85566	-2.2796	3.14366	-4.91181	0.0560553	4.03681	4.36965	-4.25433	6.6852	6.13625	0.983836	5.16361	3.91261	4.34615	5.70371	5.78712	1.43132	6.1447	5.18864	6.41522	4.52056	5.21355	6.83814	5.26711	6.22893	3.83154	3.96144	4.74325	4.97237	5.75545	5.94241	6.39998	6.55981	6.09243	5.27193	6.95097	6.78572	6.78627	6.70028	7.36412	6.88531	6.41878	5.42873	4.37949	6.55203
A0A0A0MQX8;C9JP00;Q9NR56	A0A0A0MQX8_HUMAN;C9JP00_HUMAN;MBNL1_HUMAN	MBNL1	Muscleblind-like protein 1	5.2195	4.47714	4.41639	2.54812	-3.60939	5.01425	3.79813	-3.27617	2.56088	5.06422	-4.15691	1.95795	5.3629	4.73534	3.52051	5.69391	1.79029	5.0891	4.44852	6.14864	4.42233	4.38673	4.55057	0.307421	-5.36209	2.55893	-1.13538	6.18075	5.35965	-2.33814	3.94591	-2.66045	1.36123	-3.16274	1.45264	2.32194	5.9166	-4.46229	-4.6118	2.13357	-3.5954	1.0861	2.4672	3.89836	4.55623	-3.97349
Q13263	TIF1B_HUMAN	TRIM28	Transcription intermediary factor 1-beta	10.4241	10.4183	9.86784	10.3526	10.4011	9.72107	10.6713	10.1219	10.3865	10.3971	9.97582	9.80372	10.5048	9.91332	10.0872	10.1461	10.6651	10.2889	10.2936	10.7065	10.4652	10.7755	10.5006	9.53555	9.90811	10.6833	10.1807	10.3336	9.64391	9.9474	9.78837	10.0345	8.87851	10.2875	10.8632	10.206	9.59472	10.1739	9.79727	10.3342	10.1114	10.4716	10.9461	10.6307	10.5475	10.8215
J3KR97;Q9BTW9	J3KR97_HUMAN;TBCD_HUMAN	TBCD	Tubulin-specific chaperone D	6.4402	7.41854	7.43354	7.12206	7.62407	5.55655	7.04718	6.99773	7.00145	7.49233	6.96988	6.1192	7.87886	7.69903	6.84247	7.23425	6.8602	7.12945	5.53593	7.72932	7.17596	7.50967	7.548	7.55019	7.74322	6.21706	7.36269	7.73805	6.72439	6.7352	7.19115	5.81056	7.75921	6.74013	6.45312	3.822	5.78982	6.78599	6.75851	7.65247	6.86929	7.16955	7.79411	7.06633	7.2243	7.79492
Q9UKY7	CDV3_HUMAN	CDV3	Protein CDV3 homolog	7.41722	8.31341	7.52821	7.07163	8.12788	7.09584	7.70094	7.96608	7.92304	6.28599	7.85958	7.60369	5.97674	4.95208	6.41814	4.1804	5.52491	5.78002	7.61141	7.96141	5.72999	7.14778	4.46021	5.33673	6.91118	7.6837	5.34828	6.76538	6.98518	4.64433	4.53094	6.93247	4.63021	5.05277	6.26663	5.08228	6.21171	5.98733	5.24956	5.85014	4.5883	6.50873	5.97911	6.04671	7.07004	6.66622
O00116	ADAS_HUMAN	AGPS	\Alkyldihydroxyacetonephosphate synthase, peroxisomal\""	6.48217	6.78735	6.59551	7.38083	7.51458	6.93808	7.36215	7.52861	6.9134	7.7932	6.9425	6.54701	6.43079	7.22582	6.87369	6.42333	7.22541	7.42262	7.76287	7.97681	7.61498	6.35597	6.08531	6.91769	7.62772	7.60792	7.50576	6.39457	8.02394	7.81893	6.21451	7.87601	6.96165	7.55283	7.25061	6.74984	5.74048	8.47468	5.54055	6.18535	7.22028	6.92511	7.74818	6.71403	7.19591	8.42733
Q96HY6	DDRGK_HUMAN	DDRGK1	DDRGK domain-containing protein 1	6.85899	9.02179	7.8369	7.99674	6.14519	8.67223	8.09572	7.82198	7.31497	7.5939	7.72975	8.39892	7.60725	7.93646	7.16679	7.76576	7.61854	7.97746	7.8403	7.95273	7.11099	5.81778	7.79201	7.66329	7.59409	7.70931	7.6281	8.40218	8.43549	7.15173	7.40944	8.26345	7.88257	7.51078	4.56522	8.01455	7.52523	8.06831	7.49744	8.53479	7.86164	6.41528	8.00412	7.33966	8.02195	8.34889
P13861	KAP2_HUMAN	PRKAR2A	cAMP-dependent protein kinase type II-alpha regulatory subunit	8.61955	7.83044	7.9949	7.95186	6.49862	7.74525	7.82609	7.48539	8.37564	6.57901	7.66464	7.80419	7.323	7.09067	7.78607	7.85189	8.18599	8.24778	7.91542	7.94604	7.18332	8.31986	6.98667	8.21596	7.67481	7.46454	8.32652	8.24304	7.91176	7.37535	7.20874	8.07661	6.686	7.11464	6.18386	8.53085	7.52925	7.2866	7.16411	7.58781	7.65188	8.13732	7.6854	6.86443	7.98065	7.93189
P14550	AK1A1_HUMAN	AKR1A1	Alcohol dehydrogenase [NADP(+)]	6.69288	8.35034	8.07757	7.51041	8.06598	7.52208	7.7998	7.89079	7.85993	6.33679	8.66343	7.27962	6.41921	7.79375	7.38213	6.90356	8.41859	8.13274	7.45333	7.34046	7.11103	6.71545	8.3018	8.07587	7.28977	6.91877	7.96323	8.39283	7.87695	7.23099	6.7563	8.46612	6.06133	7.79773	8.23251	8.26959	8.1187	6.99275	7.36157	7.84661	7.40924	7.60204	7.93463	5.67209	7.11001	3.01793
Q96JM3	CHAP1_HUMAN	CHAMP1	Chromosome alignment-maintaining phosphoprotein 1	5.24185	5.89222	4.2977	4.55875	5.86668	6.64016	4.53462	5.82678	4.18532	5.74187	5.52642	6.52332	-3.19502	-3.26055	-2.29645	-3.53156	-3.11599	-2.25915	4.99958	6.68538	4.62879	5.71979	7.24675	6.34146	-2.39233	-3.56989	-2.441	-3.38223	-4.8215	-2.65409	5.35347	-3.52328	1.23582	4.35655	-3.05762	5.10952	-3.05852	2.303	3.32975	5.07238	5.50571	-2.99697	4.85084	7.12273	5.35267	6.19216
P10412	H14_HUMAN	HIST1H1E	Histone H1.4	13.4486	13.7768	13.606	13.7837	13.416	13.1357	13.501	13.5704	13.7433	13.3306	12.6735	14.0054	12.387	13.6405	13.6547	13.2948	13.2424	13.4387	11.6057	11.8308	11.4108	11.4503	12.7366	11.6518	12.5314	12.9004	13.0182	12.1695	13.1645	14.0221	12.267	13.3849	12.9609	12.8626	12.0108	12.4936	13.0171	13.6682	12.1213	12.2399	11.5669	13.3295	12.7034	13.0135	12.552	11.1605
P09525	ANXA4_HUMAN	ANXA4	Annexin A4	7.78109	7.5943	7.7845	7.98965	7.95741	7.81932	7.1866	7.91713	7.80669	8.22521	7.15634	7.38172	8.64056	7.74301	8.2867	7.86517	8.30131	8.33794	7.97701	8.83221	6.81832	7.6149	8.02629	3.93964	8.32292	7.5206	7.63906	7.55058	8.06369	8.08801	7.60669	8.99228	8.10088	8.40862	5.86575	8.10102	5.94248	8.70529	8.20338	8.46337	8.91128	7.50362	8.11849	8.5691	7.8743	5.92937
E7EX17;P23588	E7EX17_HUMAN;IF4B_HUMAN	EIF4B	Eukaryotic translation initiation factor 4B	8.48989	8.03703	9.71312	9.06264	7.73092	7.33551	9.13812	8.35426	9.43547	7.08168	7.9983	9.39919	7.1118	8.58973	7.47075	8.77575	8.93053	8.4436	7.55616	7.04394	8.28907	7.73341	7.36912	7.43989	9.22945	8.84071	7.96698	8.32311	8.42895	8.65935	7.28876	7.80354	7.48823	7.15351	8.55003	7.03689	8.91665	8.09918	6.85933	7.56494	6.60495	8.53065	8.20783	8.24805	7.38741	6.41284
Q96N66	MBOA7_HUMAN	MBOAT7	Lysophospholipid acyltransferase 7	7.21935	7.66892	7.48599	7.56356	6.80042	7.93336	7.534	7.61943	7.73684	7.74994	7.79636	7.6291	7.78349	7.93214	7.63246	6.82433	7.81187	7.76714	6.80589	7.61936	7.42587	7.33253	7.3319	8.54417	7.70807	6.60545	7.50332	8.05209	8.11485	8.18195	7.48109	7.49837	8.03111	7.85904	7.66089	8.07614	8.0722	7.7274	7.51076	7.95213	7.88158	8.1909	7.16511	5.67915	7.13206	8.45711
O14521	DHSD_HUMAN	SDHD	\Succinate dehydrogenase [ubiquinone] cytochrome b small subunit, mitochondrial\""	2.05189	4.14596	-4.67334	5.25583	6.79517	6.92179	5.93016	5.92886	5.84635	2.04513	6.66024	3.85875	7.17666	6.22578	6.13484	6.7302	5.3792	6.38069	-2.59622	5.70219	6.37539	6.05423	6.54721	7.60597	5.58874	6.14788	5.59096	6.13842	6.3338	6.1245	5.746	6.95806	5.498	7.22686	6.66163	5.90965	6.28822	7.20828	2.93326	6.53454	5.9021	-4.72317	6.96642	7.25681	5.40312	6.66877
Q9BY32	ITPA_HUMAN	ITPA	Inosine triphosphate pyrophosphatase	7.96374	7.582	7.22966	6.92473	8.22274	7.91937	7.08627	8.14778	7.66102	7.48786	8.11145	6.97231	8.65383	7.23274	7.79764	8.1663	7.63478	7.83071	8.38118	7.38888	8.29589	7.78231	8.05099	7.40551	8.15244	8.45052	8.45145	8.61883	7.26591	7.33873	8.01159	7.77529	7.79146	7.7815	7.70682	8.42361	8.15076	7.91962	8.65364	7.77398	7.36822	7.91648	7.62691	8.10992	8.72303	7.72847
O15127	SCAM2_HUMAN	SCAMP2	Secretory carrier-associated membrane protein 2	4.14346	7.12469	4.82041	3.66706	5.0737	6.34129	6.65018	7.39313	7.06073	7.34193	5.92669	6.10519	5.41862	5.93171	5.94624	6.05263	6.1916	6.73188	6.8186	6.2913	7.36645	7.18312	7.19437	6.44804	6.41696	6.40124	7.58752	6.55724	6.22936	4.63562	7.67157	5.29864	8.15556	6.56486	7.14104	7.01479	6.12804	5.4979	7.55191	6.62421	7.4407	6.50172	7.14939	7.39038	7.75393	6.56103
Q99575	POP1_HUMAN	POP1	Ribonucleases P/MRP protein subunit POP1	7.03908	6.74295	6.62007	7.54946	7.1027	7.32234	7.02296	7.5656	7.34616	7.40345	7.41043	6.80941	7.61874	7.13327	7.44663	7.93356	7.93507	7.63279	8.17639	5.50068	7.1695	7.18973	7.75141	7.84369	7.99772	7.42422	7.0452	7.5844	6.74247	7.30618	8.22742	7.98473	6.95893	7.76863	8.22239	7.26913	7.70525	7.90973	7.79655	7.18984	8.08958	8.06337	7.17807	6.96572	8.28673	8.35532
O60885	BRD4_HUMAN	BRD4	Bromodomain-containing protein 4	8.11033	8.34859	8.11263	7.7739	8.59358	7.47557	8.22699	7.52637	8.20669	7.84483	6.79737	7.99362	7.57191	6.35363	7.43747	8.68719	6.73546	7.77547	7.32797	7.11623	7.21624	7.38053	5.40188	7.1971	8.04088	6.71987	4.58097	8.31893	7.5645	8.38938	6.05218	6.58589	7.74943	4.89761	4.69494	6.10725	5.95164	5.62896	7.56085	5.99979	7.15077	5.0506	6.83939	7.56821	7.82194	8.09519
Q9Y3F4	STRAP_HUMAN	STRAP	Serine-threonine kinase receptor-associated protein	8.15689	7.48079	6.85923	7.47854	6.86698	7.67381	7.74375	7.25304	7.58649	7.61549	7.27182	7.25929	8.67723	8.01285	8.43166	8.64107	7.55396	8.0897	7.62998	8.28303	8.14697	9.40534	8.00506	7.86767	7.37074	7.38125	8.68767	7.33914	7.89246	7.50483	8.94778	8.44245	8.01484	7.12864	7.89331	8.52118	8.37652	8.39855	8.24782	8.4745	8.83478	7.57233	7.90146	7.03466	8.15698	7.69579
Q15084	PDIA6_HUMAN	PDIA6	Protein disulfide-isomerase A6	11.313	10.9746	10.7278	11.5307	11.1446	12.0166	11.4805	10.373	11.7074	11.3239	11.1922	11.3581	10.0884	10.1755	11.0247	10.4608	10.0784	10.6357	10.669	10.9905	10.6541	11.1421	10.5952	10.1654	10.6899	9.96641	9.82454	9.80511	10.7348	11.0782	10.8347	10.812	10.069	10.6692	10.3896	11.8844	10.7479	11.218	11.0129	10.4941	11.2852	10.1103	11.0989	10.1091	10.6858	11.3368
Q9Y490	TLN1_HUMAN	TLN1	Talin-1	7.03542	7.5143	8.26425	7.47297	8.05799	8.03858	8.00534	7.60056	7.59146	7.75987	7.98005	7.58961	8.12541	7.94726	8.49878	7.55527	7.80031	7.98345	7.92017	7.40502	7.37354	7.60219	7.42739	6.62172	7.57758	8.52581	8.11805	7.51331	8.21007	8.76818	7.93361	7.9048	7.66981	7.9088	8.63764	8.43676	7.76572	7.32969	6.26471	7.81521	7.15784	7.32092	8.07005	7.70431	7.16357	7.10086
Q02978	M2OM_HUMAN	SLC25A11	Mitochondrial 2-oxoglutarate/malate carrier protein	9.46776	9.27754	9.9008	8.45421	9.34929	9.34435	8.18853	8.55199	9.2967	8.88721	8.75488	10.2065	8.7144	8.74878	8.89466	10.3616	8.94648	8.79248	9.27496	8.6233	9.0968	10.5351	9.25477	9.49451	9.13272	9.00535	8.7012	8.77384	9.49965	9.10457	8.82117	8.48904	9.17352	9.55808	9.54483	9.50558	8.991	8.79518	11.0997	9.55359	8.92983	8.22858	9.09577	8.5366	9.69401	9.33923
Q9UPN4	CP131_HUMAN	CEP131	Centrosomal protein of 131 kDa	6.42672	6.95638	6.02193	6.40637	7.3708	6.56974	6.46351	6.34483	6.28864	6.02066	9.26655	5.97155	7.21699	6.25332	6.29646	6.468	8.79718	5.99242	8.65193	6.1096	5.37451	6.0265	6.65073	7.72717	6.21963	6.33561	7.02937	6.51391	5.8016	6.11685	5.76024	6.0751	6.99093	5.63597	6.84008	6.2408	8.1926	5.84208	4.78028	7.05903	6.23415	6.62663	7.42893	7.61742	8.39427	6.63925
Q9H3U1	UN45A_HUMAN	UNC45A	Protein unc-45 homolog A	4.73796	6.23935	4.62349	6.36881	5.51615	5.99412	5.75235	6.17458	6.03379	5.63059	6.25721	5.93965	6.30372	6.36825	6.23	6.77857	4.68499	6.38001	5.13684	6.78441	4.62925	6.55229	6.76942	4.65691	4.80185	6.13441	6.86897	6.73464	6.59332	5.45299	6.12966	3.98755	6.72778	7.52078	6.06918	6.25448	6.43018	5.91302	4.71396	5.09935	5.73132	6.06255	5.95614	6.76189	6.47911	6.53703
O95456	PSMG1_HUMAN	PSMG1	Proteasome assembly chaperone 1	6.60879	5.78156	7.0439	6.58552	7.54041	5.96516	7.24303	6.67529	6.99315	5.25264	5.78025	6.66481	0.0434207	6.25252	6.92306	6.47282	0.118299	6.42306	5.68357	6.42721	5.94158	7.39731	6.59404	7.24442	7.67225	5.64827	6.88519	2.72165	4.99889	6.13123	6.08	5.79273	6.872	5.61268	8.07877	5.51044	6.65747	3.98864	7.15031	5.8123	3.56325	6.13029	1.15579	6.09332	6.20006	6.37763
Q9HCC0	MCCB_HUMAN	MCCC2	\Methylcrotonoyl-CoA carboxylase beta chain, mitochondrial\""	8.28748	7.80057	7.5702	7.98114	3.74845	7.45466	7.50273	7.47284	7.37616	7.84553	8.33979	6.83503	7.43245	7.82784	8.3655	8.08119	8.479	8.31157	7.43335	9.03125	8.63184	6.33691	8.20098	8.36015	7.77955	7.6313	7.93388	7.57299	7.42764	7.62585	7.87645	8.73439	7.52352	7.77784	7.88795	6.63221	8.84395	8.51553	5.03575	8.24336	8.41967	7.75689	7.01183	8.77448	8.34327	7.8157
Q53GS7	GLE1_HUMAN	GLE1	Nucleoporin GLE1	-4.75357	3.78731	3.46683	-2.44031	4.35493	5.66869	3.46465	-3.36497	4.43075	-2.61097	-3.56425	-3.35027	-2.02929	4.43541	5.86043	5.21085	5.98475	5.4844	5.22217	4.92289	6.97467	6.46854	5.95495	6.84232	6.30276	-2.52828	4.94139	6.19572	3.8795	5.57709	5.72321	5.19512	5.62876	6.64812	-5.03623	6.08082	6.93217	6.09263	5.98663	5.52049	6.46011	4.81746	6.54676	6.95773	6.76881	6.01078
P31323	KAP3_HUMAN	PRKAR2B	cAMP-dependent protein kinase type II-beta regulatory subunit	5.63953	5.69554	4.87497	5.45895	3.68609	5.71429	5.8716	5.65947	4.54474	5.33908	4.2275	5.76746	5.05987	5.8098	6.68987	5.42891	6.65189	6.18269	5.29562	7.2725	6.27881	6.09821	6.59297	6.79473	6.37168	5.00166	5.09927	4.26494	5.78009	5.85888	5.03167	4.97629	5.78316	4.4657	5.6931	6.26857	6.18038	5.84638	6.41823	6.96062	6.85984	6.26119	6.12643	5.22219	5.82982	5.2981
Q14683	SMC1A_HUMAN	SMC1A	Structural maintenance of chromosomes protein 1A	7.38864	8.06824	8.01434	8.06714	7.38247	8.23973	7.43467	7.40157	8.14231	6.60275	9.02163	8.18043	6.4969	8.02361	7.47599	7.36985	8.13204	7.86796	6.83407	7.68149	8.72312	7.53334	7.84988	8.60783	8.20143	7.95916	6.47882	7.47337	8.46342	7.17647	8.12899	8.33534	7.35248	6.91197	6.89595	6.4892	7.68224	7.69744	6.06206	7.22287	8.16771	6.83045	8.44358	7.20334	8.75008	7.96026
A0A0A0MQS1;Q53H96	A0A0A0MQS1_HUMAN;P5CR3_HUMAN	PYCR3	Pyrroline-5-carboxylate reductase;Pyrroline-5-carboxylate reductase 3	-2.80824	4.98825	4.79593	3.44061	2.28489	-2.80861	5.44158	-2.08289	6.06333	4.88176	2.14065	-2.82459	5.05917	6.07249	5.90394	6.76652	5.65726	6.70451	2.83616	2.48171	1.44136	3.94793	5.12375	-3.44276	5.6052	3.08095	6.18772	3.14752	6.14976	3.9721	2.83349	-2.82622	5.40877	7.11123	6.98052	5.20693	4.47069	-3.13641	5.61787	5.42319	6.05633	6.26991	5.50314	5.4642	-3.66902	3.22721
Q13895	BYST_HUMAN	BYSL	Bystin	6.75686	6.50572	6.50357	6.45049	6.12353	5.63077	6.84414	6.31629	6.4278	6.73902	6.44814	6.55331	6.52173	6.68135	7.28939	6.84932	5.96988	6.84795	7.83252	3.26782	6.45553	6.52936	7.81969	7.04439	7.39889	6.34345	7.35546	8.15644	6.01549	6.92288	6.22582	6.35239	6.50864	6.63236	6.77933	5.55714	6.42328	7.07089	3.11897	7.27446	7.11387	7.01392	8.10733	6.53926	7.61577	5.82165
P13667	PDIA4_HUMAN	PDIA4	Protein disulfide-isomerase A4	11.1428	11.1978	10.986	11.6477	11.86	11.3393	10.6877	11.2357	10.6816	11.3384	11.4511	11.4774	10.6168	10.8024	10.5443	10.8509	11.0665	10.799	10.8679	11.1816	10.8752	10.749	10.1923	11.4355	10.5463	10.3616	11.109	10.3939	10.4123	10.9744	10.6568	10.4513	10.5423	11.0355	10.7804	10.509	10.5916	11.0542	11.2601	10.7544	11.1062	10.9383	10.7984	10.624	11.5323	11.6429
Q14204	DYHC1_HUMAN	DYNC1H1	Cytoplasmic dynein 1 heavy chain 1	8.43884	9.11096	7.81212	8.3333	6.93935	9.02789	8.4442	8.45104	6.99115	8.95937	7.5989	7.86986	7.96744	8.807	8.95293	7.78976	7.70367	9.14456	8.55923	8.6063	7.48456	8.04977	7.29908	6.77273	8.45722	7.09002	7.66153	7.83103	8.91538	7.44758	8.28484	8.20839	7.4349	7.78393	7.66517	8.39891	7.13664	8.81708	7.48612	8.8809	7.87423	8.83991	7.45968	7.69658	8.14732	8.39405
P35612	ADDB_HUMAN	ADD2	Beta-adducin	4.65602	-4.69964	2.71282	-2.804	3.57091	-2.55586	2.65108	-2.87607	2.75865	4.59811	-2.58053	-2.11695	4.8934	2.18791	3.0419	3.97179	-2.56786	3.16461	-2.9872	4.23995	3.61028	4.79707	5.51372	5.51661	1.89257	5.25487	4.24379	-4.04946	3.13956	2.37616	4.62789	-3.96563	4.31126	3.40173	5.20033	3.89206	-3.22082	-2.41758	1.08932	-2.66722	2.82468	-4.04978	7.29276	5.44664	5.38994	4.57856
Q13404	UB2V1_HUMAN	UBE2V1	Ubiquitin-conjugating enzyme E2 variant 1	8.14325	8.52167	9.03336	9.32409	8.43371	9.08025	8.68288	9.0772	8.40826	8.64285	8.79783	9.01294	6.83815	8.21138	8.13651	8.35588	10.83	8.89743	8.83022	8.99065	8.62033	8.22853	7.52336	6.79229	8.50299	8.5344	8.69588	9.55961	7.48436	8.24893	8.31538	8.22996	7.95433	7.00124	6.10339	7.1955	7.25151	6.86224	8.41673	7.62068	7.25085	7.89416	7.99779	8.31445	8.03832	7.95327
Q6Y1H2	HACD2_HUMAN	HACD2	Very-long-chain (3R)-3-hydroxyacyl-CoA dehydratase 2	-3.52271	-2.95991	5.0397	-3.27893	-4.32841	-2.81446	-3.71816	0.578349	-2.81065	-4.25569	-2.79558	-2.26166	-3.0238	-3.23511	-2.36336	-3.02518	-3.7659	-2.53379	4.14688	-4.59932	-4.30338	4.09205	4.1602	-3.39734	-2.79944	-4.75824	-2.44211	-3.66077	-5.06557	-4.12665	2.98789	4.09553	-2.85245	-5.02761	-4.1832	-4.42017	-3.03401	2.88881	2.45843	2.1346	-2.70491	4.50186	4.05284	3.7392	-5.19877	1.71149
P22314	UBA1_HUMAN	UBA1	Ubiquitin-like modifier-activating enzyme 1	11.1805	11.5196	11.7966	11.1706	11.5059	11.2127	11.1942	11.0897	11.2086	11.6909	11.0013	11.3172	11.4181	11.3006	11.534	11.7913	11.5444	11.5212	11.0826	11.7967	11.2971	11.2406	11.6143	11.9883	11.7157	11.1803	11.4807	11.6555	11.4392	11.561	10.7623	10.8615	11.1235	11.1776	11.0709	11.8487	11.2254	10.9087	11.3063	11.1842	11.0215	11.089	11.4235	12.027	10.5212	11.9587
Q96F86	EDC3_HUMAN	EDC3	Enhancer of mRNA-decapping protein 3	6.93795	6.81502	7.17859	7.33119	7.3395	7.7052	7.17406	5.99405	7.49111	7.04688	7.39024	6.84256	6.8523	7.35864	6.9029	6.76301	7.61741	7.49452	6.6033	7.19363	7.09238	7.26757	7.73799	6.37884	8.04908	7.0209	6.93308	7.35407	6.62208	6.6181	6.47691	7.93171	5.56447	6.71691	5.95987	7.3048	8.16749	6.02922	6.94071	5.3976	6.71379	7.6901	5.91751	6.1938	6.55958	7.1496
P11766	ADHX_HUMAN	ADH5	Alcohol dehydrogenase class-3	8.62961	8.88123	8.32998	7.45826	8.28164	8.63377	7.86666	9.16485	8.49176	9.05294	8.95964	8.39631	8.48644	8.49425	8.09554	8.57281	7.98971	8.93652	7.83527	8.89683	8.89513	8.46113	8.70871	8.29499	7.73141	9.10821	8.54663	8.56527	8.2077	8.12971	8.90858	8.23772	7.77978	8.04256	7.68746	7.42657	8.08486	7.75047	7.66998	8.27274	9.01267	8.56534	8.96785	8.56256	8.09824	7.66044
P13804	ETFA_HUMAN	ETFA	\Electron transfer flavoprotein subunit alpha, mitochondrial\""	9.80599	9.88504	10.3509	10.0306	10.3444	10.6135	9.93101	10.7814	10.4709	9.67444	10.7023	10.322	10.6739	10.043	10.2629	10.6821	10.8654	10.0963	10.7839	9.70397	10.4094	9.87156	10.8892	9.80187	10.6035	10.0952	10.4014	10.6713	10.5072	10.6538	10.225	10.2007	10.1484	10.4269	9.18629	10.5159	10.4129	11.1198	9.95241	10.5025	11.2243	10.0816	10.4159	10.7066	9.76783	10.1024
P17858	PFKAL_HUMAN	PFKL	\ATP-dependent 6-phosphofructokinase, liver type\""	6.64272	8.5213	7.73268	6.8736	8.28255	7.33123	7.44125	7.98463	7.65563	7.04835	8.09484	7.53275	7.60225	7.90185	7.72205	7.03025	8.14319	8.11234	6.85633	8.58481	8.51259	8.10187	8.24647	7.69691	7.41988	8.58306	7.52494	7.88628	7.71339	7.98707	6.72904	7.62331	8.17108	6.88809	7.2001	7.93984	7.45577	7.39121	8.06852	8.52045	7.41322	7.60784	8.21493	8.63494	7.45532	7.01457
A0A087X142;A6NFQ9;A6NMH6;F8W8I8;Q92599	A0A087X142_HUMAN;A6NFQ9_HUMAN;A6NMH6_HUMAN;F8W8I8_HUMAN;SEPT8_HUMAN	2025-09-08	Septin-8	7.25087	8.07751	7.54943	7.63599	7.04521	7.33727	6.82963	8.18546	8.00046	6.70285	7.44162	7.0164	6.42585	7.71445	7.03544	7.55023	6.6588	6.13004	6.14389	6.1279	4.73941	6.75974	6.31539	5.63202	7.90994	8.27636	7.53856	3.83771	6.56578	6.00753	7.10993	7.4096	7.66426	6.15336	6.13906	6.78868	7.64165	7.05904	6.14758	6.62248	6.01638	6.57711	7.8998	6.86788	5.814	3.23067
Q5VTR2	BRE1A_HUMAN	RNF20	E3 ubiquitin-protein ligase BRE1A	6.90841	8.05234	7.14116	6.35127	7.71159	8.12148	6.63939	6.76989	7.20249	7.13417	7.71183	6.95396	6.68356	5.66715	6.62128	6.45021	6.36464	5.31575	6.50545	6.39667	6.85658	5.19598	6.96422	7.71843	6.87599	7.73858	6.81167	6.78816	6.40042	5.49292	6.58301	6.41533	7.2724	5.18611	6.99015	6.12089	6.95767	6.59658	6.53563	6.57234	7.35853	6.29974	6.36164	7.34447	7.09162	5.97157
P10809	CH60_HUMAN	HSPD1	\60 kDa heat shock protein, mitochondrial\""	11.8705	12.0041	12.2605	11.7012	11.7825	11.6254	12.1977	11.7617	11.8497	11.7989	12.4572	12.3724	11.9917	11.7937	11.7183	12.2243	12.4502	12.44	11.9826	12.5752	11.9452	11.6597	12.9535	12.0487	11.8143	11.8229	11.8506	12.5121	12.254	12.5791	11.7276	12.7733	12.2218	11.9649	11.9021	11.9355	11.4334	12.6656	10.5859	12.4674	12.9517	13.1007	12.4568	12.1423	11.5035	12.1967
Q14974	IMB1_HUMAN	KPNB1	Importin subunit beta-1	10.5025	10.4229	10.4748	10.8679	10.513	10.1386	10.4436	9.75833	9.96711	10.4168	10.6659	9.90652	9.74154	10.2912	11.1222	10.4275	10.6198	10.4691	10.0733	10.4653	9.87992	10.9675	10.0345	10.8852	9.81548	9.36	10.0916	9.7594	10.7332	10.5485	10.1933	9.55527	10.114	10.2261	10.8195	11.3655	10.3095	10.4295	10.675	10.3825	9.78992	10.3592	10.5011	9.84623	10.6631	10.1517
Q99460	PSMD1_HUMAN	PSMD1	26S proteasome non-ATPase regulatory subunit 1	9.0339	8.84582	8.06067	7.94878	8.853	8.12948	7.64056	8.41183	8.19286	8.42586	7.5879	7.56719	8.65919	8.21816	8.83008	8.17071	8.81897	8.16397	9.11327	8.88619	9.41754	9.43136	8.67958	8.70764	8.84782	9.25744	8.8377	8.77846	8.26904	7.90705	8.48655	8.26497	8.91922	8.89348	9.26925	9.44708	9.35633	8.54544	8.45079	8.95041	8.74029	9.21835	9.35872	8.58155	8.59932	9.32651
A1L0T0	ILVBL_HUMAN	ILVBL	Acetolactate synthase-like protein	7.34913	7.07175	6.46448	6.21823	7.38215	6.91342	6.2576	6.34858	6.60339	7.18418	6.91815	6.63437	7.1348	6.64816	7.39118	7.60041	7.45364	6.02617	7.5955	8.44745	7.88655	7.90829	7.9002	7.72487	6.2719	7.49251	7.40029	8.1333	6.47357	6.82264	8.0586	7.49288	7.59908	7.17569	7.07446	8.16081	8.1016	7.78651	8.14713	7.19084	8.22781	7.49478	8.32197	7.46838	8.15113	8.06113
Q01844	EWS_HUMAN	EWSR1	RNA-binding protein EWS	9.59647	9.49184	8.58943	10.0184	7.71919	8.97597	9.60295	9.86905	9.69348	8.71516	9.51819	9.62448	9.20001	10.0318	7.86555	7.98519	9.28426	8.28783	8.9093	10.5629	7.20141	9.50564	9.01271	8.82354	8.60922	8.43016	8.94252	8.12043	9.68631	8.39455	9.78148	9.33139	8.87427	9.63217	8.43338	9.48132	7.54028	8.44733	9.59667	8.44708	9.73064	8.96465	8.7865	9.49683	7.6383	7.47595
Q29RF7	PDS5A_HUMAN	PDS5A	Sister chromatid cohesion protein PDS5 homolog A	7.54805	7.41077	7.01457	6.96985	6.33921	7.04883	7.53031	7.43574	6.97239	7.33783	7.17423	6.71926	7.80478	7.0962	7.21772	6.90133	7.57934	6.63301	7.95328	7.74777	8.64896	7.53555	7.03183	6.03149	7.79382	7.52985	7.46072	6.56678	6.71815	7.06576	6.90436	7.45689	7.54261	7.64785	6.68659	7.85413	7.19589	6.90044	6.80777	8.07001	7.89475	7.36859	8.06747	7.42572	7.48664	7.76573
Q8WUM4	PDC6I_HUMAN	PDCD6IP	Programmed cell death 6-interacting protein	7.38243	8.8123	7.95668	7.87072	8.96196	8.25487	7.95521	8.26878	8.36274	7.65825	7.45853	8.10611	8.07425	8.45653	8.29742	8.03753	8.39015	8.19371	9.06548	9.21639	8.15007	8.79277	7.70437	8.4886	8.62139	6.35069	8.21463	7.92733	8.11371	7.95076	8.56766	8.82996	8.14469	8.33288	7.15387	7.29629	7.58177	8.03618	7.7311	8.5065	8.04262	8.8184	8.23937	8.18312	9.12354	7.96975
Q9NR30	DDX21_HUMAN	DDX21	Nucleolar RNA helicase 2	7.92345	9.32245	8.61994	8.54147	7.897	9.04266	9.11996	8.98344	8.74952	9.19706	9.17852	9.42772	9.10883	9.18581	9.18874	9.54014	8.712	9.57309	9.42309	9.53225	8.86799	10.0651	9.59082	8.89081	9.07306	9.06409	8.87318	8.93286	8.6916	9.42872	8.89196	9.00458	9.3235	9.21282	8.78	8.59464	8.32911	9.00358	8.08533	9.15663	9.48583	9.10034	9.73177	8.6694	8.11698	9.04903
Q9BRP1	PDD2L_HUMAN	PDCD2L	Programmed cell death protein 2-like	-2.32945	-2.57206	-2.07909	-3.45816	-4.03378	-2.82832	-3.04446	-2.53936	-2.31521	-3.3519	-2.37828	-2.45554	-2.87217	-3.70762	1.6983	-2.66007	-3.04619	-4.14049	-2.70123	2.47677	3.64277	2.78973	-3.66285	-3.72174	-2.78055	-2.8501	-2.72824	-2.79942	-3.75624	-3.26325	4.01757	-4.14479	-5.10225	-3.84571	-3.19759	-3.5868	-3.45402	1.14251	-5.43168	4.08775	-3.78349	-2.48476	-2.97039	-4.0059	-2.8162	-5.9017
Q13435	SF3B2_HUMAN	SF3B2	Splicing factor 3B subunit 2	8.52153	7.38793	8.97994	8.4163	8.69794	8.87423	8.41717	8.66871	9.20158	8.69282	8.24999	8.78788	7.45603	8.73526	9.14123	8.47263	8.17659	7.71255	8.68439	7.32114	8.94	9.02911	8.98507	8.99796	8.68136	10.2074	8.12499	7.41636	9.03767	9.16714	7.09792	8.68994	9.93893	7.67437	7.68639	7.31067	8.81902	9.00955	5.43809	6.41789	8.45711	8.39521	9.19228	8.44972	8.97482	8.86899
Q6P2Q9	PRP8_HUMAN	PRPF8	Pre-mRNA-processing-splicing factor 8	9.51806	9.47415	9.03911	9.04359	9.58378	10.0942	8.64924	8.86607	9.1862	9.86622	8.66184	8.92653	9.2764	9.06447	9.10007	9.02796	9.28415	9.31233	9.61528	9.25257	9.46327	9.77829	9.36463	10.0142	9.00581	9.07782	9.09157	9.86407	9.07274	8.78197	9.28571	9.50805	9.22315	9.79497	9.52415	9.78782	10.1957	9.34883	9.72268	9.48218	9.01882	8.86479	10.0272	9.85438	10.042	9.82589
Q8N8S7	ENAH_HUMAN	ENAH	Protein enabled homolog	7.88033	8.37031	8.36655	8.1598	8.40225	7.63512	7.94812	7.79718	7.82909	6.61536	7.89353	8.24174	7.33694	8.16736	8.069	8.02207	7.71555	7.37004	8.13585	7.89232	7.76457	6.72461	7.90277	7.09609	7.51421	7.85702	7.51198	7.90089	8.16889	7.89067	7.05449	7.41765	7.70097	7.72414	7.43155	6.71482	7.16898	7.81137	6.99432	6.62902	7.34699	7.4846	7.26035	8.03995	7.42873	7.45261
P05023	AT1A1_HUMAN	ATP1A1	Sodium/potassium-transporting ATPase subunit alpha-1	9.64777	10.3466	9.9309	10.0756	9.84327	10.3789	10.0305	10.2359	10.2061	9.86447	9.92646	10.2528	10.0842	10.1413	9.98787	10.2135	10.2928	10.2269	10.3611	10.2036	9.37372	9.81986	9.98732	11.0695	10.0839	10.0652	10.0034	9.33829	10.3481	10.0664	9.55248	10.5593	9.86519	9.42539	10.7361	10.0233	10.6577	10.8104	10.9724	9.99934	10.3581	10.4855	10.5429	10.6023	8.90695	10.6541
P09104	ENOG_HUMAN	ENO2	Gamma-enolase	9.73968	9.67217	10.248	9.84038	9.83107	8.4425	11.3177	9.35051	9.84072	9.47409	8.86635	10.3022	10.0029	8.54474	10.3485	7.73304	8.8321	7.90081	8.23372	9.80801	7.98568	7.55757	9.51786	8.22825	8.96833	8.55457	9.77858	10.7434	10.4834	10.296	9.48804	8.02448	9.02905	8.67571	8.30059	10.3799	9.75292	7.61387	7.40377	8.2556	8.73447	8.46552	7.58221	7.68143	9.50441	8.33444
Q15046	SYK_HUMAN	KARS	Lysine--tRNA ligase	8.65991	7.64767	8.32136	8.32018	8.50752	6.54528	8.66043	8.30242	8.36301	8.26609	8.92604	7.88652	7.39708	8.71891	9.15979	9.35496	8.00395	9.08946	8.08906	7.94824	8.58337	8.2162	7.91394	9.00692	8.52786	9.05805	7.94073	8.30565	9.10648	8.22456	9.21343	8.09227	8.03392	7.92414	7.43506	7.26823	8.1605	8.11821	8.08322	8.5536	7.65222	8.46033	8.99126	8.31451	8.2541	7.42115
P22033	MUTA_HUMAN	MUT	\Methylmalonyl-CoA mutase, mitochondrial\""	6.75561	5.73816	6.60208	6.6228	7.24569	6.36743	6.45346	5.6574	6.05586	7.79443	7.26208	5.4346	6.53767	6.55087	7.00714	7.54469	6.92541	7.10227	7.12683	7.32051	7.41233	6.15457	7.35781	6.49787	7.21119	6.55534	7.26815	6.33702	7.11825	7.12361	6.55887	6.59416	6.97085	6.80132	6.61346	7.1868	7.16097	7.57963	7.61906	7.17902	7.05403	7.7926	6.74455	7.70527	6.83722	7.39667
Q9BQS8	FYCO1_HUMAN	FYCO1	FYVE and coiled-coil domain-containing protein 1	-3.66731	4.29198	2.44011	2.88401	3.27275	3.69384	2.7662	2.66186	2.13013	3.37632	3.29313	1.77591	4.97234	2.38761	3.01263	3.06408	3.68091	3.71512	4.04976	4.69156	4.159	2.87936	2.74088	4.15837	3.03026	3.23859	3.62149	-0.143562	3.42821	3.38027	2.78632	3.19769	4.11316	3.48391	3.33448	-0.529205	4.08463	3.09343	4.41844	3.75105	3.51377	3.28431	3.54889	3.14675	3.87127	4.65846
J3KMZ8;Q92785	J3KMZ8_HUMAN;REQU_HUMAN	DPF2	Zinc finger protein ubi-d4	5.25004	4.92688	3.85152	3.86917	6.03917	5.15956	5.20243	3.67035	5.69799	5.698	6.71399	5.53087	6.06699	4.43389	3.28208	3.93138	3.85996	4.4592	6.24558	6.40054	7.26298	5.94888	7.28744	6.31062	2.98214	-3.11138	-2.48981	2.6667	2.40754	2.69683	5.1592	3.81409	5.7691	5.21063	5.46968	4.46342	5.48546	5.2659	4.1428	5.97661	4.359	5.67222	7.09621	6.72583	6.38834	5.97517
Q15125	EBP_HUMAN	EBP	\3-beta-hydroxysteroid-Delta(8),Delta(7)-isomerase\""	7.03564	6.16992	7.96396	8.12479	6.34661	7.30312	8.36106	7.89898	8.28771	7.016	8.68273	8.79897	7.68037	8.03096	8.13987	8.70947	8.34388	8.51951	7.53596	6.22678	9.22988	9.05799	5.91952	8.4902	6.57904	4.89861	7.22442	8.29786	8.03549	8.20819	8.4327	7.56116	7.28221	8.24955	7.44764	9.22747	6.95853	8.11002	8.87693	7.98745	8.81725	7.15109	6.13455	8.55275	8.07559	8.93095
E7ENY0;E7EV99;P35611	E7ENY0_HUMAN;E7EV99_HUMAN;ADDA_HUMAN	ADD1	Alpha-adducin	9.03508	8.36373	8.43971	8.08069	8.94123	8.08325	8.72205	8.18827	8.02911	9.02446	9.27207	7.9382	9.17456	7.67586	8.22511	7.89874	8.42122	7.83355	8.08892	7.92086	8.54375	6.81112	8.3623	8.51728	9.19985	7.82983	8.2172	8.78619	8.04157	8.5397	8.2452	7.64002	7.79762	8.99291	8.9491	7.11976	8.6226	7.36134	7.69982	8.26231	6.99198	8.31947	8.11111	9.08623	8.3617	7.43027
P24752	THIL_HUMAN	ACAT1	\Acetyl-CoA acetyltransferase, mitochondrial\""	10.9624	10.138	9.74881	10.1104	10.3294	10.2702	9.34173	10.0375	10.2013	10.1916	10.1896	10.1791	10.5354	10.3209	10.2305	10.3986	10.1331	10.6599	10.3858	9.98168	9.84389	10.0229	9.64609	10.8012	9.89778	9.9987	9.93084	9.79184	10.4919	9.70262	10.279	10.5772	10.3433	10.202	9.13741	10.0905	10.3162	10.2093	10.0939	10.0201	9.99126	9.966	10.2663	10.1529	10.6395	11.1355
P51659	DHB4_HUMAN	HSD17B4	Peroxisomal multifunctional enzyme type 2	8.42465	8.54317	8.64973	9.25046	10.0226	9.66969	9.69121	9.59641	8.95368	8.94195	8.78555	9.49505	8.76904	8.51501	9.05809	9.09943	9.16138	9.06338	8.64068	8.66977	9.74108	9.15671	8.73101	10.2384	9.35954	8.37359	8.99023	8.37693	9.49065	8.88409	9.5905	9.06878	9.17626	9.76714	8.946	8.73327	8.77437	9.63657	9.12105	8.9982	8.84274	9.3907	8.81697	9.25833	9.46866	9.13873
O75955	FLOT1_HUMAN	FLOT1	Flotillin-1	7.63134	7.90953	7.88246	7.92111	6.67277	6.70029	7.61209	6.91176	7.27135	8.01199	7.89289	7.58198	8.50301	8.06505	7.86224	7.7354	7.83336	7.16739	8.33939	8.46745	7.13058	7.57023	8.04881	8.53136	7.90854	7.96867	7.86337	7.54027	8.16513	7.82934	7.45258	8.43471	8.0991	8.35476	8.10619	6.1106	7.86406	7.60427	7.50246	7.50541	8.24435	8.18641	8.39628	8.58056	7.1463	8.94272
P02545	LMNA_HUMAN	LMNA	Prelamin-A/C	10.3178	10.7365	10.9562	10.7693	10.593	11.3538	10.6264	10.546	11.3687	10.9138	10.9272	11.2729	10.3847	10.8685	10.4216	10.2624	10.906	10.3456	10.039	10.2163	11.0412	9.64665	10.2393	9.76133	9.42639	9.30677	9.9793	10.3167	11.5	10.9174	9.40645	10.5603	9.81439	10.1239	9.48355	9.88388	10.205	10.9441	10.2874	9.73525	9.5927	10.3889	10.4116	10.3927	10.5403	10.1107
P51649	SSDH_HUMAN	ALDH5A1	\Succinate-semialdehyde dehydrogenase, mitochondrial\""	8.8061	8.47979	7.93409	8.24402	7.54457	8.71892	6.91084	7.8757	8.36523	8.36568	8.22489	8.24438	6.24596	8.02201	8.05911	9.01902	8.49122	7.84029	8.98781	8.09419	8.67179	7.4905	9.35627	5.88398	7.72033	7.54184	8.13175	7.434	8.74685	8.13033	8.95266	8.31997	8.06282	7.27251	7.15618	8.80091	7.86452	8.49991	7.36216	8.64327	8.53001	8.54357	9.5626	8.62707	7.24168	6.92571
P05141	ADT2_HUMAN	SLC25A5	ADP/ATP translocase 2	11.2413	10.6308	10.1292	10.2829	9.61903	10.2712	9.76938	10.1355	10.262	10.0358	10.7224	10.6573	10.1174	9.59426	10.5185	10.0513	10.9397	10.7681	10.5498	10.3157	9.18084	10.1337	9.12265	10.8223	10.1309	9.99436	10.136	10.2377	10.3128	9.5555	10.7877	10.8147	11.0295	10.327	11.2369	10.3786	10.7075	11.3335	11.1502	11.0734	10.8276	9.56945	9.86599	9.54616	9.8525	9.82286
P12236	ADT3_HUMAN	SLC25A6	ADP/ATP translocase 3	11.5659	12.2389	11.1555	11.9837	10.7452	11.2995	12.4049	12.2667	12.37	12.2408	11.9744	12.2509	11.8057	12.5641	11.995	12.604	12.3499	12.4051	11.6269	12.5188	10.5075	12.1614	11.7472	11.9002	11.578	12.6469	12.3112	12.2522	12.6936	11.4394	12.0773	11.7404	11.9519	12.2151	11.1969	12.0518	11.4653	11.3153	12.233	12.2664	11.4471	12.0744	11.9065	11.7437	11.6999	11.5134
A0A0C4DGG9;F5GWX5;Q14839	A0A0C4DGG9_HUMAN;F5GWX5_HUMAN;CHD4_HUMAN	CHD4	Chromodomain-helicase-DNA-binding protein 4	7.32128	6.15131	7.74487	8.16283	7.69947	8.136	7.34673	7.34741	7.66579	7.55133	7.03231	7.44816	7.61235	7.68159	7.45447	7.32814	7.47348	7.41646	7.85812	7.6973	7.13066	7.3177	7.36771	7.57771	7.35132	7.98196	6.46982	7.93972	8.03836	8.15835	7.10678	7.33718	7.65393	5.68961	6.26433	6.72229	6.91739	7.5329	7.11346	6.91138	6.69986	6.49051	6.89685	7.49826	7.65646	8.38017
P04083	ANXA1_HUMAN	ANXA1	Annexin A1	9.46211	9.38697	10.6877	10.1494	9.81499	10.3004	10.2166	10.8733	10.8464	9.95761	9.67447	10.6181	10.9038	10.2222	10.8743	10.7087	10.4694	9.97151	10.0316	9.9419	8.64682	9.12985	9.46805	9.88205	10.1632	10.012	10.4587	11.0691	10.7097	10.3964	9.78512	10.1187	9.68263	10.3264	8.93916	9.45503	8.93911	10.1945	10.3627	10.0933	10.7595	10.3085	9.10316	10.5126	10.4722	10.6547
P22695	QCR2_HUMAN	UQCRC2	\Cytochrome b-c1 complex subunit 2, mitochondrial\""	9.83863	9.29288	9.5469	9.45225	9.85477	9.89147	9.6058	9.74095	8.87452	9.70731	10.155	9.70391	10.3436	9.96609	10.1751	10.3361	10.7662	10.1686	10.0532	9.93917	10.6501	11.1101	9.28218	9.76243	9.87886	9.47245	9.4706	10.3726	10.1974	9.72168	10.1982	9.83441	9.77573	9.64755	9.82502	9.55563	9.1119	10.5486	9.95912	10.7311	10.7612	10.0847	9.02514	9.77839	10.4012	9.8888
P54136	SYRC_HUMAN	RARS	\Arginine--tRNA ligase, cytoplasmic\""	8.68575	8.59923	7.75819	8.23209	9.12824	8.53988	8.17856	8.31674	8.6268	8.54482	8.45472	8.20501	9.00613	8.36147	8.48074	8.54321	8.35457	8.32217	8.32856	8.61197	9.21969	9.45102	8.95717	9.05542	8.99883	8.62946	8.54748	8.73347	8.2102	7.81727	8.7877	8.65336	9.01763	8.82038	9.25616	9.35304	9.05782	8.36941	8.49688	8.9459	8.58604	8.6215	9.02463	9.12221	8.84599	8.98361
P52758	RIDA_HUMAN	RIDA	2-iminobutanoate/2-iminopropanoate deaminase	6.63423	6.53685	6.397	6.85913	7.36607	7.78334	6.16109	7.03629	5.59704	6.70554	7.12973	5.60789	7.23859	6.67006	6.46752	5.86227	6.37225	7.43488	7.56601	7.04976	7.27963	7.70183	7.37892	7.19302	4.47751	5.33269	5.82628	6.81624	5.70174	5.86041	7.4773	7.28663	5.71097	4.94673	2.83948	7.50369	6.22229	6.44224	5.17874	5.91601	6.27576	4.5958	6.2056	3.16021	6.88964	7.71603
Q9Y6Y8	S23IP_HUMAN	SEC23IP	SEC23-interacting protein	8.00921	7.01567	7.0345	4.26455	7.9564	7.01092	5.47028	7.0708	6.83067	7.44269	7.02755	6.34795	6.71399	6.77487	7.64652	6.41313	7.07235	6.90657	7.00057	7.52744	7.93044	7.7965	6.35941	5.06168	6.80645	7.26283	7.30242	6.4557	6.52351	6.6158	6.94914	6.98636	7.53023	7.51898	6.1486	2.91147	7.74831	6.44631	6.1238	6.82303	7.44014	7.41361	6.17668	7.19418	0.892483	4.4311
P62873	GBB1_HUMAN	GNB1	Guanine nucleotide-binding protein G(I)/G(S)/G(T) subunit beta-1	8.66049	7.93648	7.90022	8.11497	8.02921	8.48438	7.33176	7.04012	8.05138	7.35188	8.69873	7.7881	9.28632	7.58693	8.21578	9.25368	8.65504	8.12286	8.48637	7.78455	8.11517	8.94535	9.34776	8.47642	8.4029	8.58731	8.4751	8.78908	8.47888	8.26906	6.44397	7.71566	7.48725	8.32441	8.52899	8.71892	8.47819	7.60621	7.67587	7.50333	8.99953	7.50201	9.17151	8.39231	8.41833	8.2136
A8MWY0	K132L_HUMAN	KIAA1324L	UPF0577 protein KIAA1324-like	-5.02915	-2.50298	-2.70494	3.34984	5.32514	3.73977	3.04116	3.23346	2.19076	3.41492	-3.01752	-2.31246	4.99982	3.84547	-2.47284	4.06626	-3.01188	-3.59778	3.37833	-3.23223	-3.63215	-0.941837	4.97156	-1.36611	4.53389	-5.78137	3.75476	5.08786	2.94864	3.67997	3.16803	4.52251	4.51476	-2.75249	5.00997	2.90623	5.2272	2.82149	4.36842	2.93968	5.44849	-3.68478	3.05936	-4.81335	4.92864	6.40125
P00558	PGK1_HUMAN	PGK1	Phosphoglycerate kinase 1	11.4198	10.9761	11.3515	10.7386	11.3323	11.2928	10.8645	10.9952	11.1511	10.8692	10.5644	10.8159	11.3228	11.3183	11.4698	11.1342	11.549	11.4736	11.6172	11.4176	11.8392	11.1314	11.0295	11.122	10.8494	12.1657	11.2318	10.6783	11.387	11.4434	11.5485	11.0577	11.1293	10.5763	12.2525	11.5767	11.3233	11.1946	12.0694	11.3295	11.1206	11.1804	11.4314	10.7627	11.3467	10.8
H7BXI1	H7BXI1_HUMAN	ESYT2	Extended synaptotagmin-2 (Fragment)	8.1147	7.7842	8.10578	8.00871	7.82212	7.68644	7.17994	8.27915	7.68548	8.66469	8.68045	8.1083	8.29199	7.25774	7.18043	7.57668	6.9773	8.13757	7.62841	6.69567	7.27668	8.02661	7.71959	7.71766	7.55088	7.01193	7.60414	8.15464	8.19317	7.83109	6.83508	7.25305	6.93183	8.0098	7.72042	7.08477	7.8085	7.88572	8.11524	6.96378	7.0429	8.2418	8.49688	7.9486	7.76461	8.13527
P26640	SYVC_HUMAN	VARS	Valine--tRNA ligase	8.84109	7.73357	8.16745	7.90593	8.66591	7.9153	8.473	7.80634	8.05785	8.52338	6.4356	8.35524	8.82825	8.35136	8.68119	8.76126	7.97888	8.32678	8.45528	8.78977	8.55542	9.70825	8.28734	8.35523	7.9678	8.87883	8.51359	6.84613	8.28378	8.20597	8.46959	7.85489	8.77516	9.05994	7.69025	8.89236	7.8334	8.22353	8.11922	8.30931	8.10389	7.75566	8.05417	6.488	8.26115	8.15766
P62879	GBB2_HUMAN	GNB2	Guanine nucleotide-binding protein G(I)/G(S)/G(T) subunit beta-2	8.71202	10.5852	9.63388	10.252	9.75331	10.0728	10.1396	10.4827	10.5064	10.4448	9.52129	9.29044	9.66506	10.6895	10.1862	9.80959	10.0706	10.0405	10.0366	9.9425	9.73791	9.07062	10.1929	8.97007	9.41078	10.4547	9.86656	10.2337	10.5319	9.27362	9.26002	10.4642	9.48247	9.6331	10.2324	9.40063	9.985	9.97621	9.47736	10.0868	9.82045	10.3401	10.1728	9.72752	10.0926	10.634
Q99536	VAT1_HUMAN	VAT1	Synaptic vesicle membrane protein VAT-1 homolog	8.67122	9.66063	8.13198	8.83398	6.93167	8.08617	8.30811	9.10223	7.702	9.22252	8.83983	7.91792	8.56324	8.88134	8.45132	8.56946	8.93479	7.89132	8.86702	8.41343	8.49348	8.40707	8.95169	8.60428	8.80639	7.78004	8.26977	7.87183	7.08084	7.93085	8.78652	9.03912	9.07224	7.73522	8.81628	5.95534	8.9159	8.70093	7.83932	8.90315	7.26907	8.49895	7.89482	8.80774	6.88334	8.48052
P09382	LEG1_HUMAN	LGALS1	Galectin-1	-2.56003	5.72263	-2.26903	-2.03467	-2.8723	-2.92144	-2.28358	-2.40927	-4.80464	4.08444	-2.64745	-3.03176	1.13546	5.38246	5.04254	5.81491	-1.04426	3.47177	5.44959	5.99515	7.18449	6.15029	6.90142	7.83001	4.62136	6.12203	4.79026	5.81403	5.54465	5.17032	6.43976	-2.6181	5.90428	5.98213	7.33196	7.03093	-4.42351	-2.45869	6.01346	4.59642	5.61385	-2.72501	5.95935	6.80021	6.1575	6.21919
P22234	PUR6_HUMAN	PAICS	Multifunctional protein ADE2	7.47759	8.56515	8.25205	8.41722	9.21307	8.95298	7.50754	8.8227	8.48841	9.44261	7.64592	8.68878	8.96933	8.92423	8.24918	8.39921	8.31316	8.61867	8.12964	8.48577	9.05432	9.63469	8.64616	8.3188	8.50737	8.27542	9.11875	8.5074	8.74823	8.24913	9.11964	8.32289	8.08815	8.1199	9.0936	9.08336	8.98237	8.70627	9.31765	8.50793	8.21629	9.23649	9.05196	8.57836	8.63611	7.40887
O14964	HGS_HUMAN	HGS	Hepatocyte growth factor-regulated tyrosine kinase substrate	7.67334	7.15575	6.98117	6.3348	6.38671	7.44152	7.37342	7.20673	7.21524	6.4305	6.09003	7.24274	7.45074	6.36492	7.0905	6.26148	7.04724	6.89084	7.09757	7.34608	5.65047	7.04122	7.04591	7.00062	6.24492	7.79911	7.2019	7.21482	6.57102	7.16815	6.8461	7.53807	6.30986	7.5415	7.24411	6.68628	7.04911	6.10664	7.65141	7.38828	5.36008	7.49962	7.61785	6.7282	6.44235	7.12221
P49407	ARRB1_HUMAN	ARRB1	Beta-arrestin-1	4.14998	-5.3488	7.39548	6.9044	5.42087	3.78047	7.09927	6.76009	7.43899	6.80598	7.30098	7.02022	5.30128	6.91482	6.97231	6.60123	6.9703	5.85203	4.34676	3.159	4.87391	7.25996	5.429	6.56899	7.0195	4.51919	7.46946	6.27787	6.32209	5.8996	5.12146	6.31317	5.93616	4.86755	6.49172	6.39177	6.88683	5.37087	7.00667	5.69849	2.94903	6.4702	6.42338	3.47604	4.91486	6.31881
P55769	NH2L1_HUMAN	SNU13	NHP2-like protein 1	6.75668	8.40574	8.51092	8.53805	7.58981	8.99517	8.44395	9.14573	7.86971	8.1475	8.32809	8.53602	7.65697	7.66615	8.42191	8.65681	8.22727	9.31819	8.16516	8.17512	7.84566	8.08362	8.52818	7.62541	7.45828	9.34849	8.38023	8.25408	8.81078	8.39405	8.14855	7.96623	8.46139	8.54353	8.09222	6.11198	8.90459	8.28211	8.03788	8.96108	8.06996	8.50362	9.28909	8.60802	7.30533	8.96182
P29144;Q5VZU9	TPP2_HUMAN;Q5VZU9_HUMAN	TPP2	Tripeptidyl-peptidase 2	6.35689	4.97768	5.21644	5.48295	7.49235	4.74114	6.06583	6.47611	5.45138	5.99579	6.90826	4.90745	7.14185	6.41929	6.36946	6.35112	7.028	5.30729	7.22949	6.43032	7.26541	7.26164	7.06579	6.0723	6.51815	6.94115	6.04173	7.0532	6.19267	5.38437	6.59804	6.10486	7.60887	6.85142	7.17938	5.61824	6.27129	6.76304	4.4886	7.37413	6.88419	5.87269	6.92686	7.80678	6.71522	6.21877
Q6YN16	HSDL2_HUMAN	HSDL2	Hydroxysteroid dehydrogenase-like protein 2	7.98914	7.98005	8.63276	8.99953	7.53357	9.07962	7.18605	8.61022	8.4643	8.79736	8.96138	8.63222	8.05787	7.44135	8.48676	8.36094	8.16843	7.76033	8.86647	7.84813	8.19819	8.64444	8.3261	8.8794	8.5679	7.96239	8.50056	7.96272	8.68301	8.64575	8.14531	8.39929	9.04096	7.02513	6.47095	7.85871	7.91898	7.79065	6.55892	8.8856	7.87586	8.53781	8.51426	9.45016	7.12159	8.08316
Q86Y56	DAAF5_HUMAN	DNAAF5	\Dynein assembly factor 5, axonemal\""	6.11052	2.5296	-2.91613	-2.1071	4.0166	3.15945	3.39198	4.45907	4.92865	6.54577	2.09637	3.04845	7.83643	4.63768	3.2152	3.29573	6.61912	-4.38337	8.08465	7.98645	7.94288	5.555	7.42214	8.02664	5.47376	8.06165	5.58551	5.06342	4.73438	6.14036	7.34045	4.94336	7.82801	3.41332	6.18186	7.72779	4.67309	4.15208	8.22931	4.12263	7.42859	4.46143	5.6768	8.29961	6.26996	5.58945
Q9BW27	NUP85_HUMAN	NUP85	Nuclear pore complex protein Nup85	7.7152	7.24352	7.25041	7.37872	6.9589	7.23604	7.36493	6.75532	7.52365	7.54599	7.18024	7.47229	7.07681	6.98487	7.95005	7.67641	7.62147	7.66117	8.3231	7.98319	7.69442	8.34312	8.12116	7.37817	7.03119	7.82669	7.96456	7.35219	7.39807	7.98161	8.11095	7.4666	7.81556	7.39576	5.56396	7.02788	8.18598	7.33939	8.2105	7.64088	7.92746	8.04734	8.35726	8.54755	7.9624	8.33921
Q8NHP8	PLBL2_HUMAN	PLBD2	Putative phospholipase B-like 2	-3.21853	-1.22786	1.76404	-4.11609	-2.0646	-2.9947	2.6066	-3.07855	-2.72366	0.222342	-2.46071	2.26975	0.633688	2.97317	0.135364	2.78117	3.02531	1.33668	4.17181	2.43395	4.44577	3.69434	4.11022	2.711	-3.07386	-2.65975	-3.9099	1.14644	3.34973	-2.35888	3.89819	3.78341	-2.51821	-4.09649	4.09395	1.21127	-0.488995	3.78254	-3.1301	2.20598	2.47178	3.9706	4.49642	4.4023	4.15935	-3.88167
O94973	AP2A2_HUMAN	AP2A2	AP-2 complex subunit alpha-2	5.93224	7.33013	7.75823	6.95258	8.40093	6.68694	5.45737	7.2483	7.07946	7.44588	8.45567	6.78103	6.21317	7.57755	6.8543	7.18379	6.66232	5.92573	3.89995	6.13636	7.33306	8.47453	7.13189	7.08083	6.47917	5.15179	6.96609	7.58873	7.55073	6.71079	6.83369	6.31811	7.67948	6.93252	7.96986	5.66061	7.50739	6.89233	6.37331	6.66016	7.01033	6.78961	6.83632	7.32943	6.37793	6.57276
P15927	RFA2_HUMAN	RPA2	Replication protein A 32 kDa subunit	9.83761	8.05243	8.55176	8.63669	8.43024	8.12632	8.21762	8.79144	8.91643	8.33939	7.68998	8.38817	7.52126	9.209	8.67523	9.39782	8.60634	8.98067	8.89554	7.75629	8.65243	9.35851	8.61873	7.97913	8.88303	8.20356	8.84005	7.60444	9.23983	7.94735	8.96221	9.14318	8.20046	7.71089	8.53784	9.30824	7.49752	8.36411	7.44532	7.16173	7.54427	8.7009	8.30549	8.07274	7.31103	8.3741
B5MD46;F8WCD1;H0Y2U5;H0Y5R9;H7C1Q1;H7C471;Q9BXI6	B5MD46_HUMAN;F8WCD1_HUMAN;H0Y2U5_HUMAN;H0Y5R9_HUMAN;H7C1Q1_HUMAN;H7C471_HUMAN;TB10A_HUMAN	TBC1D10A;TBC1D10A;;;;;TBC1D10A	TBC1 domain family member 10A;TBC1 domain family member 10A;Uncharacterized protein (Fragment);Uncharacterized protein (Fragment);Uncharacterized protein (Fragment);Uncharacterized protein (Fragment);TBC1 domain family member 10A	-2.75478	3.26438	3.46027	3.55839	4.19278	-4.35518	3.32271	4.01068	3.47103	4.24368	-3.48092	3.5423	-3.79814	3.33713	4.01373	4.24961	4.07285	3.93799	4.26047	4.538	3.72532	0.994528	1.37699	-4.23966	4.10957	-4.04807	4.32039	5.04982	4.30161	3.82551	2.86922	3.86004	2.06997	-2.50736	-3.33644	-4.51077	4.66804	3.71586	-4.51271	-3.23193	0.797796	1.23683	-0.763984	-2.39808	-2.82352	-2.87107
P61247	RS3A_HUMAN	RPS3A	40S ribosomal protein S3a	9.90747	11.2874	11.2128	11.0052	10.2045	11.4683	11.0563	11.225	11.4014	11.3099	10.7655	11.0031	11.3662	11.2551	10.9633	11.3015	11.0151	10.9886	11.1335	11.1347	11.3941	10.0252	11.1604	9.70068	10.8672	10.2756	11.1614	11.084	11.0468	10.9049	10.6793	10.8224	10.8753	9.66864	10.184	10.7618	10.736	11.2055	10.5254	10.7609	10.7664	11.4427	10.8024	10.9246	11.95	9.94927
Q6PI48	SYDM_HUMAN	DARS2	\Aspartate--tRNA ligase, mitochondrial\""	7.57646	7.71804	7.94942	7.48819	8.1751	8.20543	6.7581	6.92793	7.88731	8.48491	8.31351	7.06993	8.16124	7.49361	7.80504	8.01067	7.80097	8.32261	8.66996	8.61518	8.41419	7.98713	8.7295	6.89326	7.99618	8.11618	8.36228	8.05144	7.66988	7.90706	8.53459	8.11364	7.07451	8.46782	7.92935	8.48245	8.84782	8.60997	8.99652	8.68244	8.56633	8.36793	8.39565	8.29432	9.06659	7.92116
Q16854	DGUOK_HUMAN	DGUOK	\Deoxyguanosine kinase, mitochondrial\""	6.64487	4.08011	5.60425	6.03087	6.38106	6.87985	1.90905	6.31156	6.17568	6.24775	5.6173	5.46742	5.56253	5.1329	5.70333	6.10372	6.23525	6.77939	7.91863	-5.36827	2.99266	-5.6701	6.89717	5.19811	5.89351	5.57175	6.66135	6.41678	5.78171	6.57784	6.88344	7.26829	7.05911	6.51944	7.27971	6.20383	4.95589	6.74247	6.08353	7.02756	7.76395	5.69653	7.48235	-3.69759	7.84577	7.14176
P49368	TCPG_HUMAN	CCT3	T-complex protein 1 subunit gamma	9.37086	8.99827	9.62958	9.49175	9.41937	9.39386	9.63962	9.93696	9.31268	9.59683	9.78645	9.09313	10.8757	9.74941	9.56233	9.46155	9.853	9.81172	9.03808	10.4733	9.12367	9.74727	9.11828	9.0342	9.14927	9.88698	9.5047	9.59587	9.58395	9.53811	9.83774	8.93706	9.93719	9.62052	9.48058	8.95481	10.3437	9.80744	9.16402	9.57579	9.80142	9.32107	9.43843	9.8794	9.53845	9.81193
P00491	PNPH_HUMAN	PNP	Purine nucleoside phosphorylase	8.94943	7.64238	8.41802	8.94468	8.51788	8.24275	8.61558	9.03267	8.36358	7.36396	8.13429	8.38641	9.2635	8.78537	7.49165	8.52726	9.21523	8.2089	8.13659	8.73679	8.69649	8.55855	8.5403	8.03668	8.5018	8.70598	8.34569	8.10374	8.26205	8.67218	8.89612	8.57168	8.41922	8.63897	8.03538	7.77919	9.25373	8.39494	9.79211	8.88182	7.55897	8.82678	8.45266	8.11894	8.74304	8.49551
Q7Z6Z7	HUWE1_HUMAN	HUWE1	E3 ubiquitin-protein ligase HUWE1	7.5387	8.05017	6.91523	7.14529	7.27643	7.2522	7.01854	6.80763	7.18014	5.88221	6.42618	6.56989	8.08474	7.63863	7.57774	7.69562	7.36679	7.97505	8.15365	7.68968	8.00828	8.0887	8.13801	7.4356	7.84549	7.60216	7.50431	7.4403	7.23378	7.09733	7.42709	7.69438	7.75011	6.26385	7.92686	5.96708	7.37665	7.63882	6.67338	6.96954	7.74239	7.99547	8.13694	7.73955	7.48279	7.82315
P23396	RS3_HUMAN	RPS3	40S ribosomal protein S3	11.2769	10.9179	10.7314	10.8667	11.3252	10.8611	10.6972	11.3269	10.9923	10.447	11.2438	10.7703	11.1621	11.0294	10.8911	11.0345	10.9318	10.7782	11.3335	10.6541	11.481	10.7699	11.3821	10.8904	11.044	11.0313	11.3844	11.6823	11.0833	10.8954	10.943	10.5653	10.496	10.4626	10.0222	10.1344	11.4291	10.8708	11.1583	10.3264	10.9147	10.8995	11.1663	11.1254	10.9998	11.2062
P61163	ACTZ_HUMAN	ACTR1A	Alpha-centractin	9.10376	8.88362	9.93318	8.87697	9.63832	9.43402	8.76856	8.98917	8.48437	9.97433	8.13246	8.7641	9.1943	8.09632	8.81069	9.07794	8.66255	8.96902	8.37519	8.97053	8.85964	9.6281	8.72418	8.27693	8.95505	9.50961	9.15113	8.91217	8.73453	8.54489	8.29154	8.62188	9.1922	9.03819	9.10197	9.24211	8.63413	8.40561	7.92534	8.65202	7.97743	8.80396	9.40113	8.54353	8.52317	8.84757
Q7LBC6	KDM3B_HUMAN	KDM3B	Lysine-specific demethylase 3B	5.3953	6.43323	3.76106	3.13664	-0.802418	3.59549	5.63086	5.7949	4.43053	6.13251	4.64312	3.49742	6.31537	6.03579	5.62484	6.63006	-3.69347	2.94076	2.30049	6.66185	-1.6317	4.31564	3.80554	1.21341	6.02439	8.26895	6.32433	3.36859	5.43812	5.02861	4.35534	1.49207	4.79351	2.70726	6.82066	3.97915	2.39927	-3.61283	6.87904	5.6705	-3.93659	4.63465	5.47717	5.75017	3.852	2.01093
Q9Y6C9	MTCH2_HUMAN	MTCH2	Mitochondrial carrier homolog 2	7.72815	8.12052	8.31467	8.45277	7.06118	8.23732	7.5141	6.53648	8.13585	8.4694	7.52856	8.60232	6.73518	7.78025	8.01748	7.8422	7.67284	8.32563	8.59067	8.62451	6.67929	9.74897	8.47427	8.81366	7.89104	8.04825	7.93197	6.75763	8.23262	8.6043	8.41871	8.5607	8.00794	8.64275	7.73031	8.88479	8.25517	8.62237	8.38889	8.83699	8.69527	7.59722	8.71125	7.82307	8.59617	9.23483
O94905	ERLN2_HUMAN	ERLIN2	Erlin-2	8.22011	9.29281	8.88962	9.0059	8.22064	8.20461	9.44454	8.57501	8.88216	9.14619	9.78784	9.15096	9.18194	9.39086	9.32003	9.37735	9.45191	9.21249	9.47807	9.69131	9.188	8.87417	9.48837	9.43069	9.38026	8.91513	8.77463	8.88671	8.7991	8.97765	9.51599	8.9485	8.98526	8.62189	9.2751	9.59343	9.70593	9.64666	8.69842	10.0636	9.12572	9.07009	10.2939	7.8254	9.35821	9.20476
Q13409	DC1I2_HUMAN	DYNC1I2	Cytoplasmic dynein 1 intermediate chain 2	8.65444	8.02722	7.97743	7.92262	7.11203	7.83491	8.59562	8.16426	8.0883	8.00772	7.68509	7.86321	8.21691	8.13803	7.5667	8.06785	7.77531	8.03245	8.41137	6.79972	6.05193	7.58099	6.63745	6.58608	7.34291	8.10252	7.83721	8.03085	7.634	7.79028	6.72232	7.3646	7.22179	7.42647	7.51547	6.63853	7.96149	7.35832	7.27619	7.5201	7.99516	7.97051	6.35281	7.08857	7.26791	8.02483
O75477	ERLN1_HUMAN	ERLIN1	Erlin-1	6.34043	8.04926	6.83227	8.11481	7.59534	8.26764	7.22514	6.536	7.00906	7.28833	7.76853	7.52227	7.46554	7.06181	6.91986	7.43697	7.10082	8.12858	7.36578	6.56182	6.14734	7.78305	7.56154	8.57494	5.01584	6.67672	5.63344	8.50351	6.71222	7.26939	8.00227	7.22656	7.96059	7.82531	7.23174	8.51822	8.55595	6.2845	8.25326	7.84431	8.9532	7.45377	8.22072	8.16631	8.76606	8.57291
O14936	CSKP_HUMAN	CASK	Peripheral plasma membrane protein CASK	6.36144	5.69208	3.00769	5.83915	4.98964	2.3346	5.2821	4.88787	6.06137	6.88134	4.87734	5.04009	5.71566	6.55049	4.89352	2.75997	2.97364	4.98363	6.26503	4.70009	6.92523	5.81233	6.50897	7.08746	4.14875	4.6832	4.4544	6.0101	2.82075	6.05815	5.70538	5.79189	6.13363	5.00816	6.60246	5.66906	3.9581	1.86772	6.99675	6.54504	6.20108	7.28796	6.43045	7.24762	7.13634	7.0534
F8WCA0;J3QRU4;L7N2F9;P63027	F8WCA0_HUMAN;J3QRU4_HUMAN;L7N2F9_HUMAN;VAMP2_HUMAN	VAMP2;VAMP2;;VAMP2	Vesicle-associated membrane protein 2;Vesicle-associated membrane protein 2;Uncharacterized protein (Fragment);Vesicle-associated membrane protein 2	8.12688	6.31839	7.62705	7.58182	7.01626	5.92016	6.85823	5.72748	7.55337	8.01324	7.9891	7.44645	6.89411	8.18259	7.11946	8.07881	7.90767	7.26826	6.65752	5.80392	5.04418	5.76073	7.26671	7.74725	7.35759	6.96523	7.74521	8.69868	7.40238	7.33155	7.44377	7.03954	6.29547	8.32818	6.00093	7.15982	7.05686	7.91416	7.04126	4.22857	7.75382	7.28798	6.95638	4.90055	4.74324	6.97212
O75792	RNH2A_HUMAN	RNASEH2A	Ribonuclease H2 subunit A	6.35712	7.12175	5.3958	5.181	6.64008	6.21019	6.6935	7.0575	7.7134	5.68282	5.99107	7.20299	7.20365	7.0666	6.76287	6.01255	7.15732	6.33111	7.97188	5.88992	6.08502	7.05813	5.77485	6.15801	8.04286	6.95978	6.37116	7.13444	6.10896	5.09162	6.99412	6.18026	6.77182	6.4466	6.98893	7.10023	5.25682	5.88983	6.10114	6.60831	5.83141	7.01355	6.32336	5.56663	6.77239	6.53843
Q9BQ52	RNZ2_HUMAN	ELAC2	Zinc phosphodiesterase ELAC protein 2	8.29671	7.03896	6.57271	6.46613	7.14512	7.4302	7.24337	7.32382	7.05629	7.82774	6.79668	6.96603	8.34675	7.21132	7.37523	7.733	7.64597	7.84177	7.88316	7.5046	6.57843	7.36343	7.45511	6.88793	6.71685	8.19896	7.85241	7.28828	7.1308	7.16977	7.63962	7.26199	7.75529	6.33539	6.7256	7.47065	7.33993	7.43328	6.94867	7.11291	7.90284	7.85384	7.77071	7.29478	7.31665	7.27758
O95433	AHSA1_HUMAN	AHSA1	Activator of 90 kDa heat shock protein ATPase homolog 1	7.61798	7.22544	8.79529	6.69217	8.2366	7.75502	8.63279	7.38015	7.29812	7.43586	6.39864	7.00617	8.60035	7.57076	7.61436	8.50124	7.42684	8.33799	7.54073	6.66465	7.21689	6.97381	6.44615	7.12672	7.89505	7.74159	7.80034	8.21888	7.693	7.25748	7.65799	7.85244	7.01868	7.73682	9.02812	7.99034	7.85081	8.12608	7.6612	7.75672	7.04177	7.17801	5.88584	6.91386	6.93256	8.021
P42704	LPPRC_HUMAN	LRPPRC	\Leucine-rich PPR motif-containing protein, mitochondrial\""	9.90801	9.79444	10.3141	10.4448	10.5803	10.1032	9.58978	10.0225	10.0634	10.353	9.68102	10.4816	9.69032	9.92296	9.78786	9.79249	9.97945	10.4235	9.88962	10.2053	9.58918	9.44945	9.93984	10.5449	10.71	9.27556	10.1254	9.99735	10.2583	10.0061	9.59354	9.62045	9.40294	10.3941	10.6365	10.0927	10.5819	10.2408	10.362	9.94262	10.435	10.5272	9.66223	10.0817	9.73761	10.4472
P23381	SYWC_HUMAN	WARS	\Tryptophan--tRNA ligase, cytoplasmic\""	8.59881	7.84915	7.88112	6.74729	8.5689	7.86203	8.04429	8.24386	7.66531	7.20945	8.2984	7.67575	8.78283	8.00435	7.87293	7.86642	7.71704	8.38312	8.61829	5.82248	7.7643	7.01393	7.03315	7.22893	8.52853	9.19281	7.72006	7.68233	8.22209	7.34013	8.11339	8.06205	8.90995	8.04125	7.26184	8.91146	7.96269	7.79309	7.50898	8.50294	5.33874	7.41531	8.27918	8.71455	6.96568	6.53098
P22307	NLTP_HUMAN	SCP2	Non-specific lipid-transfer protein	8.63759	7.33379	9.78505	9.05978	8.3203	10.385	9.42245	9.16661	8.95529	9.72265	9.57883	9.36702	9.07857	9.3361	8.97409	8.93917	9.44483	9.1567	8.1492	8.89225	6.91508	7.59723	7.8391	6.78484	8.31415	9.26185	8.59308	8.9448	9.16065	8.68416	8.9924	8.95322	9.37423	9.27828	7.98265	9.55092	9.33013	8.75324	9.00642	8.43934	9.19281	8.07803	8.82374	8.91425	7.71877	9.16327
Q7KZF4	SND1_HUMAN	SND1	Staphylococcal nuclease domain-containing protein 1	9.49249	9.56253	10.2031	9.86156	9.30793	9.99229	9.92692	10.068	9.92309	9.80267	10.1727	10.1532	10.0048	10.2899	10.4166	9.99776	10.0712	10.1643	10.4049	10.9075	9.17803	10.5733	9.941	10.5732	10.0071	9.47418	9.86997	9.55284	9.60028	10.0861	9.99356	10.4437	10.6406	9.53489	10.8515	10.227	10.7449	10.394	10.5793	9.64844	9.33436	9.69516	10.174	10.4023	10.8709	9.76888
O95202	LETM1_HUMAN	LETM1	Mitochondrial proton/calcium exchanger protein	8.23872	7.08517	7.75101	8.27244	6.98853	7.92707	7.71813	7.89581	8.3477	8.58457	7.88052	7.90709	7.76556	8.73642	7.33318	7.95286	8.0249	7.29434	5.73695	7.08905	8.06087	9.39479	7.36909	8.95221	8.71857	5.42265	7.5866	6.96044	8.23078	7.84988	7.37748	7.78472	8.62796	8.70088	7.45145	6.58057	8.65828	8.72835	6.99926	7.91855	8.0508	8.04817	7.48966	8.21365	8.2629	8.66721
P63241	IF5A1_HUMAN	EIF5A	Eukaryotic translation initiation factor 5A-1	11.3612	10.1752	11.1283	11.5209	11.1349	11.353	11.1745	11.7422	10.9004	10.4528	9.95035	11.3349	9.17777	11.0239	9.97224	11.3314	10.8226	10.0829	11.0471	10.3237	10.579	10.7569	10.6343	10.651	11.4351	10.0081	10.9746	11.2056	11.1482	11.1571	10.7311	10.7855	11.2809	10.3475	10.332	10.1756	11.0598	11.018	10.2249	10.4694	9.38758	11.022	11.0373	10.7782	10.4081	10.3324
O43290	SNUT1_HUMAN	SART1	U4/U6.U5 tri-snRNP-associated protein 1	7.81527	8.37548	8.00002	8.00363	7.93058	8.64596	8.21678	7.22267	7.89327	8.43999	7.51171	8.07026	6.53639	7.20515	7.46957	7.77518	7.95205	7.46101	7.6095	6.90077	7.71617	8.57804	8.24124	6.69692	8.22609	7.37321	7.99449	7.63249	7.63938	7.67935	7.39135	7.66439	7.62728	8.28861	6.69883	7.3595	7.89214	7.53331	8.44974	7.84225	7.63759	7.7417	7.29864	8.20286	7.68729	8.37386
A0A087WVQ6;Q00610	A0A087WVQ6_HUMAN;CLH1_HUMAN	CLTC	Clathrin heavy chain;Clathrin heavy chain 1	10.7176	10.7156	10.5481	9.7719	10.1264	9.16611	10.2751	9.8081	10.0022	10.397	10.4691	10.048	10.2193	10.0358	10.5254	9.66982	10.033	10.2287	10.1314	10.6119	9.76459	9.94058	10.0319	10.2427	10.0766	10.3541	10.5339	9.94608	9.98625	10.5532	10.2518	10.3517	10.3688	9.71784	9.77883	10.4721	9.96367	10.3522	11.191	10.1977	10.048	10.0892	9.74812	10.5766	10.0994	8.97736
A0A0D9SG72;A0A1B0GTP9;A0A1B0GVQ5;A0A1B0GWF2;P61764	A0A0D9SG72_HUMAN;A0A1B0GTP9_HUMAN;A0A1B0GVQ5_HUMAN;A0A1B0GWF2_HUMAN;STXB1_HUMAN	STXBP1	Syntaxin-binding protein 1	5.52347	6.22305	3.86521	5.50134	4.43212	6.02131	5.06906	4.1743	5.91614	4.19519	-2.73071	5.72509	4.7301	3.74344	5.48404	5.72449	5.5593	4.94348	5.37756	5.46779	4.37705	5.01057	5.01762	7.65865	5.03449	5.23913	-0.414994	6.15288	4.93648	4.65663	6.57874	5.29448	4.7752	6.52317	3.71032	1.09232	6.54924	5.79225	1.81403	6.1244	4.91171	6.03615	3.31513	4.96295	6.3803	6.12957
P55210	CASP7_HUMAN	CASP7	Caspase-7	5.27099	4.60856	5.42289	4.5452	6.22789	3.52579	5.18371	5.31852	4.87607	2.51321	3.50581	3.45982	5.68495	5.57218	5.02807	5.4128	5.86058	1.67036	6.3065	6.06262	6.45996	5.01801	4.64916	5.15983	5.09178	6.78655	4.75383	5.33181	3.75757	2.93832	5.8741	4.35499	6.19802	4.45435	5.99825	4.78576	5.09607	3.52091	6.46381	4.14228	6.17899	4.73536	4.14141	5.26567	3.94036	5.04141
Q9Y2W2	WBP11_HUMAN	WBP11	WW domain-binding protein 11	6.98918	7.88609	8.51907	8.68792	8.04516	8.13393	8.22753	8.22596	8.472	7.92261	8.42794	7.99942	7.32117	7.23453	6.98487	6.7228	7.53498	7.39531	7.69694	7.53419	7.91793	8.27519	6.14227	7.01367	7.88288	7.86373	7.2617	7.02308	7.4333	6.66765	6.58108	7.97975	7.28788	7.62225	6.81091	7.33041	6.97667	7.36211	6.69753	6.35775	8.28209	6.90399	6.90385	6.83201	8.32811	7.59202
P62310	LSM3_HUMAN	LSM3	U6 snRNA-associated Sm-like protein LSm3	5.09279	3.78013	3.27623	3.57415	0.588475	4.23465	3.38613	5.40263	2.8529	4.96966	-3.98943	2.56529	-4.15876	4.47101	5.1275	2.6545	-2.45752	4.10535	4.75443	4.10489	7.13251	2.69624	5.63098	-5.87885	-3.20413	4.90797	3.81757	3.29889	-3.32907	-2.32098	-2.36833	-3.46284	3.16123	-4.86144	6.01114	1.01315	-3.58311	-2.71236	1.65406	-4.86768	-3.33629	-3.98455	-2.97677	5.21264	0.917942	5.8825
F5GYQ1;P61421	F5GYQ1_HUMAN;VA0D1_HUMAN	ATP6V0D1	V-type proton ATPase subunit;V-type proton ATPase subunit d 1	3.8963	6.83989	6.70191	6.41072	7.02136	7.22995	5.91598	6.70199	5.4064	6.13172	6.98599	5.78615	6.45069	7.01555	6.95542	7.4007	4.77604	7.24804	6.16304	7.01779	6.64321	7.78506	6.91251	7.56289	7.75665	6.90073	6.53394	6.39422	4.57285	6.76973	7.8246	8.26601	6.7474	7.5867	7.05883	7.43179	7.78771	7.02544	7.42859	6.82947	6.48985	7.6318	7.91611	7.34698	7.62274	8.99691
Q96L92	SNX27_HUMAN	SNX27	Sorting nexin-27	1.62137	5.94841	5.53488	5.32471	4.06774	4.09206	5.78626	7.14729	5.09823	4.57455	4.64478	4.90436	3.1694	6.62016	7.35192	4.64723	5.63127	8.36403	5.61064	4.55825	6.22185	4.27076	3.95194	6.53007	6.01516	6.76579	5.46326	7.05861	6.28521	4.18934	6.36725	0.84701	6.06841	4.85869	6.61639	5.32386	0.959597	4.17061	5.32915	6.52771	5.35184	4.89318	4.94261	5.53039	4.08727	1.59196
P61970	NTF2_HUMAN	NUTF2	Nuclear transport factor 2	-3.15391	4.63127	-5.09071	-2.54001	-2.72596	-3.10344	-3.92457	-2.40826	2.07517	-2.37453	-2.99347	-2.09885	-2.96685	-2.64883	-3.60075	-2.39959	-2.68974	-3.9626	6.37753	6.25144	7.29853	6.2154	8.42972	3.95773	-2.47193	-2.99341	-2.28057	-4.08638	-4.0133	-4.54923	5.62886	-2.51272	6.5503	6.32916	5.59555	5.51811	-3.0995	-4.30768	6.62768	4.71983	-4.511	-4.55262	5.3578	8.24113	0.72578	5.11292
Q13526	PIN1_HUMAN	PIN1	Peptidyl-prolyl cis-trans isomerase NIMA-interacting 1	9.19206	8.49007	8.41763	8.22611	8.56833	8.2437	8.28044	8.78965	7.97386	7.48324	7.94265	8.04954	8.23929	8.21702	7.93591	7.8848	7.98922	8.22856	8.18885	7.16973	7.13122	7.92037	8.59714	9.074	9.21569	8.24107	7.49015	8.29636	7.48611	8.05781	8.74117	8.91372	8.2119	7.37159	8.06887	7.47158	8.7577	8.31619	8.49884	7.92317	8.5493	8.2185	7.74655	8.49366	9.03498	9.05146
O14737	PDCD5_HUMAN	PDCD5	Programmed cell death protein 5	9.24685	9.15306	9.41369	9.05761	8.84544	8.67984	9.08303	9.67897	9.46381	9.81237	8.70962	8.87089	9.17503	8.88747	9.04754	8.8389	8.37073	8.53788	7.70136	8.3834	7.38664	8.54285	8.88608	8.23326	9.21995	9.90696	8.72013	8.42543	8.39964	8.5423	9.08793	8.597	8.64022	7.50437	8.80512	7.42169	7.45124	8.52617	8.59433	8.57853	8.67845	8.41403	6.79816	8.59616	8.30453	8.30426
Q06830	PRDX1_HUMAN	PRDX1	Peroxiredoxin-1	11.6236	12.0011	12.542	11.6567	11.559	11.7025	12.9524	11.1431	11.6541	12.0167	11.4732	11.6534	12.4407	11.6977	11.647	11.5277	10.8971	11.3997	11.5897	12.0992	10.6574	11.6138	11.7348	11.3145	10.7094	11.8722	11.6594	11.2776	11.7765	11.6861	10.5194	12.1209	11.7707	11.1515	12.1467	11.5689	11.655	11.25	10.5982	10.8137	11.8429	11.6621	9.06476	10.5592	10.1675	11.2065
Q13232	NDK3_HUMAN	NME3	Nucleoside diphosphate kinase 3	6.86769	7.4755	5.55903	6.37324	7.61451	7.50593	6.01127	6.42421	6.51424	6.40645	6.45052	7.12436	7.55776	7.05881	6.6609	6.60169	6.19958	7.61673	6.77662	7.47901	7.24821	7.33076	7.65813	7.36793	6.5633	6.88564	6.72915	7.29946	6.65449	6.96868	6.93955	7.08248	7.35421	7.71394	4.97267	7.82706	7.09558	6.5779	7.9649	7.56802	6.18022	7.12671	7.10198	7.93766	7.1753	7.71659
C9JKI3	C9JKI3_HUMAN	CAV1	Caveolin (Fragment)	5.88883	5.70037	6.08773	6.18748	3.20931	5.75707	5.33075	4.80727	5.63777	5.53843	-3.78665	6.1118	4.60281	6.21777	5.13767	6.06865	4.55153	6.75127	4.1175	-3.67544	3.60741	5.9805	3.27965	6.55854	7.18748	6.07207	7.07726	5.10703	4.97917	5.65988	5.5817	5.69393	3.10767	0.21981	6.83547	2.27977	-4.33761	-0.0794094	3.51614	6.55169	0.471756	3.05876	5.71724	4.5805	3.02294	4.1133
P14868	SYDC_HUMAN	DARS	\Aspartate--tRNA ligase, cytoplasmic\""	9.57199	9.58089	8.98052	8.125	9.58026	9.05839	9.24052	9.52005	9.02912	9.32772	8.91475	9.06668	7.78726	8.78972	8.06228	8.47585	8.98072	9.43172	8.64262	9.48619	9.05086	8.32812	7.65565	8.11431	9.48373	8.43556	9.17898	8.96698	8.74208	9.02009	9.25883	8.95914	8.25781	9.3117	8.51415	8.82226	8.88957	8.79642	8.92488	8.55221	8.99893	8.42777	7.31656	7.42528	8.86748	9.07923
P35579	MYH9_HUMAN	MYH9	Myosin-9	9.73863	9.32802	10.2614	10.7987	9.66194	9.28964	10.076	9.67571	10.3362	9.42637	8.5986	9.75838	8.89119	9.32824	9.22966	9.26916	9.93407	9.14432	7.70173	7.03103	8.79897	8.69474	8.35812	6.1706	9.1711	8.9793	9.31242	9.27829	8.94422	8.80266	9.19264	9.63177	9.73409	10.1147	10.3753	9.50416	10.2349	7.21136	10.6805	8.99809	8.79101	8.43752	9.18054	8.96758	9.02346	6.31294
P11498	PYC_HUMAN	PC	\Pyruvate carboxylase, mitochondrial\""	4.65948	5.95013	2.21685	4.56378	5.56726	6.5109	4.36766	4.36337	5.529	4.3495	5.87917	3.08675	5.30871	4.89521	4.65383	4.71712	5.55284	6.54135	7.39888	6.64868	6.36224	6.47596	6.63473	8.05101	5.56864	5.80945	5.3441	5.20334	5.60129	5.76125	5.99041	6.56388	6.49076	6.69648	5.47026	7.70625	6.53512	6.44935	5.74602	5.96364	6.90122	6.44799	7.6373	6.79947	6.49454	8.10047
Q15056	IF4H_HUMAN	EIF4H	Eukaryotic translation initiation factor 4H	9.80454	9.5822	9.19142	8.91886	9.68906	8.91709	8.82063	8.47674	9.3704	9.80883	8.69699	9.00837	9.85396	9.14044	9.4138	8.88604	8.76321	8.74119	9.37048	8.94036	9.1285	9.44412	8.7986	7.51457	9.90624	8.83737	9.05814	8.00316	8.62574	8.85612	9.19523	9.50832	8.9207	8.06953	9.6419	8.90116	9.45797	8.36169	9.14389	8.97684	9.0775	8.29715	9.60314	9.77508	8.51298	9.06854
O95573	ACSL3_HUMAN	ACSL3	Long-chain-fatty-acid--CoA ligase 3	7.76962	7.79006	7.34209	7.11974	7.86354	8.0319	7.0889	7.07088	7.03464	8.09758	7.01013	7.44243	7.82985	6.63503	7.37996	7.66735	7.90507	7.82619	8.8611	7.77974	9.06363	7.84908	8.83266	8.53357	7.98589	8.0988	7.69422	7.75966	7.04336	7.74135	8.56011	8.10151	8.16895	7.94838	8.23156	8.77524	7.33517	8.00637	8.38219	8.50905	8.63144	8.24079	9.15031	6.86979	8.50628	9.02362
C9J519;E7EN73;Q8IZA0	C9J519_HUMAN;E7EN73_HUMAN;K319L_HUMAN	KIAA0319L	Dyslexia-associated protein KIAA0319-like protein;Dyslexia-associated protein KIAA0319-like protein (Fragment);Dyslexia-associated protein KIAA0319-like protein	-2.79125	-2.66512	-2.27083	-3.13256	-3.77046	-2.32768	-2.88212	1.01475	-3.94511	3.43521	2.30199	-2.92142	-3.07165	-2.47345	-5.22355	-5.25785	2.57824	4.92456	3.39714	3.12864	1.8738	2.48087	3.46014	6.00407	-2.50574	3.52643	1.99283	3.0133	2.18851	2.18094	2.91782	1.53381	3.29558	2.65802	-2.8532	-3.16234	3.80406	4.55084	4.08518	4.0685	3.61213	-4.8409	4.09399	5.56561	3.57382	3.25863
F5GXX5;P61803	F5GXX5_HUMAN;DAD1_HUMAN	DAD1	Dolichyl-diphosphooligosaccharide--protein glycosyltransferase subunit DAD1	7.49177	7.13346	7.10124	6.55923	7.05453	7.21741	7.36263	5.77187	7.10676	8.18543	7.28163	6.22342	8.62518	7.37643	6.95684	8.32973	8.52148	7.11031	5.53371	6.77043	6.64551	7.81591	6.6399	7.50892	7.3273	6.22031	7.2517	7.68939	7.21027	7.06543	9.19667	7.98721	8.19593	7.25544	7.55508	9.16912	4.91853	8.48652	7.0391	8.03479	8.39572	7.52942	8.03157	7.74442	7.60471	9.06696
A0A087X0K9;G5E9E7	A0A087X0K9_HUMAN;G5E9E7_HUMAN	TJP1	\Tight junction protein ZO-1;Tight junction protein 1 (Zona occludens 1), isoform CRA_e\""	7.42538	7.62361	6.14341	6.67486	6.47719	7.45063	7.03448	6.3539	5.9873	6.95448	7.33916	6.80506	6.83294	5.52704	6.28378	6.79705	6.09395	6.28118	6.94592	7.45024	7.84272	6.37476	7.59212	6.23001	6.77808	7.04434	4.12702	8.02945	6.01724	5.40032	6.52858	6.39076	6.37465	7.38234	6.6986	6.97162	7.2386	7.14874	7.45973	6.44732	6.8556	6.08538	7.65414	7.71606	7.84474	7.43057
P52788	SPSY_HUMAN	SMS	Spermine synthase	8.98661	8.94195	8.10243	8.38047	8.91082	8.06801	8.06647	8.46619	7.83088	8.94573	8.70564	7.97846	9.01906	8.60387	8.54334	8.93678	9.21127	8.76157	9.20713	9.38522	9.5511	8.69105	9.27466	8.18035	8.96482	9.13345	9.34775	9.38633	9.0334	9.19798	9.314	9.2768	9.39811	9.20162	7.84698	9.52958	8.97057	8.39034	9.37772	9.48708	8.89288	8.58655	8.97236	8.88507	9.29066	8.69581
Q96A35	RM24_HUMAN	MRPL24	\39S ribosomal protein L24, mitochondrial\""	4.47874	7.0121	6.32908	6.8738	7.50359	8.55648	7.27094	6.26759	6.58151	6.49304	6.58858	7.05469	7.3873	6.48341	7.15684	7.68976	7.16055	7.23202	7.04357	8.0486	7.36675	6.87236	7.36904	5.62135	7.11817	6.62388	6.92746	7.24729	6.98377	7.11571	6.65723	7.21327	6.93178	7.60213	4.07737	7.13325	7.52241	8.17818	8.09156	6.76362	8.38379	7.87074	7.95344	6.45777	7.68182	7.22321
Q8N766	EMC1_HUMAN	EMC1	ER membrane protein complex subunit 1	6.63817	7.76622	7.7471	6.40427	7.48017	8.47881	8.09232	5.46324	6.03563	7.41747	8.32611	8.12631	8.61216	7.61098	8.15472	7.57798	8.58435	7.49481	8.26861	8.33389	6.52522	8.01359	7.74191	7.91648	8.37472	8.7181	8.60628	8.28943	8.36192	8.42833	8.06693	8.02058	7.90236	7.52853	8.34383	8.40952	8.22721	7.99508	8.21309	7.36557	8.10785	7.00891	8.00956	7.258	8.23103	7.18309
Q9Y285	SYFA_HUMAN	FARSA	Phenylalanine--tRNA ligase alpha subunit	6.01124	7.88671	7.91137	7.40841	8.0839	7.52861	7.9826	8.14724	8.04636	8.05176	7.3037	8.34574	8.75223	7.87687	8.36649	6.87725	7.6649	8.32022	8.29995	4.91959	7.06469	7.53615	7.70794	7.77936	8.13835	7.63695	8.51332	7.90539	8.21144	8.27454	7.74592	7.87457	7.21253	7.64657	7.98195	7.44841	8.2652	7.19211	6.41997	8.21196	6.37259	7.25482	7.81093	7.05846	7.21802	8.02288
Q13308	PTK7_HUMAN	PTK7	Inactive tyrosine-protein kinase 7	6.30854	5.58189	4.89136	6.20924	4.78149	6.5234	4.02462	4.45271	4.88413	1.79287	4.90541	4.25014	6.891	6.56569	7.07261	6.88538	6.96733	6.05271	6.95355	6.0009	6.98734	4.18921	7.16965	7.44859	6.48506	7.38273	6.70743	7.1978	6.58063	6.58092	7.12759	8.00636	7.49519	6.88883	7.15719	7.15175	7.87177	7.24259	7.57848	7.19536	6.63571	7.39138	7.41516	7.35378	7.30727	8.01724
O60506	HNRPQ_HUMAN	SYNCRIP	Heterogeneous nuclear ribonucleoprotein Q	8.88577	10.2714	9.0336	9.54647	10.1087	9.66435	9.72148	9.82975	9.24009	9.15643	9.15129	9.09547	9.15465	9.28143	9.89587	8.91874	9.45416	9.57323	10.2447	8.91864	8.73904	9.26498	8.8453	8.78087	8.28648	9.67054	9.86186	9.47843	9.36383	8.81254	9.98138	9.36351	10.1794	9.94547	9.71852	9.07033	9.42337	10.0228	10.1629	10.1336	9.69535	9.94417	9.18392	9.56299	9.7661	9.38334
P62241	RS8_HUMAN	RPS8	40S ribosomal protein S8	9.96147	10.6468	10.3008	10.8654	10.9627	10.2816	10.6457	10.6676	10.1931	11.1183	10.6321	10.7494	10.7496	10.8418	10.8524	10.8308	10.8979	10.2193	9.47734	9.85635	10.5489	9.23981	9.18679	10.4796	10.2717	10.7107	10.246	9.53453	10.4024	10.7841	10.346	10.7745	9.77339	9.90786	10.5313	10.1314	10.73	10.2971	9.99316	9.98342	11.1196	10.8101	10.2003	10.3769	10.7394	9.94187
A0A087X2I1;P62333	A0A087X2I1_HUMAN;PRS10_HUMAN	PSMC6	26S protease regulatory subunit 10B;26S proteasome regulatory subunit 10B	7.0731	8.57318	7.85259	7.62278	8.42388	8.05343	7.72796	7.033	7.5904	8.78533	8.63489	7.91656	9.08863	7.51468	8.37984	8.71712	8.30958	8.13116	8.87356	8.553	8.21973	8.16217	7.74145	7.80163	8.56186	8.48908	8.36748	7.95775	6.84831	7.96404	7.8346	8.57476	7.97077	8.54789	8.11725	7.73012	7.72674	8.20126	8.45953	8.82425	8.26194	7.73914	8.27805	7.60687	7.66263	8.4394
P08238	HS90B_HUMAN	HSP90AB1	Heat shock protein HSP 90-beta	12.3631	12.3388	12.2776	11.2178	12.1002	11.8718	11.0526	11.449	11.4922	12.3859	11.9267	11.8323	11.8389	11.6193	11.9343	12.0587	11.4283	12.0656	11.2612	11.8059	12.0285	11.0371	12.1208	10.8729	11.4606	11.5262	11.2702	11.397	11.542	11.3617	11.7384	11.9113	11.5675	11.1064	12.2213	11.2903	11.4225	11.3201	11.214	11.4596	12.0385	10.5229	12.1599	11.3721	11.2584	11.6622
A0A0C4DG17;C9J9K3;P08865	A0A0C4DG17_HUMAN;C9J9K3_HUMAN;RSSA_HUMAN	RPSA	40S ribosomal protein SA;40S ribosomal protein SA (Fragment);40S ribosomal protein SA	10.363	9.60911	11.2107	10.8961	11.305	9.91823	11.1297	10.1601	10.9505	11.5278	11.1415	10.8781	9.64595	10.6346	10.9079	10.5782	10.0022	10.5609	9.25003	10.9564	10.7039	9.78411	10.7381	9.18761	10.3618	9.91832	9.84117	10.1618	10.7357	9.97671	11.022	10.4798	10.5711	10.378	10.7124	10.6243	10.0576	10.7608	10.1242	10.9452	9.91358	10.5923	10.653	9.97574	9.99822	10.9889
Q9UIA9	XPO7_HUMAN	XPO7	Exportin-7	8.17556	8.02828	7.61598	7.40448	7.86707	7.61387	6.7744	7.64951	7.93115	8.02938	8.18972	7.58494	7.84491	7.95687	8.35859	6.96499	8.69929	7.4752	8.29395	6.92933	7.27852	6.49345	8.11008	8.19313	7.62572	7.55753	7.30171	7.86588	7.81831	7.65993	7.53175	8.04029	8.45921	8.18416	7.7059	7.70448	7.34703	7.80771	7.81312	6.68477	6.4403	7.7926	7.86524	7.92807	6.70162	6.90627
Q09666	AHNK_HUMAN	AHNAK	Neuroblast differentiation-associated protein AHNAK	9.78694	9.43908	9.43719	9.58042	9.93082	9.59512	8.66865	9.53492	9.45116	9.56982	9.50647	8.99165	9.61308	8.84194	8.9983	8.85551	8.6615	8.52752	9.43002	9.00935	8.85806	8.53854	9.8963	8.75233	9.42842	9.2312	9.39873	9.26433	8.47327	8.24547	9.68285	9.42859	9.27056	9.33361	9.23626	9.23598	8.52675	9.43869	9.55164	9.68754	8.55503	8.62268	9.55904	9.70553	8.99045	9.165
P62269	RS18_HUMAN	RPS18	40S ribosomal protein S18	11.7801	11.1264	11.5953	11.5657	10.9532	11.1874	11.1589	11.5384	11.6009	11.0279	11.0528	11.6219	10.6783	10.7173	10.7575	10.2675	10.8313	10.813	10.5382	11.3516	10.6342	11.1634	9.71189	11.6042	10.5711	10.8586	10.4976	10.6784	11.1327	10.6069	10.6728	10.7933	11.2949	11.0771	9.95409	10.7394	11.0483	10.2904	10.3271	10.3866	10.5022	10.4897	10.0556	11.2119	10.9619	10.7573
P61221	ABCE1_HUMAN	ABCE1	ATP-binding cassette sub-family E member 1	7.26111	8.06987	8.12375	8.17482	8.40177	7.86078	8.01169	7.95002	7.58009	7.50023	8.32402	8.09444	8.4749	7.96389	8.23697	8.32251	8.25573	8.46319	8.349	7.75838	7.60213	8.27059	7.48534	8.49992	8.13042	8.24758	8.57315	8.62964	8.13932	7.95011	7.62508	8.53741	8.91122	8.29747	9.2316	9.19505	8.39948	8.49624	8.37899	8.7795	8.12123	7.84951	7.9154	7.94029	8.3511	8.10768
Q92896	GSLG1_HUMAN	GLG1	Golgi apparatus protein 1	5.86394	5.78077	5.36664	6.39404	5.13601	5.5229	6.2806	5.70053	5.96011	6.0892	6.31799	5.99328	6.72294	6.3638	6.63066	6.38219	6.09569	5.63396	6.67255	6.6384	6.47683	5.20568	3.07374	5.57867	6.27312	6.44536	6.47827	5.01578	6.72105	5.47326	6.37123	5.65227	5.98381	6.81765	6.53384	7.17378	5.03867	6.07935	6.93728	6.11881	6.82554	6.78818	5.68576	6.16318	6.66516	7.79425
P36542	ATPG_HUMAN	ATP5C1	\ATP synthase subunit gamma, mitochondrial\""	9.06198	8.77519	8.5546	9.10517	9.54501	8.35802	8.97447	9.25104	8.74525	9.08581	9.05895	9.33906	9.68435	8.86276	9.45656	8.79686	9.03173	9.09717	9.07432	8.47957	9.24083	8.65689	9.52483	8.96994	8.70373	9.42284	9.2655	9.5623	9.8699	9.53538	9.05813	9.58921	9.22055	9.40668	9.57459	10.0392	9.43221	9.26734	7.93837	8.75505	8.99989	8.71371	9.67773	9.39888	9.30912	9.62748
P62280	RS11_HUMAN	RPS11	40S ribosomal protein S11	10.42	11.2074	10.569	10.3463	10.4148	11.1244	10.6206	10.4963	10.7406	10.7706	10.9919	10.7095	10.141	10.5394	10.8304	10.8875	11.1497	10.4252	10.1937	10.4823	10.4835	10.7655	10.5425	9.22846	10.9821	10.5724	10.85	11.0271	10.923	10.4461	10.7306	10.9261	10.0126	10.808	9.32185	10.9714	9.99868	11.0565	9.2583	10.7062	9.98687	10.8437	9.03606	10.4247	9.51558	9.48635
P06748	NPM_HUMAN	NPM1	Nucleophosmin	11.5973	11.65	12.3882	12.3842	10.1114	12.5202	12.1964	12.4307	12.2651	11.3824	12.7458	12.2307	11.8251	11.6322	10.8804	11.3872	11.9675	11.8706	12.0655	11.8356	11.1367	12.0967	11.8869	12.1784	10.8704	11.6384	11.7138	11.9993	12.3818	11.7531	11.6035	11.969	11.6196	11.6075	10.902	12.0187	11.7155	11.497	11.5772	11.9363	11.3567	11.2097	12.0864	12.5467	11.9086	11.8023
Q09028	RBBP4_HUMAN	RBBP4	Histone-binding protein RBBP4	7.76113	6.55002	7.70994	7.76107	6.03068	6.79537	7.97277	8.10299	8.35373	7.92041	8.6752	7.6637	9.22629	8.88594	9.29007	8.77257	9.11152	7.98154	8.90482	7.92711	8.58668	9.11754	8.87792	9.75676	8.86209	8.88525	9.10115	8.73472	9.02199	8.49584	8.89212	9.1024	8.86203	9.52702	8.18984	8.60693	8.99664	9.29975	8.94612	9.47757	8.31096	8.59216	8.7542	6.04191	9.02758	7.5064
P06576	ATPB_HUMAN	ATP5B	\ATP synthase subunit beta, mitochondrial\""	11.0202	10.5969	10.4173	10.8669	11.1699	10.7418	10.6166	9.79033	10.0041	10.689	10.1168	10.5698	10.6437	10.7429	10.7032	11.101	11.1016	10.856	10.94	9.90084	11.0295	10.9197	10.3146	11.393	11.063	10.8993	10.3478	10.8336	10.385	10.6349	10.8476	10.9565	10.7394	11.0623	10.0215	11.4723	10.2299	10.973	11.1043	11.6013	10.56	10.6395	12.0451	11.4841	10.9723	10.5564
Q86V81	THOC4_HUMAN	ALYREF	THO complex subunit 4	4.2135	5.01487	6.19777	5.66266	4.79861	-3.53187	4.13991	6.03684	6.23872	6.09712	4.91208	2.84719	6.40437	5.46394	5.14987	5.35555	3.94638	6.21197	8.83296	8.33611	1.50888	7.79177	7.30134	4.14058	4.21614	3.78566	4.5566	4.41628	5.98911	4.22187	4.55129	6.31853	5.09648	5.99288	2.25585	3.71132	7.58851	7.56114	3.4463	6.54182	3.0674	6.11381	4.21319	6.40946	-3.21203	5.1817
P68036	UB2L3_HUMAN	UBE2L3	Ubiquitin-conjugating enzyme E2 L3	8.9702	8.91827	9.709	9.28835	9.31545	7.72374	9.49112	9.01023	9.5857	8.78142	8.89897	9.32168	9.14469	8.5635	8.96743	8.36296	8.86721	9.55548	9.52053	8.95615	9.94071	9.59191	9.52137	8.57915	9.03537	9.06825	9.0924	8.46118	8.76719	9.38826	9.1407	8.9642	9.25648	8.16344	9.1634	8.84579	8.83733	8.84228	9.86793	9.09225	7.7324	9.23533	8.93798	10.2412	9.14512	7.65727
B7Z7F3	B7Z7F3_HUMAN	RANBP3	Ran-binding protein 3	8.1693	7.3279	7.45402	7.17395	7.69402	7.47507	7.69585	7.57608	7.91044	7.01281	6.96983	6.69394	7.45977	8.099	7.84084	6.8893	8.07144	7.90583	7.84943	8.66885	6.82228	7.33861	7.80335	5.95281	7.16945	7.35335	7.63726	8.49931	7.92618	8.23189	8.02314	7.03523	6.97737	6.00379	6.16115	7.55988	7.77937	6.46268	6.75349	7.37384	6.73253	8.21626	7.66105	5.66669	6.59357	8.18059
F8VYE8;P36873	F8VYE8_HUMAN;PP1G_HUMAN	PPP1CC	Serine/threonine-protein phosphatase;Serine/threonine-protein phosphatase PP1-gamma catalytic subunit	8.79385	9.2997	9.05249	8.67946	10.037	9.18846	8.81733	9.12868	9.07805	9.64096	9.62315	9.5336	8.82151	9.16049	9.25207	9.16456	8.95616	8.98933	9.67665	9.68672	9.39504	10.0896	9.45452	9.49556	9.213	8.80937	9.46623	8.90573	8.52142	9.22805	9.61242	8.94332	9.58976	8.84584	9.07969	9.61214	9.70908	9.02428	10.1559	9.41396	9.33478	8.92594	9.22326	9.30365	9.04814	9.34519
P61106	RAB14_HUMAN	RAB14	Ras-related protein Rab-14	8.04636	8.50831	8.93652	8.44672	9.20132	9.02627	8.62267	8.61114	8.23254	9.28165	9.7676	8.94066	7.66487	8.89247	9.02644	9.43464	8.82552	9.57993	9.20854	8.79045	8.85815	8.03166	8.38536	9.02515	9.82412	9.3248	8.06477	8.61574	7.92905	8.26139	8.76064	8.96454	9.05798	9.50087	7.31396	7.68679	9.67735	9.22823	8.44826	9.32171	8.39386	8.99893	9.6901	8.55743	8.87897	10.0392
P47755	CAZA2_HUMAN	CAPZA2	F-actin-capping protein subunit alpha-2	8.95267	8.72518	9.0742	8.96483	8.73004	7.67378	8.77136	8.72865	8.60477	8.2851	8.02426	8.34583	8.97979	8.54039	8.56338	8.84445	8.18635	8.44176	8.47416	7.01288	8.39233	5.17787	8.63177	8.57626	7.88798	8.90708	8.66195	6.98327	8.48449	8.38092	8.28318	8.3628	8.15818	8.38638	7.62615	7.93596	8.59506	8.60706	7.25321	8.52035	6.72953	8.31522	8.61845	8.64437	8.4842	8.47823
Q04695	K1C17_HUMAN	KRT17	\Keratin, type I cytoskeletal 17\""	10.8772	11.7727	10.6334	10.983	11.3551	10.5092	10.5583	10.2086	10.9542	11.1403	9.97735	10.4513	10.5608	10.0948	10.9062	11.199	11.3135	10.3609	10.5247	11.3307	11.4915	10.9223	10.9705	10.1353	10.7244	10.9363	11.0104	10.7476	11.3253	10.9188	11.0008	10.8625	11.4633	12.7894	11.5089	10.3376	10.3693	10.5375	10.0842	10.3421	11.0858	11.1128	10.3067	10.8716	10.8535	10.2258
P13645	K1C10_HUMAN	KRT10	\Keratin, type I cytoskeletal 10\""	11.3089	9.09095	9.89595	10.1301	10.9114	10.8846	9.23102	9.92368	9.79584	10.6311	9.07498	9.23717	9.82182	10.8497	9.88181	9.24983	11.4781	10.9657	10.7618	11.2713	9.69236	10.2478	9.67047	9.77461	10.764	10.3458	11.1647	10.9198	10.561	11.1825	10.4669	9.7942	10.5311	12.0428	11.9373	10.6614	9.74735	9.38734	8.96139	9.7908	10.358	9.67425	11.2459	10.1523	10.7583	9.93656
C9JFR7;P99999	C9JFR7_HUMAN;CYC_HUMAN	CYCS	Cytochrome c (Fragment);Cytochrome c	10.536	9.31967	9.24292	9.7926	9.57259	9.2949	9.94348	9.43912	9.4552	9.40528	9.29537	9.23193	8.32927	8.709	8.06994	8.68446	9.33987	7.8435	9.20264	9.05657	9.19334	8.42616	9.66387	9.56563	8.10127	9.19961	8.48566	8.72438	8.49513	9.18688	9.98906	9.08521	9.38322	9.43473	9.11601	9.63753	9.38002	9.77461	8.61491	9.52139	8.62182	9.06665	8.0857	9.57054	8.25157	10.1428
P07900	HS90A_HUMAN	HSP90AA1	Heat shock protein HSP 90-alpha	11.4795	11.9649	11.8492	11.6583	11.4234	12.1659	11.7167	11.6129	11.9294	11.1085	11.7919	11.9287	11.8048	12.0148	11.9163	11.9197	11.9379	12.147	11.1214	11.4918	12.0064	11.5916	11.144	11.1193	10.8331	10.8854	11.4621	12.2628	11.814	12.06	11.6411	11.0787	11.7727	11.0626	11.7822	11.5399	11.0759	11.6292	11.7886	11.7777	11.4724	11.3125	11.574	12.0216	11.2419	10.5828
O75391	SPAG7_HUMAN	SPAG7	Sperm-associated antigen 7	1.07798	0.635541	3.17659	4.51064	-3.55526	2.49695	-2.53592	4.16842	4.02766	2.74184	4.847	4.02997	4.23498	3.73935	2.94112	-3.22508	-2.6229	-3.52013	-4.21557	0.512967	-3.23819	-5.8897	3.7709	-4.12657	3.57199	4.11342	3.11792	5.0293	2.18763	2.20177	-3.4814	0.931918	3.60651	-3.7195	2.53055	-1.53607	1.76503	-2.57403	-4.51214	-2.82528	-2.97868	3.14923	-4.73224	3.74389	4.38118	-3.09032
F5GZS6;J3KPF3;P08195	F5GZS6_HUMAN;J3KPF3_HUMAN;4F2_HUMAN	SLC3A2	4F2 cell-surface antigen heavy chain	8.32486	8.22372	8.7158	8.3471	7.31379	7.52128	8.04339	8.12258	8.42714	8.79174	8.82634	8.0136	8.70466	7.78508	8.56394	8.4435	8.42202	7.79937	7.52775	7.81487	8.05632	6.62653	7.60907	9.16407	8.19885	8.64664	8.21855	7.96158	8.16591	8.47076	8.92915	8.63729	8.34951	7.49915	6.85923	7.7822	8.11199	8.83707	7.74527	8.47081	7.91861	8.62786	9.30424	8.61756	7.71775	7.51553
Q15269	PWP2_HUMAN	PWP2	Periodic tryptophan protein 2 homolog	-3.67738	2.87513	1.98435	-2.59042	-4.60236	-4.99402	-3.52023	-2.20219	-3.8674	-2.65688	-3.92103	2.43934	-3.94443	5.08819	4.21063	3.68481	-2.85513	2.3292	6.45256	5.97425	-3.61803	3.81421	4.19987	4.89376	3.86175	3.64706	4.20924	5.43431	4.39357	2.94474	2.23949	5.52239	2.92092	-4.79844	2.85282	3.10886	5.89464	3.72248	4.66843	4.97024	5.99603	3.83007	4.13744	3.87893	4.93208	6.43654
Q9BQG0	MBB1A_HUMAN	MYBBP1A	Myb-binding protein 1A	8.69434	8.72575	8.39621	8.55616	9.05551	8.93515	8.51479	8.43853	9.1334	8.49114	8.70674	8.71852	8.64321	8.29505	8.99162	9.00173	8.48533	8.59969	9.45976	9.46154	8.45494	9.22757	9.22094	9.47358	8.53418	8.72893	8.97438	8.86721	9.05053	8.69333	8.67183	9.20765	8.8607	9.03456	8.88162	8.88471	8.92332	8.48351	9.08442	8.35242	9.53763	9.50006	8.96087	8.9079	9.36303	8.99612
Q96C19	EFHD2_HUMAN	EFHD2	EF-hand domain-containing protein D2	8.26092	7.53951	7.05248	7.75336	7.31197	8.05122	7.79811	8.0747	7.73487	8.12584	7.95236	8.01904	6.09891	6.62906	7.33721	7.125	7.68045	6.73764	7.23867	7.48634	7.52311	7.7268	7.6005	5.29633	7.77249	7.51603	7.74611	6.09403	6.72522	6.45191	7.18581	7.32757	6.89867	6.93185	5.98802	6.87595	6.57797	6.96936	6.77927	7.71747	7.60764	7.7182	5.30814	5.48992	6.30734	7.10814
Q8IXI1	MIRO2_HUMAN	RHOT2	Mitochondrial Rho GTPase 2	7.11509	7.9864	6.13618	7.03642	7.09537	8.09757	7.3295	6.97018	6.80005	6.96918	7.93054	6.88052	8.60058	7.51524	7.71618	8.07149	8.20762	7.97736	8.4353	7.81684	8.19823	8.32542	7.74609	8.4486	7.90003	7.57644	7.9491	8.34604	7.3374	7.44379	7.72018	8.51425	5.86449	7.45871	8.84764	8.36456	8.8209	7.97953	8.13053	7.71871	8.60235	7.47725	8.00541	7.41889	9.10092	7.171
P31930	QCR1_HUMAN	UQCRC1	\Cytochrome b-c1 complex subunit 1, mitochondrial\""	9.53498	9.12515	9.55067	9.45527	9.54189	9.83654	9.22634	9.23333	9.04641	9.66127	9.67528	9.2888	9.95052	9.48767	9.58586	9.62814	9.97087	9.58634	10.3673	10.253	9.68047	10.2412	9.86397	9.94842	9.92644	9.33436	9.49429	9.85	9.58122	9.73676	9.08298	9.37149	9.20689	9.38421	8.73491	9.52911	9.81814	9.94373	10.2179	9.21668	9.2754	9.20528	9.74132	9.61843	9.82886	9.53483
Q9NSE4	SYIM_HUMAN	IARS2	\Isoleucine--tRNA ligase, mitochondrial\""	7.7087	8.19302	8.37492	8.48414	7.03497	8.55064	8.48327	8.52088	8.45554	9.27512	8.42051	8.26321	9.08965	8.89077	8.55513	8.6993	8.0711	8.29243	8.9106	8.29073	9.13067	9.65911	9.17143	9.37838	9.25798	8.40947	8.5255	8.71449	8.52378	8.84097	8.90966	9.17094	8.19173	8.7726	8.85071	8.59349	9.37988	9.33381	8.84797	8.32445	9.35446	9.1339	8.98928	9.11998	8.24273	8.76847
P26639	SYTC_HUMAN	TARS	\Threonine--tRNA ligase, cytoplasmic\""	8.79094	8.70379	8.54729	8.6961	8.62309	8.19719	8.86299	8.68458	9.0381	8.94397	9.29463	9.13779	8.87796	8.72274	8.88729	8.91898	8.93529	8.77021	7.45983	8.94457	9.24681	9.08605	9.36248	8.00297	7.86962	8.21004	9.39257	8.68696	8.68086	7.92023	8.38256	8.56225	8.77619	9.15847	8.10139	8.54915	9.05309	8.85757	8.97651	8.68808	8.67484	9.06016	8.70364	8.66305	8.96372	9.03197
P40939	ECHA_HUMAN	HADHA	\Trifunctional enzyme subunit alpha, mitochondrial\""	10.1388	9.8556	10.1534	10.1951	10.4201	10.1145	9.16464	10.3386	9.84214	10.1143	9.70289	9.8066	9.29851	9.93024	9.70421	9.77469	10.2449	10.1112	10.2742	10.036	9.94793	9.77103	9.76459	10.2631	9.46864	9.54687	9.22885	10.3583	9.94512	9.83393	9.53257	9.82109	9.39038	10.312	10.0178	10.1199	9.56813	10.0118	9.73273	9.69562	9.65834	9.99941	10.0651	10.1272	9.57072	10.0928
Q9NYU2	UGGG1_HUMAN	UGGT1	UDP-glucose:glycoprotein glucosyltransferase 1	8.13492	8.42954	7.75147	7.87178	8.5179	8.06347	7.94911	7.57622	7.79468	7.96873	8.20477	7.78785	8.14354	7.7589	8.44721	8.38007	8.6269	8.09174	8.54715	9.53213	8.02182	8.68451	8.55239	7.42605	8.53565	8.4016	8.4381	7.65417	7.61265	7.9292	8.76426	7.93698	8.37316	8.37588	8.9577	9.00728	8.99715	7.44497	7.66459	8.80662	7.75613	9.04765	8.4582	8.79787	7.55168	8.46157
O75027	ABCB7_HUMAN	ABCB7	\ATP-binding cassette sub-family B member 7, mitochondrial\""	7.44625	8.1907	7.14763	7.13206	8.03722	8.45218	7.25513	7.58925	6.92149	8.23739	8.26136	7.23166	7.90029	7.51426	7.7183	7.95997	7.42205	7.03513	8.73474	7.566	6.7115	8.54449	7.92719	8.3372	8.16823	7.94361	7.38642	7.75061	7.29222	7.43213	7.90882	8.16826	7.81365	8.77454	8.16898	7.67955	7.96432	7.82293	8.05026	8.29729	8.46397	8.15881	8.11659	8.29556	8.31177	8.90536
O00629	IMA3_HUMAN	KPNA4	Importin subunit alpha-3	8.8798	6.29573	7.83008	8.25546	8.18841	7.26762	8.27528	8.77177	8.06445	8.49985	8.09281	8.56873	6.8803	7.76489	8.16699	7.81677	7.9453	8.19258	8.21732	7.03059	6.65845	6.72126	6.97699	8.12139	7.68248	6.40895	8.23464	7.42745	7.3174	7.66633	7.39884	6.44083	7.21075	7.14403	7.52817	6.11484	7.61226	7.15559	7.77689	8.14815	7.69195	7.24056	7.75452	8.50763	7.39827	6.7304
P36871	PGM1_HUMAN	PGM1	Phosphoglucomutase-1	7.37057	8.24889	7.77649	7.93501	8.22501	7.73509	8.19548	7.62063	7.32486	8.22027	6.7008	8.13742	8.08149	7.90995	8.5503	7.80262	8.45025	8.04784	8.45975	8.50299	7.85561	8.63968	7.88694	8.94493	8.40976	6.8249	8.36875	8.39142	8.41599	7.61192	8.42445	8.30985	8.77813	8.10892	8.4852	6.71439	8.7844	7.9552	7.02747	8.69696	8.795	8.5961	8.73856	8.6198	8.66319	8.09986
Q8TAQ2	SMRC2_HUMAN	SMARCC2	SWI/SNF complex subunit SMARCC2	8.81178	8.81338	8.43731	8.24682	8.4069	8.61696	8.30827	8.66995	8.75114	9.05403	8.07708	8.3741	9.37877	8.23051	8.65886	8.6021	8.0969	8.11739	8.22168	8.01722	8.85765	8.95514	8.80647	8.94011	8.51041	8.1656	7.8079	9.1239	7.9946	7.95676	8.5334	8.12865	8.04145	8.38505	8.91595	8.23657	9.23626	9.06006	8.40302	8.0185	9.29234	8.65789	8.08806	7.88746	6.76804	8.98858
Q9NX24	NHP2_HUMAN	NHP2	H/ACA ribonucleoprotein complex subunit 2	6.5313	6.96312	6.08339	7.12721	6.86543	5.54648	6.14418	6.99181	6.96038	5.72864	6.3005	7.3473	6.70533	6.67864	6.14488	6.30562	6.06486	6.38171	6.87706	7.03142	6.25171	7.08299	6.61999	6.13253	6.9759	5.7404	6.17323	6.43437	7.71928	6.88585	6.59237	7.32477	5.83581	7.10598	5.81087	6.06766	7.39369	6.85876	6.1931	6.82889	6.54312	7.25153	7.39422	6.74998	7.20679	7.31292
Q9UBT2	SAE2_HUMAN	UBA2	SUMO-activating enzyme subunit 2	9.22274	9.2915	9.31933	8.81017	10.4722	9.28751	9.50568	9.55305	9.26436	9.87326	9.34614	8.76673	9.30451	8.95678	9.33064	9.11114	9.1262	9.12539	9.26408	9.47467	9.79701	9.13441	8.96358	9.22203	9.65754	9.65177	9.92126	9.12823	9.14484	9.59046	9.21599	9.47843	9.07362	9.87064	9.54941	9.70162	9.65374	9.51944	9.66543	9.72168	9.35673	9.4289	9.28619	8.39384	8.13867	8.63024
P46199	IF2M_HUMAN	MTIF2	\Translation initiation factor IF-2, mitochondrial\""	5.24292	6.28641	3.60994	-2.46415	5.64574	4.29322	3.37734	3.16201	2.61589	4.31197	6.24092	-2.49474	5.55165	8.23026	2.95525	4.93534	4.518	6.08792	6.80447	5.15131	4.69351	4.56729	6.39238	6.61348	4.87854	4.93003	5.4069	8.55849	5.88264	6.19942	4.27245	5.91869	4.10589	5.58649	-3.33832	9.06972	10.2041	5.53688	7.81611	5.81253	5.5083	9.04891	3.11683	4.92979	7.49496	7.1301
Q9UHB6	LIMA1_HUMAN	LIMA1	LIM domain and actin-binding protein 1	8.31019	8.59526	7.85548	8.35044	8.69864	8.42527	8.24373	7.95581	7.62492	8.08015	8.70519	7.93062	4.82053	7.81579	8.05324	7.3637	7.72251	7.72995	8.97876	8.13195	8.4002	9.22903	7.33857	7.29234	8.04042	7.92712	6.73892	7.93508	7.97492	7.81936	7.75581	7.82508	7.63682	7.97202	7.69157	7.57902	7.85357	8.30841	7.39295	7.32439	9.06521	7.52351	7.51859	8.48855	9.16513	7.59353
C9JLU1;P52434	C9JLU1_HUMAN;RPAB3_HUMAN	POLR2H	\DNA-directed RNA polymerases I, II, and III subunit RPABC3 (Fragment);DNA-directed RNA polymerases I, II, and III subunit RPABC3\""	5.82236	5.0596	5.93459	5.96598	3.30639	1.29296	5.73408	6.27372	6.43628	6.36846	6.648	6.09056	5.55124	6.56193	6.37473	7.33455	7.08739	7.40596	7.54744	8.59369	6.66539	7.42818	7.91289	8.62365	7.733	8.1552	7.12621	7.77599	7.12007	7.54392	7.13371	7.46621	7.78949	7.63742	5.54306	7.51353	7.69175	6.81528	7.44303	6.79909	7.51787	6.92427	7.52813	6.55699	7.05957	6.78483
C9JPE1;O43772	C9JPE1_HUMAN;MCAT_HUMAN	SLC25A20	Mitochondrial carnitine/acylcarnitine carrier protein	-4.68654	-5.26568	-3.3861	5.0235	-3.78477	5.29764	4.87129	-5.28345	5.23099	-3.69296	4.88949	5.94642	5.89418	1.5696	3.43605	4.85486	-2.50154	5.08144	4.77508	5.94996	-2.9028	5.24201	3.82363	6.36566	-4.70574	-3.14398	4.86147	5.14879	5.25885	5.34723	5.05557	-4.22767	5.2532	5.58065	-4.48768	5.9969	-3.988	4.79769	3.33723	5.30451	6.11947	-3.07412	4.64763	4.3514	4.8367	3.83364
P62263	RS14_HUMAN	RPS14	40S ribosomal protein S14	9.6524	8.96717	10.3756	8.84146	8.27251	9.1665	9.96413	9.83455	10.782	9.9343	10.0024	10.6188	9.47569	9.25795	10.7344	9.03439	10.5341	10.2331	9.60834	9.95007	9.51781	9.56479	8.83895	11.083	9.85047	10.6404	9.09227	8.96097	11.217	10.7597	10.1305	9.43105	9.65434	10.4188	8.91204	8.97134	9.51773	9.63123	10.0983	9.8076	9.80009	8.98051	9.22151	9.47585	10.0796	9.01133
A0A087WUT6;O60841	A0A087WUT6_HUMAN;IF2P_HUMAN	EIF5B	Eukaryotic translation initiation factor 5B	9.35457	7.68852	8.72862	8.29104	6.1476	8.48572	9.18185	9.09894	8.94605	8.69464	8.99211	9.1455	8.38881	8.65333	8.8159	8.44242	8.48624	9.22001	9.08245	8.64083	8.23786	8.43364	7.97403	7.5011	7.48374	7.52933	8.81018	8.25956	8.88735	8.29039	8.3007	9.18017	8.63898	8.50495	7.8227	8.35072	8.43167	8.63165	7.3614	8.68172	8.99166	8.17424	7.33107	8.4348	7.52973	6.76333
Q9UKS6	PACN3_HUMAN	PACSIN3	Protein kinase C and casein kinase substrate in neurons protein 3	7.83568	7.67086	7.94432	7.35447	7.56934	6.63845	7.65968	6.57434	7.16547	7.21757	7.04734	6.72658	9.48744	8.93167	8.05681	7.45037	7.40834	7.56905	7.56411	7.85712	6.97167	6.6872	6.77005	6.29913	6.74868	6.24502	6.87669	7.85676	6.95334	6.96375	7.79703	7.07335	5.29215	9.16492	5.86837	4.67636	7.14581	7.95338	6.97228	7.27953	8.30963	7.3621	6.54993	6.68369	6.60839	7.35317
Q5SY16	NOL9_HUMAN	NOL9	Polynucleotide 5'-hydroxyl-kinase NOL9	7.57177	6.6376	7.23249	7.03984	8.25356	7.83723	5.70309	6.73809	7.08639	6.55802	7.54686	6.80567	6.97421	5.62647	6.9438	7.04935	7.20258	7.39679	7.94531	7.43783	7.203	7.87883	7.69457	7.89854	6.94356	6.64421	7.29079	7.03255	6.56756	6.70626	7.14679	6.58551	7.36185	7.36025	6.87047	7.07188	8.05064	7.22531	7.13133	7.19448	8.00344	7.50989	7.18661	5.44742	7.38726	7.89814
Q96C90	PP14B_HUMAN	PPP1R14B	Protein phosphatase 1 regulatory subunit 14B	3.18047	3.07755	5.87503	5.52155	7.31953	-4.15702	5.56006	6.73709	-0.0706007	5.62738	0.627835	-2.184	5.16183	5.52629	5.35954	5.32499	-2.37523	-2.66233	7.03659	2.41197	6.02828	6.32341	5.76103	-5.35051	6.79649	7.05231	0.567803	0.403365	-3.0104	4.8803	5.50542	-2.31062	-5.31343	2.01532	6.32642	-4.01815	-5.13788	-3.87852	-3.54159	5.31239	-4.9825	-3.6696	-3.21129	-0.14182	4.37943	-4.06851
Q9NXE4	NSMA3_HUMAN	SMPD4	Sphingomyelin phosphodiesterase 4	2.94696	5.1693	3.21466	4.58207	5.98908	6.04711	-2.95298	-3.68899	-4.27473	-0.584705	-2.4738	4.49665	6.92698	5.9323	7.1533	6.95623	6.56806	7.0007	6.26975	4.83647	6.46255	7.07669	6.87144	7.41563	5.16264	-2.58513	6.16319	6.34722	6.02459	7.03973	7.00656	5.07621	7.39569	6.90323	5.01859	7.98902	7.70633	7.20161	6.75007	7.47358	7.46077	6.85715	6.25764	6.43594	7.4497	7.64961
Q15424	SAFB1_HUMAN	SAFB	Scaffold attachment factor B1	5.16245	5.67646	7.02882	4.98816	7.60131	7.12982	7.72043	7.02916	6.68533	7.21067	8.42836	7.37666	6.72206	6.12139	7.32461	7.54239	5.35035	7.28181	7.44632	8.37134	6.83751	8.61862	7.65449	1.8917	4.43224	5.84424	8.00806	7.50043	7.38961	6.73911	6.54341	4.56442	6.90668	7.11444	7.5089	6.4838	5.27385	6.86106	6.11353	6.54631	6.29721	6.39016	6.26273	6.2869	7.71205	6.80138
P43686	PRS6B_HUMAN	PSMC4	26S proteasome regulatory subunit 6B	9.16662	8.28721	8.73387	8.37414	8.50248	7.92954	8.70312	9.28217	8.69459	8.45014	7.67139	8.46172	8.23623	8.69515	8.36579	8.88276	8.33356	8.28166	8.90574	8.44555	8.8398	8.89911	9.87575	8.52708	9.44435	8.65415	9.32891	9.1221	9.01398	7.95808	9.33696	9.4295	9.18435	8.84675	9.42069	9.53595	9.42049	8.42235	8.40554	8.55243	9.07715	8.82755	8.17421	7.40852	9.01996	8.39928
Q9UHD8	SEPT9_HUMAN	2025-09-09	Septin-9	9.96506	8.85712	8.32758	8.82958	9.20194	9.31041	9.21698	9.13412	8.44103	8.91173	8.67632	8.28427	8.01371	8.79511	8.70803	8.91388	9.14291	8.40569	8.63437	8.03566	9.11007	9.14628	8.31459	9.25918	9.03681	8.497	8.83041	9.17359	8.48274	7.92005	8.34679	8.54804	8.86282	9.08445	9.59272	8.35656	9.10621	8.75834	9.48026	8.7943	8.7983	8.72795	7.83444	8.53513	8.75681	8.94874
Q15019	SEPT2_HUMAN	2025-09-02	Septin-2	9.54439	9.07051	9.66537	9.9024	9.11058	9.74001	10.1188	10.2797	9.824	9.968	10.3273	8.99677	9.19855	9.47424	8.94067	9.27565	9.64313	9.61662	9.07885	8.35546	9.14244	8.60544	8.30277	9.11959	9.71498	9.25373	9.60958	9.66687	9.40014	9.62137	9.23865	9.63148	9.74854	10.2312	8.67442	9.09817	10.2115	9.33672	9.23179	9.66266	9.47882	9.30769	8.5704	9.53313	9.88632	9.63489
Q16181	SEPT7_HUMAN	2025-09-07	Septin-7	8.74163	6.83173	9.56797	9.31594	8.20065	9.30538	9.527	8.63427	9.52817	9.33239	7.60604	9.34644	9.23927	9.01908	9.13842	8.59732	9.64748	8.94924	9.91862	8.68276	8.9561	8.82936	8.88669	8.34589	7.9511	9.30078	9.34444	7.72295	9.43055	8.61986	8.99466	8.77273	9.33228	9.45379	8.15421	8.31771	9.48016	9.08148	9.40676	9.12259	9.1552	9.18882	8.75804	9.26498	7.72909	9.36987
Q9UKX7	NUP50_HUMAN	NUP50	Nuclear pore complex protein Nup50	8.0339	7.97908	7.84899	8.51889	6.54311	8.00766	8.46535	7.82955	7.57399	8.66129	7.75054	7.92897	8.1481	7.9974	7.84636	8.19954	8.3313	7.43348	7.88024	6.79849	6.89521	7.46776	8.09229	6.50115	8.0537	7.47451	7.96831	7.92207	7.64232	7.7303	8.05996	8.10908	7.9048	7.53861	6.63255	8.4757	7.76142	7.94865	7.33794	8.30984	8.32329	8.3433	7.69185	7.98584	8.21112	7.84943
P84090	ERH_HUMAN	ERH	Enhancer of rudimentary homolog	7.9904	9.31041	10.1501	10.3854	10.6893	9.65779	9.44875	9.40906	9.88492	9.45004	8.61096	9.75738	7.52678	8.85935	8.11697	8.43148	7.17959	8.44761	7.58049	8.40578	7.66881	4.93901	7.51684	7.54893	8.84348	8.69265	8.96285	8.30574	9.14744	9.88992	5.33057	5.81915	7.47185	4.30506	5.12714	8.62203	6.34045	7.69151	3.09266	7.04845	8.77254	7.77922	6.98349	6.0991	7.91882	8.62788
P52948	NUP98_HUMAN	NUP98	Nuclear pore complex protein Nup98-Nup96	8.52814	8.76919	7.617	7.42411	8.61453	8.43834	7.50709	8.00515	7.07507	7.84769	8.25411	7.41215	7.76012	7.38337	8.31977	7.78225	8.46391	8.10167	7.10492	7.46311	8.25293	7.78605	8.13581	8.35686	7.93057	6.78771	7.94599	8.02355	7.08502	7.76327	8.32739	8.6602	7.85951	9.22621	6.17199	8.08092	8.09635	9.04231	8.25727	8.37228	9.01133	8.0671	8.22095	8.15091	7.5767	7.16569
P57088	TMM33_HUMAN	TMEM33	Transmembrane protein 33	8.55078	7.61609	7.75424	6.81311	6.46477	8.18525	7.86319	8.12944	7.27889	8.32882	8.001	7.83057	8.76429	8.04541	8.20709	7.60874	8.5811	8.18374	8.04357	6.03467	8.34348	8.00604	6.57828	8.10412	7.76441	6.52144	7.37153	8.02848	8.19273	8.45097	8.55206	8.28009	8.85192	7.21198	5.36014	8.55449	9.61488	8.80842	8.51226	8.24597	6.97317	8.84742	8.21388	8.12495	8.51209	8.49222
Q9H9B1	EHMT1_HUMAN	EHMT1	Histone-lysine N-methyltransferase EHMT1	4.64837	6.25931	4.2751	6.24081	4.60857	6.02243	4.60001	5.25457	5.2397	6.26069	5.91595	6.48378	-0.319059	3.86951	4.63347	3.5601	5.66314	5.03829	5.30157	5.98673	4.27765	7.31967	6.419	4.12185	5.43905	5.78552	4.39541	4.71311	4.54226	4.43318	5.79079	4.36699	3.74742	6.56802	4.4945	4.60344	2.38073	4.82935	-3.94038	5.7155	1.667	4.92094	6.66635	6.03208	4.12601	6.14771
Q9UBF6	RBX2_HUMAN	RNF7	RING-box protein 2	-4.91828	-5.30475	-2.57492	-3.16893	-3.1106	-2.60955	-2.27876	-3.78878	-2.99489	-3.27034	-3.51789	-2.69949	-3.53574	-3.13339	-2.63879	-3.40185	-2.44663	-4.36278	4.6097	4.12293	-3.23004	4.21312	3.60314	-3.04638	1.69493	-4.49782	-2.96665	-2.82439	-4.37445	-4.94064	-2.80388	-4.80602	-3.80138	-2.4906	-3.22296	-2.66448	-3.28593	-4.64418	-2.98897	-2.44189	-3.28216	-4.14092	-3.15894	-5.65432	4.51756	-3.23695
Q9Y5S9	RBM8A_HUMAN	RBM8A	RNA-binding protein 8A	9.05453	8.69924	9.53592	9.13911	8.64247	8.59462	9.18796	8.99249	9.37958	9.17674	9.19415	8.88815	9.4743	8.85972	9.02442	8.79934	9.17817	9.14683	9.21243	9.04648	7.58894	10.0535	8.52873	7.41385	8.48886	8.10173	9.34579	9.53506	9.18793	9.34497	8.88405	8.98726	8.93019	8.29154	8.60363	6.83529	8.53973	9.32	7.58242	8.59425	8.7482	9.1671	7.71817	8.46963	8.22932	8.37599
Q6P1J9	CDC73_HUMAN	CDC73	Parafibromin	6.67774	6.15039	7.02821	6.76466	4.75936	7.25766	6.69936	6.72996	7.05965	6.69595	8.04872	7.30342	7.4143	6.68463	6.87305	7.4579	6.12179	4.9612	6.07007	5.84249	5.67715	6.80746	6.9972	7.84036	6.64768	6.92997	5.6847	6.44001	6.80923	6.86458	7.19978	6.58883	6.19354	7.18319	6.71327	-0.493422	7.39394	6.83454	5.43991	5.66553	6.33842	6.44088	6.27063	6.08081	5.90696	6.93051
P04040	CATA_HUMAN	CAT	Catalase	7.2931	8.4086	6.69882	7.1315	6.21449	7.46395	7.78975	7.27992	7.52386	7.79056	7.5826	7.36739	6.67729	5.55123	6.02373	5.52341	6.309	7.09699	8.57886	3.97297	9.14534	6.85734	7.6048	7.31085	5.85551	5.77353	6.9295	7.12714	5.68213	5.81533	8.49787	3.55169	7.405	9.35224	6.9246	8.54516	6.91666	5.7926	6.98674	8.1296	-0.261888	4.59822	5.83673	7.51969	7.96351	6.92857
Q9NQ29	LUC7L_HUMAN	LUC7L	Putative RNA-binding protein Luc7-like 1	8.27948	9.51059	9.64581	9.75666	7.71578	9.4229	9.37136	9.97534	10.3719	9.64364	8.46353	9.70571	9.85297	9.14078	9.27313	9.5017	8.1729	9.40677	9.07551	9.04927	9.19867	9.52198	9.61984	7.40951	8.23167	9.39126	9.10883	7.95134	10.095	9.55772	8.93669	9.04241	9.36113	9.01403	8.91719	8.23617	9.54402	9.47621	8.59734	9.56849	9.54543	10.097	8.48175	8.77979	8.47056	9.51349
Q969G3	SMCE1_HUMAN	SMARCE1	SWI/SNF-related matrix-associated actin-dependent regulator of chromatin subfamily E member 1	7.86551	8.53595	8.37835	8.53784	6.87249	7.96616	8.51191	8.14582	8.57044	7.97675	7.93509	8.92425	7.11312	8.09552	7.76535	7.80021	7.82334	7.18827	8.71048	6.87068	7.63428	7.74692	7.92987	7.7003	7.8827	6.98589	6.23512	8.59684	8.44231	7.35461	7.62771	7.05664	6.90957	7.35851	7.87686	7.24012	8.59743	7.38234	7.08086	7.97805	7.88909	8.03968	7.8685	8.64339	7.96075	8.76846
Q96JB2	COG3_HUMAN	COG3	Conserved oligomeric Golgi complex subunit 3	3.87584	3.96863	2.79107	-2.22159	-5.11435	-2.85641	3.67605	-1.07958	4.10456	3.26965	-3.30604	-2.25583	4.57824	3.98512	4.78767	3.51917	-5.45203	3.70165	5.39804	4.78452	3.46925	-0.462548	4.30839	3.72956	5.17141	5.05461	3.84752	4.30053	4.13983	4.52981	4.93211	-0.496119	3.86559	-3.28988	2.74781	-3.05234	5.18347	4.2797	2.3662	4.05979	4.15318	4.26851	5.86783	4.23505	-0.185199	-0.694013
A0A087X0H9	A0A087X0H9_HUMAN	RBM26	RNA-binding protein 26	5.97589	7.46483	7.28238	7.38186	6.55306	7.37611	7.29778	7.53082	7.76555	7.03478	7.46296	7.54847	7.02064	7.06163	7.44177	7.13845	7.16179	6.91492	6.18682	7.84674	7.18732	7.65947	6.17052	6.6417	7.2545	6.95431	6.77141	8.01698	7.29104	7.2908	7.62619	7.65286	7.6762	7.72906	6.10652	7.86465	8.01567	7.46686	7.4774	7.52341	7.20207	7.28022	6.27731	6.29967	7.98301	6.87385
Q96EC8	YIPF6_HUMAN	YIPF6	Protein YIPF6	3.49206	5.57327	2.99801	2.86754	4.02622	2.69165	4.25789	-0.0169495	5.28163	4.56854	5.9018	5.11348	5.14673	5.05567	5.33212	5.99061	6.16603	5.83438	5.9817	6.43425	6.16157	6.75131	6.93078	3.47379	5.5145	3.98974	5.42259	3.84536	5.13973	4.20438	6.30685	6.09843	4.30415	3.23842	5.45593	6.9491	6.78034	6.10469	6.74991	5.99997	7.05233	5.54339	6.75086	6.24016	3.91039	6.7846
Q86VR2	RETR3_HUMAN	RETREG3	Reticulophagy regulator 3	4.91172	3.71145	-2.0664	3.94152	3.65783	5.04302	4.03321	-2.58173	3.70859	4.46869	-5.10664	-4.99497	5.32323	4.77416	-2.51292	2.91112	4.60801	3.12433	6.13562	7.15184	5.80825	5.91584	6.82922	4.85915	3.04426	4.99663	-3.88619	4.42969	3.00081	4.95428	5.25444	4.24848	6.53005	5.62586	4.47558	5.36162	5.81688	5.30031	6.0312	6.25806	5.69649	6.33095	5.87679	5.08989	6.14745	7.08207
Q02952	AKA12_HUMAN	AKAP12	A-kinase anchor protein 12	7.8431	7.88364	6.91216	7.23975	7.32718	7.35342	7.52864	7.56594	7.24796	7.53995	7.86432	7.38586	7.59613	7.14657	7.35047	7.00877	7.30082	6.78468	7.95424	7.42224	7.52669	7.6714	7.48639	7.58198	7.71265	7.77794	7.5212	7.6768	6.56484	6.43125	7.11883	7.69973	7.58705	9.01514	7.50589	7.70154	7.86976	7.63747	6.98309	7.43731	7.73283	7.32466	8.05534	7.03807	7.47268	8.21484
P04264	K2C1_HUMAN	KRT1	\Keratin, type II cytoskeletal 1\""	9.91181	10.227	9.64171	10.4737	10.8498	10.1202	8.62334	9.20865	9.35325	9.38582	10.0393	9.82192	10.2657	10.42	10.1509	9.44989	10.5995	10.1795	10.3459	11.6851	11.6182	10.8042	10.8391	9.74957	11.5386	9.36613	11.1026	11.2652	11.2118	11.2235	10.7468	10.146	10.9075	13.5022	11.4009	12.5127	10.9112	10.1793	10.0439	9.99201	10.826	10.6086	11.3815	11.0574	10.9433	11.6469
P05787	K2C8_HUMAN	KRT8	\Keratin, type II cytoskeletal 8\""	10.8033	10.4023	10.5326	11.3699	10.7836	10.2256	11.2119	10.6987	11.4957	10.8181	10.6304	11.8184	10.9547	11.491	11.307	10.5056	10.0433	11.11	10.7452	10.8059	11.208	10.7277	11.1238	11.6119	10.9293	11.1572	11.2004	11.4293	11.4492	11.0094	11.3508	9.92814	10.9834	10.8776	11.7986	11.2494	11.0811	10.9764	11.9224	11.0994	10.558	10.6222	11.4679	10.7445	11.314	11.9013
P48668	K2C6C_HUMAN	KRT6C	\Keratin, type II cytoskeletal 6C\""	9.88189	10.3117	9.94254	11.3804	10.4892	10.4869	10.7644	10.8155	10.8983	10.6146	10.9925	10.9862	10.2921	11.147	10.3682	11.1648	11.2632	10.4526	10.6843	10.2836	10.7014	10.2485	11.0028	10.4052	11.2506	10.0628	11.1775	11.0789	11.3815	11.6095	11.2936	10.3224	10.9645	12.1796	10.6758	11.8753	10.0444	11.0288	10.0463	10.1388	11.0332	10.5728	10.984	10.7709	9.07496	11.1796
P46783	RS10_HUMAN	RPS10	40S ribosomal protein S10	10.7217	10.6134	10.4218	10.2817	10.1055	10.7016	9.7814	10.0564	10.0011	10.5491	10.4974	10.5876	10.4499	10.1628	9.77187	9.36291	8.91643	9.48815	9.80903	10.0491	10.3458	9.51975	10.3119	9.885	10.8155	8.95343	10.4977	9.74018	9.48076	10.4677	10.259	10.6919	9.87233	9.87078	9.41406	10.2708	10.1203	10.5396	9.11739	10.3931	10.1869	10.3618	10.5644	9.01232	8.71702	9.40448
P49411	EFTU_HUMAN	TUFM	\Elongation factor Tu, mitochondrial\""	9.2583	9.91091	10.0822	10.0234	10.5365	9.86144	10.2152	9.44352	10.1148	9.65311	10.1679	10.5673	9.79684	10.1054	9.52668	9.815	10.2452	10.0759	10.7847	10.701	9.32354	10.7009	10.8839	10.0652	9.90228	9.79074	9.64556	10.0989	10.0804	9.74661	9.90822	9.78705	9.90468	10.4516	10.1809	11.2962	10.5351	10.1131	10.2851	9.98117	10.5847	10.3681	11.1513	10.5321	10.9155	10.5954
P56182	RRP1_HUMAN	RRP1	Ribosomal RNA processing protein 1 homolog A	6.05813	6.47431	6.38524	7.53906	7.93289	5.57297	4.14712	6.46494	6.88164	8.04101	7.44094	7.05986	7.3538	6.38639	6.56008	6.1423	5.38643	6.56145	6.38443	3.47841	5.94439	5.56047	6.61276	6.81103	7.61218	6.95419	5.22168	6.1372	6.31985	6.09326	4.13856	7.29776	6.5439	6.69259	5.53277	4.47023	7.37077	7.09844	7.32718	6.68622	8.45439	5.78479	7.23135	6.41668	5.6033	5.57404
P21333	FLNA_HUMAN	FLNA	Filamin-A	11.7255	10.7771	10.6334	10.5903	10.7172	10.6681	11.4872	10.9275	11.3166	10.5887	11.1487	11.2189	11.3299	10.3254	10.2022	11.0297	10.8951	10.9127	11.1445	10.7092	11.033	11.1428	11.3955	11.1583	11.0761	10.8043	10.9483	10.4553	10.3423	10.8168	10.2799	11.0465	10.8815	10.5666	10.8927	11.1837	11.2296	11.0963	10.4926	10.9858	10.5781	11.5555	11.4166	11.4492	11.6669	11.4534
P82933	RT09_HUMAN	MRPS9	\28S ribosomal protein S9, mitochondrial\""	6.08269	7.51055	6.28322	7.2107	6.14418	8.01641	5.58978	6.55013	7.0026	7.39841	7.45151	7.36871	6.43055	7.00595	6.82523	6.78427	7.04616	6.63246	7.45639	7.10277	7.35546	7.43286	7.20387	7.95395	6.92231	6.72704	7.38043	7.34753	6.61163	6.76686	6.56863	5.59541	7.19549	6.36279	6.88184	6.38147	6.9962	7.45752	7.12132	7.10929	6.97809	6.7925	7.68013	7.57845	8.02377	8.04445
Q9NX76	CKLF6_HUMAN	CMTM6	CKLF-like MARVEL transmembrane domain-containing protein 6	-5.1062	-3.00469	-4.51014	1.01686	-3.16608	2.74994	0.245155	-2.72054	0.211457	-3.49146	-3.96225	1.21088	-2.7547	1.04021	-2.78793	-4.70074	-2.60753	-2.56268	3.63367	1.95638	3.96794	3.15403	2.61602	-3.17919	-2.93474	-2.63398	0.943524	2.27106	-2.41835	-1.10827	1.88058	-3.22155	-2.62752	-5.06019	-4.3975	2.67347	-3.89342	2.49981	-4.5595	-2.49139	3.10874	1.58259	3.64313	1.04854	4.42096	3.35289
Q9NYB0	TE2IP_HUMAN	TERF2IP	Telomeric repeat-binding factor 2-interacting protein 1	-4.20963	4.09543	-2.20896	3.46402	4.6305	-2.3316	-2.3941	4.1614	-4.25475	-3.05051	2.93827	-3.37431	-3.0277	-2.72103	-2.29301	-5.11044	-2.3818	-3.28623	5.82247	4.99727	5.61821	6.03956	5.72215	5.86081	-2.71482	-4.39478	-3.68134	-4.72826	-2.36903	-3.60237	-2.34723	5.62472	-3.08531	5.16973	4.37693	4.01117	5.07166	4.87136	4.75586	-3.24945	5.02549	4.94562	6.18993	6.01455	4.74515	-3.07651
A0A087WVK5;A0A087WW20;A0A087WX95;A0A087WYU8	A0A087WVK5_HUMAN;A0A087WW20_HUMAN;A0A087WX95_HUMAN;A0A087WYU8_HUMAN	RUSC1	RUN and SH3 domain-containing protein 1 (Fragment);RUN and SH3 domain-containing protein 1 (Fragment);RUN and SH3 domain-containing protein 1 (Fragment);RUN and SH3 domain-containing protein 1	-2.93121	-3.47254	-4.45028	-2.03887	-2.75973	-5.46594	-3.09019	-3.44476	-2.27524	-3.92767	-3.32083	-4.27081	-2.96534	-3.31301	-2.52149	-2.5153	-5.24699	-2.58571	2.23316	-3.8787	2.07278	1.30718	1.59392	-4.13905	-3.79201	-4.3823	-2.72352	-2.97	-2.59205	-3.51942	-3.99354	-2.987	0.526141	-3.78295	-3.45322	-2.74667	-2.68262	-3.91432	-3.61099	-2.50662	-2.61984	-2.48338	-5.57024	-3.36684	-3.29722	-4.8619
Q02790	FKBP4_HUMAN	FKBP4	Peptidyl-prolyl cis-trans isomerase FKBP4	9.37499	9.73818	9.79147	9.28499	9.96399	10.0238	9.53419	9.20342	9.78562	10.0241	8.80452	9.83842	10.0991	9.47868	9.65944	9.46926	9.31857	9.30131	8.92346	9.88319	9.24985	8.00924	8.64962	9.08076	9.88437	8.81399	9.67186	10.1636	9.92274	9.38168	10.0681	9.68257	8.71276	9.15927	10.2033	8.47944	10.0103	9.1204	9.74627	9.26244	9.2241	9.19197	8.48654	8.72851	8.49254	9.5593
Q14566	MCM6_HUMAN	MCM6	DNA replication licensing factor MCM6	9.2438	10.0682	8.87828	8.95519	8.81389	8.8354	8.85178	9.18908	9.00031	9.10732	8.38677	8.85521	9.78869	8.8308	9.11967	9.69431	8.84411	9.15474	8.8619	9.16995	9.70812	8.23587	9.54531	10.0152	9.07962	9.37249	9.32157	9.46391	9.14546	9.1855	9.06925	9.52653	9.45908	9.49773	9.14405	8.81114	9.38419	9.04099	8.45422	9.4451	9.06927	9.56911	9.69525	9.1886	8.63732	9.45288
Q13217	DNJC3_HUMAN	DNAJC3	DnaJ homolog subfamily C member 3	7.33271	6.11845	7.56816	6.71161	4.59194	5.23848	6.0814	8.13507	7.04723	4.67671	5.66024	6.16896	4.93112	6.97804	7.47938	6.45356	7.54872	7.54483	6.71742	3.07508	5.48329	5.7237	6.6235	7.79926	7.47139	4.32104	6.38562	2.78659	6.51273	7.28541	7.2788	5.4333	7.41695	6.60707	8.90533	7.5633	7.68993	6.96276	7.04193	7.10312	4.94683	7.49914	7.65531	6.86871	7.45043	7.38601
P13984	T2FB_HUMAN	GTF2F2	General transcription factor IIF subunit 2	6.6793	8.28068	6.0492	6.65529	6.10549	7.60928	7.49407	7.77601	7.80312	5.39098	8.23515	6.5482	7.66082	6.42732	6.84026	6.74182	4.58342	6.06284	8.00815	7.26693	7.81992	6.45343	6.81216	7.75338	7.72717	4.85191	5.46177	5.74401	6.65325	6.33488	6.61905	7.3573	7.81063	4.86425	6.7974	6.05346	8.1094	5.80989	0.751986	3.92636	6.65688	6.82356	7.75624	6.66432	4.66163	7.84717
Q9BWF3	RBM4_HUMAN	RBM4	RNA-binding protein 4	7.55234	8.43803	8.70991	8.5319	7.80767	7.96683	7.34453	8.60584	7.46815	8.31792	8.70065	8.66293	8.7588	8.16577	8.49861	7.85576	7.60098	8.70043	7.137	8.75813	7.64045	8.03708	7.66657	7.98486	8.64946	8.11455	8.11873	8.95977	8.04343	8.41434	7.85178	7.60085	8.55988	8.81901	8.7162	8.60434	8.80995	8.41215	8.60515	8.31237	8.1643	7.65183	7.69172	8.0774	8.1704	9.21809
J3KN36;P69849;Q5JPE7	J3KN36_HUMAN;NOMO3_HUMAN;NOMO2_HUMAN	NOMO3;NOMO3;NOMO2	Nodal modulator 3;Nodal modulator 3;Nodal modulator 2	6.65565	8.20917	6.50403	7.02402	7.70285	7.55686	7.78307	6.74022	7.6715	7.61768	8.14444	6.92007	8.19408	7.4502	8.24188	7.83294	7.84369	8.23187	7.71444	8.28795	8.47494	8.25235	7.88873	8.64605	7.08869	7.84435	8.50962	8.50024	7.15626	8.06435	8.58947	8.12129	8.47764	8.37623	8.01374	7.45669	8.76067	7.79104	7.96825	8.31111	7.21922	8.06318	7.93567	7.34956	8.17135	8.73019
E5RIW3;E5RJD8;O75347	E5RIW3_HUMAN;E5RJD8_HUMAN;TBCA_HUMAN	TBCA	Tubulin-specific chaperone A	10.1915	10.085	11.0172	10.8598	10.5815	11.0721	10.8254	10.6513	10.8485	9.98916	10.4471	10.8634	8.46447	8.12178	9.06461	8.99269	9.03751	8.71518	8.25451	8.95033	8.42496	8.36234	9.22447	8.52773	9.77158	10.2941	10.0389	9.62972	9.41955	9.42904	8.41994	8.94079	8.68814	8.02191	8.11532	7.55286	6.33456	7.32735	8.22709	7.76619	7.09197	7.55828	8.32252	8.38369	8.64247	6.41427
P07355	ANXA2_HUMAN	ANXA2	Annexin A2	10.4512	10.2653	10.4629	11.5543	10.6174	10.8362	10.1936	10.5413	11.3163	10.095	9.66093	11.3377	10.8833	11.2382	10.8951	11.3495	10.9807	10.7729	10.2477	10.9117	10.9758	10.4392	10.4449	10.6162	10.3564	11.2883	10.9622	10.3592	10.5165	11.5543	10.6165	10.5114	10.4994	10.8761	10.4063	10.4773	10.9254	10.894	10.0946	10.4153	10.6407	10.3634	10.0323	11.2309	11.0396	9.10443
P15880	RS2_HUMAN	RPS2	40S ribosomal protein S2	9.77684	11.1547	10.5818	9.8631	10.805	10.4419	10.4702	10.7319	10.576	10.7392	10.9104	10.8168	10.7185	11.1902	10.3055	11.1676	10.9617	10.902	11.1176	11.2151	10.8309	10.0312	11.2535	9.96282	10.8626	10.1226	10.4835	10.5971	10.6619	10.8724	11.0328	10.1535	10.8031	10.7928	11.385	10.2096	10.5467	10.9176	10.6053	10.7479	10.4941	11.0992	10.5843	11.1439	10.0599	10.6194
Q7Z4V5	HDGR2_HUMAN	HDGFL2	Hepatoma-derived growth factor-related protein 2	8.3027	8.18619	8.37322	8.56302	7.50379	8.78343	9.33054	9.32616	8.1816	8.58143	9.3578	8.73677	7.80018	7.54432	7.68221	7.71099	8.45572	7.80686	8.82789	5.30673	7.80426	7.20669	7.62982	7.45301	8.0504	8.58044	8.39396	7.8289	7.41272	7.1741	7.76909	7.8372	6.24983	5.76948	5.93032	8.81703	7.64575	8.44808	7.11443	7.75884	8.26317	8.49732	6.99351	7.2601	8.85456	7.10348
Q7Z406	MYH14_HUMAN	MYH14	Myosin-14	6.76697	6.84779	6.42942	6.09584	5.85962	6.7015	5.67539	5.97014	5.5396	5.8151	5.5854	6.42685	6.75733	5.59371	4.96472	6.06294	6.19109	5.50413	5.88145	3.56845	4.98402	5.68996	5.59782	5.16464	6.06656	6.64833	6.13631	6.22894	5.64139	5.23328	5.76118	6.05196	6.35769	6.72	6.98162	6.1629	5.48714	6.08678	3.62383	6.3606	6.48017	6.36504	6.02587	6.81969	5.93979	4.08349
P14854	CX6B1_HUMAN	COX6B1	Cytochrome c oxidase subunit 6B1	6.82974	6.93581	6.07335	6.81223	7.39149	7.56701	5.66991	6.39883	6.67786	7.39262	7.0678	6.40081	7.48981	6.20437	6.61304	6.62413	7.00229	6.54914	9.1144	8.03213	8.77093	9.46134	8.34395	6.74544	6.88902	7.11704	5.68871	7.46963	6.97492	6.73202	7.57754	6.79069	7.57113	8.41769	7.29474	8.64732	6.38982	7.21773	7.88338	7.71939	7.59185	6.63504	7.53213	8.47788	8.80013	7.36358
P12004	PCNA_HUMAN	PCNA	Proliferating cell nuclear antigen	9.93308	10.8163	10.7502	10.1024	10.8462	10.4423	9.77074	10.1792	10.4462	10.2614	9.58769	10.1912	10.4062	10.8719	10.9313	10.312	10.2369	11.1261	10.6787	10.1036	10.315	10.3823	10.4901	8.95538	11.1707	11.2142	10.9035	10.5742	11.1704	10.9655	9.94637	10.2591	9.59411	9.93863	9.60179	10.4847	10.4442	10.5703	9.37007	10.2551	10.6316	10.5848	10.2196	10.1643	10.6699	8.89163
Q9Y6G9	DC1L1_HUMAN	DYNC1LI1	Cytoplasmic dynein 1 light intermediate chain 1	7.88047	8.30537	7.51908	7.34357	7.61077	6.26026	8.00936	7.57057	7.73056	7.47235	8.05291	7.28877	7.62727	8.13733	7.86355	7.71699	7.52931	7.68126	7.49678	6.56123	7.99514	7.24212	7.10013	4.93413	7.10417	6.85918	7.84699	6.8864	7.83104	7.73548	7.35835	7.75793	8.1834	7.78277	7.6911	6.40047	7.5143	7.85111	7.44414	7.22634	7.27768	7.26573	7.24258	8.16255	7.27004	6.39593
Q68CP9	ARID2_HUMAN	ARID2	AT-rich interactive domain-containing protein 2	4.91109	6.96027	6.26152	7.14344	7.06375	6.90904	6.68346	6.07387	6.35271	6.46069	7.84781	6.06938	8.01635	7.59052	7.37457	6.82749	7.33951	7.38195	6.37731	7.26449	7.72582	7.91815	6.33762	6.33494	7.24823	7.69308	7.40014	7.66351	7.29792	7.35015	6.13609	7.16211	6.02207	7.50423	7.23174	6.64766	7.85721	7.70604	7.18119	7.16136	7.94732	7.45245	7.79138	7.6336	7.95128	7.81357
Q13268	DHRS2_HUMAN	DHRS2	\Dehydrogenase/reductase SDR family member 2, mitochondrial\""	7.17802	7.61563	7.04236	7.17726	5.17165	6.77632	6.45119	6.49767	6.83922	7.36796	3.42454	6.83259	7.6295	7.26074	7.26696	7.25366	7.27987	7.08021	8.80266	8.13248	8.45395	8.8652	8.21471	7.86029	6.79164	8.24663	7.26996	6.94677	7.2215	7.18759	7.24997	6.28364	7.91205	7.22648	7.93163	8.30545	5.29587	7.84525	7.57354	7.90696	7.38811	8.46235	7.0887	7.26697	7.19035	8.76895
P27824	CALX_HUMAN	CANX	Calnexin	10.2764	10.3603	10.7379	11.1527	10.4951	10.7628	10.7002	11.1299	10.8444	10.7047	10.4841	10.7962	10.5714	10.7801	10.4057	11.1369	11.1576	9.75814	10.5771	10.4421	11.101	9.96729	11.0737	9.79317	10.4151	10.2433	10.6083	11.0383	11.1682	10.8405	10.7865	10.7709	10.5296	10.4114	10.8766	11.0468	10.6224	10.7101	10.9859	11.3911	11.5006	10.3743	11.0235	10.1596	11.3089	11.2232
Q9UJU6	DBNL_HUMAN	DBNL	Drebrin-like protein	8.40308	7.78377	8.25716	7.98589	8.02275	7.70931	7.79094	8.17672	7.99269	8.35543	8.29529	7.68637	7.62412	8.07341	7.65092	7.89718	8.11127	7.24959	8.33491	8.09747	7.97149	8.29474	8.30467	7.82778	8.72536	7.92404	7.98767	8.47695	7.58489	7.65184	7.85048	7.99473	8.69488	7.79841	8.75865	6.9205	7.86073	8.52838	8.72667	8.01631	8.43687	8.13264	7.79709	7.77099	7.17209	7.26387
P36543	VATE1_HUMAN	ATP6V1E1	V-type proton ATPase subunit E 1	7.35227	6.4309	7.30912	7.1402	5.76251	6.08877	6.77991	6.77882	6.6956	5.9882	7.23687	5.67438	7.0468	6.82265	7.09072	7.23777	6.92631	5.51221	8.43356	7.80069	8.06937	9.23956	7.82537	7.90045	6.94357	6.38658	6.43296	7.67877	6.76197	6.6568	7.54751	6.99858	7.7116	7.20465	7.97067	7.06046	6.76205	7.04676	6.98701	7.49577	8.28173	7.84028	8.09938	6.93388	7.61297	8.41172
O00425	IF2B3_HUMAN	IGF2BP3	Insulin-like growth factor 2 mRNA-binding protein 3	8.60437	9.42034	8.41179	8.52525	9.30955	9.19018	9.08647	8.34977	9.56664	8.99168	8.95795	8.77171	9.14772	8.88773	9.51932	9.06867	8.93045	8.75701	8.52822	8.11696	8.25269	7.63709	8.84183	8.93973	9.62761	8.80073	9.93303	9.41346	8.92898	8.83553	9.18892	7.99094	9.25005	8.15194	9.32632	7.91101	8.7565	7.77991	9.90188	8.4763	8.70859	8.12797	8.3461	9.2777	9.52199	9.05585
Q8N0X7	SPG20_HUMAN	SPG20	Spartin	7.90729	5.66995	7.24306	5.39118	4.34884	7.16702	7.13227	7.00153	6.865	6.21077	6.03966	6.64905	9.59135	6.8248	7.07429	5.89031	7.59761	5.95509	5.6345	7.09531	5.92591	7.83029	5.23001	7.41441	6.36131	7.92045	5.75742	7.00189	5.87682	6.09841	6.05042	6.54714	7.2512	6.83669	7.49738	5.53747	6.72881	7.7174	7.55926	9.19438	6.0729	7.33767	5.76528	6.59387	7.0384	5.49855
P25398	RS12_HUMAN	RPS12	40S ribosomal protein S12	9.79671	9.99282	9.3899	9.69901	9.82618	9.21636	9.7178	9.47814	9.82475	9.62283	9.55179	9.81109	8.56734	9.66048	9.53121	9.66709	10.1033	9.95559	10.4167	9.29377	9.81462	10.5017	10.3945	10.2972	10.1032	10.1824	10.1097	10.6834	9.65969	9.07801	9.90647	10.0435	10.1381	8.75567	9.0405	9.41213	9.9592	9.70713	9.7577	9.99098	10.4575	9.70788	9.62245	8.65365	9.3743	9.611
Q9UBB9	TFP11_HUMAN	TFIP11	Tuftelin-interacting protein 11	5.18152	6.36438	4.72948	4.91927	-1.59165	5.71825	5.05153	5.21978	5.20084	3.52915	5.97487	3.45265	5.42505	4.86907	5.31278	5.45649	6.42462	5.92419	6.84301	6.2195	5.75777	6.38939	5.20353	5.8395	4.39695	5.47794	6.59452	4.03847	5.03885	5.19985	4.99942	6.07836	6.76379	5.80445	4.58001	6.54585	6.78963	5.91177	6.57165	4.45834	3.1538	6.28318	6.03748	6.54507	6.30727	5.52259
P62913	RL11_HUMAN	RPL11	60S ribosomal protein L11	10.5881	10.2567	10.2124	10.1925	11.0103	9.57174	9.57377	10.0443	10.6727	9.88727	10.3436	9.85358	9.19793	10.323	10.4192	9.91364	10.9525	10.1959	10.6072	8.82353	10.3502	9.16105	9.92027	10.3882	11.0127	10.1063	10.97	9.17506	9.91684	10.1606	10.4246	10.9737	10.054	9.66329	9.40501	10.4884	9.82997	9.63159	9.1122	10.5274	9.59014	10.7307	10.6538	10.5099	8.85369	10.6276
Q96TC7	RMD3_HUMAN	RMDN3	Regulator of microtubule dynamics protein 3	3.13639	6.70787	4.58933	5.36236	6.80395	6.17942	4.94786	4.65466	4.75486	5.27905	5.72673	4.95345	5.54262	5.486	5.25715	6.05686	4.21463	5.47942	5.84377	5.43358	7.50135	6.28195	6.4041	7.67705	5.89988	5.05146	4.29327	5.51719	4.62532	5.21077	6.95871	5.65153	6.67597	6.727	6.14574	6.47158	6.48515	6.14882	6.5187	6.92402	6.85985	3.38304	7.55276	7.06482	7.49295	7.7644
Q9NU22	MDN1_HUMAN	MDN1	Midasin	4.93631	6.09571	4.48066	8.2527	5.87476	8.21037	5.49736	4.48692	4.58375	4.96917	8.86794	4.96319	6.2971	5.01165	5.01455	5.76541	5.02844	5.67075	6.2235	6.03053	6.32489	6.49064	6.79552	5.62206	4.66266	4.41038	5.78079	5.25146	5.28069	4.75168	6.27005	6.67813	5.34225	6.17426	6.03926	6.18929	5.85481	6.54437	6.26728	5.96145	6.75132	5.88909	6.76069	3.90328	5.80523	5.51409
O00299	CLIC1_HUMAN	CLIC1	Chloride intracellular channel protein 1	9.20022	10.2004	9.71237	9.76964	10.4443	9.659	9.36751	10.1717	9.95941	9.79284	9.7154	9.96664	10.159	9.7728	10.417	10.1474	10.0044	10.4196	10.0015	9.9724	9.35511	10.2377	10.1787	9.9712	9.41781	9.81944	10.5532	10.6401	10.6193	10.6575	10.0887	10.0414	9.48513	10.0145	10.5675	10.1167	10.2697	9.54285	10.0083	9.2843	9.88953	9.44104	9.80526	10.1429	9.68497	9.49146
Q86XL3	ANKL2_HUMAN	ANKLE2	Ankyrin repeat and LEM domain-containing protein 2	-2.43237	5.65412	-4.31267	-3.60257	-2.69687	2.75458	5.50642	-2.53928	1.87869	-3.18817	-3.10826	-2.48135	5.05578	4.35451	4.75046	5.78932	4.60009	2.88678	3.57362	6.41591	4.35334	4.24514	-3.91799	7.42758	2.83098	7.21815	-2.49204	6.99796	-3.2789	2.27473	-4.06308	5.73937	3.88703	5.64006	4.82923	5.9588	-3.08567	5.30918	4.67046	6.74304	-2.90407	5.23995	3.35993	6.08321	5.58582	2.8207
P11387	TOP1_HUMAN	TOP1	DNA topoisomerase 1	8.47334	8.79931	8.36286	8.60373	8.79189	8.24767	9.31643	8.72966	9.02163	8.7105	9.00955	8.67304	8.70985	9.25248	9.20635	9.36773	9.07213	9.1233	8.40913	9.60862	7.65789	9.14434	8.21447	7.08336	7.09886	9.89403	9.39737	9.1875	9.19339	9.18241	8.4258	8.89628	9.08696	8.92603	7.38187	8.65767	8.24649	9.11802	8.71777	9.16297	7.31976	9.56907	7.90432	9.1688	8.82856	7.97211
J3KTF8;J3QQX2;P52565	J3KTF8_HUMAN;J3QQX2_HUMAN;GDIR1_HUMAN	ARHGDIA	Rho GDP-dissociation inhibitor 1 (Fragment);Rho GDP-dissociation inhibitor 1;Rho GDP-dissociation inhibitor 1	9.39838	10.7894	10.426	10.3676	10.8539	10.1794	9.95155	9.74479	9.84026	9.98485	8.9378	9.83531	9.61465	10.0752	10.6654	9.84128	10.527	10.4622	11.0716	8.83549	10.5885	10.4268	11.1465	9.3205	9.32655	9.70262	10.1137	9.34999	10.1394	10.3049	10.3986	10.3986	10.498	10.1834	10.3683	9.75852	9.42533	10.7061	9.90031	9.9651	10.7775	10.4527	10.1782	10.7855	10.2192	9.92769
Q9Y2W1	TR150_HUMAN	THRAP3	Thyroid hormone receptor-associated protein 3	8.80047	8.7435	9.13732	9.80683	9.05071	9.6112	9.6213	9.02613	9.51076	9.25818	9.27484	9.92435	8.04738	9.41198	9.18321	8.64611	8.79876	8.99602	8.66814	9.4984	9.06522	9.04395	9.31641	9.06584	9.30911	8.94485	8.46813	8.32918	9.24417	8.54725	8.52266	9.47991	9.31139	9.38317	8.60608	8.90972	8.60638	8.98095	8.68945	9.39563	8.9666	8.9589	8.21457	9.62595	8.96395	9.23991
Q96B26	EXOS8_HUMAN	EXOSC8	Exosome complex component RRP43	2.05033	6.08818	4.85425	6.22659	7.07891	7.87269	5.97361	5.09405	6.17778	5.63876	6.05196	5.3099	6.51244	5.64955	6.69539	5.62524	6.27268	6.00716	6.03609	6.28935	7.61652	6.64735	6.51298	8.02744	6.42109	6.43045	6.74354	5.95549	7.27709	6.94537	6.29484	5.43688	6.34317	6.05796	6.66301	6.6318	7.54627	6.23828	6.06644	5.06735	6.46119	5.39911	8.00043	6.1701	5.60492	7.56887
Q14692	BMS1_HUMAN	BMS1	Ribosome biogenesis protein BMS1 homolog	4.52228	4.70659	4.53084	5.17891	2.61049	3.7421	-4.29818	2.98695	4.72417	2.83459	-2.91394	4.51955	2.56315	5.47771	4.21546	5.39126	4.74289	4.01693	4.93292	2.44823	4.29663	4.05778	4.01889	4.68206	5.29009	5.92476	5.15565	5.95097	3.70328	4.61303	4.29307	4.20155	6.05012	5.01986	4.82441	5.77245	5.58258	5.94299	6.44092	5.49431	6.00695	5.08988	3.82696	1.98565	4.88963	4.7593
O95487	SC24B_HUMAN	SEC24B	Protein transport protein Sec24B	2.7798	-2.85511	-4.85331	-4.07385	4.03597	-2.3883	4.52649	2.45812	2.61569	0.0842963	-4.72614	1.10587	-2.70422	2.85432	3.7455	4.34013	3.84686	3.81114	5.63173	5.79269	6.3476	2.34723	5.2781	-4.25473	5.61459	5.82977	3.56015	1.55796	2.44835	2.1497	5.00665	3.46723	4.25406	4.43514	5.6631	4.69585	5.31391	-3.09658	4.43107	0.64539	3.84177	3.86542	3.10497	5.35502	2.02523	4.67294
Q8IWS0	PHF6_HUMAN	PHF6	PHD finger protein 6	6.28858	7.06136	7.10492	6.84011	4.18181	5.81816	6.86388	6.55529	6.91546	6.66445	6.64411	6.95244	7.36207	7.79821	7.37731	7.8115	6.91391	7.50608	6.25366	4.84285	6.58266	6.7277	6.84802	5.89963	6.16936	7.13069	6.95907	8.12194	7.20394	5.97677	6.73335	7.02056	6.87891	3.71165	6.82538	6.91648	7.78031	6.72389	7.5663	6.54655	7.26004	5.40895	7.07649	7.31119	7.15579	7.48838
Q9H4A4	AMPB_HUMAN	RNPEP	Aminopeptidase B	8.21881	7.89489	7.75505	7.99792	8.81337	8.41489	7.99067	8.13175	8.05767	8.04736	8.14686	7.57863	8.69958	8.40893	8.4236	7.52829	7.66714	8.64297	7.541	6.5384	8.61223	6.76959	7.22786	8.46501	7.97632	8.00167	8.35867	8.627	7.69746	8.03904	8.02403	7.32779	7.96084	7.91743	7.28324	8.44896	9.00877	8.23555	8.5934	8.75091	7.76736	8.38477	8.36356	8.89294	6.53508	8.48458
Q6UN15	FIP1_HUMAN	FIP1L1	Pre-mRNA 3'-end-processing factor FIP1	7.00508	7.57679	7.53076	7.69779	8.5298	7.72414	7.85307	8.03218	7.11515	7.80908	7.37903	7.73563	7.5688	7.4522	7.58589	7.81238	8.41194	7.12209	7.65356	7.40461	7.61856	7.67966	8.63694	7.86466	7.75194	7.59025	7.74883	7.645	7.27406	7.32534	7.42924	7.77988	7.60273	7.82984	7.02575	7.6488	7.23457	8.16171	7.19561	7.53905	7.72894	7.80986	8.16571	8.687	8.42295	7.488
B9EGA3;J3KMX2;Q92925	B9EGA3_HUMAN;J3KMX2_HUMAN;SMRD2_HUMAN	SMARCD2	SMARCD2 protein;SWI/SNF-related matrix-associated actin-dependent regulator of chromatin subfamily D member 2;SWI/SNF-related matrix-associated actin-dependent regulator of chromatin subfamily D member 2	6.50943	7.55431	6.47414	7.21803	7.08765	7.34536	6.16533	6.77701	6.68952	6.23286	6.99358	7.05442	7.75395	7.03753	6.9635	7.14528	7.17884	7.29094	7.00875	7.38824	7.42978	7.13936	6.51161	7.47865	7.04384	6.67181	6.77069	7.84368	7.12007	7.15113	8.024	6.83389	7.2796	7.13541	6.34241	6.98743	8.52535	7.68227	6.9295	7.99881	8.27919	6.80273	7.36844	7.95567	7.95442	7.7119
P67936	TPM4_HUMAN	TPM4	Tropomyosin alpha-4 chain	10.5547	10.4707	10.2995	10.709	10.8584	10.6807	10.718	10.3387	9.87297	10.2967	9.16184	10.1272	10.0895	10.2815	10.3327	10.1684	10.4321	10.156	8.33289	7.23471	8.57168	8.55867	8.77241	6.18471	9.79187	10.2358	10.2812	10.9509	10.2652	10.3702	9.33807	7.73549	8.02253	8.54775	9.02518	9.65299	8.38509	7.60843	7.47505	8.50339	8.09234	8.45231	4.84985	8.49614	6.84962	7.82085
Q9NYF8	BCLF1_HUMAN	BCLAF1	Bcl-2-associated transcription factor 1	8.64848	9.02975	8.67602	9.39722	9.09442	9.53954	9.0113	9.21623	9.62346	9.1549	8.91671	9.21297	9.23306	9.02587	8.59027	9.33944	9.28572	8.72632	9.2536	9.86554	9.64759	9.29921	8.69447	8.85225	9.4575	9.59362	8.90736	8.57502	8.7003	9.30379	8.71375	9.2313	9.1473	8.23628	8.51714	9.31252	9.20899	9.74316	8.92695	9.15319	9.24595	8.97448	9.88283	9.85461	9.32264	9.14109
Q9Y4E8	UBP15_HUMAN	USP15	Ubiquitin carboxyl-terminal hydrolase 15	6.87872	5.71336	6.11938	5.09563	4.84001	6.55713	5.67429	6.46017	5.2043	7.0587	5.59362	5.99111	7.06521	5.31834	6.59004	5.58984	6.95207	4.22786	6.48785	7.71938	6.28192	6.95999	4.18128	6.38215	6.1973	6.75249	5.93991	0.521542	6.31991	5.47569	5.46424	6.38436	6.83761	6.18973	7.33324	5.84607	6.42874	4.96999	6.33773	4.42554	5.71932	0.298018	5.14842	5.14548	6.32017	1.5125
Q00839	HNRPU_HUMAN	HNRNPU	Heterogeneous nuclear ribonucleoprotein U	11.1856	10.7819	10.8792	11.1838	10.5894	10.3358	10.9386	10.7421	11.1304	11.6435	11.1569	11.5254	10.0749	10.8549	10.9977	11.1673	10.253	11.0877	9.77119	10.8783	10.4084	10.9083	11.3775	11.1449	10.478	10.4844	10.7551	10.2672	11.4469	11.3647	10.2696	10.9534	10.9718	10.3972	10.4778	10.5445	11.0446	11.0086	10.4485	10.8594	10.5363	10.8469	10.2271	10.3569	11.6563	11.1109
Q9NVI7	ATD3A_HUMAN	ATAD3A	ATPase family AAA domain-containing protein 3A	9.30542	8.76189	8.43305	8.99452	8.73828	9.23332	8.65455	9.01382	8.7974	8.82823	9.19965	9.01257	9.3684	9.19696	8.98723	9.0975	9.54175	9.29532	8.92178	9.99667	8.97817	8.80498	9.34976	8.93433	8.62339	8.78983	9.42896	8.81785	9.12661	9.4806	9.32851	8.83428	8.14977	9.18311	9.03891	9.3098	9.51129	9.63441	9.91473	8.58811	9.24211	8.95633	8.85926	8.8909	9.29664	9.7349
Q8N6T3	ARFG1_HUMAN	ARFGAP1	ADP-ribosylation factor GTPase-activating protein 1	5.56081	6.27254	4.30642	4.45471	6.74922	9.78385	5.56752	6.04377	4.05867	5.77291	9.45371	4.10491	6.11925	5.99796	7.09248	6.39495	6.4503	6.44802	3.95749	7.80586	6.65938	6.21203	6.5328	7.04715	6.84899	7.30499	8.5203	5.95347	6.05651	6.122	5.63264	7.42177	6.06754	6.2921	7.25141	5.93879	6.69988	6.30275	7.23978	6.36193	7.86513	6.66808	6.04105	5.35165	6.78912	7.79786
Q9H2C0	GAN_HUMAN	GAN	Gigaxonin	3.70661	3.54636	3.4416	-3.02197	4.38084	4.29729	3.79966	3.199	-5.22458	4.33216	4.37449	3.04651	3.95616	3.43318	3.52669	2.06707	4.1585	0.429981	3.8701	4.5528	-2.89616	3.50632	0.798193	4.11195	5.15729	5.15884	3.58217	3.858	3.27175	4.09677	4.36264	3.70516	3.35481	5.21967	3.02661	4.83414	0.3241	3.46226	1.87991	4.13872	2.66153	-3.32276	5.00228	1.51554	4.80803	4.65301
P14618	KPYM_HUMAN	PKM	Pyruvate kinase PKM	11.1742	11.5851	12.0176	12.0709	11.8927	11.566	12.1146	12.3844	11.9333	11.5021	11.0599	11.8234	11.4104	11.588	12.3391	12.2637	12.0685	12.312	11.8821	11.1579	11.6497	11.1711	11.292	11.6514	11.4455	12.4535	11.7162	12.2272	11.8195	12.0006	12.2371	11.5434	11.5136	11.6843	10.6637	11.6927	12.0626	11.5752	11.8895	12.1553	11.9517	11.8959	11.4952	11.7206	11.4574	12.2109
Q9NZB2	F120A_HUMAN	FAM120A	Constitutive coactivator of PPAR-gamma-like protein 1	6.93608	7.87049	7.96983	7.90154	7.38091	8.05271	7.50618	7.89326	6.84815	6.9981	8.38767	8.10259	8.23722	7.83769	7.93449	7.05341	8.12206	7.84639	5.33307	6.20286	6.16875	7.5812	6.1883	6.77628	7.05862	6.73935	7.04975	7.59127	7.88095	7.7429	8.20273	8.30573	7.70072	7.05454	5.08346	8.1159	7.98785	7.50096	6.71076	6.98379	7.65877	6.58195	7.79609	6.41008	5.77971	6.42567
Q96EH3	MASU1_HUMAN	MALSU1	Mitochondrial assembly of ribosomal large subunit protein 1	3.14177	4.60165	-2.52225	4.13452	3.75339	-3.3336	3.283	2.60232	-3.42833	5.50275	-2.47343	3.18785	-3.76992	4.06618	-3.55436	-2.84237	-3.47541	-3.20962	-4.11979	4.84297	2.22245	5.60821	-2.76603	4.73882	3.06328	4.95901	4.16693	2.91923	3.79413	3.18324	3.67837	3.98272	3.53228	1.70702	3.87798	-2.63604	2.21402	5.10052	4.31218	4.65923	5.69321	2.75283	5.40684	3.94332	6.47754	-3.78776
H0YDU8;P53041	H0YDU8_HUMAN;PPP5_HUMAN	PPP5C	Serine/threonine-protein phosphatase (Fragment);Serine/threonine-protein phosphatase 5	8.29716	8.71387	7.96365	6.80644	8.11264	6.72124	7.68785	7.58959	7.20608	7.66789	8.04821	7.00084	8.43016	7.35812	7.96794	7.87607	7.96416	7.41214	7.69463	7.61533	8.13474	7.6573	8.51013	8.22527	8.1881	8.90805	7.74234	7.70254	7.58539	7.03798	7.77907	7.61431	8.0852	6.90174	7.41973	8.37863	7.11051	6.92234	7.38493	7.36824	7.5	7.30102	8.08342	8.59377	7.55825	7.36435
P20700	LMNB1_HUMAN	LMNB1	Lamin-B1	10.5769	10.6753	10.1227	10.8173	10.5566	10.4423	10.9084	10.4229	10.8175	10.4146	10.8166	10.2664	10.5073	10.4955	10.7261	10.6329	10.7783	10.6196	10.3213	11.1271	11.3135	10.5473	11.6273	10.8506	10.9351	9.87496	10.2134	10.4513	10.6633	10.6905	10.0693	10.048	10.2199	10.9537	9.41329	9.87625	10.3138	10.2566	9.82579	9.94515	10.8085	10.1125	10.9688	10.249	10.6895	10.7852
A0A087WVM4;B7ZM99;Q6UB35	A0A087WVM4_HUMAN;B7ZM99_HUMAN;C1TM_HUMAN	MTHFD1L	\Monofunctional C1-tetrahydrofolate synthase, mitochondrial;MTHFD1L protein;Monofunctional C1-tetrahydrofolate synthase, mitochondrial\""	6.90645	7.02222	6.03575	6.51277	6.36871	5.86859	6.95086	5.84358	6.41538	7.27842	4.58004	6.21042	7.78578	6.93837	7.05814	7.84611	8.16629	7.72061	7.29619	7.08862	6.84209	5.3964	6.35905	5.13362	7.58377	7.28961	7.699	7.29383	7.46758	7.59644	7.87194	7.43062	7.12721	8.00832	7.50029	6.6706	7.98922	7.24579	8.05796	7.78417	7.95828	7.36184	7.80868	6.57789	7.25181	7.28525
Q13151	ROA0_HUMAN	HNRNPA0	Heterogeneous nuclear ribonucleoprotein A0	7.86666	8.73757	8.95178	9.19146	8.56317	8.35941	9.34732	8.57846	8.80435	8.88331	8.99052	8.96976	9.11954	8.8874	9.193	8.24507	9.3227	8.77392	8.31229	9.10437	8.77414	8.65544	9.07585	8.08545	8.24752	8.24994	8.03375	8.33852	9.00071	9.32124	9.14487	8.64068	8.56955	8.7068	8.23198	8.39283	8.03021	7.75135	8.22276	8.75951	7.48082	8.74152	8.59476	8.88763	9.22615	8.29741
P58107	EPIPL_HUMAN	EPPK1	Epiplakin	8.39857	7.70817	6.9906	7.9434	7.70674	7.46151	7.87688	7.28926	7.42525	7.24066	7.61939	8.38791	7.48732	7.05561	8.29817	7.65214	7.53307	8.3882	8.91631	8.56349	8.949	9.74171	9.48847	7.32718	8.51505	8.37366	6.82996	7.18103	8.47991	8.01202	7.79709	7.45741	6.87945	8.37228	7.405	8.22284	8.06745	8.44623	6.74202	8.35595	8.00593	8.01212	8.45974	7.70554	8.27207	8.45439
P54886	P5CS_HUMAN	ALDH18A1	Delta-1-pyrroline-5-carboxylate synthase	10.4884	10.0065	9.72918	9.23408	9.67397	10.0937	10.0978	9.87599	9.06364	9.37909	10.0832	10.1266	9.26233	9.76002	9.88848	9.61973	9.73005	9.75228	9.3284	10.0785	9.94896	9.95556	9.43512	10.5693	9.94785	9.59472	10.3272	9.8101	10.3647	10.0001	10.074	10.0581	9.85722	10.4684	10.1044	10.0421	9.95607	10.1385	9.96605	9.99201	10.1515	9.62302	9.58021	10.0044	9.93996	10.8192
Q9BXP5	SRRT_HUMAN	SRRT	Serrate RNA effector molecule homolog	8.3711	8.37232	9.38025	9.27212	8.81441	8.82914	9.20446	9.33522	9.04195	8.40318	8.06902	9.2402	9.04671	8.69132	9.1713	8.69845	9.47482	9.05559	8.73276	8.94316	9.40487	8.86683	9.2713	8.67443	8.97957	7.92902	8.48907	8.98753	9.41961	9.04061	8.09723	8.68399	8.66727	8.8511	6.8251	8.30967	8.54883	8.87126	8.79023	7.44616	8.90615	8.75077	9.28172	7.93995	8.84627	8.50674
P33991	MCM4_HUMAN	MCM4	DNA replication licensing factor MCM4	9.25845	9.33864	8.60231	8.93061	9.27507	9.57087	8.87572	9.4073	9.5659	9.29077	9.66569	8.94231	9.54044	9.47677	8.95416	8.57379	9.19241	9.31147	9.73249	8.5983	8.88548	9.25316	9.80374	9.72059	10.1631	8.93527	9.55333	10.0791	9.08975	9.12295	9.54753	8.84337	9.70255	8.21473	9.39675	9.30958	9.32955	9.48232	9.07949	9.60289	9.11338	9.54207	9.4016	8.6455	9.79013	9.00523
H3BLV9;Q96SB4	H3BLV9_HUMAN;SRPK1_HUMAN	SRPK1	SRSF protein kinase 1 (Fragment);SRSF protein kinase 1	8.06764	6.04808	7.76379	7.90127	7.4677	6.93125	8.30643	7.33566	7.29657	7.6006	7.10981	7.54102	6.63629	6.27555	7.65632	7.13042	7.08417	7.67825	6.96069	6.56799	6.44371	7.63527	5.03305	7.29603	7.10107	7.69466	7.1881	7.4935	7.85762	7.145	7.42256	7.83291	7.85696	7.81637	7.49545	8.22995	7.15866	6.78028	7.28221	7.10781	6.97027	7.60914	7.41652	6.73701	7.61841	6.38491
Q9H993	ARMT1_HUMAN	ARMT1	Protein-glutamate O-methyltransferase	7.26711	6.50247	5.47844	5.34918	7.5999	7.594	6.48911	6.18614	6.52775	6.80825	7.19144	5.99531	7.85205	5.6681	6.26002	6.53371	7.20134	6.05222	7.00836	7.92817	4.76857	7.5585	6.8567	6.96462	8.06014	7.85883	7.92017	6.76416	6.38194	7.11818	8.01856	6.55059	7.3615	5.58634	7.33124	8.7007	5.74492	6.13898	5.70996	7.52262	5.51059	6.45987	7.29244	7.37578	5.40059	5.66325
P41250	GARS_HUMAN	GARS	Glycine--tRNA ligase	6.84765	7.93022	7.70702	7.13097	6.20056	6.85203	7.00164	7.09635	7.24044	7.71982	7.60699	6.85368	7.43278	7.95194	6.97363	7.94357	7.51185	7.7555	8.06293	8.10902	7.20185	8.0822	7.37608	7.97519	6.9931	6.97546	7.36941	8.16568	7.65705	6.66403	8.24485	7.6492	7.14591	7.49334	7.65185	7.64328	7.97155	7.98628	8.63692	7.45497	7.62922	8.1013	7.07133	7.46998	7.31529	7.08884
P31939	PUR9_HUMAN	ATIC	Bifunctional purine biosynthesis protein PURH	8.64043	8.04713	9.13667	8.54538	7.64272	9.29145	8.69283	8.78114	8.54747	8.58093	9.25522	8.74019	8.58879	8.35998	8.82143	8.41284	8.42175	8.62966	9.26864	9.25313	9.14503	8.74571	8.23545	8.41502	8.56562	8.41752	8.30058	8.48059	8.59925	8.56792	8.52871	9.02007	8.14886	7.6927	9.11643	8.40144	8.46801	8.44914	7.45903	8.21356	8.46833	8.42813	8.99618	8.36745	7.87827	7.05179
O75369	FLNB_HUMAN	FLNB	Filamin-B	8.6941	8.08951	8.12114	8.00765	8.53592	8.55946	8.16209	8.69023	8.60578	8.70499	8.89049	7.96425	8.81064	8.39314	8.4543	7.77998	8.47974	8.43423	8.53267	8.91377	8.78928	8.68757	8.00959	8.64781	8.22021	8.86974	8.48632	7.71571	8.59979	8.59957	7.98932	7.80966	8.32848	8.79196	9.12393	9.23658	8.15306	7.56775	8.3737	7.99756	8.15741	7.96678	8.53266	7.42824	8.10221	7.98415
Q14697	GANAB_HUMAN	GANAB	Neutral alpha-glucosidase AB	10.3733	10.6297	9.95844	10.7519	9.73229	10.474	10.532	9.86328	10.2637	10.5745	10.419	10.5984	10.1218	10.1836	10.2407	10.7483	9.99119	11.0542	10.6044	10.5435	10.9864	9.92645	10.616	10.7339	10.6434	10.5655	10.334	10.0973	10.3054	11.084	10.8089	11.0005	10.9387	10.3462	10.7003	10.4536	10.3096	10.1479	10.723	10.7092	10.8499	10.886	11.6146	9.89414	10.4806	10.5157
Q13200	PSMD2_HUMAN	PSMD2	26S proteasome non-ATPase regulatory subunit 2	8.75687	8.89025	9.44522	9.07314	9.63744	8.47682	9.05157	8.88874	9.2557	8.88037	9.04718	9.05781	8.41607	9.45874	8.7937	8.86948	8.97517	8.99951	8.88943	9.09389	9.72238	9.11105	9.04496	9.44911	8.61195	8.77851	9.17323	8.61305	9.44024	9.03419	8.94393	8.76168	9.64833	8.99893	8.12026	9.43408	9.59803	8.73585	7.01307	8.68198	8.50813	8.4296	7.6129	9.38715	9.36582	8.90472
P23246	SFPQ_HUMAN	SFPQ	\Splicing factor, proline- and glutamine-rich\""	10.3285	10.4155	11.0157	10.6397	10.3513	10.7137	9.93451	10.1079	9.9627	11.1783	10.7868	10.8273	11.0306	10.2789	10.3395	10.7433	10.1058	10.7731	9.92822	11.2474	10.3263	11.491	10.8262	10.4796	9.90268	10.5732	10.5051	10.6239	11.3471	11.0339	10.0246	10.5482	10.2758	10.6271	9.37515	10.3915	10.9268	10.7811	10.8052	10.421	11.8604	10.7513	11.383	10.8352	10.6825	10.2777
Q03252	LMNB2_HUMAN	LMNB2	Lamin-B2	9.7695	9.95206	9.8962	10.2012	9.85311	10.1112	9.86378	9.32049	10.0169	10.0874	10.6125	10.1062	9.39194	9.82426	9.98271	9.80411	9.92906	9.28142	9.96752	9.96668	9.45499	10.049	9.98677	10.4045	9.71107	9.65886	9.51838	10.1323	10.2408	10.0659	9.29259	9.96121	9.54999	9.77579	9.68662	8.71364	9.77707	10.3016	9.5579	9.4782	10.1195	10.184	10.1806	10.129	10.3555	9.70281
Q8WXF1	PSPC1_HUMAN	PSPC1	Paraspeckle component 1	9.20359	9.17186	8.80808	8.62051	9.32064	9.63793	9.06158	8.77808	9.2765	9.3529	8.69653	8.53666	8.72658	9.2049	9.26242	9.55503	8.85894	9.23348	8.84885	8.08619	8.70096	10.1918	10.1078	9.32906	9.56576	9.00273	8.80444	9.30702	9.00373	8.9332	8.90854	9.1288	9.47718	8.48452	8.64192	9.09526	9.03199	9.11736	9.40558	9.56409	9.48052	9.26008	9.54362	9.22407	8.47353	8.58921
S4R3H4	S4R3H4_HUMAN	ACIN1	Apoptotic chromatin condensation inducer in the nucleus	7.39636	5.64303	6.78251	7.36201	7.5471	7.1394	7.60942	7.22622	7.25316	6.60909	7.81229	7.24881	6.46007	6.44965	6.62452	5.8369	6.58644	6.21771	7.68809	8.19149	7.69794	8.8977	7.00563	6.01938	6.40784	6.26408	6.80981	6.94563	6.45599	5.983	4.70232	6.72592	5.34693	5.63826	5.31332	4.30179	4.74871	5.14941	5.31539	4.65467	6.69168	6.63738	6.33074	7.81621	7.44451	6.42208
E9PCB6;Q9BYT8	E9PCB6_HUMAN;NEUL_HUMAN	NLN	\Neurolysin, mitochondrial;Neurolysin, mitochondrial\""	-2.54488	5.39885	-0.829631	-2.59032	5.19154	-3.60236	1.07232	2.70505	1.01149	4.13798	-3.12393	-4.19204	2.65225	5.17432	5.6661	6.43958	5.48106	4.89715	5.24349	3.45194	7.04629	4.4379	5.72713	5.20389	-4.00974	5.87735	8.47173	6.87231	5.97039	4.31193	6.08336	3.90208	6.39388	4.40472	5.56686	6.61593	6.38138	8.28929	6.53078	6.47413	6.93228	1.69702	6.22473	6.3789	6.13569	7.20731
Q9HB71	CYBP_HUMAN	CACYBP	Calcyclin-binding protein	9.69925	9.04744	8.72332	9.1303	9.39286	8.45554	8.78395	9.16612	8.9351	8.83406	9.15346	8.58011	8.41233	8.52925	8.97896	9.00467	8.9824	9.04873	9.7648	9.76629	9.63606	9.79892	9.37789	9.02277	9.65162	8.70968	8.98926	8.61316	9.27088	8.96297	8.82285	8.81333	9.76625	9.36965	8.77751	9.43377	9.32812	8.78557	9.1403	9.0672	8.34069	9.2226	8.77857	9.01156	9.16192	8.7351
Q9UN36	NDRG2_HUMAN	NDRG2	Protein NDRG2	-2.77448	-3.13243	-4.02985	-3.95158	-3.7649	-2.33922	-2.99946	-4.43797	-3.43542	-2.55264	-4.50249	-2.01204	-4.79588	3.91899	3.15498	-3.71948	-2.40836	-4.34113	5.58406	4.01654	4.17474	5.76262	3.37326	-1.05532	-2.52144	5.70738	4.66782	-4.7646	-2.44833	-3.25324	3.16038	4.19759	3.37316	-3.52797	3.66331	2.64983	-2.56885	2.24767	4.69764	-3.35044	-5.51961	-2.58369	3.99995	5.38028	3.73279	5.07588
Q96C01	F136A_HUMAN	FAM136A	Protein FAM136A	8.65061	9.10076	8.88551	8.66463	8.58938	8.23886	9.20287	8.44475	9.00746	9.54627	9.05968	8.84002	8.4498	8.63662	8.50982	8.52697	8.78223	7.75366	7.87718	8.25449	9.59616	8.04876	9.47216	7.12242	8.70237	7.67729	8.87543	8.90721	8.8796	8.72971	7.16264	7.61277	8.08184	8.56206	8.44339	7.40743	7.81986	8.63491	9.21155	5.78043	8.41109	8.04689	8.33715	8.17622	8.77994	7.37048
P45974	UBP5_HUMAN	USP5	Ubiquitin carboxyl-terminal hydrolase 5	7.92997	7.25569	7.265	7.40928	7.85545	6.93883	7.21595	7.70377	7.35433	6.67013	7.75142	7.21521	7.93004	7.75127	8.02512	7.94553	6.50242	7.68981	7.14308	7.51663	7.91956	8.31347	7.72775	7.01232	7.73707	7.94365	7.37886	7.72025	7.47636	7.49554	7.85764	7.81715	8.09523	7.74929	7.8188	7.41392	7.39916	7.70176	7.24753	7.55153	7.39607	7.42058	7.68963	7.8402	7.07667	7.35854
Q04323	UBXN1_HUMAN	UBXN1	UBX domain-containing protein 1	8.89981	7.45395	9.23979	7.32474	8.25167	7.92622	9.18318	8.33254	9.21656	8.21099	8.68944	7.65035	10.6064	8.2369	7.47834	8.12521	10.095	7.46821	7.89291	8.4348	9.15458	9.17823	7.85835	6.59744	8.27701	10.9458	9.71603	10.7965	8.71518	8.7992	7.55385	8.55813	10.4674	7.1029	10.6086	10.3118	10.337	9.05089	10.9004	9.85612	8.1022	8.28862	7.0895	7.89766	9.02762	10.2146
H3BPE1;H3BQK9	H3BPE1_HUMAN;H3BQK9_HUMAN	MACF1	\Microtubule-actin cross-linking factor 1, isoforms 1/2/3/5;Microtubule-actin cross-linking factor 1, isoforms 1/2/3/5\""	6.88253	7.30049	6.02275	5.7692	6.94832	6.8206	6.79853	6.823	6.35349	6.63127	7.07379	6.29617	6.9779	6.51596	6.36986	6.23005	6.49554	6.24294	7.62848	6.41751	7.78442	7.34415	6.48774	7.08285	7.06078	7.43879	6.68735	7.50139	5.68402	5.84008	6.84919	6.25862	6.51835	7.64538	6.23921	6.91738	7.45891	5.82595	7.22523	6.79771	6.47348	6.84504	7.21727	7.80312	7.35921	6.43977
Q9H6R4	NOL6_HUMAN	NOL6	Nucleolar protein 6	5.28698	4.61594	4.00008	6.19989	6.17664	6.42779	4.68679	1.05846	5.8558	6.601	7.16581	5.60196	6.59545	5.8419	4.99044	5.41559	5.00212	5.40002	8.51823	6.42505	5.61659	4.10978	7.2316	6.18751	6.3461	5.17141	4.91527	5.81669	4.95022	6.24017	5.90751	5.23566	5.20095	5.61749	4.93931	5.65526	6.9153	5.71779	5.48367	7.2059	6.73782	6.0449	7.2635	4.53926	6.22274	6.7831
A0A0G2JH68;A0A140T8Z0;O60610	A0A0G2JH68_HUMAN;A0A140T8Z0_HUMAN;DIAP1_HUMAN	DIAPH1	Protein diaphanous homolog 1	7.36657	7.57243	6.65539	6.58465	5.11533	6.78322	7.32741	5.90227	6.86958	6.96529	5.78414	7.03787	7.13547	6.92207	6.34581	5.48141	6.30784	6.90976	6.17437	6.08194	5.78647	7.77498	5.37597	7.42819	6.72314	6.97318	6.43741	6.57919	6.73737	6.86045	6.40908	7.0307	6.98375	6.4002	6.30685	6.21252	6.28105	6.40749	6.01702	6.79702	7.07957	7.03389	6.61415	6.10494	6.17574	5.84399
Q9HB40	RISC_HUMAN	SCPEP1	Retinoid-inducible serine carboxypeptidase	6.73775	6.38489	5.90913	7.09811	5.10629	7.07338	7.48002	5.76618	6.91155	4.52213	7.64879	7.67066	6.67384	7.55735	7.58075	7.2782	7.99838	8.02522	6.46031	6.66006	7.5814	7.60133	6.88614	6.14022	6.40562	7.51124	6.07199	6.78159	7.68415	6.42164	7.0188	5.90515	6.37049	5.57816	4.18734	7.76612	7.23224	7.15501	5.64417	7.10213	7.26795	6.95425	5.94128	7.58358	7.66279	7.24572
Q13838	DX39B_HUMAN	DDX39B	Spliceosome RNA helicase DDX39B	10.1816	10.4575	10.0386	10.5118	10.3739	10.9958	10.2114	10.8469	10.4014	10.5422	10.7453	10.1665	10.5246	10.6908	10.1334	10.3268	10.3055	10.616	10.8482	10.9138	10.0392	10.6279	11.018	11.3618	10.4833	9.44797	10.4007	9.98366	10.4706	10.4776	10.8704	10.7011	10.4839	10.0539	10.3594	10.0915	10.876	10.5285	9.29947	10.7023	10.9867	10.8832	10.8604	11.6086	10.4477	10.3091
F8WCF6;P59998	F8WCF6_HUMAN;ARPC4_HUMAN	ARPC4-TTLL3;ARPC4	Actin-related protein 2/3 complex subunit 4	9.78827	8.88702	8.82847	8.9353	9.51268	8.62305	8.71924	8.35031	9.22537	8.14919	9.30972	8.69082	7.44596	8.46703	8.06727	8.36427	8.65867	8.40152	9.3849	8.26186	8.56011	8.62077	8.70305	8.87063	9.18387	9.44437	7.91536	8.71876	8.68398	8.26206	7.77541	8.22483	9.06937	8.85334	9.25993	9.15636	8.41488	8.79771	8.67644	8.46881	8.77921	8.53394	8.43354	8.86259	9.31905	9.00181
E9PGT3;Q15418	E9PGT3_HUMAN;KS6A1_HUMAN	RPS6KA1	Ribosomal protein S6 kinase;Ribosomal protein S6 kinase alpha-1	6.9709	7.22287	6.77365	6.72263	7.60406	6.79065	7.25493	7.0703	7.48065	6.93777	6.13164	5.75393	7.64978	6.97963	7.28985	6.70368	6.59444	7.23272	7.96782	8.1535	7.01465	6.31987	7.764	7.42284	7.7349	7.65885	7.69819	6.44111	7.03865	6.57071	7.58327	8.21387	7.57156	6.83376	7.95622	6.5306	7.4307	7.64836	8.04822	8.06743	6.87621	8.01556	7.06381	6.96996	7.85912	7.10281
Q9UHD2	TBK1_HUMAN	TBK1	Serine/threonine-protein kinase TBK1	-3.26403	4.73555	4.82481	1.31951	5.25466	1.75124	1.94484	4.47271	5.29134	4.95417	2.3629	2.03286	5.07653	2.73109	4.94467	5.45258	3.63424	2.51856	3.60118	5.08577	5.45789	3.36305	4.39691	1.46899	-1.56433	2.98542	4.98728	5.34948	3.08072	1.15454	3.90724	3.92792	5.11873	3.46006	5.72926	4.79719	4.45568	4.75433	-3.47286	-2.25314	-3.92074	4.4743	3.32376	5.78999	4.81721	2.27679
Q92922	SMRC1_HUMAN	SMARCC1	SWI/SNF complex subunit SMARCC1	7.87175	7.25319	7.36786	7.3871	7.46966	7.81701	7.22453	6.99144	7.14588	7.33999	8.38382	6.36435	7.95025	6.52595	7.25017	7.42335	6.85778	8.10167	9.32785	7.64342	8.56623	6.82558	7.53439	8.3097	7.70595	8.4909	6.89583	7.43045	7.76486	6.4984	7.60917	7.56146	6.69649	7.88405	7.41258	7.52571	7.91953	7.21413	7.06851	7.10175	7.72829	9.15751	7.32552	7.74057	6.48932	7.81432
O94992	HEXI1_HUMAN	HEXIM1	Protein HEXIM1	7.88778	7.54853	6.35369	5.94119	7.83428	6.86454	7.4084	7.48642	7.49218	7.961	7.59886	6.16446	5.32389	6.73678	6.65776	4.56776	5.19521	6.79212	8.1952	6.00778	7.6205	8.05243	6.50121	5.92601	7.78571	6.67918	6.55639	5.71126	5.37248	5.79347	7.38791	7.54907	7.595	6.64723	6.58722	6.98503	7.33232	7.47448	6.37127	6.31732	7.41937	8.18277	7.86339	7.56956	7.09865	7.57084
O00505	IMA4_HUMAN	KPNA3	Importin subunit alpha-4	8.1699	8.30377	7.89632	8.00476	7.46947	8.06305	8.3825	7.53192	8.49302	7.81319	8.63382	8.06325	7.45664	8.07909	8.0861	8.12187	7.6962	8.54738	7.74169	8.16592	6.14712	7.45169	7.82048	7.10688	7.54799	7.32539	7.73888	7.32721	7.85489	8.002	8.12266	8.42165	8.57846	8.39226	7.49987	7.77459	7.2433	8.30665	6.56496	8.19821	8.22821	8.39517	8.20543	7.67343	6.52776	7.8395
P51572	BAP31_HUMAN	BCAP31	B-cell receptor-associated protein 31	9.31683	9.31667	9.57977	10.293	8.86357	10.3552	9.77165	9.79825	10.0617	8.50722	9.7589	10.1231	9.64879	10.3391	9.61668	10.1504	10.392	9.2813	9.95546	9.84848	9.94647	9.90677	9.40246	9.98371	8.31551	8.99641	9.40492	10.2947	9.53467	10.0651	10.5311	10.3735	9.15114	9.59204	9.74525	8.65565	10.0841	9.93738	9.79407	9.88338	10.4361	10.3047	9.50499	8.96325	8.33238	10.3335
Q96T17	MA7D2_HUMAN	MAP7D2	MAP7 domain-containing protein 2	7.49576	6.97781	6.14939	6.10994	6.26961	5.53334	6.65544	6.09198	6.79201	6.66834	7.12629	5.89991	6.04026	6.49291	4.20702	5.4237	5.33572	3.90841	4.74191	5.8661	6.36436	4.28243	3.56316	-4.94158	5.83315	6.33386	5.15027	5.8214	4.42201	5.96444	3.10968	5.46836	4.84947	4.73793	2.01308	-2.94853	4.62228	4.42729	0.818291	-4.26947	4.30181	5.0237	5.92598	6.50208	7.02228	3.59502
E7EW84;Q8TAG9	E7EW84_HUMAN;EXOC6_HUMAN	EXOC6	Exocyst complex component;Exocyst complex component 6	5.87222	4.88914	2.84638	-4.09415	8.5571	3.50603	3.62597	3.44836	4.51651	3.59667	4.33371	-2.51555	6.05989	4.5108	3.33577	4.25054	5.53673	3.82539	3.58541	-4.53586	2.86424	4.09803	4.03903	2.88873	3.98863	4.65444	4.2691	3.60499	-4.28454	3.21908	5.20818	3.06095	4.0542	-2.61982	5.3398	3.19198	4.684	-3.01809	4.60889	3.11119	2.06123	4.11696	3.46054	4.38911	3.27027	-5.17996
I3L0N3;P46459	I3L0N3_HUMAN;NSF_HUMAN	NSF	Vesicle-fusing ATPase	7.9793	8.40964	8.01766	7.44898	7.79099	7.3984	7.99718	7.91486	8.11694	7.05105	7.87086	7.96595	8.1942	8.67806	8.51589	7.40827	7.87917	8.30445	8.67948	7.29823	7.92309	7.4592	7.47686	7.80671	8.80187	8.38953	7.8873	7.09942	8.4092	8.27397	8.24512	8.22481	8.59609	8.26922	9.04813	8.55112	8.71217	8.66722	8.43595	7.95286	8.27997	8.24785	8.37538	8.71384	7.74641	8.24666
Q6PCE3	PGM2L_HUMAN	PGM2L1	\Glucose 1,6-bisphosphate synthase\""	-3.40617	-2.74558	-2.56271	-3.8741	4.38658	-3.69242	-2.39408	-2.76034	-2.42646	-2.94629	-3.28323	-2.17713	5.19375	1.14639	2.59562	-4.97904	2.72551	2.95622	5.03352	-1.76013	2.65043	5.3031	-3.75496	-2.22894	5.09301	1.62054	4.75843	-3.8235	3.16794	-2.38963	-2.39262	-2.55287	-2.83606	-4.17435	3.15237	-1.745	-2.57906	-2.8826	2.66898	-2.76882	-4.31146	4.66348	-3.86711	-3.84073	0.445401	-3.83148
Q9NQT5	EXOS3_HUMAN	EXOSC3	Exosome complex component RRP40	6.99046	6.79321	6.50378	5.63523	7.1102	7.64391	6.95798	6.48224	6.35112	7.17126	7.12456	7.18924	8.20429	7.02131	7.62724	7.52921	7.90779	7.72772	7.48624	7.84698	7.29383	7.3249	7.16525	4.89585	8.0163	7.85437	8.24928	7.35783	7.25655	6.75183	7.42127	7.56747	7.03611	7.48115	7.63101	8.11408	8.43577	7.53211	6.97936	7.60515	8.47223	7.68314	7.8164	7.4738	7.49379	6.84594
P61158	ARP3_HUMAN	ACTR3	Actin-related protein 3	9.27304	7.51273	8.57346	9.56888	8.69374	9.29101	9.43267	9.6466	9.15408	9.86471	9.18739	9.3846	8.77079	8.21438	8.54942	9.06053	8.71137	8.50263	7.51308	8.25177	8.75917	8.32873	8.80887	8.42826	7.60818	8.46445	8.76148	7.8166	7.86718	8.63062	8.2702	7.61299	8.29642	9.93944	8.01622	8.5354	8.94718	7.80879	8.30384	7.82045	7.94566	8.34152	8.66132	8.41766	8.50128	7.98585
P55884	EIF3B_HUMAN	EIF3B	Eukaryotic translation initiation factor 3 subunit B	9.64049	8.71202	9.27387	9.17762	9.58816	9.10897	9.10397	9.345	9.7017	9.74586	9.9464	9.26491	8.37876	9.08385	9.33002	9.29484	9.40583	8.78204	9.22525	8.95518	9.159	9.72268	8.706	7.97183	9.1734	8.85826	8.84847	9.31603	8.99844	8.78241	9.28547	9.17258	8.66089	9.01762	8.55361	8.41422	9.47841	8.75192	9.12504	8.46382	8.66698	9.35518	8.83411	8.99212	8.43025	8.95904
Q9Y5Z4	HEBP2_HUMAN	HEBP2	Heme-binding protein 2	-2.76732	-4.54562	-3.8388	-2.25935	-4.58213	-3.67228	-3.21919	-3.2727	-4.1364	-3.92956	-2.7419	-4.04227	4.25681	3.32423	4.00795	-3.79211	-2.88962	4.03648	7.63268	6.55497	2.34345	6.4793	6.88602	6.78341	3.61071	5.70336	-2.30996	5.03799	3.26138	-2.85247	6.71279	-2.43867	5.6439	7.02273	7.63389	7.43592	-3.22018	-2.85836	6.52544	4.45538	-2.75498	-2.63281	7.37783	8.39465	7.14181	6.41446
Q9UHD1	CHRD1_HUMAN	CHORDC1	Cysteine and histidine-rich domain-containing protein 1	7.58591	7.85338	7.3717	7.42271	7.39252	7.72507	7.60722	7.69515	6.92634	7.39898	6.96901	7.50031	8.48036	8.17068	7.81087	7.04171	7.93804	7.88825	7.70853	8.28492	7.65309	8.67013	7.58908	5.98745	8.12254	7.59251	8.10612	8.47088	7.54187	7.43433	8.69315	7.87371	8.15589	8.35385	7.51242	8.48567	8.54578	8.17121	7.76578	8.58465	6.92058	7.30816	8.28643	8.47274	7.35982	7.74306
Q12906	ILF3_HUMAN	ILF3	Interleukin enhancer-binding factor 3	9.90342	9.34701	9.96733	9.57328	10.0997	9.34331	9.98193	9.43705	9.73667	9.33054	9.8412	9.74448	10.148	9.96623	9.80702	9.67467	9.70327	10.2159	9.76548	10.0051	9.52902	10.4033	9.73068	9.6775	9.62465	10.123	9.85995	10.1632	10.0198	9.69209	10.1673	10.1222	10.1618	10.4458	10.4165	10.311	10.4789	9.42882	10.3417	9.49253	10.0529	9.62667	10.2594	9.3311	8.69628	9.89042
P63244	RACK1_HUMAN	RACK1	Receptor of activated protein C kinase 1	9.80772	10.1358	10.1112	10.4137	10.7149	10.6459	10.3698	11.1278	9.8675	10.567	10.2345	9.75113	10.4318	10.651	10.992	10.1241	9.98827	10.3149	10.6636	10.609	11.1683	10.9783	9.75538	11.0971	9.99179	9.78085	10.2949	10.3145	10.5703	10.2445	10.5757	10.2962	10.9731	10.9436	10.9315	10.7406	10.393	11.03	10.2589	10.9988	10.9435	10.8216	10.7896	10.6877	11.2037	10.2963
Q04760	LGUL_HUMAN	GLO1	Lactoylglutathione lyase	9.0054	7.42976	8.38292	6.02954	8.98709	7.72379	7.49497	9.05752	7.1427	9.59931	7.27759	8.24358	9.19004	8.71835	9.2598	7.99874	8.39593	8.47641	9.85181	9.05964	9.89993	9.28028	9.92041	8.07742	9.22995	8.89685	8.88047	8.99137	8.60181	10.4417	10.385	9.27347	7.31746	6.06827	8.79486	9.1471	8.71854	8.26006	8.6692	9.26864	8.72976	6.88136	8.94128	10.1061	9.46056	8.17316
O95197	RTN3_HUMAN	RTN3	Reticulon-3	7.95404	8.56456	7.96701	7.7421	7.6421	7.72809	8.53886	7.63495	8.01125	8.3038	8.03509	8.65258	8.14479	8.52139	8.41717	6.09722	7.9827	8.29853	8.86727	8.78415	8.44432	8.38566	8.09166	7.80405	7.75158	8.00225	7.97119	7.88619	8.67211	7.46423	9.3596	9.06178	9.31901	8.66033	9.08993	7.41381	9.09777	9.01857	7.73073	8.86537	8.06802	9.73001	8.8266	8.26525	8.89495	7.41971
Q8TCJ2	STT3B_HUMAN	STT3B	Dolichyl-diphosphooligosaccharide--protein glycosyltransferase subunit STT3B	5.88825	7.86801	6.59775	7.33465	7.2285	7.38228	6.43084	7.14925	7.37964	7.29403	7.37141	7.31207	6.141	7.4072	6.66295	7.3314	6.94461	7.46971	7.85781	7.09429	8.18883	6.47521	7.82299	7.11633	7.74426	6.55881	6.45591	7.00078	7.37506	7.18063	7.99275	7.02105	7.61617	8.54082	6.89307	8.83202	7.8339	8.12376	7.10603	7.61566	7.55844	6.62268	7.11766	7.69194	7.95677	7.66362
Q9NRR5	UBQL4_HUMAN	UBQLN4	Ubiquilin-4	1.42668	-2.51374	6.23249	4.27213	-3.27369	-2.63019	5.73756	-2.73421	6.10316	-3.94103	-4.66931	5.91181	-4.24244	-2.26328	-3.9279	-2.40966	-2.36115	-2.91779	-4.11087	-5.31279	-5.06496	-3.92392	3.83278	4.44079	-3.52302	-3.8294	-3.08839	4.46093	-4.46365	-3.01515	4.32062	-3.59027	1.14737	-3.23752	6.42713	1.93644	-5.33363	-3.11111	3.18875	-3.57187	-3.24669	-4.49579	5.88147	-3.91426	-1.17681	-3.41421
P36957	ODO2_HUMAN	DLST	\Dihydrolipoyllysine-residue succinyltransferase component of 2-oxoglutarate dehydrogenase complex, mitochondrial\""	8.28422	8.50347	8.12375	8.51514	8.91514	8.20163	8.22412	8.30503	8.27866	8.87823	7.93486	7.84849	8.98647	8.45392	8.75944	8.77507	8.74182	8.99323	9.65106	9.67463	9.41468	9.80343	9.85777	10.0118	9.53438	8.6757	8.62326	9.15005	9.00966	8.691	9.46976	8.58058	9.25472	9.46909	9.04297	9.61361	9.54476	8.91258	9.35956	9.37575	9.89217	9.23711	8.60849	10.2207	9.8372	9.65816
P09874	PARP1_HUMAN	PARP1	Poly [ADP-ribose] polymerase 1	9.87825	9.23074	10.2972	10.0711	10.181	10.4342	9.90968	9.89414	10.3745	10.3842	10.6824	10.5356	10.7624	10.9066	10.6997	10.3819	9.8599	10.8252	10.0203	9.65939	10.3468	9.6755	10.0347	10.8749	11.0046	10.1974	9.95209	10.3867	10.6942	10.4671	9.16101	9.24126	9.39748	9.57292	9.53939	10.2197	10.7208	10.4039	10.0425	9.57917	11.3458	10.2239	10.1457	9.75836	10.4363	10.4319
Q8NC56	LEMD2_HUMAN	LEMD2	LEM domain-containing protein 2	1.94353	6.56024	4.0312	6.11768	4.69339	4.80367	5.22441	5.94137	3.70989	6.0119	7.07049	4.92115	6.72329	5.27068	4.87668	6.59993	4.35749	5.43748	5.43068	5.99586	3.23307	5.81806	4.71206	6.35752	5.38611	7.05846	4.65661	7.3944	6.28557	6.77603	5.49597	5.56569	5.98794	6.79205	5.8615	5.02315	7.57355	5.93064	5.11239	6.14401	5.51691	4.99047	5.5825	5.82661	6.90836	3.73262
O00148	DX39A_HUMAN	DDX39A	ATP-dependent RNA helicase DDX39A	8.909	8.14587	7.87009	8.24298	9.3905	8.66443	8.45229	8.21887	8.24892	9.11214	8.47179	8.28994	8.76739	8.28311	8.36898	8.3351	8.10841	8.30492	9.02124	8.92776	9.25673	8.3119	8.36237	8.74281	9.21648	8.95886	8.10522	8.7032	8.59425	8.59613	8.99571	8.74998	9.07883	8.65109	7.49091	6.45919	8.77233	7.93325	8.94315	8.72938	8.26647	7.53555	8.5831	8.70447	8.62193	8.8013
Q96DV4	RM38_HUMAN	MRPL38	\39S ribosomal protein L38, mitochondrial\""	7.50566	7.4513	5.20337	6.40061	6.53501	6.97773	7.8278	7.23674	6.43318	7.06946	7.06315	6.93006	5.11118	7.25118	7.94875	8.13446	8.33542	7.53168	8.57984	8.58928	8.11586	7.59853	8.33047	8.81848	7.51915	7.98667	7.37483	7.96465	8.07888	7.14468	7.99838	7.79753	7.52207	7.42547	7.23717	8.36189	8.46296	8.07414	7.7545	8.10505	7.73081	7.1566	8.397	7.98315	8.63236	8.52503
P78356	PI42B_HUMAN	PIP4K2B	Phosphatidylinositol 5-phosphate 4-kinase type-2 beta	6.2651	3.87377	-2.05318	-1.98722	5.97442	5.66977	-3.59949	3.5128	3.14688	4.64184	6.08238	4.54654	1.85257	5.88572	2.97994	-0.424397	5.70156	5.13953	3.98215	-0.322679	5.80243	5.39516	5.39667	5.64304	5.57234	5.87766	4.26968	5.26697	-2.84536	4.29008	-2.45184	5.12609	5.53892	4.46912	6.08144	2.33838	5.11712	5.30562	5.94601	5.55877	6.3558	5.45005	5.43689	5.70087	2.05258	5.50926
Q12965	MYO1E_HUMAN	MYO1E	Unconventional myosin-Ie	2.29533	4.57586	-3.26317	-4.99821	-2.71647	-3.24341	1.66158	-2.55704	-3.53398	-3.93639	-2.48383	-2.27249	-3.04543	-4.00412	-3.46859	-2.96264	-4.22824	-2.45159	3.07499	0.00496392	3.5138	3.18615	3.76151	4.21845	1.61472	-0.410539	-3.29167	3.78159	-4.41285	-4.82599	3.94443	-2.31169	4.60199	-3.16456	-3.59139	5.26097	4.10063	4.29025	3.35351	1.92558	-3.97857	2.81522	4.29813	3.90823	1.88165	2.97517
Q9NZI8	IF2B1_HUMAN	IGF2BP1	Insulin-like growth factor 2 mRNA-binding protein 1	8.94823	9.76875	9.37769	9.55726	9.77756	9.70331	9.41111	9.69442	9.5387	9.44826	9.42	9.9277	9.3356	9.36963	9.20222	9.91802	10.2074	9.70205	9.74993	9.02758	8.94748	8.76999	9.52738	8.98551	9.59918	9.59259	10.141	10.0611	10.0078	9.97796	8.92396	9.48415	10.3402	9.58094	10.0443	9.41632	9.46539	9.67034	9.50662	9.5909	9.99101	9.73704	10.3753	9.03963	10.2529	8.86499
Q9UJZ1	STML2_HUMAN	STOML2	\Stomatin-like protein 2, mitochondrial\""	9.3997	9.47603	9.28623	8.47587	8.78051	9.31223	8.84132	8.96424	8.36966	9.44063	9.05896	9.01105	9.33109	8.80776	8.82056	7.79287	9.1723	9.16784	8.96478	8.92834	9.58976	9.62013	9.15311	8.58773	9.14114	8.50712	9.02027	8.78539	8.32729	9.32918	8.93347	9.20016	8.19163	8.81733	9.82091	8.83517	9.25684	9.46165	8.23849	9.10008	8.80203	8.5634	9.64324	9.63734	9.99673	10.1086
A0A1B0GTW1;Q9UDY2	A0A1B0GTW1_HUMAN;ZO2_HUMAN	TJP2	Tight junction protein ZO-2	5.56365	5.09709	4.08333	4.9879	4.8037	0.394303	5.24257	5.08692	3.99339	3.63702	4.30859	4.68	3.33902	4.40494	2.95722	4.42149	1.83663	3.99186	6.10564	4.98034	2.80776	5.0095	5.22711	4.3566	3.89127	3.21723	4.43369	4.52361	2.80384	5.10911	4.09501	5.65063	5.06141	-2.96718	5.1655	4.3211	1.17297	4.6746	2.73042	2.98043	5.39658	4.59647	3.5959	5.41191	2.63408	6.46219
Q13586	STIM1_HUMAN	STIM1	Stromal interaction molecule 1	5.12354	6.07397	6.31977	6.78562	5.37283	7.17759	6.31497	6.15517	6.40606	6.91747	6.66562	6.6606	1.37985	5.10727	5.68914	6.24073	7.21659	6.38917	6.23698	7.21337	6.8547	6.02448	6.89317	6.5144	6.78975	6.03082	5.78647	5.7369	5.34799	6.02784	5.78544	7.12035	6.74793	6.88086	7.10243	6.2303	6.37307	6.65521	6.56896	7.17	6.64611	6.75967	7.30588	6.79856	4.47101	7.55841
Q96DB5	RMD1_HUMAN	RMDN1	Regulator of microtubule dynamics protein 1	7.6529	4.65384	6.884	7.15504	6.41928	7.2879	6.09274	7.42954	6.91916	7.198	6.76881	7.34371	5.48979	6.81526	7.13802	7.39171	7.5605	6.75739	7.38533	6.1246	5.25634	5.9633	7.10859	8.21407	6.48551	6.05689	4.92497	8.14154	7.51216	6.89519	7.03049	7.32118	6.76303	5.81035	6.66774	7.36105	7.40029	7.50793	5.70831	7.47275	6.59336	7.62074	6.48601	8.3008	5.54558	7.23855
P11233	RALA_HUMAN	RALA	Ras-related protein Ral-A	7.31318	7.66397	6.43282	7.45236	6.74184	7.86433	7.41328	3.89138	7.10899	7.08682	7.22802	6.84395	7.48893	7.638	6.85368	5.6448	5.56465	6.90707	7.03093	7.01572	4.92055	6.01366	7.24466	8.41821	7.26013	7.88979	7.54117	8.31955	5.9126	5.27061	7.24623	7.99046	5.7099	6.50092	7.9946	5.95046	6.48031	7.13777	5.09023	7.49655	7.77958	7.28376	6.85152	7.41368	7.76462	7.8419
Q9NRF9	DPOE3_HUMAN	POLE3	DNA polymerase epsilon subunit 3	7.03663	6.68702	4.79184	4.3779	6.6302	6.06649	6.12199	0.40554	3.91533	7.04666	7.112	4.1528	-3.92448	6.27839	-3.42671	5.13519	3.58914	4.84039	6.23022	6.42907	5.38365	7.50991	6.70135	7.81815	6.87788	6.06426	-3.16654	4.15344	4.93002	4.48284	-3.03586	-2.52942	3.77491	-5.66448	-4.67708	7.61858	-2.90073	-3.53544	-4.71889	-0.342539	-2.63614	5.52191	4.74364	3.71972	5.05119	-3.0274
O95674	CDS2_HUMAN	CDS2	Phosphatidate cytidylyltransferase 2	2.25175	6.93209	5.39442	5.56722	6.1109	5.64676	5.19006	5.12007	5.44809	5.4485	5.57468	5.31895	6.86729	6.20335	5.69347	5.69192	5.9714	5.90934	7.69178	7.20144	7.66191	7.3197	7.85664	6.80609	5.28	4.60599	4.74132	6.15371	4.7471	5.84015	6.7733	7.01758	5.88017	6.17455	5.97308	5.89421	6.61137	7.4103	7.23445	7.31396	8.03679	7.51538	6.90085	7.46245	7.53283	8.50479
Q9H2U1	DHX36_HUMAN	DHX36	ATP-dependent RNA helicase DHX36	3.37248	4.65553	4.39668	4.8627	3.0757	1.38604	4.61463	4.63553	4.77759	5.67579	-2.87215	4.09533	6.75268	6.06276	4.71614	6.41225	6.37784	5.73084	5.53782	4.99867	5.48063	5.82292	4.68664	6.34052	5.23596	5.56735	6.50048	6.73626	5.5578	4.86266	4.6646	5.04273	7.65663	5.95299	5.81183	3.57466	6.72391	5.13424	7.42309	5.9326	6.16849	6.45339	5.20546	6.67523	3.3468	0.6545
P34932	HSP74_HUMAN	HSPA4	Heat shock 70 kDa protein 4	9.62006	9.4171	9.13896	8.67858	9.13469	9.44188	9.06693	9.55643	8.90635	9.1016	8.97772	8.80893	9.47456	8.86987	9.36676	8.57583	9.28655	9.07221	9.74435	9.83893	9.41582	9.73619	9.09779	10.2689	9.01176	9.71839	9.67419	9.57819	8.85171	8.99417	9.09918	8.97641	9.87575	9.17411	10.1451	10.0215	9.59191	9.27453	9.99443	9.46159	9.87267	9.28765	9.57093	9.48237	9.64314	10.0636
P13797	PLST_HUMAN	PLS3	Plastin-3	10.8727	11.6632	10.7966	10.9178	11.1316	10.747	11.1953	11.0383	11.0478	11.1316	10.9303	10.6065	11.2373	10.8022	11.3857	11.4336	11.0259	10.4266	11.2637	11.2906	11.2524	11.2164	10.9208	11.0865	10.7785	11.0107	11.158	10.9096	11.1617	10.7778	10.5269	10.7224	10.7269	10.4834	10.9114	11.4093	10.493	10.3855	11.0965	10.7425	9.36126	11.0542	10.946	10.2369	10.4691	10.8253
P49736	MCM2_HUMAN	MCM2	DNA replication licensing factor MCM2	9.36089	8.55239	9.30215	9.96698	9.79747	9.51389	9.16844	8.94957	9.57538	9.24883	9.09842	9.45085	9.88793	9.77017	10.2033	9.68131	9.23465	9.53297	9.3273	8.89043	9.42202	9.07178	9.48968	9.91311	9.55036	8.6256	9.71203	9.53419	8.90791	9.23179	8.6263	8.98531	9.34698	8.28326	9.56433	9.3786	9.94323	8.96945	9.15463	9.23264	8.41913	8.83591	9.62221	9.55358	9.76288	8.77175
C9JFE4;Q13098	C9JFE4_HUMAN;CSN1_HUMAN	GPS1	COP9 signalosome complex subunit 1	7.51656	7.50365	7.33528	7.10772	6.18575	7.2177	7.49666	7.77797	7.57801	7.41378	6.82266	7.17346	8.08656	7.3308	8.2125	6.82986	8.04151	7.58344	8.32738	8.07628	8.93576	7.70209	7.46472	7.55929	7.23275	6.99159	8.14107	7.7502	7.82886	7.55722	7.58236	7.57664	7.26352	7.62448	7.41483	7.96455	8.14549	7.04255	6.6857	7.77354	7.99507	7.48812	7.28724	7.88068	8.19928	7.73626
Q9BUP3	HTAI2_HUMAN	HTATIP2	Oxidoreductase HTATIP2	6.30591	6.39104	5.35099	4.7955	6.16235	0.696204	5.2043	6.42685	5.54564	5.89098	2.24464	4.12257	4.59297	5.6059	3.78765	5.54801	4.38326	6.10299	5.58101	6.8977	6.86135	4.66309	7.51148	7.46722	7.34726	4.28162	6.11277	5.98999	6.08948	5.51024	7.10577	3.44202	7.28806	5.55035	5.64149	7.07987	7.76847	6.95667	7.2732	7.16613	6.18846	6.80428	7.47461	7.53794	6.23868	8.03981
Q9BTA9	WAC_HUMAN	WAC	WW domain-containing adapter protein with coiled-coil	6.27333	4.16333	6.90532	5.41311	6.39705	4.48879	6.65546	6.3878	6.84286	6.89351	4.51579	5.73485	5.4134	5.7656	5.59497	2.377	4.65753	4.69471	7.43068	5.01387	2.51965	5.79506	5.76037	-3.02114	3.31429	3.12793	5.48384	6.20948	5.1363	4.86047	-3.36558	3.02792	4.43591	5.96427	6.70686	6.07484	6.02729	5.81306	-3.17375	4.88106	5.09793	7.00953	5.52679	5.64469	5.71143	1.1097
Q96EE3	SEH1_HUMAN	SEH1L	Nucleoporin SEH1	8.63103	6.61182	7.83272	8.23223	6.76352	7.87398	7.66331	7.07449	7.53766	7.93123	7.93137	7.75102	5.70076	7.78069	7.63731	6.96824	6.41372	8.00848	6.98206	5.80065	7.45916	5.47005	8.26022	7.54955	7.8679	6.72743	6.9492	7.57762	7.55533	8.06251	7.13043	7.20174	7.6501	8.09725	5.98074	6.7263	7.28689	7.07128	6.56812	8.24406	6.75856	6.09223	7.64381	7.10341	7.1246	7.67984
P18858	DNLI1_HUMAN	LIG1	DNA ligase 1	6.63078	7.12153	6.60429	5.37537	6.56807	7.3552	6.44637	6.63169	6.39176	7.13496	6.96707	6.48081	8.01234	6.08727	6.76078	7.17097	7.76709	6.92186	7.69322	7.80617	7.75539	6.96212	8.53838	7.18584	7.50498	7.44143	7.29913	6.31392	6.49049	6.37876	7.49919	7.09754	7.95546	6.75699	7.44932	7.30664	6.81784	6.79016	7.92019	7.46445	6.84613	7.31315	7.0103	8.12914	8.24795	7.01536
Q92917	GPKOW_HUMAN	GPKOW	G patch domain and KOW motifs-containing protein	7.83276	7.13105	6.98733	6.66575	7.09912	5.51546	6.59038	7.11326	6.48912	6.74958	7.98386	6.5355	6.99731	5.9455	5.147	6.56177	6.8198	6.8831	5.91204	7.05295	6.76269	7.21854	6.60192	7.91553	6.85545	6.5564	7.12843	7.12058	6.73766	6.28114	6.56649	6.37501	7.1	7.47279	5.61197	4.3266	7.32554	5.88256	6.47278	7.35364	7.34377	6.86461	6.93887	6.33897	6.44939	6.58136
Q8TAT6	NPL4_HUMAN	NPLOC4	Nuclear protein localization protein 4 homolog	8.33887	8.22201	8.41256	8.17708	8.90312	8.20673	7.5689	8.36428	7.3232	7.89157	8.39794	7.90591	7.73434	7.85191	7.79055	7.42735	6.81354	7.49999	7.52265	8.49571	7.47016	8.54027	7.86885	8.00803	8.17349	7.88231	8.3276	7.78328	7.54412	7.30861	8.19265	7.64808	7.31962	6.93219	7.85222	8.09236	7.08362	7.31181	8.2475	6.99139	7.83172	7.3077	7.18902	7.01177	7.91593	8.13861
J3QRU8;Q9Y2X7	J3QRU8_HUMAN;GIT1_HUMAN	GIT1	ARF GTPase-activating protein GIT1	6.11911	6.12868	4.77251	4.86201	-4.89085	5.20993	6.22037	6.15002	6.36622	4.60501	5.74638	5.20582	5.71239	5.68116	6.24043	6.77311	6.25293	5.98748	7.08911	6.71607	6.54758	6.70821	6.51122	0.500968	6.95262	6.71994	4.5678	7.3177	4.52495	6.26457	4.42946	5.76727	4.39164	4.61026	7.09704	4.80731	4.96584	5.23272	4.12345	1.75676	4.39136	7.15658	4.15229	6.69135	5.91459	3.69934
Q9NP97	DLRB1_HUMAN	DYNLRB1	Dynein light chain roadblock-type 1	4.57896	2.55372	-2.80621	-2.57566	-2.51131	-2.54307	3.88276	-2.53335	-3.233	-3.37944	-3.6178	-2.43463	6.38149	3.74029	4.12021	4.87845	5.35865	3.45973	-3.62732	4.26011	3.53333	4.46471	5.86203	3.48028	3.04572	3.86262	6.59789	6.52735	5.63865	2.67354	6.34996	-4.4641	3.8217	6.89153	7.50149	5.00694	-2.68997	-3.42021	7.98426	-2.48725	-3.20636	-2.81444	5.16522	4.28322	6.74195	3.81258
Q9NW13	RBM28_HUMAN	RBM28	RNA-binding protein 28	8.73434	5.49737	4.56507	9.7284	5.6863	5.56288	6.53768	7.14538	7.28091	6.27474	6.15228	5.01674	8.84855	6.66456	7.23295	7.00345	6.84	6.04831	3.02643	4.04923	5.64306	9.0866	7.80924	4.89708	5.14724	6.99057	6.95223	7.01568	6.934	6.62535	6.12145	8.3807	6.28639	7.59828	6.32967	4.79739	5.40767	6.28879	7.08613	6.96503	7.1074	5.57469	7.18115	5.56788	6.84851	4.2131
O95757	HS74L_HUMAN	HSPA4L	Heat shock 70 kDa protein 4L	8.33107	8.09122	7.66659	7.57073	8.28494	7.47367	7.66303	7.97416	7.99372	7.66687	7.58065	7.39403	7.70972	7.83034	8.39733	7.74327	7.44105	7.38544	8.06964	8.06609	8.09548	7.65158	8.43721	7.72713	8.13096	8.52795	8.09194	8.60797	7.72143	7.29999	8.01187	7.91854	7.62843	8.22015	8.83221	7.8597	8.15333	8.17039	8.38551	8.22851	8.81231	7.94524	7.86961	8.16157	7.88987	8.28905
A0A0A0MQW0	A0A0A0MQW0_HUMAN	MYEF2	Myelin expression factor 2	2.61337	7.43507	0.350752	6.72811	-0.112273	7.11043	6.05922	6.35103	4.49064	5.25856	6.21653	6.13738	4.46768	7.02198	6.4995	5.02452	6.21036	7.35646	7.05663	6.88549	7.02937	6.75651	7.42463	6.57151	6.33647	6.39391	5.69907	7.24545	5.93175	6.97562	6.98106	6.02939	5.01083	8.1409	6.74455	6.58766	6.74189	5.68029	4.6709	6.66802	6.87636	5.78321	8.6403	6.34529	7.82334	7.55144
P40429	RL13A_HUMAN	RPL13A	60S ribosomal protein L13a	9.11879	9.88601	9.69596	9.21989	8.85249	9.14881	9.64423	9.25909	10.3451	8.91898	9.96532	10.1429	9.45991	9.5253	9.72478	8.86195	9.37752	9.32034	9.33249	9.12403	8.58239	9.16258	9.61207	10.1469	9.28732	9.38633	9.09092	9.35551	9.49223	10.061	9.14659	9.54887	8.91631	8.88756	9.94414	9.13722	9.33354	8.81292	9.59789	9.34609	9.37691	9.6291	9.42251	9.47119	10.3634	9.16275
Q9H3K2	GHITM_HUMAN	GHITM	Growth hormone-inducible transmembrane protein	7.07437	7.26918	7.83142	7.05933	6.65376	6.06154	7.4305	6.9054	8.04967	8.00713	6.98048	8.08402	6.36784	7.56484	6.90672	7.32298	7.51379	6.51837	8.49206	7.39378	7.53839	8.06106	5.97766	7.83857	6.37646	7.24928	7.74387	4.80684	7.4	8.41814	8.19207	6.75273	7.1806	8.86138	8.46355	5.04514	7.94241	7.25133	7.79856	8.17727	8.71735	7.22444	5.97243	5.95948	8.19802	7.56099
Q9H2G2	SLK_HUMAN	SLK	STE20-like serine/threonine-protein kinase	7.85534	7.29569	7.0522	6.1435	7.43136	7.42223	7.00463	6.51382	6.90392	7.1035	6.69961	7.01941	8.24428	7.44372	7.40301	7.15342	7.54174	7.13967	7.91683	7.38523	8.02264	7.75049	7.86186	6.0437	8.16083	8.06363	7.64781	7.90363	7.33631	7.15056	7.67474	7.54776	7.54063	7.17494	8.5981	7.68216	7.77355	7.19831	7.58177	7.25756	6.93819	7.68527	7.75466	7.66943	7.92456	7.26703
Q13769	THOC5_HUMAN	THOC5	THO complex subunit 5 homolog	4.30704	1.32159	-0.680981	5.25823	7.29095	-3.17659	3.76877	5.69015	5.76937	5.78217	-2.67204	6.32562	6.01717	7.25087	7.15212	7.21524	5.30308	5.93009	6.38399	6.5154	3.98811	7.91674	5.64451	5.84513	1.91485	6.72733	3.92517	6.85552	6.70328	7.33497	-2.36631	5.2404	1.8183	6.91833	1.95094	6.20039	5.54365	6.3478	5.15374	-0.2479	5.94671	6.74874	3.52041	7.02085	2.31702	6.32985
Q9NRN7	ADPPT_HUMAN	AASDHPPT	L-aminoadipate-semialdehyde dehydrogenase-phosphopantetheinyl transferase	7.53357	7.29863	6.88795	6.60121	7.40075	7.66257	7.13218	7.45463	5.76379	6.38079	7.45263	6.33716	8.13662	7.84682	7.36555	8.06569	7.65765	6.21551	7.93612	8.33787	7.75893	6.97	7.33887	6.56781	6.34908	8.30894	7.27989	8.0333	6.9248	7.31679	8.11177	7.48577	8.37493	6.89363	8.35381	7.25119	8.13181	7.63946	7.92595	8.23064	7.14141	7.71861	7.39864	8.32589	7.52918	7.81485
Q00059	TFAM_HUMAN	TFAM	\Transcription factor A, mitochondrial\""	8.92572	9.06194	9.28456	9.32783	9.46366	8.67621	9.32751	9.01087	9.35864	8.91178	9.83059	9.53855	8.52574	8.68813	8.89605	8.48674	9.60944	9.25557	8.46517	9.50381	7.70459	9.15879	9.06316	9.53294	9.54914	8.64795	8.82421	9.44726	8.84819	8.82092	9.02661	9.14303	9.07864	7.85307	7.71242	9.86676	9.04957	9.65781	8.29027	9.20466	9.32685	8.71918	9.12866	10.0972	8.57986	10.1874
P60228	EIF3E_HUMAN	EIF3E	Eukaryotic translation initiation factor 3 subunit E	8.56584	7.31108	8.56932	8.20323	8.02487	8.29565	8.39802	8.28488	8.59811	7.74451	7.43755	8.37768	8.35638	8.0137	8.67797	8.47229	6.94208	9.14463	8.75225	7.5863	8.04073	7.91626	8.25446	8.96648	7.96792	8.93903	7.21811	8.83117	8.3464	7.57804	7.68354	9.0274	8.4519	9.13592	8.54176	8.00926	8.94664	7.69783	8.95482	8.80272	8.59266	8.21403	8.62832	8.50748	8.84112	8.33367
Q14012	KCC1A_HUMAN	CAMK1	Calcium/calmodulin-dependent protein kinase type 1	7.03665	5.70717	-2.34125	-2.30849	2.35867	-5.50862	5.48454	3.63604	-2.55728	3.16296	2.44809	-3.23878	7.90508	6.2799	6.65301	6.56223	4.35756	7.12861	5.06322	3.9695	6.94788	6.35424	6.68513	6.17635	7.75839	7.72254	7.08308	7.6224	6.10236	6.02198	7.17405	7.53057	8.17851	6.3839	7.65808	8.50454	8.17549	4.34632	6.69989	4.89724	7.89313	7.39568	6.06971	7.44118	7.10864	0.527465
P0DN76;Q01081	U2AF5_HUMAN;U2AF1_HUMAN	U2AF1L5;U2AF1	Splicing factor U2AF 35 kDa subunit-like protein;Splicing factor U2AF 35 kDa subunit	8.29384	8.32708	9.02638	9.45535	9.44466	7.33279	9.98941	7.96558	9.43502	8.62185	8.93332	9.62937	8.43309	9.1206	8.68022	7.50376	8.27469	8.42375	8.98386	9.03206	8.58964	9.03239	8.89903	8.98941	8.75656	8.80755	7.80606	8.58773	8.968	8.0656	8.72532	8.77659	8.77921	7.79625	9.16208	9.23587	9.60207	8.33805	6.76013	9.10678	8.73371	8.23731	8.66023	8.32753	8.57627	7.95064
P30084	ECHM_HUMAN	ECHS1	\Enoyl-CoA hydratase, mitochondrial\""	9.84271	9.66119	9.56216	9.16807	9.71326	9.9318	9.30191	9.93225	9.44387	9.85498	10.1171	9.68327	9.20807	9.3898	9.49226	9.25456	9.62724	9.40307	10.006	9.65952	9.03296	9.30689	10.3526	10.1055	9.29681	9.40236	9.40967	9.49092	9.25137	9.62748	9.57623	10.0149	9.86679	9.70293	8.92734	10.1867	9.60376	10.3082	9.6345	9.81125	10.2523	10.2695	9.90579	9.82173	9.98728	9.62812
P35241	RADI_HUMAN	RDX	Radixin	10.7456	10.3783	10.8071	10.755	11.327	10.1638	11.1537	10.7011	10.7809	10.0256	10.1838	11.1606	9.94632	9.83974	10.3384	10.3458	10.5539	9.90527	9.78669	8.92933	10.5851	11.1005	10.2462	10.1054	10.2759	10.476	9.43197	10.4892	10.6663	10.3364	10.4104	9.94405	10.3384	9.16053	10.3927	10.2381	10.3441	9.55792	10.0595	10.4778	10.2383	10.6728	10.8492	11.0072	10.0697	10.6956
A0A0G2JNZ2;A0A0G2JPP5;Q14160	A0A0G2JNZ2_HUMAN;A0A0G2JPP5_HUMAN;SCRIB_HUMAN	SCRIB	Protein scribble homolog	8.61353	7.83971	7.06403	7.32393	7.90255	7.58576	7.41808	8.01768	7.50002	7.00147	7.92555	6.84908	6.71489	7.18487	7.03643	7.03439	7.06247	7.19272	5.76258	7.64475	8.13972	7.93495	8.2605	6.4417	7.9014	7.39493	6.81126	7.4969	6.8468	6.83943	7.31154	6.95189	6.68764	4.9294	6.64416	6.89419	7.51964	7.44473	7.01533	7.92733	7.35959	7.34906	6.38855	6.13049	5.249	5.97595
P48643	TCPE_HUMAN	CCT5	T-complex protein 1 subunit epsilon	9.58356	9.87511	9.37354	9.56414	10.1099	9.4211	9.71716	10.0465	10.0457	9.91156	9.98603	9.74376	8.81101	9.47882	9.36315	9.4198	10.0428	9.99305	9.23608	9.89031	9.62269	9.84137	9.77623	9.78374	9.90554	9.45659	10.2145	8.93429	9.86566	9.21037	9.91052	9.68288	9.11994	9.18518	8.7841	9.77035	10.2432	8.95094	8.77182	9.60238	10.0932	9.62125	9.58502	9.3623	9.22791	9.72861
P50991	TCPD_HUMAN	CCT4	T-complex protein 1 subunit delta	9.6961	10.025	9.76836	9.82846	9.95008	9.07293	9.66403	9.79761	9.24778	9.08354	9.69476	9.15879	9.70407	9.81003	9.95902	9.58088	9.64021	9.93802	10.2321	10.115	9.16517	9.7924	9.96119	9.83362	9.74854	8.68435	10.0904	9.66886	9.29083	9.42656	9.69037	10.1273	10.1062	9.6705	9.17655	10.2556	9.62589	9.18526	10.3077	9.81582	9.1667	9.95907	9.35858	9.90111	8.84342	9.84219
P30520	PURA2_HUMAN	ADSS	Adenylosuccinate synthetase isozyme 2	7.62804	7.4167	6.83924	6.34894	7.85184	6.82586	7.28519	7.46771	6.02608	7.52757	6.83208	6.22743	8.35181	7.45293	7.50769	7.93295	7.2891	7.69445	7.73003	7.46098	8.34806	6.40141	7.93429	6.09174	7.29661	6.92112	7.92286	7.06838	7.89889	7.40492	7.78649	8.12185	7.40439	8.10449	6.97243	7.68958	7.95404	7.51163	8.27171	7.10393	7.60048	7.16833	6.90187	6.22007	6.54935	6.55909
Q13148	TADBP_HUMAN	TARDBP	TAR DNA-binding protein 43	9.13238	8.65792	8.98391	8.93856	8.06639	8.5644	8.37715	8.66839	8.94384	8.91438	8.81634	8.8257	8.79058	8.73236	8.5279	9.23093	9.00436	9.00115	7.88129	9.16786	8.61587	8.78393	9.3609	9.44322	8.19449	9.25023	8.8635	8.2727	8.97002	8.79681	9.0989	9.19329	8.98198	9.17162	9.7607	9.08942	9.1873	9.35365	7.77607	9.15488	9.28426	8.48915	8.99374	9.44006	8.67437	8.87366
B7Z9I1;P11310;Q5T4U5	B7Z9I1_HUMAN;ACADM_HUMAN;Q5T4U5_HUMAN	ACADM	\Medium-chain-specific acyl-CoA dehydrogenase, mitochondrial;Medium-chain specific acyl-CoA dehydrogenase, mitochondrial;Acyl-Coenzyme A dehydrogenase, C-4 to C-12 straight chain, isoform CRA_a\""	7.36632	7.07306	8.08035	7.77918	6.90364	8.0534	6.31474	7.16071	7.54383	7.86273	7.49809	8.0638	7.61609	7.9829	8.16133	7.97316	8.06102	8.38906	7.78867	8.04003	8.65323	8.8455	8.96915	9.07125	7.55105	7.6378	7.6393	7.71514	8.44587	7.79953	7.9491	7.9531	7.87244	7.75193	9.58461	7.85699	8.90727	7.50232	8.34153	7.44533	8.11442	8.51043	7.54222	7.46522	8.16081	9.10545
Q9BXJ9	NAA15_HUMAN	NAA15	\N-alpha-acetyltransferase 15, NatA auxiliary subunit\""	8.35495	8.95895	7.62403	8.02364	8.23844	7.32117	7.16616	7.53119	6.86348	7.28204	7.53705	6.94645	7.57573	8.30163	8.4001	7.63898	7.69252	7.33679	7.07066	8.12822	7.55804	8.61116	7.9405	7.58254	8.2057	7.60577	8.03676	7.37154	7.64253	7.19075	8.35699	8.29104	7.47123	8.00589	8.06192	7.4562	8.04272	7.85782	8.45025	7.9718	7.90624	8.10335	8.18855	4.23788	6.91086	6.57621
Q9H2U2	IPYR2_HUMAN	PPA2	\Inorganic pyrophosphatase 2, mitochondrial\""	8.59346	7.51872	8.10779	8.94527	8.38106	8.53718	8.4139	8.69199	8.59289	7.33114	8.03416	8.85924	8.09057	8.50791	8.42542	8.72194	8.87951	8.14154	8.37758	8.47463	7.9128	8.96481	9.56145	7.3924	8.26568	8.88676	8.60905	7.23774	8.38815	7.82504	8.4848	8.78827	8.69654	7.55588	8.96095	8.45523	8.92009	8.32818	6.79381	8.74924	9.36651	7.79509	8.77772	9.41706	8.44028	8.90241
Q5VZE5	NAA35_HUMAN	NAA35	\N-alpha-acetyltransferase 35, NatC auxiliary subunit\""	-2.60946	-2.8473	-3.32491	-4.50195	-3.57386	-5.21674	-2.42778	-3.41615	-2.52688	-3.24516	-3.81843	-4.05461	-5.87975	-2.28718	-3.52469	-0.187289	-2.89469	-3.49363	-2.85862	-2.67575	0.978938	3.77494	3.0913	-4.45874	0.707151	-3.41658	2.07031	-3.34997	-2.62488	0.654409	-2.50388	-2.55478	2.01808	-2.93456	3.00111	-3.75174	-2.65931	-3.12743	-4.08021	-3.60655	1.46868	-2.51451	-4.27628	4.59873	-5.41614	-4.14194
Q14166	TTL12_HUMAN	TTLL12	Tubulin--tyrosine ligase-like protein 12	7.53453	7.88182	7.92932	7.90938	8.44453	8.42399	7.99562	8.04836	8.22998	7.60329	8.44067	7.56385	8.45328	8.18648	7.91074	7.49094	8.24359	8.07971	8.77516	8.41437	8.44518	8.6042	7.09245	7.90899	7.94908	8.10638	8.10684	8.33572	7.94852	8.02556	7.68265	8.31145	7.7915	8.26478	7.88661	8.83166	7.63746	7.21652	8.95638	8.58342	7.87634	8.61107	8.74605	8.67614	8.95684	7.62116
F8VZX2	F8VZX2_HUMAN	PCBP2	Poly(rC)-binding protein 2	10.4518	10.3083	10.4305	11.4211	10.391	10.8806	10.7269	10.3091	10.8882	11.2452	10.3064	10.7553	10.8953	10.7484	10.7436	10.5362	10.495	10.6406	11.089	10.5857	10.7937	11.3406	9.91403	9.72479	10.1394	10.8616	10.7799	10.9862	10.9104	10.7061	9.89374	10.7426	10.4629	9.76104	11.3246	10.8175	10.0554	10.6133	10.1642	10.9267	10.1208	10.7787	10.815	10.9443	9.01499	10.2384
Q15365	PCBP1_HUMAN	PCBP1	Poly(rC)-binding protein 1	8.92531	9.7293	9.55538	10.1721	9.04587	9.53148	9.83752	9.70707	9.48954	9.86646	10.2533	9.01997	10.0328	10.4077	10.3086	9.26977	9.33787	9.7974	10.5846	10.0027	9.25176	9.6541	9.60458	8.72063	9.34691	8.66049	10.4095	9.20284	9.6827	10.0342	9.7567	10.1536	9.54675	10.9277	10.0682	10.7211	10.2578	9.77664	9.38348	9.4629	9.85936	9.72662	9.69257	9.79457	11.2686	9.95166
O43175	SERA_HUMAN	PHGDH	D-3-phosphoglycerate dehydrogenase	9.4858	9.95492	9.9949	10.3167	9.80016	9.14037	9.90584	9.27668	9.90637	9.43896	9.51409	9.73553	9.65369	9.07875	9.6661	9.52282	9.96298	10.0031	10.2929	10.309	9.63443	9.80969	9.84489	9.67021	10.0541	10.1215	9.98018	7.85066	9.62503	9.61173	9.95841	10.2679	9.99466	9.97225	8.78755	10.1405	9.09882	9.28657	9.83816	9.62631	9.42927	9.0527	9.27274	9.46645	9.30961	9.48336
O95373	IPO7_HUMAN	IPO7	Importin-7	8.03458	7.712	8.91824	8.16942	8.60793	9.03062	8.47874	8.50257	7.95866	8.56568	8.64433	8.46085	7.97128	8.23399	8.60474	8.55848	8.32346	9.00395	8.52297	8.96252	8.19778	8.60733	8.50484	7.91208	7.14928	8.83137	7.90134	7.76463	8.95345	8.73149	7.82478	8.1586	8.30172	8.48984	7.90949	8.65126	7.27254	7.8474	8.10654	8.74207	8.27289	8.02488	8.79475	8.26852	8.44897	7.87611
P54577	SYYC_HUMAN	YARS	\Tyrosine--tRNA ligase, cytoplasmic\""	8.39338	8.26712	8.17806	7.74475	7.79839	7.9728	6.7538	7.76947	8.05754	8.09497	6.95365	7.20504	8.26062	8.70661	8.16454	8.23464	7.9242	8.40797	7.28236	8.75308	8.94093	8.31563	7.71039	8.45281	8.32921	8.34093	7.78205	7.97271	8.08582	7.71839	8.42027	8.93362	7.89344	7.76557	8.70188	8.67641	7.51017	8.17401	8.88797	7.34067	8.53987	8.38314	8.89324	6.66598	8.06447	8.70187
Q9HBH5	RDH14_HUMAN	RDH14	Retinol dehydrogenase 14	5.06489	5.89024	4.39346	3.24198	1.77171	3.49932	3.63356	4.87477	3.36909	4.52843	0.494771	4.02482	5.05628	5.41845	6.02371	6.21346	5.23457	6.17004	6.60129	7.17022	7.85524	5.76428	7.87899	6.61455	6.24948	5.66762	4.4069	5.47572	5.23956	5.20367	7.37138	7.04127	6.37924	5.43275	6.66707	7.47467	6.38967	6.31136	7.10227	7.3092	7.71184	6.95341	6.5386	7.85118	8.23936	6.88264
B1AKJ5;O43847	B1AKJ5_HUMAN;NRDC_HUMAN	NRDC	Nardilysin	6.22793	6.6813	4.19898	7.40364	5.6389	-3.20394	6.42219	5.13814	4.49889	5.65117	5.23735	6.59979	8.442	4.86539	6.26872	6.12368	6.56812	5.69439	6.98271	5.99474	6.19166	5.34947	7.7854	3.73993	7.19512	7.19838	5.8364	6.37557	6.32075	5.4853	6.45599	7.4363	5.85082	6.65053	6.78463	6.29829	6.0412	6.38805	5.67906	6.1471	4.84522	7.65371	5.73753	5.39377	6.89158	6.03137
Q8N9F7	GDPD1_HUMAN	GDPD1	Glycerophosphodiester phosphodiesterase domain-containing protein 1	-5.253	1.40561	-3.65057	3.81738	0.337884	0.691709	3.68245	2.22097	-4.98169	4.3303	5.52053	-2.19326	1.10676	1.02599	-0.785958	5.07184	0.338239	4.00248	-0.446109	-5.25832	0.0957649	-3.0032	-3.98261	6.27663	4.25729	5.21109	-4.59172	4.69738	5.23773	4.29391	5.3481	-5.22613	2.10663	2.4401	4.13698	4.57653	5.65502	5.60157	1.76943	5.34871	7.48051	4.24983	8.01482	-0.138309	4.63085	4.84518
O96000	NDUBA_HUMAN	NDUFB10	NADH dehydrogenase [ubiquinone] 1 beta subcomplex subunit 10	9.4296	7.57464	8.87573	8.86363	8.26553	7.89749	8.65303	8.49187	8.82731	8.85377	8.86308	8.79715	8.41876	8.52117	8.56938	8.70307	8.11906	8.83958	7.96482	8.42394	6.16904	8.18927	7.47136	7.87945	7.48931	8.93314	8.50664	7.48017	9.02905	8.32386	6.98643	8.23588	7.73721	8.60318	7.58283	8.69417	8.69176	7.5339	9.4118	7.69117	8.78653	8.09804	8.65293	7.35163	8.15544	8.10866
Q9H3G5	CPVL_HUMAN	CPVL	Probable serine carboxypeptidase CPVL	8.65924	8.74925	8.77616	8.34396	8.14267	8.06773	8.81522	8.45068	8.79624	8.33377	9.39262	8.54397	8.79961	8.30379	8.28667	8.76638	8.24508	8.44635	7.83938	8.55905	7.72625	7.70775	8.26257	8.55807	8.36167	8.08766	8.14695	8.22761	7.56139	7.83562	8.31451	8.03383	8.26981	7.83461	7.86182	8.2561	8.6364	7.41621	8.59557	8.51859	8.02775	6.89177	7.74701	8.26667	6.75812	8.90707
Q9UDW1	QCR9_HUMAN	UQCR10	Cytochrome b-c1 complex subunit 9	7.78789	5.56994	7.47967	7.75673	8.94087	9.14769	6.49002	7.25117	6.27431	7.5612	8.02761	7.31536	6.35007	8.38278	7.18976	7.279	6.32191	8.0311	8.5601	7.94833	8.17646	7.41728	6.92278	8.08005	8.01104	7.47348	6.85201	7.23496	7.54172	7.39178	7.62979	7.88916	6.30598	7.51099	7.28576	6.99788	7.4521	7.01843	7.33506	8.60065	7.60518	6.74506	6.9426	6.27109	7.74348	6.16792
P53396	ACLY_HUMAN	ACLY	ATP-citrate synthase	7.85843	7.06249	7.96064	6.64135	7.5369	8.10773	7.40208	8.13955	7.80305	7.70435	6.4374	7.77054	8.11046	8.07008	8.42211	7.78638	7.41947	8.30863	7.80689	7.66644	8.69685	8.71281	7.58187	7.25529	7.83613	8.9971	8.47304	7.71298	8.24697	7.7017	7.65093	8.12434	8.27506	8.51661	7.67141	7.60809	6.42767	7.43989	8.30084	7.76739	5.99363	8.01436	7.11538	8.27793	6.78403	7.29397
Q01082	SPTB2_HUMAN	SPTBN1	\Spectrin beta chain, non-erythrocytic 1\""	9.6393	9.08768	8.7268	9.20905	9.07337	9.64486	8.88195	8.88432	8.60751	9.10777	9.57123	8.84279	9.72059	8.66392	8.83401	9.00388	8.59604	9.16416	9.17668	8.76362	9.20627	9.25852	9.50666	8.94951	9.21781	9.66076	8.59935	8.84726	8.78065	8.66609	8.76187	9.02869	9.40986	9.14194	9.24999	9.17105	9.60142	8.74707	9.2203	8.92478	9.54826	8.85725	9.54568	8.76516	9.10892	9.90005
P55072	TERA_HUMAN	VCP	Transitional endoplasmic reticulum ATPase	10.117	9.50222	9.88237	9.93407	10.1735	9.64897	9.94048	10.2401	9.50075	9.89255	10.3581	9.45839	9.84831	9.88492	10.0737	9.72662	10.7121	10.4289	10.1218	9.2001	9.90902	9.94951	9.6322	10.17	9.23974	10.4511	9.9208	9.65703	9.97547	9.97501	10.0266	10.6935	9.956	10.9618	10.8707	10.584	10.1045	9.60568	10.3508	10.3891	9.7956	9.49905	10.1367	9.7577	10.8653	10.7608
O75828	CBR3_HUMAN	CBR3	Carbonyl reductase [NADPH] 3	6.4267	5.27887	6.21203	3.20931	5.37324	6.56339	5.35285	6.89208	5.93596	4.82604	4.35269	5.58156	6.57111	6.04085	6.22442	-4.3537	5.87871	6.25674	5.59319	-3.04589	5.42389	4.37286	5.15171	5.24498	4.93811	6.70129	6.1161	6.14129	4.42109	5.35526	3.7919	5.4737	5.40526	4.69309	6.21788	1.06277	1.87196	4.43626	6.76141	6.065	6.38742	4.68149	4.71228	5.57511	2.9909	5.40565
P49189	AL9A1_HUMAN	ALDH9A1	4-trimethylaminobutyraldehyde dehydrogenase	8.774	8.72796	9.52777	9.05873	8.02245	8.43755	8.18205	8.75402	8.7674	7.31959	9.1276	8.69178	9.49697	9.36734	8.76964	8.88281	8.43441	8.00434	8.87166	9.27933	8.62173	8.9227	9.35556	8.31375	8.89008	8.80621	8.78692	9.42994	9.15076	9.54478	9.4525	8.68014	8.77407	8.91367	8.80516	8.64833	7.53977	9.18047	7.96453	8.97155	8.23789	8.64848	9.32215	8.57914	8.98078	9.3697
P30519	HMOX2_HUMAN	HMOX2	Heme oxygenase 2	7.68018	7.35451	6.95114	7.01963	6.60723	6.17997	6.74771	7.19265	6.97061	7.62292	7.47368	7.14481	5.84254	5.83168	6.29132	6.26088	6.37439	5.47843	7.58716	6.66565	6.59771	6.84792	7.82085	7.16408	7.39347	7.00673	6.03332	4.13102	6.46309	6.55911	7.03996	7.18438	6.64511	7.31189	3.94384	7.73137	7.85299	6.47631	7.48246	7.42604	7.30504	7.44866	6.50035	6.98292	8.27029	8.33236
E9PLK3;P55786	E9PLK3_HUMAN;PSA_HUMAN	NPEPPS	Aminopeptidase;Puromycin-sensitive aminopeptidase	9.51028	9.56722	8.98937	8.81691	8.94296	8.96631	8.89476	9.39947	9.19451	9.63199	8.77888	8.88726	9.16254	8.82154	8.69931	8.93957	9.3316	9.29738	9.7338	8.91319	8.9344	9.2451	9.4167	9.54548	9.02216	9.57763	9.22433	9.32844	9.37172	8.86628	9.19741	8.9064	9.32323	9.43086	9.33733	10.1879	8.85812	8.80592	9.27493	9.55837	8.89679	9.08197	8.59921	9.02824	9.15724	8.70961
Q9H479	FN3K_HUMAN	FN3K	Fructosamine-3-kinase	7.18998	4.38521	7.00786	5.48315	5.21559	3.62359	6.09216	6.00629	5.92912	7.11226	4.80237	6.26522	6.64011	5.02973	4.71695	6.13169	6.37335	6.19878	6.11649	4.82719	5.9815	4.48983	-1.73546	6.91348	6.01996	6.58856	5.65629	4.04621	5.5555	5.94613	5.62905	6.27529	6.08362	4.48565	6.3203	4.16314	5.86268	5.10846	6.26103	5.11651	-4.12113	4.61449	4.68285	4.9706	4.43203	3.34805
A0A024QZP7;P06493	A0A024QZP7_HUMAN;CDK1_HUMAN	CDC2;CDK1	\Cell division cycle 2, G1 to S and G2 to M, isoform CRA_a;Cyclin-dependent kinase 1\""	7.93882	9.25163	8.24541	7.34839	8.55828	8.34606	8.39739	7.80584	8.01803	8.07302	8.54011	8.06381	9.2448	8.14068	8.61692	8.69156	8.34086	8.66955	8.64499	8.18158	8.34054	8.53166	8.02928	7.48033	8.53934	8.61175	8.58843	9.0803	8.16751	7.44859	8.72793	7.99405	8.57628	8.52246	9.18553	8.21544	9.36657	8.37637	8.42623	8.65293	8.69395	7.95943	8.25823	7.30511	8.38053	8.7086
P84103	SRSF3_HUMAN	SRSF3	Serine/arginine-rich splicing factor 3	8.58373	8.46891	9.15993	9.59227	7.2799	8.97349	8.60415	8.89778	9.10026	9.05943	8.38968	9.05485	9.38755	9.30655	9.51833	9.31497	9.25075	9.01266	9.17867	8.77966	8.78398	9.28703	7.93991	8.07375	9.33171	8.16426	8.2951	9.27577	9.67069	9.67188	9.65669	8.43104	8.51533	7.72455	8.89209	9.29762	8.79318	9.40862	7.5938	8.42579	9.04959	9.23245	8.3758	8.78902	9.92387	7.91335
Q15738	NSDHL_HUMAN	NSDHL	\Sterol-4-alpha-carboxylate 3-dehydrogenase, decarboxylating\""	7.01362	6.98857	6.86786	6.75532	6.36516	8.02336	6.85927	6.50749	6.94711	8.48811	7.6597	6.79426	5.16127	7.35187	6.54408	7.30861	7.56423	7.6431	8.03419	8.48178	8.32678	7.31892	7.83666	7.19331	7.03718	7.51703	7.25816	7.06454	6.77466	7.14413	7.62361	7.26102	6.75722	7.05559	7.41941	6.5652	5.67233	7.33681	7.39848	7.86751	6.74774	7.1823	7.28242	7.62664	7.12047	7.65527
P17987	TCPA_HUMAN	TCP1	T-complex protein 1 subunit alpha	9.35547	9.65792	9.52853	9.324	10.031	10.0294	9.56424	9.53147	9.61526	9.17352	9.72731	9.54523	8.89918	9.26479	9.46683	9.60127	9.927	9.7087	9.33779	10.3522	10.1295	10.2844	10.0678	9.85885	9.4369	9.87013	10.373	9.66338	9.21548	9.65463	10.1363	9.84574	9.85852	9.85035	10.2913	10.0115	9.4672	9.90773	9.69802	10.2548	9.4569	9.91243	9.63141	9.52551	10.0405	9.51393
Q9UIJ7	KAD3_HUMAN	AK3	\GTP:AMP phosphotransferase AK3, mitochondrial\""	8.37952	8.92635	8.38734	7.90132	7.06856	7.58812	8.06371	8.38918	7.70192	6.69572	8.95118	7.76348	8.11959	8.49114	7.36022	7.44957	9.63335	8.86939	7.85638	7.06588	7.74571	7.60734	8.40273	5.28243	8.48347	8.29278	8.84457	8.05159	8.17257	8.43633	8.31914	9.01131	8.62973	8.38148	8.25589	8.28643	7.82309	7.10021	9.09135	8.90509	9.26599	7.17459	8.5231	5.57622	8.036	8.28158
Q15029	U5S1_HUMAN	EFTUD2	116 kDa U5 small nuclear ribonucleoprotein component	10.009	8.96632	10.5607	10.3613	10.4769	9.45295	10.9383	9.22167	10.4036	10.3887	10.083	10.3049	9.6137	10.026	10.7236	9.50244	9.32751	9.40368	9.61812	10.5098	9.77352	9.55257	8.66969	10.3093	11.3565	10.3778	10.1892	8.91191	10.9501	10.6832	9.79006	9.49733	10.6495	10.0755	8.90624	8.88958	9.55116	9.99366	9.46731	9.71348	10.6992	10.4935	9.10497	9.37442	9.66798	10.2826
F6RWC2;G3V4Z0;G3V5T1;H0YJ71;Q86TZ5;Q9NRG7	F6RWC2_HUMAN;G3V4Z0_HUMAN;G3V5T1_HUMAN;H0YJ71_HUMAN;Q86TZ5_HUMAN;D39U1_HUMAN	SDR39U1	Epimerase family protein SDR39U1;Epimerase family protein SDR39U1 (Fragment);Epimerase family protein SDR39U1;Epimerase family protein SDR39U1 (Fragment);Epimerase family protein SDR39U1;Epimerase family protein SDR39U1	-5.586	-3.94806	-2.74001	-5.18855	-2.61757	-3.10731	-2.5893	-4.37268	-2.73928	-2.9362	-3.80183	-3.71584	-2.7333	-5.32025	-3.61661	-3.29054	-2.35366	-0.902693	-2.74553	-3.4608	-3.98766	-3.34628	-4.44687	-2.58481	-2.47836	-4.37663	1.61947	-2.94392	0.920142	-2.43058	-3.16748	-2.33565	-3.827	-0.15054	3.02076	2.88019	2.51866	3.39285	-2.97267	2.84727	-4.81883	-3.1438	0.939356	2.153	-0.427418	3.41933
P14735	IDE_HUMAN	IDE	Insulin-degrading enzyme	6.2596	4.60934	4.99876	4.44037	4.03649	2.83958	5.63576	4.05092	3.30942	5.17145	4.76374	-3.66204	6.53639	5.6406	6.25217	6.34894	7.42861	6.68181	6.15203	-2.97641	5.7759	7.0058	5.37632	6.11783	5.45788	7.02527	7.10872	6.16969	6.44207	6.39795	6.94208	6.29354	6.33463	6.90864	5.90398	6.6729	7.09465	4.59772	7.70181	6.71995	4.62877	6.02071	6.6049	6.97083	5.33459	7.98199
P05388	RLA0_HUMAN	RPLP0	60S acidic ribosomal protein P0	10.1962	10.9802	10.3784	10.0635	9.65264	10.7777	10.1594	10.2503	9.72427	9.66103	10.4162	10.3308	10.6789	10.5099	10.3367	10.7024	10.5017	10.5677	10.6707	9.68845	10.992	10.9718	10.187	10.6034	10.1078	10.6278	10.938	10.348	10.2934	10.019	10.58	10.4672	10.9371	10.163	9.85371	10.1109	10.9466	10.8747	10.9741	9.99424	10.3515	10.3839	10.52	11.0789	11.1199	11.147
Q9Y6M9	NDUB9_HUMAN	NDUFB9	NADH dehydrogenase [ubiquinone] 1 beta subcomplex subunit 9	8.10401	7.28958	7.95067	8.12971	8.91953	8.88844	8.16613	7.56463	7.70651	9.05971	7.52008	7.9471	8.43559	8.17928	8.77366	7.08257	7.8996	8.52047	8.09032	8.72116	8.17655	8.18524	7.91449	8.82071	8.66848	7.065	7.02424	7.77262	8.29294	8.14562	8.35478	8.60018	8.27134	8.12275	6.78547	7.29137	8.06817	8.75959	8.23218	7.52393	8.45498	8.84387	8.30882	7.05928	8.09832	8.39999
P09211	GSTP1_HUMAN	GSTP1	Glutathione S-transferase P	11.0302	9.85534	12.0913	10.9964	12.3205	10.697	11.52	12.1741	10.7551	11.588	12.2261	10.9436	10.8013	10.814	10.7819	11.1454	10.8474	11.2913	10.6062	9.82274	11.1133	10.2338	11.0154	11.3094	10.6638	9.98455	11.5525	10.2217	11.3295	11.6819	10.5906	10.9456	10.9262	10.7618	11.5347	10.706	9.68835	9.74668	10.535	11.2292	10.3194	10.9693	11.044	11.6525	11.3492	11.1418
Q12931	TRAP1_HUMAN	TRAP1	\Heat shock protein 75 kDa, mitochondrial\""	8.88853	9.29681	9.63751	9.84691	8.63697	9.99889	9.18031	9.37189	9.77669	9.90685	8.9634	9.81199	9.00237	9.29927	10.0033	9.80145	10.3596	9.88174	8.82517	9.72186	9.78726	9.64477	9.81358	10.179	9.57289	9.67332	9.71459	9.04004	10.0737	9.52397	9.92621	10.419	9.5551	10.1194	9.09985	9.60083	9.49002	10.8661	10.1051	10.1485	8.69512	10.0555	10.262	10.1008	9.46799	9.79758
Q9H7Z7	PGES2_HUMAN	PTGES2	Prostaglandin E synthase 2	5.82262	5.96372	6.35457	6.81263	6.77458	7.89317	6.15587	6.55181	6.27066	3.97275	7.62008	6.48159	6.91678	6.83458	7.1126	7.8891	7.23716	7.57824	6.78319	1.43689	5.43382	7.22877	6.16792	7.38726	7.07804	7.31806	3.46072	6.30244	6.94389	7.27557	7.60251	7.1592	6.64801	7.76153	6.75123	8.01918	7.0164	6.39204	6.36255	7.67959	7.79371	6.59811	7.9342	6.05012	6.4919	7.14632
Q96ST3	SIN3A_HUMAN	SIN3A	Paired amphipathic helix protein Sin3a	6.65896	6.53503	4.91552	6.35157	7.29711	5.81444	6.52441	5.88707	5.85437	6.41457	6.40838	6.64296	2.33863	6.37328	6.22993	7.26628	5.86971	6.93742	7.45135	7.39776	5.60902	6.76544	6.85582	4.99883	5.79436	5.95755	6.84235	7.04501	5.93056	6.21107	6.78815	6.83379	7.49432	7.36039	5.81697	5.48836	6.44081	7.35798	4.48916	7.20072	5.74888	7.11101	7.06343	5.96697	7.88269	7.22562
Q9HB90	RRAGC_HUMAN	RRAGC	Ras-related GTP-binding protein C	0.961827	7.30185	4.21188	6.52379	5.86011	5.96138	6.30516	6.01198	4.03613	6.4544	6.1992	4.68514	6.95799	6.25247	6.08369	6.50503	6.90608	6.7427	6.35409	1.09936	6.9535	6.49576	7.24206	5.8264	6.64611	6.54301	6.80059	7.50266	6.24397	6.74351	6.69267	5.41461	7.40069	6.76805	7.4178	6.77698	6.82266	6.55089	7.6794	7.26979	6.82599	5.50024	7.08267	6.76796	7.53337	5.38337
P49207	RL34_HUMAN	RPL34	60S ribosomal protein L34	8.56636	9.86675	10.3275	10.3333	10.2456	10.4994	10.3495	10.6112	10.5997	9.76032	8.54055	10.6192	10.1058	10.7262	10.8059	10.4969	10.7984	10.873	9.66572	8.56989	9.56414	7.90003	10.5596	8.48859	10.3025	10.5992	10.8105	8.80163	10.5745	10.5503	10.5885	10.3794	10.8729	10.7781	10.1982	8.17697	8.48861	10.4668	8.02243	10.323	10.6291	10.3391	10.2292	10.4279	7.98205	10.3824
Q14690	RRP5_HUMAN	PDCD11	Protein RRP5 homolog	5.55535	5.86728	-4.47378	2.79678	5.75935	6.28718	4.89028	2.81281	4.02195	3.95446	6.12578	4.80308	2.80598	5.81301	4.38787	5.90737	5.42702	5.59645	5.86282	5.78879	5.58573	5.69882	5.88524	7.11815	6.19809	6.20679	5.07196	6.28065	5.97715	6.09803	5.43446	6.21185	5.92805	6.72691	6.4587	7.20088	7.01914	6.1698	6.50633	6.4331	7.05911	6.09092	6.49018	5.54243	6.2802	7.05621
A0A0A0MT49	A0A0A0MT49_HUMAN	SMARCA4	Transcription activator BRG1	6.96275	7.12567	6.13699	7.71159	7.12001	6.87791	6.96361	7.01154	7.37113	7.09003	7.43903	7.7392	7.36174	7.05656	5.51504	6.63085	7.57389	6.40175	8.59488	7.29752	5.74391	6.78052	6.75667	8.11284	7.15191	7.11377	7.71809	6.67851	7.7395	6.48385	7.41631	7.74462	6.50712	7.52994	8.28022	6.57019	7.93013	7.04515	6.40696	7.11879	7.82549	8.07717	8.08825	7.41378	7.24218	8.33478
Q6P9B9	INT5_HUMAN	INTS5	Integrator complex subunit 5	1.45835	4.44587	2.03392	-2.83864	-2.63506	-4.64101	2.5913	3.59175	0.596203	-2.53824	-3.76954	0.723666	3.79182	2.84365	-0.798515	4.05936	-4.75145	3.25104	3.96425	4.6778	5.50982	5.49265	2.49973	5.18227	4.07575	-2.88454	-4.5907	4.42273	3.57519	3.03266	4.39239	3.93692	3.84195	4.99729	1.35235	-3.54001	5.1042	4.54325	4.96581	4.11706	4.41244	3.41206	5.04903	5.48123	5.08655	5.51131
P61026	RAB10_HUMAN	RAB10	Ras-related protein Rab-10	8.78448	8.79448	8.66589	8.89255	8.78641	7.66701	8.60059	7.91934	8.83985	7.95574	8.40736	8.82044	8.99022	9.01368	8.47139	8.62006	8.98391	8.29227	7.39164	7.20756	8.37174	7.89592	8.28687	9.0858	8.73023	7.26614	8.88142	9.18694	8.68966	8.49717	8.93264	8.43816	8.6125	7.81537	7.92451	7.86678	7.60481	8.70226	7.47231	9.12543	8.50494	9.0893	9.48468	7.59186	6.46126	7.75445
P39023	RL3_HUMAN	RPL3	60S ribosomal protein L3	10.5402	10.802	10.2179	10.1815	10.9044	10.9897	10.6203	10.2431	10.2978	10.635	10.5844	10.6709	10.8737	11.0431	10.5609	11.2258	10.9537	10.8535	10.1155	10.5337	10.6972	10.2138	10.9616	10.6406	11.2327	11.0494	10.8923	10.7197	10.5776	10.6896	11.0951	10.9974	11.1384	10.9655	10.4336	10.6874	10.9133	10.9994	10.5608	10.478	10.2145	10.8334	10.6263	10.3521	11.1944	9.70957
P46013	KI67_HUMAN	MKI67	Proliferation marker protein Ki-67	4.43395	6.35483	6.46372	6.90453	6.71588	6.6585	7.13936	6.0781	6.47044	6.80361	6.76511	6.29314	5.7044	5.90039	5.84286	4.81616	6.42879	5.47336	6.55723	5.81151	5.67405	7.5338	7.04639	7.08176	6.69179	6.76734	6.21279	6.02484	5.64168	6.19978	6.01398	6.20411	6.72364	6.07285	7.13458	6.43605	6.51469	6.70389	6.30861	6.45502	7.2684	6.84954	7.49965	6.44912	7.28339	7.27279
P51809	VAMP7_HUMAN	VAMP7	Vesicle-associated membrane protein 7	7.3279	7.39661	7.10727	5.86873	6.11091	7.62718	6.98813	6.37363	7.21697	6.83947	7.00355	7.77867	7.33018	5.58064	7.48954	7.78732	6.65288	7.9833	7.67136	8.0323	6.37868	8.09197	6.90688	8.90286	6.80871	7.33879	6.83471	8.16645	7.66747	7.07964	7.77242	7.33511	7.92321	8.33994	7.43948	6.92122	8.052	7.62086	7.51423	7.67227	7.37731	6.88035	7.11429	7.9376	6.87394	8.58328
P46060	RAGP1_HUMAN	RANGAP1	Ran GTPase-activating protein 1	9.08198	9.03609	8.73366	8.45809	8.55513	8.82903	8.25846	9.16438	8.41457	8.6402	8.11809	9.14901	7.75223	8.91917	9.26768	7.29936	8.12037	9.35381	9.7485	8.66874	8.48966	8.96602	8.61184	9.32284	8.05286	9.04993	8.0895	8.23405	8.81582	8.05564	8.27034	9.07062	8.59319	8.40512	8.49577	8.39979	7.73115	8.70317	7.76163	8.17835	8.98271	7.91771	7.93198	9.17462	8.78018	9.51609
P38432	COIL_HUMAN	COIL	Coilin	5.67852	5.69007	3.20113	5.33944	4.61729	4.58526	5.33828	3.40726	5.64876	5.91365	6.81907	4.93528	5.25015	5.79392	5.17565	3.44299	5.15858	5.81958	6.37339	6.07293	3.2666	3.97083	6.38192	9.62232	5.93935	5.30259	6.48984	6.11782	4.40525	5.94314	2.62257	1.4089	7.25907	7.38056	7.86589	6.75873	3.95357	7.94863	3.46029	6.84568	-2.77658	4.62397	5.98838	2.83068	8.18516	7.38796
P15586	GNS_HUMAN	GNS	N-acetylglucosamine-6-sulfatase	6.94724	7.43184	7.74745	6.74733	8.6453	8.38043	6.95468	7.67058	7.02131	7.79263	7.39697	7.86356	7.7378	7.39767	7.299	7.98287	6.88845	7.58413	8.33875	6.76725	8.3339	8.24337	8.21272	8.43559	7.74831	6.72211	7.43287	7.62143	7.88965	7.39593	8.19081	8.12742	6.89182	6.56469	6.26561	6.76746	8.79829	7.12075	6.7346	7.55025	8.86961	7.70507	8.64756	7.81419	7.5253	7.08399
P30048	PRDX3_HUMAN	PRDX3	\Thioredoxin-dependent peroxide reductase, mitochondrial\""	9.80179	9.9847	9.54159	9.87162	9.22938	9.14804	9.81478	10.1353	9.25083	10.4275	10.2504	10.0712	9.45309	10.7872	11.0536	11.1725	10.1191	10.3631	9.99479	10.8405	9.84839	10.1701	10.1906	10.9691	10.616	10.5336	10.7796	10.2668	10.6029	10.8835	11.2858	9.9699	10.3709	10.2314	10.6762	11.1461	10.778	10.928	9.784	10.8822	11.6882	9.9867	10.9746	10.6768	10.1862	11.2777
P51570	GALK1_HUMAN	GALK1	Galactokinase	7.83836	7.02643	7.98468	8.20067	8.6928	6.36363	8.4354	8.29493	7.78259	8.69579	8.37888	7.45662	8.8965	8.18612	8.54673	8.07237	8.36833	7.37558	9.31923	7.815	8.6693	8.90563	8.34528	8.01748	8.71959	7.96312	6.72548	7.87393	7.89545	8.20912	8.11876	8.40448	8.18553	8.50145	8.66979	7.94452	8.05489	7.36887	8.31376	8.42971	7.76778	7.69492	8.03568	8.42783	4.85731	7.02779
P10768	ESTD_HUMAN	ESD	S-formylglutathione hydrolase	9.73885	9.31885	9.74488	8.4745	8.59784	10.1748	9.75203	8.86086	9.73197	8.92222	9.94126	9.06251	8.80466	9.64995	8.9179	9.15607	9.17978	9.40828	10.1536	9.12652	8.42495	8.38178	8.90346	9.27014	9.40612	8.87679	9.14632	9.48835	8.83383	8.38504	8.1837	9.55203	8.84555	8.1796	8.91047	9.3156	9.34707	8.56433	9.13661	8.94695	8.44006	9.16268	9.45798	8.61153	8.88574	8.75217
O15067	PUR4_HUMAN	PFAS	Phosphoribosylformylglycinamidine synthase	7.93859	8.0167	7.63129	7.81091	7.34367	7.0645	7.20519	8.096	7.50743	7.13604	4.10683	7.93158	8.64059	7.75765	8.11686	7.58624	7.61816	7.49085	6.94203	8.14323	7.74745	7.41414	7.96622	6.53246	7.81488	7.67234	7.32329	8.51423	8.05454	7.76648	7.28121	8.03655	8.25925	6.88075	7.37034	6.34736	6.63977	7.91696	8.20862	7.6323	6.56777	7.33245	8.24501	6.75485	7.52094	7.24992
B4DR61;P61619	B4DR61_HUMAN;S61A1_HUMAN	SEC61A1	Protein transport protein Sec61 subunit alpha isoform 1	8.15674	8.31612	8.04755	8.52176	8.01267	7.60856	8.76971	7.64108	8.53657	8.56913	7.59596	9.05641	8.02205	7.69061	8.55531	8.68215	8.47764	8.86769	8.61474	8.901	8.8182	10.0215	9.12259	7.64514	8.84297	7.51645	7.73983	8.5116	8.83083	8.92669	8.31918	8.72119	9.07357	8.71519	7.41435	8.78435	7.57105	8.50834	8.81384	8.51344	9.30393	8.86167	9.15299	7.43219	6.31737	7.46194
Q5JRX3	PREP_HUMAN	PITRM1	\Presequence protease, mitochondrial\""	9.39777	8.35082	8.45096	7.97062	8.71257	7.34744	8.18115	8.38979	7.85053	8.19864	8.89262	6.18359	8.37831	7.9117	7.99126	7.66959	7.80637	7.86914	8.41371	8.32972	8.10479	7.93822	7.09879	7.49482	8.54888	8.80057	8.11637	6.52022	8.10281	8.1532	7.21437	8.3406	7.87945	7.7539	7.53986	9.00378	8.44611	8.29657	8.48418	8.68892	7.60997	7.85474	8.43224	8.0249	7.74176	8.67862
P11279	LAMP1_HUMAN	LAMP1	Lysosome-associated membrane glycoprotein 1	7.01241	5.55132	7.84684	8.36217	6.73787	6.19334	8.22945	8.27495	7.17869	7.26429	6.88758	8.12143	9.08808	7.61734	8.1782	7.50083	8.10261	7.17766	7.52413	8.36226	8.36493	7.18192	8.60129	7.90181	4.72732	7.61201	5.08854	8.80417	8.64625	7.87372	7.29716	7.33461	8.33796	8.08002	8.00844	6.93917	9.1103	9.16794	9.39744	7.24623	7.82117	7.15642	7.67191	9.63538	7.77601	9.00087
Q16629	SRSF7_HUMAN	SRSF7	Serine/arginine-rich splicing factor 7	9.81595	9.65001	9.86686	9.29504	8.85888	8.47717	9.5516	9.6603	9.28189	8.20546	8.31129	10.0476	8.91246	9.57682	9.71855	9.43929	10.5018	10.0596	9.05853	8.16143	9.15155	9.35747	7.82482	9.32816	9.32722	10.067	9.43319	7.17222	9.93615	9.96272	9.31126	8.69784	9.00569	9.39216	7.72851	8.33961	9.84347	8.97556	10.1256	9.11524	8.57926	9.2433	9.68916	8.63053	9.9924	8.5378
O00442	RTCA_HUMAN	RTCA	RNA 3'-terminal phosphate cyclase	5.58571	7.73621	4.91995	4.2023	1.75947	4.91262	4.09487	3.57523	4.36419	3.23423	3.31133	3.74534	7.31311	5.17649	6.17175	5.95067	6.71931	5.55304	7.54413	6.0988	7.40294	6.14903	4.01292	4.29352	6.22126	6.48	7.01674	6.34064	4.97547	4.77157	6.10596	4.83208	7.02914	4.98838	6.3092	6.43581	4.61495	5.59066	6.13364	5.14305	3.0503	5.24331	5.80792	6.47366	7.08341	6.79273
Q07021	C1QBP_HUMAN	C1QBP	\Complement component 1 Q subcomponent-binding protein, mitochondrial\""	10.7579	8.65778	8.92241	8.67127	9.68891	9.93078	8.59379	9.54434	8.50498	9.45908	9.20676	8.93318	10.0023	10.2418	10.196	9.79077	10.4755	9.57691	10.3453	11.1094	10.8344	11.4387	10.5689	11.314	9.63116	10.3526	10.0687	10.3086	9.87363	10.0839	10.6933	10.2808	10.464	10.154	9.57365	11.1759	10.9108	10.3362	10.6549	10.5654	11.1643	10.5697	10.2617	9.3454	11.2424	10.9092
Q8N9T8	KRI1_HUMAN	KRI1	Protein KRI1 homolog	7.04821	6.53383	6.47584	7.11583	7.0504	7.33654	6.61951	6.63161	7.03899	7.27959	7.17653	7.6855	4.18645	6.2315	6.32725	6.50177	5.71868	6.8064	7.04247	6.00289	7.58458	6.48697	7.09246	7.35756	6.1775	6.89018	5.44466	6.01142	5.71882	5.80099	6.92698	5.71315	5.04243	6.58629	4.26236	5.08715	6.63555	5.98243	3.67094	6.66375	6.6114	6.72409	7.31479	6.16925	7.5076	8.09266
O95394	AGM1_HUMAN	PGM3	Phosphoacetylglucosamine mutase	8.5616	8.41144	8.19662	7.22962	8.18809	8.86229	7.73271	8.25453	7.84096	8.1416	8.15489	8.12199	8.01734	7.87744	7.76403	7.48583	8.11606	8.34265	8.44916	8.66766	8.89878	8.83326	7.39054	7.89162	8.77019	8.14364	8.79303	7.8081	7.80192	7.89104	8.32016	7.89098	7.93754	8.18629	8.15433	9.0416	7.75507	7.89531	8.76188	7.61201	7.2414	8.33282	8.95936	8.47121	7.92005	7.60789
P22570	ADRO_HUMAN	FDXR	\NADPH:adrenodoxin oxidoreductase, mitochondrial\""	9.57855	8.82856	9.01044	9.46071	8.87934	9.33531	9.25286	9.04912	9.37008	9.53859	8.80779	9.61633	10.0011	9.86596	9.89354	9.94802	9.46768	9.81746	9.29872	8.36736	9.87226	9.68483	9.87808	9.21992	9.53004	9.23335	9.36327	9.63406	10.0267	10.0738	9.67047	9.62158	9.78485	9.63354	8.79573	9.41142	9.37897	10.0161	8.64948	9.82589	9.29019	9.47685	9.86252	9.77577	9.31509	10.0791
P68363	TBA1B_HUMAN	TUBA1B	Tubulin alpha-1B chain	11.8299	12.795	11.6467	12.5965	12.2885	12.0971	11.8508	11.6703	12.0808	11.7859	12.1284	12.1981	11.5253	11.6291	11.7251	11.8238	11.7565	11.8095	12.3924	11.786	12.6539	11.5275	11.2421	12.2651	12.2226	12.185	12.1489	12.2464	11.7624	11.9795	12.6211	11.9865	11.8051	12.2445	12.9115	12.1358	12.7136	12.4487	12.0975	11.813	12.3316	12.417	11.9053	12.4738	12.1237	11.7531
P55011	S12A2_HUMAN	SLC12A2	Solute carrier family 12 member 2	-4.36101	2.42851	-4.0038	2.50188	-4.03938	4.45077	2.98801	-2.29283	3.43327	3.4082	2.87896	-1.66905	4.6722	-2.64864	2.87532	2.98572	-2.7166	2.29043	3.06011	4.47249	0.996407	-3.56839	5.05085	5.20198	-3.57275	-3.668	3.61968	-2.6168	2.51798	4.35616	1.76396	4.98849	1.58215	-5.22056	5.36254	2.90076	3.62989	-3.86724	4.88606	5.01992	3.32272	2.54032	3.6644	1.43585	4.26797	4.31388
P04181	OAT_HUMAN	OAT	\Ornithine aminotransferase, mitochondrial\""	8.73791	8.02258	7.77353	8.08846	8.77229	7.98388	7.15132	8.08996	7.86509	8.51626	8.74433	7.78897	8.12907	7.80527	7.61607	8.38527	8.30884	8.06595	7.31322	8.56486	9.13377	8.44186	8.51575	8.39563	8.45839	8.49232	8.6316	8.85063	7.96769	8.10623	8.80317	8.68269	8.50513	8.38278	8.37491	8.99948	8.76938	9.10878	7.54096	9.02019	8.74919	8.34232	8.86078	5.93222	8.93592	8.77617
Q16270	IBP7_HUMAN	IGFBP7	Insulin-like growth factor-binding protein 7	4.80063	-3.44109	-3.0674	3.92045	3.56664	4.17675	-2.82993	1.56902	-2.31643	4.29548	2.35016	3.99685	4.34212	3.75739	2.62069	4.70442	1.86059	-2.96195	-3.479	-5.14031	-4.23954	-3.09401	4.28401	2.13809	-2.5946	1.74584	5.35572	1.43497	4.49847	0.707457	-2.33888	-2.51545	3.17236	2.47367	3.65022	4.71823	5.38958	4.26301	4.08335	2.67452	4.96611	3.39425	1.67924	-3.54966	-2.9853	3.36496
Q8WW12	PCNP_HUMAN	PCNP	PEST proteolytic signal-containing nuclear protein	4.83081	4.94481	7.64821	7.2124	6.37597	6.53541	7.1172	7.94751	8.21387	6.34261	6.31444	7.3523	7.66782	6.95327	6.77606	7.4362	6.73834	6.97599	7.7369	8.25152	5.3599	7.5632	5.47207	7.38993	7.64043	6.71379	7.72623	7.26412	7.58641	6.88414	6.64565	6.74361	6.51837	6.44793	7.37918	8.01526	4.81228	4.82406	6.38565	5.83461	6.89062	6.19633	5.12603	6.33714	6.37214	6.46941
F5H7W8;Q96C57	F5H7W8_HUMAN;CL043_HUMAN	C12orf43	\Chromosome 12 open reading frame 43, isoform CRA_a;Uncharacterized protein C12orf43\""	5.00537	-2.8938	-2.17802	4.29253	5.33018	4.16426	3.91829	5.44064	4.40567	4.29395	5.25567	4.35964	4.75046	3.25969	-2.4047	-2.47745	4.87437	-3.41037	1.96142	-4.19049	3.14044	5.25163	-0.462821	-4.05671	3.66858	2.26996	0.194844	-2.83515	2.57768	3.38254	-3.32057	3.11869	-4.61284	-3.2083	5.21073	-3.95363	3.84893	-5.6643	-3.71512	3.25981	-0.308593	-2.88822	-3.1241	3.43018	-4.17716	4.61412
Q01518	CAP1_HUMAN	CAP1	Adenylyl cyclase-associated protein 1	9.55019	9.57568	9.79832	9.33139	9.43885	9.80014	9.6883	9.16814	9.14287	9.36694	9.01115	9.61253	8.85115	8.96911	9.50172	9.05884	8.88705	9.72101	9.72203	9.01159	9.12102	9.34501	9.36127	9.15311	9.25509	9.2291	9.15845	9.8134	9.51959	9.44374	9.11823	9.63291	9.46621	9.16393	9.27482	8.63112	9.01645	9.37331	8.92149	9.57926	8.80725	9.27709	9.45121	8.79225	9.17164	8.70362
Q96AY3	FKB10_HUMAN	FKBP10	Peptidyl-prolyl cis-trans isomerase FKBP10	7.35835	8.38615	8.03445	7.7584	8.75746	8.14946	7.74476	8.05037	7.71437	7.90018	7.93435	7.85482	7.78762	7.77091	8.16673	6.97891	7.76421	8.09074	8.24369	8.16619	7.88879	8.23956	8.05628	8.30456	8.47536	8.06826	7.72409	7.31873	7.51964	8.0766	7.77762	8.93515	8.86947	7.22503	8.28862	7.38873	8.01235	8.56044	7.77151	8.59626	8.27225	9.13169	7.32616	6.08107	8.40195	6.20979
Q9Y5J1	UTP18_HUMAN	UTP18	U3 small nucleolar RNA-associated protein 18 homolog	-3.06211	-3.42204	-2.01516	-2.84036	-3.72553	-2.5007	2.84102	-5.01395	3.68798	-3.25316	-4.67086	-2.14818	-2.94813	-3.33105	-2.38753	-5.65154	-4.96481	-2.79591	5.14576	6.22273	6.04658	6.30878	-4.84809	-3.12541	-2.6693	-4.36541	-4.16144	-3.69985	-5.13891	-3.03433	-5.35378	4.57724	-2.60037	-2.9242	-5.31067	-3.60177	-2.89089	-4.10066	-4.02396	-4.76649	-3.74339	4.09886	-4.71526	5.29498	-3.60256	-4.61797
O95295	SNAPN_HUMAN	SNAPIN	SNARE-associated protein Snapin	7.74863	7.66724	6.60193	7.20307	6.27351	7.07218	6.83473	7.57038	7.57571	7.41371	5.53803	6.54378	7.87779	6.38505	6.88819	6.2744	6.98546	6.61797	5.18305	6.79553	7.75329	5.51531	7.81096	6.1744	6.34593	7.36724	5.72331	7.24421	5.84598	4.77441	5.41947	6.99946	6.79307	6.16798	6.70435	2.17239	7.64593	6.79771	6.88114	7.01688	6.98685	6.54447	6.38214	8.09524	2.75704	6.03742
P40926	MDHM_HUMAN	MDH2	\Malate dehydrogenase, mitochondrial\""	12.6623	12.6171	12.5844	13.0601	11.7018	12.1388	12.6595	12.6251	12.7264	12.4735	12.1355	12.737	11.4753	12.392	11.9586	12.5155	11.6742	12.3046	12.2703	12.4625	12.4521	11.9511	12.2485	12.3418	11.1569	12.3306	11.8507	11.7639	12.3547	12.2962	11.8502	12.3236	12.3982	11.6634	11.7901	12.0066	11.8994	12.0706	11.7444	12.0015	12.8837	12.4687	12.3398	11.2214	11.8678	12.1504
P04406	G3P_HUMAN	GAPDH	Glyceraldehyde-3-phosphate dehydrogenase	11.7414	10.8145	11.7984	11.2687	10.5583	10.7109	11.4055	11.227	11.3371	11.2363	11.4217	11.279	11.2003	11.3057	11.7291	11.4464	10.4701	11.3459	10.7998	11.5503	11.668	10.6369	11.8032	10.4783	10.4298	11.2803	11.5487	10.8065	11.6201	11.4401	11.264	11.2192	11.1024	10.9524	10.481	10.8557	11.0513	11.6648	11.219	11.2548	10.54	11.1521	10.5826	10.6396	10.9182	10.6093
Q92900	RENT1_HUMAN	UPF1	Regulator of nonsense transcripts 1	6.97506	7.96384	7.93589	8.03633	8.55554	7.43216	8.0882	7.98521	7.8185	8.22475	7.92374	7.58188	8.74232	8.56671	7.93366	8.42573	7.60185	8.07125	7.78635	8.17819	8.76462	8.64281	8.26322	7.86972	8.11244	8.94169	7.41279	7.95853	8.57351	7.71893	8.44319	7.92238	8.04703	7.88389	8.08111	7.49197	8.52829	7.20252	8.7721	8.50564	7.31792	8.04221	8.20126	7.08456	8.61145	8.05775
Q9H0W5	CCDC8_HUMAN	CCDC8	Coiled-coil domain-containing protein 8	4.85875	6.45098	4.56564	6.47352	5.78952	4.39669	4.71966	3.0238	5.39034	3.48652	5.48683	4.11761	4.75946	3.9491	3.02935	3.04979	3.65528	3.08092	4.939	0.0496496	4.60945	1.93749	4.07905	1.12912	6.30155	4.60487	4.76592	3.43008	4.23973	2.75417	2.31185	7.43439	4.66127	4.21621	5.44187	1.70538	6.99635	6.30031	5.26671	3.3999	4.93054	5.67292	4.6856	3.57578	4.03897	-4.04971
P78362	SRPK2_HUMAN	SRPK2	SRSF protein kinase 2	6.06297	6.52407	7.43969	7.77092	5.91681	6.2414	6.60352	7.38045	7.67349	7.33009	7.42292	6.19467	7.44564	7.23667	7.71173	7.03645	5.68259	6.73441	7.4755	5.553	6.08114	8.02735	5.46705	5.94092	6.04995	6.67582	6.88042	7.63755	6.80541	6.92859	6.08776	6.64587	7.21344	4.44222	7.57281	5.29867	5.67026	6.78931	7.30114	6.96345	6.20631	7.48187	5.32001	7.14793	5.89864	5.92805
A0A0A0MR04;B4DI03;K7EJQ7;Q9BY50	A0A0A0MR04_HUMAN;B4DI03_HUMAN;K7EJQ7_HUMAN;SC11C_HUMAN	SEC11C	Signal peptidase complex catalytic subunit SEC11C;Signal peptidase complex catalytic subunit SEC11;Signal peptidase complex catalytic subunit SEC11;Signal peptidase complex catalytic subunit SEC11C	3.93185	-3.4297	-2.9083	-2.17046	-2.61587	-3.33713	-3.77377	-3.41528	1.90378	1.13596	-2.68127	-2.3143	-2.88044	-2.6328	-2.64738	2.30612	-4.79798	0.485391	2.89821	5.12558	-2.63392	-2.86609	-3.27195	-3.56387	-2.94611	-4.12721	-2.42915	-4.41257	-5.58916	-1.73009	-1.78466	2.86929	4.85208	4.03674	4.00471	-0.600381	4.28185	-0.150182	-2.99428	-0.517826	-1.20576	-3.73176	4.33167	5.50744	4.47428	-0.542228
D6R938;E9PBG7;E9PF82;Q13557	D6R938_HUMAN;E9PBG7_HUMAN;E9PF82_HUMAN;KCC2D_HUMAN	CAMK2D	\Calcium/calmodulin-dependent protein kinase (CaM kinase) II delta, isoform CRA_e;Calcium/calmodulin-dependent protein kinase type II subunit delta;Calcium/calmodulin-dependent protein kinase type II subunit delta;Calcium/calmodulin-dependent protein kinase type II subunit delta\""	7.52199	7.11091	7.07604	7.25858	6.74756	7.34687	7.02215	5.69421	6.74614	6.32235	6.02618	5.88059	8.35052	7.00576	6.96864	7.59043	7.58392	7.54155	7.65677	7.86021	7.26034	6.99109	8.12383	7.12025	7.66982	7.76933	6.22012	7.63142	6.63544	7.07213	7.51455	7.15996	7.58253	8.02404	7.6961	8.29727	8.18775	6.70711	6.57566	7.54284	6.65417	6.03545	7.86861	7.74112	7.90025	7.61787
O43396	TXNL1_HUMAN	TXNL1	Thioredoxin-like protein 1	7.51604	7.57853	8.1862	7.77453	7.87933	7.74783	8.0652	7.33327	7.891	7.92816	7.91215	8.17426	7.27714	9.04168	8.53264	8.88851	7.81982	7.86927	7.19861	5.98687	7.58161	7.44215	7.04709	7.86438	7.83185	7.71594	8.12734	6.54715	8.13725	8.12108	7.60753	8.18887	7.69135	7.28369	7.35274	7.92523	6.81741	7.82053	7.41342	6.75524	8.55812	6.67685	7.82458	6.66949	7.72006	7.54043
E9PF18;Q16836	E9PF18_HUMAN;HCDH_HUMAN	HADH	\Hydroxyacyl-coenzyme A dehydrogenase, mitochondrial;Hydroxyacyl-coenzyme A dehydrogenase, mitochondrial\""	9.39826	9.43423	9.01729	9.23223	9.22275	8.92792	8.88371	9.07234	9.09758	9.59933	8.40533	9.13269	9.36737	9.2601	9.11061	9.46869	9.01178	9.32649	9.96909	9.89011	10.1362	9.94407	9.89716	10.0521	9.03797	8.59804	8.98019	9.16962	9.1926	9.16776	9.54522	9.49394	8.93512	9.75532	9.14659	9.76083	10.2573	9.46897	9.26591	9.54072	9.66092	9.41434	9.94344	9.78982	10.1937	10.1355
G3XAG1;Q96ME7	G3XAG1_HUMAN;ZN512_HUMAN	ZNF512	Zinc finger protein 512	6.8395	8.00631	7.3522	7.92467	7.15956	7.86221	7.23448	6.6042	7.86251	7.47291	7.19389	7.835	7.16822	7.99661	8.38624	8.71165	7.99046	8.04105	8.12165	6.89345	7.30465	8.13708	7.03821	7.08664	7.00244	7.02276	7.39279	7.38682	7.07194	7.40946	8.05773	8.30973	7.24409	7.8505	7.50553	7.73464	7.34443	7.68054	8.00077	8.14037	8.138	7.43381	8.10459	8.65094	8.15195	8.50897
P14923	PLAK_HUMAN	JUP	Junction plakoglobin	6.71629	7.48434	5.69456	6.05225	7.09701	5.80547	6.18603	6.15431	4.30574	5.01512	6.08169	5.45479	5.97752	7.15279	7.13275	7.12878	6.92274	6.88936	7.21228	7.67601	7.1302	6.61358	7.01162	7.17056	7.86594	5.69743	6.98814	6.84173	6.45355	6.64888	6.94583	6.5746	7.80301	9.49598	6.57146	8.08475	7.15785	6.34525	5.5358	6.04115	6.68008	6.80041	7.57962	6.72305	6.549	7.71486
P21912	SDHB_HUMAN	SDHB	\Succinate dehydrogenase [ubiquinone] iron-sulfur subunit, mitochondrial\""	8.60463	8.80568	7.90931	7.61769	8.57678	9.13754	7.50071	8.49938	8.55432	9.08997	8.66483	8.51851	8.61531	8.54702	8.44553	8.63989	8.73201	8.88073	8.48468	8.06564	8.48015	7.33092	8.20945	8.70646	8.45184	8.00275	8.23355	6.85504	8.75666	8.23546	9.14801	8.84544	8.43661	7.19127	7.52383	7.65444	8.44049	8.34017	6.5793	8.13842	7.90972	7.78143	9.5672	7.87199	8.48807	9.37066
Q7Z2K6	ERMP1_HUMAN	ERMP1	Endoplasmic reticulum metallopeptidase 1	5.54791	6.79308	5.81127	6.1701	6.2818	6.90813	5.28432	5.50719	5.72901	6.03928	5.17323	6.34654	6.17779	6.05316	5.8742	5.49874	6.78676	6.7569	7.13879	7.36606	4.02589	6.7878	6.90544	7.28646	6.26004	6.47846	6.78264	7.7978	5.86929	6.6655	6.75908	6.32069	7.27204	7.62601	6.6736	6.83986	7.24348	6.83645	7.26467	6.59243	6.46626	6.84251	7.12985	5.74428	5.87792	7.42476
Q9Y320	TMX2_HUMAN	TMX2	Thioredoxin-related transmembrane protein 2	4.52055	6.47811	6.23949	5.48187	6.23241	7.41819	5.96163	6.17236	6.07642	6.12603	0.055995	6.35703	7.33689	6.80129	6.77618	7.35405	6.81603	6.05206	6.19914	7.2496	6.96357	7.63087	5.96577	-4.88743	6.4879	6.21519	6.22247	8.39244	7.05057	6.86709	6.30392	6.97805	6.4584	2.84048	5.17266	5.57721	5.67688	8.08537	6.2917	6.64178	7.90305	7.5457	5.97102	6.38424	7.6199	6.27842
Q9NZT2	OGFR_HUMAN	OGFR	Opioid growth factor receptor	4.75374	5.01947	5.9634	5.61757	6.47665	6.32545	6.52971	5.19589	5.74506	6.01636	6.84917	4.60108	7.02053	5.15447	6.33489	5.48128	5.29668	4.33772	6.73227	7.36652	7.08168	6.76989	6.00892	3.49749	5.60578	5.46011	6.29828	4.6927	4.58073	4.70532	5.67342	4.87419	3.68135	4.30747	6.39569	6.47232	2.80928	4.17024	5.53147	6.64202	1.35605	5.28881	5.29866	5.58121	5.00995	4.59031
P16989	YBOX3_HUMAN	YBX3	Y-box-binding protein 3	8.22438	9.44466	9.58582	9.5913	7.85803	8.92638	10.4232	9.3579	9.43656	8.43775	9.20318	9.28422	9.23338	9.46414	9.12247	9.33357	8.41445	9.55924	8.67941	8.244	8.54743	9.95563	8.21657	7.6838	8.55005	8.0568	9.64243	7.59424	9.76837	9.42054	8.80901	8.7152	9.36214	7.56795	9.34403	8.79271	8.92261	8.92911	8.42816	8.93196	7.88369	9.16155	8.77775	6.92872	8.62433	9.18387
Q13501	SQSTM_HUMAN	SQSTM1	Sequestosome-1	6.65201	8.02957	7.28284	6.73778	6.68849	8.25126	6.67151	6.02323	5.8536	6.28903	6.12193	5.70992	7.20133	5.79962	5.21946	5.45903	6.57698	6.39806	7.33261	7.19923	6.44206	7.3568	6.0182	4.4602	5.42934	7.29348	6.11544	6.3989	2.61354	5.2921	5.76763	6.52645	7.1933	3.93943	7.46187	6.8571	5.91729	6.45583	6.2323	5.77897	7.19727	6.92956	5.97312	5.69957	6.56288	5.51187
Q13901	C1D_HUMAN	C1D	Nuclear nucleic acid-binding protein C1D	3.22756	4.06239	5.00503	-3.35453	0.17753	-1.06398	3.06934	-2.15114	3.27534	-3.2809	-3.75805	-4.33486	5.59094	-2.33144	1.81218	-2.6375	-3.0046	-3.7015	1.6691	5.54557	-4.44945	5.25818	3.43851	4.75592	-3.35658	-2.56858	-4.01663	-4.99744	3.23307	-2.78506	-3.49897	2.28437	-2.93178	-2.85627	-3.08022	-4.77056	-3.22899	-5.22163	0.56943	-2.36847	4.92889	2.62273	3.35726	-4.42422	4.2535	4.95519
B5MCF9;O00541	B5MCF9_HUMAN;PESC_HUMAN	PES1	Pescadillo homolog	7.79092	8.24338	7.62421	7.69209	8.81259	9.08365	8.18579	7.86529	8.35613	7.89131	7.41465	8.46547	8.05342	7.59341	7.66126	8.14288	7.47185	7.89734	7.57437	8.69825	7.34047	5.60466	6.15228	8.24896	7.45375	8.16524	7.7249	8.58955	7.88655	7.78002	8.05279	7.98513	7.40327	7.57276	6.93285	7.47094	8.65846	7.40827	7.75091	7.37249	7.95247	8.0768	7.54907	5.87693	7.12767	8.04142
Q9NZT1	CALL5_HUMAN	CALML5	Calmodulin-like protein 5	5.24452	5.01872	3.72277	3.15888	6.87309	4.18547	3.47941	-4.37322	4.05169	3.38642	-2.37603	3.50085	-2.92666	2.62613	-3.22634	-2.70342	-3.16975	5.08821	7.129	-3.93219	5.97743	-3.01676	-2.59142	-3.11776	5.44212	-5.165	4.5484	-3.94986	3.86318	3.72455	-3.73604	-2.34041	5.88855	7.24372	4.15909	4.46894	-2.57536	-2.82236	2.01045	-2.73634	-3.06449	-3.94254	5.90553	4.82222	-3.68487	-2.976
Q08J23	NSUN2_HUMAN	NSUN2	tRNA (cytosine(34)-C(5))-methyltransferase	8.14446	8.28545	6.87555	7.43569	6.83372	8.08	7.63443	7.52184	7.46683	6.9611	6.97801	7.70509	7.76523	7.7075	8.37739	7.36838	7.72826	7.50637	7.97799	8.54942	7.61585	8.25153	7.75146	7.7455	8.32658	7.2708	7.69067	8.60585	7.3262	7.69843	7.37787	8.00212	7.18151	7.27656	7.97491	7.11965	7.68548	7.69907	7.3278	7.97375	6.90554	7.72787	7.75633	7.78021	7.71912	7.48565
A0A087WWD4;P13591	A0A087WWD4_HUMAN;NCAM1_HUMAN	NCAM1	Neural cell adhesion molecule 1	-1.24599	3.38866	-2.01988	3.56539	0.155126	2.71158	3.39901	3.21531	3.20288	-3.94453	3.67145	3.47213	5.00825	3.7604	3.75345	3.56035	3.72562	4.0362	5.64538	5.80894	6.75935	-1.93739	6.46076	6.13176	0.810477	4.4249	3.33623	4.64161	3.76749	3.78724	4.63092	-2.22919	4.85787	4.39834	5.46079	4.84634	5.90936	1.8372	5.47479	5.06728	5.9005	4.61676	6.63788	6.98211	4.20509	5.48552
Q93009	UBP7_HUMAN	USP7	Ubiquitin carboxyl-terminal hydrolase 7	8.65926	6.88733	7.45221	6.51533	7.97114	6.86382	8.45674	8.7355	7.87925	7.13564	8.57706	7.45306	7.29673	8.0666	8.91446	7.93574	7.82258	8.27357	7.46852	8.68937	8.35242	8.11831	8.13066	7.07564	7.85251	7.99156	9.00074	8.05066	7.75771	7.85909	7.99577	7.65746	8.08217	8.33732	8.24061	7.77344	8.04808	7.93433	8.41944	8.14339	6.945	7.69382	8.38081	6.58723	8.18557	8.40871
Q08257	QOR_HUMAN	CRYZ	Quinone oxidoreductase	7.475	7.82981	7.90693	8.19673	6.00846	8.06635	7.55994	8.03397	7.54099	7.78416	6.41222	7.86378	7.5028	8.28617	8.231	8.69552	7.97196	8.00995	7.07882	8.41445	7.45304	7.76041	7.97664	8.71123	8.65767	8.29005	7.78794	8.62523	8.38017	8.47885	8.85383	8.04017	8.63232	6.98868	8.56652	8.29434	8.26267	8.49882	8.44192	7.83652	7.5187	5.96133	7.31193	8.60444	8.16562	8.38859
P18206	VINC_HUMAN	VCL	Vinculin	7.86341	8.32837	8.11958	7.9373	8.44566	8.23764	7.91037	8.31641	7.94538	9.25863	7.02988	7.90382	8.46356	7.89024	8.93459	6.95533	7.72632	7.67712	7.21727	6.56644	8.37392	7.50999	8.05244	7.22746	9.26879	7.72912	8.68377	8.6986	7.69226	8.67319	8.64694	7.99699	7.86712	8.12922	8.28284	8.07504	7.59577	7.88141	7.94161	8.4889	8.27733	7.73055	8.35214	8.68301	7.54652	8.47846
A0A140TA86;Q5XKP0	A0A140TA86_HUMAN;MIC13_HUMAN	C19orf70;MIC13	MICOS complex subunit MIC13	7.505	6.92126	7.06492	6.82579	7.28199	7.27324	5.19424	5.55515	5.94168	4.32516	8.01029	7.50065	7.59087	7.25787	5.66909	7.05463	5.45028	7.37115	7.95201	6.54752	8.03089	7.56207	8.15838	7.17085	7.6561	5.03301	7.00737	7.84381	6.09082	6.47581	7.76422	-4.30607	7.79238	7.41405	6.062	7.28098	4.78177	7.04946	6.35056	7.74333	7.75428	8.26293	7.9481	7.95442	6.74525	8.02331
P60709	ACTB_HUMAN	ACTB	\Actin, cytoplasmic 1\""	13.0211	13.0093	13.193	13.0442	12.919	13.541	12.4071	13.2122	12.5361	11.6482	12.149	13.306	12.4834	13.432	12.4869	11.7371	12.6507	12.5058	13.2101	12.5156	13.176	12.5707	12.0548	12.1769	12.6468	12.9553	13.6125	11.4632	12.8366	13.2423	12.4973	12.6899	12.3219	12.2839	13.9624	13.1969	13.1737	12.4719	12.9251	12.5007	11.9542	13.7954	11.8612	12.2153	12.3086	13.6173
O14929	HAT1_HUMAN	HAT1	Histone acetyltransferase type B catalytic subunit	7.62147	7.32719	7.52055	6.87915	6.36966	7.95781	7.42939	6.74173	6.93583	8.11825	5.60927	7.21196	7.97531	7.48994	8.16138	7.92024	7.21515	6.89174	8.68076	6.96534	8.35569	7.5438	7.57823	7.26485	8.46544	7.33566	7.78738	7.69325	7.37454	7.17585	6.8534	7.78962	7.86371	8.09038	8.13683	7.91128	7.16296	7.13787	7.17674	8.05055	8.45866	6.5903	7.41101	7.2077	7.66555	7.60842
B5MCD7;O43759	B5MCD7_HUMAN;SNG1_HUMAN	SYNGR1	Synaptogyrin-1	0.872879	5.56202	5.92152	-3.55413	4.96583	3.23492	4.91935	4.86952	4.88522	5.98039	4.71652	5.63977	6.3294	6.01905	6.32265	5.81814	6.01651	6.27525	6.41529	6.73109	6.25259	4.97945	5.38131	5.58801	6.91836	6.33637	6.38484	6.0437	5.92305	6.08375	6.18539	6.40259	6.10508	4.54973	4.24239	1.48565	5.2846	5.5009	4.69746	6.25563	6.15055	5.9348	4.43677	4.4049	5.85684	6.13088
P55809	SCOT1_HUMAN	OXCT1	\Succinyl-CoA:3-ketoacid coenzyme A transferase 1, mitochondrial\""	8.26177	8.23261	8.5789	8.41963	8.42195	8.84273	7.80549	8.65935	8.53992	9.04574	8.82305	8.65135	9.45926	8.50385	9.0379	9.11882	8.7459	8.78346	9.34443	8.67908	8.9857	9.33214	9.41023	8.97619	9.18993	9.21625	8.82288	8.18574	9.19143	9.29594	8.86499	9.35976	9.05593	8.76702	8.42179	9.55107	9.51429	9.02297	8.40178	8.44924	8.69406	8.9032	9.65903	7.8253	8.93822	9.31304
Q14019	COTL1_HUMAN	COTL1	Coactosin-like protein	8.32363	8.32867	8.56792	8.33962	7.81083	8.87155	8.14672	8.668	8.27884	8.97307	9.13496	8.38916	8.25397	8.17015	7.74141	7.87258	8.77541	8.02159	7.67111	8.32544	8.36914	9.10822	6.99677	7.77982	8.19198	7.74297	8.12304	7.94135	8.08131	8.17569	7.62542	8.58206	8.08487	8.64724	7.11597	7.65227	7.8872	8.26841	7.19185	7.47374	7.83611	8.21258	7.12709	5.99494	7.89306	7.32797
Q96HS1	PGAM5_HUMAN	PGAM5	\Serine/threonine-protein phosphatase PGAM5, mitochondrial\""	9.55701	9.84376	8.40514	9.16296	8.45462	9.14833	8.61982	8.4412	8.89175	9.0204	8.94897	8.98	9.02044	8.66209	8.64643	8.45132	9.02421	8.88126	8.07257	9.15696	8.55702	8.17627	9.18603	8.88212	8.60648	8.62437	8.98086	9.05994	8.95173	8.35141	8.41166	9.51433	8.85685	7.60654	7.35914	8.67142	8.40594	8.90352	7.96385	7.32315	9.35578	8.89025	9.43556	9.17965	8.10568	7.81918
E7ERI8;E7EW49	E7ERI8_HUMAN;E7EW49_HUMAN	CLASP2	CLIP-associating protein 2	5.25198	3.39038	4.24851	4.05927	2.92933	-2.35729	4.1201	4.14358	4.16097	4.19979	4.34361	-3.14031	5.33259	3.36275	4.34922	-2.85734	-4.62139	2.31586	-1.70985	4.6973	1.30494	-1.29084	1.50641	-3.34675	3.18144	4.19872	4.46429	4.71596	-3.14468	3.5994	2.86237	3.37138	5.18971	2.86331	-3.04992	-2.74626	5.13195	3.21172	-3.5026	2.62709	-0.135236	3.4586	4.83335	-4.4248	5.19402	-2.81244
Q96K76	UBP47_HUMAN	USP47	Ubiquitin carboxyl-terminal hydrolase 47	-2.9915	5.31862	6.205	-2.45376	5.66772	8.48386	1.10754	4.13204	4.34986	4.56081	4.56641	4.21336	6.50341	4.37688	7.69232	7.09501	4.76304	4.3874	3.64551	8.09228	6.063	6.46439	4.6542	4.77527	4.64803	5.82057	4.62717	4.34213	4.24289	4.20863	-2.54269	4.75115	4.90359	-2.48167	5.01549	3.84859	4.74781	-2.66796	1.74817	3.12236	-2.85029	3.91718	3.9725	6.49045	-3.96302	4.40633
P41091	IF2G_HUMAN	EIF2S3	Eukaryotic translation initiation factor 2 subunit 3	9.35701	8.08727	8.4106	8.56785	8.38237	9.01762	8.77319	7.81813	9.37765	9.25545	8.64864	8.89299	8.72899	9.31314	9.35621	9.84172	9.30621	9.32951	8.86242	8.66141	9.6481	8.96886	8.99302	9.86799	9.81103	9.07138	9.11443	7.01737	9.0393	8.59847	9.18641	9.26173	9.32745	8.65821	9.29443	8.0421	9.91046	9.32203	8.74078	8.95349	9.85417	9.34237	7.96518	9.11219	9.37291	8.55933
A0A087WUD1	A0A087WUD1_HUMAN	ZNF787	Zinc finger protein 787	5.72937	4.83937	3.09782	5.55647	6.42957	4.68568	5.93535	5.98303	4.80625	1.81651	5.54465	4.65822	3.89848	2.52125	-2.25792	6.17965	-1.24576	-3.67397	3.3962	4.31393	5.83375	-2.83758	2.87825	-3.73687	4.04026	5.20455	4.66011	5.42994	6.22027	3.92381	5.12275	5.93159	0.866808	-2.74531	-0.865422	3.92579	3.87709	6.39271	6.17354	4.73145	3.42964	5.5151	5.27817	2.95948	2.92421	-4.3716
Q9HAV4	XPO5_HUMAN	XPO5	Exportin-5	8.19783	7.26834	7.37323	7.26692	6.83461	7.11191	7.59712	6.8133	6.89883	6.91653	7.41078	7.32405	7.75728	7.27487	7.14234	6.8668	7.71836	6.85742	6.68992	5.21457	6.32407	6.91968	6.08308	7.11428	7.01154	7.50235	6.26359	7.29458	6.46196	6.33618	7.21657	6.88311	7.49259	7.7833	6.92858	7.96141	7.59986	7.4753	7.51202	7.53553	6.79836	6.83466	7.31268	7.54312	6.42574	7.03432
Q13637	RAB32_HUMAN	RAB32	Ras-related protein Rab-32	5.68746	6.14	6.50527	6.69467	6.64319	7.22012	6.79517	6.55624	6.53556	5.30834	6.13667	6.36454	6.05536	5.88395	6.66139	6.90091	6.6714	7.41143	4.5944	7.62846	6.61737	7.50518	7.19631	6.97742	6.76997	6.80264	5.33498	6.9133	7.04787	6.48562	7.24088	6.08688	6.55555	7.13969	5.22724	8.41504	5.21651	7.23687	7.33318	7.88653	7.79738	7.51225	6.79931	7.41981	8.06526	7.45919
Q5VTL8	PR38B_HUMAN	PRPF38B	Pre-mRNA-splicing factor 38B	6.09971	7.36872	6.51401	7.3687	7.14602	7.09913	6.41729	6.91013	6.85189	7.20321	6.22652	5.4607	5.47521	4.65825	6.31695	4.25971	5.76451	5.4481	6.67893	7.23743	6.85862	7.28434	6.35912	6.44275	5.86386	6.29624	4.03928	6.38645	4.89009	5.81789	7.47106	6.1479	7.66346	7.74574	5.95779	7.45731	6.69298	7.77366	3.61835	6.68237	7.2486	7.59761	6.18819	4.20526	6.11947	6.77761
Q587I9	SFT2C_HUMAN	SFT2D3	Vesicle transport protein SFT2C	-5.0251	-2.96343	-2.96808	-1.96843	-3.71989	-3.49495	-2.58175	-2.79234	-2.60198	-3.43711	-2.52212	-4.98467	-4.75988	-3.86647	-3.94488	-4.25227	-2.81723	-2.63852	-3.44392	-3.42159	-2.87175	-2.81263	-3.25256	-3.07237	-3.16744	-4.10906	-2.87049	-2.97409	-2.51918	-2.6125	-3.16071	-4.20931	-3.1702	-3.36057	-2.95344	-5.05061	-4.14289	-2.51152	-3.61024	-2.3484	-3.50275	-2.70199	5.01317	-3.93933	-3.1576	-5.79591
B3KVZ3;D6RBJ6;Q9H3R5	B3KVZ3_HUMAN;D6RBJ6_HUMAN;CENPH_HUMAN	CENPH	Centromere protein H	2.86734	3.61913	3.47417	3.31864	2.57511	-3.16227	3.38935	3.1929	2.91031	-3.87236	4.44059	3.22118	-2.84662	1.67416	-2.44621	2.85412	-2.63346	1.48285	2.85641	0.47958	2.81717	3.1684	3.39181	0.980405	3.13978	2.97931	2.72041	2.98231	-3.34797	2.62614	-4.91511	0.263881	1.16047	-5.07119	3.40318	-3.13213	3.57878	-3.30719	3.28598	1.67009	3.17971	2.29613	2.7483	3.43847	3.17866	3.08501
Q92522	H1X_HUMAN	H1FX	Histone H1x	9.00847	8.18185	8.87888	9.79099	8.65101	9.05795	8.42878	9.28293	9.23813	8.43783	8.91768	9.54426	8.30065	10.048	8.16457	8.49302	8.4873	9.1295	9.34762	8.78594	9.38089	8.95204	7.80497	8.84036	9.21429	8.94123	8.24331	9.85101	9.21479	9.01606	8.13443	9.44102	7.96968	9.35045	8.3511	8.77595	9.20797	9.11698	9.36869	8.9428	9.64462	8.54483	9.93274	8.56061	8.7512	8.55392
P20618	PSB1_HUMAN	PSMB1	Proteasome subunit beta type-1	9.04254	8.94919	8.67031	8.42922	8.02635	8.26661	8.60761	8.74118	8.37982	8.04912	9.09406	8.01337	9.2262	8.77492	9.16159	8.81074	7.81188	8.55701	8.68398	8.25983	9.11387	8.38058	9.26386	8.73545	8.37745	7.90747	7.84214	8.23114	9.37602	8.88051	8.97863	8.58931	9.03173	8.11904	8.28733	9.2354	8.79045	8.91778	8.57447	8.76878	7.49405	8.70444	8.376	7.10497	9.49495	8.73694
Q9NXW2	DJB12_HUMAN	DNAJB12	DnaJ homolog subfamily B member 12	3.43022	2.0652	-2.33599	1.8978	-4.19196	-1.77879	-3.4521	-3.28552	-2.20135	-2.27892	0.251927	-3.9455	3.62726	1.89363	2.0506	-4.73379	3.72857	-5.40502	-2.89602	-3.24471	2.51582	-4.09545	4.39746	1.66208	3.09063	3.70928	4.99844	-3.10072	-2.67413	4.68392	-3.21064	2.66093	-3.21086	3.83211	2.10361	3.36528	5.17155	-5.52796	5.66127	2.51032	3.82698	-1.34688	5.81294	4.49679	2.6909	0.770815
P51610	HCFC1_HUMAN	HCFC1	Host cell factor 1	8.95544	8.41846	8.5537	8.34875	8.69961	8.9493	8.17189	8.35023	8.67662	8.99615	9.16343	7.9898	8.67128	8.2196	8.49063	7.78254	8.10593	8.4269	7.90099	8.34479	8.35937	8.53621	8.00589	7.18123	8.8969	8.11977	8.26039	8.3979	8.34389	8.46034	7.93944	8.05516	7.99827	7.95937	8.4776	8.12986	8.50798	8.33629	8.54931	7.12386	8.43313	8.1506	8.41725	8.51303	7.91984	8.44468
Q9BWD1	THIC_HUMAN	ACAT2	\Acetyl-CoA acetyltransferase, cytosolic\""	7.47105	8.82781	8.64053	8.71509	9.58639	8.43626	8.39598	8.52353	8.21609	8.69358	8.80857	8.77671	9.55958	8.29923	8.09081	8.77117	9.19256	8.02217	8.73175	9.13843	9.23231	9.14987	8.90435	9.73766	8.40659	7.9745	8.76978	9.5628	8.68602	8.01053	8.16274	9.02593	9.60272	8.92596	7.63314	9.50729	9.24943	7.51397	9.58924	8.94512	9.82868	8.07262	8.60437	8.50618	9.36251	8.07723
Q96EY7	PTCD3_HUMAN	PTCD3	\Pentatricopeptide repeat domain-containing protein 3, mitochondrial\""	7.20911	7.18067	6.02843	6.08807	6.24791	6.4047	5.73939	6.15728	6.76436	7.70608	5.64918	6.31593	6.59276	6.76251	6.83889	6.51086	6.91573	6.54837	7.38302	6.52992	7.68748	6.40662	7.31817	7.94247	6.67219	7.21264	6.23693	6.16788	7.14028	6.74948	7.67552	7.00792	7.709	7.65588	6.96518	7.08124	6.87578	6.98576	6.82154	7.20808	6.23425	6.72449	6.57632	7.27877	7.78153	7.30487
P23378	GCSP_HUMAN	GLDC	\Glycine dehydrogenase (decarboxylating), mitochondrial\""	5.5487	4.74411	3.62168	3.74669	5.2122	5.53795	6.2105	-2.58137	-3.74996	8.34273	5.76083	3.8813	6.13553	4.4741	4.04101	7.96997	5.85014	7.49648	6.38312	2.57918	6.69847	1.9922	4.99789	6.68332	5.00114	-1.44823	4.96825	-3.01354	5.06998	4.6114	6.57059	6.8921	5.67382	5.60799	6.92638	5.8376	6.4345	8.13681	6.81145	6.01582	6.09094	6.57477	5.32132	6.43905	6.21332	6.91809
Q6NVY1	HIBCH_HUMAN	HIBCH	\3-hydroxyisobutyryl-CoA hydrolase, mitochondrial\""	7.74975	6.8212	7.09338	7.24716	5.94505	7.26011	6.54772	6.86401	7.13754	7.63707	7.9822	7.16948	7.18719	6.77564	6.8784	7.56167	7.41293	7.60563	8.23651	7.42638	7.04912	6.96484	7.22748	8.61846	6.98513	8.03099	7.03093	7.84826	7.51739	7.64225	8.04393	7.49892	7.98613	8.31491	7.88199	7.21745	8.8084	7.623	6.7086	8.47804	7.84563	7.37486	8.25281	8.26047	8.46991	7.3955
P18583	SON_HUMAN	SON	Protein SON	-2.62683	6.07846	3.85461	4.44144	5.81897	5.41432	4.79108	5.38833	4.14754	1.45402	-1.05064	3.61083	5.61419	6.45266	7.22672	5.59634	6.53792	6.30526	3.21656	6.88286	4.28319	6.93998	7.05574	7.69963	7.11148	6.08461	5.66381	6.72652	6.01329	7.23197	6.4806	4.53599	6.10217	6.11935	2.38367	6.41976	7.13809	6.89693	5.64317	5.79799	7.00929	5.85655	7.71841	8.68858	6.7132	6.06373
P09669	COX6C_HUMAN	COX6C	Cytochrome c oxidase subunit 6C	8.49	8.58173	8.19121	8.21416	8.95787	8.85131	6.89524	8.11686	8.40462	7.67792	8.97997	8.82547	8.34831	8.15996	7.78807	7.5712	8.44936	8.93523	8.15245	9.33645	8.13067	8.4651	8.16063	8.68274	8.28254	8.16749	8.05783	8.77737	8.67733	8.24667	8.76258	8.99028	8.19803	8.63241	7.68261	8.73047	8.04148	8.92422	9.37093	8.16511	8.61568	9.22631	8.25584	8.13723	9.75293	8.90439
P13639	EF2_HUMAN	EEF2	Elongation factor 2	11.7609	11.1512	11.7164	11.2482	11.1266	11.4167	11.7431	11.7992	11.5035	11.3529	11.8746	11.1933	11.663	11.6446	11.0263	11.429	11.2711	11.2283	11.274	12.0853	11.1273	11.8489	11.2981	10.9744	11.2666	11.2687	11.8427	11.1205	11.8666	11.632	11.6978	10.8294	11.6151	11.3523	11.5125	11.2018	11.1484	11.13	10.3683	11.9272	11.2938	11.1431	10.6378	11.3824	11.417	10.7988
P33993	MCM7_HUMAN	MCM7	DNA replication licensing factor MCM7	9.29456	8.9269	9.23387	9.17903	9.21776	8.90279	9.04087	9.23583	9.48742	9.35139	9.41549	8.93047	9.56151	9.67737	9.38443	9.17005	9.61951	9.51522	9.78403	9.64497	10.0212	9.11393	10.1312	9.60984	9.78646	9.40455	9.34255	9.32188	9.23362	8.93736	9.63536	9.70755	9.60184	9.34268	8.73611	9.47913	8.97485	9.34659	8.92935	9.43699	8.98587	9.48224	9.23272	9.53784	8.98113	9.48103
P23526	SAHH_HUMAN	AHCY	Adenosylhomocysteinase	10.9157	10.4512	10.9517	10.4886	10.6946	10.3484	11.5331	10.5672	11.0304	10.8396	10.4047	10.9624	10.8265	10.398	10.8507	10.9618	11.3849	10.7711	10.576	10.274	10.8201	9.76479	10.7931	10.2733	10.4324	11.0377	10.3228	11.1407	10.9427	10.4755	10.6846	10.5288	10.6746	9.86191	10.3573	10.4885	10.7085	10.9528	10.1872	10.7701	10.0664	10.9742	10.2954	10.6699	10.4578	10.3855
P78347	GTF2I_HUMAN	GTF2I	General transcription factor II-I	7.95708	8.51589	8.04343	8.23694	7.40431	8.18011	8.98918	8.23623	8.53963	7.8867	9.50547	8.31231	8.75195	8.97053	8.56896	9.10816	8.63711	8.87177	8.68804	9.29088	8.27857	9.01875	8.23003	9.83949	8.75392	8.38242	8.08699	9.25507	9.66248	9.04358	8.17546	7.24377	8.723	8.39254	7.29722	7.32989	8.47101	7.73328	8.16855	8.94788	8.69739	9.14892	9.0633	8.44339	9.00062	8.83846
Q5HYB6	Q5HYB6_HUMAN	DKFZp686J1372	Epididymis luminal protein 189	9.81416	10.2778	10.6989	9.78231	9.06833	10.5012	10.9107	9.90113	9.9852	9.53872	9.71024	10.2286	9.8174	9.25882	10.1832	9.57378	8.31566	9.75079	8.71658	7.73584	7.95259	8.13592	8.516	8.86123	8.54835	9.26317	9.69621	9.63129	9.69226	10.5271	8.82486	8.23554	8.58054	8.30195	9.06011	9.48105	7.90887	8.35762	9.41855	8.32836	8.41496	7.6464	8.83243	7.64934	9.06181	8.26486
P33992	MCM5_HUMAN	MCM5	DNA replication licensing factor MCM5	9.35717	9.17295	8.98074	8.78756	8.46502	8.27866	9.13837	9.42707	9.39298	9.39275	8.24918	8.63315	9.3143	9.7573	8.75828	9.55966	9.48125	9.11246	9.31532	8.90733	9.7001	9.65503	8.71098	9.09916	9.3418	8.83059	9.86804	9.09904	9.76106	8.88835	8.65049	8.99747	9.3266	9.34389	9.91647	9.95816	9.96387	8.3995	9.38442	8.89451	8.83257	9.22657	8.7627	8.97701	8.57724	9.89524
Q99808	S29A1_HUMAN	SLC29A1	Equilibrative nucleoside transporter 1	4.51868	-2.43256	9.6922	5.82102	-5.44984	6.94303	4.3248	-2.13904	5.69165	4.80675	4.07181	4.24755	5.58834	6.65846	5.59271	6.59247	6.9711	5.74841	5.40921	4.20369	5.4237	6.00705	6.98771	7.52851	7.04068	5.31333	5.59768	7.20099	5.64888	6.65401	5.33094	5.96184	5.22274	5.89963	5.42933	4.5559	4.44987	6.79697	0.117584	4.59151	5.41799	1.78186	6.03859	5.97866	5.46713	7.03036
P62906	RL10A_HUMAN	RPL10A	60S ribosomal protein L10a	10.5014	9.9917	10.3512	10.0065	10.5122	10.7603	10.5995	9.78224	10.7198	10.2762	9.99881	9.66453	10.7181	10.0621	10.6829	10.8198	9.33563	10.5294	10.308	10.4217	10.5234	10.3484	10.0227	10.0246	10.7151	10.3154	10.7774	10.2609	10.0409	10.3177	10.555	10.2293	10.3601	9.79546	9.64171	9.60441	10.6534	9.98182	9.55596	10.5224	10.5042	10.7337	10.2629	10.7607	9.52809	10.3564
Q9Y3B7	RM11_HUMAN	MRPL11	\39S ribosomal protein L11, mitochondrial\""	9.86069	8.18155	6.92401	7.38538	8.35188	7.97869	6.84565	7.18949	7.53822	7.55388	8.46248	7.62446	7.41645	7.09036	7.04424	7.53643	8.5238	7.63222	8.00678	9.1366	8.61266	7.36065	7.53474	7.85029	8.2928	7.5941	7.00264	7.72393	7.80053	7.05882	8.11388	8.40225	7.80572	8.02348	8.9497	9.22811	8.30286	7.71522	9.06527	8.02894	7.10517	8.46773	8.78151	7.65317	8.14802	8.00951
Q9NPD3	EXOS4_HUMAN	EXOSC4	Exosome complex component RRP41	7.89689	7.45001	7.59803	6.97566	5.50027	7.08952	7.39105	6.76699	6.92191	4.77011	6.11053	6.35597	6.63632	7.39865	7.32396	7.34887	7.32274	7.35829	1.71883	7.43635	7.02579	6.6633	7.83389	5.70916	6.76262	7.87047	5.44829	7.94523	7.0102	5.65864	7.15093	6.45967	7.48617	7.00461	7.16384	7.28365	7.33743	7.34081	7.11278	7.32882	7.62328	7.33095	7.92729	7.03737	-3.03916	7.81068
O60832	DKC1_HUMAN	DKC1	H/ACA ribonucleoprotein complex subunit 4	6.99013	7.4319	7.68321	7.78996	7.82238	7.62871	7.67925	7.52203	7.50292	8.18221	7.56755	7.85733	6.4853	7.87348	7.50058	7.80542	6.79202	8.22646	7.29923	7.27706	8.54421	7.6133	8.23293	7.31311	5.59684	7.46762	7.82507	8.0403	8.40071	7.70418	7.28826	6.13377	7.69961	8.02752	7.70838	4.09482	8.02775	6.88013	7.56107	7.65079	7.25158	7.6438	7.89298	7.64322	8.2794	7.73496
Q86SK9	SCD5_HUMAN	SCD5	Stearoyl-CoA desaturase 5	-2.56147	3.27033	-3.00764	-2.07557	-4.31045	-2.64766	-2.32409	-3.11512	-2.58373	-5.46348	3.91702	-2.58645	4.47006	5.02045	-2.93398	4.00332	-3.27513	3.60713	1.0269	-4.68744	-3.6344	-3.56099	3.38973	-3.01046	5.28393	0.324388	-3.01839	4.99599	4.73526	3.99166	-3.08825	4.19307	-2.40569	4.21368	-3.6908	-2.81936	-4.6326	5.01438	2.00152	4.434	-2.56075	3.91071	4.72208	-3.15274	-2.81041	3.14399
Q92530	PSMF1_HUMAN	PSMF1	Proteasome inhibitor PI31 subunit	4.75606	7.12414	5.77457	5.46614	7.3799	7.61506	6.24895	5.63571	5.61231	1.95684	6.68951	5.37418	7.21019	6.62913	6.39203	5.9009	7.45268	6.52137	7.87987	7.11302	8.29482	7.11631	7.56631	7.14941	7.43507	6.67766	7.08231	6.65179	5.85567	5.80077	6.93622	6.35806	6.44244	6.19847	7.64281	5.43815	6.22486	4.13844	8.41876	7.72572	6.48076	4.87164	1.94574	7.77349	7.08937	7.01167
O94760	DDAH1_HUMAN	DDAH1	\N(G),N(G)-dimethylarginine dimethylaminohydrolase 1\""	7.74936	7.32218	6.57626	7.95702	8.30476	6.43633	6.89813	7.71316	6.47561	7.2562	5.82389	7.51594	8.20628	7.2195	8.35038	7.06463	6.59349	6.90342	6.92953	8.73947	8.52751	8.5189	7.4218	8.44652	8.62404	7.8457	7.67051	8.15678	7.50987	6.36953	7.82161	7.94008	7.56512	6.93075	8.83474	8.94301	6.21482	8.02753	7.32459	6.79829	8.53367	6.87944	6.92613	9.34556	7.07567	5.67996
Q9H4B0	OSGP2_HUMAN	OSGEPL1	\Probable tRNA N6-adenosine threonylcarbamoyltransferase, mitochondrial\""	-2.83162	-3.13264	-3.49766	-2.44566	-2.82927	-4.40059	-3.16932	-2.52244	-2.78012	3.21825	-2.56079	-2.30422	-2.75213	-3.29834	-5.29105	-2.77874	1.78748	-4.09506	-3.13847	-4.01314	3.5652	-3.06818	-0.0268519	3.21721	-2.72726	2.56547	-3.6823	1.88095	-5.24403	1.55583	3.21453	-4.66416	-3.32108	-3.36967	2.91743	-2.85175	2.27206	-3.48409	-4.19787	-3.66174	-3.35413	3.53118	1.11963	-3.17789	-2.98073	2.54359
P49748	ACADV_HUMAN	ACADVL	\Very long-chain specific acyl-CoA dehydrogenase, mitochondrial\""	8.7889	9.86016	9.36208	9.21072	9.29038	10.5559	9.16499	9.81029	9.50951	9.22625	9.56378	9.52986	10.1453	9.25817	8.96908	9.61522	9.06622	8.99655	8.98095	10.5499	8.85102	9.35769	9.27802	9.70071	9.72805	9.33205	9.84688	8.81801	9.65786	9.56329	9.47664	8.91324	9.9002	9.46541	10.8642	9.75924	9.91766	8.76553	9.87773	9.54406	9.96621	9.96414	8.53123	8.56797	9.8896	10.2842
Q9UI26	IPO11_HUMAN	IPO11	Importin-11	-3.4812	-0.700988	4.04324	1.45588	-3.22705	-2.36364	2.55935	5.37153	3.73731	-2.25048	3.3469	-2.0899	6.3454	1.99401	5.8615	2.99814	-0.384516	0.505082	5.86367	7.57406	3.9352	7.10862	5.92932	-4.35728	5.73159	4.93529	3.06381	5.33758	1.94665	1.88945	5.80341	2.89452	4.73298	3.5073	6.33981	2.60308	5.14596	4.77281	5.61185	4.00907	3.27671	3.70203	5.82322	5.38569	4.9028	3.69989
P23786	CPT2_HUMAN	CPT2	\Carnitine O-palmitoyltransferase 2, mitochondrial\""	7.11282	8.2241	7.85346	7.69807	8.73256	7.86541	7.60462	7.97154	7.95422	7.9568	7.98604	8.1512	8.51328	8.10836	8.49543	7.96043	8.3053	8.46208	8.9367	7.57874	8.71873	7.99385	8.85961	9.34727	7.81246	8.51869	7.44708	8.48717	7.85014	8.3173	8.57806	8.42639	8.7281	8.62596	8.80671	8.78546	8.93579	8.50164	8.70964	7.81463	9.01922	8.33407	9.10303	9.64758	9.26092	7.9791
P05198	IF2A_HUMAN	EIF2S1	Eukaryotic translation initiation factor 2 subunit 1	9.05149	8.23411	9.47027	8.81783	9.23623	8.7856	8.90697	9.30055	9.59754	8.57213	8.89237	9.04189	7.97622	8.82219	9.11152	8.13598	8.96207	8.70111	8.41173	9.95028	9.05403	8.93176	8.65206	8.99437	9.05152	9.15984	9.14225	8.56941	8.86718	8.29607	9.14358	9.16927	9.04545	8.29184	8.67425	8.41193	8.08611	9.37317	8.9692	8.98297	8.90368	9.16686	8.18753	7.18137	7.11041	8.68073
Q14738	2A5D_HUMAN	PPP2R5D	Serine/threonine-protein phosphatase 2A 56 kDa regulatory subunit delta isoform	7.57227	6.12798	6.56314	6.17977	6.95446	0.637524	7.08104	6.69361	6.55304	6.29297	6.40996	5.28759	7.28012	6.893	6.01199	6.29583	7.39956	7.9165	8.27704	5.8602	4.36043	6.88821	5.73829	5.88872	6.91836	7.49247	7.19849	8.04913	6.61578	6.69725	7.05926	7.24012	6.29688	6.38886	7.54016	6.04235	3.82182	7.6397	7.64434	6.6548	8.32112	7.4679	7.87349	7.50782	7.75531	2.7996
Q5EBL8	PDZ11_HUMAN	PDZD11	PDZ domain-containing protein 11	7.25066	2.52964	5.15843	4.99379	6.5138	5.42867	6.29677	6.28609	4.93143	6.01684	2.61293	4.85052	6.58339	5.3004	5.70377	5.8839	-2.61414	5.66608	1.85247	-2.78705	6.32725	-4.10891	-2.87437	4.1219	6.66206	5.64333	6.10158	-5.79443	-2.4402	4.39628	6.22329	5.77368	4.73067	6.30076	4.25817	5.6221	6.32214	-2.50097	5.70985	5.77143	3.78323	3.33941	5.57464	4.10348	6.18637	6.10786
P0C0S8;Q96KK5;Q99878;Q9BTM1	H2A1_HUMAN;H2A1H_HUMAN;H2A1J_HUMAN;H2AJ_HUMAN	HIST1H2AG;HIST1H2AH;HIST1H2AJ;H2AFJ	Histone H2A type 1;Histone H2A type 1-H;Histone H2A type 1-J;Histone H2A.J	11.6349	11.3022	10.555	10.9281	11.8386	12.0303	10.8825	11.0448	11.8962	11.46	11.6397	11.5302	10.5301	11.4955	11.0862	10.7051	9.15294	11.6559	12.3148	9.80771	10.0114	11.6792	10.6064	9.91892	11.351	10.9104	10.3948	10.7816	9.37143	11.3913	11.248	12.0892	11.3158	10.6651	9.98002	7.65401	11.1874	11.8304	11.1853	10.7914	9.85259	12.2634	9.60734	10.3234	11.7047	9.04397
E9PNW4;E9PR17;P13987	E9PNW4_HUMAN;E9PR17_HUMAN;CD59_HUMAN	CD59	CD59 glycoprotein	6.60737	8.07587	7.20382	7.026	3.97201	4.28413	5.63511	6.64888	5.94088	7.19142	6.98665	7.07136	6.39655	6.5021	6.72915	6.07853	6.19745	6.71547	5.66493	7.55867	5.6448	4.95872	6.81633	5.58319	6.64071	4.90681	5.56456	4.62616	6.79556	7.44377	7.34928	4.40415	6.37333	6.74719	7.25447	7.69258	6.47839	5.56346	7.68554	6.70401	4.882	6.03304	6.67583	7.47187	6.05038	7.32068
O43826;U3KPU7;U3KQS2	G6PT1_HUMAN;U3KPU7_HUMAN;U3KQS2_HUMAN	SLC37A4	Glucose-6-phosphate exchanger SLC37A4	-2.36298	-2.54402	-2.16497	4.37701	-3.44263	-4.11125	-3.97192	-2.7335	2.997	-4.92225	5.90895	3.31856	-3.12878	-2.28269	-3.13403	-3.31995	-4.27464	3.82444	-3.86041	-4.6311	4.98236	-3.76659	2.71224	5.48218	-4.4478	-3.40145	-3.95364	-2.71275	-2.86718	-4.28717	-3.29082	-3.36088	-4.49946	4.22632	-3.3599	-3.24048	-2.98603	-3.12251	1.6264	4.75809	1.74527	-3.83212	2.7974	3.84427	-3.41221	6.52092
O75947	ATP5H_HUMAN	ATP5H	\ATP synthase subunit d, mitochondrial\""	10.0646	9.35889	8.84787	8.80305	8.56052	8.52956	7.91265	8.47145	8.4087	9.67173	7.7923	8.50545	9.20714	8.61061	8.4977	9.72496	9.34723	8.70556	10.3925	9.14929	10.684	10.1954	9.86085	9.95512	9.57223	9.23312	9.00885	8.35171	9.23113	9.32535	9.57861	8.99114	9.52549	9.83388	9.728	9.64987	9.28271	9.73968	8.10747	10.0004	9.11144	8.96485	10.5041	10.2513	10.4361	10.4619
Q6P1M0	S27A4_HUMAN	SLC27A4	Long-chain fatty acid transport protein 4	5.28892	4.60726	3.01406	4.66276	-2.98782	4.70273	0.0882297	-3.16897	4.13007	2.61773	4.69974	4.24453	4.11378	4.00046	2.97042	4.52804	4.2949	4.11528	4.37216	3.499	3.94098	5.25599	5.71126	6.37048	5.2233	2.94116	3.60667	6.20612	0.0802823	4.34709	4.965	3.29044	5.3077	-1.69398	5.02364	5.6724	4.15619	6.08383	5.76	4.42074	6.40958	4.2521	2.68759	5.81028	5.42771	6.71652
Q9Y2Q3	GSTK1_HUMAN	GSTK1	Glutathione S-transferase kappa 1	8.88568	8.59373	8.03312	8.81472	9.53991	9.06327	8.1473	8.94278	9.0672	8.09469	7.87319	8.52651	9.32796	8.40664	8.33655	8.90017	8.33052	8.53912	9.04509	8.50811	7.35745	9.12816	8.32017	8.75458	8.7981	8.82997	8.72157	9.35482	7.98609	8.19341	8.88538	8.8338	8.75936	8.67624	8.3115	7.3483	9.33098	9.05454	8.46106	9.47935	8.70081	8.96378	8.48575	8.55892	8.32821	9.1987
Q14573	ITPR3_HUMAN	ITPR3	\Inositol 1,4,5-trisphosphate receptor type 3\""	7.73284	7.56058	6.52303	7.44145	4.94202	7.69667	7.04112	7.32558	6.69946	7.33736	8.08786	6.90673	7.84657	7.49788	7.16838	8.01004	7.90923	7.36842	7.41475	8.00317	7.98436	7.31468	7.13333	7.95319	7.34467	7.84479	7.07398	8.22773	7.34546	7.10337	7.68906	8.1528	8.12886	8.4059	7.78117	8.23793	7.98733	7.62487	7.81148	8.32806	9.00171	8.47062	7.83011	8.24414	6.9978	7.96338
P50416	CPT1A_HUMAN	CPT1A	\Carnitine O-palmitoyltransferase 1, liver isoform\""	7.02837	7.73284	7.89535	7.58849	7.94949	6.74644	7.87386	7.03181	7.88374	6.56127	7.2014	8.26717	7.83068	7.36718	8.23834	8.07607	8.3802	7.92651	7.70141	8.90765	6.6062	7.4991	6.96196	8.0262	8.39193	6.94089	8.04783	8.48235	8.12753	8.15836	7.45911	7.70862	7.58296	8.27467	8.91454	8.44321	8.04204	6.73268	6.86718	7.86173	8.30323	8.08275	7.7153	8.35387	7.47509	7.62821
E9PHM6;F6QMI7	E9PHM6_HUMAN;F6QMI7_HUMAN	DST	Dystonin	3.65702	2.68468	-2.09651	-1.94296	2.65588	3.12617	2.25729	1.06004	3.48924	4.23985	2.29141	-3.41889	4.10243	3.43873	3.93159	-2.62502	0.184539	3.49715	-0.0684956	4.10263	3.11786	4.13648	-3.07624	3.48516	2.0737	5.54783	3.60286	5.16885	3.85024	2.09006	0.51962	-2.2354	3.48987	-3.17091	4.42163	3.87391	4.97088	-2.77058	4.66506	3.94425	-3.15486	4.10327	4.13412	4.25871	2.86602	0.261198
P18124	RL7_HUMAN	RPL7	60S ribosomal protein L7	9.71439	10.2319	10.4643	10.6314	10.9202	10.4884	10.197	9.81005	10.1218	10.3609	10.2163	10.4936	10.0136	10.3186	10.0199	9.99785	9.90192	9.88963	10.4042	10.0703	10.717	9.76472	9.63345	8.1969	10.5251	9.52301	10.4203	10.0358	10.5342	10.2336	9.87798	10.5691	10.5739	9.66046	10.3446	9.86253	10.5394	9.16077	9.74329	10.4618	10.0358	10.0688	10.2572	10.4623	9.73617	9.9745
P35268	RL22_HUMAN	RPL22	60S ribosomal protein L22	8.52437	9.02983	8.86672	9.95668	7.40435	8.58414	9.43407	9.88376	9.62896	9.40868	9.13523	9.6836	9.47073	10.0195	10.7475	9.55622	9.56634	8.91599	9.70512	9.1507	9.77257	8.31814	9.46753	8.187	8.2743	9.0442	9.07801	9.00644	9.97723	9.09985	9.48788	8.79144	9.33769	9.82704	8.7209	8.45284	10.0802	8.89337	9.73726	8.64788	7.6791	7.6361	7.1289	9.00765	9.26574	8.97653
Q8WVM0	TFB1M_HUMAN	TFB1M	\Dimethyladenosine transferase 1, mitochondrial\""	3.95748	-2.72798	-3.8316	-2.67813	-4.02923	-2.38376	-2.77798	-2.39969	-3.18007	-3.46621	-4.32768	-3.6753	-3.04229	-2.66768	-3.86157	-3.46831	-3.10231	-2.59146	-4.78942	-3.35456	3.19727	-3.00936	1.48033	-5.13893	-2.82178	-5.41765	-2.55595	-3.5586	-4.40042	-2.65736	-2.65043	-2.9894	-2.61134	4.38116	-1.60148	0.388364	-5.60511	-2.38913	4.51299	-4.29397	0.659544	-2.57363	3.41503	-4.64358	-4.2787	1.69348
P55268	LAMB2_HUMAN	LAMB2	Laminin subunit beta-2	-2.92781	-4.48121	-3.80806	-1.9463	-5.7802	-3.06247	-4.60609	-3.8737	-2.69702	-4.74833	-3.37227	-2.82463	-3.37291	-4.93914	-2.87769	4.4679	-3.56449	-2.91538	4.44671	-2.66944	-3.4398	5.15896	-3.56914	-4.34474	-3.4965	-3.29447	-4.13193	-4.5675	0.744682	-3.03337	-3.53484	-3.05119	-4.86969	4.63582	-5.23608	-3.39337	3.51166	-4.51562	5.14169	-3.0579	-2.71521	-2.5409	-3.43475	-3.96302	4.39948	4.45431
Q6ZNB6	NFXL1_HUMAN	NFXL1	NF-X1-type zinc finger protein NFXL1	6.78532	6.43237	6.55793	7.10116	6.19179	7.10971	6.82302	6.14751	6.15042	6.55711	7.27152	7.44683	7.38131	6.20546	6.59356	7.15094	7.64692	7.13943	7.04481	8.28922	6.51126	7.95924	7.30663	7.1072	7.36937	5.80436	7.31886	7.60196	6.54922	6.71597	6.61139	7.15137	6.39444	5.97414	6.97196	7.79639	7.19468	7.16867	6.69289	6.52406	8.09129	7.19123	7.43538	6.47308	7.82374	8.0181
Q96IX5	USMG5_HUMAN	USMG5	Up-regulated during skeletal muscle growth protein 5	8.49689	8.37912	8.17421	9.0432	8.5413	9.43877	8.40357	9.15004	8.01603	8.33133	8.49368	8.22501	9.33105	8.93734	7.49617	8.49288	8.38251	8.6474	6.50362	8.84363	8.17397	6.99107	8.87253	8.21337	8.04091	7.92649	8.18928	8.24499	7.91042	8.53228	7.74464	8.43453	8.69394	7.28733	8.98857	9.0042	8.65699	7.37411	7.29621	9.26398	9.46663	6.89828	6.14254	6.81409	8.90912	9.33655
Q14684	RRP1B_HUMAN	RRP1B	Ribosomal RNA processing protein 1 homolog B	8.6757	9.02093	7.44925	7.88017	8.857	8.95401	7.96085	7.90938	7.51983	8.29273	8.96424	8.21071	8.51588	8.04335	8.15244	8.18657	7.97137	8.20492	7.98983	9.02043	8.28654	9.19109	8.51457	9.08927	8.80425	8.39746	7.59954	7.96882	7.44078	7.84954	8.35838	8.18665	8.36982	8.21118	7.5847	8.35967	8.61917	8.85459	8.64484	7.97786	8.13721	8.65995	8.67051	7.86573	8.95536	9.2715
O60271	JIP4_HUMAN	SPAG9	C-Jun-amino-terminal kinase-interacting protein 4	8.38482	8.60529	8.43786	8.07917	8.6482	8.18434	8.31405	8.537	8.18351	8.31897	7.73711	8.14483	8.89288	8.23124	8.50608	7.94541	8.32658	7.96381	8.8249	8.10879	8.56644	8.96593	8.41887	8.20607	8.66357	9.10037	8.27864	8.38405	7.95562	8.02301	8.42765	8.16931	8.43582	8.07363	8.6205	9.48733	8.54632	7.79414	8.58318	8.25119	6.8422	7.84344	8.34276	7.90171	8.18687	7.89722
Q13428	TCOF_HUMAN	TCOF1	Treacle protein	8.24759	8.32189	8.64844	9.07033	7.9898	8.63188	9.4868	9.18927	8.60655	8.17747	9.4999	8.62705	9.83682	8.76221	8.99296	8.63078	8.84597	8.71088	9.21315	8.85484	8.89988	8.41773	9.0514	8.40776	8.55626	9.17556	8.38551	7.4841	8.62164	8.61675	7.85523	7.93097	8.27427	8.65629	8.69672	7.41696	8.28658	8.93137	8.90241	8.74677	8.82341	8.64835	8.75157	9.26385	7.57915	8.89242
P07199	CENPB_HUMAN	CENPB	Major centromere autoantigen B	6.05009	0.367981	3.90823	4.41781	4.76701	7.77391	3.23233	4.64979	5.22656	4.8841	-3.17743	3.81835	0.874017	3.84537	4.67075	5.34705	4.91918	4.59918	5.34327	3.9028	4.97264	5.62166	5.23723	4.92147	5.32284	4.92777	4.18414	5.46004	3.48629	4.53379	4.39931	4.05433	-3.69861	3.95163	3.5901	5.64869	4.43003	5.96956	4.9471	4.68735	6.08942	2.5583	3.9631	5.66848	5.43539	3.5407
P52209	6PGD_HUMAN	PGD	\6-phosphogluconate dehydrogenase, decarboxylating\""	9.2518	7.90677	8.95269	8.88049	8.89094	9.25453	8.62683	8.43388	8.48694	8.67545	9.26019	8.99237	8.25029	8.9745	9.50312	8.45493	9.76606	8.49914	8.67012	8.0523	10.0365	8.99849	9.12425	8.7819	8.92954	9.38768	8.83179	8.57966	8.4853	7.99156	9.1034	8.05658	8.48198	7.93838	8.64537	9.07687	9.24051	8.10834	8.97436	8.54038	9.60886	9.33619	8.63372	8.3297	8.60528	7.82163
B1AHC2;B1AHF8;F8W6F4;F8WCV8;P85298	B1AHC2_HUMAN;B1AHF8_HUMAN;F8W6F4_HUMAN;F8WCV8_HUMAN;RHG08_HUMAN	ARHGAP8	Rho GTPase-activating protein 8 (Fragment);Rho GTPase-activating protein 8 (Fragment);Rho GTPase-activating protein 8;Rho GTPase-activating protein 8;Rho GTPase-activating protein 8	-2.84727	3.25818	-2.73953	-2.73921	-2.64057	-2.46297	-3.82308	-3.88504	-3.10104	-5.02453	-4.91375	-2.56892	-3.28506	2.45355	3.02453	-2.61602	-2.71228	-4.78422	-2.8009	-3.08397	-2.83228	4.18332	3.41682	-3.28962	4.25781	3.83041	2.93668	-3.21986	-4.60157	-5.46294	3.64097	3.26483	-3.05029	2.541	-4.56812	-3.51241	3.85037	-4.03644	4.1746	-5.13304	2.98087	3.53079	-3.7414	-3.39822	3.16369	-4.64125
P29372	3MG_HUMAN	MPG	DNA-3-methyladenine glycosylase	7.66958	6.95328	6.68206	7.51369	5.95033	7.83322	6.88671	7.46469	7.57635	7.27753	7.44095	6.74376	7.12623	6.90612	5.71229	6.36008	6.58856	3.86526	7.30038	6.80318	7.01062	7.40285	7.00971	6.25791	7.03146	6.77062	6.53993	7.90458	6.51175	6.96364	6.70516	6.77056	7.39843	5.87377	6.44087	6.94395	6.39904	7.21991	7.6749	6.36328	6.03188	7.71298	6.9299	7.01057	6.9945	7.55707
P25325	THTM_HUMAN	MPST	3-mercaptopyruvate sulfurtransferase	8.24287	7.71166	7.76827	7.91938	6.87013	8.11099	8.12815	7.18375	8.23591	8.85689	8.22805	7.56965	7.67173	7.20905	7.12612	7.71417	8.01314	7.91167	7.76354	7.00747	7.66412	6.70927	7.32059	8.01521	6.87234	6.01728	8.22566	7.13176	7.59921	7.2309	7.32834	7.71555	7.59673	6.78594	6.22068	7.98373	7.85037	7.78072	8.08248	7.65407	6.49137	7.37394	8.08937	7.53369	7.86659	8.44467
Q9UJS0	CMC2_HUMAN	SLC25A13	Calcium-binding mitochondrial carrier protein Aralar2	7.72023	8.70172	7.81179	7.66241	8.46512	6.82546	7.12563	7.7221	7.33367	8.40573	7.73776	7.84041	8.03597	8.21662	8.18637	8.37202	7.82066	8.21562	6.93213	8.66245	8.7571	8.66469	8.97454	6.948	8.18479	7.73033	7.59592	7.21455	7.89451	8.17865	7.95517	8.35882	8.49441	8.61584	7.18409	6.97216	8.85908	8.28234	8.21719	8.93376	8.93455	7.54262	8.5646	7.10596	8.35654	8.65687
P09543	CN37_HUMAN	CNP	\2',3'-cyclic-nucleotide 3'-phosphodiesterase\""	8.15172	8.22437	8.54544	8.10879	8.00881	8.37581	8.43364	7.43764	8.61363	8.11352	8.40802	8.64744	8.30866	8.64875	7.95478	8.41618	8.83361	8.6144	8.11349	8.54256	8.85486	7.64086	9.23509	8.19072	9.20496	9.06307	8.93557	8.7408	7.92535	8.05498	8.76043	7.80502	8.61008	6.36322	7.40827	7.60365	8.83288	9.00195	8.28791	8.99396	8.31197	8.01536	8.86006	8.60302	7.33651	8.99815
Q9Y696	CLIC4_HUMAN	CLIC4	Chloride intracellular channel protein 4	8.276	8.47375	9.09307	8.14493	7.92221	9.12435	8.89378	8.97875	8.7184	9.15218	8.93934	8.72436	8.75231	8.82462	8.39174	9.09894	8.76375	8.89712	9.29171	7.5008	7.91439	8.65829	8.52241	7.44294	8.64426	8.48271	9.14111	8.4138	8.67059	9.11992	8.81961	7.76918	7.67561	7.55667	8.41288	8.96513	8.7167	7.71061	8.02963	8.5456	8.12343	8.82562	8.22558	8.61918	8.73248	8.46508
Q8NFC6	BD1L1_HUMAN	BOD1L1	Biorientation of chromosomes in cell division protein 1-like 1	6.86927	5.19224	4.99181	5.7908	6.01033	5.90981	5.85963	5.15646	5.50065	6.07831	5.0824	4.77077	6.70578	5.60845	5.48866	5.39629	5.48367	3.85514	5.36502	5.64971	2.93912	5.27186	6.17916	4.71439	6.01164	5.45772	4.85197	6.40571	5.50041	5.80934	4.44268	5.29111	4.67773	5.46789	4.8612	4.04038	6.30042	4.76488	3.97195	5.70036	5.34482	5.53584	6.34883	5.44307	1.23345	5.04406
Q9Y6K5	OAS3_HUMAN	OAS3	2'-5'-oligoadenylate synthase 3	5.22418	5.37569	4.0444	6.30463	6.8492	4.8834	3.61742	3.4891	4.13766	0.492311	2.96766	2.36405	6.7127	5.37492	5.19315	5.45201	3.58246	4.86284	3.6843	3.16635	4.46716	5.56723	5.32238	4.08711	6.82572	4.83616	6.32668	5.65932	4.70763	5.41503	5.8477	4.15721	5.60192	6.00097	7.09659	2.62391	7.83426	5.25979	7.16638	4.41566	6.04698	4.07779	7.65937	5.05816	-2.85984	-2.94282
A0A0A0MRM8	A0A0A0MRM8_HUMAN	MYO6	Unconventional myosin-VI	7.34652	8.20504	7.84625	7.79945	7.43784	8.29811	6.80727	7.94865	8.02121	7.46837	8.21866	8.10494	7.33636	7.7119	7.71354	7.43818	8.26141	8.18069	7.50287	5.95376	8.34596	8.12222	7.78196	7.38921	7.61014	8.13966	7.61303	7.40199	7.76699	7.81259	8.00085	7.8565	8.09083	7.73133	8.80793	8.37814	7.83548	7.36663	8.29715	7.4574	8.36433	8.64049	6.74719	7.13341	8.11438	7.76586
Q86XP3	DDX42_HUMAN	DDX42	ATP-dependent RNA helicase DDX42	8.41429	8.40919	8.16518	8.07531	8.46947	8.73552	8.00639	7.30717	7.79529	8.47945	6.9973	7.94738	8.63761	8.06554	7.26685	7.78575	8.33077	8.3098	6.08286	8.18679	6.30375	7.7618	8.60856	6.93709	7.08153	8.72024	8.13788	7.45936	7.80922	7.38461	6.48338	8.47333	8.46121	7.93371	7.17923	7.99975	5.95571	7.93722	5.54837	8.45925	8.06467	7.83184	7.94985	8.65904	6.23097	7.65118
A0A024RCR6;A0A0G2JK23;P46379	A0A024RCR6_HUMAN;A0A0G2JK23_HUMAN;BAG6_HUMAN	BAT3;BAG6;BAG6	BAG6;Large proline-rich protein BAG6;Large proline-rich protein BAG6	5.96627	5.96779	4.8536	3.58913	5.07691	-4.8546	5.05371	6.36618	4.58767	4.44049	2.04566	3.48716	7.16355	6.89094	5.88572	5.65625	6.69077	5.84306	8.1019	5.20511	7.41492	7.65169	6.55742	6.91714	6.52053	6.04915	5.94163	7.38559	6.42512	7.26651	6.73539	6.57183	6.88157	7.84075	7.46828	7.17831	6.80173	5.41223	6.98357	7.54456	5.99788	5.27585	7.35558	7.25726	7.8882	7.24214
P49790	NU153_HUMAN	NUP153	Nuclear pore complex protein Nup153	7.30618	8.02541	7.66841	7.74091	7.55645	7.97801	7.89863	7.20661	7.57638	7.56668	7.69525	7.41108	7.65033	7.66965	7.40913	7.2435	7.76063	7.08884	7.52403	7.60395	6.62438	7.19771	7.78578	6.64533	7.41579	7.12923	6.51689	6.80591	7.16341	7.21016	7.426	7.33944	6.47204	6.8231	7.16968	5.7675	7.78934	6.89601	6.81384	7.84626	8.02838	7.84846	7.29774	4.38289	8.05947	8.11782
Q9P0S9	TM14C_HUMAN	TMEM14C	Transmembrane protein 14C	6.99242	8.33713	7.38694	7.20596	6.9455	8.26614	6.96392	7.44132	7.49304	8.14915	7.02265	8.06779	6.1108	6.59362	7.21121	7.37464	7.97479	7.146	7.87699	7.62297	7.52176	5.10243	8.45561	8.30463	5.57206	7.51287	6.87896	5.09116	6.53375	6.63813	7.25944	7.89938	7.17747	8.21302	7.54774	5.85053	7.24433	7.78755	6.93099	7.89996	6.48725	7.00778	8.69515	5.46035	5.86484	6.73403
O75934	SPF27_HUMAN	BCAS2	Pre-mRNA-splicing factor SPF27	7.20979	7.07194	7.29027	7.49074	7.75916	7.73067	6.98505	6.74177	7.01185	7.21186	7.91531	6.74215	6.6931	6.41153	7.51881	5.58487	6.27459	6.44199	6.28985	5.84367	6.7348	5.67589	7.69532	6.84468	6.87109	7.71246	6.95476	6.95692	6.56445	5.85303	6.52739	5.12734	7.33728	8.12267	7.53826	8.16421	5.75316	6.26287	7.3696	7.42231	6.09801	6.13668	8.1093	5.93162	7.20347	5.32694
O43707	ACTN4_HUMAN	ACTN4	Alpha-actinin-4	8.97477	8.80496	9.14009	9.01831	9.68323	9.07575	9.05963	9.0455	9.02394	8.35881	9.72576	8.87817	9.08074	8.28562	8.54006	8.6384	9.17203	8.72348	7.76759	9.48634	8.81475	8.89743	8.64926	8.05437	8.70791	8.54695	8.51953	8.13675	8.64646	8.31496	8.63586	8.99314	8.73427	7.75636	9.28877	8.92652	9.80748	8.66264	8.83969	8.37897	8.87694	8.26844	8.8694	8.19265	8.87235	9.5981
P25205	MCM3_HUMAN	MCM3	DNA replication licensing factor MCM3	9.91485	9.28464	9.51897	9.23409	10.2479	9.35735	8.87487	9.23034	9.72972	9.50232	8.60469	9.27674	10.1517	9.42093	8.99159	9.59343	9.48409	9.10259	10.0782	9.30961	9.88459	10.2892	9.56114	9.80683	9.68974	10.3529	9.3984	9.94744	9.72294	9.13691	9.20867	9.58982	10.1373	9.65284	9.44191	10.5183	10.2921	9.41527	9.3018	9.59427	9.37631	9.15273	9.654	10.5225	9.5066	10.2125
A0A096LPK7;A0A182DWF2;A0A182DWF3;D3YTF8;Q9NNW7	A0A096LPK7_HUMAN;A0A182DWF2_HUMAN;A0A182DWF3_HUMAN;D3YTF8_HUMAN;TRXR2_HUMAN	TXNRD2	\Thioredoxin reductase 2, mitochondrial;Thioredoxin reductase 2, mitochondrial;Thioredoxin reductase 2, mitochondrial;Thioredoxin reductase 2, mitochondrial;Thioredoxin reductase 2, mitochondrial\""	4.70503	6.27022	3.18836	5.88321	6.15591	6.04612	3.47242	6.18273	4.99594	5.57587	5.1722	6.19664	4.93322	4.96876	3.90347	6.38816	-0.626893	4.0171	-2.66449	2.46186	3.12027	0.427955	4.51502	2.33583	4.86032	5.6985	5.35562	7.01233	2.39089	5.54601	2.8212	1.99705	2.99562	5.19234	4.59795	0.497848	-3.9715	-3.51715	-4.36021	4.36642	-3.25727	-3.08043	5.66508	5.30548	-0.710393	3.48131
P50579	MAP2_HUMAN	METAP2	Methionine aminopeptidase 2	7.45838	6.47199	6.85989	7.0514	7.94246	7.39568	6.93698	6.70006	6.51105	6.65321	7.35363	6.44364	7.19148	6.94666	7.17418	5.72822	7.21066	7.13813	7.34957	7.86621	7.74961	7.76584	7.35159	6.75109	7.70318	8.37984	7.0172	7.01455	6.90842	7.00233	7.06067	7.6362	6.98115	6.53217	7.91611	7.8636	6.26337	7.44826	7.08617	6.14895	6.59586	7.39083	6.38301	6.98964	7.4872	6.02583
Q6NXT6	TAPT1_HUMAN	TAPT1	Transmembrane anterior posterior transformation protein 1 homolog	3.65463	3.14754	-2.55755	4.28406	-2.76522	4.72237	-2.21933	-2.65613	-2.2507	-3.14343	-4.07258	4.76723	3.83599	4.32052	-2.84792	-2.89276	4.37826	-2.40046	5.21162	-4.89037	-3.08368	5.62644	3.68861	5.33741	-3.45695	-3.56522	5.13811	2.79728	4.04938	2.68004	5.44927	5.2816	4.89359	-3.83406	2.14542	3.60933	5.41299	4.68534	-3.15662	4.17577	6.5351	4.70999	5.66988	-3.54313	3.5611	4.83666
Q92506	DHB8_HUMAN	HSD17B8	Estradiol 17-beta-dehydrogenase 8	2.79245	3.88529	5.8628	6.7359	4.99143	4.25596	5.8049	5.46728	7.0003	6.57841	6.67873	6.8018	6.55212	6.21886	5.67518	6.89954	7.41851	5.96821	6.66371	4.4801	7.46043	6.5291	6.5468	8.03468	6.11333	4.68473	5.98965	4.56802	6.58756	5.79706	5.02649	4.99495	5.61728	6.08577	7.1769	3.90958	5.61433	6.82808	6.06984	5.22283	6.04094	4.09011	8.12547	5.96031	4.40057	5.22175
Q9NPF5	DMAP1_HUMAN	DMAP1	DNA methyltransferase 1-associated protein 1	4.80311	3.74065	3.69104	3.4229	2.98102	-3.98822	4.11149	3.75575	3.95967	4.29514	5.55295	4.41572	4.94201	4.57162	3.51927	4.53892	-5.5238	2.28829	5.07296	-3.58882	6.76641	6.02705	4.98877	6.86388	5.11151	3.6962	4.30458	5.57116	4.26787	3.73057	3.84773	3.79456	-2.41791	5.087	3.17466	-3.9857	5.56458	5.20958	4.55837	-2.73902	1.70394	4.00416	7.04428	3.8822	6.27885	6.07607
A0A0U1RQK7	A0A0U1RQK7_HUMAN	EIF4G3	Eukaryotic translation initiation factor 4 gamma 3	6.68198	6.98748	6.63966	6.03081	6.3915	6.93826	6.49443	6.73012	5.93653	6.93327	6.53432	5.77034	7.52044	7.08108	7.36972	5.85465	6.79361	6.70254	5.08362	6.69494	6.64821	7.4024	7.08733	5.99031	6.64886	6.75746	6.75438	7.20898	6.90779	6.45521	6.99836	7.0259	6.94859	6.95051	6.79855	7.19513	6.65441	5.76776	7.00031	6.48833	7.22	7.18725	6.6464	6.41875	5.16679	6.79666
Q9Y224	CN166_HUMAN	C14orf166	UPF0568 protein C14orf166	8.71729	8.76308	8.96878	9.09557	8.60165	9.02264	8.68679	8.91219	7.91263	8.85446	8.71501	8.08173	7.4174	8.04522	8.64071	8.00307	7.92284	8.15705	8.29039	8.80889	9.05971	8.2256	7.93119	7.9471	7.7201	8.29256	8.15904	8.85955	8.45555	7.91148	8.44583	8.04763	7.92409	8.40318	8.66565	8.72137	8.15346	7.39245	8.49522	8.0789	8.35021	7.13023	8.92984	8.82985	7.53023	8.27271
O75340	PDCD6_HUMAN	PDCD6	Programmed cell death protein 6	6.78392	7.30424	6.68917	6.25213	7.34544	6.6424	6.35089	6.57986	7.0179	7.00657	7.26657	6.31112	7.3773	6.87828	7.8702	8.35749	7.53649	7.94342	7.77398	8.08423	8.24758	7.10054	7.37099	7.7935	8.58874	7.99449	7.65217	4.67691	7.76008	7.1438	7.49109	6.7712	7.48942	7.5431	8.13413	7.23072	8.07531	6.94877	6.26136	7.51048	7.73111	7.35015	8.09539	8.12082	8.12045	8.59455
P62424	RL7A_HUMAN	RPL7A	60S ribosomal protein L7a	11.1499	11.0777	10.6648	10.7837	10.8319	10.8319	11.127	10.8485	10.8411	11.2326	10.9253	11.0415	10.5748	10.4233	10.8068	10.9588	10.7217	10.7338	10.2122	11.3057	10.5151	10.6819	10.4107	11.1223	10.3473	10.8421	10.6087	10.6861	10.6705	11.608	10.6414	11.1432	10.914	11.3631	11.3906	9.98004	11.2343	10.5032	10.7215	10.2648	11.4343	11.0588	10.5825	11.0935	10.9298	11.2273
P53350	PLK1_HUMAN	PLK1	Serine/threonine-protein kinase PLK1	-2.38642	3.66341	-2.46956	-2.10287	-3.14002	-2.5248	-2.63974	-2.37297	-2.60256	-3.79402	-4.90819	-4.3121	3.37921	-3.72535	3.34258	4.18569	4.52681	4.03892	4.53357	0.0752817	-3.38173	-3.42472	4.05836	5.0801	4.07531	-2.89382	-4.35743	4.35544	3.80599	-2.7616	4.59176	-2.92072	-4.08085	-3.36998	4.39128	-3.02033	4.01033	-3.15366	-3.9185	5.04285	-2.73936	-3.06237	3.91809	-3.91317	-4.60217	-3.87303
P26358	DNMT1_HUMAN	DNMT1	DNA (cytosine-5)-methyltransferase 1	6.29549	7.42083	7.44991	7.78229	5.98826	7.9739	6.88508	7.07488	7.23026	7.53967	7.87831	6.69384	7.4434	8.10398	7.27223	6.98561	7.47687	7.02178	7.17277	7.38574	7.27723	7.67309	8.01654	8.49729	7.94077	8.25237	7.59569	6.85725	6.73201	6.7986	6.91647	7.68103	7.9316	7.45457	7.32452	6.92151	7.7519	7.91383	7.24268	7.46541	7.37466	7.38524	7.14336	7.62254	7.4374	9.28873
Q12789	TF3C1_HUMAN	GTF3C1	General transcription factor 3C polypeptide 1	6.58739	5.55971	5.7956	6.4299	4.60051	7.03125	5.69774	6.59165	4.85785	7.40112	5.91374	6.63422	4.85183	4.83208	6.04548	6.19285	5.82957	6.03948	6.35483	5.99342	5.28894	7.29049	6.80323	6.50976	6.20277	4.78721	5.5703	5.25161	5.85816	5.96368	6.69647	6.90528	4.73003	5.88261	7.76944	6.41155	6.33883	6.82106	8.10376	6.99235	6.09829	5.79466	6.27754	4.628	6.75303	6.3038
P36551	HEM6_HUMAN	CPOX	\Oxygen-dependent coproporphyrinogen-III oxidase, mitochondrial\""	3.54368	6.60057	7.49995	7.46521	7.11643	7.98757	7.74473	7.41936	7.20734	7.98166	5.63703	7.54628	6.99433	7.52025	7.39977	7.91074	7.15801	6.63009	5.65949	7.4559	8.00551	6.77148	7.64231	6.58677	7.66383	7.3614	7.8503	5.8332	8.07341	7.20697	7.62377	6.90461	6.91155	6.3637	8.89747	8.27944	6.9354	7.80977	7.34953	8.16636	6.65137	7.00241	8.08071	7.99597	7.77641	8.00171
A0A0A0MS41;A0A1P0AYU5;Q9BWM7	A0A0A0MS41_HUMAN;A0A1P0AYU5_HUMAN;SFXN3_HUMAN	SFXN3	Sideroflexin;Sideroflexin;Sideroflexin-3	3.38109	5.05375	4.15075	3.72787	3.1915	5.74939	3.01598	-3.3278	4.02515	5.5606	1.18641	4.4344	4.24513	4.28834	4.61034	-1.17442	1.52741	5.03036	2.79856	3.95393	5.76006	4.11042	6.07331	6.61794	4.39425	5.28223	-2.35582	2.5824	5.36645	3.92486	5.90516	5.43575	1.24747	6.39931	3.4831	5.03122	6.88771	3.27945	6.66829	1.45684	2.60964	3.90493	-1.32411	5.20336	-2.98112	3.67887
P50570	DYN2_HUMAN	DNM2	Dynamin-2	8.91479	9.15727	8.26612	7.68555	8.68177	8.29529	7.81173	8.09837	7.32052	8.34822	8.27836	7.71595	8.30851	8.04816	8.33475	8.30247	7.89343	8.15996	8.61188	8.81592	6.81047	8.56763	8.22438	8.12335	8.41378	8.59335	8.15401	7.94074	7.25397	7.76896	8.67292	7.99002	8.11663	8.21007	8.75577	8.62827	8.60467	8.45482	8.84582	7.92308	6.90631	8.34969	7.65355	8.05306	8.4483	8.06354
P07737	PROF1_HUMAN	PFN1	Profilin-1	10.8681	10.8417	10.904	11.1391	10.0428	11.2922	10.6973	10.7307	10.6492	10.3498	11.5872	10.4147	11.0116	9.91791	10.7175	10.9295	10.7488	11.1418	11.063	11.2143	11.2091	10.3919	10.7869	8.40368	10.4512	10.0377	10.8322	10.3598	10.9435	11.1163	10.8974	11.3242	10.2179	9.25822	9.34939	9.26425	10.4424	10.6669	10.9912	10.8913	11.6672	11.1885	9.26314	10.9398	10.0884	10.5614
O96019	ACL6A_HUMAN	ACTL6A	Actin-like protein 6A	8.24915	8.87327	7.76106	9.07353	7.73559	7.80834	9.2307	8.36832	9.1013	8.60877	7.59857	8.09047	7.94521	8.28981	9.09746	9.291	8.48782	8.207	8.30826	7.33355	8.93723	8.75108	8.26261	8.64783	9.18787	8.93685	8.34619	8.64363	9.14505	9.23929	8.51667	9.33957	8.18111	8.33707	8.368	8.18145	8.4062	8.98526	9.7148	9.51063	9.68183	7.95863	8.42991	8.40512	8.00863	8.23463
A0A087WW58;C9JAG1;Q9C0D9	A0A087WW58_HUMAN;C9JAG1_HUMAN;EPT1_HUMAN	SELENOI	Ethanolaminephosphotransferase 1;Ethanolaminephosphotransferase 1 (Fragment);Ethanolaminephosphotransferase 1	-2.74208	2.518	-3.18934	-1.98538	-2.89977	4.58251	4.87594	-2.81739	2.31379	2.69951	2.44829	5.46588	-3.19355	0.637572	2.94077	2.19021	-3.07546	1.49615	3.64397	6.21779	5.96215	5.28486	2.83326	3.93764	-2.63625	-4.22668	5.7916	3.13758	-3.10594	1.33727	-4.03409	3.89947	-3.64278	-4.07853	-3.18878	-3.70108	-3.70645	5.92219	-4.3803	6.22963	1.67742	6.2117	2.95266	-5.09261	5.78501	-2.6901
P10253	LYAG_HUMAN	GAA	Lysosomal alpha-glucosidase	5.72545	6.71984	4.47175	7.00058	5.69712	7.32477	6.76142	4.85741	6.1596	7.37408	4.1123	6.32595	7.76041	7.91707	7.74801	8.12071	5.99877	7.72142	6.48614	7.34922	6.50464	6.80378	7.44848	8.35493	7.269	6.92186	7.08026	7.0796	7.57988	7.6173	7.34881	6.65876	6.73989	7.98287	8.19911	8.29017	8.10161	7.93902	6.61689	8.55326	6.33179	8.19441	8.59367	6.70558	7.02476	8.05374
Q15437	SC23B_HUMAN	SEC23B	Protein transport protein Sec23B	5.95327	7.42999	7.92053	6.94077	6.20356	6.87396	6.99306	6.84543	6.84342	7.40463	6.66279	7.21064	4.35961	7.47827	6.42303	6.93013	6.88342	6.87473	7.74985	5.64826	5.60684	7.45539	6.4078	6.8984	7.77546	6.52385	7.19231	6.23384	7.0023	6.5082	7.528	5.2135	6.82891	6.76063	5.98659	6.99589	7.73641	5.79968	6.2594	6.85064	6.38022	5.76875	6.73743	6.11574	6.69209	6.06727
Q96KR1	ZFR_HUMAN	ZFR	Zinc finger RNA-binding protein	7.79808	7.34234	6.58886	6.93113	6.88103	7.31363	7.10903	6.97622	6.49477	6.99103	6.89303	6.6189	7.05066	6.97829	6.90092	7.3546	7.85276	7.17565	7.65965	7.02909	6.73472	7.84868	7.66098	7.34593	6.77319	7.43362	7.29024	8.30326	7.32016	7.24114	7.17493	6.50976	6.88577	7.3189	6.08085	7.94087	7.45195	7.67258	7.03801	7.22793	8.46073	7.40507	7.21266	7.79943	7.88914	7.44882
P51116	FXR2_HUMAN	FXR2	Fragile X mental retardation syndrome-related protein 2	7.47968	6.55991	6.88057	7.18973	7.14263	7.4067	7.61946	7.45314	7.20187	6.90426	7.69654	7.37866	7.37219	6.96074	7.40273	7.01376	6.79763	7.33778	8.25775	7.57917	7.42836	7.57146	7.70343	5.47211	7.28768	8.18216	7.17185	6.65229	6.95819	7.41429	7.91475	7.58504	7.3605	7.96197	7.0174	6.99527	8.60549	6.74165	7.5267	7.50961	7.21043	6.9777	7.74978	8.60706	8.34321	6.99998
P55265	DSRAD_HUMAN	ADAR	Double-stranded RNA-specific adenosine deaminase	8.698	7.54246	8.43248	8.91631	8.65238	9.17873	7.89493	8.77665	9.09906	8.9766	9.37793	8.99953	8.54552	8.98572	8.51464	8.75449	8.48184	8.2913	8.78103	9.08916	8.65324	7.44107	8.49341	8.8164	8.61471	8.41647	8.50343	7.80581	8.95455	8.1857	9.19337	8.91406	8.5596	8.33905	8.47312	8.66815	9.36681	8.99388	8.56054	8.66697	8.56524	8.81327	8.00882	8.17339	8.85961	9.15883
P48681	NEST_HUMAN	NES	Nestin	8.41265	7.81423	7.38704	8.5175	7.85975	8.37041	8.07974	7.39127	7.38333	8.5961	7.57505	7.93604	7.53279	7.6267	7.4949	7.32961	7.19858	7.27325	7.2242	7.0464	7.10314	6.8952	7.49389	8.3468	8.08155	7.00141	7.08196	7.72892	7.37444	7.47456	7.52807	6.70315	8.4853	7.88274	7.42054	6.40666	7.85316	7.51295	7.44149	6.83359	8.32797	8.78884	7.16868	5.726	6.9637	8.58383
Q8WUM0	NU133_HUMAN	NUP133	Nuclear pore complex protein Nup133	8.55311	8.98868	8.82366	7.9793	8.71802	9.43752	8.19874	8.0838	8.62202	7.57504	9.51491	7.62053	8.14221	8.029	8.1019	8.50293	9.49332	8.84468	8.41465	9.33247	7.48285	8.92218	8.50375	9.57718	9.3475	7.99884	7.8304	8.40362	8.28561	8.32007	8.0115	7.06095	7.66025	7.99588	8.89671	8.86671	8.91399	7.53208	9.22452	7.50565	8.94333	8.22968	8.50401	8.57548	8.99035	8.57004
Q05048	CSTF1_HUMAN	CSTF1	Cleavage stimulation factor subunit 1	8.30231	8.05276	8.63664	7.84969	7.65008	7.55005	8.56479	7.38179	8.26201	8.76691	8.26283	8.27203	8.23906	8.20965	8.06376	7.54805	8.25765	7.27413	8.31163	7.72741	7.67926	6.57017	8.22891	7.27927	8.17308	8.04871	8.06505	8.31689	6.99275	7.74973	7.71076	7.70376	7.83268	8.40194	6.56136	7.15611	8.13278	7.47668	7.59715	7.86654	7.8574	7.068	8.50829	8.31551	8.29115	7.4807
O75083	WDR1_HUMAN	WDR1	WD repeat-containing protein 1	8.54013	8.28507	8.04396	7.66875	8.14202	8.17063	8.28543	8.636	7.8329	8.76624	8.01989	7.48352	9.34275	8.57695	8.89372	8.65281	8.91357	8.39788	8.41608	8.63427	8.1661	7.96684	8.16176	8.32951	8.84731	8.4597	8.59242	7.61192	8.13737	7.53192	8.75041	8.52184	7.60476	7.3056	8.41315	8.50239	9.08736	8.75295	9.50916	9.00647	8.5083	8.26762	7.58985	8.23729	8.24694	8.07493
Q9HCU5	PREB_HUMAN	PREB	Prolactin regulatory element-binding protein	6.70967	6.2516	3.45054	5.34101	6.15021	5.6863	5.77368	-2.2761	6.4921	5.28275	3.88984	5.78033	6.83598	4.4318	6.58142	6.32298	5.64853	6.43437	7.06668	6.16025	6.80576	6.67549	6.87454	6.85094	0.637756	5.54506	5.17571	6.29222	5.83344	5.80259	7.11186	6.6993	6.03833	6.88602	7.57234	7.81978	6.94094	6.96062	6.18716	5.26077	6.8988	6.81315	6.94551	7.19728	6.42965	8.13832
P50990	TCPQ_HUMAN	CCT8	T-complex protein 1 subunit theta	10.0506	10.2719	10.3267	9.81655	10.0922	10.1227	10.3605	10.4107	10.285	10.597	10.4735	9.96765	10.0488	10.0149	10.5067	10.2156	10.7322	10.6088	10.8135	11.1345	10.4005	10.9751	9.63846	10.7981	10.7698	10.7741	10.1437	9.84931	10.5811	9.90117	10.2404	10.2353	10.4983	10.2055	10.4074	9.86733	10.5202	9.97628	9.92367	9.69741	10.4885	10.2509	9.87559	9.93915	9.85924	9.98317
Q9UMS4	PRP19_HUMAN	PRPF19	Pre-mRNA-processing factor 19	10.1717	9.88721	9.73204	10.0872	10.1892	10.519	10.4832	9.74802	9.98468	10.1598	9.57017	9.65414	10.009	9.33206	9.44121	9.0798	10.1094	10.073	9.73161	10.3436	9.75542	9.62395	9.51979	10.7174	9.73661	9.63295	9.95815	10.036	9.78513	9.75501	9.19851	9.91861	9.64789	9.23101	9.80491	9.49865	10.4134	9.78422	9.34835	9.94806	10.2164	10.2029	9.88563	9.17412	9.3168	10.0247
Q92973	TNPO1_HUMAN	TNPO1	Transportin-1	8.76186	8.66753	8.64121	8.64892	8.36605	8.7866	8.31984	7.84964	8.55179	8.35455	7.38297	8.07881	9.59151	8.94988	8.97815	8.3035	7.60212	9.27378	8.66269	9.76952	9.52465	9.28029	9.21671	8.07341	8.92248	8.60646	8.92177	9.51663	7.7025	8.49257	8.86203	8.358	8.72746	9.03052	9.25182	9.45461	9.35836	8.78582	8.57791	8.88376	8.88375	8.43514	9.49036	9.42604	9.20354	7.54436
Q9BSH5	HDHD3_HUMAN	HDHD3	Haloacid dehalogenase-like hydrolase domain-containing protein 3	8.02485	7.0359	7.75218	7.18726	6.93393	6.28324	6.71748	6.88767	7.0721	6.93886	6.13915	7.79536	4.93473	6.78837	6.76211	7.01711	7.8098	7.85957	7.86474	5.90043	6.39291	4.9628	7.60141	7.18095	6.68994	6.7659	6.57468	8.16909	7.49057	7.43203	7.72594	7.70749	6.59536	7.12203	7.07024	7.61425	7.41035	7.49529	7.56635	7.19075	6.69908	8.11765	6.63285	5.05628	4.7506	7.6855
P18077	RL35A_HUMAN	RPL35A	60S ribosomal protein L35a	10.1438	10.5861	10.0368	10.1685	8.61367	10.4358	10.4572	10.2524	10.1094	10.3365	10.7641	10.0794	10.2872	10.6811	10.5874	10.8133	10.4398	10.6392	10.3486	10.1695	10.5974	9.30543	10.7229	10.5585	10.4671	11.0161	10.8475	8.57644	10.4778	10.2473	10.6638	10.7235	11.1092	9.97146	10.8674	10.3315	10.1942	10.2668	10.1839	10.4419	10.1537	10.7142	9.98021	11.0464	10.1023	10.186
D6RB01;Q9Y6X4	D6RB01_HUMAN;F169A_HUMAN	FAM169A	Soluble lamin-associated protein of 75 kDa	1.98505	5.70099	6.30497	5.84307	5.53113	5.77682	5.60802	-2.27942	5.60235	5.83234	-0.462816	3.42542	2.07275	5.1933	4.75693	5.31838	5.50454	4.49599	6.51578	6.13638	6.49565	6.51368	6.40648	3.85547	4.44342	-3.7374	6.11227	-3.44889	5.21584	3.10003	0.30807	4.82139	5.63857	6.18511	5.08399	-2.76973	3.05939	5.23513	-3.47605	-4.13138	7.00341	4.9322	7.52566	5.80312	6.52337	3.2201
P62266	RS23_HUMAN	RPS23	40S ribosomal protein S23	9.90897	9.92897	9.13822	9.4621	8.70491	9.47484	9.60389	9.32326	9.88786	9.46904	9.45209	9.7651	7.22081	9.62688	9.33359	10.1789	10.0433	9.31927	9.43297	9.28803	9.77993	8.46719	10.5877	9.29846	9.47083	8.9525	9.21539	9.02511	9.94919	9.65866	9.83304	9.28021	10.0733	8.39291	9.20839	8.5083	8.70415	9.82249	8.88217	9.71493	8.46556	9.35182	9.881	8.76111	8.54683	8.5934
A0A0A0MR66	A0A0A0MR66_HUMAN	RBM10	\RNA binding motif protein 10, isoform CRA_d\""	8.25089	7.90946	7.54099	8.01826	7.29733	8.26648	7.36942	7.65785	7.74051	7.66549	8.91578	7.56035	8.4466	7.80154	7.50238	7.75364	7.76618	8.01805	8.1858	7.69815	7.41038	8.06975	7.39393	7.73486	8.06843	7.05047	7.00032	7.89612	6.95311	7.1394	7.31539	7.33319	7.42156	8.001	6.96567	8.01324	8.37964	8.39196	7.51942	7.42946	8.47669	8.03515	7.53133	6.4247	8.35237	8.03929
B1ANR0;Q13310	B1ANR0_HUMAN;PABP4_HUMAN	PABPC4	Polyadenylate-binding protein;Polyadenylate-binding protein 4	9.31142	7.08213	8.2215	7.68142	8.99807	7.63503	8.35131	8.75362	7.643	8.12428	8.30078	8.12171	7.78217	8.4304	7.98297	7.57336	8.19	8.51093	7.26529	8.19242	8.63449	7.84241	8.27085	7.22647	8.71441	6.16255	8.10118	8.40958	7.89454	8.03404	8.93061	8.55366	8.46258	6.73662	7.84326	8.70846	7.83801	8.35272	7.86517	8.52295	7.56489	8.24991	7.9749	8.56908	8.08344	8.07368
Q96CS3	FAF2_HUMAN	FAF2	FAS-associated factor 2	7.5443	7.25221	7.23473	7.808	6.42339	7.36784	7.53921	7.90137	7.35582	8.34606	6.19436	7.39601	7.75445	7.7577	7.79505	7.64994	7.89951	7.76747	7.66815	7.17079	7.61206	6.29514	6.45641	8.22849	9.26839	6.98861	7.38753	8.75805	7.35972	8.44253	8.65407	8.3331	8.02606	8.20359	9.0151	7.51256	8.87768	6.81074	8.29726	8.65458	7.61775	7.39208	6.82606	6.61045	7.25018	8.16742
Q9BQ61	CS043_HUMAN	C19orf43	Uncharacterized protein C19orf43	5.06316	7.96483	7.54949	7.21252	6.95502	4.58399	7.6434	7.29608	7.76957	7.054	6.14122	6.74324	7.17495	5.98626	5.9339	5.20003	5.75638	5.70378	7.75277	7.94086	6.3581	7.95585	6.66849	3.26784	6.43193	5.75569	6.50804	6.47904	-2.69144	5.15784	4.93816	7.15234	-2.92355	4.0568	5.05235	6.15592	7.33253	6.57867	5.81251	4.1611	6.61359	7.74518	6.08543	5.40754	6.35387	-3.3572
P67775	PP2AA_HUMAN	PPP2CA	Serine/threonine-protein phosphatase 2A catalytic subunit alpha isoform	8.94334	8.26248	8.60226	8.43787	8.54346	8.53976	8.78869	8.79576	8.9522	9.87093	8.67841	7.95218	8.67972	8.60312	8.51652	8.98283	9.01914	8.81877	9.00332	9.25029	7.13095	8.35057	8.06302	8.59746	9.33805	8.43568	9.17809	8.12413	8.5476	8.7809	9.32749	8.39358	7.23562	9.06454	8.02891	8.61376	8.84267	8.9854	9.03852	9.27238	7.02934	8.26561	8.9343	8.73931	8.1178	8.71774
Q9Y2Z4	SYYM_HUMAN	YARS2	\Tyrosine--tRNA ligase, mitochondrial\""	7.72583	7.22446	7.4054	7.41544	7.35568	7.86123	7.43296	7.69044	7.3102	7.01218	7.13675	7.01674	6.97487	7.14366	7.27655	8.25922	7.1221	7.63881	8.50142	8.82692	8.25184	7.69865	8.15541	7.75722	7.71798	7.14887	7.70229	7.63776	7.50311	8.05056	7.93601	8.18311	6.88446	7.8893	8.25987	8.49824	7.88881	7.46953	7.83878	7.97753	7.23502	7.12862	8.20415	7.46342	8.33823	7.23224
M0R117;Q02543	M0R117_HUMAN;RL18A_HUMAN	RPL18A	60S ribosomal protein L18a	10.3321	10.1912	10.1096	10.6065	10.6911	9.88878	10.4014	10.9258	10.0098	11.1156	10.6975	10.7361	10.6065	10.8839	10.5251	10.8061	10.9756	10.6365	10.5615	11.1603	10.8775	11.5584	10.7849	9.2883	10.5873	10.1644	10.3887	9.90055	10.854	10.8168	10.6655	10.8764	9.69569	9.84255	9.619	9.16356	10.6688	11.0463	10.6866	10.3257	11.534	10.8347	11.127	10.6181	9.1426	10.6612
P46937	YAP1_HUMAN	YAP1	Transcriptional coactivator YAP1	-3.2899	-4.23005	-2.11661	-2.17224	-2.74046	-2.33957	4.47787	3.39868	0.793139	-3.04584	-2.58972	-3.87744	-4.28326	-3.41327	2.20669	4.09929	-2.59267	-2.48212	-3.24547	-2.82656	-1.22037	-2.82265	-3.304	-5.60565	-2.92148	-4.01371	-2.93343	-3.35374	-2.58179	-2.71557	-3.55696	-5.26032	-2.78035	-2.45392	-3.66664	-4.62396	-4.33215	-5.20944	-4.68104	-3.75937	-4.82613	-2.6005	-3.93237	-3.38998	-2.89488	-3.04326
Q6ZUT1	CK057_HUMAN	C11orf57	Uncharacterized protein C11orf57	-3.65634	-2.61044	-3.70957	-3.48734	-4.90228	-2.51887	-3.55353	-4.86393	-2.12718	-3.07614	1.9907	-3.49277	-3.8351	-3.03253	-2.27222	-3.72118	-4.15812	-4.4975	-3.44555	-5.46	-4.4828	-4.20148	-2.66778	-2.99863	-2.54411	-3.69055	-4.3504	-4.18276	-2.37725	-3.43484	-3.05302	-3.87488	-3.54461	-3.14346	-3.50123	-3.50932	-2.57526	-2.69357	-3.23077	-3.14064	-3.6035	-2.61957	-4.48079	-4.69881	-3.10649	-3.34101
Q8WUY1	THEM6_HUMAN	THEM6	Protein THEM6	7.15475	7.21413	3.98199	5.96343	6.49728	4.06469	5.62937	6.69807	5.30663	7.37583	5.57507	3.72632	5.6554	5.6145	5.59479	6.89677	6.0421	6.81308	6.10501	4.66128	4.9573	6.47644	6.77958	7.24824	6.75258	6.38378	5.90695	5.93577	6.17486	6.48283	6.0802	8.39229	5.56334	6.27345	4.75896	6.39444	7.41401	6.45575	7.33916	6.88684	6.97254	6.17508	6.87039	7.02673	4.87147	7.30834
P22830	HEMH_HUMAN	FECH	\Ferrochelatase, mitochondrial\""	7.39759	7.07513	6.85879	7.25825	7.37685	7.27807	7.32821	7.48521	7.40254	6.99937	6.82533	7.2939	6.93546	7.62859	7.88421	7.76607	8.12744	7.78781	8.23132	7.24069	6.85047	7.84484	8.19898	8.51596	7.59757	7.5983	7.4767	8.30455	7.43206	7.3033	8.22207	8.03232	6.73607	8.04373	8.13629	7.13768	7.98987	8.13563	8.38004	8.28688	8.63513	8.03787	8.27009	8.40289	7.93047	7.83918
O95861	BPNT1_HUMAN	BPNT1	\3'(2'),5'-bisphosphate nucleotidase 1\""	8.32667	7.88198	7.6861	7.23459	7.98686	8.77744	7.76713	7.72527	7.98997	7.8954	8.45477	7.78626	7.75148	8.08842	8.38115	8.38854	8.67917	7.99634	8.29415	7.40818	8.50526	6.97268	8.58979	7.18424	8.56793	8.43736	8.13615	6.13499	7.67493	8.15716	7.68968	8.38883	8.25327	7.82223	8.72847	8.70806	8.45167	8.04945	8.56865	8.36088	8.25495	7.59109	8.1846	8.37603	7.51837	7.75009
P08237	PFKAM_HUMAN	PFKM	\ATP-dependent 6-phosphofructokinase, muscle type\""	7.37912	7.50973	6.50522	6.65149	7.65709	6.22416	6.70516	6.98243	5.9583	5.95195	6.97875	6.03027	6.86343	6.77455	7.25293	6.38837	7.22154	7.17701	7.53678	7.03905	7.36846	7.53106	7.69706	7.54891	8.3023	7.97928	7.06372	8.36332	6.52353	5.52282	7.06892	6.75429	7.51181	6.99716	7.89492	8.67868	7.64026	7.30471	7.8395	7.65007	6.43382	7.11048	7.10945	6.92064	7.73588	6.75822
P40925	MDHC_HUMAN	MDH1	\Malate dehydrogenase, cytoplasmic\""	10.9061	10.0558	10.9918	10.7652	10.5851	10.696	10.6793	10.8425	10.8574	11.0278	10.745	10.4235	10.7953	10.9229	9.97846	10.8618	11.1467	10.7028	10.9407	10.0036	10.6719	10.4743	10.7324	10.0165	10.3857	10.9563	10.4394	11.617	11.003	10.6809	10.7406	10.931	11.1444	10.197	10.7407	10.5623	9.47176	10.6853	8.22089	10.765	10.8834	10.7151	10.6073	10.7101	10.776	10.3616
Q9P2R3	ANFY1_HUMAN	ANKFY1	Rabankyrin-5	6.84259	7.09563	6.48637	5.94567	5.21727	6.48957	5.60346	6.85228	6.30148	6.77469	5.09428	6.31411	5.58496	6.62006	6.49266	5.40394	6.85759	6.36315	5.9539	6.62028	5.86962	5.35509	6.34577	6.06342	6.92585	7.18607	6.59202	6.54652	5.98834	5.8591	5.87997	6.78615	7.23488	5.80326	6.6647	6.25356	5.77827	6.32251	6.70612	6.57901	6.65636	6.01579	6.37405	6.97756	6.80242	6.45698
P50502	F10A1_HUMAN	ST13	Hsc70-interacting protein	9.81717	10.2607	10.8324	11.0425	10.5025	10.7401	10.9398	10.4305	10.5765	11.1485	10.8536	10.2358	10.5376	9.63897	10.5245	9.04447	10.2701	10.0287	9.11753	9.30163	10.5783	8.80896	10.8719	9.99995	10.4068	9.7239	10.2137	9.43223	10.0438	9.47065	10.7387	9.10987	10.3797	9.91003	10.1262	9.42623	10.5168	9.95945	10.0922	10.2955	9.9415	9.44659	10.2073	9.03886	10.5833	10.6189
Q96SI9	STRBP_HUMAN	STRBP	Spermatid perinuclear RNA-binding protein	-3.83432	2.43072	-2.31745	1.03293	6.38805	-3.26013	5.04877	-2.18714	-2.40059	-3.586	-4.60049	-3.47208	2.41887	4.14627	4.63382	3.05145	-2.84437	3.26319	3.26158	5.02872	5.24794	5.35406	-3.71422	3.40046	2.11659	-5.5122	-4.04174	5.04535	3.10572	-3.03463	4.47009	-3.84006	-2.94053	-0.756754	-4.35377	-3.60032	3.52072	1.9016	2.92419	-5.29707	0.454103	-2.36874	5.29793	7.43363	6.778	4.95348
O14672	ADA10_HUMAN	ADAM10	Disintegrin and metalloproteinase domain-containing protein 10	-4.42404	1.53744	-3.35128	3.79242	4.79642	-2.38629	5.02558	4.55402	5.13853	5.28193	4.54322	4.01722	4.39073	6.01474	4.90549	6.52503	5.63232	5.67859	3.59293	4.43177	5.84665	4.32437	1.83399	7.05488	6.51249	5.42267	4.79749	5.84099	5.50129	-2.80234	5.14825	5.83233	5.18807	5.04518	-4.25735	4.04853	6.03025	5.48314	4.2582	4.81449	6.69601	5.98261	5.38713	4.9243	7.32631	5.02548
Q96CP2	FWCH2_HUMAN	FLYWCH2	FLYWCH family member 2	7.60578	6.86723	7.65807	6.88093	5.54427	6.9037	7.95762	7.94439	7.88614	5.81491	6.08579	7.77375	7.13256	7.10931	7.42366	6.79134	7.01476	6.5487	6.78217	7.54756	5.19165	6.06138	6.69421	2.90014	7.14272	6.62914	7.57547	6.88439	7.37433	6.77139	6.81455	7.42158	6.61693	5.95478	7.40153	6.68917	5.61286	4.57874	6.10057	6.04725	6.55885	7.44214	5.96314	-4.55198	7.61546	5.74326
Q9Y2L1	RRP44_HUMAN	DIS3	Exosome complex exonuclease RRP44	6.80854	7.92666	7.0743	7.21911	7.05138	6.81629	7.00007	6.33193	7.45627	6.38218	7.59959	6.80257	6.87008	6.63956	7.82051	7.14576	6.99471	7.20749	7.64318	6.12199	7.16269	7.4251	7.56879	6.09657	7.53261	8.27906	6.93428	7.33254	6.94994	6.61062	7.4014	6.72998	6.80942	6.33728	8.04825	7.52186	7.48763	6.98417	5.89199	6.90262	7.62537	7.51508	7.71079	7.70594	8.02186	5.80427
P46926	GNPI1_HUMAN	GNPDA1	Glucosamine-6-phosphate isomerase 1	7.56506	7.10324	7.55466	6.40877	6.99357	8.04266	7.41322	7.47701	7.57902	8.31456	6.76944	6.92139	7.48917	7.07416	7.72335	7.5691	7.51798	7.60146	8.08247	6.68209	8.58471	7.37689	6.56069	8.03832	7.70815	7.40752	7.00279	8.48846	7.75444	6.62604	7.41657	8.20127	7.43198	6.52328	8.45215	6.14484	7.50923	7.32292	8.63187	7.47315	7.0379	7.11969	6.57606	6.69597	7.58508	7.32873
Q4G0J3	LARP7_HUMAN	LARP7	La-related protein 7	7.26453	7.44665	6.30443	6.24479	6.68291	6.85438	6.96356	7.67844	6.80515	5.586	6.5776	5.96955	7.52993	6.96711	6.2553	7.03686	7.52635	6.96125	7.21578	5.14081	5.68199	7.143	5.58674	5.5505	7.2177	7.7125	6.93734	7.48894	6.57666	6.34547	7.18463	7.66942	7.83593	6.38484	6.96054	6.61512	7.40488	7.35381	6.75876	7.02006	7.35892	6.92745	7.50662	7.26497	7.61968	7.35866
P30419	NMT1_HUMAN	NMT1	Glycylpeptide N-tetradecanoyltransferase 1	8.01687	8.26574	9.16417	8.54909	7.92974	8.23811	8.49454	8.39389	9.10645	8.78596	8.22183	9.30369	8.20555	8.28213	8.32981	8.12167	8.48308	6.94613	8.00498	8.54124	7.43731	7.43507	7.48076	7.29559	8.09118	7.30506	8.71247	7.25325	7.60185	8.43747	7.94753	8.62638	8.86826	8.54813	8.73317	8.57451	8.41668	8.11235	7.99779	8.02159	8.71546	6.65686	7.54175	8.32601	7.85788	7.01503
O76094	SRP72_HUMAN	SRP72	Signal recognition particle subunit SRP72	7.39745	8.32932	7.07002	7.02355	7.74854	7.87675	7.56828	7.15163	7.09719	7.34184	6.48511	6.87708	7.58589	7.75124	7.47528	7.5607	7.49564	7.84094	6.79894	7.04179	8.36063	7.68753	7.59923	8.17789	7.59438	7.42271	8.00334	7.33036	7.51796	8.10666	7.83564	6.98043	8.41102	8.53157	7.42739	8.34956	7.93766	7.8345	8.45898	7.45486	7.51603	7.9045	7.94778	6.91444	6.49085	6.96877
O43765	SGTA_HUMAN	SGTA	Small glutamine-rich tetratricopeptide repeat-containing protein alpha	-4.80425	-2.69409	-3.12924	-2.19491	-3.23997	3.16667	-3.41532	-2.97705	4.02967	-2.45601	-3.0841	1.43624	-2.75559	4.79629	3.43002	-3.08872	1.79714	4.51714	8.04283	6.66956	7.11944	7.67903	6.00991	6.89338	-3.50116	5.38397	-2.72733	-3.85318	-3.36849	4.36359	4.93073	-0.550395	4.99346	5.88018	5.02198	6.86993	-3.48606	-3.57694	6.58232	4.65084	-4.34642	-3.87675	6.78238	7.81572	6.46439	6.32634
Q15435	PP1R7_HUMAN	PPP1R7	Protein phosphatase 1 regulatory subunit 7	7.2502	7.88663	7.65574	6.91281	8.13894	7.00611	8.21758	7.44048	7.58199	8.73903	6.6119	7.25516	6.93766	7.62423	8.13357	6.6956	8.04987	7.4673	6.95007	6.53877	4.63909	6.32662	6.87823	7.48676	8.33643	8.14282	7.68143	6.98332	7.30498	6.64214	8.15059	8.30306	7.71541	5.43965	7.83613	5.12291	7.63963	7.31079	7.61733	8.05743	5.47196	7.88801	7.59503	8.13543	4.98501	5.8236
O75223	GGCT_HUMAN	GGCT	Gamma-glutamylcyclotransferase	7.35317	7.81912	8.22547	7.97891	8.23911	8.45173	7.78494	6.7734	7.83945	8.50858	8.24302	7.72043	9.24094	8.65846	8.67877	8.53502	8.79241	8.70658	8.78762	9.06824	8.29429	9.13259	8.37843	6.84926	7.98458	8.95492	8.52713	8.29805	8.735	8.28401	8.40589	7.93065	8.34356	8.42811	8.33922	8.96867	9.04128	7.99409	7.92089	8.24955	9.21951	8.3846	8.42621	8.14007	8.6488	8.38697
Q12846	STX4_HUMAN	STX4	Syntaxin-4	3.45964	6.02363	2.54248	6.07872	5.25926	6.85554	6.72703	5.70041	4.04592	2.95805	6.13628	6.00597	3.48428	-2.60765	6.83558	5.99733	6.11855	6.22843	5.72568	5.17079	5.68443	5.33704	6.93302	6.77922	-5.27174	6.34523	5.6969	4.93562	6.41794	6.19332	6.0226	6.43607	5.08769	5.34405	5.62623	6.76121	6.73921	4.10378	7.43424	3.06225	7.00507	3.86877	7.1235	6.16119	6.70561	6.38481
P56377	AP1S2_HUMAN	AP1S2	AP-1 complex subunit sigma-2	4.9982	-3.25561	3.68061	-2.59201	1.46612	4.06808	0.651091	3.01906	0.1649	-0.23973	-3.85982	2.67715	4.01728	4.4468	2.59784	4.02157	3.45632	3.76689	2.74581	-3.37572	5.01978	-5.6355	2.01391	2.79115	1.36901	5.66162	3.9731	4.23018	2.93882	2.09911	1.69223	-4.48722	-3.45121	1.75982	3.90778	-2.83907	-2.51697	-2.77855	4.2533	-3.39523	-4.91731	5.16221	1.48913	5.85292	1.60889	3.98154
H7C1E4;P61966	H7C1E4_HUMAN;AP1S1_HUMAN	AP1S1	AP-1 complex subunit sigma-1A (Fragment);AP-1 complex subunit sigma-1A	4.63404	5.01757	4.10419	3.70039	5.69523	4.76946	3.54881	3.92149	3.3746	4.00009	5.32008	3.34102	5.51077	5.48639	4.05476	5.05354	4.34609	5.13767	-4.42242	5.29995	6.36887	6.27606	2.97038	-4.53329	5.69186	5.66782	4.21348	-3.60734	3.98713	3.51045	5.34555	5.68789	4.23813	6.33181	6.4249	6.9271	5.4018	4.78191	6.15866	5.39355	-3.34439	5.75979	6.20815	5.44189	-3.28458	6.06741
P32856	STX2_HUMAN	STX2	Syntaxin-2	3.41071	3.72005	2.59476	0.356731	-4.15265	3.11114	3.09121	-3.77374	1.46072	3.00367	-4.01496	2.44998	-0.769296	2.22349	2.66481	3.53826	4.01108	-2.71251	-3.61216	-2.9971	3.70886	-3.08227	0.484896	-3.32734	1.42463	0.299064	2.11423	3.21262	1.24247	2.72135	-2.48447	-0.0883692	2.40503	2.9653	-3.3804	2.58431	0.759432	-1.39998	-5.0862	2.88352	4.01102	3.38376	1.69467	-4.80987	-3.51472	-5.30517
I3L1T3;Q9GZP9	I3L1T3_HUMAN;DERL2_HUMAN	DERL2	Derlin (Fragment);Derlin-2	7.20088	7.30369	5.86294	5.15328	7.09537	7.32351	5.83583	6.17244	6.00451	1.26704	5.85002	5.74509	7.90503	6.43084	6.56193	6.94011	7.05704	6.80211	1.61997	7.32823	4.12	7.45762	6.57733	-1.10294	7.44414	7.21399	6.9261	6.86181	6.10122	6.14184	6.53771	7.03505	6.25044	7.12976	7.77337	7.02836	7.03064	7.29859	7.25455	6.70666	7.95977	7.02324	6.92198	-3.40675	3.58804	7.75791
H7BXY3;Q7L2E3	H7BXY3_HUMAN;DHX30_HUMAN	DHX30	Putative ATP-dependent RNA helicase DHX30	7.13702	6.13965	6.96425	7.09139	7.57071	5.99276	6.76828	6.28433	6.24934	4.01596	3.03219	6.8955	7.9074	7.6705	7.46382	7.68607	7.50446	7.58982	7.81773	7.81499	7.29127	7.18864	6.4722	8.33233	6.16282	7.96322	7.08622	8.48468	7.41196	7.29152	7.52558	6.85281	7.97734	6.65498	4.01015	7.95238	7.18737	7.01399	6.89352	7.37649	7.1846	7.31204	6.30419	6.38557	7.62599	7.80411
A0A1B0GV23;A0A1B0GVD5;A0A1B0GW44;A0A1B0GWE8;P07339	A0A1B0GV23_HUMAN;A0A1B0GVD5_HUMAN;A0A1B0GW44_HUMAN;A0A1B0GWE8_HUMAN;CATD_HUMAN	CTSD	Cathepsin D	8.17275	8.62965	8.67277	8.81006	8.32735	8.1074	8.67381	8.69973	8.57196	8.94707	9.37697	8.286	8.40235	8.63309	8.72644	8.62677	8.43399	9.01473	8.92124	9.21192	8.283	9.02459	7.39025	9.3709	8.25805	8.44944	9.00758	9.23123	8.59346	8.51144	8.34101	9.02933	7.79952	8.27334	8.25851	9.31143	8.86754	8.13973	7.91124	9.27811	9.13159	8.48177	7.22854	7.73837	8.68863	8.43861
Q13042	CDC16_HUMAN	CDC16	Cell division cycle protein 16 homolog	-4.46035	5.44648	-0.104438	-5.15023	6.19394	3.39031	2.27651	1.10854	-0.43243	4.6459	0.347881	3.83813	5.32504	4.34623	5.53488	5.47409	4.78727	5.90994	5.6642	5.32148	5.65366	5.97067	4.76131	6.06302	3.21197	4.37665	4.42621	2.64556	5.11867	4.31918	5.62716	4.97748	5.61064	5.29377	6.37843	3.65755	6.79696	6.04098	3.92293	5.44395	6.18155	5.45609	3.9997	6.32959	6.9418	5.95625
P42285	SK2L2_HUMAN	SKIV2L2	Superkiller viralicidic activity 2-like 2	6.92676	6.72293	6.01867	7.0699	7.8918	7.03586	7.04565	7.48532	7.15993	6.45376	7.30187	6.89927	7.7764	6.54912	7.11678	7.83246	7.09083	7.45018	7.29477	7.66382	8.6108	7.84117	8.20937	6.87213	8.14596	6.81769	7.55939	6.71348	6.48942	7.86394	8.02613	7.27677	7.97573	10.7942	7.53766	8.06885	7.76072	6.5391	6.25191	7.90303	7.598	6.40189	7.73948	7.22878	7.35725	7.61822
P28066	PSA5_HUMAN	PSMA5	Proteasome subunit alpha type-5	8.33738	8.5484	8.96725	8.93763	7.43465	8.92264	8.80597	8.59915	8.96627	8.97056	6.57431	8.32914	7.01229	8.98853	8.94991	8.5626	8.56254	9.15905	8.95628	8.18728	8.41123	8.65226	7.85482	8.23709	8.13644	8.47875	8.90585	8.35179	9.18588	8.61742	9.33908	6.71049	8.52233	8.80601	9.44052	9.40742	7.24164	6.28267	9.20429	9.7502	8.49094	7.84888	8.91301	8.99828	9.39051	9.21694
Q9Y697	NFS1_HUMAN	NFS1	\Cysteine desulfurase, mitochondrial\""	6.80533	7.40355	5.16146	6.54694	7.54834	6.08737	6.01432	4.60797	5.85155	7.2122	6.9331	6.04764	6.78643	7.11908	6.95151	6.79863	6.86308	6.58471	6.76369	7.08646	6.09268	6.19648	6.9993	6.95247	6.83819	7.48084	6.45298	7.52161	7.37059	6.6325	7.23474	6.98555	6.99128	7.7265	7.4206	6.67271	6.74698	7.75808	7.0223	8.01601	7.76233	6.81739	7.51732	7.17099	7.95024	6.77496
Q01813	PFKAP_HUMAN	PFKP	\ATP-dependent 6-phosphofructokinase, platelet type\""	8.45732	8.26919	7.71944	7.3921	8.55323	8.01298	7.79552	8.0407	7.60919	7.34325	7.96827	7.32564	8.123	8.1854	8.43094	7.76655	8.33196	8.499	8.56712	8.6022	8.40633	8.40406	7.93091	7.80432	8.69628	8.91083	8.40667	8.1562	7.84519	7.91577	8.76052	8.46734	8.58068	8.83078	8.52169	8.36855	8.44208	8.15603	8.76697	8.83595	8.60168	8.62967	7.94267	8.29947	8.51572	7.94507
O14980	XPO1_HUMAN	XPO1	Exportin-1	8.41606	9.18666	9.14526	8.73969	8.20409	8.54465	8.97357	9.22	8.98517	9.06696	8.70066	8.64698	9.90724	8.9265	9.30025	9.22501	8.91027	9.03803	9.34549	9.26392	9.44593	9.08131	9.75858	9.76859	9.86183	9.97703	9.35413	9.06846	8.24384	8.66403	9.49925	9.5737	9.95403	9.49713	9.54496	8.01633	8.86634	9.35261	8.91808	9.9549	8.62771	9.40136	9.61766	9.64227	9.80513	9.03806
Q12765	SCRN1_HUMAN	SCRN1	Secernin-1	4.09115	1.51743	1.19188	-3.29683	-2.75027	-0.672672	4.03486	4.10475	3.58335	4.68071	4.31815	3.62388	6.02751	6.79742	6.83687	5.23934	7.00113	6.01169	6.03706	6.6075	6.6891	7.00885	7.45965	4.95485	6.22855	3.97192	6.97879	5.97556	6.2344	6.52172	6.93426	6.285	7.17343	0.863031	6.24011	6.95769	6.69468	6.26645	6.34913	7.37641	4.18907	6.28667	6.67813	7.37509	5.95488	6.24691
Q9Y2A7	NCKP1_HUMAN	NCKAP1	Nck-associated protein 1	6.21712	6.5122	7.05138	7.25952	6.35848	8.37399	7.85024	7.41884	6.83445	7.70761	7.21353	7.18877	8.50084	7.47234	7.21987	7.04146	7.84283	7.73532	7.11074	7.64323	8.23462	8.15958	8.09275	7.9736	8.23584	8.05834	8.18393	6.35662	7.87304	7.60995	6.91819	7.73849	8.27592	7.94819	7.25227	8.45282	8.0937	7.53157	6.88653	7.74161	5.35077	5.99546	7.21888	7.18259	7.29426	7.69471
P62081	RS7_HUMAN	RPS7	40S ribosomal protein S7	10.2681	10.0719	10.8256	10.4645	10.0285	10.0341	10.6424	10.5195	10.4483	10.9281	10.7603	10.9902	10.0975	9.63436	10.717	10.1871	10.9726	9.62381	10.0446	10.1781	8.6689	10.7492	10.0054	9.47209	11.0871	9.8992	10.7483	9.94075	10.6024	10.9139	10.3242	10.177	9.64219	8.98124	10.2936	9.3548	9.41073	10.7388	9.91251	10.4735	9.36472	9.1029	9.89686	10.614	9.03261	10.4464
Q6YP21	KAT3_HUMAN	KYAT3	Kynurenine--oxoglutarate transaminase 3	7.52172	7.65735	6.14738	6.68833	7.08849	6.31663	6.64305	7.37512	6.72072	7.16128	5.91371	5.5994	7.20129	6.86369	7.29237	5.31105	7.08822	7.43345	7.05647	8.47655	7.47169	7.85092	8.5496	7.33311	8.4073	7.12693	6.06054	7.9719	7.09001	6.66332	7.9412	8.08002	6.7513	7.77371	8.02462	6.72334	7.6055	8.10752	7.68922	8.18309	7.44568	7.89666	7.63134	8.34069	7.77566	6.9792
P38159	RBMX_HUMAN	RBMX	\RNA-binding motif protein, X chromosome\""	9.40183	7.75479	8.29609	8.95675	8.34809	8.46147	8.91189	8.86594	8.5837	8.57736	9.01741	7.97648	8.26821	8.59531	9.46448	7.9762	8.11868	8.94859	8.08686	8.24978	8.63477	8.57656	7.65336	8.81377	8.369	6.85492	8.03103	8.04929	7.94847	8.74861	7.56248	8.02927	7.20625	8.30637	8.68408	7.98639	9.21582	7.93824	8.86159	9.05873	8.56589	8.82766	8.72857	6.80851	8.22143	8.49916
Q8WWK9	CKAP2_HUMAN	CKAP2	Cytoskeleton-associated protein 2	7.43536	6.27024	7.53646	7.6424	7.65176	6.0837	7.53135	6.88698	7.67877	6.62818	6.56292	7.53171	4.34605	7.43901	5.60617	5.54083	7.14707	7.67759	5.00632	7.03108	5.25905	6.90425	7.12989	7.3672	7.15056	7.12632	7.2305	6.39626	7.14736	6.97338	7.03701	7.3341	7.27455	4.7818	7.62243	4.62047	6.88502	6.43398	7.78615	6.36301	6.31147	6.28239	6.83653	7.14742	6.48247	6.96164
Q8NBF2	NHLC2_HUMAN	NHLRC2	NHL repeat-containing protein 2	5.25524	6.94053	6.49726	6.4129	7.31067	4.38258	6.47984	5.84036	6.17949	6.98632	7.52328	6.83939	6.84024	5.38894	5.72018	5.16792	7.14834	6.86669	9.33809	7.01615	6.01085	4.17701	8.08225	9.16298	6.23642	4.84374	6.42437	7.42012	6.57063	6.66278	6.89755	5.29577	6.49064	5.80545	5.13556	7.15284	6.65898	6.71594	4.41066	6.75457	4.15155	6.38197	8.06614	7.41955	7.20354	5.58764
Q9Y6D9	MD1L1_HUMAN	MAD1L1	Mitotic spindle assembly checkpoint protein MAD1	5.49846	5.43311	5.32965	5.65405	3.66699	3.77254	0.0904203	4.80844	6.23491	5.35714	5.12252	5.21497	5.89938	5.63569	5.57361	3.75659	3.20776	4.42546	-3.33855	4.93601	6.76285	6.39627	7.09239	4.23235	5.86098	6.60527	5.51478	6.33856	5.38296	5.6787	5.22591	5.17817	-3.14621	-2.64632	6.98777	4.45814	2.79497	3.7066	-5.53427	3.86106	5.20197	4.91769	5.59452	5.70561	5.17158	5.00719
P09960	LKHA4_HUMAN	LTA4H	Leukotriene A-4 hydrolase	7.31527	8.17885	7.89973	7.74492	8.28167	7.83349	7.85055	8.25024	7.23277	8.35204	7.67044	7.7348	8.15166	8.02981	8.01254	7.49711	7.42205	7.27294	7.52858	8.40539	6.74283	9.11412	7.99032	7.81299	8.37464	7.79288	7.59829	7.39984	7.69758	7.81276	8.5375	8.33155	7.11128	7.02137	7.10984	8.19631	7.76596	8.36251	7.95271	8.09119	7.98143	7.61395	6.77369	8.42138	7.94537	7.11367
Q12904	AIMP1_HUMAN	AIMP1	Aminoacyl tRNA synthase complex-interacting multifunctional protein 1	7.76537	7.67599	8.47229	8.01311	8.66257	8.88157	7.9536	8.08492	8.44924	6.99731	8.30476	8.27066	7.85589	7.59024	8.22761	5.41914	8.08222	7.43518	7.76776	6.54522	7.67489	6.81191	6.38332	6.95105	9.20435	8.23601	8.28834	7.76491	8.173	8.29576	7.04934	8.96233	8.48809	8.03518	8.73007	7.17469	6.64128	7.11404	8.3113	7.24561	7.64173	7.14656	7.4707	7.99636	7.90005	7.7686
P19367	HXK1_HUMAN	HK1	Hexokinase-1	7.86569	8.71923	8.47748	7.66643	7.6133	8.57173	8.18396	7.43046	8.07049	8.11555	8.36212	8.3861	8.2901	8.19467	8.45645	8.0176	8.31858	8.72166	8.94933	9.04149	8.07885	6.68034	8.24595	8.88425	8.29829	7.49339	8.40307	7.08612	7.42781	8.87034	8.20925	8.54405	8.66133	8.14813	8.50139	8.04167	7.1876	8.89488	7.98424	8.40096	7.99546	8.09362	7.41806	7.49497	7.90104	7.849
Q13509	TBB3_HUMAN	TUBB3	Tubulin beta-3 chain	8.26219	9.80113	8.73272	8.90287	9.3608	5.50916	9.11836	8.21149	10.2239	8.82767	7.27107	7.43186	10.6014	7.96602	7.72129	8.25538	9.05219	7.23511	8.6468	9.71057	10.3292	9.12651	8.81574	10.7131	8.05845	8.05261	8.92822	8.49189	9.21327	8.55712	7.47559	7.85981	9.46527	9.54333	8.25035	6.69471	9.97647	9.03906	8.67258	9.61314	9.5939	9.18836	8.98368	9.80817	9.14892	9.3403
P40616	ARL1_HUMAN	ARL1	ADP-ribosylation factor-like protein 1	4.6542	3.41184	5.49927	5.24833	3.95553	4.51166	6.27151	6.61337	6.26083	9.57646	5.21796	5.21903	6.12	7.79765	8.85645	4.12699	4.83842	6.13331	9.25641	9.29927	7.45347	6.5429	7.99464	5.41407	6.64749	6.6347	4.98008	6.0178	5.90719	2.28348	4.75129	8.5638	7.03827	4.10373	9.17203	4.73288	5.87271	5.82593	9.10425	6.41816	4.27476	8.18626	7.97571	7.00559	6.41579	8.91988
P00387	NB5R3_HUMAN	CYB5R3	NADH-cytochrome b5 reductase 3	10.0656	9.19339	9.34127	9.63431	9.39976	9.79459	9.2442	9.68722	9.64075	9.92374	9.58061	9.32373	9.47218	10.1495	10.1121	9.60052	9.63618	9.15337	9.35873	9.69111	9.47334	9.39033	9.84362	10.6346	9.63223	9.03396	9.41311	9.21125	9.22424	9.237	9.34685	9.32836	10.0938	9.69387	9.35265	9.84113	9.99522	9.78142	9.24811	9.87227	9.49817	9.21772	9.35869	8.98037	8.5393	10.0398
P12814	ACTN1_HUMAN	ACTN1	Alpha-actinin-1	8.77239	8.68971	8.43733	9.28274	8.61142	9.21793	8.59028	9.13809	8.72433	8.80231	8.25026	8.41948	8.95278	8.69142	8.56271	7.96452	8.97561	8.65729	9.1882	8.78909	8.94159	8.07619	8.96352	9.18054	8.24325	8.01717	8.33475	7.45998	8.61381	8.39721	9.01153	8.91898	8.63543	9.04045	8.0629	8.76591	9.30947	8.4305	8.41465	8.20411	8.75905	9.33064	8.72242	8.86526	8.95316	7.87553
P08133	ANXA6_HUMAN	ANXA6	Annexin A6	8.52384	8.51932	9.0853	8.81942	9.49421	9.24455	8.70497	9.29693	9.07188	9.50381	9.40489	9.43181	9.24074	8.42871	8.75878	8.57553	9.58287	8.41389	9.33154	9.28111	8.12536	9.1027	8.56533	7.73452	8.22665	8.74881	8.47369	8.70785	9.30074	9.02126	9.1247	9.12177	8.99182	8.61274	8.33888	8.05423	9.47419	9.2924	8.78776	8.69704	9.87338	9.05366	7.39103	8.82979	9.27152	7.89032
[truncated: 4,812 more rows]
[truncated: 30 more columns]

## Sheet: B. Total proteome, with biotin
UniProtID	ProteinName	GeneName	ProteinDescription	log2_normalized-intensity-TurboID_R1_no-EGF	log2_normalized-intensity-TurboID_R2_no-EGF	log2_normalized-intensity-TurboID_R3_no-EGF	log2_normalized-intensity-TurboID_R1_with-EGF	log2_normalized-intensity-TurboID_R2_with-EGF	log2_normalized-intensity-TurboID_R3_with-EGF	log2_normalized-intensity-SHP2WT_R1_no-EGF	log2_normalized-intensity-SHP2WT_R2_no-EGF	log2_normalized-intensity-SHP2WT_R3_no-EGF	log2_normalized-intensity-SHP2WT_R1_with-EGF	log2_normalized-intensity-SHP2WT_R2_with-EGF	log2_normalized-intensity-SHP2WT_R3_with-EGF	log2_normalized-intensity-SHP2T42A_R1_no-EGF	log2_normalized-intensity-SHP2T42A_R2_no-EGF	log2_normalized-intensity-SHP2T42A_R3_no-EGF	log2_normalized-intensity-SHP2T42A_R1_with-EGF	log2_normalized-intensity-SHP2T42A_R2_with-EGF	log2_normalized-intensity-SHP2T42A_R3_with-EGF	log2_normalized-intensity-SHP2T52S_R1_no-EGF	log2_normalized-intensity-SHP2T52S_R2_no-EGF	log2_normalized-intensity-SHP2T52S_R3_no-EGF	log2_normalized-intensity-SHP2T52S_R1_with-EGF	log2_normalized-intensity-SHP2T52S_R2_with-EGF	log2_normalized-intensity-SHP2T52S_R3_with-EGF	log2_normalized-intensity-SHP2E76K_R1_no-EGF	log2_normalized-intensity-SHP2E76K_R2_no-EGF	log2_normalized-intensity-SHP2E76K_R3_no-EGF	log2_normalized-intensity-SHP2E76K_R1_with-EGF	log2_normalized-intensity-SHP2E76K_R2_with-EGF	log2_normalized-intensity-SHP2E76K_R3_with-EGF	log2_normalized-intensity-SHP2R138Q_R1_no-EGF	log2_normalized-intensity-SHP2R138Q_R2_no-EGF	log2_normalized-intensity-SHP2R138Q_R3_no-EGF	log2_normalized-intensity-SHP2R138Q_R1_with-EGF	log2_normalized-intensity-SHP2R138Q_R2_with-EGF	log2_normalized-intensity-SHP2R138Q_R3_with-EGF	log2_normalized-intensity-SHP2E139D_R1_no-EGF	log2_normalized-intensity-SHP2E139D_R2_no-EGF	log2_normalized-intensity-SHP2E139D_R3_no-EGF	log2_normalized-intensity-SHP2E139D_R1_with-EGF	log2_normalized-intensity-SHP2E139D_R2_with-EGF	log2_normalized-intensity-SHP2E139D_R3_with-EGF	log2_normalized-intensity-SHP2Y279C_R1_no-EGF	log2_normalized-intensity-SHP2Y279C_R2_no-EGF	log2_normalized-intensity-SHP2Y279C_R1_with-EGF	log2_normalized-intensity-SHP2Y279C_R2_with-EGF
[truncated: 5,716 more rows]
[truncated: 30 more columns]
