# Supplementary material for: Proximity-labeling proteomics reveals remodeled interactomes and altered localization of pathogenic SHP2 variants
Source: EMBO Rep. 2025 Dec 22;27(3):793–826. doi: 10.1038/s44319-025-00674-4 (PMC12894930; doi:10.1038/s44319-025-00674-4)
Supplement: Supplementary file 6 — Dataset EV4 [file 44319_2025_674_MOESM6_ESM.xlsx]

## Sheet: Dataset EV4 legends
Dataset EV4. Position-weight matrices and phosphosite scoring for SHP2 N-SH2 and C-SH2 domains.
(A) Position-weight matrices for the SHP2 N- and C-SH2 domains, derived from bacterial surface display selection and sequencing with a phosphorylated degenerate X5-Y-X5 library.
(B) Predicted SHP2 N-SH2 and C-SH2 binding scores for ~40,000 tyrosine phosphorylation sites documented in the PhosphoSitePlus database.

## Sheet: PWMs (N, C-SH2)
N-SH2	-5	-4	-3	-2	-1	1	2	3	4	5
Y	0.328881	0.488056	0.109793	0.375359	0.276453	0.175277	0.286485	-0.191391	0.492699	-0.121095
W	0.0797018	-0.0841636	-0.291128	-0.129229	-0.276759	-0.0296281	-0.214291	-0.300632	0.460545	1.0114
F	0.134033	0.0791814	-0.162959	-0.074239	-0.178842	-0.0721733	-0.171529	-0.0833097	0.409928	0.890831
L	0.0701607	-0.00549479	0.175969	0.344677	-0.0583648	0.161665	0.229102	0.652325	0.024212	-0.0130231
I	0.0293009	-0.0162725	0.0910965	0.350104	-0.0421025	0.124449	0.0836977	0.296007	-0.0929329	-0.0150312
V	-0.0822095	-0.061264	0.207221	0.237884	0.0417434	0.248229	0.0239739	0.187659	-0.0370806	-0.0646642
M	0.0051876	-0.0167691	-0.0831159	0.0284144	0.0244527	0.0419334	-0.041726	0.121392	0.0804235	-0.0443233
P	0.153076	0.207759	0.337867	0.0325841	-0.123179	-0.670731	-0.216598	0.339767	-0.252395	-0.12569
G	-0.148993	-0.118981	-0.0490184	-0.0659929	-0.0180474	-0.294003	-0.373218	-0.367494	-0.0851954	-0.185113
A	-0.0626431	0.0358326	0.123366	-0.220477	-0.0033839	0.524138	0.00691853	-0.190547	0.0537134	-0.0434463
T	0.0947696	0.0491812	-0.0337156	0.0340527	0.555568	0.733424	0.224703	-0.237409	-0.0373557	0.00456173
S	0.00577233	0.0822665	-0.0317552	-0.0872632	0.162469	0.341277	0.101031	-0.40293	0.109544	-0.133636
C	-0.0758326	-0.000893149	-0.00394331	0.0762695	-0.109557	0.0527154	-0.247626	-0.203646	-0.0615897	-0.237297
N	-0.0138695	-0.0560607	-0.106363	-0.0736995	0.418641	-0.391526	0.0436906	-0.358217	0.130526	-0.166999
Q	0.143241	0.0442165	0.071667	0.0442828	0.312431	-0.0793684	0.317365	-0.409469	0.174765	-0.169891
D	-0.31616	-0.270464	-0.349936	-0.446786	-0.454031	-0.401887	0.174846	-0.427493	0.624901	-0.0938818
E	-0.281124	-0.171884	-0.340505	-0.467395	-0.395223	-0.386467	0.356062	-0.570626	0.153633	-0.219258
H	0.281334	0.151159	-0.0974471	0.0488056	0.684452	-0.215146	-0.08984	-0.354432	0.166479	0.294201
R	-0.0155921	-0.14613	-0.0832877	-0.170626	0.0764933	-0.519362	-0.30107	-0.712265	-0.33575	-0.585102
K	-0.0209266	-0.0887274	-0.00334188	-0.387483	-0.060003	-0.55786	-0.095555	-0.725918	-0.188912	-0.488217
C-SH2	-5	-4	-3	-2	-1	1	2	3	4	5
Y	0.534465	0.548132	0.504902	0.938545	0.48928	0.370679	0.620346	0.00138702	0.266597	0.0128727
W	-0.195318	-0.157122	-0.398525	-0.383117	-0.435429	-0.264794	-0.308477	-0.383406	0.0757723	0.282865
F	-0.0293682	0.00675374	-0.110133	-0.341457	-0.25208	-0.211139	-0.154379	-0.145379	0.0728909	0.294565
L	0.0934236	0.0335284	-0.194099	-0.151122	-0.0674104	-0.0514883	0.0570978	0.68862	0.0877739	0.00794286
I	0.0537273	0.00363179	-0.206755	0.309959	-0.0959475	-0.244481	-0.0617879	0.890263	0.0721881	-0.101062
V	-0.0720002	0.0779668	-0.0209622	0.511159	0.128061	0.199776	0.0504593	0.526687	0.00517533	-0.0358571
M	0.0396146	-0.117627	-0.129858	-0.286909	0.137738	-0.0147775	0.0124426	0.0948331	0.130369	0.0531524
P	0.143137	0.104508	0.165714	0.059638	-0.0382189	-0.845709	-0.371545	-0.306136	-0.387713	0.0274644
G	-0.108841	-0.110654	0.00335231	-0.156326	-0.0493628	-0.286446	-0.246548	-0.627797	-0.186068	-0.0363459
A	-0.0575756	0.0742383	0.102699	-0.0992982	0.071342	0.944462	-0.0246022	-0.331106	-0.0399072	0.0319563
T	0.124328	0.0537652	0.0863375	0.738836	0.178554	0.624872	0.353093	-0.429137	-0.0765376	0.184103
S	0.00711072	0.105795	0.14509	0.109001	0.0173897	0.862561	0.169566	-0.646288	-0.0138962	0.0533418
C	-0.179361	-0.0768322	-0.234032	0.136936	-0.247764	-0.072855	-0.372911	-0.365827	-0.238483	-0.307201
N	0.0565987	-0.0266776	0.00870767	0.118663	0.310771	-0.622245	0.142125	-0.646602	0.0516389	0.112093
Q	0.195047	-0.00175393	0.149942	-0.228312	0.268986	-0.320009	0.281868	-0.481879	0.0554599	0.208155
D	-0.326512	-0.189104	-0.380184	-0.528741	-0.567823	-0.670476	-0.203427	-0.807209	0.0308802	-0.00204037
E	-0.21536	-0.169291	-0.31624	-0.639171	-0.444516	-0.651557	0.0930926	-0.798964	-0.187173	-0.0563157
H	0.138118	0.0257488	0.0279523	0.210473	0.644281	-0.252284	-0.0744078	-0.561099	-0.0515747	0.253701
R	-0.0369811	-0.340976	0.0619562	-0.357038	-0.0781619	-0.868034	-0.19535	-0.899075	0.0479504	-0.433247
K	0.0403969	-0.236213	0.0821252	-0.507632	-0.148898	-0.879693	0.0590771	-0.934978	-0.00913686	-0.188396

## Sheet: Scored phosphosites
GENE	PROTEIN	ACC_ID	pTyr residue	Name	11res Seqs	LT_LIT	MS_LIT	MS_CST	NSH2 ave	CSH2 ave	NSH2 percentile	CSH2 percentile	mitochondrial localization?	all-in-TurboID	WT-EGF-hits	WT+EGF-hits	mito-in-TurboID	mito-hits-in-TurboID	NSH2 positive	CSH2 positive	N or C positive	True positives?		N cutoff	0.548595	C cutoff	0.58236	<- cutoffs from guassian fit, mean +1.5sigma
YWHAB	14-3-3 beta	P31946	21	YWHAB Y21	EQAERYDDMAA			4	0.414393	0.382718	39.1	13.6	FALSE	1	0	0	0	0	FALSE	FALSE	FALSE
YWHAB	14-3-3 beta	P31946	50	YWHAB Y50	LLSVAYKNVVG		3	9	0.44426	0.553516	54.7	86	FALSE	1	0	0	0	0	FALSE	FALSE	FALSE
YWHAB	14-3-3 beta	P31946	106	YWHAB Y106	ELLDKYLIPNA			1	0.474329	0.417091	69.3	26.9	FALSE	1	0	0	0	0	FALSE	FALSE	FALSE
YWHAB	14-3-3 beta	P31946	120	YWHAB Y120	ESKVFYLKMKG			1	0.439923	0.536176	52.4	81	FALSE	1	0	0	0	0	FALSE	FALSE	FALSE
YWHAB	14-3-3 beta	P31946	127	YWHAB Y127	KMKGDYFRYLS		1	6	0.358736	0.444619	15.1	39.9	FALSE	1	0	0	0	0	FALSE	FALSE	FALSE
YWHAB	14-3-3 beta	P31946	130	YWHAB Y130	GDYFRYLSEVA		1	4	0.407688	0.464125	35.6	49.7	FALSE	1	0	0	0	0	FALSE	FALSE	FALSE
YWHAB	14-3-3 beta	P31946	151	YWHAB Y151	NSQQAYQEAFE		1	1	0.51006	0.478205	83.2	56.5	FALSE	1	0	0	0	0	FALSE	FALSE	FALSE
YWHAB	14-3-3 beta	P31946	180	YWHAB Y180	NFSVFYYEILN			1	0.540978	0.675706	91	99.4	FALSE	1	0	0	0	0	FALSE	TRUE	TRUE
YWHAB	14-3-3 beta	P31946	213	YWHAB Y213	LNEESYKDSTL		1		0.336002	0.310061	8.9	1.5	FALSE	1	0	0	0	0	FALSE	FALSE	FALSE
YWHAE	14-3-3 epsilon	P62258	49	YWHAE Y49	LLSVAYKNVIG		2	8	0.439337	0.559576	52	87.6	FALSE	1	0	0	0	0	FALSE	FALSE	FALSE
YWHAE	14-3-3 epsilon	P62258	122	YWHAE Y122	SKVFYYKMKGD			7	0.363645	0.368766	16.7	9.8	FALSE	1	0	0	0	0	FALSE	FALSE	FALSE
YWHAE	14-3-3 epsilon	P62258	131	YWHAE Y131	GDYHRYLAEFA		4	4	0.450298	0.489489	57.6	62	FALSE	1	0	0	0	0	FALSE	FALSE	FALSE
YWHAE	14-3-3 epsilon	P62258	152	YWHAE Y152	NSLVAYKAASD			1	0.446837	0.457331	55.9	46.2	FALSE	1	0	0	0	0	FALSE	FALSE	FALSE
YWHAE	14-3-3 epsilon	P62258	181	YWHAE Y181	NFSVFYYEILN			1	0.540978	0.675706	91	99.4	FALSE	1	0	0	0	0	FALSE	TRUE	TRUE
YWHAE	14-3-3 epsilon	P62258	214	YWHAE Y214	LSEESYKDSTL	1	3	1	0.348808	0.323196	12.2	2.5	FALSE	1	0	0	0	0	FALSE	FALSE	FALSE
YWHAH	14-3-3 eta	Q04917	20	YWHAH Y20	EQAERYDDMAS		1	1	0.406173	0.383288	34.8	13.8	FALSE	1	0	0	0	0	FALSE	FALSE	FALSE
YWHAH	14-3-3 eta	Q04917	49	YWHAH Y49	LLSVAYKNVVG		3	9	0.44426	0.553516	54.7	86	FALSE	1	0	0	0	0	FALSE	FALSE	FALSE
YWHAH	14-3-3 eta	Q04917	123	YWHAH Y123	ESKVFYLKMKG			1	0.439923	0.536176	52.4	81	FALSE	1	0	0	0	0	FALSE	FALSE	FALSE
YWHAH	14-3-3 eta	Q04917	130	YWHAH Y130	KMKGDYYRYLA			6	0.389061	0.480685	26.7	57.8	FALSE	1	0	0	0	0	FALSE	FALSE	FALSE
YWHAH	14-3-3 eta	Q04917	131	YWHAH Y131	MKGDYYRYLAE		2	32	0.464508	0.51464	64.6	73	FALSE	1	0	0	0	0	FALSE	FALSE	FALSE
YWHAH	14-3-3 eta	Q04917	154	YWHAH Y154	ASEAAYKEAFE		1		0.40129	0.403656	32.5	21.2	FALSE	1	0	0	0	0	FALSE	FALSE	FALSE
YWHAH	14-3-3 eta	Q04917	216	YWHAH Y216	LNEDSYKDSTL			1	0.33761	0.316498	9.2	2	FALSE	1	0	0	0	0	FALSE	FALSE	FALSE
YWHAG	14-3-3 gamma	P61981	20	YWHAG Y20	EQAERYDDMAA			3	0.414393	0.382718	39.1	13.6	FALSE	1	0	0	0	0	FALSE	FALSE	FALSE
YWHAG	14-3-3 gamma	P61981	49	YWHAG Y49	LLSVAYKNVVG		3	9	0.44426	0.553516	54.7	86	FALSE	1	0	0	0	0	FALSE	FALSE	FALSE
YWHAG	14-3-3 gamma	P61981	117	YWHAG Y117	CSETQYESKVF		1	39	0.456318	0.483286	60.7	59.1	FALSE	1	0	0	0	0	FALSE	FALSE	FALSE
YWHAG	14-3-3 gamma	P61981	130	YWHAG Y130	KMKGDYYRYLA			6	0.389061	0.480685	26.7	57.8	FALSE	1	0	0	0	0	FALSE	FALSE	FALSE
YWHAG	14-3-3 gamma	P61981	131	YWHAG Y131	MKGDYYRYLAE		2	32	0.464508	0.51464	64.6	73	FALSE	1	0	0	0	0	FALSE	FALSE	FALSE
YWHAG	14-3-3 gamma	P61981	133	YWHAG Y133	GDYYRYLAEVA		2		0.439783	0.538445	52.3	81.7	FALSE	1	0	0	0	0	FALSE	FALSE	FALSE
YWHAG	14-3-3 gamma	P61981	154	YWHAG Y154	SSEKAYSEAHE			1	0.450887	0.488893	57.9	61.7	FALSE	1	0	0	0	0	FALSE	FALSE	FALSE
YWHAG	14-3-3 gamma	P61981	179	YWHAG Y179	GLALNYSVFYY			9	0.594973	0.617699	97.6	96.6	FALSE	1	0	0	0	0	TRUE	TRUE	TRUE
YWHAG	14-3-3 gamma	P61981	216	YWHAG Y216	LNEDSYKDSTL		2	1	0.33761	0.316498	9.2	2	FALSE	1	0	0	0	0	FALSE	FALSE	FALSE
SFN	14-3-3 sigma	P31947	19	SFN Y19	EQAERYEDMAA			1	0.415866	0.386718	39.9	15.1	FALSE	1	0	0	0	0	FALSE	FALSE	FALSE
SFN	14-3-3 sigma	P31947	48	SFN Y48	LLSVAYKNVVG		2	8	0.44426	0.553516	54.7	86	FALSE	1	0	0	0	0	FALSE	FALSE	FALSE
SFN	14-3-3 sigma	P31947	127	SFN Y127	KMKGDYYRYLA			6	0.389061	0.480685	26.7	57.8	FALSE	1	0	0	0	0	FALSE	FALSE	FALSE
SFN	14-3-3 sigma	P31947	128	SFN Y128	MKGDYYRYLAE		2	32	0.464508	0.51464	64.6	73	FALSE	1	0	0	0	0	FALSE	FALSE	FALSE
SFN	14-3-3 sigma	P31947	130	SFN Y130	GDYYRYLAEVA	1			0.439783	0.538445	52.3	81.7	FALSE	1	0	0	0	0	FALSE	FALSE	FALSE
SFN	14-3-3 sigma	P31947	151	SFN Y151	SARSAYQEAMD		1	1	0.463433	0.493025	64	63.5	FALSE	1	0	0	0	0	FALSE	FALSE	FALSE
YWHAQ	14-3-3 theta	P27348	19	YWHAQ Y19	EQAERYDDMAT			2	0.418684	0.393801	41.3	17.4	FALSE	1	0	0	0	0	FALSE	FALSE	FALSE
YWHAQ	14-3-3 theta	P27348	48	YWHAQ Y48	LLSVAYKNVVG		2	8	0.44426	0.553516	54.7	86	FALSE	1	0	0	0	0	FALSE	FALSE	FALSE
YWHAQ	14-3-3 theta	P27348	82	YWHAQ Y82	QLIKDYREKVE		1		0.310295	0.302396	4.6	1.1	FALSE	1	0	0	0	0	FALSE	FALSE	FALSE
YWHAQ	14-3-3 theta	P27348	125	YWHAQ Y125	KMKGDYFRYLA		1	5	0.366955	0.444049	17.8	39.6	FALSE	1	0	0	0	0	FALSE	FALSE	FALSE
YWHAQ	14-3-3 theta	P27348	128	YWHAQ Y128	GDYFRYLAEVA		2	5	0.39943	0.45187	31.6	43.4	FALSE	1	0	0	0	0	FALSE	FALSE	FALSE
YWHAQ	14-3-3 theta	P27348	149	YWHAQ Y149	NSQGAYQEAFD		2	7	0.511478	0.485577	83.6	60.2	FALSE	1	0	0	0	0	FALSE	FALSE	FALSE
YWHAQ	14-3-3 theta	P27348	211	YWHAQ Y211	LNEDSYKDSTL		1	1	0.33761	0.316498	9.2	2	FALSE	1	0	0	0	0	FALSE	FALSE	FALSE
YWHAZ	14-3-3 zeta	P63104	19	YWHAZ Y19	EQAERYDDMAA		1	2	0.414393	0.382718	39.1	13.6	FALSE	1	0	0	0	0	FALSE	FALSE	FALSE
YWHAZ	14-3-3 zeta	P63104	48	YWHAZ Y48	LLSVAYKNVVG		3	9	0.44426	0.553516	54.7	86	FALSE	1	0	0	0	0	FALSE	FALSE	FALSE
YWHAZ	14-3-3 zeta	P63104	82	YWHAZ Y82	QMAREYREKIE			1	0.331592	0.333481	8	3.7	FALSE	1	0	0	0	0	FALSE	FALSE	FALSE
YWHAZ	14-3-3 zeta	P63104	125	YWHAZ Y125	KMKGDYYRYLA			6	0.389061	0.480685	26.7	57.8	FALSE	1	0	0	0	0	FALSE	FALSE	FALSE
YWHAZ	14-3-3 zeta	P63104	126	YWHAZ Y126	MKGDYYRYLAE		2	32	0.464508	0.51464	64.6	73	FALSE	1	0	0	0	0	FALSE	FALSE	FALSE
YWHAZ	14-3-3 zeta	P63104	128	YWHAZ Y128	GDYYRYLAEVA		6	4	0.439783	0.538445	52.3	81.7	FALSE	1	0	0	0	0	FALSE	FALSE	FALSE
YWHAZ	14-3-3 zeta	P63104	149	YWHAZ Y149	QSQQAYQEAFE		1	1	0.523526	0.484211	86.9	59.5	FALSE	1	0	0	0	0	FALSE	FALSE	FALSE
YWHAZ	14-3-3 zeta	P63104	178	YWHAZ Y178	NFSVFYYEILN			1	0.540978	0.675706	91	99.4	FALSE	1	0	0	0	0	FALSE	TRUE	TRUE
YWHAZ	14-3-3 zeta	P63104	211	YWHAZ Y211	LSEESYKDSTL		1	2	0.348808	0.323196	12.2	2.5	FALSE	1	0	0	0	0	FALSE	FALSE	FALSE
EIF4EBP1	4E-BP1	Q13541	34	EIF4EBP1 Y34	LPPGDYSTTPG		7	38	0.467253	0.50065	65.9	66.8	FALSE	0	0	0	0	0	FALSE	FALSE	FALSE
EIF4EBP1	4E-BP1	Q13541	54	EIF4EBP1 Y54	GTRIIYDRKFL		4	24	0.387598	0.405862	26	22.1	FALSE	0	0	0	0	0	FALSE	FALSE	FALSE
EIF4EBP2	4E-BP2	Q13542	34	EIF4EBP2 Y34	QLPHDYCTTPG		3	55	0.439982	0.472865	52.4	54	FALSE	0	0	0	0	0	FALSE	FALSE	FALSE
EIF4EBP2	4E-BP2	Q13542	54	EIF4EBP2 Y54	GTRIIYDRKFL		3	3	0.387598	0.405862	26	22.1	FALSE	0	0	0	0	0	FALSE	FALSE	FALSE
EIF4EBP3	4E-BP3	O60516	20	EIF4EBP3 Y20	QLPDCYSTTPG		1		0.451672	0.509455	58.3	70.8	FALSE	0	0	0	0	0	FALSE	FALSE	FALSE
EIF4EBP3	4E-BP3	O60516	29	EIF4EBP3 Y29	PGGTLYATTPG		1		0.471472	0.584955	68	92.8	FALSE	0	0	0	0	0	FALSE	TRUE	TRUE
EIF4ENIF1	4E-T	Q9NRA8	30	EIF4ENIF1 Y30	KCPHRYTKEEL		1		0.527559	0.509005	87.9	70.6	FALSE	1	0	0	0	0	FALSE	FALSE	FALSE
EIF4ENIF1	4E-T	Q9NRA8	71	EIF4ENIF1 Y71	WHASLYPASGR		2		0.331928	0.357801	8	7.4	FALSE	1	0	0	0	0	FALSE	FALSE	FALSE
EIF4ENIF1	4E-T	Q9NRA8	214	EIF4ENIF1 Y214	RRNDSYTEEEP			15	0.46681	0.412128	65.7	24.7	FALSE	1	0	0	0	0	FALSE	FALSE	FALSE
EIF4ENIF1	4E-T	Q9NRA8	382	EIF4ENIF1 Y382	QNSGNYFAPIP		1	22	0.510206	0.502305	83.2	67.5	FALSE	1	0	0	0	0	FALSE	FALSE	FALSE
EIF4ENIF1	4E-T	Q9NRA8	580	EIF4ENIF1 Y580	AASADYLRPRI		1	99	0.389208	0.422732	26.8	29.4	FALSE	1	0	0	0	0	FALSE	FALSE	FALSE
EIF4ENIF1	4E-T	Q9NRA8	983	EIF4ENIF1 Y983	VDELEYRQ___		1	18	0.383497	0.382361	24.3	13.5	FALSE	1	0	0	0	0	FALSE	FALSE	FALSE
HTR1A	5-HT(1A)	P08908	205	HTR1A Y205	TFGAFYIPLLL			2	0.497998	0.533824	79.1	80.1	FALSE	0	0	0	0	0	FALSE	FALSE	FALSE
HTR1A	5-HT(1A)	P08908	215	HTR1A Y215	LMLVLYGRIFR			1	0.464207	0.546047	64.4	84	FALSE	0	0	0	0	0	FALSE	FALSE	FALSE
HTR1D	5-HT(1D)	P28221	137	HTR1D Y137	IALDRYWAITD			1	0.471157	0.51464	67.8	73	FALSE	0	0	0	0	0	FALSE	FALSE	FALSE
HTR1D	5-HT(1D)	P28221	235	HTR1D Y235	NPPSLYGKRFT			1	0.442128	0.470926	53.5	53	FALSE	0	0	0	0	0	FALSE	FALSE	FALSE
HTR1F	5-HT(1F)	P30939	122	HTR1F Y122	IALDRYRAITD			1	0.426291	0.458343	45	46.8	FALSE	0	0	0	0	0	FALSE	FALSE	FALSE
HTR1F	5-HT(1F)	P30939	131	HTR1F Y131	TDAVEYARKRT			1	0.374208	0.509398	20.4	70.8	FALSE	0	0	0	0	0	FALSE	FALSE	FALSE
HTR1F	5-HT(1F)	P30939	184	HTR1F Y184	IVSTIYSTFGA			1	0.495784	0.654208	78.1	98.8	FALSE	0	0	0	0	0	FALSE	TRUE	TRUE
HTR1F	5-HT(1F)	P30939	201	HTR1F Y201	LILILYYKIYR			1	0.543234	0.630072	91.4	97.6	FALSE	0	0	0	0	0	FALSE	TRUE	TRUE
HTR1F	5-HT(1F)	P30939	202	HTR1F Y202	ILILYYKIYRA			1	0.443279	0.488883	54.2	61.7	FALSE	0	0	0	0	0	FALSE	FALSE	FALSE
HTR1F	5-HT(1F)	P30939	205	HTR1F Y205	LYYKIYRAAKT			1	0.411294	0.478596	37.5	56.7	FALSE	0	0	0	0	0	FALSE	FALSE	FALSE
HTR2A	5-HT(2A)	P28223	419	HTR2A Y419	IPALAYKSSQL		1		0.469506	0.436543	67	35.9	FALSE	0	0	0	0	0	FALSE	FALSE	FALSE
HTR3A	5-HT(3)	P46098	457	HTR3A Y457	LLFHIYLLAVL			1	0.477713	0.534634	70.8	80.4	FALSE	0	0	0	0	0	FALSE	FALSE	FALSE
HTR3A	5-HT(3)	P46098	477	HTR3A Y477	WSIWQYA____			1	0.557204	0.575011	93.7	90.9	FALSE	0	0	0	0	0	TRUE	FALSE	TRUE
HTR3C	5-HT(3C)	Q8WXA8	234	HTR3C Y234	MGNNLYDQIMF			1	0.544358	0.5842	91.6	92.7	FALSE	0	0	0	0	0	FALSE	TRUE	TRUE
HTR3E	5-HT(3E) iso3	A5X5Y0-3	20	HTR3E Y20	LGPLSYREHRV			1	0.457671	0.412447	61.4	24.8	FALSE	0	0	0	0	0	FALSE	FALSE	FALSE
HTR5A	5-HT(5A)	P47898	345	HTR5A Y345	AFNKNYNSAFK			1	0.412971	0.41811	38.3	27.4	FALSE	0	0	0	0	0	FALSE	FALSE	FALSE
HTR6	5-HT(6)	P50406	125	HTR6 Y125	ISLDRYLLILS		1		0.515228	0.563846	84.6	88.7	FALSE	0	0	0	0	0	FALSE	FALSE	FALSE
ALOX5	5-LO	P09917	21	ALOX5 Y21	AGTDDYIYLSL		1		0.473141	0.505289	68.7	68.9	FALSE	0	0	0	0	0	FALSE	FALSE	FALSE
ALOX5	5-LO	P09917	23	ALOX5 Y23	TDDYIYLSLVG		1		0.515043	0.607558	84.6	95.8	FALSE	0	0	0	0	0	FALSE	TRUE	TRUE
ALOX5	5-LO	P09917	43	ALOX5 Y43	LDKPFYNDFER		1		0.371623	0.376283	19.4	11.8	FALSE	0	0	0	0	0	FALSE	FALSE	FALSE
ALOX5	5-LO	P09917	54	ALOX5 Y54	GAVDSYDVTVD		1		0.384366	0.390459	24.7	16.3	FALSE	0	0	0	0	0	FALSE	FALSE	FALSE
ALOX5	5-LO	P09917	75	ALOX5 Y75	IEKRKYWLNDD			1	0.468578	0.416961	66.6	26.8	FALSE	0	0	0	0	0	FALSE	FALSE	FALSE
ALOX5	5-LO	P09917	95	ALOX5 Y95	TPHGDYIEFPC		1		0.43363	0.420413	48.9	28.5	FALSE	0	0	0	0	0	FALSE	FALSE	FALSE
ALOX5	5-LO	P09917	101	ALOX5 Y101	IEFPCYRWITG		1		0.377546	0.478053	21.7	56.5	FALSE	0	0	0	0	0	FALSE	FALSE	FALSE
ALOX5	5-LO	P09917	182	ALOX5 Y182	DFVLNYSKAME			1	0.527343	0.547335	87.8	84.4	FALSE	0	0	0	0	0	FALSE	FALSE	FALSE
ALOX5	5-LO	P09917	446	ALOX5 Y446	MKDLTYASLCF		1		0.701048	0.622936	99.9	97.1	FALSE	0	0	0	0	0	TRUE	TRUE	TRUE
TP53BP1	53BP1	Q12888	188	TP53BP1 Y188	ENTVPYEVDKE			3	0.337106	0.415026	9.1	26	FALSE	1	0	0	0	0	FALSE	FALSE	FALSE
TP53BP1	53BP1	Q12888	522	TP53BP1 Y522	LSTSEYSQSPK		6	3	0.392302	0.493826	28.2	63.8	FALSE	1	0	0	0	0	FALSE	FALSE	FALSE
TP53BP1	53BP1	Q12888	812	TP53BP1 Y812	EKSVEYEGDLK		1	2	0.269768	0.353699	1.1	6.6	FALSE	1	0	0	0	0	FALSE	FALSE	FALSE
TP53BP1	53BP1	Q12888	1258	TP53BP1 Y1258	VITDVYYVDGT		1		0.393487	0.459264	28.8	47.2	FALSE	1	0	0	0	0	FALSE	FALSE	FALSE
TP53BP1	53BP1	Q12888	1259	TP53BP1 Y1259	ITDVYYVDGTE		1		0.472816	0.509303	68.6	70.8	FALSE	1	0	0	0	0	FALSE	FALSE	FALSE
TP53BP1	53BP1	Q12888	1500	TP53BP1 Y1500	WSSNGYFYSGK		1	1	0.404739	0.478576	34.1	56.7	FALSE	1	0	0	0	0	FALSE	FALSE	FALSE
TP53BP1	53BP1	Q12888	1523	TP53BP1 Y1523	LFDDGYECDVL		1	3	0.309686	0.330141	4.5	3.2	FALSE	1	0	0	0	0	FALSE	FALSE	FALSE
TP53BP1	53BP1	Q12888	1552	TP53BP1 Y1552	LSEDEYFSAGV			15	0.348217	0.390412	12	16.3	FALSE	1	0	0	0	0	FALSE	FALSE	FALSE
TP53BP1	53BP1	Q12888	1569	TP53BP1 Y1569	ESGELYYSIEK		1		0.42081	0.524798	42.3	76.9	FALSE	1	0	0	0	0	FALSE	FALSE	FALSE
TP53BP1	53BP1	Q12888	1605	TP53BP1 Y1605	YGLGPYEAVTP		2	11	0.4552	0.498465	60.1	66	FALSE	1	0	0	0	0	FALSE	FALSE	FALSE
TP53BP2	53BP2	Q13625	350	TP53BP2 Y350	AAVGPYIQSST		2	19	0.482024	0.469306	72.7	52.2	FALSE	1	0	0	0	0	FALSE	FALSE	FALSE
TP53BP2	53BP2	Q13625	610	TP53BP2 Y610	AASSIYSMYTQ			54	0.444297	0.599318	54.7	94.9	FALSE	1	0	0	0	0	FALSE	TRUE	TRUE
TP53BP2	53BP2	Q13625	613	TP53BP2 Y613	SIYSMYTQQQA			5	0.543063	0.61165	91.3	96.2	FALSE	1	0	0	0	0	FALSE	TRUE	TRUE
TP53BP2	53BP2	Q13625	645	TP53BP2 Y645	HFSSVYGKPVI			8	0.485653	0.505334	74.2	68.9	FALSE	1	0	0	0	0	FALSE	FALSE	FALSE
TP53BP2	53BP2	Q13625	664	TP53BP2 Y664	HPENIYSNSQG		1	9	0.468938	0.525155	66.7	77	FALSE	1	0	0	0	0	FALSE	FALSE	FALSE
TP53BP2	53BP2	Q13625	710	TP53BP2 Y710	FLSNPYRNQSD			1	0.38186	0.425944	23.5	30.9	FALSE	1	0	0	0	0	FALSE	FALSE	FALSE
TP53BP2	53BP2	Q13625	791	TP53BP2 Y791	EIQNPYLHVEP		1	1	0.457214	0.526003	61.1	77.3	FALSE	1	0	0	0	0	FALSE	FALSE	FALSE
TP53BP2	53BP2	Q13625	869	TP53BP2 Y869	EEYPPYPPPPY	1			0.346824	0.369268	11.5	9.9	FALSE	1	0	0	0	0	FALSE	FALSE	FALSE
TP53BP2	53BP2	Q13625	874	TP53BP2 Y874	YPPPPYPSGEP	1			0.45705	0.446817	61.1	40.9	FALSE	1	0	0	0	0	FALSE	FALSE	FALSE
TP53BP2	53BP2	Q13625	947	TP53BP2 Y947	VQRIIYEVDDP			3	0.459911	0.435969	62.4	35.6	FALSE	1	0	0	0	0	FALSE	FALSE	FALSE
NUFIP2	82-FIP	Q7Z417	218	NUFIP2 Y218	GSESGYTTPKK		6	36	0.477377	0.505285	70.7	68.9	FALSE	1	0	0	0	0	FALSE	FALSE	FALSE
NUFIP2	82-FIP	Q7Z417	265	NUFIP2 Y265	TFKPDYSEQKG			1	0.438223	0.512913	51.4	72.3	FALSE	1	0	0	0	0	FALSE	FALSE	FALSE
NUFIP2	82-FIP	Q7Z417	282	NUFIP2 Y282	KPIWKYETGPG			2	0.390444	0.378212	27.4	12.3	FALSE	1	0	0	0	0	FALSE	FALSE	FALSE
NUFIP2	82-FIP	Q7Z417	540	NUFIP2 Y540	TFQGEYPATLV			2	0.36592	0.406316	17.5	22.4	FALSE	1	0	0	0	0	FALSE	FALSE	FALSE
NUFIP2	82-FIP	Q7Z417	619	NUFIP2 Y619	FLSKDYEIESQ		1	3	0.318326	0.351573	5.7	6.3	FALSE	1	0	0	0	0	FALSE	FALSE	FALSE
AFM	A-albumin	P43652	212	AFM Y212	IPVTQYLKAFS			1	0.554623	0.590641	93.3	93.8	FALSE	0	0	0	0	0	TRUE	TRUE	TRUE
AFM	A-albumin	P43652	219	AFM Y219	KAFSSYQKHVC			1	0.391535	0.448572	27.9	41.8	FALSE	0	0	0	0	0	FALSE	FALSE	FALSE
RBFOX1	A2BP1	Q9NWB1	205	RBFOX1 Y205	KTVNPYTNGWK			1	0.506348	0.51252	81.9	72.1	FALSE	0	0	0	0	0	FALSE	FALSE	FALSE
A2M	A2M	P01023	497	A2M Y497	KLSFYYLIMAK			3	0.478019	0.543136	71	83.1	FALSE	0	0	0	0	0	FALSE	FALSE	FALSE
A2M	A2M	P01023	695	A2M Y695	PQLQQYEMHGP			36	0.444821	0.409843	54.9	23.8	FALSE	0	0	0	0	0	FALSE	FALSE	FALSE
A2M	A2M	P01023	708	A2M Y708	LRVGFYESDVM			74	0.388025	0.384343	26.2	14.1	FALSE	0	0	0	0	0	FALSE	FALSE	FALSE
A2M	A2M	P01023	817	A2M Y817	ATVLNYLPKCI		1	1	0.479051	0.418161	71.4	27.4	FALSE	0	0	0	0	0	FALSE	FALSE	FALSE
A2M	A2M	P01023	1007	A2M Y1007	SKAIGYLNTGY			1	0.481757	0.486404	72.5	60.6	FALSE	0	0	0	0	0	FALSE	FALSE	FALSE
A2M	A2M	P01023	1012	A2M Y1012	YLNTGYQRQLN			2	0.406783	0.540508	35.1	82.3	FALSE	0	0	0	0	0	FALSE	FALSE	FALSE
A2M	A2M	P01023	1021	A2M Y1021	LNYKHYDGSYS			1	0.433166	0.472778	48.7	53.9	FALSE	0	0	0	0	0	FALSE	FALSE	FALSE
A2M	A2M	P01023	1025	A2M Y1025	HYDGSYSTFGE			1	0.530586	0.571624	88.7	90.3	FALSE	0	0	0	0	0	FALSE	FALSE	FALSE
A2ML1	A2ML1	A8K2U0	214	A2ML1 Y214	FSVEEYVLPKF		1		0.566352	0.465027	94.9	50.1	FALSE	1	0	0	0	0	TRUE	FALSE	TRUE
A4GALT	A4GALT	Q9NPC4	341	A4GALT Y341	QLHARYCPTTH			1	0.446775	0.465191	55.9	50.2	FALSE	0	0	0	0	0	FALSE	FALSE	FALSE
TWF1	A6	Q12792	81	TWF1 Y81	QNAQGYEWIFI			1	0.498578	0.513599	79.3	72.6	FALSE	1	0	0	0	0	FALSE	FALSE	FALSE
TWF1	A6	Q12792	309	TWF1 Y309	TADFLYEEVHP		6	129	0.455569	0.472459	60.3	53.8	FALSE	1	0	0	0	0	FALSE	FALSE	FALSE
TWF2	A6r	Q6IBS0	309	TWF2 Y309	TAEFLYDEVHP		17	485	0.455441	0.47843	60.2	56.6	FALSE	1	0	0	0	0	FALSE	FALSE	FALSE
AACS	AACS	Q86V21	212	AACS Y212	VEAVVYNGKEH		1		0.387918	0.413846	26.2	25.5	FALSE	1	0	0	0	0	FALSE	FALSE	FALSE
AACS	AACS	Q86V21	241	AACS Y241	VVVIPYVSSRE		1		0.440293	0.508617	52.5	70.5	FALSE	1	0	0	0	0	FALSE	FALSE	FALSE
AACS	AACS	Q86V21	524	AACS Y524	WAHGDYCRINP			5	0.429452	0.509135	46.6	70.7	FALSE	1	0	0	0	0	FALSE	FALSE	FALSE
AACS	AACS	Q86V21	578	AACS Y578	PQYNKYREERV			1	0.381677	0.429481	23.4	32.5	FALSE	1	0	0	0	0	FALSE	FALSE	FALSE
AADAC	AADAC	P22760	7	AADAC Y7	GRKSLYLLIVG			1	0.472067	0.561517	68.3	88.1	FALSE	0	0	0	0	0	FALSE	FALSE	FALSE
AADAC	AADAC	P22760	17	AADAC Y17	GILIAYYIYTP			1	0.49439	0.552677	77.6	85.8	FALSE	0	0	0	0	0	FALSE	FALSE	FALSE
AADAC	AADAC	P22760	18	AADAC Y18	ILIAYYIYTPL			1	0.478843	0.529653	71.3	78.7	FALSE	0	0	0	0	0	FALSE	FALSE	FALSE
AADAC	AADAC	P22760	94	AADAC Y94	ILVRVYVPKRK			1	0.342155	0.410568	10.3	24.1	FALSE	0	0	0	0	0	FALSE	FALSE	FALSE
AADAC	AADAC	P22760	297	AADAC Y297	IKGHVYNNPNY			1	0.468082	0.463773	66.3	49.5	FALSE	0	0	0	0	0	FALSE	FALSE	FALSE
AADAC	AADAC	P22760	302	AADAC Y302	YNNPNYGSSEL			1	0.483342	0.495266	73.2	64.5	FALSE	0	0	0	0	0	FALSE	FALSE	FALSE
AADAC	AADAC	P22760	342	AADAC Y342	VITCQYDLLRD		1		0.497616	0.560269	78.9	87.7	FALSE	0	0	0	0	0	FALSE	FALSE	FALSE
AADAC	AADAC	P22760	352	AADAC Y352	DDGLMYVTRLR		1		0.372548	0.417071	19.8	26.9	FALSE	0	0	0	0	0	FALSE	FALSE	FALSE
NCEH1	AADACL1	Q6PIU2	168	NCEH1 Y168	VRATKYFLKPE		1		0.36374	0.422356	16.7	29.3	FALSE	0	0	0	0	0	FALSE	FALSE	FALSE
AADACL2	AADACL2	Q6P093	334	AADACL2 Y334	NLPLTYILTCQ			1	0.570318	0.513357	95.3	72.5	FALSE	0	0	0	0	0	TRUE	FALSE	TRUE
AADACL4	AADACL4	Q5VUY2	118	AADACL4 Y118	RGIIFYHGGAT			1	0.400686	0.424421	32.2	30.2	FALSE	0	0	0	0	0	FALSE	FALSE	FALSE
AAK1	AAK1	Q2M2I8	34	AAK1 Y34	GLGSGYIGRVF			5	0.432149	0.435889	48.1	35.5	FALSE	1	0	0	0	0	FALSE	FALSE	FALSE
AAK1	AAK1	Q2M2I8	234	AAK1 Y234	EMVNLYSGKII		1		0.371956	0.471883	19.5	53.5	FALSE	1	0	0	0	0	FALSE	FALSE	FALSE
AAK1	AAK1	Q2M2I8	253	AAK1 Y253	LGCLLYKLCYF		1		0.568677	0.472977	95.2	54	FALSE	1	0	0	0	0	TRUE	FALSE	TRUE
AAK1	AAK1	Q2M2I8	292	AAK1 Y292	HCLIRYMLEPD		1		0.491518	0.454365	76.6	44.7	FALSE	1	0	0	0	0	FALSE	FALSE	FALSE
AAK1	AAK1	Q2M2I8	687	AAK1 Y687	SQQNVYNPSEG		1		0.383106	0.395313	24.1	18.1	FALSE	1	0	0	0	0	FALSE	FALSE	FALSE
AAR2	AAR2	Q9Y312	188	AAR2 Y188	IECKSYQEGLA			1	0.426363	0.404495	45.1	21.6	FALSE	1	0	0	0	0	FALSE	FALSE	FALSE
AARS1	AARS	P49588	192	AARS1 Y192	CSEIHYDRIGG			2	0.471506	0.542774	68	83	FALSE	1	0	0	1	0	FALSE	FALSE	FALSE
AARS1	AARS	P49588	322	AARS1 Y322	NTGRGYVLRRI			1	0.398137	0.436092	31.1	35.6	FALSE	1	0	0	1	0	FALSE	FALSE	FALSE
AARS1	AARS	P49588	543	AARS1 Y543	QGGQIYDEGYL			3	0.472426	0.424062	68.4	30	FALSE	1	0	0	1	0	FALSE	FALSE	FALSE
AARS1	AARS	P49588	667	AARS1 Y667	AAKAVYTQDCP		1	14	0.489553	0.514971	75.8	73.2	FALSE	1	0	0	1	0	FALSE	FALSE	FALSE
AARS1	AARS	P49588	690	AARS1 Y690	VFDETYPDPVR		2	3	0.37395	0.303195	20.3	1.2	FALSE	1	0	0	1	0	FALSE	FALSE	FALSE
AARSD1	AARSD1 iso2	Q9BTE6-2	106	AARSD1 Y106	AHVEHYAELLK			1	0.611231	0.629132	98.5	97.5	FALSE	0	0	0	0	0	TRUE	TRUE	TRUE
AARS2	AARSL	Q5JTZ9	387	AARS2 Y387	TLGDAYPELQR			1	0.424937	0.450398	44.3	42.7	TRUE	1	0	0	1	1	FALSE	FALSE	FALSE
AASDH	AASDH	Q4L235	870	AASDH Y870	TTGLIYIGSHD			1	0.453499	0.435583	59.2	35.4	FALSE	0	0	0	0	0	FALSE	FALSE	FALSE
AASDHPPT	AASDHPPT	Q9NRN7	174	AASDHPPT Y174	QLDMFYRNWAL		1		0.371153	0.386532	19.2	15	FALSE	1	0	0	0	0	FALSE	FALSE	FALSE
AASS	AASS	Q9UDR5	55	AASS Y55	ITNLGYKVLIQ		1		0.483896	0.527294	73.4	77.8	TRUE	1	0	0	1	1	FALSE	FALSE	FALSE
AASS	AASS	Q9UDR5	461	AASS Y461	PDKYKYIQTLR			1	0.453862	0.514764	59.4	73.1	TRUE	1	0	0	1	1	FALSE	FALSE	FALSE
AASS	AASS	Q9UDR5	556	AASS Y556	ISLLPYVLHPL			1	0.503827	0.472619	81	53.9	TRUE	1	0	0	1	1	FALSE	FALSE	FALSE
AASS	AASS	Q9UDR5	700	AASS Y700	LNLEGYPNRDS			1	0.36519	0.332392	17.2	3.5	TRUE	1	0	0	1	1	FALSE	FALSE	FALSE
AASS	AASS	Q9UDR5	730	AASS Y730	LRYKGYMKALN			1	0.401278	0.482477	32.5	58.7	TRUE	1	0	0	1	1	FALSE	FALSE	FALSE
AATF	AATF	Q9NY61	305	AATF Y305	YPDTRYLVDGT		1		0.467014	0.51934	65.8	74.9	FALSE	0	0	0	0	0	FALSE	FALSE	FALSE
HEATR6	ABC1	Q6AI08	157	HEATR6 Y157	SKCQKYLPELL			1	0.405618	0.383755	34.5	13.9	FALSE	0	0	0	0	0	FALSE	FALSE	FALSE
HEATR6	ABC1	Q6AI08	440	HEATR6 Y440	EKKVLYGYWSA			1	0.430899	0.519621	47.5	75	FALSE	0	0	0	0	0	FALSE	FALSE	FALSE
HEATR6	ABC1	Q6AI08	442	HEATR6 Y442	KVLYGYWSAFI			1	0.536193	0.560015	89.9	87.7	FALSE	0	0	0	0	0	FALSE	FALSE	FALSE
ABCA1	ABCA1	O95477	325	ABCA1 Y325	KSLNWYEDNNY		1		0.409124	0.390805	36.3	16.4	FALSE	0	0	0	0	0	FALSE	FALSE	FALSE
ABCA1	ABCA1	O95477	1206	ABCA1 Y1206	GHELTYVLPYE	1			0.617836	0.506869	98.7	69.7	FALSE	0	0	0	0	0	TRUE	FALSE	TRUE
ABCA10	ABCA10	Q8WWZ4	54	ABCA10 Y54	KFNWGYRIPVI			1	0.439483	0.404173	52.1	21.4	FALSE	0	0	0	0	0	FALSE	FALSE	FALSE
ABCA10	ABCA10	Q8WWZ4	307	ABCA10 Y307	PSGDSYKMIAT		1		0.436955	0.492728	50.7	63.4	FALSE	0	0	0	0	0	FALSE	FALSE	FALSE
ABCA10	ABCA10	Q8WWZ4	757	ABCA10 Y757	WRRQIYAVATL			2	0.484416	0.509267	73.7	70.7	FALSE	0	0	0	0	0	FALSE	FALSE	FALSE
ABCA10	ABCA10	Q8WWZ4	795	ABCA10 Y795	LEKIMYKVTRE			1	0.37367	0.450676	20.2	42.9	FALSE	0	0	0	0	0	FALSE	FALSE	FALSE
ABCA10	ABCA10	Q8WWZ4	879	ABCA10 Y879	GDQKDYRFSVA			1	0.25629	0.297608	0.6	0.9	FALSE	0	0	0	0	0	FALSE	FALSE	FALSE
ABCA10	ABCA10	Q8WWZ4	1140	ABCA10 Y1140	CLEMKYGNEIM			1	0.3435	0.401681	10.7	20.4	FALSE	0	0	0	0	0	FALSE	FALSE	FALSE
ABCA10	ABCA10	Q8WWZ4	1285	ABCA10 Y1285	LKFLGYCPQEN			1	0.430457	0.418664	47.2	27.6	FALSE	0	0	0	0	0	FALSE	FALSE	FALSE
ABCA12	ABCA12	Q86UK0	634	ABCA12 Y634	RSRQSYLIGLT			1	0.478177	0.474222	71	54.6	FALSE	0	0	0	0	0	FALSE	FALSE	FALSE
ABCA12	ABCA12	Q86UK0	643	ABCA12 Y643	LTLLHYLNIYN			1	0.663974	0.665287	99.6	99.2	FALSE	0	0	0	0	0	TRUE	TRUE	TRUE
ABCA12	ABCA12	Q86UK0	651	ABCA12 Y651	IYNFTYKVFFP			1	0.521431	0.505105	86.3	68.9	FALSE	0	0	0	0	0	FALSE	FALSE	FALSE
ABCA12	ABCA12	Q86UK0	811	ABCA12 Y811	LGRILYAPYNP			1	0.495075	0.579564	77.9	91.8	FALSE	0	0	0	0	0	FALSE	FALSE	FALSE
ABCA12	ABCA12	Q86UK0	814	ABCA12 Y814	ILYAPYNPVTK			1	0.366134	0.492636	17.5	63.4	FALSE	0	0	0	0	0	FALSE	FALSE	FALSE
ABCA12	ABCA12	Q86UK0	1631	ABCA12 Y1631	KVSGAYLSLLR			1	0.484728	0.557734	73.8	87.1	FALSE	0	0	0	0	0	FALSE	FALSE	FALSE
ABCA12	ABCA12	Q86UK0	1898	ABCA12 Y1898	FVQKRYGGWSF		1		0.457805	0.443478	61.4	39.2	FALSE	0	0	0	0	0	FALSE	FALSE	FALSE
ABCA12	ABCA12	Q86UK0	2392	ABCA12 Y2392	TSMCSYGTKRK			1	0.353561	0.456848	13.4	46	FALSE	0	0	0	0	0	FALSE	FALSE	FALSE
ABCA13	ABCA13	Q86UQ4	1773	ABCA13 Y1773	GLKDVYSFTLL			1	0.414094	0.518605	38.9	74.6	FALSE	0	0	0	0	0	FALSE	FALSE	FALSE
ABCA13	ABCA13	Q86UQ4	2290	ABCA13 Y2290	SLLLKYFHKDV		1		0.482154	0.413378	72.7	25.3	FALSE	0	0	0	0	0	FALSE	FALSE	FALSE
ABCA13	ABCA13	Q86UQ4	3520	ABCA13 Y3520	ADGFKYNYVFA			1	0.463613	0.508538	64.1	70.4	FALSE	0	0	0	0	0	FALSE	FALSE	FALSE
ABCA13	ABCA13	Q86UQ4	3522	ABCA13 Y3522	GFKYNYVFAPL			1	0.500985	0.561022	80	87.9	FALSE	0	0	0	0	0	FALSE	FALSE	FALSE
ABCA13	ABCA13	Q86UQ4	3866	ABCA13 Y3866	LSLTFYRDQIT		1	1	0.410883	0.46518	37.2	50.1	FALSE	0	0	0	0	0	FALSE	FALSE	FALSE
ABCA13	ABCA13	Q86UQ4	4605	ABCA13 Y4605	NLQNIYDVLKW			1	0.562744	0.564899	94.4	88.9	FALSE	0	0	0	0	0	TRUE	FALSE	TRUE
ABCA2	ABCA2	Q9BZC7	1051	ABCA2 Y1051	GSATIYGHDIR		1		0.33949	0.452198	9.7	43.6	FALSE	0	0	0	0	0	FALSE	FALSE	FALSE
ABCA2	ABCA2	Q9BZC7	1216	ABCA2 Y1216	TYGDGYRLTLV		1		0.424772	0.436666	44.3	36	FALSE	0	0	0	0	0	FALSE	FALSE	FALSE
ABCA2	ABCA2	Q9BZC7	1393	ABCA2 Y1393	GYTDVYGDYRP		1	3	0.390184	0.477716	27.2	56.3	FALSE	0	0	0	0	0	FALSE	FALSE	FALSE
ABCA2	ABCA2	Q9BZC7	1694	ABCA2 Y1694	FRLHRYGAITF			1	0.573725	0.550341	95.7	85.2	FALSE	0	0	0	0	0	TRUE	FALSE	TRUE
ABCA2	ABCA2	Q9BZC7	1731	ABCA2 Y1731	AAQVFYNNKGY			1	0.363813	0.424291	16.7	30.1	FALSE	0	0	0	0	0	FALSE	FALSE	FALSE
ABCA2	ABCA2	Q9BZC7	2178	ABCA2 Y2178	LELTKYADKPA			1	0.44408	0.494849	54.6	64.4	FALSE	0	0	0	0	0	FALSE	FALSE	FALSE
ABCA2	ABCA2	Q9BZC7	2186	ABCA2 Y2186	KPAGTYSGGNK			1	0.472048	0.503109	68.3	67.9	FALSE	0	0	0	0	0	FALSE	FALSE	FALSE
ABCA2	ABCA2 iso3	Q9BZC7-3	57	ABCA2 Y57	KEVSFYTAAPL			1	0.472795	0.488686	68.6	61.6	FALSE	0	0	0	0	0	FALSE	FALSE	FALSE
ABCA3	ABCA3	Q99758	152	ABCA3 Y152	PLAVKYHLRFS			1	0.471488	0.489931	68	62.2	FALSE	1	0	0	0	0	FALSE	FALSE	FALSE
ABCA3	ABCA3	Q99758	518	ABCA3 Y518	ALRNEYFEAEP		1		0.424258	0.443974	44	39.6	FALSE	1	0	0	0	0	FALSE	FALSE	FALSE
ABCA3	ABCA3	Q99758	1265	ABCA3 Y1265	AVSSFYENYET		1		0.39826	0.476891	31.1	55.8	FALSE	1	0	0	0	0	FALSE	FALSE	FALSE
ABCA3	ABCA3	Q99758	1268	ABCA3 Y1268	SFYENYETRRY		1		0.362336	0.440437	16.2	37.8	FALSE	1	0	0	0	0	FALSE	FALSE	FALSE
ABCA3	ABCA3	Q99758	1349	ABCA3 Y1349	TLTELYTRMPV		1		0.448932	0.488478	57	61.5	FALSE	1	0	0	0	0	FALSE	FALSE	FALSE
ABCA3	ABCA3	Q99758	1515	ABCA3 Y1515	KLVRTYSGGNK			1	0.451829	0.484267	58.4	59.6	FALSE	1	0	0	0	0	FALSE	FALSE	FALSE
ABCA4	ABCA4	P78363	2063	ABCA4 Y2063	LGLTVYADCLA		1		0.53151	0.613423	88.9	96.3	FALSE	0	0	0	0	0	FALSE	TRUE	TRUE
ABCA4	ABCA4	P78363	2203	ABCA4 Y2203	QRERHYNMLQF		1	1	0.599465	0.526301	97.9	77.5	FALSE	0	0	0	0	0	TRUE	FALSE	TRUE
ABCA5	ABCA5	Q8WWZ7	137	ABCA5 Y137	KDSMSYELRFF		1		0.496066	0.419539	78.2	28	FALSE	0	0	0	0	0	FALSE	FALSE	FALSE
ABCA5	ABCA5	Q8WWZ7	1299	ABCA5 Y1299	NLHKEYDDKKD			3	0.275832	0.304187	1.5	1.2	FALSE	0	0	0	0	0	FALSE	FALSE	FALSE
ABCA5	ABCA5	Q8WWZ7	1569	ABCA5 Y1569	SSILAYKIPKE			1	0.466607	0.406544	65.6	22.4	FALSE	0	0	0	0	0	FALSE	FALSE	FALSE
ABCA6	ABCA6	Q8N139	160	ABCA6 Y160	HCWDGYGEFSC			1	0.414051	0.415325	38.9	26.1	FALSE	0	0	0	0	0	FALSE	FALSE	FALSE
ABCA6	ABCA6	Q8N139	464	ABCA6 Y464	HPSDDYFEPVA		1	14	0.477406	0.427469	70.7	31.6	FALSE	0	0	0	0	0	FALSE	FALSE	FALSE
ABCA6	ABCA6	Q8N139	746	ABCA6 Y746	KEKLVYTLPLE			1	0.585921	0.54287	96.9	83	FALSE	0	0	0	0	0	TRUE	FALSE	TRUE
ABCA6	ABCA6	Q8N139	892	ABCA6 Y892	FKNELYFLSPG		1		0.356087	0.368928	14.2	9.9	FALSE	0	0	0	0	0	FALSE	FALSE	FALSE
ABCA7	ABCA7	Q8IZY2	528	ABCA7 Y528	PRAGLYLQQMP			1	0.471574	0.481636	68.1	58.2	FALSE	0	0	0	0	0	FALSE	FALSE	FALSE
ABCA9	ABCA9	Q8IUA7	1090	ABCA9 Y1090	MQIMDYIFSPE			1	0.362125	0.354047	16.1	6.7	FALSE	0	0	0	0	0	FALSE	FALSE	FALSE
ABCB1	ABCB1	P08183	1087	ABCB1 Y1087	LLERFYDPLAG			1	0.404731	0.427511	34.1	31.6	FALSE	1	0	0	0	0	FALSE	FALSE	FALSE
ABCB1	ABCB1	P08183	1267	ABCB1 Y1267	AQKGIYFSMVS			1	0.456534	0.511467	60.8	71.6	FALSE	1	0	0	0	0	FALSE	FALSE	FALSE
ABCB10	ABCB10	Q9NRK6	207	ABCB10 Y207	NPTVDYSDNLT			1	0.480681	0.541088	72.1	82.5	TRUE	1	0	0	1	0	FALSE	FALSE	FALSE
ABCB4	ABCB4	P21439	624	ABCB4 Y624	KKEGVYFKLVN		1	1	0.452173	0.524772	58.5	76.9	FALSE	0	0	0	0	0	FALSE	FALSE	FALSE
ABCB5	ABCB5	Q2M3G0	460	ABCB5 Y460	LNVRHYRDHIG			1	0.446977	0.417201	56	27	FALSE	0	0	0	0	0	FALSE	FALSE	FALSE
ABCB7	ABCB7	O75027	196	ABCB7 Y196	AVLIGYGVSRA		1		0.40962	0.465081	36.6	50.1	TRUE	1	0	0	1	0	FALSE	FALSE	FALSE
ABCB7	ABCB7	O75027	340	ABCB7 Y340	DSLLNYETVKY		1		0.506704	0.510139	82.1	71.1	TRUE	1	0	0	1	0	FALSE	FALSE	FALSE
ABCC1	ABCC1	P33527	277	ABCC1 Y277	PVKVVYSSKDP			18	0.520247	0.578346	86	91.6	FALSE	1	0	0	0	0	FALSE	FALSE	FALSE
ABCC1	ABCC1	P33527	404	ABCC1 Y404	VIGAVYRKALV			1	0.364322	0.431444	16.9	33.4	FALSE	1	0	0	0	0	FALSE	FALSE	FALSE
ABCC1	ABCC1	P33527	852	ABCC1 Y852	SEMGSYQELLA		1		0.537481	0.524848	90.2	76.9	FALSE	1	0	0	0	0	FALSE	FALSE	FALSE
ABCC1	ABCC1	P33527	920	ABCC1 Y920	SSSSSYSGDIS	1	10	61	0.419311	0.527972	41.6	78.1	FALSE	1	0	0	0	0	FALSE	FALSE	FALSE
ABCC1	ABCC1	P33527	1243	ABCC1 Y1243	LQVTTYLNWLV		1		0.540938	0.587353	90.9	93.3	FALSE	1	0	0	0	0	FALSE	TRUE	TRUE
ABCC1	ABCC1	P33527	1508	ABCC1 Y1508	GEIQEYGAPSD		1	30	0.422173	0.37128	43	10.4	FALSE	1	0	0	0	0	FALSE	FALSE	FALSE
ABCC1	ABCC1	P33527	1522	ABCC1 Y1522	QRGLFYSMAKD		1	7	0.46326	0.509033	64	70.7	FALSE	1	0	0	0	0	FALSE	FALSE	FALSE
ABCC10	ABCC10	Q5T3U5	873	ABCC10 Y873	VALHVYQAYWK			1	0.463924	0.498209	64.3	65.9	FALSE	0	0	0	0	0	FALSE	FALSE	FALSE
ABCC11	ABCC11	Q96J66	64	ABCC11 Y64	PPWGKYDAALR		1		0.360307	0.372088	15.6	10.6	FALSE	0	0	0	0	0	FALSE	FALSE	FALSE
ABCC11	ABCC11	Q96J66	355	ABCC11 Y355	KLIKMYTWEKP			1	0.410031	0.450909	36.8	43	FALSE	0	0	0	0	0	FALSE	FALSE	FALSE
ABCC11	ABCC11	Q96J66	726	ABCC11 Y726	QKKGKYAQLIQ			1	0.572033	0.640678	95.5	98.2	FALSE	0	0	0	0	0	TRUE	TRUE	TRUE
ABCC11	ABCC11	Q96J66	993	ABCC11 Y993	KRLENYSRSPL		1		0.408459	0.417387	36	27.1	FALSE	0	0	0	0	0	FALSE	FALSE	FALSE
ABCC12	ABCC12	Q96J65	7	ABCC12 Y7	VGEGPYLISDL			1	0.444165	0.411732	54.6	24.5	FALSE	0	0	0	0	0	FALSE	FALSE	FALSE
ABCC12	ABCC12	Q96J65	1093	ABCC12 Y1093	ELLREYISTCV			1	0.397402	0.392666	30.7	17.1	FALSE	0	0	0	0	0	FALSE	FALSE	FALSE
ABCC2	ABCC2	Q92887	65	ABCC2 Y65	STTKLYLAKQV		2		0.391238	0.414921	27.7	25.9	FALSE	0	0	0	0	0	FALSE	FALSE	FALSE
ABCC2	ABCC2	Q92887	616	ABCC2 Y616	ERLEKYLGGDD		1		0.39408	0.329566	29.1	3.2	FALSE	0	0	0	0	0	FALSE	FALSE	FALSE
ABCC2	ABCC2	Q92887	885	ABCC2 Y885	EEDDDYGLISS		2		0.333496	0.416992	8.4	26.8	FALSE	0	0	0	0	0	FALSE	FALSE	FALSE
ABCC3	ABCC3	O15438	229	ABCC3 Y229	TKMAIYGYRHP			1	0.377966	0.439486	21.9	37.4	FALSE	0	0	0	0	0	FALSE	FALSE	FALSE
ABCC3	ABCC3	O15438	231	ABCC3 Y231	MAIYGYRHPLE			1	0.472019	0.484403	68.3	59.6	FALSE	0	0	0	0	0	FALSE	FALSE	FALSE
ABCC3	ABCC3	O15438	720	ABCC3 Y720	LNPKRYQQTLE		1		0.45451	0.444744	59.8	40	FALSE	0	0	0	0	0	FALSE	FALSE	FALSE
ABCC4	ABCC4	O15439	45	ABCC4 Y45	EEDDMYSVLPE			1	0.406941	0.499746	35.2	66.5	FALSE	1	0	0	0	0	FALSE	FALSE	FALSE
ABCC4	ABCC4	O15439	1016	ABCC4 Y1016	ERVIEYTDLEK		1		0.554678	0.507723	93.3	70.1	FALSE	1	0	0	0	0	TRUE	FALSE	TRUE
ABCC4	ABCC4	O15439	1255	ABCC4 Y1255	GRLKEYDEPYV			2	0.452058	0.344176	58.5	5.1	FALSE	1	0	0	0	0	FALSE	FALSE	FALSE
ABCC4	ABCC4	O15439	1259	ABCC4 Y1259	EYDEPYVLLQN		2	6	0.505062	0.535038	81.5	80.6	FALSE	1	0	0	0	0	FALSE	FALSE	FALSE
ABCC5	ABCC5	O15440	10	ABCC5 Y10	DIGKEYIIPSP		3	51	0.411646	0.370594	37.7	10.3	FALSE	0	0	0	0	0	FALSE	FALSE	FALSE
ABCC5	ABCC5	O15440	17	ABCC5 Y17	IPSPGYRSVRE		1	19	0.417528	0.502615	40.7	67.7	FALSE	0	0	0	0	0	FALSE	FALSE	FALSE
ABCC5	ABCC5	O15440	1166	ABCC5 Y1166	ERINHYIKTLS		1		0.465696	0.482414	65.2	58.6	FALSE	0	0	0	0	0	FALSE	FALSE	FALSE
ABCC5	ABCC5	O15440	1202	ABCC5 Y1202	NAEMRYRENLP			2	0.393797	0.37521	28.9	11.5	FALSE	0	0	0	0	0	FALSE	FALSE	FALSE
ABCC5	ABCC5	O15440	1423	ABCC5 Y1423	DSSRFYAMFAA		1		0.451576	0.524585	58.2	76.8	FALSE	0	0	0	0	0	FALSE	FALSE	FALSE
ABCC6	ABCC6	O95255	372	ABCC6 Y372	EQQNMYRLKVL			1	0.35453	0.398192	13.7	19.2	FALSE	0	0	0	0	0	FALSE	FALSE	FALSE
ABCC8	ABCC8	Q09428	798	ABCC8 Y798	FNKQRYKMVIE			1	0.421386	0.465543	42.6	50.4	FALSE	0	0	0	0	0	FALSE	FALSE	FALSE
ABCC8	ABCC8	Q09428	1353	ABCC8 Y1353	NLSVRYDSSLK			1	0.387941	0.465885	26.2	50.6	FALSE	0	0	0	0	0	FALSE	FALSE	FALSE
ABCC9	ABCC9	O60706	1321	ABCC9 Y1321	DLCVRYENNLK			1	0.363618	0.415715	16.6	26.3	FALSE	0	0	0	0	0	FALSE	FALSE	FALSE
ABCD1	ABCD1	P33897	337	ABCD1 Y337	QFLMKYVWSAS		1		0.462739	0.447759	63.7	41.4	TRUE	1	0	0	1	0	FALSE	FALSE	FALSE
ABCD1	ABCD1	P33897	357	ABCD1 Y357	ITATGYSESDA			1	0.567278	0.603202	95	95.3	TRUE	1	0	0	1	0	TRUE	TRUE	TRUE
ABCD2	ABCD2	Q9UBJ2	410	ABCD2 Y410	RIMSSYKEVTE		1		0.441091	0.477799	52.9	56.4	FALSE	0	0	0	0	0	FALSE	FALSE	FALSE
ABCD2	ABCD2	Q9UBJ2	424	ABCD2 Y424	YTARVYNMFWV			1	0.493575	0.509576	77.4	70.9	FALSE	0	0	0	0	0	FALSE	FALSE	FALSE
ABCD2	ABCD2	Q9UBJ2	670	ABCD2 Y670	PSLWKYHTHLL			1	0.460041	0.46639	62.4	50.8	FALSE	0	0	0	0	0	FALSE	FALSE	FALSE
ABCD3	ABCD3	P28288	145	ABCD3 Y145	NNFLKYGLNEL		1		0.449128	0.420765	57.1	28.6	FALSE	1	0	0	1	0	FALSE	FALSE	FALSE
ABCD3	ABCD3	P28288	163	ABCD3 Y163	LTKYLYEEYLQ			1	0.47618	0.5824	70.2	92.4	FALSE	1	0	0	1	0	FALSE	TRUE	TRUE
ABCD3	ABCD3	P28288	173	ABCD3 Y173	QAFTYYKMGNL			1	0.422857	0.513005	43.3	72.3	FALSE	1	0	0	1	0	FALSE	FALSE	FALSE
ABCD3	ABCD3	P28288	357	ABCD3 Y357	ELLEDYYQSGR		1		0.324101	0.352603	6.6	6.4	FALSE	1	0	0	1	0	FALSE	FALSE	FALSE
ABCD3	ABCD3	P28288	358	ABCD3 Y358	LLEDYYQSGRM		1		0.363646	0.443415	16.7	39.2	FALSE	1	0	0	1	0	FALSE	FALSE	FALSE
ABCD3	ABCD3	P28288	525	ABCD3 Y525	RDQVIYPDGRE		1		0.338843	0.401968	9.5	20.5	FALSE	1	0	0	1	0	FALSE	FALSE	FALSE
ABCD3	ABCD3	P28288	545	ABCD3 Y545	LVLKEYLDNVQ		1		0.395012	0.397678	29.6	19	FALSE	1	0	0	1	0	FALSE	FALSE	FALSE
ABCD3	ABCD3	P28288	635	ABCD3 Y635	WKHHEYYLHMD			1	0.432982	0.47779	48.6	56.4	FALSE	1	0	0	1	0	FALSE	FALSE	FALSE
ABCD3	ABCD3	P28288	636	ABCD3 Y636	KHHEYYLHMDG			1	0.512202	0.511883	83.7	71.8	FALSE	1	0	0	1	0	FALSE	FALSE	FALSE
ABCD3	ABCD3	P28288	645	ABCD3 Y645	DGRGNYEFKQI			1	0.35225	0.354557	13.1	6.8	FALSE	1	0	0	1	0	FALSE	FALSE	FALSE
ABCE1	ABCE1	P61221	155	ABCE1 Y155	SELQNYFTKIL		1		0.451244	0.451317	58.1	43.2	TRUE	1	0	0	1	0	FALSE	FALSE	FALSE
ABCE1	ABCE1	P61221	411	ABCE1 Y411	VLNVSYKPQKI			1	0.362506	0.408082	16.2	23.1	TRUE	1	0	0	1	0	FALSE	FALSE	FALSE
ABCE1	ABCE1	P61221	594	ABCE1 Y594	KKSGNYFFLDD		1	10	0.572881	0.547849	95.6	84.6	TRUE	1	0	0	1	0	TRUE	FALSE	TRUE
ABCF1	ABCF1	Q8NE71	250	ABCF1 Y250	KADDPYAHLSK		2	75	0.449754	0.532286	57.4	79.6	FALSE	1	0	0	0	0	FALSE	FALSE	FALSE
ABCF1	ABCF1	Q8NE71	267	ABCF1 Y267	KKQMEYERQVA		1	9	0.326708	0.358992	7	7.6	FALSE	1	0	0	0	0	FALSE	FALSE	FALSE
ABCF1	ABCF1	Q8NE71	332	ABCF1 Y332	VAGRRYGLVGP			1	0.444102	0.482372	54.6	58.6	FALSE	1	0	0	0	0	FALSE	FALSE	FALSE
ABCF1	ABCF1	Q8NE71	416	ABCF1 Y416	RLEKVYEELRA		1	66	0.426981	0.47356	45.4	54.3	FALSE	1	0	0	0	0	FALSE	FALSE	FALSE
ABCF1	ABCF1	Q8NE71	551	ABCF1 Y551	ELLKQYEKQEK			2	0.341431	0.355164	10.1	6.9	FALSE	1	0	0	0	0	FALSE	FALSE	FALSE
ABCF1	ABCF1	Q8NE71	710	ABCF1 Y710	ETPTEYLQRGF		1		0.497114	0.489529	78.7	62	FALSE	1	0	0	0	0	FALSE	FALSE	FALSE
ABCF2	ABCF2	Q9UG63	145	ABCF2 Y145	EHIDIYHLTRE		1	1	0.351852	0.396243	13	18.4	FALSE	1	0	0	0	0	FALSE	FALSE	FALSE
ABCF2	ABCF2	Q9UG63	306	ABCF2 Y306	KKLKYYTGNYD			1	0.501039	0.48219	80.1	58.5	FALSE	1	0	0	0	0	FALSE	FALSE	FALSE
ABCF2	ABCF2	Q9UG63	341	ABCF2 Y341	AHMKNYIARFG			4	0.440244	0.406239	52.5	22.3	FALSE	1	0	0	0	0	FALSE	FALSE	FALSE
ABCF2	ABCF2	Q9UG63	384	ABCF2 Y384	KTLSFYFPPCG			1	0.447568	0.431328	56.3	33.4	FALSE	1	0	0	0	0	FALSE	FALSE	FALSE
ABCF2	ABCF2	Q9UG63	465	ABCF2 Y465	VKIGRYHQHLQ			8	0.427397	0.441059	45.7	38	FALSE	1	0	0	0	0	FALSE	FALSE	FALSE
ABCF2	ABCF2	Q9UG63	482	ABCF2 Y482	LSPLEYMMKCY			8	0.428367	0.432636	46.1	33.9	FALSE	1	0	0	0	0	FALSE	FALSE	FALSE
ABCF2	ABCF2	Q9UG63	487	ABCF2 Y487	YMMKCYPEIKE			8	0.407376	0.496516	35.4	65	FALSE	1	0	0	0	0	FALSE	FALSE	FALSE
ABCF3	ABCF3	Q9NUQ8	100	ABCF3 Y100	KITENYDCGTK		1	47	0.319656	0.35492	5.9	6.9	FALSE	1	0	0	0	0	FALSE	FALSE	FALSE
ABCF3	ABCF3	Q9NUQ8	427	ABCF3 Y427	NQQREYEAQQQ			10	0.356511	0.392666	14.3	17.1	FALSE	1	0	0	0	0	FALSE	FALSE	FALSE
ABCF3	ABCF3	Q9NUQ8	433	ABCF3 Y433	EAQQQYRQHIQ			2	0.411434	0.442447	37.6	38.7	FALSE	1	0	0	0	0	FALSE	FALSE	FALSE
ABCG2	ABCG2	Q9UNQ0	464	ABCG2 Y464	YISGYYRVSSY			1	0.432748	0.485601	48.4	60.2	TRUE	0	0	0	0	0	FALSE	FALSE	FALSE
ABCG4	ABCG4	Q9H172	567	ABCG4 Y567	LQWSSYLSYVR			1	0.411975	0.489007	37.8	61.8	FALSE	0	0	0	0	0	FALSE	FALSE	FALSE
ABCG4	ABCG4	Q9H172	570	ABCG4 Y570	SSYLSYVRYGF			1	0.584039	0.566868	96.7	89.3	FALSE	0	0	0	0	0	TRUE	FALSE	TRUE
ABCG4	ABCG4	Q9H172	573	ABCG4 Y573	LSYVRYGFEGV			1	0.415492	0.500671	39.7	66.8	FALSE	0	0	0	0	0	FALSE	FALSE	FALSE
ABCG4	ABCG4	Q9H172	583	ABCG4 Y583	VILTIYGMERG			1	0.347925	0.474296	11.9	54.7	FALSE	0	0	0	0	0	FALSE	FALSE	FALSE
ABCG5	ABCG5	Q9H222	114	ABCG5 Y114	FLGEVYVNGRA			1	0.397586	0.459347	30.8	47.3	FALSE	0	0	0	0	0	FALSE	FALSE	FALSE
ABCG8	ABCG8	Q9H221	209	ABCG8 Y209	RVGNMYVRGLS		1		0.405733	0.489657	34.5	62.1	FALSE	0	0	0	0	0	FALSE	FALSE	FALSE
ABCG8	ABCG8	Q9H221	314	ABCG8 Y314	YPCPRYSNPAD			1	0.588536	0.579033	97	91.7	FALSE	0	0	0	0	0	TRUE	FALSE	TRUE
ABHD1	ABHD1	Q96SE0	291	ABHD1 Y291	QFDERYTSVAF			2	0.598072	0.550567	97.8	85.3	FALSE	0	0	0	0	0	TRUE	FALSE	TRUE
ABHD1	ABHD1	Q96SE0	304	ABHD1 Y304	QDCVTYYKAAS			1	0.511458	0.552664	83.6	85.8	FALSE	0	0	0	0	0	FALSE	FALSE	FALSE
ABHD1	ABHD1	Q96SE0	305	ABHD1 Y305	DCVTYYKAASP			1	0.419117	0.480542	41.5	57.7	FALSE	0	0	0	0	0	FALSE	FALSE	FALSE
ABHD10	ABHD10	Q9NUJ1	87	ABHD10 Y87	PGYLSYMNGTK			1	0.454997	0.4808	60	57.8	TRUE	1	0	0	1	0	FALSE	FALSE	FALSE
ABHD10	ABHD10	Q9NUJ1	112	ABHD10 Y112	CIRFDYSGVGS			14	0.401315	0.52126	32.5	75.6	TRUE	1	0	0	1	0	FALSE	FALSE	FALSE
ABHD10	ABHD10	Q9NUJ1	215	ABHD10 Y215	SEEGVYNVQYS		2	5	0.3838	0.422809	24.4	29.5	TRUE	1	0	0	1	0	FALSE	FALSE	FALSE
ABHD11	ABHD11	Q8NFV4	57	ABHD11 Y57	PLPLSYRLLDG		1		0.630151	0.520445	99.1	75.3	FALSE	1	0	0	1	0	TRUE	FALSE	TRUE
ABHD12	ABHD12	Q8N2K0	110	ABHD12 Y110	FVRVPYFIDLK			1	0.400211	0.478573	32	56.7	FALSE	1	0	0	0	0	FALSE	FALSE	FALSE
ABHD12	ABHD12	Q8N2K0	241	ABHD12 Y241	GDNPVYIWGHS			1	0.390676	0.421839	27.5	29.1	FALSE	1	0	0	0	0	FALSE	FALSE	FALSE
ABHD12	ABHD12	Q8N2K0	345	ABHD12 Y345	LGRKLYSIAAP			1	0.431446	0.49963	47.8	66.4	FALSE	1	0	0	0	0	FALSE	FALSE	FALSE
ABHD12B	ABHD12B	Q7Z5M8	311	ABHD12B Y311	TVPLEYGKKLY			1	0.389313	0.422744	26.8	29.4	FALSE	0	0	0	0	0	FALSE	FALSE	FALSE
ABHD14B	ABHD14B	Q96IU4	147	ABHD14B Y147	INAANYASVKT		1	1	0.551629	0.658605	92.8	99	FALSE	1	0	0	0	0	TRUE	TRUE	TRUE
ABHD16B	ABHD16B	Q9H3Z7	112	ABHD16B Y112	GRWLVYPGSVS			1	0.30656	0.339037	4.1	4.4	FALSE	0	0	0	0	0	FALSE	FALSE	FALSE
ABHD16B	ABHD16B	Q9H3Z7	138	ABHD16B Y138	RLVERYHGRRA			1	0.299061	0.352248	3.2	6.4	FALSE	0	0	0	0	0	FALSE	FALSE	FALSE
ABHD16B	ABHD16B	Q9H3Z7	356	ABHD16B Y356	LLEHRYPVVMA			1	0.418701	0.508248	41.3	70.3	FALSE	0	0	0	0	0	FALSE	FALSE	FALSE
ABHD18	ABHD18	Q0P651	317	ABHD18 Y317	TNKSGYTSRNP		1		0.473193	0.507795	68.8	70.2	FALSE	0	0	0	0	0	FALSE	FALSE	FALSE
ABHD18	ABHD18	Q0P651	397	ABHD18 Y397	GCEIRYLEGGH		1		0.495725	0.458524	78.1	46.8	FALSE	0	0	0	0	0	FALSE	FALSE	FALSE
ABHD2	ABHD2	P08910	27	ABHD2 Y27	VAAVLYVIVRC			1	0.488502	0.594419	75.3	94.3	FALSE	0	0	0	0	0	FALSE	TRUE	TRUE
ABHD2	ABHD2	P08910	83	ABHD2 Y83	IQTALYGKMGR			2	0.363613	0.45244	16.6	43.7	FALSE	0	0	0	0	0	FALSE	FALSE	FALSE
ABHD2	ABHD2	P08910	334	ABHD2 Y334	YLHRIYVPLML			1	0.539828	0.586636	90.7	93.1	FALSE	0	0	0	0	0	FALSE	TRUE	TRUE
ABHD3	ABHD3	Q8WU67	156	ABHD3 Y156	TSKESYILHMI		1		0.463767	0.451939	64.2	43.5	FALSE	0	0	0	0	0	FALSE	FALSE	FALSE
ABHD3	ABHD3	Q8WU67	169	ABHD3 Y169	SEELGYRCVVF		1		0.478539	0.448467	71.2	41.7	FALSE	0	0	0	0	0	FALSE	FALSE	FALSE
ABHD4	ABHD4	Q8TB40	309	ABHD4 Y309	QRPDSYVRDME			1	0.41609	0.403546	40	21.2	FALSE	0	0	0	0	0	FALSE	FALSE	FALSE
ABHD5	ABHD5	Q8WTS1	236	ABHD5 Y236	DFKRKYSSMFE			1	0.494028	0.532389	77.5	79.6	FALSE	0	0	0	0	0	FALSE	FALSE	FALSE
EPHX3	ABHD9	Q9H6B9	39	EPHX3 Y39	VAAAVYGCIAL			1	0.442903	0.550379	53.9	85.2	FALSE	0	0	0	0	0	FALSE	FALSE	FALSE
EPHX3	ABHD9	Q9H6B9	220	EPHX3 Y220	FFRSHYMFLFQ		1		0.60519	0.649336	98.2	98.6	FALSE	0	0	0	0	0	TRUE	TRUE	TRUE
EPHX3	ABHD9	Q9H6B9	309	EPHX3 Y309	GEKDTYLELGL		1		0.545494	0.508799	91.8	70.6	FALSE	0	0	0	0	0	FALSE	FALSE	FALSE
ABI1	Abi-1	Q8IZP0	23	ABI1 Y23	ALIESYQNLTR		3	148	0.443249	0.445598	54.2	40.3	FALSE	1	0	0	0	0	FALSE	FALSE	FALSE
ABI1	Abi-1	Q8IZP0	37	ABI1 Y37	YCENNYIQATD			3	0.510327	0.530652	83.2	79	FALSE	1	0	0	0	0	FALSE	FALSE	FALSE
ABI1	Abi-1	Q8IZP0	143	ABI1 Y143	RKPIDYTVLDD			2	0.654845	0.583146	99.5	92.5	FALSE	1	0	0	0	0	TRUE	TRUE	TRUE
ABI1	Abi-1	Q8IZP0	198	ABI1 Y198	GRNTPYKTLEP		15	433	0.454934	0.51402	60	72.8	FALSE	1	0	0	0	0	FALSE	FALSE	FALSE
ABI1	Abi-1	Q8IZP0	213	ABI1 Y213	TVPNDYMTSPA	2	29	618	0.416429	0.452509	40.2	43.8	FALSE	1	0	0	0	0	FALSE	FALSE	FALSE
ABI1	Abi-1	Q8IZP0	333	ABI1 Y333	TSSGGYRRTPS		4	77	0.344202	0.375541	10.9	11.6	FALSE	1	0	0	0	0	FALSE	FALSE	FALSE
ABI1	Abi-1	Q8IZP0	355	ABI1 Y355	NGGPLYSQNSI		1	1	0.485735	0.529969	74.2	78.8	FALSE	1	0	0	0	0	FALSE	FALSE	FALSE
ABI1	Abi-1	Q8IZP0	421	ABI1 Y421	PPPVDYEDEEA	1			0.450528	0.393738	57.7	17.4	FALSE	1	0	0	0	0	FALSE	FALSE	FALSE
ABI1	Abi-1	Q8IZP0	431	ABI1 Y431	AAVVQYNDPYA		2	10	0.585813	0.504021	96.9	68.3	FALSE	1	0	0	0	0	TRUE	FALSE	TRUE
ABI1	Abi-1	Q8IZP0	435	ABI1 Y435	QYNDPYADGDP	1	1	11	0.537948	0.519419	90.3	74.9	FALSE	1	0	0	0	0	FALSE	FALSE	FALSE
ABI1	Abi-1	Q8IZP0	455	ABI1 Y455	KVVAIYDYTKD		1	3	0.39991	0.472569	31.9	53.8	FALSE	1	0	0	0	0	FALSE	FALSE	FALSE
ABI1	Abi-1	Q8IZP0	484	ABI1 Y484	NDDGWYEGVCN			13	0.309436	0.398383	4.5	19.3	FALSE	1	0	0	0	0	FALSE	FALSE	FALSE
ABI1	Abi-1	Q8IZP0	499	ABI1 Y499	LFPGNYVESIM			1	0.551225	0.533679	92.7	80	FALSE	1	0	0	0	0	TRUE	FALSE	TRUE
ABI1	Abi-1	Q8IZP0	506	ABI1 Y506	ESIMHYTD___	1		4	0.60545	0.5493	98.2	85	FALSE	1	0	0	0	0	TRUE	FALSE	TRUE
ABI1	Abi-1 iso3	Q8IZP0-3	284	ABI1 Y284	APGSQYGTMTR		1		0.446074	0.50189	55.6	67.3	FALSE	0	0	0	0	0	FALSE	FALSE	FALSE
ABI2	Abi-2	Q9NYB9	198	ABI2 Y198	GRHSPYRTLEP		1	11	0.448436	0.469434	56.8	52.3	FALSE	1	0	0	0	0	FALSE	FALSE	FALSE
ABI2	Abi-2	Q9NYB9	213	ABI2 Y213	VVPNDYVPSPT		10	388	0.383379	0.408029	24.2	23.1	FALSE	1	0	0	0	0	FALSE	FALSE	FALSE
ABI2	Abi-2	Q9NYB9	241	ABI2 Y241	QRNRTYSSSGS		1	4	0.476405	0.487004	70.2	60.9	FALSE	1	0	0	0	0	FALSE	FALSE	FALSE
ABI2	Abi-2	Q9NYB9	371	ABI2 Y371	GGSLPYRRPPS		5	43	0.382801	0.348507	23.9	5.8	FALSE	1	0	0	0	0	FALSE	FALSE	FALSE
ABI2	Abi-2	Q9NYB9	460	ABI2 Y460	KVVAIYDYTKD		1	3	0.39991	0.472569	31.9	53.8	FALSE	1	0	0	0	0	FALSE	FALSE	FALSE
ABI2	Abi-2 iso2	Q9NYB9-2	207	ABI2 Y207	VVPNDYVPSPT			3	0.383379	0.408029	24.2	23.1	FALSE	0	0	0	0	0	FALSE	FALSE	FALSE
ABI2	Abi-2 iso2	Q9NYB9-2	284	ABI2 Y284	HPVQFYSMNRP			2	0.47254	0.514351	68.5	72.9	FALSE	0	0	0	0	0	FALSE	FALSE	FALSE
ABI2	Abi-2 iso2	Q9NYB9-2	304	ABI2 Y304	GGSLPYRRPPS			1	0.382801	0.348507	23.9	5.8	FALSE	0	0	0	0	0	FALSE	FALSE	FALSE
ABI3	ABI3	Q9P2A4	341	ABI3 Y341	CVTRRYSDGWC			1	0.479435	0.472196	71.6	53.7	FALSE	0	0	0	0	0	FALSE	FALSE	FALSE
ABITRAM	ABITRAM	Q9NX38	68	ABITRAM Y68	IKSISYQISTN			1	0.453172	0.463358	59.1	49.3	FALSE	0	0	0	0	0	FALSE	FALSE	FALSE
ABITRAM	ABITRAM	Q9NX38	142	ABITRAM Y142	PSTEGYIAVVL			1	0.467906	0.5071	66.2	69.8	FALSE	0	0	0	0	0	FALSE	FALSE	FALSE
ABL1	Abl	P00519	70	ABL1 Y70	LFVALYDFVAS	2		12	0.435751	0.503861	50	68.2	TRUE	1	0	0	1	0	FALSE	FALSE	FALSE
ABL1	Abl	P00519	93	ABL1 Y93	LRVLGYNHNGE		1	193	0.407001	0.362328	35.3	8.3	TRUE	1	0	0	1	0	FALSE	FALSE	FALSE
ABL1	Abl	P00519	115	ABL1 Y115	WVPSNYITPVN	2	6	200	0.574975	0.541638	95.8	82.6	TRUE	1	0	0	1	0	TRUE	FALSE	TRUE
ABL1	Abl	P00519	128	ABL1 Y128	EKHSWYHGPVS	1	2	207	0.357273	0.401059	14.6	20.2	TRUE	1	0	0	1	0	FALSE	FALSE	FALSE
ABL1	Abl	P00519	139	ABL1 Y139	RNAAEYLLSSG	2		51	0.410433	0.426684	37	31.2	TRUE	1	0	0	1	0	FALSE	FALSE	FALSE
ABL1	Abl	P00519	167	ABL1 Y167	SISLRYEGRVY			14	0.357131	0.384446	14.5	14.2	TRUE	1	0	0	1	0	FALSE	FALSE	FALSE
ABL1	Abl	P00519	172	ABL1 Y172	YEGRVYHYRIN	1	1	104	0.386761	0.492509	25.7	63.3	TRUE	1	0	0	1	0	FALSE	FALSE	FALSE
ABL1	Abl	P00519	174	ABL1 Y174	GRVYHYRINTA			1	0.477937	0.475186	70.9	55.1	TRUE	1	0	0	1	0	FALSE	FALSE	FALSE
ABL1	Abl	P00519	185	ABL1 Y185	SDGKLYVSSES	3	13	514	0.397241	0.422309	30.6	29.3	TRUE	1	0	0	1	0	FALSE	FALSE	FALSE
ABL1	Abl	P00519	215	ABL1 Y215	ITTLHYPAPKR	1		17	0.466375	0.440929	65.5	38	TRUE	1	0	0	1	0	FALSE	FALSE	FALSE
ABL1	Abl	P00519	226	ABL1 Y226	NKPTVYGVSPN	13	8	303	0.398978	0.483264	31.4	59	TRUE	1	0	0	1	0	FALSE	FALSE	FALSE
ABL1	Abl	P00519	232	ABL1 Y232	GVSPNYDKWEM	2	4	250	0.42593	0.457456	44.9	46.3	TRUE	1	0	0	1	0	FALSE	FALSE	FALSE
ABL1	Abl	P00519	253	ABL1 Y253	LGGGQYGEVYE	4	7	273	0.528814	0.549372	88.2	85	TRUE	1	0	0	1	0	FALSE	FALSE	FALSE
ABL1	Abl	P00519	257	ABL1 Y257	QYGEVYEGVWK	4	12	312	0.428704	0.488127	46.2	61.4	TRUE	1	0	0	1	0	FALSE	FALSE	FALSE
ABL1	Abl	P00519	264	ABL1 Y264	GVWKKYSLTVA	1	4	55	0.407273	0.479453	35.4	57.1	TRUE	1	0	0	1	0	FALSE	FALSE	FALSE
ABL1	Abl	P00519	312	ABL1 Y312	REPPFYIITEF	1			0.56119	0.460781	94.2	48.1	TRUE	1	0	0	1	0	TRUE	FALSE	TRUE
ABL1	Abl	P00519	320	ABL1 Y320	TEFMTYGNLLD			4	0.531211	0.546924	88.8	84.3	TRUE	1	0	0	1	0	FALSE	FALSE	FALSE
ABL1	Abl	P00519	393	ABL1 Y393	MTGDTYTAHAG	9	38	1410	0.50157	0.48284	80.3	58.8	TRUE	1	0	0	1	0	FALSE	FALSE	FALSE
ABL1	Abl	P00519	413	ABL1 Y413	PESLAYNKFSI		6	152	0.452261	0.45505	58.5	45.1	TRUE	1	0	0	1	0	FALSE	FALSE	FALSE
ABL1	Abl	P00519	456	ABL1 Y456	LLEKDYRMERP			1	0.224848	0.298601	0.1	1	TRUE	1	0	0	1	0	FALSE	FALSE	FALSE
ABL1	Abl	P00519	469	ABL1 Y469	CPEKVYELMRA		3	274	0.382542	0.432753	23.8	34	TRUE	1	0	0	1	0	FALSE	FALSE	FALSE
ABL1	Abl	P00519	1064	ABL1 Y1064	AGKNLYTFCVS			3	0.458475	0.528618	61.7	78.3	TRUE	1	0	0	1	0	FALSE	FALSE	FALSE
ABL1	Abl	P00519	1070	ABL1 Y1070	TFCVSYVDSIQ			1	0.499984	0.534345	79.7	80.3	TRUE	1	0	0	1	0	FALSE	FALSE	FALSE
ABL1	Abl iso2	P00519-2	204	ABL1 Y204	SDGKLYVSSES	1			0.397241	0.422309	30.6	29.3	TRUE	0	0	0	0	0	FALSE	FALSE	FALSE
ABL1	Abl iso2	P00519-2	245	ABL1 Y245	NKPTVYGVSPN	4			0.398978	0.483264	31.4	59	TRUE	0	0	0	0	0	FALSE	FALSE	FALSE
ABL1	Abl iso2	P00519-2	412	ABL1 Y412	MTGDTYTAHAG	3	2		0.50157	0.48284	80.3	58.8	TRUE	0	0	0	0	0	FALSE	FALSE	FALSE
ABL1	Abl iso2	P00519-2	488	ABL1 Y488	CPEKVYELMRA	1			0.382542	0.432753	23.8	34	TRUE	0	0	0	0	0	FALSE	FALSE	FALSE
ABLIM1	abLIM	O14639	357	ABLIM1 Y357	SSESIYSRPGS		11	257	0.448859	0.505093	56.9	68.8	FALSE	0	0	0	0	0	FALSE	FALSE	FALSE
ABLIM1	abLIM	O14639	373	ABLIM1 Y373	PGHTIYAKVDN		11	353	0.558313	0.673906	93.8	99.4	FALSE	0	0	0	0	0	TRUE	TRUE	TRUE
ABLIM1	abLIM	O14639	383	ABLIM1 Y383	NEILDYKDLAA		4	114	0.475907	0.414054	70	25.6	FALSE	0	0	0	0	0	FALSE	FALSE	FALSE
ABLIM1	abLIM	O14639	396	ABLIM1 Y396	KVKAIYDIERP		3	78	0.316139	0.404081	5.4	21.4	FALSE	0	0	0	0	0	FALSE	FALSE	FALSE
ABLIM1	abLIM	O14639	406	ABLIM1 Y406	PDLITYEPFYT		4	186	0.539055	0.486218	90.6	60.5	FALSE	0	0	0	0	0	FALSE	FALSE	FALSE
ABLIM1	abLIM	O14639	410	ABLIM1 Y410	TYEPFYTSGYD		2	65	0.556084	0.556329	93.5	86.8	FALSE	0	0	0	0	0	TRUE	FALSE	TRUE
ABLIM1	abLIM	O14639	414	ABLIM1 Y414	FYTSGYDDKQE		1	15	0.422708	0.423768	43.2	29.8	FALSE	0	0	0	0	0	FALSE	FALSE	FALSE
ABLIM1	abLIM	O14639	439	ABLIM1 Y439	PSAEGYQDVRD		8	33	0.44281	0.468353	53.9	51.8	FALSE	0	0	0	0	0	FALSE	FALSE	FALSE
ABLIM1	abLIM	O14639	461	ABLIM1 Y461	INSPVYSRHSY		9	408	0.441168	0.537539	53	81.4	FALSE	0	0	0	0	0	FALSE	FALSE	FALSE
ABLIM1	abLIM	O14639	466	ABLIM1 Y466	YSRHSYTPTTS			17	0.527636	0.556157	87.9	86.7	FALSE	0	0	0	0	0	FALSE	FALSE	FALSE
ABLIM1	abLIM	O14639	505	ABLIM1 Y505	PLTPTYAQAPK			2	0.523302	0.556683	86.8	86.9	FALSE	0	0	0	0	0	FALSE	FALSE	FALSE
ABLIM1	abLIM	O14639	522	ABLIM1 Y522	QGINIYRKPPI			72	0.419578	0.379861	41.8	12.8	FALSE	0	0	0	0	0	FALSE	FALSE	FALSE
ABLIM1	abLIM	O14639	528	ABLIM1 Y528	RKPPIYKQHAA			25	0.436081	0.408786	50.2	23.4	FALSE	0	0	0	0	0	FALSE	FALSE	FALSE
ABLIM1	abLIM	O14639	638	ABLIM1 Y638	LLASRYDSPIN			7	0.465142	0.481028	64.9	58	FALSE	0	0	0	0	0	FALSE	FALSE	FALSE
ABLIM1	abLIM	O14639	659	ABLIM1 Y659	ASLPGYGRNGL			3	0.39318	0.398532	28.7	19.3	FALSE	0	0	0	0	0	FALSE	FALSE	FALSE
ABLIM1	abLIM	O14639	675	ABLIM1 Y675	TDFAQYNSYGD		1	44	0.387978	0.459482	26.2	47.4	FALSE	0	0	0	0	0	FALSE	FALSE	FALSE
ABLIM1	abLIM	O14639	678	ABLIM1 Y678	AQYNSYGDVSG		1	24	0.484577	0.544014	73.7	83.4	FALSE	0	0	0	0	0	FALSE	FALSE	FALSE
ABLIM1	abLIM	O14639	688	ABLIM1 Y688	GGVRDYQTLPD			9	0.447436	0.439357	56.3	37.3	FALSE	0	0	0	0	0	FALSE	FALSE	FALSE
ABLIM1	abLIM	O14639	718	ABLIM1 Y718	PKIFPYEMLMV			1	0.487643	0.488962	75	61.8	FALSE	0	0	0	0	0	FALSE	FALSE	FALSE
ABLIM1	abLIM iso5	O14639-5	44	ABLIM1 Y44	SSDFFYSKSLI			1	0.410354	0.482969	37	58.9	FALSE	0	0	0	0	0	FALSE	FALSE	FALSE
ABLIM1	abLIM iso5	O14639-5	69	ABLIM1 Y69	SSESIYSRPGS			6	0.448859	0.505093	56.9	68.8	FALSE	0	0	0	0	0	FALSE	FALSE	FALSE
ABLIM1	abLIM iso5	O14639-5	85	ABLIM1 Y85	PGHTIYAKVDN			6	0.558313	0.673906	93.8	99.4	FALSE	0	0	0	0	0	TRUE	TRUE	TRUE
ABLIM1	abLIM iso5	O14639-5	95	ABLIM1 Y95	NEILDYKDLAA			2	0.475907	0.414054	70	25.6	FALSE	0	0	0	0	0	FALSE	FALSE	FALSE
ABLIM1	abLIM iso5	O14639-5	108	ABLIM1 Y108	KVKAIYDIERP			6	0.316139	0.404081	5.4	21.4	FALSE	0	0	0	0	0	FALSE	FALSE	FALSE
ABLIM1	abLIM iso5	O14639-5	118	ABLIM1 Y118	PDLITYEPFYT			7	0.539055	0.486218	90.6	60.5	FALSE	0	0	0	0	0	FALSE	FALSE	FALSE
ABLIM1	abLIM iso5	O14639-5	122	ABLIM1 Y122	TYEPFYTSGYD			6	0.556084	0.556329	93.5	86.8	FALSE	0	0	0	0	0	TRUE	FALSE	TRUE
ABLIM1	abLIM iso5	O14639-5	126	ABLIM1 Y126	FYTSGYDDKQE			1	0.422708	0.423768	43.2	29.8	FALSE	0	0	0	0	0	FALSE	FALSE	FALSE
ABLIM1	abLIM iso5	O14639-5	151	ABLIM1 Y151	PSAEGYQDVRD			1	0.44281	0.468353	53.9	51.8	FALSE	0	0	0	0	0	FALSE	FALSE	FALSE
ABLIM1	abLIM iso5	O14639-5	173	ABLIM1 Y173	INSPVYSRHSY			9	0.441168	0.537539	53	81.4	FALSE	0	0	0	0	0	FALSE	FALSE	FALSE
ABLIM1	abLIM iso5	O14639-5	199	ABLIM1 Y199	QGINIYRKPPI		1	184	0.419578	0.379861	41.8	12.8	FALSE	0	0	0	0	0	FALSE	FALSE	FALSE
ABLIM2	ABLIM2	Q6H8Q1	75	ABLIM2 Y75	ICTLDYQRLYG			1	0.511704	0.50787	83.6	70.2	FALSE	0	0	0	0	0	FALSE	FALSE	FALSE
ABLIM2	ABLIM2	Q6H8Q1	79	ABLIM2 Y79	DYQRLYGTRCF			1	0.474985	0.455081	69.6	45.1	FALSE	0	0	0	0	0	FALSE	FALSE	FALSE
ABLIM2	ABLIM2 iso3	Q6H8Q1-3	368	ABLIM2 Y368	QDDRSYKQCRT			1	0.35396	0.389854	13.5	16.1	FALSE	0	0	0	0	0	FALSE	FALSE	FALSE
ABLIM3	ABLIM3	O94929	356	ABLIM3 Y356	GTLSPYSQDIY			1	0.458757	0.531269	61.9	79.2	FALSE	0	0	0	0	0	FALSE	FALSE	FALSE
ABLIM3	ABLIM3	O94929	361	ABLIM3 Y361	YSQDIYENLDL			1	0.551822	0.544711	92.8	83.6	FALSE	0	0	0	0	0	TRUE	FALSE	TRUE
ABLIM3	ABLIM3	O94929	376	ABLIM3 Y376	ASSPGYIDSPT		4	1	0.437657	0.42736	51.1	31.5	FALSE	0	0	0	0	0	FALSE	FALSE	FALSE
ABLIM3	ABLIM3	O94929	382	ABLIM3 Y382	IDSPTYSRQGM		2		0.452224	0.520321	58.5	75.2	FALSE	0	0	0	0	0	FALSE	FALSE	FALSE
ABLIM3	ABLIM3	O94929	411	ABLIM3 Y411	GRSSPYHSQLD		1		0.366993	0.443452	17.8	39.2	FALSE	0	0	0	0	0	FALSE	FALSE	FALSE
ABLIM3	ABLIM3	O94929	487	ABLIM3 Y487	ASESEYWTYHG			3	0.395905	0.469341	30	52.3	FALSE	0	0	0	0	0	FALSE	FALSE	FALSE
ABLIM3	ABLIM3	O94929	490	ABLIM3 Y490	SEYWTYHGSPK			2	0.347654	0.404248	11.8	21.5	FALSE	0	0	0	0	0	FALSE	FALSE	FALSE
ABLIM3	ABLIM3	O94929	538	ABLIM3 Y538	ARSSSYADPWT			47	0.588829	0.542703	97.1	83	FALSE	0	0	0	0	0	TRUE	FALSE	TRUE
ABLIM3	ABLIM3	O94929	560	ABLIM3 Y560	LHTAGYEMSLN		1		0.377359	0.440262	21.7	37.7	FALSE	0	0	0	0	0	FALSE	FALSE	FALSE
ABLIM3	ABLIM3	O94929	572	ABLIM3 Y572	SPRSHYLADSD			2	0.512678	0.509341	83.9	70.8	FALSE	0	0	0	0	0	FALSE	FALSE	FALSE
ABLIM3	ABLIM3 iso2	O94929-2	299	ABLIM3 Y299	VICDIYENLDL			1	0.49969	0.478149	79.6	56.5	FALSE	0	0	0	0	0	FALSE	FALSE	FALSE
ABLIM3	ABLIM3 iso3	O94929-3	299	ABLIM3 Y299	VICDIYENLDL			1	0.49969	0.478149	79.6	56.5	FALSE	0	0	0	0	0	FALSE	FALSE	FALSE
ABLIM3	ABLIM3 iso3	O94929-3	346	ABLIM3 Y346	GDSNIYRKPPI			1	0.368509	0.371747	18.3	10.5	FALSE	0	0	0	0	0	FALSE	FALSE	FALSE
ABR	ABR	Q12979	264	ABR Y264	VDHPDYPLLQD		1	4	0.416694	0.448707	40.3	41.8	FALSE	1	0	0	0	0	FALSE	FALSE	FALSE
ABR	ABR	Q12979	662	ABR Y662	RSKVPYIVRQC			1	0.428903	0.465378	46.4	50.3	FALSE	1	0	0	0	0	FALSE	FALSE	FALSE
ABR	ABR	Q12979	854	ABR Y854	KRNTLYFSTDV		1	3	0.474528	0.513269	69.4	72.4	FALSE	1	0	0	0	0	FALSE	FALSE	FALSE
ABRA	ABRA	Q8N0Z2	286	ABRA Y286	KGDEGYGRPKE			2	0.319274	0.336606	5.8	4.1	FALSE	0	0	0	0	0	FALSE	FALSE	FALSE
ABT1	ABT1	Q9ULW3	49	ABT1 Y49	VPGIVYLGHIP			1	0.441692	0.500507	53.2	66.7	FALSE	0	0	0	0	0	FALSE	FALSE	FALSE
ABT1	ABT1	Q9ULW3	105	ABT1 Y105	SYTKDYTEGWV		1		0.535412	0.489212	89.8	61.9	FALSE	0	0	0	0	0	FALSE	FALSE	FALSE
ABTB1	ABTB1	Q969K4	74	ABTB1 Y74	GERCLYGALSD			1	0.469252	0.531215	66.9	79.2	FALSE	0	0	0	0	0	FALSE	FALSE	FALSE
ABTB1	ABTB1	Q969K4	139	ABTB1 Y139	GARSAYFANML		1		0.411738	0.474678	37.7	54.8	FALSE	0	0	0	0	0	FALSE	FALSE	FALSE
ACAA1	ACAA1	P09110	323	ACAA1 Y323	GIGPAYAIPVA		1	7	0.530508	0.553268	88.7	86	FALSE	1	0	0	0	0	FALSE	FALSE	FALSE
ACAA2	ACAA2	P42765	20	ACAA2 Y20	TPFGAYGGLLK			2	0.433017	0.518107	48.6	74.4	TRUE	1	0	0	1	0	FALSE	FALSE	FALSE
ACAA2	ACAA2	P42765	68	ACAA2 Y68	SSDAIYLARHV		1		0.382404	0.405375	23.7	22	TRUE	1	0	0	1	0	FALSE	FALSE	FALSE
ACAA2	ACAA2	P42765	127	ACAA2 Y127	MSQAPYCVRNV		2		0.402284	0.464813	33	50	TRUE	1	0	0	1	0	FALSE	FALSE	FALSE
ACAA2	ACAA2	P42765	182	ACAA2 Y182	EECDKYALQSQ			13	0.4076	0.469328	35.6	52.3	TRUE	1	0	0	1	0	FALSE	FALSE	FALSE
ACAA2	ACAA2	P42765	198	ACAA2 Y198	ANDAGYFNDEM		2	7	0.373784	0.385797	20.3	14.6	TRUE	1	0	0	1	0	FALSE	FALSE	FALSE
ACAD10	ACAD10	Q6JQN1	566	ACAD10 Y566	ILQGVYKRSLT		1	11	0.365299	0.425636	17.3	30.7	FALSE	1	0	0	1	1	FALSE	FALSE	FALSE
ACAD11	ACAD11	Q709F0	59	ACAD11 Y59	SNPTFYLQKGF			1	0.53243	0.521178	89.1	75.6	TRUE	1	0	0	1	0	FALSE	FALSE	FALSE
ACAD11	ACAD11	Q709F0	107	ACAD11 Y107	PKPILYCSDTS			1	0.491614	0.485241	76.6	60	TRUE	1	0	0	1	0	FALSE	FALSE	FALSE
ACAD11	ACAD11	Q709F0	324	ACAD11 Y324	IAQGVYSRYLL		4	6	0.467815	0.590344	66.2	93.7	TRUE	1	0	0	1	0	FALSE	TRUE	TRUE
ACAD9	ACAD9	Q9H845	325	ACAD9 Y325	EMTAEYACTRK			1	0.313499	0.454371	5	44.7	TRUE	1	0	0	1	1	FALSE	FALSE	FALSE
ACAD9	ACAD9	Q9H845	611	ACAD9 Y611	LEKRAYICAHP			6	0.419746	0.427532	41.8	31.6	TRUE	1	0	0	1	1	FALSE	FALSE	FALSE
ACADL	ACADL	P28330	411	ACADL Y411	RVQPIYGGTNE			1	0.378442	0.4448	22	40	TRUE	0	0	0	0	0	FALSE	FALSE	FALSE
ACADM	ACADM	P11310	73	ACADM Y73	DKTGEYPVPLI			1	0.360792	0.344712	15.7	5.2	TRUE	1	0	0	1	0	FALSE	FALSE	FALSE
ACADM	ACADM	P11310	183	ACADM Y183	KKGDEYIINGQ		1		0.3418	0.355015	10.2	6.9	TRUE	1	0	0	1	0	FALSE	FALSE	FALSE
ACADM	ACADM	P11310	352	ACADM Y352	GRRNTYYASIA		1		0.446437	0.481897	55.8	58.4	TRUE	1	0	0	1	0	FALSE	FALSE	FALSE
ACADM	ACADM	P11310	353	ACADM Y353	RRNTYYASIAK		1	1	0.516398	0.694514	84.9	99.7	TRUE	1	0	0	1	0	FALSE	TRUE	TRUE
ACADM	ACADM	P11310	400	ACADM Y400	KIYQIYEGTSQ			3	0.381803	0.456132	23.5	45.6	TRUE	1	0	0	1	0	FALSE	FALSE	FALSE
ACADSB	ACADSB	P45954	198	ACADSB Y198	DKEGDYYVLNG		2	191	0.426807	0.470389	45.3	52.8	TRUE	1	0	0	1	0	FALSE	FALSE	FALSE
ACADSB	ACADSB	P45954	199	ACADSB Y199	KEGDYYVLNGS			8	0.422829	0.461775	43.3	48.6	TRUE	1	0	0	1	0	FALSE	FALSE	FALSE
ACADSB	ACADSB	P45954	372	ACADSB Y372	ASMAKYYASEI			1	0.431237	0.44997	47.7	42.5	TRUE	1	0	0	1	0	FALSE	FALSE	FALSE
ACADSB	ACADSB	P45954	373	ACADSB Y373	SMAKYYASEIA			1	0.462238	0.544481	63.4	83.6	TRUE	1	0	0	1	0	FALSE	FALSE	FALSE
ACADSB	ACADSB	P45954	413	ACADSB Y413	KIGTIYEGASN		1	3	0.370279	0.480198	18.9	57.5	TRUE	1	0	0	1	0	FALSE	FALSE	FALSE
ACADVL	ACADVL	P49748	631	ACADVL Y631	WQQELYRNFKS		1		0.360764	0.399106	15.7	19.5	TRUE	1	0	0	1	0	FALSE	FALSE	FALSE
ACAN	ACAN	P16112	536	ACAN Y536	DQTVRYPIVSP		1		0.43207	0.488296	48.1	61.5	FALSE	0	0	0	0	0	FALSE	FALSE	FALSE
ACAN	ACAN iso3	P16112-3	2295	ACAN Y2295	GTATTYKRRLQ			1	0.368732	0.44371	18.4	39.4	FALSE	0	0	0	0	0	FALSE	FALSE	FALSE
ACAT1	ACAT1	P24752	90	ACAT1 Y90	EVKEAYMGNVL			1	0.329147	0.397263	7.5	18.8	TRUE	1	0	0	1	0	FALSE	FALSE	FALSE
ACAT1	ACAT1	P24752	214	ACAT1 Y214	NEQDAYAINSY		1	6	0.439182	0.492538	52	63.3	TRUE	1	0	0	1	0	FALSE	FALSE	FALSE
ACAT1	ACAT1	P24752	219	ACAT1 Y219	YAINSYTRSKA			13	0.499643	0.528227	79.6	78.2	TRUE	1	0	0	1	0	FALSE	FALSE	FALSE
ACAT1	ACAT1	P24752	407	ACAT1 Y407	LKQGEYGLASI	2	1		0.418073	0.420692	41	28.6	TRUE	1	0	0	1	0	FALSE	FALSE	FALSE
ACAT2	ACAT2	Q9BWD1	81	ACAT2 Y81	GAGIPYSVPAW			2	0.633533	0.587064	99.2	93.2	FALSE	1	0	0	1	0	TRUE	TRUE	TRUE
ACAT2	ACAT2	Q9BWD1	130	ACAT2 Y130	APHLAYLRTGV			2	0.456951	0.449331	61	42.2	FALSE	1	0	0	1	0	FALSE	FALSE	FALSE
ACBD3	ACBD3	Q9H3P7	106	ACBD3 Y106	AFHPTYEEKLK		1		0.404832	0.408618	34.2	23.3	TRUE	1	0	0	1	0	FALSE	FALSE	FALSE
ACBD3	ACBD3	Q9H3P7	293	ACBD3 Y293	YMQQLYQVQLA			1	0.460451	0.499054	62.6	66.2	TRUE	1	0	0	1	0	FALSE	FALSE	FALSE
ACBD3	ACBD3	Q9H3P7	492	ACBD3 Y492	CHEEVYAGSHQ		1	39	0.384082	0.457917	24.6	46.6	TRUE	1	0	0	1	0	FALSE	FALSE	FALSE
ACBD3	ACBD3	Q9H3P7	504	ACBD3 Y504	PGRGVYLLKFD			1	0.460641	0.45432	62.6	44.7	TRUE	1	0	0	1	0	FALSE	FALSE	FALSE
ACBD3	ACBD3	Q9H3P7	512	ACBD3 Y512	KFDNSYSLWRS			1	0.43317	0.543945	48.7	83.4	TRUE	1	0	0	1	0	FALSE	FALSE	FALSE
ACBD3	ACBD3	Q9H3P7	521	ACBD3 Y521	RSKSVYYRVYY			1	0.510027	0.608877	83.1	95.9	TRUE	1	0	0	1	0	FALSE	TRUE	TRUE
ACBD5	ACBD5	Q5T8D3	145	ACBD5 Y145	VIGPFYEIVED		1	1	0.438346	0.471187	51.5	53.2	FALSE	0	0	0	0	0	FALSE	FALSE	FALSE
ACBD6	ACBD6	Q9BR61	69	ACBD6 Y69	QLLYLYARYKQ		1	4	0.497241	0.651333	78.7	98.7	FALSE	0	0	0	0	0	FALSE	TRUE	TRUE
ACBD6	ACBD6	Q9BR61	72	ACBD6 Y72	YLYARYKQVKV		1		0.468539	0.575282	66.6	91	FALSE	0	0	0	0	0	FALSE	FALSE	FALSE
ACBD6	ACBD6	Q9BR61	150	ACBD6 Y150	VISSLYHEETI			2	0.402001	0.446924	32.8	41	FALSE	0	0	0	0	0	FALSE	FALSE	FALSE
ACBD7	ACBD7	Q8N6N7	30	ACBD7 Y30	ELKELYGLYKQ			2	0.340854	0.450364	10	42.7	FALSE	0	0	0	0	0	FALSE	FALSE	FALSE
ACBD7	ACBD7	Q8N6N7	33	ACBD7 Y33	ELYGLYKQAIV			1	0.390381	0.466622	27.3	51	FALSE	0	0	0	0	0	FALSE	FALSE	FALSE
ACACA	ACC1	Q13085	290	ACACA Y290	LYEKGYVKDVD			1	0.415663	0.452874	39.8	44	FALSE	1	0	0	0	0	FALSE	FALSE	FALSE
ACACA	ACC1	Q13085	417	ACACA Y417	AKMVGYVSAGT			1	0.474857	0.513575	69.5	72.6	FALSE	1	0	0	0	0	FALSE	FALSE	FALSE
ACACA	ACC1	Q13085	434	ACACA Y434	QDGSFYFLELN			1	0.379994	0.457226	22.7	46.2	FALSE	1	0	0	0	0	FALSE	FALSE	FALSE
ACACA	ACC1	Q13085	676	ACACA Y676	DVELIYEGVKY			1	0.352511	0.429957	13.2	32.8	FALSE	1	0	0	0	0	FALSE	FALSE	FALSE
ACACA	ACC1	Q13085	734	ACACA Y734	EEVDRYRITIG			1	0.327583	0.338054	7.2	4.3	FALSE	1	0	0	0	0	FALSE	FALSE	FALSE
ACACA	ACC1	Q13085	855	ACACA Y855	HRVFHYVLDNL			1	0.570684	0.499928	95.4	66.5	FALSE	1	0	0	0	0	TRUE	FALSE	TRUE
ACACA	ACC1	Q13085	867	ACACA Y867	NVMNGYCLPDP			1	0.548055	0.502751	92.2	67.7	FALSE	1	0	0	0	0	FALSE	FALSE	FALSE
ACACA	ACC1	Q13085	994	ACACA Y994	DLLRQYLRVET		1		0.487556	0.489964	75	62.2	FALSE	1	0	0	0	0	FALSE	FALSE	FALSE
ACACA	ACC1	Q13085	1209	ACACA Y1209	SNLNHYGMTHV		1		0.493253	0.497104	77.2	65.4	FALSE	1	0	0	0	0	FALSE	FALSE	FALSE
ACACA	ACC1	Q13085	1342	ACACA Y1342	RKQVNYEVDRR			3	0.370189	0.417199	18.9	27	FALSE	1	0	0	0	0	FALSE	FALSE	FALSE
ACACA	ACC1	Q13085	1370	ACACA Y1370	EEDRIYRHLEP		1	25	0.383233	0.38157	24.2	13.3	FALSE	1	0	0	0	0	FALSE	FALSE	FALSE
ACACA	ACC1	Q13085	1441	ACACA Y1441	EASFEYLQNEG		1		0.410139	0.4164	36.9	26.6	FALSE	1	0	0	0	0	FALSE	FALSE	FALSE
ACACA	ACC1	Q13085	1499	ACACA Y1499	SMVMRYGSRLW			1	0.508191	0.43996	82.6	37.6	FALSE	1	0	0	0	0	FALSE	FALSE	FALSE
ACACA	ACC1	Q13085	1745	ACACA Y1745	DPEDPYKGYRY		1		0.233877	0.330692	0.2	3.3	FALSE	1	0	0	0	0	FALSE	FALSE	FALSE
ACACA	ACC1	Q13085	2108	ACACA Y2108	RHMEMYADRES		1		0.433782	0.438702	49	37	FALSE	1	0	0	0	0	FALSE	FALSE	FALSE
ACACA	ACC1	Q13085	2144	ACACA Y2144	RVDPVYIHLAE			5	0.483924	0.517186	73.4	74.1	FALSE	1	0	0	0	0	FALSE	FALSE	FALSE
ACACB	ACC2	O00763	866	ACACB Y866	YNGNSYTTYMK		1		0.529294	0.611904	88.4	96.2	TRUE	1	0	0	1	0	FALSE	TRUE	TRUE
ACACB	ACC2	O00763	1456	ACACB Y1456	NILVDYGLRRI		1	1	0.3621	0.42241	16.1	29.3	TRUE	1	0	0	1	0	FALSE	FALSE	FALSE
ACACB	ACC2	O00763	1489	ACACB Y1489	AEDRIYRHLEP		1	1	0.402925	0.394453	33.3	17.7	TRUE	1	0	0	1	0	FALSE	FALSE	FALSE
ACACB	ACC2	O00763	1560	ACACB Y1560	EASFEYLQNEG		1		0.410139	0.4164	36.9	26.6	TRUE	1	0	0	1	0	FALSE	FALSE	FALSE
ACACB	ACC2	O00763	1658	ACACB Y1658	NESGYYLDISL			1	0.534889	0.59044	89.7	93.7	TRUE	1	0	0	1	0	FALSE	TRUE	TRUE
ACACB	ACC2	O00763	1664	ACACB Y1664	LDISLYKEVTD			1	0.433428	0.471894	48.8	53.5	TRUE	1	0	0	1	0	FALSE	FALSE	FALSE
ACACB	ACC2	O00763	1826	ACACB Y1826	GIPKIYVAANS		1		0.45183	0.467252	58.4	51.3	TRUE	1	0	0	1	0	FALSE	FALSE	FALSE
ACCSL	ACCSL	Q4AC99	153	ACCSL Y153	SSFQDYNAYQK			1	0.346266	0.397471	11.4	18.9	FALSE	0	0	0	0	0	FALSE	FALSE	FALSE
ACCSL	ACCSL	Q4AC99	156	ACCSL Y156	QDYNAYQKDKY			1	0.377517	0.470229	21.7	52.7	FALSE	0	0	0	0	0	FALSE	FALSE	FALSE
ACD	ACD	Q96AP0	418	ACD Y418	AFQYEYEPPCT			1	0.447308	0.463267	56.2	49.3	FALSE	0	0	0	0	0	FALSE	FALSE	FALSE
ACE	ACE	P12821	140	ACE Y140	AKRQQYNALLS			1	0.494191	0.503364	77.6	68	FALSE	0	0	0	0	0	FALSE	FALSE	FALSE
ACE	ACE	P12821	151	ACE Y151	NMSRIYSTAKV			1	0.455558	0.544712	60.3	83.6	FALSE	0	0	0	0	0	FALSE	FALSE	FALSE
ACE2	ACE2	Q9BYF1	516	ACE2 Y516	SFIRYYTRTLY			1	0.504612	0.526176	81.3	77.4	FALSE	0	0	0	0	0	FALSE	FALSE	FALSE
ACE2	ACE2	Q9BYF1	781	ACE2 Y781	SGENPYASIDI	1	1	12	0.547573	0.619601	92.1	96.8	FALSE	0	0	0	0	0	FALSE	TRUE	TRUE
ACER3	ACER3	Q9NUN7	105	ACER3 Y105	CCIFVYCMFEC		1		0.457446	0.468065	61.3	51.6	FALSE	0	0	0	0	0	FALSE	FALSE	FALSE
A1CF	ACF	Q9NQ94	186	A1CF Y186	FAFVEYESHRA			1	0.364558	0.448967	17	42	FALSE	0	0	0	0	0	FALSE	FALSE	FALSE
A1CF	ACF	Q9NQ94	401	A1CF Y401	LGGRGYLAYTG			2	0.421802	0.465843	42.8	50.5	FALSE	0	0	0	0	0	FALSE	FALSE	FALSE
A1CF	ACF	Q9NQ94	404	A1CF Y404	RGYLAYTGLGR			1	0.528158	0.560337	88.1	87.7	FALSE	0	0	0	0	0	FALSE	FALSE	FALSE
A1CF	ACF	Q9NQ94	411	A1CF Y411	GLGRGYQVKGD			1	0.347136	0.364455	11.6	8.8	FALSE	0	0	0	0	0	FALSE	FALSE	FALSE
A1CF	ACF	Q9NQ94	423	A1CF Y423	REDKLYDILPG			2	0.370423	0.385842	19	14.7	FALSE	0	0	0	0	0	FALSE	FALSE	FALSE
A1CF	ACF	Q9NQ94	546	A1CF Y546	TAFPGYAVPNA			1	0.556019	0.575523	93.5	91	FALSE	0	0	0	0	0	TRUE	FALSE	TRUE
MACF1	ACF7	Q9UPN3	26	MACF1 Y26	RSERSYRSERS		1		0.311176	0.347628	4.7	5.7	FALSE	0	0	0	0	0	FALSE	FALSE	FALSE
MACF1	ACF7	Q9UPN3	236	MACF1 Y236	ALIHRYRPDLV		1		0.375105	0.364939	20.8	8.9	FALSE	0	0	0	0	0	FALSE	FALSE	FALSE
MACF1	ACF7	Q9UPN3	294	MACF1 Y294	YVSSIYDAFPK			1	0.370309	0.469042	18.9	52.1	FALSE	0	0	0	0	0	FALSE	FALSE	FALSE
MACF1	ACF7	Q9UPN3	378	MACF1 Y378	RIEELYKLLEV		1		0.425866	0.420335	44.8	28.4	FALSE	0	0	0	0	0	FALSE	FALSE	FALSE
MACF1	ACF7	Q9UPN3	706	MACF1 Y706	EEELAYDWSDN			1	0.377608	0.351546	21.8	6.3	FALSE	0	0	0	0	0	FALSE	FALSE	FALSE
MACF1	ACF7	Q9UPN3	2003	MACF1 Y2003	TSRDEYQTSPP			1	0.343699	0.377637	10.7	12.2	FALSE	0	0	0	0	0	FALSE	FALSE	FALSE
MACF1	ACF7	Q9UPN3	2892	MACF1 Y2892	SLTHPYSECDF			15	0.64066	0.608703	99.3	95.8	FALSE	0	0	0	0	0	TRUE	TRUE	TRUE
MACF1	ACF7	Q9UPN3	3005	MACF1 Y3005	SEEKLYQETAI			5	0.390256	0.377862	27.3	12.2	FALSE	0	0	0	0	0	FALSE	FALSE	FALSE
MACF1	ACF7	Q9UPN3	3119	MACF1 Y3119	PEGLHYQESDG		1		0.582482	0.476975	96.5	55.9	FALSE	0	0	0	0	0	TRUE	FALSE	TRUE
MACF1	ACF7	Q9UPN3	3151	MACF1 Y3151	RQETNYQDSWV			7	0.48936	0.475671	75.7	55.3	FALSE	0	0	0	0	0	FALSE	FALSE	FALSE
MACF1	ACF7	Q9UPN3	3206	MACF1 Y3206	SKEVRYLEFSD			4	0.500376	0.500248	79.8	66.6	FALSE	0	0	0	0	0	FALSE	FALSE	FALSE
MACF1	ACF7	Q9UPN3	3795	MACF1 Y3795	DTTDGYMGVNQ		1	3	0.383043	0.476201	24.1	55.6	FALSE	0	0	0	0	0	FALSE	FALSE	FALSE
MACF1	ACF7	Q9UPN3	3980	MACF1 Y3980	DATERYTALHS			1	0.532879	0.526157	89.2	77.4	FALSE	0	0	0	0	0	FALSE	FALSE	FALSE
MACF1	ACF7	Q9UPN3	5543	MACF1 Y5543	GIKTRYADITV			9	0.544292	0.66771	91.6	99.2	FALSE	0	0	0	0	0	FALSE	TRUE	TRUE
MACF1	ACF7	Q9UPN3	6608	MACF1 Y6608	GKQPVYDTTIR			1	0.362134	0.418476	16.1	27.5	FALSE	0	0	0	0	0	FALSE	FALSE	FALSE
MACF1	ACF7	Q9UPN3	6944	MACF1 Y6944	RVTKTYKRKNI			1	0.34089	0.331418	10	3.4	FALSE	0	0	0	0	0	FALSE	FALSE	FALSE
MACF1	ACF7 iso2	Q9UPN3-2	294	MACF1 Y294	YVSSIYDAFPK			10	0.370309	0.469042	18.9	52.1	FALSE	0	0	0	0	0	FALSE	FALSE	FALSE
MACF1	ACF7 iso2	Q9UPN3-2	962	MACF1 Y962	LISWNYLRKDL			1	0.475297	0.455289	69.8	45.2	FALSE	0	0	0	0	0	FALSE	FALSE	FALSE
MACF1	ACF7 iso2	Q9UPN3-2	1063	MACF1 Y1063	LRLEEYEQRVV			1	0.32084	0.311751	6	1.7	FALSE	0	0	0	0	0	FALSE	FALSE	FALSE
MACF1	ACF7 iso2	Q9UPN3-2	1146	MACF1 Y1146	KMDHVYGLSTV			4	0.391844	0.43867	28	37	FALSE	0	0	0	0	0	FALSE	FALSE	FALSE
MACF1	ACF7 iso2	Q9UPN3-2	1152	MACF1 Y1152	GLSTVYLNKLK			1	0.371405	0.51227	19.3	72	FALSE	0	0	0	0	0	FALSE	FALSE	FALSE
MACF1	ACF7 iso2	Q9UPN3-2	1343	MACF1 Y1343	KFSQQYSTIVK			2	0.533983	0.666326	89.5	99.2	FALSE	0	0	0	0	0	FALSE	TRUE	TRUE
MACF1	ACF7 iso2	Q9UPN3-2	1350	MACF1 Y1350	TIVKDYELQLM			2	0.367429	0.389442	18	15.9	FALSE	0	0	0	0	0	FALSE	FALSE	FALSE
MACF1	ACF7 iso2	Q9UPN3-2	1357	MACF1 Y1357	LQLMTYKAFVE			2	0.46877	0.432291	66.7	33.8	FALSE	0	0	0	0	0	FALSE	FALSE	FALSE
ACHE	AChE	P22303	164	ACHE Y164	SSLDVYDGRFL	1			0.358383	0.35652	14.9	7.2	FALSE	0	0	0	0	0	FALSE	FALSE	FALSE
ACIN1	acinus	Q9UKV3	512	ACIN1 Y512	STLADYSAQKD		2	6	0.397957	0.474207	31	54.6	FALSE	0	0	0	0	0	FALSE	FALSE	FALSE
ACIN1	acinus	Q9UKV3	1225	ACIN1 Y1225	AAPCIYWLPLT			73	0.553393	0.536674	93.1	81.1	FALSE	0	0	0	0	0	TRUE	FALSE	TRUE
TNK2	Ack	Q07912	40	TNK2 Y40	LSHFEYVKNED		1		0.418746	0.435542	41.3	35.4	FALSE	0	0	0	0	0	FALSE	FALSE	FALSE
TNK2	Ack	Q07912	193	TNK2 Y193	NLIRLYGVVLT		1	1	0.452141	0.530424	58.5	78.9	FALSE	0	0	0	0	0	FALSE	FALSE	FALSE
TNK2	Ack	Q07912	284	TNK2 Y284	QNDDHYVMQEH	7	18	188	0.486726	0.473453	74.6	54.3	FALSE	0	0	0	0	0	FALSE	FALSE	FALSE
TNK2	Ack	Q07912	518	TNK2 Y518	VKKPTYDPVSE		28	707	0.456785	0.450997	60.9	43	FALSE	0	0	0	0	0	FALSE	FALSE	FALSE
TNK2	Ack	Q07912	635	TNK2 Y635	PPPPAYDDVAQ	1	1	5	0.518933	0.512414	85.7	72.1	FALSE	0	0	0	0	0	FALSE	FALSE	FALSE
TNK2	Ack	Q07912	827	TNK2 Y827	ASDPKYATPQV		18	89	0.543521	0.537859	91.5	81.5	FALSE	0	0	0	0	0	FALSE	FALSE	FALSE
TNK2	Ack	Q07912	859	TNK2 Y859	VSSTHYYLLPE	1	26	518	0.584341	0.678624	96.7	99.5	FALSE	0	0	0	0	0	TRUE	TRUE	TRUE
TNK2	Ack	Q07912	860	TNK2 Y860	SSTHYYLLPER	1	14	214	0.530812	0.515289	88.8	73.3	FALSE	0	0	0	0	0	FALSE	FALSE	FALSE
TNK2	Ack	Q07912	868	TNK2 Y868	PERPSYLERYQ		1	2	0.487746	0.478548	75	56.7	FALSE	0	0	0	0	0	FALSE	FALSE	FALSE
TNK2	Ack	Q07912	872	TNK2 Y872	SYLERYQRFLR		1	2	0.402558	0.415265	33.1	26.1	FALSE	0	0	0	0	0	FALSE	FALSE	FALSE
ACLY	ACLY	P53396	131	ACLY Y131	TREGDYVLFHH	1	3	13	0.464278	0.448103	64.5	41.5	FALSE	1	0	0	0	0	FALSE	FALSE	FALSE
ACLY	ACLY	P53396	213	ACLY Y213	TKDGVYVLDLA		1		0.439207	0.448601	52	41.8	FALSE	1	0	0	0	0	FALSE	FALSE	FALSE
ACLY	ACLY	P53396	227	ACLY Y227	DATADYICKVK	1			0.257022	0.330991	0.7	3.4	FALSE	1	0	0	0	0	FALSE	FALSE	FALSE
ACLY	ACLY	P53396	247	ACLY Y247	FGREAYPEEAY		1		0.334307	0.342605	8.5	4.8	FALSE	1	0	0	0	0	FALSE	FALSE	FALSE
ACLY	ACLY	P53396	252	ACLY Y252	YPEEAYIADLD	1	1		0.411807	0.425739	37.7	30.8	FALSE	1	0	0	0	0	FALSE	FALSE	FALSE
ACLY	ACLY	P53396	317	ACLY Y317	SEQQTYDYAKT			1	0.469859	0.482404	67.2	58.6	FALSE	1	0	0	0	0	FALSE	FALSE	FALSE
ACLY	ACLY	P53396	364	ACLY Y364	RAIRDYQGPLK			1	0.370684	0.353161	19.1	6.5	FALSE	1	0	0	0	0	FALSE	FALSE	FALSE
ACLY	ACLY	P53396	384	ACLY Y384	RGGPNYQEGLR	2	1		0.433413	0.418159	48.8	27.4	FALSE	1	0	0	0	0	FALSE	FALSE	FALSE
ACLY	ACLY	P53396	531	ACLY Y531	VAAMVYPFTGD			1	0.369665	0.397254	18.7	18.8	FALSE	1	0	0	0	0	FALSE	FALSE	FALSE
ACLY	ACLY	P53396	588	ACLY Y588	METMNYAQIRT			4	0.563831	0.680312	94.5	99.5	FALSE	1	0	0	0	0	TRUE	TRUE	TRUE
ACLY	ACLY	P53396	652	ACLY Y652	LASKLYRPGSV		1	1	0.340399	0.346448	9.9	5.5	FALSE	1	0	0	0	0	FALSE	FALSE	FALSE
ACLY	ACLY	P53396	659	ACLY Y659	PGSVAYVSRSG	1	1		0.449625	0.507714	57.3	70.1	FALSE	1	0	0	0	0	FALSE	FALSE	FALSE
ACLY	ACLY	P53396	682	ACLY Y682	TTDGVYEGVAI	1	16	319	0.400142	0.454713	32	44.9	FALSE	1	0	0	0	0	FALSE	FALSE	FALSE
ACLY	ACLY	P53396	692	ACLY Y692	IGGDRYPGSTF		1		0.369205	0.346722	18.5	5.5	FALSE	1	0	0	0	0	FALSE	FALSE	FALSE
ACLY	ACLY	P53396	704	ACLY Y704	DHVLRYQDTPG			1	0.458112	0.369243	61.6	9.9	FALSE	1	0	0	0	0	FALSE	FALSE	FALSE
ACLY	ACLY	P53396	854	ACLY Y854	GQELIYAGMPI		1		0.457593	0.497562	61.3	65.6	FALSE	1	0	0	0	0	FALSE	FALSE	FALSE
ACLY	ACLY	P53396	1006	ACLY Y1006	TPLLDYALEVE	1			0.496653	0.492474	78.5	63.3	FALSE	1	0	0	0	0	FALSE	FALSE	FALSE
ACLY	ACLY	P53396	1073	ACLY Y1073	GFIGHYLDQKR		6	59	0.450309	0.440959	57.6	38	FALSE	1	0	0	0	0	FALSE	FALSE	FALSE
ACLY	ACLY	P53396	1084	ACLY Y1084	LKQGLYRHPWD			1	0.471243	0.406639	67.9	22.5	FALSE	1	0	0	0	0	FALSE	FALSE	FALSE
ACO2	ACO2	Q99798	42	ACO2 Y42	FEPNEYIHYDL		1	3	0.495379	0.472364	78	53.7	TRUE	1	0	0	1	1	FALSE	FALSE	FALSE
ACO2	ACO2	Q99798	151	ACO2 Y151	INQEVYNFLAT		1		0.448819	0.497789	56.9	65.7	TRUE	1	0	0	1	1	FALSE	FALSE	FALSE
ACO2	ACO2	Q99798	390	ACO2 Y390	CTNSSYEDMGR			1	0.395383	0.408167	29.7	23.1	TRUE	1	0	0	1	1	FALSE	FALSE	FALSE
ACO2	ACO2	Q99798	432	ACO2 Y432	IERDGYAQILR			3	0.458381	0.590048	61.7	93.7	TRUE	1	0	0	1	1	FALSE	TRUE	TRUE
ACO2	ACO2	Q99798	513	ACO2 Y513	NPETDYLTGTD		1	60	0.408036	0.479505	35.8	57.2	TRUE	1	0	0	1	1	FALSE	FALSE	FALSE
ACO2	ACO2	Q99798	544	ACO2 Y544	PGQDTYQHPPK		1		0.435029	0.379621	49.6	12.7	TRUE	1	0	0	1	1	FALSE	FALSE	FALSE
ACO2	ACO2	Q99798	665	ACO2 Y665	IGDENYGEGSS		1		0.39432	0.381504	29.2	13.2	TRUE	1	0	0	1	1	FALSE	FALSE	FALSE
ACOT1	ACOT1	Q86TX2	289	ACOT1 Y289	VTKDGYADIVD			1	0.500931	0.583623	80	92.6	FALSE	1	1	0	0	0	FALSE	TRUE	TRUE
ACOT12	ACOT12	Q8WYK0	329	ACOT12 Y329	RLGRKYVISHK			1	0.406334	0.415576	34.9	26.2	FALSE	0	0	0	0	0	FALSE	FALSE	FALSE
ACOT12	ACOT12	Q8WYK0	485	ACOT12 Y485	PPSPQYIRSEI			1	0.489055	0.454559	75.6	44.8	FALSE	0	0	0	0	0	FALSE	FALSE	FALSE
ACOT2	ACOT2	P49753	351	ACOT2 Y351	VTKDGYADIVD			1	0.500931	0.583623	80	92.6	TRUE	0	0	0	0	0	FALSE	TRUE	TRUE
ACOT6	ACOT6	Q3I5F7	120	ACOT6 Y120	WKSEFYAQIAS		1		0.503143	0.591205	80.8	93.8	FALSE	0	0	0	0	0	FALSE	TRUE	TRUE
ACOT7	ACOT7	O00154	162	ACOT7 Y162	KATLWYVPLSL			1	0.545188	0.540362	91.8	82.3	TRUE	1	0	0	1	0	FALSE	FALSE	FALSE
ACOT7	ACOT7	O00154	181	ACOT7 Y181	VPPVVYSRQEQ		1	1	0.50057	0.573664	79.9	90.7	TRUE	1	0	0	1	0	FALSE	FALSE	FALSE
ACOT7	ACOT7	O00154	194	ACOT7 Y194	EGRKRYEAQKL			33	0.307359	0.348183	4.2	5.7	TRUE	1	0	0	1	0	FALSE	FALSE	FALSE
ACOT8	ACOT8	O14734	96	ACOT8 Y96	KLPVLYQVERT			1	0.427812	0.50493	45.8	68.8	FALSE	1	0	0	0	0	FALSE	FALSE	FALSE
ACOT9	ACOT9	Q9Y305	87	ACOT9 Y87	RMKDSYIEVLL			1	0.501472	0.509663	80.2	70.9	TRUE	1	0	0	1	0	FALSE	FALSE	FALSE
ACOT9	ACOT9	Q9Y305	104	ACOT9 Y104	ELREKYLTVQN		1		0.440533	0.511893	52.6	71.8	TRUE	1	0	0	1	0	FALSE	FALSE	FALSE
ACOX1	ACOX1	Q15067	200	ACOX1 Y200	TKGKCYGLHAF		1	6	0.468411	0.422897	66.5	29.5	FALSE	1	0	0	0	0	FALSE	FALSE	FALSE
ACOX1	ACOX1	Q15067	232	ACOX1 Y232	GPKFGYDEIDN			1	0.528849	0.51814	88.2	74.4	FALSE	1	0	0	0	0	FALSE	FALSE	FALSE
ACOX1	ACOX1	Q15067	256	ACOX1 Y256	NMLMKYAQVKP			5	0.543905	0.597532	91.5	94.7	FALSE	1	0	0	0	0	FALSE	TRUE	TRUE
ACOX1	ACOX1	Q15067	275	ACOX1 Y275	SNKLTYGTMVF		1	3	0.626824	0.556332	99	86.8	FALSE	1	0	0	0	0	TRUE	FALSE	TRUE
ACOX1	ACOX1	Q15067	487	ACOX1 Y487	SLTEAYKLRAA		1		0.330753	0.350448	7.8	6.1	FALSE	1	0	0	0	0	FALSE	FALSE	FALSE
ACOX1	ACOX1	Q15067	629	ACOX1 Y629	YDGNVYENLFE		2	14	0.512253	0.56584	83.8	89.1	FALSE	1	0	0	0	0	FALSE	FALSE	FALSE
ACOX2	ACOX2	Q99424	290	ACOX2 Y290	TAQSNYLPMVV			2	0.515283	0.546582	84.6	84.2	FALSE	0	0	0	0	0	FALSE	FALSE	FALSE
ACOX2	ACOX2	Q99424	417	ACOX2 Y417	CGGHGYSKLSG		1		0.524055	0.611567	87	96.1	FALSE	0	0	0	0	0	FALSE	TRUE	TRUE
ACOX3	ACOX3	O15254	74	ACOX3 Y74	LSLEKYRELNF			1	0.586854	0.477654	96.9	56.2	FALSE	0	0	0	0	0	TRUE	FALSE	TRUE
ACOX3	ACOX3	O15254	286	ACOX3 Y286	TPEGTYVSPFK			1	0.564144	0.497195	94.6	65.4	FALSE	0	0	0	0	0	TRUE	FALSE	TRUE
ACOXL	ACOXL	Q9NUZ1	260	ACOXL Y260	TIAIRYSHSRR		1		0.428949	0.52325	46.4	76.4	FALSE	0	0	0	0	0	FALSE	FALSE	FALSE
ACP1	ACP1	P24666	50	ACP1 Y50	AATSGYEIGNP		1	3	0.394249	0.42376	29.2	29.8	FALSE	1	0	0	0	0	FALSE	FALSE	FALSE
ACP1	ACP1	P24666	88	ACP1 Y88	FATFDYILCMD		1	15	0.448527	0.459982	56.8	47.6	FALSE	1	0	0	0	0	FALSE	FALSE	FALSE
ACP1	ACP1	P24666	120	ACP1 Y120	ELLGSYDPQKQ		2	3	0.342694	0.368365	10.4	9.7	FALSE	1	0	0	0	0	FALSE	FALSE	FALSE
ACP1	ACP1	P24666	132	ACP1 Y132	IIEDPYYGNDS	4	13	189	0.382272	0.418386	23.7	27.5	FALSE	1	0	0	0	0	FALSE	FALSE	FALSE
ACP1	ACP1	P24666	133	ACP1 Y133	IEDPYYGNDSD	4	4	81	0.392587	0.431887	28.4	33.6	FALSE	1	0	0	0	0	FALSE	FALSE	FALSE
ACP1	ACP1	P24666	143	ACP1 Y143	DFETVYQQCVR		5	73	0.371602	0.473863	19.4	54.5	FALSE	1	0	0	0	0	FALSE	FALSE	FALSE
ACP5	ACP5	P13686	278	ACP5 Y278	KVPNGYLRFHY			1	0.468482	0.504524	66.5	68.6	FALSE	0	0	0	0	0	FALSE	FALSE	FALSE
ACP5	ACP5	P13686	283	ACP5 Y283	YLRFHYGTEDS			1	0.532836	0.540718	89.2	82.4	FALSE	0	0	0	0	0	FALSE	FALSE	FALSE
ACP6	ACP6	Q9NPH0	287	ACP6 Y287	VDTSLYILPKE		1		0.447054	0.465188	56.1	50.1	TRUE	0	0	0	0	0	FALSE	FALSE	FALSE
ACP4	ACPT	Q9BZG2	89	ACP4 Y89	FLRSRYEAFLS			1	0.422319	0.481459	43.1	58.2	FALSE	0	0	0	0	0	FALSE	FALSE	FALSE
ACP4	ACPT	Q9BZG2	97	ACP4 Y97	FLSPEYRREEV			1	0.328027	0.338533	7.2	4.3	FALSE	0	0	0	0	0	FALSE	FALSE	FALSE
ACP4	ACPT iso2	Q9BZG2-2	89	ACP4 Y89	FLRSRYEGFLS			1	0.388049	0.463592	26.2	49.4	FALSE	0	0	0	0	0	FALSE	FALSE	FALSE
GCNA	ACRC	Q96QF7	526	GCNA Y526	LVQRIYDLFNR			1	0.39437	0.427492	29.2	31.6	FALSE	0	0	0	0	0	FALSE	FALSE	FALSE
ACSBG1	ACSBG1	Q96GR2	135	ACSBG1 Y135	WEHISYSQYYL		1	2	0.584261	0.629055	96.7	97.5	FALSE	0	0	0	0	0	TRUE	TRUE	TRUE
ACSBG1	ACSBG1	Q96GR2	138	ACSBG1 Y138	ISYSQYYLLAR		1	2	0.558027	0.645593	93.8	98.4	FALSE	0	0	0	0	0	TRUE	TRUE	TRUE
ACSBG1	ACSBG1	Q96GR2	139	ACSBG1 Y139	SYSQYYLLARR		1	2	0.475419	0.534142	69.8	80.2	FALSE	0	0	0	0	0	FALSE	FALSE	FALSE
ACSBG2	ACSBG2	Q5FVE4	657	ACSBG2 Y657	FVAQKYKKQID			2	0.37265	0.4019	19.8	20.5	FALSE	0	0	0	0	0	FALSE	FALSE	FALSE
ACSBG2	ACSBG2	Q5FVE4	665	ACSBG2 Y665	QIDHMYH____			2	0.436408	0.500337	50.4	66.7	FALSE	0	0	0	0	0	FALSE	FALSE	FALSE
ACSF2	ACSF2	Q96CM8	60	ACSF2 Y60	IGGLSYVQGCT		1		0.515762	0.498489	84.8	66	TRUE	1	0	0	1	0	FALSE	FALSE	FALSE
ACSF2	ACSF2	Q96CM8	466	ACSF2 Y466	LCIRGYCVMLG		1		0.472159	0.503453	68.3	68.1	TRUE	1	0	0	1	0	FALSE	FALSE	FALSE
ACSF2	ACSF2	Q96CM8	472	ACSF2 Y472	CVMLGYWGEPQ		1		0.354622	0.391775	13.7	16.8	TRUE	1	0	0	1	0	FALSE	FALSE	FALSE
ACSF2	ACSF2	Q96CM8	592	ACSF2 Y592	VFVTNYPLTIS		1	1	0.447807	0.514274	56.4	72.9	TRUE	1	0	0	1	0	FALSE	FALSE	FALSE
ACSF3	ACSF3	Q4G176	72	ACSF3 Y72	TYRELYSRSLR			3	0.383652	0.485178	24.4	60	TRUE	1	0	0	1	1	FALSE	FALSE	FALSE
ACSF3	ACSF3	Q4G176	297	ACSF3 Y297	AVPTIYTKLME			5	0.591421	0.676859	97.3	99.4	TRUE	1	0	0	1	1	TRUE	TRUE	TRUE
ACSF3	ACSF3	Q4G176	303	ACSF3 Y303	TKLMEYYDRHF			4	0.515198	0.410337	84.6	24	TRUE	1	0	0	1	1	FALSE	FALSE	FALSE
ACSF3	ACSF3	Q4G176	304	ACSF3 Y304	KLMEYYDRHFT			2	0.384871	0.419881	24.9	28.2	TRUE	1	0	0	1	1	FALSE	FALSE	FALSE
ACSF3	ACSF3	Q4G176	355	ACSF3 Y355	TLLERYGMTEI			8	0.419529	0.398747	41.7	19.4	TRUE	1	0	0	1	1	FALSE	FALSE	FALSE
ACSF3	ACSF3	Q4G176	466	ACSF3 Y466	FKDGQYWIRGR			1	0.343699	0.333628	10.7	3.7	TRUE	1	0	0	1	1	FALSE	FALSE	FALSE
ACSF3	ACSF3	Q4G176	544	ACSF3 Y544	NVLAPYAVPSE			1	0.517351	0.54149	85.2	82.6	TRUE	1	0	0	1	1	FALSE	FALSE	FALSE
ACSL1	ACSL1	P33121	188	ACSL1 Y188	NEAITYIVNKA			1	0.505414	0.495541	81.6	64.6	TRUE	1	0	0	1	1	FALSE	FALSE	FALSE
ACSL1	ACSL1	P33121	567	ACSL1 Y567	LAQGEYIAPEK		3	17	0.455365	0.419215	60.2	27.9	TRUE	1	0	0	1	1	FALSE	FALSE	FALSE
ACSL1	ACSL1	P33121	577	ACSL1 Y577	KIENIYMRSEP		1	16	0.368121	0.421907	18.2	29.1	TRUE	1	0	0	1	1	FALSE	FALSE	FALSE
ACSL1	ACSL1	P33121	693	ACSL1 Y693	QIDDLYSTIKV		2	9	0.457352	0.598163	61.2	94.7	TRUE	1	0	0	1	1	FALSE	TRUE	TRUE
ACSL3	ACSL3	O95573	351	ACSL3 Y351	GCRIGYSSPQT			1	0.564195	0.586066	94.6	93	TRUE	1	0	0	1	0	TRUE	TRUE	TRUE
ACSL3	ACSL3	O95573	516	ACSL3 Y516	WEEGGYFNTDK		1		0.411013	0.400784	37.3	20.1	TRUE	1	0	0	1	0	FALSE	FALSE	FALSE
ACSL3	ACSL3	O95573	591	ACSL3 Y591	LQAGEYVSLGK		3	26	0.487002	0.526024	74.7	77.3	TRUE	1	0	0	1	0	FALSE	FALSE	FALSE
ACSL3	ACSL3	O95573	709	ACSL3 Y709	ELKTHYQADIE		1	1	0.434718	0.519308	49.4	74.9	TRUE	1	0	0	1	0	FALSE	FALSE	FALSE
ACSL4	ACSL4	O60488	31	ACSL4 Y31	IFIPWYFLTNA			1	0.468628	0.472813	66.6	54	TRUE	1	0	0	1	0	FALSE	FALSE	FALSE
ACSL4	ACSL4	O60488	227	ACSL4 Y227	VKHIIYVDNKA			1	0.457611	0.465743	61.3	50.5	TRUE	1	0	0	1	0	FALSE	FALSE	FALSE
ACSL4	ACSL4	O60488	404	ACSL4 Y404	LFKIGYDYKLE			1	0.419368	0.481224	41.6	58.1	TRUE	1	0	0	1	0	FALSE	FALSE	FALSE
ACSL4	ACSL4	O60488	415	ACSL4 Y415	QIKKGYDAPLC		1	6	0.419112	0.396865	41.5	18.6	TRUE	1	0	0	1	0	FALSE	FALSE	FALSE
ACSL4	ACSL4	O60488	483	ACSL4 Y483	TEVTDYTTGRV		1		0.459803	0.540591	62.4	82.3	TRUE	1	0	0	1	0	FALSE	FALSE	FALSE
ACSL4	ACSL4	O60488	541	ACSL4 Y541	KTAEDYSVDEN			1	0.392159	0.434211	28.1	34.7	TRUE	1	0	0	1	0	FALSE	FALSE	FALSE
ACSL4	ACSL4	O60488	582	ACSL4 Y582	LQAGEYVSLGK		3	27	0.487002	0.526024	74.7	77.3	TRUE	1	0	0	1	0	FALSE	FALSE	FALSE
ACSL5	ACSL5	Q9ULC5	96	ACSL5 Y96	GPCLGYRKPNQ		1	10	0.474789	0.413204	69.5	25.2	TRUE	0	0	0	0	0	FALSE	FALSE	FALSE
ACSL5	ACSL5	Q9ULC5	163	ACSL5 Y163	VAVPLYDTLGP			1	0.505104	0.523726	81.5	76.5	TRUE	0	0	0	0	0	FALSE	FALSE	FALSE
ACSL5	ACSL5	Q9ULC5	234	ACSL5 Y234	EILSLYDAENL			1	0.369978	0.392168	18.8	16.9	TRUE	0	0	0	0	0	FALSE	FALSE	FALSE
ACSL5	ACSL5	Q9ULC5	552	ACSL5 Y552	LAQGEYIAPEK		2	4	0.455365	0.419215	60.2	27.9	TRUE	0	0	0	0	0	FALSE	FALSE	FALSE
ACSL5	ACSL5	Q9ULC5	678	ACSL5 Y678	QIDSLYEHIQD			9	0.426731	0.514286	45.3	72.9	TRUE	0	0	0	0	0	FALSE	FALSE	FALSE
ACSL6	ACSL6	Q9UKU0	621	ACSL6 Y621	GIEGTYADLCT		1	1	0.584478	0.590222	96.7	93.7	TRUE	0	0	0	0	0	TRUE	TRUE	TRUE
ACSM1	ACSM1	Q08AH1	477	ACSM1 Y477	INASGYRIGPA			1	0.369451	0.379982	18.6	12.8	TRUE	0	0	0	0	0	FALSE	FALSE	FALSE
ACSM1	ACSM1	Q08AH1	544	ACSM1 Y544	SVTAPYKYPRK			23	0.361098	0.442955	15.8	39	TRUE	0	0	0	0	0	FALSE	FALSE	FALSE
ACSM1	ACSM1	Q08AH1	546	ACSM1 Y546	TAPYKYPRKVE		1	96	0.36352	0.43938	16.6	37.3	TRUE	0	0	0	0	0	FALSE	FALSE	FALSE
ACSM2A	ACSM2A	Q08AH3	303	ACSM2A Y303	KTLSSYPIKSM			1	0.382339	0.38811	23.7	15.5	TRUE	0	0	0	0	0	FALSE	FALSE	FALSE
ACSM2A	ACSM2A	Q08AH3	538	ACSM2A Y538	SVTAPYKYPRK			22	0.361098	0.442955	15.8	39	TRUE	0	0	0	0	0	FALSE	FALSE	FALSE
ACSM2A	ACSM2A	Q08AH3	540	ACSM2A Y540	TAPYKYPRKIE		1	96	0.358597	0.44544	15	40.3	TRUE	0	0	0	0	0	FALSE	FALSE	FALSE
ACSM2B	ACSM2B	Q68CK6	303	ACSM2B Y303	KTLSSYPIKSM			1	0.382339	0.38811	23.7	15.5	TRUE	0	0	0	0	0	FALSE	FALSE	FALSE
ACSM2B	ACSM2B	Q68CK6	471	ACSM2B Y471	INSSGYRIGPS			1	0.347354	0.382208	11.7	13.4	TRUE	0	0	0	0	0	FALSE	FALSE	FALSE
ACSM2B	ACSM2B	Q68CK6	538	ACSM2B Y538	SVTAPYKYPRK			22	0.361098	0.442955	15.8	39	TRUE	0	0	0	0	0	FALSE	FALSE	FALSE
ACSM2B	ACSM2B	Q68CK6	540	ACSM2B Y540	TAPYKYPRKIE		1	96	0.358597	0.44544	15	40.3	TRUE	0	0	0	0	0	FALSE	FALSE	FALSE
ACSM3	ACSM3	Q53FZ2	57	ACSM3 Y57	LGIPEYFNFAK		1	51	0.391982	0.43877	28.1	37	TRUE	0	0	0	0	0	FALSE	FALSE	FALSE
ACSM3	ACSM3 iso2	Q53FZ2-2	428	ACSM3 Y428	CTLPTYRLPPY			1	0.507129	0.405342	82.2	21.9	TRUE	0	0	0	0	0	FALSE	FALSE	FALSE
ACSM4	ACSM4	P0C7M7	547	ACSM4 Y547	KSTAPYKYPRK		1		0.371524	0.446971	19.3	41	TRUE	0	0	0	0	0	FALSE	FALSE	FALSE
ACSM5	ACSM5	Q6NUN0	228	ACSM5 Y228	DPLAIYFTSGT			1	0.42238	0.438532	43.1	36.9	TRUE	0	0	0	0	0	FALSE	FALSE	FALSE
ACSM5	ACSM5	Q6NUN0	247	ACSM5 Y247	HSQSSYGLGFV			1	0.507594	0.492657	82.3	63.4	TRUE	0	0	0	0	0	FALSE	FALSE	FALSE
ACSM6	ACSM6	Q6P461	152	ACSM6 Y152	AKKIRYQLRMS		1		0.438072	0.440307	51.4	37.7	TRUE	0	0	0	0	0	FALSE	FALSE	FALSE
ACSS1	ACSS1	Q9NUB1	521	ACSS1 Y521	RFVDAYFKAYP		1		0.453723	0.46768	59.3	51.4	TRUE	1	0	0	1	0	FALSE	FALSE	FALSE
ACSS1	ACSS1	Q9NUB1	542	ACSS1 Y542	RTEGGYYQITG		1	2	0.48476	0.575796	73.8	91.1	TRUE	1	0	0	1	0	FALSE	FALSE	FALSE
ACSS1	ACSS1	Q9NUB1	678	ACSS1 Y678	EILSVYQKCKD			1	0.395475	0.460737	29.8	48.1	TRUE	1	0	0	1	0	FALSE	FALSE	FALSE
ACSS2	ACSS2	Q9NR19	47	ACSS2 Y47	PSLQRYRELHR		1		0.522084	0.441926	86.5	38.5	FALSE	0	0	0	0	0	FALSE	FALSE	FALSE
ACSS2	ACSS2	Q9NR19	561	ACSS2 Y561	RDQDGYYWITG			2	0.411276	0.525779	37.5	77.2	FALSE	0	0	0	0	0	FALSE	FALSE	FALSE
ACSS3	ACSS3	Q9H6R3	62	ACSS3 Y62	GSGSEYKTHFA			1	0.385887	0.409511	25.3	23.7	TRUE	0	0	0	0	0	FALSE	FALSE	FALSE
ACSS3	ACSS3	Q9H6R3	234	ACSS3 Y234	GRRVEYVPLVE		1	1	0.459054	0.514267	62	72.9	TRUE	0	0	0	0	0	FALSE	FALSE	FALSE
ACSS3	ACSS3	Q9H6R3	664	ACSS3 Y664	VNGKPYKITST		1		0.351441	0.364204	12.9	8.7	TRUE	0	0	0	0	0	FALSE	FALSE	FALSE
ACTA1	ACTA1	P68133	55	ACTA1 Y55	GQKDSYVGDEA		23	931	0.392741	0.386084	28.4	14.8	FALSE	1	0	0	0	0	FALSE	FALSE	FALSE
ACTA1	ACTA1	P68133	71	ACTA1 Y71	ILTLKYPIEHG		5	24	0.388434	0.383847	26.4	14	FALSE	1	0	0	0	0	FALSE	FALSE	FALSE
ACTA1	ACTA1	P68133	93	ACTA1 Y93	WHHTFYNELRV		23	772	0.488639	0.561996	75.4	88.2	FALSE	1	0	0	0	0	FALSE	FALSE	FALSE
ACTA1	ACTA1	P68133	145	ACTA1 Y145	AVLSLYASGRT		1	10	0.454524	0.555465	59.8	86.6	FALSE	1	0	0	0	0	FALSE	FALSE	FALSE
ACTA1	ACTA1	P68133	168	ACTA1 Y168	HNVPIYEGYAL			52	0.425513	0.450291	44.7	42.7	FALSE	1	0	0	0	0	FALSE	FALSE	FALSE
ACTA1	ACTA1	P68133	171	ACTA1 Y171	PIYEGYALPHA			59	0.556983	0.558892	93.6	87.4	FALSE	1	0	0	0	0	TRUE	FALSE	TRUE
ACTA1	ACTA1	P68133	190	ACTA1 Y190	RDLTDYLMKIL		4	214	0.358457	0.443822	15	39.4	FALSE	1	0	0	0	0	FALSE	FALSE	FALSE
ACTA1	ACTA1	P68133	200	ACTA1 Y200	LTERGYSFVTT			149	0.461946	0.569182	63.3	89.8	FALSE	1	0	0	0	0	FALSE	FALSE	FALSE
ACTA1	ACTA1	P68133	220	ACTA1 Y220	KEKLCYVALDF		3	9	0.691217	0.588838	99.8	93.4	FALSE	1	0	0	0	0	TRUE	TRUE	TRUE
ACTA1	ACTA1	P68133	242	ACTA1 Y242	SLEKSYELPDG		10	17	0.473601	0.388382	68.9	15.6	FALSE	1	0	0	0	0	FALSE	FALSE	FALSE
ACTA1	ACTA1	P68133	281	ACTA1 Y281	IHETTYNSIMK			10	0.471897	0.589365	68.2	93.5	FALSE	1	0	0	0	0	FALSE	TRUE	TRUE
ACTA1	ACTA1	P68133	296	ACTA1 Y296	IRKDLYANNVM	1	2	35	0.424474	0.489624	44.1	62.1	FALSE	1	0	0	0	0	FALSE	FALSE	FALSE
ACTA1	ACTA1	P68133	308	ACTA1 Y308	GGTTMYPGIAD		2	6	0.376122	0.536118	21.2	80.9	FALSE	1	0	0	0	0	FALSE	FALSE	FALSE
ACTA1	ACTA1	P68133	364	ACTA1 Y364	ITKQEYDEAGP		1	19	0.403301	0.390004	33.5	16.1	FALSE	1	0	0	0	0	FALSE	FALSE	FALSE
ACTA2	ACTA2	P62736	55	ACTA2 Y55	GQKDSYVGDEA		20	931	0.392741	0.386084	28.4	14.8	FALSE	1	0	0	0	0	FALSE	FALSE	FALSE
ACTA2	ACTA2	P62736	71	ACTA2 Y71	ILTLKYPIEHG		5	18	0.388434	0.383847	26.4	14	FALSE	1	0	0	0	0	FALSE	FALSE	FALSE
ACTA2	ACTA2	P62736	93	ACTA2 Y93	WHHSFYNELRV		1	78	0.47779	0.515585	70.9	73.4	FALSE	1	0	0	0	0	FALSE	FALSE	FALSE
ACTA2	ACTA2	P62736	145	ACTA2 Y145	AVLSLYASGRT		1	10	0.454524	0.555465	59.8	86.6	FALSE	1	0	0	0	0	FALSE	FALSE	FALSE
ACTA2	ACTA2	P62736	168	ACTA2 Y168	HNVPIYEGYAL			52	0.425513	0.450291	44.7	42.7	FALSE	1	0	0	0	0	FALSE	FALSE	FALSE
ACTA2	ACTA2	P62736	171	ACTA2 Y171	PIYEGYALPHA			59	0.556983	0.558892	93.6	87.4	FALSE	1	0	0	0	0	TRUE	FALSE	TRUE
ACTA2	ACTA2	P62736	190	ACTA2 Y190	RDLTDYLMKIL		4	214	0.358457	0.443822	15	39.4	FALSE	1	0	0	0	0	FALSE	FALSE	FALSE
ACTA2	ACTA2	P62736	200	ACTA2 Y200	LTERGYSFVTT			149	0.461946	0.569182	63.3	89.8	FALSE	1	0	0	0	0	FALSE	FALSE	FALSE
ACTA2	ACTA2	P62736	220	ACTA2 Y220	KEKLCYVALDF		2	9	0.691217	0.588838	99.8	93.4	FALSE	1	0	0	0	0	TRUE	TRUE	TRUE
ACTA2	ACTA2	P62736	242	ACTA2 Y242	SLEKSYELPDG		10	17	0.473601	0.388382	68.9	15.6	FALSE	1	0	0	0	0	FALSE	FALSE	FALSE
ACTA2	ACTA2	P62736	281	ACTA2 Y281	IHETTYNSIMK			10	0.471897	0.589365	68.2	93.5	FALSE	1	0	0	0	0	FALSE	TRUE	TRUE
ACTA2	ACTA2	P62736	296	ACTA2 Y296	IRKDLYANNVL			63	0.427308	0.486627	45.6	60.7	FALSE	1	0	0	0	0	FALSE	FALSE	FALSE
ACTA2	ACTA2	P62736	308	ACTA2 Y308	GGTTMYPGIAD		1	62	0.376122	0.536118	21.2	80.9	FALSE	1	0	0	0	0	FALSE	FALSE	FALSE
ACTA2	ACTA2	P62736	364	ACTA2 Y364	ISKQEYDEAGP		1	19	0.40637	0.394093	34.9	17.6	FALSE	1	0	0	0	0	FALSE	FALSE	FALSE
ACTB	ACTB	P60709	53	ACTB Y53	GQKDSYVGDEA	1	20	931	0.392741	0.386084	28.4	14.8	FALSE	1	0	0	0	0	FALSE	FALSE	FALSE
ACTB	ACTB	P60709	69	ACTB Y69	ILTLKYPIEHG		1	1	0.388434	0.383847	26.4	14	FALSE	1	0	0	0	0	FALSE	FALSE	FALSE
ACTB	ACTB	P60709	91	ACTB Y91	WHHTFYNELRV		22	773	0.488639	0.561996	75.4	88.2	FALSE	1	0	0	0	0	FALSE	FALSE	FALSE
ACTB	ACTB	P60709	143	ACTB Y143	AVLSLYASGRT		1	10	0.454524	0.555465	59.8	86.6	FALSE	1	0	0	0	0	FALSE	FALSE	FALSE
ACTB	ACTB	P60709	166	ACTB Y166	HTVPIYEGYAL		10	264	0.435251	0.459337	49.7	47.3	FALSE	1	0	0	0	0	FALSE	FALSE	FALSE
ACTB	ACTB	P60709	169	ACTB Y169	PIYEGYALPHA		7	103	0.556983	0.558892	93.6	87.4	FALSE	1	0	0	0	0	TRUE	FALSE	TRUE
ACTB	ACTB	P60709	188	ACTB Y188	RDLTDYLMKIL		4	214	0.358457	0.443822	15	39.4	FALSE	1	0	0	0	0	FALSE	FALSE	FALSE
ACTB	ACTB	P60709	198	ACTB Y198	LTERGYSFTTT		22	747	0.42363	0.500493	43.7	66.7	FALSE	1	0	0	0	0	FALSE	FALSE	FALSE
ACTB	ACTB	P60709	218	ACTB Y218	KEKLCYVALDF		16	148	0.691217	0.588838	99.8	93.4	FALSE	1	0	0	0	0	TRUE	TRUE	TRUE
ACTB	ACTB	P60709	240	ACTB Y240	SLEKSYELPDG		12	17	0.473601	0.388382	68.9	15.6	FALSE	1	0	0	0	0	FALSE	FALSE	FALSE
ACTB	ACTB	P60709	294	ACTB Y294	IRKDLYANTVL		21	638	0.438429	0.503952	51.5	68.3	FALSE	1	0	0	0	0	FALSE	FALSE	FALSE
ACTB	ACTB	P60709	306	ACTB Y306	GGTTMYPGIAD		3	40	0.376122	0.536118	21.2	80.9	FALSE	1	0	0	0	0	FALSE	FALSE	FALSE
ACTB	ACTB	P60709	362	ACTB Y362	ISKQEYDESGP		5	47	0.387328	0.373	25.9	10.9	FALSE	1	0	0	0	0	FALSE	FALSE	FALSE
ACTBL2	ACTBL2	Q562R1	54	ACTBL2 Y54	GQKDCYVGDEA			5	0.369172	0.381313	18.5	13.2	FALSE	1	0	0	0	0	FALSE	FALSE	FALSE
ACTBL2	ACTBL2	Q562R1	70	ACTBL2 Y70	VLTLKYPIEHG			1	0.378016	0.369714	21.9	10	FALSE	1	0	0	0	0	FALSE	FALSE	FALSE
ACTBL2	ACTBL2	Q562R1	144	ACTBL2 Y144	AVLSLYASGRT		1	10	0.454524	0.555465	59.8	86.6	FALSE	1	0	0	0	0	FALSE	FALSE	FALSE
ACTBL2	ACTBL2	Q562R1	170	ACTBL2 Y170	PIYEGYALPHA		1		0.556983	0.558892	93.6	87.4	FALSE	1	0	0	0	0	TRUE	FALSE	TRUE
ACTBL2	ACTBL2	Q562R1	189	ACTBL2 Y189	RDLTDYLMKIL		4	214	0.358457	0.443822	15	39.4	FALSE	1	0	0	0	0	FALSE	FALSE	FALSE
ACTBL2	ACTBL2	Q562R1	219	ACTBL2 Y219	KEKLCYVALDF		3	8	0.691217	0.588838	99.8	93.4	FALSE	1	0	0	0	0	TRUE	TRUE	TRUE
ACTBL2	ACTBL2	Q562R1	241	ACTBL2 Y241	SPERSYELPDG		8	16	0.512025	0.399631	83.7	19.7	FALSE	1	0	0	0	0	FALSE	FALSE	FALSE
ACTBL2	ACTBL2	Q562R1	295	ACTBL2 Y295	IRKDLYANTVL		1	14	0.438429	0.503952	51.5	68.3	FALSE	1	0	0	0	0	FALSE	FALSE	FALSE
ACTBL2	ACTBL2	Q562R1	307	ACTBL2 Y307	GGSTMYPGIAD			2	0.376298	0.54004	21.3	82.2	FALSE	1	0	0	0	0	FALSE	FALSE	FALSE
ACTC1	ACTC1	P68032	55	ACTC1 Y55	GQKDSYVGDEA	1	20	831	0.392741	0.386084	28.4	14.8	FALSE	0	0	0	0	0	FALSE	FALSE	FALSE
ACTC1	ACTC1	P68032	71	ACTC1 Y71	ILTLKYPIEHG		5	19	0.388434	0.383847	26.4	14	FALSE	0	0	0	0	0	FALSE	FALSE	FALSE
ACTC1	ACTC1	P68032	93	ACTC1 Y93	WHHTFYNELRV		22	660	0.488639	0.561996	75.4	88.2	FALSE	0	0	0	0	0	FALSE	FALSE	FALSE
ACTC1	ACTC1	P68032	145	ACTC1 Y145	AVLSLYASGRT		1	10	0.454524	0.555465	59.8	86.6	FALSE	0	0	0	0	0	FALSE	FALSE	FALSE
ACTC1	ACTC1	P68032	168	ACTC1 Y168	HNVPIYEGYAL			52	0.425513	0.450291	44.7	42.7	FALSE	0	0	0	0	0	FALSE	FALSE	FALSE
ACTC1	ACTC1	P68032	171	ACTC1 Y171	PIYEGYALPHA			53	0.556983	0.558892	93.6	87.4	FALSE	0	0	0	0	0	TRUE	FALSE	TRUE
ACTC1	ACTC1	P68032	190	ACTC1 Y190	RDLTDYLMKIL		4	213	0.358457	0.443822	15	39.4	FALSE	0	0	0	0	0	FALSE	FALSE	FALSE
ACTC1	ACTC1	P68032	200	ACTC1 Y200	LTERGYSFVTT			143	0.461946	0.569182	63.3	89.8	FALSE	0	0	0	0	0	FALSE	FALSE	FALSE
ACTC1	ACTC1	P68032	220	ACTC1 Y220	KEKLCYVALDF		2	7	0.691217	0.588838	99.8	93.4	FALSE	0	0	0	0	0	TRUE	TRUE	TRUE
ACTC1	ACTC1	P68032	242	ACTC1 Y242	SLEKSYELPDG		10	5	0.473601	0.388382	68.9	15.6	FALSE	0	0	0	0	0	FALSE	FALSE	FALSE
ACTC1	ACTC1	P68032	281	ACTC1 Y281	IHETTYNSIMK			8	0.471897	0.589365	68.2	93.5	FALSE	0	0	0	0	0	FALSE	TRUE	TRUE
ACTC1	ACTC1	P68032	296	ACTC1 Y296	IRKDLYANNVL			63	0.427308	0.486627	45.6	60.7	FALSE	0	0	0	0	0	FALSE	FALSE	FALSE
ACTC1	ACTC1	P68032	308	ACTC1 Y308	GGTTMYPGIAD		1	62	0.376122	0.536118	21.2	80.9	FALSE	0	0	0	0	0	FALSE	FALSE	FALSE
ACTC1	ACTC1	P68032	364	ACTC1 Y364	ISKQEYDEAGP		1	17	0.40637	0.394093	34.9	17.6	FALSE	0	0	0	0	0	FALSE	FALSE	FALSE
ACTG1	ACTG1	P63261	53	ACTG1 Y53	GQKDSYVGDEA		21	931	0.392741	0.386084	28.4	14.8	FALSE	0	0	0	0	0	FALSE	FALSE	FALSE
ACTG1	ACTG1	P63261	69	ACTG1 Y69	ILTLKYPIEHG		1	1	0.388434	0.383847	26.4	14	FALSE	0	0	0	0	0	FALSE	FALSE	FALSE
ACTG1	ACTG1	P63261	91	ACTG1 Y91	WHHTFYNELRV		23	773	0.488639	0.561996	75.4	88.2	FALSE	0	0	0	0	0	FALSE	FALSE	FALSE
ACTG1	ACTG1	P63261	143	ACTG1 Y143	AVLSLYASGRT		1	10	0.454524	0.555465	59.8	86.6	FALSE	0	0	0	0	0	FALSE	FALSE	FALSE
ACTG1	ACTG1	P63261	166	ACTG1 Y166	HTVPIYEGYAL		10	264	0.435251	0.459337	49.7	47.3	FALSE	0	0	0	0	0	FALSE	FALSE	FALSE
ACTG1	ACTG1	P63261	169	ACTG1 Y169	PIYEGYALPHA		7	103	0.556983	0.558892	93.6	87.4	FALSE	0	0	0	0	0	TRUE	FALSE	TRUE
ACTG1	ACTG1	P63261	188	ACTG1 Y188	RDLTDYLMKIL		4	214	0.358457	0.443822	15	39.4	FALSE	0	0	0	0	0	FALSE	FALSE	FALSE
ACTG1	ACTG1	P63261	198	ACTG1 Y198	LTERGYSFTTT	1	21	747	0.42363	0.500493	43.7	66.7	FALSE	0	0	0	0	0	FALSE	FALSE	FALSE
ACTG1	ACTG1	P63261	218	ACTG1 Y218	KEKLCYVALDF		15	148	0.691217	0.588838	99.8	93.4	FALSE	0	0	0	0	0	TRUE	TRUE	TRUE
ACTG1	ACTG1	P63261	240	ACTG1 Y240	SLEKSYELPDG		11	17	0.473601	0.388382	68.9	15.6	FALSE	0	0	0	0	0	FALSE	FALSE	FALSE
ACTG1	ACTG1	P63261	294	ACTG1 Y294	IRKDLYANTVL		19	638	0.438429	0.503952	51.5	68.3	FALSE	0	0	0	0	0	FALSE	FALSE	FALSE
ACTG1	ACTG1	P63261	306	ACTG1 Y306	GGTTMYPGIAD		3	40	0.376122	0.536118	21.2	80.9	FALSE	0	0	0	0	0	FALSE	FALSE	FALSE
ACTG1	ACTG1	P63261	362	ACTG1 Y362	ISKQEYDESGP		5	47	0.387328	0.373	25.9	10.9	FALSE	0	0	0	0	0	FALSE	FALSE	FALSE
ACTG2	ACTG2	P63267	54	ACTG2 Y54	GQKDSYVGDEA		20	931	0.392741	0.386084	28.4	14.8	FALSE	0	0	0	0	0	FALSE	FALSE	FALSE
ACTG2	ACTG2	P63267	70	ACTG2 Y70	ILTLKYPIEHG		5	18	0.388434	0.383847	26.4	14	FALSE	0	0	0	0	0	FALSE	FALSE	FALSE
ACTG2	ACTG2	P63267	92	ACTG2 Y92	WHHSFYNELRV		1	78	0.47779	0.515585	70.9	73.4	FALSE	0	0	0	0	0	FALSE	FALSE	FALSE
ACTG2	ACTG2	P63267	144	ACTG2 Y144	AVLSLYASGRT		1	10	0.454524	0.555465	59.8	86.6	FALSE	0	0	0	0	0	FALSE	FALSE	FALSE
ACTG2	ACTG2	P63267	167	ACTG2 Y167	HNVPIYEGYAL			52	0.425513	0.450291	44.7	42.7	FALSE	0	0	0	0	0	FALSE	FALSE	FALSE
ACTG2	ACTG2	P63267	170	ACTG2 Y170	PIYEGYALPHA			59	0.556983	0.558892	93.6	87.4	FALSE	0	0	0	0	0	TRUE	FALSE	TRUE
ACTG2	ACTG2	P63267	189	ACTG2 Y189	RDLTDYLMKIL		4	214	0.358457	0.443822	15	39.4	FALSE	0	0	0	0	0	FALSE	FALSE	FALSE
ACTG2	ACTG2	P63267	199	ACTG2 Y199	LTERGYSFVTT			149	0.461946	0.569182	63.3	89.8	FALSE	0	0	0	0	0	FALSE	FALSE	FALSE
ACTG2	ACTG2	P63267	219	ACTG2 Y219	KEKLCYVALDF		2	9	0.691217	0.588838	99.8	93.4	FALSE	0	0	0	0	0	TRUE	TRUE	TRUE
ACTG2	ACTG2	P63267	241	ACTG2 Y241	SLEKSYELPDG		10	17	0.473601	0.388382	68.9	15.6	FALSE	0	0	0	0	0	FALSE	FALSE	FALSE
ACTG2	ACTG2	P63267	280	ACTG2 Y280	IHETTYNSIMK			10	0.471897	0.589365	68.2	93.5	FALSE	0	0	0	0	0	FALSE	TRUE	TRUE
ACTG2	ACTG2	P63267	295	ACTG2 Y295	IRKDLYANNVL			63	0.427308	0.486627	45.6	60.7	FALSE	0	0	0	0	0	FALSE	FALSE	FALSE
ACTG2	ACTG2	P63267	307	ACTG2 Y307	GGTTMYPGIAD		1	62	0.376122	0.536118	21.2	80.9	FALSE	0	0	0	0	0	FALSE	FALSE	FALSE
ACTG2	ACTG2	P63267	363	ACTG2 Y363	ISKPEYDEAGP		1	1	0.405343	0.411779	34.4	24.5	FALSE	0	0	0	0	0	FALSE	FALSE	FALSE
KLHL17	Actinfilin	Q6TDP4	456	KLHL17 Y456	NSAERYDPLTG			1	0.43365	0.435463	48.9	35.3	FALSE	0	0	0	0	0	FALSE	FALSE	FALSE
KLHL17	Actinfilin	Q6TDP4	597	KLHL17 Y597	NSIEKYNPRTN			1	0.298196	0.305127	3.2	1.3	FALSE	0	0	0	0	0	FALSE	FALSE	FALSE
ACTL8	ACTL8	Q9H568	238	ACTL8 Y238	DESNTYQLPDG			1	0.54802	0.449384	92.2	42.2	FALSE	0	0	0	0	0	FALSE	FALSE	FALSE
ACTN1	ACTN1	P12814	4	ACTN1 Y4	__MDHYDSQQT			1	0.434703	0.452319	49.4	43.7	FALSE	1	0	0	0	0	FALSE	FALSE	FALSE
ACTN1	ACTN1	P12814	12	ACTN1 Y12	QQTNDYMQPEE	4	1	3	0.491194	0.464843	76.4	50	FALSE	1	0	0	0	0	FALSE	FALSE	FALSE
ACTN1	ACTN1	P12814	193	ACTN1 Y193	PELIDYGKLRK		9	331	0.422416	0.492565	43.1	63.3	FALSE	1	0	0	0	0	FALSE	FALSE	FALSE
ACTN1	ACTN1	P12814	215	ACTN1 Y215	DVAEKYLDIPK		3	17	0.388187	0.437718	26.3	36.5	FALSE	1	0	0	0	0	FALSE	FALSE	FALSE
ACTN1	ACTN1	P12814	241	ACTN1 Y241	KAIMTYVSSFY		1	2	0.553415	0.501136	93.1	67	FALSE	1	0	0	0	0	TRUE	FALSE	TRUE
ACTN1	ACTN1	P12814	246	ACTN1 Y246	YVSSFYHAFSG		17	474	0.435302	0.531654	49.8	79.3	FALSE	1	0	0	0	0	FALSE	FALSE	FALSE
ACTN1	ACTN1	P12814	279	ACTN1 Y279	QLMEDYEKLAS		1		0.398799	0.437708	31.4	36.5	FALSE	1	0	0	0	0	FALSE	FALSE	FALSE
ACTN1	ACTN1	P12814	319	ACTN1 Y319	EDFRDYRRLHK			1	0.30393	0.347263	3.8	5.6	FALSE	1	0	0	0	0	FALSE	FALSE	FALSE
ACTN1	ACTN1	P12814	378	ACTN1 Y378	QVEKGYEEWLL		1		0.380816	0.411023	23	24.3	FALSE	1	0	0	0	0	FALSE	FALSE	FALSE
ACTN1	ACTN1	P12814	422	ACTN1 Y422	LRQKDYETATL		1		0.356265	0.369957	14.2	10.1	FALSE	1	0	0	0	0	FALSE	FALSE	FALSE
ACTN1	ACTN1	P12814	466	ACTN1 Y466	LNELDYYDSPS		1		0.390416	0.385461	27.4	14.5	FALSE	1	0	0	0	0	FALSE	FALSE	FALSE
ACTN1	ACTN1	P12814	467	ACTN1 Y467	NELDYYDSPSV			1	0.460133	0.422496	62.5	29.3	FALSE	1	0	0	0	0	FALSE	FALSE	FALSE
ACTN1	ACTN1	P12814	511	ACTN1 Y511	TIDQLYLEYAK		1		0.434427	0.465205	49.3	50.2	FALSE	1	0	0	0	0	FALSE	FALSE	FALSE
ACTN1	ACTN1	P12814	514	ACTN1 Y514	QLYLEYAKRAA		1		0.462327	0.533913	63.5	80.1	FALSE	1	0	0	0	0	FALSE	FALSE	FALSE
ACTN1	ACTN1	P12814	582	ACTN1 Y582	KIVQTYHVNMA			1	0.493181	0.470308	77.2	52.7	FALSE	1	0	0	0	0	FALSE	FALSE	FALSE
ACTN1	ACTN1	P12814	674	ACTN1 Y674	SHLRQYEKSIV			5	0.418513	0.413219	41.2	25.2	FALSE	1	0	0	0	0	FALSE	FALSE	FALSE
ACTN1	ACTN1	P12814	681	ACTN1 Y681	KSIVNYKPKID			18	0.389992	0.408907	27.2	23.4	FALSE	1	0	0	0	0	FALSE	FALSE	FALSE
ACTN1	ACTN1	P12814	708	ACTN1 Y708	NKHTNYTMEHI		1	1	0.516131	0.549284	84.9	85	FALSE	1	0	0	0	0	FALSE	FALSE	FALSE
ACTN1	ACTN1	P12814	842	ACTN1 Y842	AGDKNYITMDE		1	3	0.501477	0.456607	80.2	45.9	FALSE	1	0	0	0	0	FALSE	FALSE	FALSE
ACTN1	ACTN1	P12814	859	ACTN1 Y859	PDQAEYCIARM			1	0.370238	0.44983	18.9	42.4	FALSE	1	0	0	0	0	FALSE	FALSE	FALSE
ACTN1	ACTN1	P12814	887	ACTN1 Y887	FSTALYGESDL		1		0.485522	0.462613	74.1	48.9	FALSE	1	0	0	0	0	FALSE	FALSE	FALSE
ACTN2	ACTN2	P35609	106	ACTN2 Y106	NKALDYIASKG			4	0.403137	0.391427	33.4	16.6	FALSE	0	0	0	0	0	FALSE	FALSE	FALSE
ACTN2	ACTN2	P35609	200	ACTN2 Y200	PDLIDYSKLNK			27	0.512838	0.576353	83.9	91.2	FALSE	0	0	0	0	0	FALSE	FALSE	FALSE
ACTN2	ACTN2	P35609	253	ACTN2 Y253	YVSCFYHAFAG			2	0.445694	0.543545	55.4	83.2	FALSE	0	0	0	0	0	FALSE	FALSE	FALSE
ACTN2	ACTN2	P35609	326	ACTN2 Y326	EDFRDYRRKHK			1	0.179621	0.225522	0	0	FALSE	0	0	0	0	0	FALSE	FALSE	FALSE
ACTN2	ACTN2	P35609	385	ACTN2 Y385	QAEKGYEEWLL		1		0.389437	0.410056	26.9	23.9	FALSE	0	0	0	0	0	FALSE	FALSE	FALSE
ACTN2	ACTN2	P35609	589	ACTN2 Y589	KVIQSYNIRIS			26	0.37678	0.388478	21.4	15.7	FALSE	0	0	0	0	0	FALSE	FALSE	FALSE
ACTN2	ACTN2	P35609	599	ACTN2 Y599	SSSNPYSTVTM			2	0.516713	0.650703	85	98.7	FALSE	0	0	0	0	0	FALSE	TRUE	TRUE
ACTN2	ACTN2	P35609	681	ACTN2 Y681	NQLKQYEHNII			1	0.396309	0.387729	30.2	15.4	FALSE	0	0	0	0	0	FALSE	FALSE	FALSE
ACTN2	ACTN2	P35609	715	ACTN2 Y715	NKHTNYTMEHI		1	1	0.516131	0.549284	84.9	85	FALSE	0	0	0	0	0	FALSE	FALSE	FALSE
ACTN2	ACTN2	P35609	844	ACTN2 Y844	ASDKPYILAEE			5	0.401318	0.387135	32.5	15.2	FALSE	0	0	0	0	0	FALSE	FALSE	FALSE
ACTN2	ACTN2	P35609	861	ACTN2 Y861	PDQAQYCIKRM			1	0.385595	0.456596	25.2	45.9	FALSE	0	0	0	0	0	FALSE	FALSE	FALSE
ACTN3	ACTN3	Q08043	229	ACTN3 Y229	EVAEKYLDIPK		1		0.391703	0.449531	28	42.3	FALSE	0	0	0	0	0	FALSE	FALSE	FALSE
ACTN3	ACTN3	Q08043	260	ACTN3 Y260	YVSCFYHAFAG			2	0.445694	0.543545	55.4	83.2	FALSE	0	0	0	0	0	FALSE	FALSE	FALSE
ACTN3	ACTN3	Q08043	333	ACTN3 Y333	EDFRDYRRLHK			1	0.30393	0.347263	3.8	5.6	FALSE	0	0	0	0	0	FALSE	FALSE	FALSE
ACTN3	ACTN3	Q08043	436	ACTN3 Y436	LSQRDYDSALL		1		0.390122	0.415261	27.2	26.1	FALSE	0	0	0	0	0	FALSE	FALSE	FALSE
ACTN3	ACTN3	Q08043	851	ACTN3 Y851	AGDKNYITPEE			7	0.478221	0.406095	71.1	22.2	FALSE	0	0	0	0	0	FALSE	FALSE	FALSE
ACTN3	ACTN3	Q08043	876	ACTN3 Y876	RRMVPYKGSGA		1		0.32506	0.357811	6.7	7.4	FALSE	0	0	0	0	0	FALSE	FALSE	FALSE
ACTN4	ACTN4	O43707	4	ACTN4 Y4	__MVDYHAANQ	4			0.403228	0.470582	33.4	52.9	FALSE	1	0	0	0	0	FALSE	FALSE	FALSE
ACTN4	ACTN4	O43707	11	ACTN4 Y11	AANQSYQYGPS	1			0.42633	0.438523	45.1	36.9	FALSE	1	0	0	0	0	FALSE	FALSE	FALSE
ACTN4	ACTN4	O43707	13	ACTN4 Y13	NQSYQYGPSSA	1			0.454927	0.512398	60	72.1	FALSE	1	0	0	0	0	FALSE	FALSE	FALSE
ACTN4	ACTN4	O43707	31	ACTN4 Y31	GSMGDYMAQED	4			0.381756	0.394699	23.5	17.8	FALSE	1	0	0	0	0	FALSE	FALSE	FALSE
ACTN4	ACTN4	O43707	212	ACTN4 Y212	PELIEYDKLRK		4	125	0.417777	0.472918	40.8	54	FALSE	1	0	0	0	0	FALSE	FALSE	FALSE
ACTN4	ACTN4	O43707	234	ACTN4 Y234	EVAEKYLDIPK		2	49	0.391703	0.449531	28	42.3	FALSE	1	0	0	0	0	FALSE	FALSE	FALSE
ACTN4	ACTN4	O43707	260	ACTN4 Y260	KAIMTYVSSFY		1	2	0.553415	0.501136	93.1	67	FALSE	1	0	0	0	0	TRUE	FALSE	TRUE
ACTN4	ACTN4	O43707	265	ACTN4 Y265	YVSSFYHAFSG	3	17	474	0.435302	0.531654	49.8	79.3	FALSE	1	0	0	0	0	FALSE	FALSE	FALSE
ACTN4	ACTN4	O43707	298	ACTN4 Y298	HLMEDYEKLAS		1		0.411361	0.435817	37.5	35.5	FALSE	1	0	0	0	0	FALSE	FALSE	FALSE
ACTN4	ACTN4	O43707	338	ACTN4 Y338	EDFRDYRRVHK			1	0.262122	0.333067	0.8	3.6	FALSE	1	0	0	0	0	FALSE	FALSE	FALSE
ACTN4	ACTN4	O43707	397	ACTN4 Y397	QAEKGYEEWLL		1		0.389437	0.410056	26.9	23.9	FALSE	1	0	0	0	0	FALSE	FALSE	FALSE
ACTN4	ACTN4	O43707	441	ACTN4 Y441	LKHRDYETATL		1	2	0.366034	0.382336	17.5	13.5	FALSE	1	0	0	0	0	FALSE	FALSE	FALSE
ACTN4	ACTN4	O43707	485	ACTN4 Y485	LNELDYYDSHN		2		0.424764	0.412013	44.2	24.6	FALSE	1	0	0	0	0	FALSE	FALSE	FALSE
ACTN4	ACTN4	O43707	486	ACTN4 Y486	NELDYYDSHNV		1	1	0.39996	0.412867	31.9	25.1	FALSE	1	0	0	0	0	FALSE	FALSE	FALSE
ACTN4	ACTN4	O43707	533	ACTN4 Y533	QLHLEYAKRAA		1		0.443026	0.49244	54	63.3	FALSE	1	0	0	0	0	FALSE	FALSE	FALSE
ACTN4	ACTN4	O43707	611	ACTN4 Y611	SGSNPYTTVTP		1		0.526016	0.607325	87.5	95.7	FALSE	1	0	0	0	0	FALSE	TRUE	TRUE
ACTN4	ACTN4	O43707	693	ACTN4 Y693	SHLKQYERSIV			5	0.380111	0.379761	22.8	12.7	FALSE	1	0	0	0	0	FALSE	FALSE	FALSE
ACTN4	ACTN4	O43707	700	ACTN4 Y700	RSIVDYKPNLD			1	0.355458	0.363531	14	8.5	FALSE	1	0	0	0	0	FALSE	FALSE	FALSE
ACTN4	ACTN4	O43707	727	ACTN4 Y727	NKHTNYTMEHI		1	1	0.516131	0.549284	84.9	85	FALSE	1	0	0	0	0	FALSE	FALSE	FALSE
ACTN4	ACTN4	O43707	878	ACTN4 Y878	PDQAEYCIARM			1	0.370238	0.44983	18.9	42.4	FALSE	1	0	0	0	0	FALSE	FALSE	FALSE
ACTN4	ACTN4	O43707	886	ACTN4 Y886	ARMAPYQGPDA			2	0.453246	0.391428	59.1	16.6	FALSE	1	0	0	0	0	FALSE	FALSE	FALSE
ACTN4	ACTN4	O43707	898	ACTN4 Y898	PGALDYKSFST		1		0.434494	0.41637	49.3	26.6	FALSE	1	0	0	0	0	FALSE	FALSE	FALSE
ACTN4	ACTN4	O43707	906	ACTN4 Y906	FSTALYGESDL		1		0.485522	0.462613	74.1	48.9	FALSE	1	0	0	0	0	FALSE	FALSE	FALSE
ACTR10	ACTR10	Q9NZ32	4	ACTR10 Y4	__MPLYEGLGS		14	168	0.43052	0.480227	47.3	57.6	FALSE	1	0	0	0	0	FALSE	FALSE	FALSE
ACTR10	ACTR10	Q9NZ32	57	ACTR10 Y57	VRVVQYNINTE			1	0.433343	0.42854	48.8	32.1	FALSE	1	0	0	0	0	FALSE	FALSE	FALSE
ACTR10	ACTR10	Q9NZ32	65	ACTR10 Y65	NTEELYSYLKE		1		0.472595	0.595741	68.5	94.5	FALSE	1	0	0	0	0	FALSE	TRUE	TRUE
ACTR10	ACTR10	Q9NZ32	67	ACTR10 Y67	EELYSYLKEFI			1	0.483714	0.49615	73.3	64.9	FALSE	1	0	0	0	0	FALSE	FALSE	FALSE
ACTR10	ACTR10	Q9NZ32	152	ACTR10 Y152	LVLPIYEGIPV			3	0.415975	0.490467	40	62.4	FALSE	1	0	0	0	0	FALSE	FALSE	FALSE
ACTR10	ACTR10	Q9NZ32	377	ACTR10 Y377	SVSKEYYNQTG			2	0.353567	0.442276	13.5	38.7	FALSE	1	0	0	0	0	FALSE	FALSE	FALSE
ACTR1A	ACTR1A	P61163	4	ACTR1A Y4	__MESYDVIAN			7	0.416662	0.482295	40.3	58.6	FALSE	1	0	0	0	0	FALSE	FALSE	FALSE
ACTR1A	ACTR1A	P61163	171	ACTR1A Y171	HAVPIYEGFAM			1	0.441165	0.457501	53	46.3	FALSE	1	0	0	0	0	FALSE	FALSE	FALSE
ACTR1A	ACTR1A	P61163	338	ACTR1A Y338	PQERLYSTWIG			7	0.434849	0.534087	49.5	80.2	FALSE	1	0	0	0	0	FALSE	FALSE	FALSE
ACTR1B	ACTR1B	P42025	4	ACTR1B Y4	__MESYDIIAN		1		0.421955	0.474246	42.9	54.6	FALSE	1	0	0	0	0	FALSE	FALSE	FALSE
ACTR1B	ACTR1B	P42025	171	ACTR1B Y171	HAVPIYEGFAM			1	0.441165	0.457501	53	46.3	FALSE	1	0	0	0	0	FALSE	FALSE	FALSE
ACTR1B	ACTR1B	P42025	338	ACTR1B Y338	PQERLYSTWIG			7	0.434849	0.534087	49.5	80.2	FALSE	1	0	0	0	0	FALSE	FALSE	FALSE
ACTR3B	ACTR3B	Q9P1U1	16	ACTR3B Y16	DCGTGYTKLGY			1	0.53483	0.611635	89.7	96.1	FALSE	0	0	0	0	0	FALSE	TRUE	TRUE
ACTR3B	ACTR3B	Q9P1U1	140	ACTR3B Y140	NVPGLYIAVQA			1	0.523066	0.549504	86.7	85	FALSE	0	0	0	0	0	FALSE	FALSE	FALSE
ACTR3B	ACTR3B	Q9P1U1	202	ACTR3B Y202	GRDITYFIQQL		10	143	0.471432	0.441413	67.9	38.2	FALSE	0	0	0	0	0	FALSE	FALSE	FALSE
ACTR3B	ACTR3B	Q9P1U1	256	ACTR3B Y256	KWIKQYTGINA		1	1	0.52851	0.572707	88.1	90.5	FALSE	0	0	0	0	0	FALSE	FALSE	FALSE
ACTR3B	ACTR3B	Q9P1U1	403	ACTR3B Y403	KDYEEYGPSIC			1	0.26389	0.351273	0.9	6.3	FALSE	0	0	0	0	0	FALSE	FALSE	FALSE
ACTR3C	ACTR3C	Q9C0K3	11	ACTR3C Y11	NVPGLYIAVQA			1	0.523066	0.549504	86.7	85	FALSE	0	0	0	0	0	FALSE	FALSE	FALSE
ACTR3C	ACTR3C	Q9C0K3	73	ACTR3C Y73	GRDITYFIQQL		9	96	0.471432	0.441413	67.9	38.2	FALSE	0	0	0	0	0	FALSE	FALSE	FALSE
ACTR3C	ACTR3C	Q9C0K3	127	ACTR3C Y127	KWIKQYTGINA		1		0.52851	0.572707	88.1	90.5	FALSE	0	0	0	0	0	FALSE	FALSE	FALSE
ACTR6	ACTR6	Q9GZN1	236	ACTR6 Y236	TVMIDYVLPDF			1	0.665867	0.536025	99.7	80.9	FALSE	0	0	0	0	0	TRUE	FALSE	TRUE
ACTR8	ACTR8	Q9H981	173	ACTR8 Y173	GEEALYVNPLD			1	0.435161	0.460657	49.6	48	FALSE	1	0	0	0	0	FALSE	FALSE	FALSE
ACTR8	ACTR8	Q9H981	180	ACTR8 Y180	NPLDCYNIHWP			1	0.423819	0.388115	43.8	15.5	FALSE	1	0	0	0	0	FALSE	FALSE	FALSE
ACTR8	ACTR8	Q9H981	219	ACTR8 Y219	HAIQKYLEIPL			1	0.554181	0.53535	93.2	80.7	FALSE	1	0	0	0	0	TRUE	FALSE	TRUE
ACTR8	ACTR8	Q9H981	329	ACTR8 Y329	RAGFPYRECQL		1		0.430771	0.417217	47.4	27	FALSE	1	0	0	0	0	FALSE	FALSE	FALSE
ACTR8	ACTR8	Q9H981	424	ACTR8 Y424	PHDEHYLLATQ			14	0.483091	0.477707	73.1	56.3	FALSE	1	0	0	0	0	FALSE	FALSE	FALSE
ACTRT1	ACTRT1	Q8TDG2	366	ACTRT1 Y366	ADFKEYGTSVV		1		0.302696	0.371259	3.6	10.4	FALSE	0	0	0	0	0	FALSE	FALSE	FALSE
ACTRT2	ACTRT2	Q8TDY3	56	ACTRT2 Y56	ANQKKYFVGEE			1	0.380677	0.38777	23	15.4	FALSE	0	0	0	0	0	FALSE	FALSE	FALSE
ACVR2A	ACVR2A	P27037	215	ACVR2A Y215	QLLNEYVAVKI			2	0.47679	0.537258	70.4	81.3	FALSE	0	0	0	0	0	FALSE	FALSE	FALSE
ACVR2A	ACVR2A	P27037	233	ACVR2A Y233	SWQNEYEVYSL		1		0.386291	0.45241	25.5	43.7	FALSE	0	0	0	0	0	FALSE	FALSE	FALSE
ACY1	ACY1	Q03154	107	ACY1 Y107	SEGYIYARGAQ			1	0.456325	0.57707	60.7	91.4	FALSE	0	0	0	0	0	FALSE	FALSE	FALSE
ACY3	ACY3	Q96HD9	88	ACY3 Y88	TPDDPYEVTRA		1		0.324155	0.376477	6.6	11.8	FALSE	0	0	0	0	0	FALSE	FALSE	FALSE
ACY3	ACY3	Q96HD9	165	ACY3 Y165	SGEESYNLDSV			3	0.351552	0.32894	12.9	3.1	FALSE	0	0	0	0	0	FALSE	FALSE	FALSE
ACYP1	ACYP1	P07311	12	ACYP1 Y12	LISVDYEIFGK			1	0.366112	0.443704	17.5	39.4	FALSE	0	0	0	0	0	FALSE	FALSE	FALSE
ACYP2	ACYP2	P14621	12	ACYP2 Y12	LKSVDYEVFGR		1		0.344999	0.409885	11	23.9	FALSE	0	0	0	0	0	FALSE	FALSE	FALSE
ACYP2	ACYP2	P14621	26	ACYP2 Y26	VCFRMYTEDEA			1	0.504251	0.468454	81.2	51.8	FALSE	0	0	0	0	0	FALSE	FALSE	FALSE
ADA	ADA	P00813	29	ADA Y29	PETILYYGRRR		2	29	0.325068	0.437619	6.8	36.4	FALSE	1	0	0	0	0	FALSE	FALSE	FALSE
ADA	ADA	P00813	30	ADA Y30	ETILYYGRRRG			2	0.347625	0.407719	11.8	22.9	FALSE	1	0	0	0	0	FALSE	FALSE	FALSE
ADA	ADA	P00813	67	ADA Y67	LAKFDYYMPAI		1	5	0.477687	0.471815	70.8	53.5	FALSE	1	0	0	0	0	FALSE	FALSE	FALSE
ADA	ADA	P00813	84	ADA Y84	IKRIAYEFVEM			1	0.464851	0.511825	64.8	71.8	FALSE	1	0	0	0	0	FALSE	FALSE	FALSE
ADA	ADA	P00813	240	ADA Y240	RLGHGYHTLED			5	0.530524	0.560632	88.7	87.8	FALSE	1	0	0	0	0	FALSE	FALSE	FALSE
ADA	ADA	P00813	249	ADA Y249	EDQALYNRLRQ			76	0.351272	0.474955	12.9	55	FALSE	1	0	0	0	0	FALSE	FALSE	FALSE
ADA	ADA	P00813	290	ADA Y290	NDQANYSLNTD			55	0.474786	0.533076	69.5	79.8	FALSE	1	0	0	0	0	FALSE	FALSE	FALSE
ADA	ADA	P00813	308	ADA Y308	TLDTDYQMTKR			48	0.305552	0.414823	4	25.9	FALSE	1	0	0	0	0	FALSE	FALSE	FALSE
ADA	ADA	P00813	348	ADA Y348	LLDLLYKAYGM		3	13	0.391671	0.414261	27.9	25.7	FALSE	1	0	0	0	0	FALSE	FALSE	FALSE
ADA	ADA	P00813	351	ADA Y351	LLYKAYGMPPS			1	0.415817	0.460851	39.9	48.1	FALSE	1	0	0	0	0	FALSE	FALSE	FALSE
ADA2	ADA2	Q9NZK5	337	ADA2 Y337	HSLHDYKEALM		1		0.444355	0.423905	54.7	29.9	FALSE	0	0	0	0	0	FALSE	FALSE	FALSE
ADA2	ADA2	Q9NZK5	397	ADA2 Y397	PAVRTYSWKKD			1	0.459257	0.478431	62.1	56.6	FALSE	0	0	0	0	0	FALSE	FALSE	FALSE
ADAD1	ADAD1	Q96M93	227	ADAD1 Y227	SNRSEYLKYSS		1		0.400381	0.487908	32.1	61.3	FALSE	0	0	0	0	0	FALSE	FALSE	FALSE
ADAD1	ADAD1	Q96M93	230	ADAD1 Y230	SEYLKYSSSLA		1		0.492062	0.560986	76.8	87.9	FALSE	0	0	0	0	0	FALSE	FALSE	FALSE
ADAD1	ADAD1	Q96M93	293	ADAD1 Y293	QLLLFYSKNPA			1	0.476216	0.49346	70.2	63.7	FALSE	0	0	0	0	0	FALSE	FALSE	FALSE
ADAD2	ADAD2 iso2	Q8NCV1-2	145	ADAD2 Y145	GKVFKYRAPGG			1	0.413809	0.340541	38.7	4.6	FALSE	0	0	0	0	0	FALSE	FALSE	FALSE
ADAM10	ADAM10	O14672	257	ADAM10 Y257	AIDTIYQTTDF		1		0.557642	0.524627	93.7	76.8	FALSE	0	0	0	0	0	TRUE	FALSE	TRUE
ADAM10	ADAM10	O14672	741	ADAM10 Y741	RPRESYQMGHM		1	22	0.417767	0.396004	40.8	18.3	FALSE	0	0	0	0	0	FALSE	FALSE	FALSE
ADAM12	ADAM12	O43184	783	ADAM12 Y783	KPPDSYPPKDN		1		0.384881	0.329573	24.9	3.2	FALSE	0	0	0	0	0	FALSE	FALSE	FALSE
ADAM12	ADAM12	O43184	895	ADAM12 Y895	RPAPQYPHQVP		1	3	0.407892	0.433389	35.7	34.2	FALSE	0	0	0	0	0	FALSE	FALSE	FALSE
ADAM15	ADAM15	Q13444	715	ADAM15 Y715	MLGASYWYRAR	1			0.371253	0.440014	19.2	37.6	FALSE	1	0	0	0	0	FALSE	FALSE	FALSE
ADAM18	ADAM18	Q9Y3Q7	56	ADAM18 Y56	IDGQPYTLHLG			5	0.476315	0.497005	70.2	65.3	FALSE	0	0	0	0	0	FALSE	FALSE	FALSE
ADAM18	ADAM18	Q9Y3Q7	420	ADAM18 Y420	KKCCDYNTCKL			1	0.375034	0.42652	20.7	31.1	FALSE	0	0	0	0	0	FALSE	FALSE	FALSE
ADAM19	ADAM19	Q9H013	248	ADAM19 Y248	YVDKFYRSLNI			1	0.442328	0.467739	53.6	51.4	FALSE	0	0	0	0	0	FALSE	FALSE	FALSE
ADAM2	ADAM2	Q99965	153	ADAM2 Y153	ADVSLYNEKDI			1	0.430905	0.386659	47.5	15	FALSE	0	0	0	0	0	FALSE	FALSE	FALSE
ADAM2	ADAM2	Q99965	721	ADAM2 Y721	WRTEDYSSDEQ			1	0.376248	0.401193	21.3	20.3	FALSE	0	0	0	0	0	FALSE	FALSE	FALSE
ADAM20	ADAM20	O43506	312	ADAM20 Y312	KLGVAYVKGIC		1		0.435434	0.5247	49.8	76.8	FALSE	0	0	0	0	0	FALSE	FALSE	FALSE
ADAM22	ADAM22	Q9P0K1	57	ADAM22 Y57	PLRLIYRSGGE			1	0.403504	0.392876	33.6	17.1	FALSE	0	0	0	0	0	FALSE	FALSE	FALSE
ADAM22	ADAM22	Q9P0K1	556	ADAM22 Y556	DRQCKYIWGQK		1		0.36662	0.385706	17.7	14.6	FALSE	0	0	0	0	0	FALSE	FALSE	FALSE
ADAM22	ADAM22	Q9P0K1	880	ADAM22 Y880	ASSRKYPYPMP			1	0.438739	0.449495	51.7	42.3	FALSE	0	0	0	0	0	FALSE	FALSE	FALSE
ADAM22	ADAM22	Q9P0K1	882	ADAM22 Y882	SRKYPYPMPPL			6	0.421272	0.441487	42.5	38.2	FALSE	0	0	0	0	0	FALSE	FALSE	FALSE
ADAM22	ADAM22 iso2	Q9P0K1-2	824	ADAM22 Y824	SNSTEYLNPWF			5	0.59978	0.553575	97.9	86.1	FALSE	0	0	0	0	0	TRUE	FALSE	TRUE
ADAM22	ADAM22 iso2	Q9P0K1-2	833	ADAM22 Y833	WFKRDYNVAKW		1	1	0.450969	0.399045	57.9	19.5	FALSE	0	0	0	0	0	FALSE	FALSE	FALSE
ADAM22	ADAM22 iso2	Q9P0K1-2	850	ADAM22 Y850	NTEGPYFRTLS		1	7	0.36009	0.430805	15.5	33.2	FALSE	0	0	0	0	0	FALSE	FALSE	FALSE
ADAM23	ADAM23	O75077	119	ADAM23 Y119	PSRLIYYINQD			1	0.508509	0.502182	82.7	67.5	FALSE	0	0	0	0	0	FALSE	FALSE	FALSE
ADAM23	ADAM23	O75077	129	ADAM23 Y129	DSESPYHVLDT			1	0.496263	0.521168	78.3	75.6	FALSE	0	0	0	0	0	FALSE	FALSE	FALSE
ADAM23	ADAM23	O75077	396	ADAM23 Y396	RVTFHYKRSSL			1	0.409238	0.418301	36.4	27.4	FALSE	0	0	0	0	0	FALSE	FALSE	FALSE
ADAM23	ADAM23	O75077	403	ADAM23 Y403	RSSLSYFGGVC			1	0.421191	0.430325	42.5	33	FALSE	0	0	0	0	0	FALSE	FALSE	FALSE
ADAM23	ADAM23	O75077	707	ADAM23 Y707	DTDVGYVEDGT		1		0.440846	0.446434	52.8	40.7	FALSE	0	0	0	0	0	FALSE	FALSE	FALSE
ADAM28	ADAM28	Q9UKQ2	28	ADAM28 Y28	PGVKKYEVVYP			1	0.466812	0.474216	65.7	54.6	FALSE	0	0	0	0	0	FALSE	FALSE	FALSE
ADAM28	ADAM28	Q9UKQ2	237	ADAM28 Y237	FEMANYVNMLY			1	0.505966	0.551307	81.8	85.5	FALSE	0	0	0	0	0	FALSE	FALSE	FALSE
ADAM32	ADAM32	Q8TC27	275	ADAM32 Y275	PHDIAYLLIYM			1	0.598634	0.625362	97.9	97.2	FALSE	0	0	0	0	0	TRUE	TRUE	TRUE
ADAM32	ADAM32	Q8TC27	282	ADAM32 Y282	LIYMDYPRYLG			2	0.327968	0.435355	7.2	35.3	FALSE	0	0	0	0	0	FALSE	FALSE	FALSE
ADAM32	ADAM32	Q8TC27	285	ADAM32 Y285	MDYPRYLGAVF			1	0.50672	0.521427	82.1	75.6	FALSE	0	0	0	0	0	FALSE	FALSE	FALSE
ADAM7	ADAM7	Q9H2U9	237	ADAM7 Y237	FVNMIYKTLNI			2	0.505001	0.51213	81.4	71.9	FALSE	0	0	0	0	0	FALSE	FALSE	FALSE
ADAM8	ADAM8	P78325	766	ADAM8 Y766	FPVPVYTRQAP		1	2	0.520732	0.518588	86.1	74.6	FALSE	0	0	0	0	0	FALSE	FALSE	FALSE
ADAM9	ADAM9	Q13443	213	ADAM9 Y213	LPQTRYVELFI		1		0.659702	0.66517	99.6	99.2	FALSE	0	0	0	0	0	TRUE	TRUE	TRUE
ADAM9	ADAM9	Q13443	250	ADAM9 Y250	YLDSMYIMLNI		1		0.539278	0.590451	90.6	93.7	FALSE	0	0	0	0	0	FALSE	TRUE	TRUE
ADAM9	ADAM9	Q13443	457	ADAM9 Y457	FAECAYGDCCK			1	0.383411	0.437506	24.3	36.4	FALSE	0	0	0	0	0	FALSE	FALSE	FALSE
ADAM9	ADAM9	Q13443	736	ADAM9 Y736	KRSQTYESDGK		2	46	0.388201	0.360434	26.3	7.9	FALSE	0	0	0	0	0	FALSE	FALSE	FALSE
ADAM9	ADAM9	Q13443	769	ADAM9 Y769	REVPIYANRFA		23	364	0.490031	0.513603	76	72.6	FALSE	0	0	0	0	0	FALSE	FALSE	FALSE
ADAM9	ADAM9	Q13443	778	ADAM9 Y778	FAVPTYAAKQP		8	36	0.543043	0.536262	91.3	81	FALSE	0	0	0	0	0	FALSE	FALSE	FALSE
ADAM9	ADAM9	Q13443	815	ADAM9 Y815	PAPPLYSSLT_		13	109	0.608711	0.64903	98.4	98.6	FALSE	0	0	0	0	0	TRUE	TRUE	TRUE
ADAMDEC1	ADAMDEC1	O15204	72	ADAMDEC1 Y72	GKEERYEPEVQ		1		0.25675	0.281205	0.6	0.5	FALSE	0	0	0	0	0	FALSE	FALSE	FALSE
ADAMTS1	ADAMTS1	Q9UHI8	581	ADAMTS1 Y581	GGGVQYTMREC			1	0.480181	0.491152	71.9	62.7	FALSE	0	0	0	0	0	FALSE	FALSE	FALSE
ADAMTS1	ADAMTS1	Q9UHI8	738	ADAMTS1 Y738	SAKPGYHDIIT		1		0.489075	0.567885	75.6	89.6	FALSE	0	0	0	0	0	FALSE	FALSE	FALSE
ADAMTS10	ADAMTS10	Q9H324	240	ADAMTS10 Y240	VSRERYVETLV			1	0.45608	0.462126	60.6	48.7	FALSE	0	0	0	0	0	FALSE	FALSE	FALSE
ADAMTS10	ADAMTS10	Q9H324	254	ADAMTS10 Y254	KMMVAYHGRRD			1	0.323514	0.433459	6.5	34.3	FALSE	0	0	0	0	0	FALSE	FALSE	FALSE
ADAMTS12	ADAMTS12	P58397	52	ADAMTS12 Y52	KGLPEYHVVGP		1		0.420766	0.472485	42.3	53.8	FALSE	0	0	0	0	0	FALSE	FALSE	FALSE
ADAMTS12	ADAMTS12	P58397	716	ADAMTS12 Y716	KEGSGYVDIGL		1		0.493742	0.555355	77.4	86.5	FALSE	0	0	0	0	0	FALSE	FALSE	FALSE
ADAMTS12	ADAMTS12	P58397	774	ADAMTS12 Y774	GTVFQYDRKGD		1		0.354858	0.350182	13.8	6.1	FALSE	0	0	0	0	0	FALSE	FALSE	FALSE
ADAMTS13	ADAMTS13	Q76LX8	1296	ADAMTS13 Y1296	APETFYRECDM			1	0.458258	0.460387	61.7	47.9	FALSE	0	0	0	0	0	FALSE	FALSE	FALSE
ADAMTS13	ADAMTS13	Q76LX8	1357	ADAMTS13 Y1357	GANASYILIRD			1	0.464193	0.559434	64.4	87.5	FALSE	0	0	0	0	0	FALSE	FALSE	FALSE
ADAMTS14	ADAMTS14	Q8WXS8	514	ADAMTS14 Y514	HPDNPYFCKTK		1		0.321964	0.373007	6.2	11	FALSE	0	0	0	0	0	FALSE	FALSE	FALSE
ADAMTS15	ADAMTS15	Q8TE58	696	ADAMTS15 Y696	KPMHGYNFVVA			1	0.441565	0.515895	53.2	73.5	FALSE	0	0	0	0	0	FALSE	FALSE	FALSE
ADAMTS16	ADAMTS16	Q8TE57	1211	ADAMTS16 Y1211	CSHKFYGKQCC			1	0.312777	0.382645	4.9	13.5	FALSE	0	0	0	0	0	FALSE	FALSE	FALSE
ADAMTS18	ADAMTS18	Q8TE60	99	ADAMTS18 Y99	RSSLHYRFSAF			1	0.551704	0.469316	92.8	52.3	FALSE	0	0	0	0	0	TRUE	FALSE	TRUE
ADAMTS18	ADAMTS18	Q8TE60	755	ADAMTS18 Y755	FYKGLYLNQHK			1	0.466958	0.496587	65.8	65.1	FALSE	0	0	0	0	0	FALSE	FALSE	FALSE
ADAMTS18	ADAMTS18	Q8TE60	764	ADAMTS18 Y764	HKANEYYPVVL			1	0.464095	0.52141	64.4	75.6	FALSE	0	0	0	0	0	FALSE	FALSE	FALSE
ADAMTS18	ADAMTS18	Q8TE60	765	ADAMTS18 Y765	KANEYYPVVLI			1	0.404076	0.497811	33.8	65.7	FALSE	0	0	0	0	0	FALSE	FALSE	FALSE
ADAMTS18	ADAMTS18	Q8TE60	788	ADAMTS18 Y788	QVSSSYLAVRS			3	0.470033	0.582308	67.3	92.3	FALSE	0	0	0	0	0	FALSE	FALSE	FALSE
ADAMTS18	ADAMTS18	Q8TE60	893	ADAMTS18 Y893	SCGGGYINVKA			1	0.469037	0.524676	66.8	76.8	FALSE	0	0	0	0	0	FALSE	FALSE	FALSE
ADAMTS18	ADAMTS18	Q8TE60	1209	ADAMTS18 Y1209	CNHKFYGKQCC			1	0.299971	0.36951	3.3	10	FALSE	0	0	0	0	0	FALSE	FALSE	FALSE
ADAMTS19	ADAMTS19	Q8TE59	388	ADAMTS19 Y388	TPPELYIGHHG		1		0.423605	0.410083	43.7	23.9	FALSE	0	0	0	0	0	FALSE	FALSE	FALSE
ADAMTS2	ADAMTS2	O95450	524	ADAMTS2 Y524	HPDNPYFCKTK		1		0.321964	0.373007	6.2	11	FALSE	0	0	0	0	0	FALSE	FALSE	FALSE
ADAMTS2	ADAMTS2	O95450	658	ADAMTS2 Y658	ERCHLYCESRE			1	0.380989	0.429563	23.1	32.6	FALSE	0	0	0	0	0	FALSE	FALSE	FALSE
ADAMTS2	ADAMTS2	O95450	682	ADAMTS2 Y682	GTRCSYKDAFS			1	0.447157	0.428567	56.1	32.1	FALSE	0	0	0	0	0	FALSE	FALSE	FALSE
ADAMTS20	ADAMTS20	P59510	1731	ADAMTS20 Y1731	KDGDYYLNIKG			2	0.434321	0.56064	49.2	87.8	FALSE	0	0	0	0	0	FALSE	FALSE	FALSE
ADAMTS3	ADAMTS3	O15072	514	ADAMTS3 Y514	HPDNPYFCKTK		1		0.321964	0.373007	6.2	11	FALSE	0	0	0	0	0	FALSE	FALSE	FALSE
ADAMTS3	ADAMTS3	O15072	728	ADAMTS3 Y728	PRKLGYLKMFD			1	0.543875	0.502961	91.5	67.8	FALSE	0	0	0	0	0	FALSE	FALSE	FALSE
ADAMTS3	ADAMTS3	O15072	1092	ADAMTS3 Y1092	TSLVPYHSETP			1	0.435234	0.482165	49.7	58.5	FALSE	0	0	0	0	0	FALSE	FALSE	FALSE
ADAMTS4	ADAMTS4	O75173	241	ADAMTS4 Y241	AGLKRYLLTVM			1	0.448214	0.430115	56.7	32.9	FALSE	0	0	0	0	0	FALSE	FALSE	FALSE
ADAMTS5	ADAMTS5	Q9UNA0	81	ADAMTS5 Y81	NIDQLYSGGGK			1	0.345708	0.428	11.2	31.8	FALSE	0	0	0	0	0	FALSE	FALSE	FALSE
ADAMTS5	ADAMTS5	Q9UNA0	89	ADAMTS5 Y89	GGKVGYLVYAG			1	0.452491	0.528034	58.7	78.1	FALSE	0	0	0	0	0	FALSE	FALSE	FALSE
ADAMTS5	ADAMTS5	Q9UNA0	92	ADAMTS5 Y92	VGYLVYAGGRR			1	0.393457	0.509034	28.8	70.7	FALSE	0	0	0	0	0	FALSE	FALSE	FALSE
ADAMTS6	ADAMTS6	Q9UKP5	165	ADAMTS6 Y165	TEDEEYFIEPL			1	0.278725	0.300454	1.6	1.1	FALSE	0	0	0	0	0	FALSE	FALSE	FALSE
ADAMTS7	ADAMTS7	Q9UKP4	60	ADAMTS7 Y60	GSFLSYELWPR		1		0.378901	0.380506	22.3	13	FALSE	0	0	0	0	0	FALSE	FALSE	FALSE
ADAMTS8	ADAMTS8	Q9UP79	254	ADAMTS8 Y254	VAARIYKHPSI		1		0.437404	0.38447	51	14.2	FALSE	0	0	0	0	0	FALSE	FALSE	FALSE
ADAMTS9	ADAMTS9	Q9P2N4	1819	ADAMTS9 Y1819	QCRKDYTAAGF			1	0.519678	0.464678	85.8	49.9	FALSE	0	0	0	0	0	FALSE	FALSE	FALSE
ADAMTS9	ADAMTS9	Q9P2N4	1879	ADAMTS9 Y1879	FSINLYGTGLS			1	0.436901	0.485115	50.7	60	FALSE	0	0	0	0	0	FALSE	FALSE	FALSE
ADAMTSL2	ADAMTSL2	Q86TH1	594	ADAMTSL2 Y594	AMCVRYDGVEV			1	0.445784	0.478947	55.4	56.9	FALSE	0	0	0	0	0	FALSE	FALSE	FALSE
ADAMTSL2	ADAMTSL2	Q86TH1	881	ADAMTSL2 Y881	RDVKCYQGTDI			1	0.409947	0.367817	36.7	9.6	FALSE	0	0	0	0	0	FALSE	FALSE	FALSE
ADAMTSL3	ADAMTSL3	P82987	905	ADAMTSL3 Y905	SVQRVYIQTRE			1	0.42751	0.484349	45.7	59.6	FALSE	0	0	0	0	0	FALSE	FALSE	FALSE
ADAMTSL3	ADAMTSL3	P82987	1365	ADAMTSL3 Y1365	ENEGTYVCIAT			1	0.484667	0.541078	73.8	82.5	FALSE	0	0	0	0	0	FALSE	FALSE	FALSE
ADAMTSL3	ADAMTSL3	P82987	1403	ADAMTSL3 Y1403	QGHKKYILQAT			1	0.42179	0.429576	42.8	32.6	FALSE	0	0	0	0	0	FALSE	FALSE	FALSE
ADAR	ADAR	P55265	136	ADAR Y136	QELSIYQDQEQ			4	0.44051	0.425917	52.6	30.8	FALSE	1	0	0	0	0	FALSE	FALSE	FALSE
ADAR	ADAR	P55265	177	ADAR Y177	INRVLYSLAKK			1	0.448617	0.577251	56.8	91.4	FALSE	1	0	0	0	0	FALSE	FALSE	FALSE
ADAR	ADAR	P55265	438	ADAR Y438	KPPVHYNGPSK			4	0.526121	0.501576	87.5	67.2	FALSE	1	0	0	0	0	FALSE	FALSE	FALSE
ADAR	ADAR	P55265	446	ADAR Y446	PSKAGYVDFEN			3	0.497137	0.499946	78.7	66.5	FALSE	1	0	0	0	0	FALSE	FALSE	FALSE
ADAR	ADAR	P55265	483	ADAR Y483	EMPSFYSHGLP			7	0.429961	0.509776	46.9	70.9	FALSE	1	0	0	0	0	FALSE	FALSE	FALSE
ADAR	ADAR	P55265	587	ADAR Y587	EESSHYSTEKE			1	0.440905	0.558372	52.8	87.3	FALSE	1	0	0	0	0	FALSE	FALSE	FALSE
ADAR	ADAR	P55265	648	ADAR Y648	EPKFQYCVAVG			17	0.454308	0.486849	59.6	60.8	FALSE	1	0	0	0	0	FALSE	FALSE	FALSE
ADAR	ADAR	P55265	722	ADAR Y722	GELVRYLNTNP			1	0.482329	0.490882	72.8	62.6	FALSE	1	0	0	0	0	FALSE	FALSE	FALSE
ADAR	ADAR	P55265	734	ADAR Y734	GGLLEYARSHG			1	0.437911	0.438657	51.3	37	FALSE	1	0	0	0	0	FALSE	FALSE	FALSE
ADARB2	ADARB2	Q9NS39	696	ADARB2 Y696	DTPSMYCEAKL			1	0.471408	0.495761	67.9	64.7	FALSE	0	0	0	0	0	FALSE	FALSE	FALSE
ADCK1	ADCK1	Q86TW2	67	ADCK1 Y67	YGSEEYLQLRS		1		0.467002	0.545372	65.8	83.8	FALSE	0	0	0	0	0	FALSE	FALSE	FALSE
ADCK1	ADCK1	Q86TW2	112	ADCK1 Y112	LGALDYLLPEE		1		0.525946	0.437201	87.5	36.2	FALSE	0	0	0	0	0	FALSE	FALSE	FALSE
ADCK2	ADCK2	Q7Z695	218	ADCK2 Y218	QVYKAYANTAF			1	0.565571	0.597248	94.8	94.6	FALSE	0	0	0	0	0	TRUE	TRUE	TRUE
COQ8A	ADCK3	Q8NI60	408	COQ8A Y408	ALECDYQREAA		1		0.3143	0.363645	5.1	8.6	TRUE	1	0	0	1	1	FALSE	FALSE	FALSE
ADCK5	ADCK5	Q3MIX3	353	ADCK5 Y353	AEQIFYTGFIH			1	0.513971	0.560822	84.3	87.9	FALSE	0	0	0	0	0	FALSE	FALSE	FALSE
ADCK5	ADCK5	Q3MIX3	520	ADCK5 Y520	LAGATYRGVYG			1	0.468435	0.498337	66.5	65.9	FALSE	0	0	0	0	0	FALSE	FALSE	FALSE
ADCK5	ADCK5	Q3MIX3	524	ADCK5 Y524	TYRGVYGTSLL			1	0.471203	0.531972	67.8	79.4	FALSE	0	0	0	0	0	FALSE	FALSE	FALSE
ADCY1	ADCY1	Q08828	52	ADCY1 Y52	ALFRGYTLRLE			1	0.437389	0.465576	51	50.4	FALSE	0	0	0	0	0	FALSE	FALSE	FALSE
ADCY1	ADCY1	Q08828	416	ADCY1 Y416	LRKWQYDVWSN			1	0.413063	0.436749	38.4	36	FALSE	0	0	0	0	0	FALSE	FALSE	FALSE
ADCY1	ADCY1	Q08828	926	ADCY1 Y926	TIGSTYMAAVG		1		0.482222	0.517497	72.8	74.2	FALSE	0	0	0	0	0	FALSE	FALSE	FALSE
ADCY2	ADCY2	Q08462	282	ADCY2 Y282	NFHNLYVKRHT			1	0.41974	0.486351	41.8	60.5	FALSE	0	0	0	0	0	FALSE	FALSE	FALSE
ADCY2	ADCY2	Q08462	452	ADCY2 Y452	DIRDPYLKQHL		1		0.362634	0.40437	16.3	21.5	FALSE	0	0	0	0	0	FALSE	FALSE	FALSE
ADCY2	ADCY2	Q08462	584	ADCY2 Y584	ISLLFYNKVLE			1	0.467171	0.502766	65.9	67.7	FALSE	0	0	0	0	0	FALSE	FALSE	FALSE
ADCY3	ADCY3	O60266	12	ADCY3 Y12	FSEPEYSAEYS		2	1	0.437597	0.492792	51.1	63.4	FALSE	0	0	0	0	0	FALSE	FALSE	FALSE
ADCY3	ADCY3	O60266	16	ADCY3 Y16	EYSAEYSAEYS		1		0.441709	0.529398	53.2	78.6	FALSE	0	0	0	0	0	FALSE	FALSE	FALSE
ADCY3	ADCY3	O60266	854	ADCY3 Y854	MMLSFYYFSRH			1	0.422163	0.493242	43	63.6	FALSE	0	0	0	0	0	FALSE	FALSE	FALSE
ADCY4	ADCY4	Q8NFM4	444	ADCY4 Y444	LGEPTYLVIDP		1		0.575534	0.57712	95.9	91.4	FALSE	0	0	0	0	0	TRUE	FALSE	TRUE
ADCY5	ADCY5	O95622	1164	ADCY5 Y1164	MDQMKYINEHS			1	0.415747	0.417986	39.8	27.3	FALSE	0	0	0	0	0	FALSE	FALSE	FALSE
ADCY5	ADCY5	O95622	1252	ADCY5 Y1252	GEMMTYFLNGG			2	0.4435	0.412582	54.3	24.9	FALSE	0	0	0	0	0	FALSE	FALSE	FALSE
ADCY7	ADCY7	P51828	807	ADCY7 Y807	YLVLFYITLLT			1	0.627105	0.637762	99	98	FALSE	0	0	0	0	0	TRUE	TRUE	TRUE
ADCY7	ADCY7	P51828	892	ADCY7 Y892	DFKVFYTECDV		1	2	0.583545	0.551862	96.6	85.6	FALSE	0	0	0	0	0	TRUE	FALSE	TRUE
ADCY8	ADCY8	P40145	764	ADCY8 Y764	TTAEDYKCLPL		1		0.373099	0.38543	20	14.5	FALSE	0	0	0	0	0	FALSE	FALSE	FALSE
ADCY8	ADCY8	P40145	1154	ADCY8 Y1154	YRGEIYVKGIS		1		0.396129	0.456878	30.1	46	FALSE	0	0	0	0	0	FALSE	FALSE	FALSE
ADCY9	ADCY9	O60503	122	ADCY9 Y122	RYALFYIGFAC			2	0.49347	0.487286	77.3	61	FALSE	0	0	0	0	0	FALSE	FALSE	FALSE
ADCY9	ADCY9	O60503	133	ADCY9 Y133	LLWSIYFAVHM			2	0.461807	0.545761	63.2	83.9	FALSE	0	0	0	0	0	FALSE	FALSE	FALSE
ADCY9	ADCY9	O60503	172	ADCY9 Y172	LYARHYAWTSL			3	0.593014	0.615323	97.4	96.5	FALSE	0	0	0	0	0	TRUE	TRUE	TRUE
ADCY9	ADCY9	O60503	1221	ADCY9 Y1221	LSKMGYDFDYR		1	7	0.385045	0.381896	25	13.4	FALSE	0	0	0	0	0	FALSE	FALSE	FALSE
ADCY9	ADCY9	O60503	1225	ADCY9 Y1225	GYDFDYRGTVN			6	0.300551	0.342955	3.4	4.9	FALSE	0	0	0	0	0	FALSE	FALSE	FALSE
ADCYAP1	ADCYAP1	P18509	141	ADCYAP1 Y141	IFTDSYSRYRK			1	0.362085	0.51207	16.1	71.9	FALSE	0	0	0	0	0	FALSE	FALSE	FALSE
ADCYAP1	ADCYAP1	P18509	153	ADCYAP1 Y153	MAVKKYLAAVL			1	0.445536	0.452427	55.3	43.7	FALSE	0	0	0	0	0	FALSE	FALSE	FALSE
ADCYAP1	ADCYAP1	P18509	162	ADCYAP1 Y162	VLGKRYKQRVK			1	0.294889	0.332434	2.8	3.6	FALSE	0	0	0	0	0	FALSE	FALSE	FALSE
ADD1	ADD1	P35611	24	ADD1 Y24	PHKERYFDRVD			5	0.393116	0.372211	28.6	10.7	FALSE	1	0	0	0	0	FALSE	FALSE	FALSE
ADD1	ADD1	P35611	35	ADD1 Y35	ENNPEYLRERN		3	144	0.286306	0.382248	2.1	13.4	FALSE	1	0	0	0	0	FALSE	FALSE	FALSE
ADD1	ADD1	P35611	393	ADD1 Y393	GYRTGYPYRYP		1		0.427647	0.529187	45.8	78.5	FALSE	1	0	0	0	0	FALSE	FALSE	FALSE
ADD1	ADD1	P35611	395	ADD1 Y395	RTGYPYRYPAL		1		0.5034	0.525996	80.9	77.3	FALSE	1	0	0	0	0	FALSE	FALSE	FALSE
ADD1	ADD1	P35611	550	ADD1 Y550	IIEKEYQPHVI		3	64	0.306601	0.331001	4.1	3.4	FALSE	1	0	0	0	0	FALSE	FALSE	FALSE
ADD1	ADD1	P35611	575	ADD1 Y575	RELEEYRREVE		1		0.241142	0.254882	0.3	0	FALSE	1	0	0	0	0	FALSE	FALSE	FALSE
ADD1	ADD1 iso2	P35611-2	550	ADD1 Y550	IIEKEYQPHVI			1	0.306601	0.331001	4.1	3.4	FALSE	0	0	0	0	0	FALSE	FALSE	FALSE
ADD1	ADD1 iso2	P35611-2	628	ADD1 Y628	GCAREYLLP__			1	0.481993	0.433121	72.7	34.1	FALSE	0	0	0	0	0	FALSE	FALSE	FALSE
ADD2	ADD2	P35612	31	ADD2 Y31	EDDPEYMRLRN		1	9	0.344073	0.448749	10.8	41.9	FALSE	1	0	0	0	0	FALSE	FALSE	FALSE
ADD2	ADD2	P35612	377	ADD2 Y377	LDNLGYRTGYT		1		0.455749	0.439337	60.4	37.3	FALSE	1	0	0	0	0	FALSE	FALSE	FALSE
ADD2	ADD2	P35612	440	ADD2 Y440	NTPNTYLRVNV			1	0.556586	0.568101	93.6	89.6	FALSE	1	0	0	0	0	TRUE	FALSE	TRUE
ADD2	ADD2	P35612	489	ADD2 Y489	QFVPLYTDPQE	1	3	137	0.613057	0.52822	98.6	78.2	FALSE	1	0	0	0	0	TRUE	FALSE	TRUE
ADD3	ADD3	Q9UEY8	35	ADD3 Y35	ENDPEYIRERN		3	185	0.260416	0.337467	0.8	4.2	FALSE	1	0	0	0	0	FALSE	FALSE	FALSE
ADD3	ADD3	Q9UEY8	383	ADD3 Y383	LDNLGYRTGYA		1		0.451457	0.428253	58.1	31.9	FALSE	1	0	0	0	0	FALSE	FALSE	FALSE
ADD3	ADD3	Q9UEY8	389	ADD3 Y389	RTGYAYRHPLI			1	0.47763	0.489715	70.8	62.1	FALSE	1	0	0	0	0	FALSE	FALSE	FALSE
ADD3	ADD3	Q9UEY8	427	ADD3 Y427	LSPLKYMAQRQ			1	0.460895	0.495431	62.8	64.6	FALSE	1	0	0	0	0	FALSE	FALSE	FALSE
ADD3	ADD3	Q9UEY8	446	ADD3 Y446	NSPNTYMKVNV		5	78	0.567438	0.593085	95	94.1	FALSE	1	0	0	0	0	TRUE	TRUE	TRUE
ADD3	ADD3	Q9UEY8	565	ADD3 Y565	GELEEYKRTIE			1	0.25085	0.283038	0.4	0.5	FALSE	1	0	0	0	0	FALSE	FALSE	FALSE
ADGB	ADGB	Q8N7X0	957	ADGB Y957	MNLEQYAVSLL			1	0.481264	0.516446	72.4	73.7	FALSE	0	0	0	0	0	FALSE	FALSE	FALSE
ADGB	ADGB	Q8N7X0	1062	ADGB Y1062	KNKKGYTFVAE			1	0.477169	0.531892	70.6	79.4	FALSE	0	0	0	0	0	FALSE	FALSE	FALSE
ADGB	ADGB	Q8N7X0	1254	ADGB Y1254	LQNYKYIIQCS			2	0.463917	0.525682	64.3	77.2	FALSE	0	0	0	0	0	FALSE	FALSE	FALSE
ADH1A	ADH1A	P07327	111	ADH1A Y111	NPESNYCLKND			12	0.449547	0.464401	57.3	49.8	FALSE	0	0	0	0	0	FALSE	FALSE	FALSE
ADH1A	ADH1A	P07327	150	ADH1A Y150	STFSQYTVVDE		1	185	0.601512	0.62269	98	97.1	FALSE	0	0	0	0	0	TRUE	TRUE	TRUE
ADH1A	ADH1A	P07327	181	ADH1A Y181	GFSTGYGSAVN			1	0.408585	0.533074	36	79.8	FALSE	0	0	0	0	0	FALSE	FALSE	FALSE
ADH1A	ADH1A	P07327	247	ADH1A Y247	INPQDYKKPIQ			11	0.407568	0.394205	35.5	17.6	FALSE	0	0	0	0	0	FALSE	FALSE	FALSE
ADH1B	ADH1B	P00325	35	ADH1B Y35	APPKAYEVRIK		3	336	0.327556	0.36526	7.1	9	FALSE	0	0	0	0	0	FALSE	FALSE	FALSE
ADH1B	ADH1B	P00325	111	ADH1B Y111	NPESNYCLKND		1	29	0.449547	0.464401	57.3	49.8	FALSE	0	0	0	0	0	FALSE	FALSE	FALSE
ADH1B	ADH1B	P00325	150	ADH1B Y150	STFSQYTVVDE		1	193	0.601512	0.62269	98	97.1	FALSE	0	0	0	0	0	TRUE	TRUE	TRUE
ADH1B	ADH1B	P00325	181	ADH1B Y181	GFSTGYGSAVN			1	0.408585	0.533074	36	79.8	FALSE	0	0	0	0	0	FALSE	FALSE	FALSE
ADH1B	ADH1B	P00325	247	ADH1B Y247	INPQDYKKPIQ			11	0.407568	0.394205	35.5	17.6	FALSE	0	0	0	0	0	FALSE	FALSE	FALSE
ADH1B	ADH1B	P00325	320	ADH1B Y320	WKGAVYGGFKS			3	0.351964	0.439556	13	37.4	FALSE	0	0	0	0	0	FALSE	FALSE	FALSE
ADH1C	ADH1C	P00326	111	ADH1C Y111	NPESNYCLKND			12	0.449547	0.464401	57.3	49.8	FALSE	0	0	0	0	0	FALSE	FALSE	FALSE
ADH1C	ADH1C	P00326	150	ADH1C Y150	STFSQYTVVDE		1	185	0.601512	0.62269	98	97.1	FALSE	0	0	0	0	0	TRUE	TRUE	TRUE
ADH1C	ADH1C	P00326	247	ADH1C Y247	INPQDYKKPIQ			11	0.407568	0.394205	35.5	17.6	FALSE	0	0	0	0	0	FALSE	FALSE	FALSE
ADH4	ADH4	P08319	95	ADH4 Y95	KVIPLYAPLCR			1	0.496788	0.558769	78.5	87.4	FALSE	0	0	0	0	0	FALSE	FALSE	FALSE
ADH4	ADH4	P08319	144	ADH4 Y144	KGKPVYHFFGT			2	0.414257	0.486435	39	60.6	FALSE	0	0	0	0	0	FALSE	FALSE	FALSE
ADHFE1	ADHFE1	Q8IWW8	334	ADHFE1 Y334	CHGMSYPISGL			1	0.391474	0.367675	27.8	9.6	TRUE	0	0	0	0	0	FALSE	FALSE	FALSE
ADHFE1	ADHFE1	Q8IWW8	343	ADHFE1 Y343	GLVKMYKAKDY			1	0.371327	0.346039	19.3	5.4	TRUE	0	0	0	0	0	FALSE	FALSE	FALSE
ADI1	ADI1	Q9BV57	46	ADI1 Y46	LDADKYENDPE		1		0.303309	0.31937	3.7	2.2	FALSE	0	0	0	0	0	FALSE	FALSE	FALSE
ADI1	ADI1	Q9BV57	104	ADI1 Y104	LDGSGYFDVRD		1	1	0.424378	0.512435	44	72.1	FALSE	0	0	0	0	0	FALSE	FALSE	FALSE
ADIPOR1	ADIPOR1	Q96A54	85	ADIPOR1 Y85	MEEFVYKVWEG		1	4	0.343879	0.380378	10.8	12.9	FALSE	0	0	0	0	0	FALSE	FALSE	FALSE
ADK	ADK	P55263	77	ADK Y77	KFKVEYHAGGS	1	1	1	0.388479	0.446436	26.5	40.7	FALSE	0	0	0	0	0	FALSE	FALSE	FALSE
ADM	ADM	P35318	52	ADM Y52	RMSSSYPTGLA		1		0.395157	0.441554	29.7	38.3	FALSE	0	0	0	0	0	FALSE	FALSE	FALSE
ADM	ADM	P35318	146	ADM Y146	ISPQGYGRRRR			1	0.310208	0.365437	4.6	9	FALSE	0	0	0	0	0	FALSE	FALSE	FALSE
ADNP	ADNP	Q9H2P0	615	ADNP Y615	QAAVPYKKDVG		1		0.38811	0.439645	26.3	37.5	FALSE	1	0	0	0	0	FALSE	FALSE	FALSE
ADNP	ADNP	Q9H2P0	719	ADNP Y719	PVKRTYEQMEF			1	0.609319	0.502693	98.4	67.7	FALSE	1	0	0	0	0	TRUE	FALSE	TRUE
ADNP	ADNP	Q9H2P0	774	ADNP Y774	SFLTKYFNKQP		1		0.42769	0.484312	45.8	59.6	FALSE	1	0	0	0	0	FALSE	FALSE	FALSE
ADNP2	ADNP2	Q6IQ32	80	ADNP2 Y80	CGLCKYSTKVL			1	0.451434	0.517	58.1	74	FALSE	0	0	0	0	0	FALSE	FALSE	FALSE
ADNP2	ADNP2	Q6IQ32	840	ADNP2 Y840	GEREVYLAILA			1	0.43508	0.531014	49.6	79.1	FALSE	0	0	0	0	0	FALSE	FALSE	FALSE
ADNP2	ADNP2	Q6IQ32	1046	ADNP2 Y1046	LDPKKYEGRSY			1	0.306557	0.323722	4.1	2.5	FALSE	0	0	0	0	0	FALSE	FALSE	FALSE
ADNP2	ADNP2	Q6IQ32	1051	ADNP2 Y1051	YEGRSYEEKKQ			1	0.376802	0.405839	21.5	22.1	FALSE	0	0	0	0	0	FALSE	FALSE	FALSE
ADNP2	ADNP2	Q6IQ32	1061	ADNP2 Y1061	QFLKDYFHKKP			1	0.320833	0.350243	6	6.1	FALSE	0	0	0	0	0	FALSE	FALSE	FALSE
ADNP2	ADNP2	Q6IQ32	1067	ADNP2 Y1067	FHKKPYPSKKE			1	0.293721	0.340332	2.8	4.5	FALSE	0	0	0	0	0	FALSE	FALSE	FALSE
ADNP2	ADNP2	Q6IQ32	1129	ADNP2 Y1129	RLNFEYEP___			1	0.36161	0.386096	15.9	14.8	FALSE	0	0	0	0	0	FALSE	FALSE	FALSE
ADPRH	ADPRH	P54922	4	ADPRH Y4	__MEKYVAAMV		1	1	0.421882	0.446875	42.8	40.9	FALSE	0	0	0	0	0	FALSE	FALSE	FALSE
ADPRH	ADPRH	P54922	19	ADPRH Y19	GDALGYYNGKW		1	1	0.532028	0.489904	89	62.2	FALSE	0	0	0	0	0	FALSE	FALSE	FALSE
ADPRH	ADPRH	P54922	20	ADPRH Y20	DALGYYNGKWE			2	0.366226	0.372563	17.6	10.7	FALSE	0	0	0	0	0	FALSE	FALSE	FALSE
ADPRH	ADPRH	P54922	205	ADPRH Y205	PEAKKYIVQSG			1	0.406855	0.410443	35.2	24.1	FALSE	0	0	0	0	0	FALSE	FALSE	FALSE
ADPRHL1	ADPRHL1	Q8NDY3	347	ADPRHL1 Y347	LGAALYRLSTE			11	0.365557	0.392992	17.4	17.1	FALSE	0	0	0	0	0	FALSE	FALSE	FALSE
ADPRS	ADPRHL2	Q9NX46	75	ADPRS Y75	TEALYYTDDTA			1	0.565245	0.515694	94.7	73.4	TRUE	1	0	0	1	0	TRUE	FALSE	TRUE
ADRA1B	ADRA1B	P35368	144	ADRA1B Y144	ISIDRYIGVRY			1	0.407964	0.479095	35.8	56.9	FALSE	0	0	0	0	0	FALSE	FALSE	FALSE
ADRA1B	ADRA1B	P35368	149	ADRA1B Y149	YIGVRYSLQYP			1	0.569529	0.643614	95.3	98.3	FALSE	0	0	0	0	0	TRUE	TRUE	TRUE
ADRA1B	ADRA1B	P35368	153	ADRA1B Y153	RYSLQYPTLVT			1	0.583818	0.600633	96.6	95	FALSE	0	0	0	0	0	TRUE	TRUE	TRUE
ADRA2A	ADRA2A	P08913	147	ADRA2A Y147	ISLDRYWSITQ			2	0.476829	0.544209	70.4	83.5	FALSE	0	0	0	0	0	FALSE	FALSE	FALSE
ADRB1	ADRB1	P08588	157	ADRB1 Y157	IALDRYLAITS			1	0.484808	0.534186	73.8	80.2	FALSE	0	0	0	0	0	FALSE	FALSE	FALSE
ADRB1	ADRB1	P08588	210	ADRB1 Y210	EARRCYNDPKC			1	0.386961	0.354576	25.7	6.8	FALSE	0	0	0	0	0	FALSE	FALSE	FALSE
ADRB2	ADRB2	P07550	132	ADRB2 Y132	IAVDRYFAITS	1			0.466426	0.533447	65.6	79.9	FALSE	0	0	0	0	0	FALSE	FALSE	FALSE
ADRB2	ADRB2	P07550	141	ADRB2 Y141	TSPFKYQSLLT	2			0.567337	0.571653	95	90.3	FALSE	0	0	0	0	0	TRUE	FALSE	TRUE
ADRB2	ADRB2	P07550	219	ADRB2 Y219	IMVFVYSRVFQ	2			0.529469	0.616103	88.4	96.5	FALSE	0	0	0	0	0	FALSE	TRUE	TRUE
ADRB2	ADRB2	P07550	308	ADRB2 Y308	IRKEVYILLNW	1			0.613896	0.537466	98.6	81.4	FALSE	0	0	0	0	0	TRUE	FALSE	TRUE
ADRB2	ADRB2	P07550	326	ADRB2 Y326	FNPLIYCRSPD	2			0.444839	0.419044	55	27.8	FALSE	0	0	0	0	0	FALSE	FALSE	FALSE
ADRB2	ADRB2	P07550	350	ADRB2 Y350	SSLKAYGNGYS	4			0.434263	0.436203	49.2	35.7	FALSE	0	0	0	0	0	FALSE	FALSE	FALSE
ADRB2	ADRB2	P07550	354	ADRB2 Y354	AYGNGYSSNGN	1			0.478708	0.55698	71.3	87	FALSE	0	0	0	0	0	FALSE	FALSE	FALSE
ADRM1	ADRM1	Q16186	22	ADRM1 Y22	GASNKYLVEFR			3	0.39348	0.430951	28.8	33.2	FALSE	1	0	0	0	0	FALSE	FALSE	FALSE
ADRM1	ADRM1	Q16186	127	ADRM1 Y127	RKVNEYLNNPP		1		0.388112	0.392072	26.3	16.9	FALSE	1	0	0	0	0	FALSE	FALSE	FALSE
ADSL	ADSL	P30566	294	ADSL Y294	SSAMPYKRNPM		2	3	0.342782	0.347501	10.5	5.6	FALSE	1	0	0	0	0	FALSE	FALSE	FALSE
ADSL	ADSL	P30566	466	ADSL Y466	LEEEVYPLLKP			5	0.381402	0.441391	23.3	38.2	FALSE	1	0	0	0	0	FALSE	FALSE	FALSE
ADSS2	ADSS	P30520	170	ADSS2 Y170	GIGPVYSSKAA			2	0.431659	0.514648	47.9	73	TRUE	1	0	0	1	0	FALSE	FALSE	FALSE
ADSS2	ADSS	P30520	223	ADSS2 Y223	QKLKGYMEKIK			1	0.371116	0.378789	19.2	12.5	TRUE	1	0	0	1	0	FALSE	FALSE	FALSE
ADSS2	ADSS	P30520	236	ADSS2 Y236	VRDGVYFLYEA		2	9	0.422306	0.435568	43	35.4	TRUE	1	0	0	1	0	FALSE	FALSE	FALSE
ADSS2	ADSS	P30520	239	ADSS2 Y239	GVYFLYEALHG			3	0.472334	0.529332	68.4	78.5	TRUE	1	0	0	1	0	FALSE	FALSE	FALSE
ADSS2	ADSS	P30520	402	ADSS2 Y402	KVEVQYKTLPG			1	0.469407	0.528682	67	78.3	TRUE	1	0	0	1	0	FALSE	FALSE	FALSE
ADSS1	ADSSL1	Q8N142	388	ADSS1 Y388	GKRIPYFPANQ		2	1	0.413801	0.453557	38.7	44.3	FALSE	0	0	0	0	0	FALSE	FALSE	FALSE
ADSS1	ADSSL1	Q8N142	403	ADSS1 Y403	KVEVEYETLPG		1		0.421427	0.498173	42.6	65.8	FALSE	0	0	0	0	0	FALSE	FALSE	FALSE
ADTRP	ADTRP	Q96IZ2	58	ADTRP Y58	LQTIFYGVTCL			1	0.441457	0.490571	53.1	62.5	FALSE	0	0	0	0	0	FALSE	FALSE	FALSE
AEBP1	AEBP1	Q8IUX7	429	AEBP1 Y429	TEDDYYDGAWC			1	0.348248	0.370316	12	10.2	FALSE	0	0	0	0	0	FALSE	FALSE	FALSE
EOGT	AER61	Q5NDL2	404	EOGT Y404	IVDYKYRELGF			1	0.579438	0.552119	96.3	85.7	FALSE	0	0	0	0	0	TRUE	FALSE	TRUE
TLE5	AES	Q08117	69	TLE5 Y69	YYEMSYGLNIE			1	0.46413	0.49736	64.4	65.5	FALSE	0	0	0	0	0	FALSE	FALSE	FALSE
AFF1	AF-4	P51825	64	AFF1 Y64	NMLGNYEEVKE			1	0.491015	0.494958	76.3	64.4	FALSE	0	0	0	0	0	FALSE	FALSE	FALSE
AFDN	Afadin	P55196	94	AFDN Y94	PKYSLYEVHVS		6	103	0.392644	0.473549	28.4	54.3	FALSE	0	0	0	0	0	FALSE	FALSE	FALSE
AFDN	Afadin	P55196	203	AFDN Y203	LAAEVYKDMPE		3	18	0.384884	0.384943	24.9	14.3	FALSE	0	0	0	0	0	FALSE	FALSE	FALSE
AFDN	Afadin	P55196	253	AFDN Y253	GTLRIYADSLK		1		0.441957	0.464975	53.4	50.1	FALSE	0	0	0	0	0	FALSE	FALSE	FALSE
AFDN	Afadin	P55196	263	AFDN Y263	KPNIPYKTILL		5	27	0.494668	0.577892	77.7	91.5	FALSE	0	0	0	0	0	FALSE	FALSE	FALSE
AFDN	Afadin	P55196	295	AFDN Y295	ENPKDYCIARV		1		0.352268	0.388903	13.1	15.8	FALSE	0	0	0	0	0	FALSE	FALSE	FALSE
AFDN	Afadin	P55196	375	AFDN Y375	ADGSGYGSTLP		1	2	0.377145	0.455215	21.6	45.1	FALSE	0	0	0	0	0	FALSE	FALSE	FALSE
AFDN	Afadin	P55196	584	AFDN Y584	EQQPDYRRQES		1	46	0.306435	0.326641	4.1	2.8	FALSE	0	0	0	0	0	FALSE	FALSE	FALSE
AFDN	Afadin	P55196	980	AFDN Y980	GTWTIYFEGAD			2	0.423285	0.483436	43.5	59.1	FALSE	0	0	0	0	0	FALSE	FALSE	FALSE
AFDN	Afadin	P55196	986	AFDN Y986	FEGADYESHLL		2	16	0.344509	0.387037	10.9	15.2	FALSE	0	0	0	0	0	FALSE	FALSE	FALSE
AFDN	Afadin	P55196	1096	AFDN Y1096	KQGAIYHGLAT			1	0.454797	0.52606	59.9	77.3	FALSE	0	0	0	0	0	FALSE	FALSE	FALSE
AFDN	Afadin	P55196	1132	AFDN Y1132	EGFELYNNSTQ		1	2	0.285454	0.350709	2.1	6.2	FALSE	0	0	0	0	0	FALSE	FALSE	FALSE
AFDN	Afadin	P55196	1151	AFDN Y1151	LPWAEYSEPKK		1	1	0.444428	0.486287	54.7	60.5	FALSE	0	0	0	0	0	FALSE	FALSE	FALSE
AFDN	Afadin	P55196	1189	AFDN Y1189	GGKSAYASGTT		1	10	0.455907	0.541072	60.5	82.5	FALSE	0	0	0	0	0	FALSE	FALSE	FALSE
AFDN	Afadin	P55196	1219	AFDN Y1219	PRPEAYPIPTQ		1	1	0.415067	0.36844	39.5	9.7	FALSE	0	0	0	0	0	FALSE	FALSE	FALSE
AFDN	Afadin	P55196	1226	AFDN Y1226	IPTQTYTREYF		2	2	0.653002	0.539154	99.5	81.9	FALSE	0	0	0	0	0	TRUE	FALSE	TRUE
AFDN	Afadin	P55196	1230	AFDN Y1230	TYTREYFTFPA		11	98	0.44855	0.49176	56.8	63	FALSE	0	0	0	0	0	FALSE	FALSE	FALSE
AFDN	Afadin	P55196	1252	AFDN Y1252	NQWPNYEEKPH		2		0.421767	0.390497	42.8	16.3	FALSE	0	0	0	0	0	FALSE	FALSE	FALSE
AFDN	Afadin	P55196	1285	AFDN Y1285	REDKAYQLERH		2	13	0.342025	0.361709	10.2	8.1	FALSE	0	0	0	0	0	FALSE	FALSE	FALSE
AFDN	Afadin	P55196	1419	AFDN Y1419	EHQRWYEKEKA		1	1	0.307899	0.350333	4.3	6.1	FALSE	0	0	0	0	0	FALSE	FALSE	FALSE
AFDN	Afadin	P55196	1497	AFDN Y1497	RRDLQYITVSK		10	154	0.495483	0.491375	78	62.8	FALSE	0	0	0	0	0	FALSE	FALSE	FALSE
AFDN	Afadin	P55196	1656	AFDN Y1656	RQEEGYYSRLE		2	77	0.339984	0.402475	9.8	20.8	FALSE	0	0	0	0	0	FALSE	FALSE	FALSE
AFDN	Afadin	P55196	1657	AFDN Y1657	QEEGYYSRLEA		2	111	0.526097	0.591643	87.5	93.9	FALSE	0	0	0	0	0	FALSE	TRUE	TRUE
AFDN	Afadin	P55196	1692	AFDN Y1692	PLPRDYEPPSP		5	6	0.430316	0.356298	47.2	7.1	FALSE	0	0	0	0	0	FALSE	FALSE	FALSE
AFDN	Afadin	P55196	1714	AFDN Y1714	QRNASYLKTQV			2	0.448219	0.461342	56.7	48.4	FALSE	0	0	0	0	0	FALSE	FALSE	FALSE
AFDN	Afadin iso2	P55196-2	374	AFDN Y374	ADGSGYGSTLP			6	0.377145	0.455215	21.6	45.1	FALSE	0	0	0	0	0	FALSE	FALSE	FALSE
AFDN	Afadin iso3	P55196-3	94	AFDN Y94	PKYSLYEVHVS			1	0.392644	0.473549	28.4	54.3	FALSE	0	0	0	0	0	FALSE	FALSE	FALSE
AFDN	Afadin iso3	P55196-3	374	AFDN Y374	ADGSGYGSTLP			9	0.377145	0.455215	21.6	45.1	FALSE	0	0	0	0	0	FALSE	FALSE	FALSE
AFDN	Afadin iso3	P55196-3	1213	AFDN Y1213	TYTREYFTFPA			1	0.44855	0.49176	56.8	63	FALSE	0	0	0	0	0	FALSE	FALSE	FALSE
AFDN	Afadin iso3	P55196-3	1268	AFDN Y1268	REDKAYQLERH			1	0.342025	0.361709	10.2	8.1	FALSE	0	0	0	0	0	FALSE	FALSE	FALSE
AFDN	Afadin iso3	P55196-3	1480	AFDN Y1480	RRDLQYITVSK			11	0.495483	0.491375	78	62.8	FALSE	0	0	0	0	0	FALSE	FALSE	FALSE
AFDN	Afadin iso3	P55196-3	1639	AFDN Y1639	RQEEGYYSRLE			1	0.339984	0.402475	9.8	20.8	FALSE	0	0	0	0	0	FALSE	FALSE	FALSE
EQTN	AFAF	Q9NQ60	51	EQTN Y51	DHTPNYAPANE			1	0.493168	0.515471	77.2	73.4	FALSE	0	0	0	0	0	FALSE	FALSE	FALSE
EQTN	AFAF	Q9NQ60	61	EQTN Y61	EKNGNYYKDIK			1	0.373973	0.440212	20.4	37.7	FALSE	0	0	0	0	0	FALSE	FALSE	FALSE
EQTN	AFAF	Q9NQ60	62	EQTN Y62	KNGNYYKDIKQ			1	0.434863	0.541821	49.5	82.7	FALSE	0	0	0	0	0	FALSE	FALSE	FALSE
AFAP1	AFAP	Q8N556	19	AFAP1 Y19	LLDHEYLTSTV			2	0.402251	0.450852	32.9	43	FALSE	0	0	0	0	0	FALSE	FALSE	FALSE
AFAP1	AFAP	Q8N556	93	AFAP1 Y93	SLPEGYYEEAV	1			0.451641	0.447194	58.2	41.1	FALSE	0	0	0	0	0	FALSE	FALSE	FALSE
AFAP1	AFAP	Q8N556	94	AFAP1 Y94	LPEGYYEEAVP	1	1	4	0.44805	0.465692	56.6	50.4	FALSE	0	0	0	0	0	FALSE	FALSE	FALSE
AFAP1	AFAP	Q8N556	125	AFAP1 Y125	SSYESYDEEEE	1			0.39749	0.390212	30.7	16.2	FALSE	0	0	0	0	0	FALSE	FALSE	FALSE
AFAP1	AFAP	Q8N556	248	AFAP1 Y248	VIKEAYSGCSG			1	0.389623	0.484789	27	59.8	FALSE	0	0	0	0	0	FALSE	FALSE	FALSE
AFAP1	AFAP	Q8N556	353	AFAP1 Y353	VPTCGYLNVLS			79	0.509711	0.59138	83	93.9	FALSE	0	0	0	0	0	FALSE	TRUE	TRUE
AFAP1	AFAP	Q8N556	451	AFAP1 Y451	PEALHYDYIDV	1			0.637306	0.618182	99.3	96.7	FALSE	0	0	0	0	0	TRUE	TRUE	TRUE
AFAP1	AFAP	Q8N556	453	AFAP1 Y453	ALHYDYIDVEM	1			0.501808	0.547766	80.4	84.5	FALSE	0	0	0	0	0	FALSE	FALSE	FALSE
AFAP1	AFAP	Q8N556	483	AFAP1 Y483	ISANPYLGGTS			10	0.405407	0.465757	34.4	50.5	FALSE	0	0	0	0	0	FALSE	FALSE	FALSE
AFAP1	AFAP	Q8N556	491	AFAP1 Y491	GTSNGYAHPSG			8	0.510855	0.542193	83.4	82.8	FALSE	0	0	0	0	0	FALSE	FALSE	FALSE
AFAP1	AFAP	Q8N556	501	AFAP1 Y501	GTALHYDDVPC			53	0.516247	0.480014	84.9	57.4	FALSE	0	0	0	0	0	FALSE	FALSE	FALSE
AFAP1	AFAP	Q8N556	553	AFAP1 Y553	SNAAQYKYGKN			3	0.393221	0.455548	28.7	45.3	FALSE	0	0	0	0	0	FALSE	FALSE	FALSE
AFAP1	AFAP iso2	Q8N556-2	537	AFAP1 Y537	DNAGLYDNLPP		1	1	0.427263	0.447735	45.6	41.3	FALSE	0	0	0	0	0	FALSE	FALSE	FALSE
AFAP1L1	AFAP1L1	Q8TED9	126	AFAP1L1 Y126	PPPEDYYEEAL			1	0.448282	0.417537	56.7	27.1	FALSE	0	0	0	0	0	FALSE	FALSE	FALSE
AFAP1L1	AFAP1L1	Q8TED9	158	AFAP1L1 Y158	SIVDGYYEDAD			1	0.450589	0.440547	57.8	37.8	FALSE	0	0	0	0	0	FALSE	FALSE	FALSE
AFAP1L1	AFAP1L1	Q8TED9	159	AFAP1L1 Y159	IVDGYYEDADS			1	0.461082	0.434003	62.8	34.6	FALSE	0	0	0	0	0	FALSE	FALSE	FALSE
AFAP1L1	AFAP1L1	Q8TED9	446	AFAP1L1 Y446	KCNTLYFHKDH			3	0.458665	0.501645	61.8	67.2	FALSE	0	0	0	0	0	FALSE	FALSE	FALSE
AFAP1L1	AFAP1L1	Q8TED9	524	AFAP1L1 Y524	ALHYDYVDVET		1		0.516971	0.581604	85.1	92.2	FALSE	0	0	0	0	0	FALSE	FALSE	FALSE
AFAP1L1	AFAP1L1	Q8TED9	557	AFAP1L1 Y557	PEPRVYDDVPY			4	0.448077	0.438006	56.6	36.6	FALSE	0	0	0	0	0	FALSE	FALSE	FALSE
AFAP1L1	AFAP1L1	Q8TED9	562	AFAP1L1 Y562	YDDVPYEKMQD			1	0.427362	0.499402	45.6	66.3	FALSE	0	0	0	0	0	FALSE	FALSE	FALSE
AFAP1L2	AFAP1L2	Q8N4X5	54	AFAP1L2 Y54	SSDEEYIYMNK	1	4	167	0.383357	0.433863	24.2	34.5	FALSE	0	0	0	0	0	FALSE	FALSE	FALSE
AFAP1L2	AFAP1L2	Q8N4X5	56	AFAP1L2 Y56	DEEYIYMNKVT		3	97	0.364795	0.47079	17.1	53	FALSE	0	0	0	0	0	FALSE	FALSE	FALSE
AFAP1L2	AFAP1L2	Q8N4X5	124	AFAP1L2 Y124	SPEGYYEEAEP			5	0.458822	0.440327	61.9	37.7	FALSE	0	0	0	0	0	FALSE	FALSE	FALSE
AFAP1L2	AFAP1L2	Q8N4X5	161	AFAP1L2 Y161	GKSAPYQWPSP		1		0.416302	0.409742	40.1	23.8	FALSE	0	0	0	0	0	FALSE	FALSE	FALSE
AFAP1L2	AFAP1L2	Q8N4X5	301	AFAP1L2 Y301	DIAEKYLSASE		1	12	0.398702	0.409461	31.3	23.7	FALSE	0	0	0	0	0	FALSE	FALSE	FALSE
AFAP1L2	AFAP1L2	Q8N4X5	307	AFAP1L2 Y307	LSASEYGSSVD		1	2	0.385072	0.449426	25	42.3	FALSE	0	0	0	0	0	FALSE	FALSE	FALSE
AFAP1L2	AFAP1L2	Q8N4X5	359	AFAP1L2 Y359	LETSSYLNVLV		2	25	0.496479	0.574849	78.4	90.9	FALSE	0	0	0	0	0	FALSE	FALSE	FALSE
AFAP1L2	AFAP1L2	Q8N4X5	383	AFAP1L2 Y383	NHLHFYQDRNR		5	315	0.389503	0.369743	27	10.1	FALSE	0	0	0	0	0	FALSE	FALSE	FALSE
AFAP1L2	AFAP1L2	Q8N4X5	413	AFAP1L2 Y413	SPDHLYSFRIL		16	1303	0.398363	0.500219	31.2	66.6	FALSE	0	0	0	0	0	FALSE	FALSE	FALSE
AFAP1L2	AFAP1L2	Q8N4X5	457	AFAP1L2 Y457	PEEFTYDYVDA		1	2	0.538454	0.514242	90.4	72.8	FALSE	0	0	0	0	0	FALSE	FALSE	FALSE
AFAP1L2	AFAP1L2	Q8N4X5	459	AFAP1L2 Y459	EFTYDYVDADR		1	53	0.46521	0.474199	65	54.6	FALSE	0	0	0	0	0	FALSE	FALSE	FALSE
AFAP1L2	AFAP1L2	Q8N4X5	489	AFAP1L2 Y489	SEPNTYIDGLP			2	0.512473	0.459859	83.8	47.6	FALSE	0	0	0	0	0	FALSE	FALSE	FALSE
AFAP1L2	AFAP1L2	Q8N4X5	537	AFAP1L2 Y537	ESDRVYLDLTP			19	0.482236	0.48342	72.8	59.1	FALSE	0	0	0	0	0	FALSE	FALSE	FALSE
AFAP1L2	AFAP1L2	Q8N4X5	668	AFAP1L2 Y668	AEVKRYTEEKE		1		0.44709	0.427393	56.1	31.5	FALSE	0	0	0	0	0	FALSE	FALSE	FALSE
AFF2	AFF2	P51816	1124	AFF2 Y1124	EAKSPYTMYSE			1	0.462746	0.54209	63.7	82.8	FALSE	0	0	0	0	0	FALSE	FALSE	FALSE
AFF2	AFF2	P51816	1127	AFF2 Y1127	SPYTMYSETVE			1	0.522548	0.658755	86.6	99	FALSE	0	0	0	0	0	FALSE	TRUE	TRUE
AFF2	AFF2	P51816	1136	AFF2 Y1136	VELLRYAMRLK			1	0.437921	0.470934	51.3	53	FALSE	0	0	0	0	0	FALSE	FALSE	FALSE
AFG3L2	AFG3L2	Q9Y4W6	160	AFG3L2 Y160	GGVMFYLLLKR			1	0.475177	0.488822	69.7	61.7	TRUE	1	0	0	1	0	FALSE	FALSE	FALSE
AFG3L2	AFG3L2	Q9Y4W6	179	AFG3L2 Y179	DFVNNYLSKGV	1		18	0.442272	0.440216	53.6	37.7	TRUE	1	0	0	1	0	FALSE	FALSE	FALSE
AFG3L2	AFG3L2	Q9Y4W6	614	AFG3L2 Y614	LPKEQYLYTKE		1		0.461522	0.505345	63	69	TRUE	1	0	0	1	0	FALSE	FALSE	FALSE
AFMID	AFMID	Q63HM1	27	AFMID Y27	ELENQYCPSRW			3	0.444017	0.446922	54.5	41	FALSE	0	0	0	0	0	FALSE	FALSE	FALSE
AFP	AFP	P02771	377	AFP Y377	RVAKGYQELLE			3	0.50235	0.510452	80.5	71.2	FALSE	0	0	0	0	0	FALSE	FALSE	FALSE
AFP	AFP	P02771	404	AFP Y404	EELQKYIQESQ			4	0.425407	0.404081	44.6	21.4	FALSE	0	0	0	0	0	FALSE	FALSE	FALSE
AFTPH	aftiphilin	Q6ULP2	52	AFTPH Y52	FDTPDYTRPKE			5	0.447274	0.448959	56.2	42	FALSE	1	0	0	0	0	FALSE	FALSE	FALSE
AFTPH	aftiphilin	Q6ULP2	753	AFTPH Y753	VIVPMYAAGLG		1		0.485231	0.550032	74	85.2	FALSE	1	0	0	0	0	FALSE	FALSE	FALSE
AGA	AGA	P20933	178	AGA Y178	PDPSKYCGPYK	1			0.476645	0.463966	70.3	49.6	FALSE	0	0	0	0	0	FALSE	FALSE	FALSE
AGAP11	AGAP11	Q8TF27	31	AGAP11 Y31	LDEQLYSFAFS			1	0.442825	0.507175	53.9	69.9	FALSE	0	0	0	0	0	FALSE	FALSE	FALSE
AGAP11	AGAP11	Q8TF27	143	AGAP11 Y143	TWKKKYVTLCS			1	0.513702	0.555162	84.2	86.4	FALSE	0	0	0	0	0	FALSE	FALSE	FALSE
AGAP11	AGAP11	Q8TF27	161	AGAP11 Y161	SSLGDYMKNIH			1	0.427382	0.437492	45.7	36.4	FALSE	0	0	0	0	0	FALSE	FALSE	FALSE
AGBL2	AGBL2	Q5U5Z8	524	AGBL2 Y524	DLNRHYKTILK		1		0.431426	0.521991	47.8	75.9	FALSE	0	0	0	0	0	FALSE	FALSE	FALSE
AGBL3	AGBL3	Q8NEM8	76	AGBL3 Y76	EPRDLYGVSSS			1	0.346484	0.395997	11.4	18.3	FALSE	0	0	0	0	0	FALSE	FALSE	FALSE
AGBL3	AGBL3	Q8NEM8	956	AGBL3 Y956	ANVLKYKSLQA		1		0.531515	0.487715	88.9	61.2	FALSE	0	0	0	0	0	FALSE	FALSE	FALSE
AGBL4	AGBL4	Q5VU57	275	AGBL4 Y275	NPDGVYLGNYR			1	0.392741	0.407047	28.5	22.6	FALSE	0	0	0	0	0	FALSE	FALSE	FALSE
AGBL5	AGBL5	Q8NDL9	302	AGBL5 Y302	VVRGHYRTDSR			1	0.395463	0.406082	29.8	22.2	FALSE	0	0	0	0	0	FALSE	FALSE	FALSE
AGBL5	AGBL5	Q8NDL9	315	AGBL5 Y315	NLNRQYLKPDA			1	0.559316	0.491626	93.9	62.9	FALSE	0	0	0	0	0	TRUE	FALSE	TRUE
AGK	AGK	Q53H12	226	AGK Y226	VSKYWYLGPLK			1	0.448656	0.515702	56.8	73.4	TRUE	1	0	0	1	1	FALSE	FALSE	FALSE
AGMO	AGMO	Q6ZNB7	21	AGMO Y21	FRMLFYTMKPS		1		0.43896	0.418943	51.8	27.8	FALSE	0	0	0	0	0	FALSE	FALSE	FALSE
AGO1	AGO1	Q9UL18	336	AGO1 Y336	EQKHTYLPLEV			3	0.563987	0.53363	94.5	80	FALSE	1	0	0	0	0	TRUE	FALSE	TRUE
AGO1	AGO1	Q9UL18	510	AGO1 Y510	HLKNTYSGLQL		1		0.607116	0.645668	98.3	98.4	FALSE	1	0	0	0	0	TRUE	TRUE	TRUE
AGO2	AGO2	Q9UKV8	338	AGO2 Y338	EQKHTYLPLEV			3	0.563987	0.53363	94.5	80	FALSE	1	0	0	0	0	TRUE	FALSE	TRUE
AGO2	AGO2	Q9UKV8	393	AGO2 Y393	FNTDPYVREFG	6	2		0.385161	0.411856	25	24.5	FALSE	1	0	0	0	0	FALSE	FALSE	FALSE
AGO2	AGO2	Q9UKV8	529	AGO2 Y529	GKTPVYAEVKR	4	1		0.476883	0.571192	70.4	90.2	FALSE	1	0	0	0	0	FALSE	FALSE	FALSE
AGO2	AGO2	Q9UKV8	749	AGO2 Y749	TEFDFYLCSHA	1	1		0.360248	0.391291	15.5	16.6	FALSE	1	0	0	0	0	FALSE	FALSE	FALSE
AGO3	AGO3	Q9H9G7	189	AGO3 Y189	SAPEGYDHPLG			66	0.430639	0.394941	47.3	17.9	FALSE	1	0	0	0	0	FALSE	FALSE	FALSE
AGO3	AGO3	Q9H9G7	317	AGO3 Y317	YFREKYTLQLK		1		0.459328	0.507135	62.1	69.9	FALSE	1	0	0	0	0	FALSE	FALSE	FALSE
AGO3	AGO3	Q9H9G7	323	AGO3 Y323	TLQLKYPHLPC		1		0.45645	0.459532	60.8	47.4	FALSE	1	0	0	0	0	FALSE	FALSE	FALSE
AGO3	AGO3	Q9H9G7	339	AGO3 Y339	EQKHTYLPLEV			3	0.563987	0.53363	94.5	80	FALSE	1	0	0	0	0	TRUE	FALSE	TRUE
AGO3	AGO3	Q9H9G7	421	AGO3 Y421	APMLQYGGRNR			1	0.368212	0.374233	18.2	11.3	FALSE	1	0	0	0	0	FALSE	FALSE	FALSE
AGO3	AGO3	Q9H9G7	513	AGO3 Y513	HLKNTYSGLQL		1		0.607116	0.645668	98.3	98.4	FALSE	1	0	0	0	0	TRUE	TRUE	TRUE
AGO3	AGO3	Q9H9G7	682	AGO3 Y682	FRQVLYYELLA			2	0.59702	0.636427	97.7	98	FALSE	1	0	0	0	0	TRUE	TRUE	TRUE
AGO3	AGO3	Q9H9G7	683	AGO3 Y683	RQVLYYELLAI			6	0.595326	0.551889	97.6	85.6	FALSE	1	0	0	0	0	TRUE	FALSE	TRUE
AGO3	AGO3	Q9H9G7	705	AGO3 Y705	QPGITYIVVQK			1	0.579645	0.585188	96.3	92.8	FALSE	1	0	0	0	0	TRUE	TRUE	TRUE
AGO4	AGO4	Q9HCK5	47	AGO4 Y47	IDVYHYDVDIK			1	0.437475	0.513	51	72.3	FALSE	0	0	0	0	0	FALSE	FALSE	FALSE
AGO4	AGO4	Q9HCK5	328	AGO4 Y328	EQKHTYLPLEV			3	0.563987	0.53363	94.5	80	FALSE	0	0	0	0	0	TRUE	FALSE	TRUE
AGO4	AGO4	Q9HCK5	412	AGO4 Y412	APMLQYGGRNK			1	0.37701	0.392707	21.6	17.1	FALSE	0	0	0	0	0	FALSE	FALSE	FALSE
POMGNT2	AGO61	Q8NAT1	390	POMGNT2 Y390	GMDLQYVAWRN			1	0.432531	0.475478	48.3	55.3	FALSE	0	0	0	0	0	FALSE	FALSE	FALSE
AGPAT1	AGPAT1	Q99943	275	AGPAT1 Y275	RGGGDYLKKPG			8	0.306293	0.338883	4.1	4.4	FALSE	1	0	0	0	0	FALSE	FALSE	FALSE
AGPAT2	AGPAT2	O15120	72	AGPAT2 Y72	VRSFKYFYGLR			1	0.37022	0.423426	18.9	29.7	FALSE	1	0	0	0	0	FALSE	FALSE	FALSE
AGPAT2	AGPAT2	O15120	74	AGPAT2 Y74	SFKYFYGLRFE			1	0.44267	0.504694	53.8	68.7	FALSE	1	0	0	0	0	FALSE	FALSE	FALSE
AGPAT4	AGPAT4	Q9NRZ5	226	AGPAT4 Y226	VVSAVYDCTLN		1		0.345841	0.442343	11.3	38.7	FALSE	1	0	0	1	0	FALSE	FALSE	FALSE
AGPAT4	AGPAT4	Q9NRZ5	367	AGPAT4 Y367	DKGSAYGNSDS			1	0.404369	0.411194	33.9	24.3	FALSE	1	0	0	1	0	FALSE	FALSE	FALSE
AGPAT5	AGPAT5	Q9NUQ2	221	AGPAT5 Y221	DCMKNYLDAIY			1	0.430167	0.425527	47	30.7	TRUE	0	0	0	0	0	FALSE	FALSE	FALSE
AGPAT5	AGPAT5	Q9NUQ2	232	AGPAT5 Y232	DVTVVYEGKDD			1	0.370533	0.404634	19	21.6	TRUE	0	0	0	0	0	FALSE	FALSE	FALSE
GPAT4	AGPAT6	Q86UL3	76	GPAT4 Y76	QLYKPYTNGII		1		0.472813	0.529898	68.6	78.7	FALSE	1	0	0	0	0	FALSE	FALSE	FALSE
GPAT4	AGPAT6	Q86UL3	218	GPAT4 Y218	VHLMCYRICVR		1		0.372271	0.360848	19.7	8	FALSE	1	0	0	0	0	FALSE	FALSE	FALSE
GPAT4	AGPAT6	Q86UL3	387	GPAT4 Y387	VCSVWYLPPMT			1	0.49013	0.504397	76	68.5	FALSE	1	0	0	0	0	FALSE	FALSE	FALSE
LCLAT1	AGPAT8	Q6UWP7	77	LCLAT1 Y77	VNPSWYRWINN		1		0.412538	0.489042	38.1	61.8	FALSE	1	0	0	0	0	FALSE	FALSE	FALSE
LCLAT1	AGPAT8	Q6UWP7	229	LCLAT1 Y229	LQKYEYVLHPR		1		0.413443	0.482531	38.6	58.7	FALSE	1	0	0	0	0	FALSE	FALSE	FALSE
GPAT3	AGPAT9	Q53EU6	347	GPAT3 Y347	WNSSKYNMVSY			1	0.432567	0.497554	48.3	65.6	FALSE	0	0	0	0	0	FALSE	FALSE	FALSE
GPAT3	AGPAT9	Q53EU6	352	GPAT3 Y352	YNMVSYLLRMM			1	0.497884	0.542286	79	82.9	FALSE	0	0	0	0	0	FALSE	FALSE	FALSE
AGPS	AGPS	O00116	326	AGPS Y326	MKKNIYGNIED		1	1	0.460445	0.539156	62.6	81.9	FALSE	1	0	0	1	1	FALSE	FALSE	FALSE
AGPS	AGPS	O00116	387	AGPS Y387	RPVPEYQKYGS		1	43	0.41935	0.446117	41.6	40.6	FALSE	1	0	0	1	1	FALSE	FALSE	FALSE
AGPS	AGPS	O00116	645	AGPS Y645	KSVKEYVDPNN		4	7	0.487273	0.431669	74.9	33.5	FALSE	1	0	0	1	1	FALSE	FALSE	FALSE
AGR2	AGR2	O95994	111	AGR2 Y111	LLNLVYETTDK			13	0.476654	0.464889	70.3	50	FALSE	0	0	0	0	0	FALSE	FALSE	FALSE
AGR2	AGR2	O95994	124	AGR2 Y124	SPDGQYVPRIM		1	3	0.404853	0.421911	34.2	29.1	FALSE	0	0	0	0	0	FALSE	FALSE	FALSE
AGR2	AGR2	O95994	150	AGR2 Y150	YSNRLYAYEPA		1		0.471907	0.561209	68.2	88	FALSE	0	0	0	0	0	FALSE	FALSE	FALSE
AGR2	AGR2	O95994	152	AGR2 Y152	NRLYAYEPADT		1		0.489326	0.467004	75.7	51.1	FALSE	0	0	0	0	0	FALSE	FALSE	FALSE
AGRN	agrin	O00468	123	AGRN Y123	NPAPPYLWPAH			1	0.546507	0.49606	92	64.9	FALSE	1	0	0	0	0	FALSE	FALSE	FALSE
AGRN	agrin	O00468	217	AGRN Y217	SDASTYSNECE			1	0.456386	0.516098	60.7	73.6	FALSE	1	0	0	0	0	FALSE	FALSE	FALSE
AGTRAP	AGTRAP	Q6RW13	133	AGTRAP Y133	QDRSAYQTIDS		5	55	0.524606	0.585781	87.2	92.9	FALSE	1	1	0	0	0	FALSE	TRUE	TRUE
AGXT	AGXT	P21549	194	AGXT Y194	GGTPLYMDRQG			9	0.393698	0.410958	28.9	24.2	TRUE	0	0	0	0	0	FALSE	FALSE	FALSE
AGXT	AGXT	P21549	231	AGXT Y231	AKKKMYSRKTK			1	0.312184	0.40911	4.8	23.5	TRUE	0	0	0	0	0	FALSE	FALSE	FALSE
AGXT	AGXT	P21549	260	AGXT Y260	DQPRMYHHTIP		1	1	0.393594	0.425482	28.8	30.6	TRUE	0	0	0	0	0	FALSE	FALSE	FALSE
AGXT	AGXT	P21549	297	AGXT Y297	REAAAYLHGRL		1	20	0.384922	0.445975	24.9	40.5	TRUE	0	0	0	0	0	FALSE	FALSE	FALSE
AGXT2	AGXT2	Q9BYV1	58	AGXT2 Y58	FMPERYQSLGY			1	0.517068	0.486957	85.1	60.8	TRUE	0	0	0	0	0	FALSE	FALSE	FALSE
AGXT2	AGXT2	Q9BYV1	63	AGXT2 Y63	YQSLGYNRVLE			1	0.466823	0.52729	65.7	77.8	TRUE	0	0	0	0	0	FALSE	FALSE	FALSE
AGXT2	AGXT2	Q9BYV1	298	AGXT2 Y298	NGVVQYPKGFL			1	0.459059	0.465829	62	50.5	TRUE	0	0	0	0	0	FALSE	FALSE	FALSE
PHYKPL	AGXT2L2	Q8IUZ5	153	PHYKPL Y153	IDISPYKFRNL			1	0.318061	0.360857	5.6	8	TRUE	0	0	0	0	0	FALSE	FALSE	FALSE
AHCYL1	AHCYL1	O43865	28	AHCYL1 Y28	EDAEKYSFMAT		10	113	0.414288	0.495744	39	64.7	TRUE	1	0	0	1	0	FALSE	FALSE	FALSE
AHCYL1	AHCYL1	O43865	482	AHCYL1 Y482	YKQDVYLLPKK		1		0.465465	0.477957	65.1	56.4	TRUE	1	0	0	1	0	FALSE	FALSE	FALSE
AHCYL1	AHCYL1	O43865	527	AHCYL1 Y527	PFKPNYYRY__			2	0.501456	0.555142	80.2	86.4	TRUE	1	0	0	1	0	FALSE	FALSE	FALSE
AHCYL2	AHCYL2	Q96HN2	319	AHCYL2 Y319	LTHWIYKKYPN		1	1	0.342943	0.421211	10.5	28.8	FALSE	1	0	0	0	0	FALSE	FALSE	FALSE
AHCYL2	AHCYL2	Q96HN2	322	AHCYL2 Y322	WIYKKYPNMFK			1	0.392921	0.442223	28.5	38.6	FALSE	1	0	0	0	0	FALSE	FALSE	FALSE
AHCYL2	AHCYL2	Q96HN2	344	AHCYL2 Y344	GVHRLYQLSKA			1	0.377431	0.415763	21.7	26.3	FALSE	1	0	0	0	0	FALSE	FALSE	FALSE
AHCYL2	AHCYL2	Q96HN2	563	AHCYL2 Y563	YKQDVYLLPKK		1		0.465465	0.477957	65.1	56.4	FALSE	1	0	0	0	0	FALSE	FALSE	FALSE
AHCYL2	AHCYL2	Q96HN2	608	AHCYL2 Y608	PFKPNYYRY__			2	0.501456	0.555142	80.2	86.4	FALSE	1	0	0	0	0	FALSE	FALSE	FALSE
AHDC1	AHDC1	Q5TGY3	493	AHDC1 Y493	RNKTTYKVSSL		2		0.439105	0.464428	51.9	49.8	FALSE	0	0	0	0	0	FALSE	FALSE	FALSE
AHDC1	AHDC1	Q5TGY3	612	AHDC1 Y612	DSKAEYSDVLA		1		0.453316	0.544687	59.1	83.6	FALSE	0	0	0	0	0	FALSE	FALSE	FALSE
AHDC1	AHDC1	Q5TGY3	839	AHDC1 Y839	NLFTGYFRSLL			1	0.387486	0.508422	26	70.4	FALSE	0	0	0	0	0	FALSE	FALSE	FALSE
AHDC1	AHDC1	Q5TGY3	1260	AHDC1 Y1260	AAASGYPSKRS			1	0.308593	0.398565	4.4	19.3	FALSE	0	0	0	0	0	FALSE	FALSE	FALSE
AHDC1	AHDC1	Q5TGY3	1456	AHDC1 Y1456	LGQPHYDSPSC		1	1	0.527294	0.482039	87.8	58.4	FALSE	0	0	0	0	0	FALSE	FALSE	FALSE
AHDC1	AHDC1	Q5TGY3	1468	AHDC1 Y1468	GTAYWYPPGSA		1		0.373735	0.420252	20.3	28.4	FALSE	0	0	0	0	0	FALSE	FALSE	FALSE
AHI1	AHI1	Q8N157	531	AHI1 Y531	YPSTLYVTVRG			1	0.525456	0.695246	87.4	99.7	FALSE	0	0	0	0	0	FALSE	TRUE	TRUE
AHI1	AHI1	Q8N157	805	AHI1 Y805	GIPISYLEIHP			1	0.608182	0.611984	98.4	96.2	FALSE	0	0	0	0	0	TRUE	TRUE	TRUE
AHI1	AHI1	Q8N157	1112	AHI1 Y1112	ASETLYQELPP			1	0.487919	0.548179	75.1	84.7	FALSE	0	0	0	0	0	FALSE	FALSE	FALSE
AHNAK	AHNAK	Q09666	61	AHNAK Y61	VGATIYFDNLQ			27	0.425826	0.503886	44.8	68.2	FALSE	1	0	0	0	0	FALSE	FALSE	FALSE
AHNAK	AHNAK	Q09666	121	AHNAK Y121	GDDEEYQRIYT		3	32	0.357943	0.42741	14.8	31.6	FALSE	1	0	0	0	0	FALSE	FALSE	FALSE
AHNAK	AHNAK	Q09666	125	AHNAK Y125	EYQRIYTTKIK		1	1	0.443894	0.504945	54.5	68.8	FALSE	1	0	0	0	0	FALSE	FALSE	FALSE
AHNAK	AHNAK	Q09666	160	AHNAK Y160	RRVTAYTVDVT		5	24	0.50263	0.544705	80.6	83.6	FALSE	1	0	0	0	0	FALSE	FALSE	FALSE
AHNAK	AHNAK	Q09666	715	AHNAK Y715	KVKGEYDVTVP		16	229	0.34983	0.405158	12.4	21.9	FALSE	1	0	0	0	0	FALSE	FALSE	FALSE
AHNAK	AHNAK	Q09666	836	AHNAK Y836	NVKGEYDVTMP		12	92	0.361068	0.414787	15.8	25.9	FALSE	1	0	0	0	0	FALSE	FALSE	FALSE
AHNAK	AHNAK	Q09666	964	AHNAK Y964	KVKGEYDMTVP		10	192	0.343932	0.402157	10.8	20.6	FALSE	1	0	0	0	0	FALSE	FALSE	FALSE
AHNAK	AHNAK	Q09666	1469	AHNAK Y1469	KMKGDYDVTVP		12	200	0.348733	0.38565	12.1	14.6	FALSE	1	0	0	0	0	FALSE	FALSE	FALSE
AHNAK	AHNAK	Q09666	5089	AHNAK Y5089	MFGKMYFPDVE		3	2	0.353088	0.392516	13.3	17	FALSE	1	0	0	0	0	FALSE	FALSE	FALSE
AHNAK	AHNAK	Q09666	5836	AHNAK Y5836	KSKGHYEVTGS		7	26	0.455977	0.475535	60.5	55.3	FALSE	1	0	0	0	0	FALSE	FALSE	FALSE
AHNAK2	AHNAK2	Q8IVF2	59	AHNAK2 Y59	GSSPVYEYTTE		1	2	0.413464	0.486273	38.6	60.5	FALSE	1	0	0	0	0	FALSE	FALSE	FALSE
AHNAK2	AHNAK2	Q8IVF2	180	AHNAK2 Y180	LKILQYSEPYK		1	27	0.628132	0.553087	99	85.9	FALSE	1	0	0	0	0	TRUE	FALSE	TRUE
AHNAK2	AHNAK2	Q8IVF2	3318	AHNAK2 Y3318	FKMPSYRASAP		1		0.3945	0.370253	29.3	10.2	FALSE	1	0	0	0	0	FALSE	FALSE	FALSE
AHNAK2	AHNAK2	Q8IVF2	4795	AHNAK2 Y4795	VTLTKYQVTVP			1	0.43931	0.496875	52	65.3	FALSE	1	0	0	0	0	FALSE	FALSE	FALSE
AHNAK2	AHNAK2	Q8IVF2	5535	AHNAK2 Y5535	TQARVYTTMTQ			15	0.559779	0.594527	94	94.3	FALSE	1	0	0	0	0	TRUE	TRUE	TRUE
AHR	AHR	P35869	76	AHR Y76	RLSVSYLRAKS			1	0.441488	0.515648	53.2	73.4	FALSE	0	0	0	0	0	FALSE	FALSE	FALSE
AHR	AHR	P35869	322	AHR Y322	TRGSGYQFIHA	1			0.46625	0.528496	65.5	78.3	FALSE	0	0	0	0	0	FALSE	FALSE	FALSE
AHR	AHR	P35869	540	AHR Y540	KNSDLYSIMKN		1		0.430408	0.545397	47.2	83.8	FALSE	0	0	0	0	0	FALSE	FALSE	FALSE
AHRR	AHRR	A9YTQ3	77	AHRR Y77	RLSVSYLRVKS			1	0.475712	0.579366	69.9	91.8	FALSE	0	0	0	0	0	FALSE	FALSE	FALSE
AHSA1	AHSA1	O95433	151	AHSA1 Y151	EAMGIYISTLK		1		0.387859	0.440787	26.2	37.9	FALSE	1	0	0	0	0	FALSE	FALSE	FALSE
AHSA1	AHSA1	O95433	223	AHSA1 Y223	SPEELYRVFTT	3	3	6	0.356038	0.389196	14.2	15.9	FALSE	1	0	0	0	0	FALSE	FALSE	FALSE
AHSA1	AHSA1	O95433	333	AHSA1 Y333	KQTFGYGARLF			1	0.452851	0.439823	58.9	37.5	FALSE	1	0	0	0	0	FALSE	FALSE	FALSE
AICDA	AID	Q9GZX7	48	AICDA Y48	SLDFGYLRNKN			1	0.352378	0.401237	13.2	20.3	FALSE	0	0	0	0	0	FALSE	FALSE	FALSE
AIDA	AIDA	Q96BJ3	188	AIDA Y188	QCIDPYITVSV			1	0.491191	0.514908	76.4	73.2	FALSE	0	0	0	0	0	FALSE	FALSE	FALSE
AIDA	AIDA	Q96BJ3	276	AIDA Y276	IVIELYKKPTD		1		0.387139	0.369816	25.9	10.1	FALSE	0	0	0	0	0	FALSE	FALSE	FALSE
AIDA	AIDA	Q96BJ3	296	AIDA Y296	TKKPLYLHLHQ			1	0.532244	0.562	89.1	88.2	FALSE	0	0	0	0	0	FALSE	FALSE	FALSE
AIF1	AIF1	P55008	37	AIF1 Y37	LDDPKYSSDED		2		0.421994	0.452209	42.9	43.6	FALSE	0	0	0	0	0	FALSE	FALSE	FALSE
AIF1	AIF1	P55008	54	AIF1 Y54	GFKEKYMEFDL			1	0.498643	0.457295	79.3	46.2	FALSE	0	0	0	0	0	FALSE	FALSE	FALSE
AIF1	AIF1	P55008	124	AIF1 Y124	KMILMYEEKAR			1	0.391592	0.359073	27.9	7.6	FALSE	0	0	0	0	0	FALSE	FALSE	FALSE
AIFM2	AIFM2	Q9BRQ8	220	AIFM2 Y220	LPLNEYREYIK			1	0.383848	0.4218	24.4	29	TRUE	0	0	0	0	0	FALSE	FALSE	FALSE
AIFM2	AIFM2	Q9BRQ8	223	AIFM2 Y223	NEYREYIKVQT			1	0.447645	0.529121	56.4	78.5	TRUE	0	0	0	0	0	FALSE	FALSE	FALSE
AIFM2	AIFM2	Q9BRQ8	345	AIFM2 Y345	QISGFYVGRLM	1	1		0.37926	0.455195	22.4	45.1	TRUE	0	0	0	0	0	FALSE	FALSE	FALSE
CRYBG1	AIM1	Q9Y4K1	925	CRYBG1 Y925	SHMEKYPQKEK			1	0.299864	0.303356	3.3	1.2	FALSE	1	0	0	0	0	FALSE	FALSE	FALSE
CRYBG1	AIM1	Q9Y4K1	992	CRYBG1 Y992	FKSSRYDPSIS			1	0.35748	0.388144	14.6	15.5	FALSE	1	0	0	0	0	FALSE	FALSE	FALSE
CRYBG1	AIM1	Q9Y4K1	1027	CRYBG1 Y1027	GKVVIYSEPDV			3	0.627397	0.564861	99	88.9	FALSE	1	0	0	0	0	TRUE	FALSE	TRUE
CRYBG1	AIM1	Q9Y4K1	1569	CRYBG1 Y1569	EVPNWYEFSGC			1	0.322925	0.361136	6.4	8	FALSE	1	0	0	0	0	FALSE	FALSE	FALSE
IKZF3	Aiolos	Q9UKT9	96	IKZF3 Y96	REYNEYENIKL		1	3	0.397491	0.532418	30.7	79.6	FALSE	0	0	0	0	0	FALSE	FALSE	FALSE
IKZF3	Aiolos	Q9UKT9	286	IKZF3 Y286	CFDVNYNSSYM		1		0.475378	0.482275	69.8	58.6	FALSE	0	0	0	0	0	FALSE	FALSE	FALSE
IKZF3	Aiolos	Q9UKT9	290	IKZF3 Y290	NYNSSYMYEKE		1		0.450777	0.542765	57.9	83	FALSE	0	0	0	0	0	FALSE	FALSE	FALSE
IKZF3	Aiolos iso15	Q9UKT9-15	146	IKZF3 Y146	TVEKPYKCEFC			1	0.287913	0.310675	2.2	1.6	FALSE	0	0	0	0	0	FALSE	FALSE	FALSE
AIP	AIP	O00170	163	AIP Y163	ESPGTYQQDPW		1		0.57612	0.440452	95.9	37.8	FALSE	1	0	0	0	0	TRUE	FALSE	TRUE
AIP	AIP	O00170	203	AIP Y203	AAAKYYDAIAC		1	9	0.442801	0.510936	53.9	71.4	FALSE	1	0	0	0	0	FALSE	FALSE	FALSE
AIP	AIP	O00170	247	AIP Y247	LVVEEYYEVLD			55	0.469911	0.527783	67.2	78	FALSE	1	0	0	0	0	FALSE	FALSE	FALSE
AIP	AIP	O00170	248	AIP Y248	VVEEYYEVLDH		2	134	0.516867	0.508656	85.1	70.5	FALSE	1	0	0	0	0	FALSE	FALSE	FALSE
MAGI2	AIP1	Q86UL8	362	MAGI2 Y362	IDDPIYGTYYV		3	6	0.430593	0.495997	47.3	64.8	FALSE	0	0	0	0	0	FALSE	FALSE	FALSE
MAGI2	AIP1	Q86UL8	365	MAGI2 Y365	PIYGTYYVDHI			1	0.529113	0.530827	88.3	79	FALSE	0	0	0	0	0	FALSE	FALSE	FALSE
MAGI2	AIP1	Q86UL8	366	MAGI2 Y366	IYGTYYVDHIN		1	2	0.52315	0.627669	86.8	97.4	FALSE	0	0	0	0	0	FALSE	TRUE	TRUE
MAGI2	AIP1	Q86UL8	547	MAGI2 Y547	HNYETYLEYIS			1	0.516875	0.542666	85.1	83	FALSE	0	0	0	0	0	FALSE	FALSE	FALSE
MAGI2	AIP1	Q86UL8	1106	MAGI2 Y1106	PPGGDYQQPPP		1		0.466658	0.404688	65.6	21.6	FALSE	0	0	0	0	0	FALSE	FALSE	FALSE
MAGI2	AIP1	Q86UL8	1172	MAGI2 Y1172	YKMDLYVLRLA		1	1	0.416149	0.457608	40.1	46.4	FALSE	0	0	0	0	0	FALSE	FALSE	FALSE
AJM1	AJM1	C9J069	326	AJM1 Y326	RRMGGYYAGEV		1		0.430915	0.419508	47.5	28	FALSE	0	0	0	0	0	FALSE	FALSE	FALSE
AK2	AK2	P54819	12	AK2 Y12	AAEPEYPKGIR		1	33	0.239638	0.317634	0.3	2	TRUE	1	0	0	1	0	FALSE	FALSE	FALSE
AK2	AK2	P54819	152	AK2 Y152	KSGRSYHEEFN			1	0.45236	0.435008	58.6	35.1	TRUE	1	0	0	1	0	FALSE	FALSE	FALSE
AK2	AK2	P54819	190	AK2 Y190	IRLQAYHTQTT		1	2	0.439556	0.447383	52.2	41.2	TRUE	1	0	0	1	0	FALSE	FALSE	FALSE
AK2	AK2	P54819	200	AK2 Y200	TPLIEYYRKRG		5	39	0.384637	0.449365	24.8	42.2	TRUE	1	0	0	1	0	FALSE	FALSE	FALSE
AK2	AK2	P54819	201	AK2 Y201	PLIEYYRKRGI		2	2	0.344499	0.3508	10.9	6.2	TRUE	1	0	0	1	0	FALSE	FALSE	FALSE
AK3	AK3	Q9UIJ7	85	AK3 Y85	KNLTQYSWLLD			8	0.573828	0.679291	95.7	99.5	TRUE	1	0	0	1	0	TRUE	TRUE	TRUE
AK3	AK3	Q9UIJ7	138	AK3 Y138	ASGRVYNIEFN		1		0.397766	0.403473	30.9	21.2	TRUE	1	0	0	1	0	FALSE	FALSE	FALSE
AK3	AK3	Q9UIJ7	186	AK3 Y186	KPVLEYYQKKG			1	0.44512	0.458195	55.1	46.7	TRUE	1	0	0	1	0	FALSE	FALSE	FALSE
AK3	AK3	Q9UIJ7	207	AK3 Y207	NKIWPYVYAFL			1	0.513891	0.517119	84.2	74	TRUE	1	0	0	1	0	FALSE	FALSE	FALSE
AK3	AK3	Q9UIJ7	209	AK3 Y209	IWPYVYAFLQT			1	0.640856	0.742452	99.3	99.9	TRUE	1	0	0	1	0	TRUE	TRUE	TRUE
AK4	AK3L1	P27144	205	AK4 Y205	NKIWPYVYTLF			2	0.556275	0.53322	93.5	79.9	TRUE	1	0	0	1	1	TRUE	FALSE	TRUE
AK5	AK5	Q9Y6K8	37	AK5 Y37	EDPVEYLESCL			1	0.439981	0.448668	52.4	41.8	FALSE	0	0	0	0	0	FALSE	FALSE	FALSE
AK5	AK5	Q9Y6K8	92	AK5 Y92	NSNFPYRRYDR			1	0.360134	0.380559	15.5	13	FALSE	0	0	0	0	0	FALSE	FALSE	FALSE
AK5	AK5	Q9Y6K8	521	AK5 Y521	KRLEAYYRASI			1	0.407463	0.412296	35.5	24.7	FALSE	0	0	0	0	0	FALSE	FALSE	FALSE
AK5	AK5	Q9Y6K8	522	AK5 Y522	RLEAYYRASIP			1	0.340322	0.414039	9.8	25.6	FALSE	0	0	0	0	0	FALSE	FALSE	FALSE
AK5	AK5	Q9Y6K8	532	AK5 Y532	PVIAYYETKTQ			1	0.391862	0.459364	28	47.3	FALSE	0	0	0	0	0	FALSE	FALSE	FALSE
AK6	AK6	Q9Y3D8	44	AK6 Y44	REEQLYDGYDE			1	0.369324	0.378397	18.6	12.4	FALSE	0	0	0	0	0	FALSE	FALSE	FALSE
AK6	AK6	Q9Y3D8	51	AK6 Y51	GYDEEYDCPIL			9	0.353122	0.346888	13.3	5.5	FALSE	0	0	0	0	0	FALSE	FALSE	FALSE
AK6	AK6	Q9Y3D8	103	AK6 Y103	DTNVLYERLET		3	2	0.462276	0.507939	63.4	70.2	FALSE	0	0	0	0	0	FALSE	FALSE	FALSE
AK7	AK7	Q96M32	310	AK7 Y310	PRENAYLTKDL			1	0.455473	0.435074	60.2	35.1	FALSE	0	0	0	0	0	FALSE	FALSE	FALSE
AK7	AK7	Q96M32	390	AK7 Y390	KELANYYKLHH	1			0.592499	0.596978	97.4	94.6	FALSE	0	0	0	0	0	TRUE	TRUE	TRUE
AK7	AK7	Q96M32	391	AK7 Y391	ELANYYKLHHI	1			0.425395	0.44494	44.6	40.1	FALSE	0	0	0	0	0	FALSE	FALSE	FALSE
AK8	AK8	Q96MA6	107	AK8 Y107	EARRLYLQRKT		1		0.381147	0.435053	23.2	35.1	FALSE	0	0	0	0	0	FALSE	FALSE	FALSE
AKAP1	AKAP1	Q92667	900	AKAP1 Y900	WVDSYYTSL__			4	0.590486	0.629976	97.2	97.6	TRUE	1	0	0	1	0	TRUE	TRUE	TRUE
AKAP10	AKAP10	O43572	113	AKAP10 Y113	RSCLDYQTQET			22	0.455633	0.424451	60.3	30.2	TRUE	1	0	0	1	0	FALSE	FALSE	FALSE
AKAP10	AKAP10	O43572	442	AKAP10 Y442	ILYDKYFSLQA			1	0.509844	0.574933	83.1	90.9	TRUE	1	0	0	1	0	FALSE	FALSE	FALSE
AKAP11	AKAP11	Q9UKA4	424	AKAP11 Y424	KPESPYGNLCD		2	4	0.458699	0.522099	61.8	75.9	FALSE	1	0	0	0	0	FALSE	FALSE	FALSE
AKAP11	AKAP11	Q9UKA4	485	AKAP11 Y485	NHDSVYYTYED			5	0.470238	0.540735	67.4	82.4	FALSE	1	0	0	0	0	FALSE	FALSE	FALSE
AKAP11	AKAP11	Q9UKA4	486	AKAP11 Y486	HDSVYYTYEDY		1	1	0.598909	0.624111	97.9	97.2	FALSE	1	0	0	0	0	TRUE	TRUE	TRUE
AKAP11	AKAP11	Q9UKA4	488	AKAP11 Y488	SVYYTYEDYAK		1	2	0.483283	0.560887	73.2	87.9	FALSE	1	0	0	0	0	FALSE	FALSE	FALSE
AKAP11	AKAP11	Q9UKA4	491	AKAP11 Y491	YTYEDYAKSIS		1	1	0.412842	0.544295	38.3	83.5	FALSE	1	0	0	0	0	FALSE	FALSE	FALSE
AKAP11	AKAP11	Q9UKA4	1291	AKAP11 Y1291	KKNSCYADGDE			1	0.498062	0.495313	79.1	64.5	FALSE	1	0	0	0	0	FALSE	FALSE	FALSE
AKAP11	AKAP11	Q9UKA4	1298	AKAP11 Y1298	DGDEDYKVEEK			2	0.183816	0.195672	0	0	FALSE	1	0	0	0	0	FALSE	FALSE	FALSE
AKAP11	AKAP11	Q9UKA4	1367	AKAP11 Y1367	LIMDQYANRLA			1	0.439825	0.513074	52.3	72.4	FALSE	1	0	0	0	0	FALSE	FALSE	FALSE
AKAP11	AKAP11	Q9UKA4	1455	AKAP11 Y1455	EVSQLYSFSTS			6	0.398554	0.497955	31.3	65.8	FALSE	1	0	0	0	0	FALSE	FALSE	FALSE
AKAP11	AKAP11	Q9UKA4	1530	AKAP11 Y1530	GSLNGYGCGDN		1		0.430224	0.419668	47.1	28.1	FALSE	1	0	0	0	0	FALSE	FALSE	FALSE
AKAP12	AKAP12	Q02952	374	AKAP12 Y374	RLSAEYEKVEL		2	11	0.395107	0.463087	29.6	49.2	FALSE	1	0	0	0	0	FALSE	FALSE	FALSE
AKAP12	AKAP12	Q02952	852	AKAP12 Y852	VPLSEYDAVER		1		0.395016	0.412727	29.6	25	FALSE	1	0	0	0	0	FALSE	FALSE	FALSE
AKAP12	AKAP12	Q02952	1270	AKAP12 Y1270	QEADQYADEKT		1	5	0.458187	0.492097	61.6	63.1	FALSE	1	0	0	0	0	FALSE	FALSE	FALSE
AKAP13	AKAP13	Q12802	604	AKAP13 Y604	DGLEPYTLLAA			3	0.538463	0.510922	90.4	71.4	FALSE	1	0	0	0	0	FALSE	FALSE	FALSE
AKAP13	AKAP13	Q12802	1512	AKAP13 Y1512	SLDGFYSHGMG		1	1	0.39596	0.47569	30.1	55.3	FALSE	1	0	0	0	0	FALSE	FALSE	FALSE
AKAP13	AKAP13	Q12802	1676	AKAP13 Y1676	QQGFNYCTSAI		1		0.504949	0.494072	81.4	63.9	FALSE	1	0	0	0	0	FALSE	FALSE	FALSE
AKAP13	AKAP13	Q12802	2115	AKAP13 Y2115	YFKDLYAKDKR			1	0.38992	0.491109	27.1	62.7	FALSE	1	0	0	0	0	FALSE	FALSE	FALSE
AKAP13	AKAP13	Q12802	2205	AKAP13 Y2205	RLNEIYTKTDS			2	0.491689	0.481612	76.6	58.2	FALSE	1	0	0	0	0	FALSE	FALSE	FALSE
AKAP13	AKAP13	Q12802	2269	AKAP13 Y2269	EKDQKYIFASL			1	0.390139	0.371689	27.2	10.5	FALSE	1	0	0	0	0	FALSE	FALSE	FALSE
AKAP2	AKAP2	Q9Y2D5	30	AKAP2 Y30	HPSAFYSPPHN			1	0.515268	0.518902	84.6	74.7	FALSE	1	0	0	0	0	FALSE	FALSE	FALSE
AKAP2	AKAP2	Q9Y2D5	204	AKAP2 Y204	HEKEQYCIRKV		1	122	0.389072	0.40573	26.7	22.1	FALSE	1	0	0	0	0	FALSE	FALSE	FALSE
AKAP2	AKAP2	Q9Y2D5	356	AKAP2 Y356	SIKPFYRPLGS			1	0.42775	0.450002	45.8	42.5	FALSE	1	0	0	0	0	FALSE	FALSE	FALSE
AKAP2	AKAP2	Q9Y2D5	418	AKAP2 Y418	GKEGPYSEPSK		3	56	0.45765	0.459649	61.4	47.5	FALSE	1	0	0	0	0	FALSE	FALSE	FALSE
AKAP2	AKAP2	Q9Y2D5	550	AKAP2 Y550	SDHGFYSPSST			1	0.399705	0.46706	31.8	51.2	FALSE	1	0	0	0	0	FALSE	FALSE	FALSE
AKAP2	AKAP2	Q9Y2D5	568	AKAP2 Y568	DDPLEYQAGLL			12	0.403422	0.375441	33.5	11.6	FALSE	1	0	0	0	0	FALSE	FALSE	FALSE
AKAP2	AKAP2	Q9Y2D5	680	AKAP2 Y680	RPEGSYFSKYS		1	2	0.433564	0.43356	48.9	34.3	FALSE	1	0	0	0	0	FALSE	FALSE	FALSE
AKAP2	AKAP2	Q9Y2D5	684	AKAP2 Y684	SYFSKYSEAAE			4	0.516691	0.57862	85	91.6	FALSE	1	0	0	0	0	FALSE	FALSE	FALSE
AKAP2	AKAP2	Q9Y2D5	763	AKAP2 Y763	PSRTCYKTAPG			3	0.388869	0.470585	26.7	52.9	FALSE	1	0	0	0	0	FALSE	FALSE	FALSE
AKAP2	AKAP2	Q9Y2D5	812	AKAP2 Y812	TLMEDYETHKS		1	30	0.31119	0.368982	4.7	9.9	FALSE	1	0	0	0	0	FALSE	FALSE	FALSE
AKAP2	AKAP2	Q9Y2D5	850	AKAP2 Y850	WEAGIYANQEE			32	0.470581	0.502984	67.6	67.8	FALSE	1	0	0	0	0	FALSE	FALSE	FALSE
PALM2-AKAP2	AKAP2 iso4	Q9Y2D5-4	136	PALM2-AKAP2 Y136	GDAVNYISSQL			1	0.499869	0.508238	79.7	70.3	FALSE	0	0	0	0	0	FALSE	FALSE	FALSE
PALM2-AKAP2	AKAP2 iso4	Q9Y2D5-4	213	PALM2-AKAP2 Y213	SEGDNYSATLL		1		0.457696	0.513695	61.4	72.6	FALSE	0	0	0	0	0	FALSE	FALSE	FALSE
AKAP3	AKAP3	O75969	214	AKAP3 Y214	PPNLKYKSTLK			1	0.412227	0.408916	38	23.4	FALSE	0	0	0	0	0	FALSE	FALSE	FALSE
AKAP3	AKAP3	O75969	404	AKAP3 Y404	DKAESYSLISM		1		0.499792	0.562081	79.7	88.2	FALSE	0	0	0	0	0	FALSE	FALSE	FALSE
AKAP4	AKAP4	Q5JQC9	57	AKAP4 Y57	VEDKDYKDAAS			1	0.27831	0.265757	1.6	0.2	FALSE	0	0	0	0	0	FALSE	FALSE	FALSE
AKAP4	AKAP4	Q5JQC9	303	AKAP4 Y303	QKSFLYSELSN		1		0.575512	0.618823	95.9	96.7	FALSE	0	0	0	0	0	TRUE	TRUE	TRUE
AKAP4	AKAP4	Q5JQC9	336	AKAP4 Y336	KGLMVYANQVA			1	0.486647	0.535479	74.6	80.7	FALSE	0	0	0	0	0	FALSE	FALSE	FALSE
AKAP4	AKAP4	Q5JQC9	448	AKAP4 Y448	SQSLSYASLKA		1		0.610206	0.645569	98.5	98.4	FALSE	0	0	0	0	0	TRUE	TRUE	TRUE
AKAP4	AKAP4	Q5JQC9	554	AKAP4 Y554	LKLIQYHLTQQ		1		0.524154	0.51415	87.1	72.8	FALSE	0	0	0	0	0	FALSE	FALSE	FALSE
AKAP4	AKAP4	Q5JQC9	714	AKAP4 Y714	LIMAKYSNDGA			1	0.426096	0.492501	44.9	63.3	FALSE	0	0	0	0	0	FALSE	FALSE	FALSE
AKAP4	AKAP4	Q5JQC9	792	AKAP4 Y792	NVPMLYFMGDK			1	0.459931	0.44738	62.4	41.2	FALSE	0	0	0	0	0	FALSE	FALSE	FALSE
AKAP5	AKAP5	P24588	388	AKAP5 Y388	RTSEQYETLLI		1		0.499892	0.523008	79.7	76.3	FALSE	0	0	0	0	0	FALSE	FALSE	FALSE
AKAP6	AKAP6	Q13023	1002	AKAP6 Y1002	HLYKRYSVEMS			2	0.452934	0.544662	58.9	83.6	FALSE	0	0	0	0	0	FALSE	FALSE	FALSE
AKAP6	AKAP6	Q13023	1472	AKAP6 Y1472	FYDYSYLQGSK			1	0.518389	0.550938	85.5	85.4	FALSE	0	0	0	0	0	FALSE	FALSE	FALSE
AKAP8	AKAP8	O43823	51	AKAP8 Y51	TTGATYSYGPA	1			0.504733	0.560299	81.3	87.7	FALSE	1	0	0	1	0	FALSE	FALSE	FALSE
AKAP8	AKAP8	O43823	53	AKAP8 Y53	GATYSYGPASW	1			0.541854	0.525322	91.1	77	FALSE	1	0	0	1	0	FALSE	FALSE	FALSE
AKAP8	AKAP8	O43823	80	AKAP8 Y80	MHMASYGPEPC	1			0.329874	0.349594	7.6	6	FALSE	1	0	0	1	0	FALSE	FALSE	FALSE
AKAP8	AKAP8	O43823	146	AKAP8 Y146	PEHNPYRPSYS	1			0.369208	0.383338	18.5	13.8	FALSE	1	0	0	1	0	FALSE	FALSE	FALSE
AKAP8	AKAP8	O43823	150	AKAP8 Y150	PYRPSYSYDYE	1		1	0.578553	0.62365	96.2	97.1	FALSE	1	0	0	1	0	TRUE	TRUE	TRUE
AKAP8	AKAP8	O43823	152	AKAP8 Y152	RPSYSYDYEFD	2			0.498659	0.536245	79.3	81	FALSE	1	0	0	1	0	FALSE	FALSE	FALSE
AKAP8	AKAP8	O43823	154	AKAP8 Y154	SYSYDYEFDLG	1		1	0.40174	0.488781	32.7	61.7	FALSE	1	0	0	1	0	FALSE	FALSE	FALSE
AKAP8	AKAP8	O43823	170	AKAP8 Y170	SFGGQYSECRD	1	1	1	0.500208	0.565778	79.8	89	FALSE	1	0	0	1	0	FALSE	FALSE	FALSE
AKAP8	AKAP8	O43823	229	AKAP8 Y229	WNELNYVGGRG		1	1	0.417946	0.435789	40.9	35.5	FALSE	1	0	0	1	0	FALSE	FALSE	FALSE
AKAP8	AKAP8	O43823	311	AKAP8 Y311	KQFQLYEEPDT	1	2	28	0.53997	0.444766	90.7	40	FALSE	1	0	0	1	0	FALSE	FALSE	FALSE
AKAP8	AKAP8	O43823	436	AKAP8 Y436	EFLQEYIVNRN	1	1		0.371511	0.39479	19.3	17.9	FALSE	1	0	0	1	0	FALSE	FALSE	FALSE
AKAP8	AKAP8	O43823	539	AKAP8 Y539	KMLEKYLKGED	1			0.412243	0.379935	38	12.8	FALSE	1	0	0	1	0	FALSE	FALSE	FALSE
AKAP8L	AKAP8L	Q9ULX6	29	AKAP8L Y29	QPTCDYGYGTW			1	0.517727	0.5055	85.3	69	FALSE	1	0	0	0	0	FALSE	FALSE	FALSE
AKAP8L	AKAP8L	Q9ULX6	31	AKAP8L Y31	TCDYGYGTWNS			1	0.445654	0.542699	55.4	83	FALSE	1	0	0	0	0	FALSE	FALSE	FALSE
AKAP8L	AKAP8L	Q9ULX6	125	AKAP8L Y125	ERYDSYESCDS			9	0.414729	0.414933	39.3	26	FALSE	1	0	0	0	0	FALSE	FALSE	FALSE
AKAP8L	AKAP8L	Q9ULX6	197	AKAP8L Y197	PMASGYGRMWE			1	0.461577	0.4906	63.1	62.5	FALSE	1	0	0	0	0	FALSE	FALSE	FALSE
AKAP8L	AKAP8L	Q9ULX6	435	AKAP8L Y435	DFLQEYVTNKT		2		0.425413	0.432425	44.6	33.9	FALSE	1	0	0	0	0	FALSE	FALSE	FALSE
AKAP9	AKAP9	Q99996	66	AKAP9 Y66	QCNEMYINSSQ			1	0.406029	0.443546	34.7	39.3	FALSE	1	0	0	0	0	FALSE	FALSE	FALSE
AKAP9	AKAP9	Q99996	308	AKAP9 Y308	EKIKVYEMEQD			1	0.330226	0.335871	7.7	4	FALSE	1	0	0	0	0	FALSE	FALSE	FALSE
AKAP9	AKAP9	Q99996	478	AKAP9 Y478	NALRSYSNITV			1	0.538974	0.612613	90.5	96.2	FALSE	1	0	0	0	0	FALSE	TRUE	TRUE
AKAP9	AKAP9	Q99996	1213	AKAP9 Y1213	SVLGEYYTPAL			42	0.508993	0.491001	82.9	62.6	FALSE	1	0	0	0	0	FALSE	FALSE	FALSE
AKAP9	AKAP9	Q99996	1214	AKAP9 Y1214	VLGEYYTPALK			4	0.427431	0.480368	45.7	57.6	FALSE	1	0	0	0	0	FALSE	FALSE	FALSE
AKAP9	AKAP9	Q99996	1233	AKAP9 Y1233	ENSGDYISENE			1	0.349333	0.379142	12.3	12.6	FALSE	1	0	0	0	0	FALSE	FALSE	FALSE
AKAP9	AKAP9	Q99996	1245	AKAP9 Y1245	PELQDYRYEVQ			1	0.354895	0.371564	13.8	10.5	FALSE	1	0	0	0	0	FALSE	FALSE	FALSE
AKAP9	AKAP9	Q99996	1247	AKAP9 Y1247	LQDYRYEVQDF			1	0.555177	0.501621	93.4	67.2	FALSE	1	0	0	0	0	TRUE	FALSE	TRUE
AKAP9	AKAP9	Q99996	1487	AKAP9 Y1487	QQEQHYFNEMK			3	0.429903	0.461309	46.9	48.3	FALSE	1	0	0	0	0	FALSE	FALSE	FALSE
AKAP9	AKAP9	Q99996	2482	AKAP9 Y2482	LENQTYFKSFE		1	56	0.470291	0.452286	67.4	43.7	FALSE	1	0	0	0	0	FALSE	FALSE	FALSE
AKAP9	AKAP9	Q99996	2987	AKAP9 Y2987	EERKAYINTIS			1	0.358951	0.419878	15.1	28.2	FALSE	1	0	0	0	0	FALSE	FALSE	FALSE
AKAP9	AKAP9	Q99996	3010	AKAP9 Y3010	REAEVYDSSQS			1	0.364405	0.381848	16.9	13.3	FALSE	1	0	0	0	0	FALSE	FALSE	FALSE
AKAP9	AKAP9	Q99996	3461	AKAP9 Y3461	SRRILYQNLNE			16	0.522896	0.541677	86.7	82.7	FALSE	1	0	0	0	0	FALSE	FALSE	FALSE
AKAP9	AKAP9	Q99996	3495	AKAP9 Y3495	TKESNYAKLIE			7	0.537954	0.630245	90.3	97.6	FALSE	1	0	0	0	0	FALSE	TRUE	TRUE
AKAP9	AKAP9	Q99996	3814	AKAP9 Y3814	KTDSFYHSSGG		1	1	0.345229	0.40499	11.1	21.8	FALSE	1	0	0	0	0	FALSE	FALSE	FALSE
AKAP9	AKAP9	Q99996	3823	AKAP9 Y3823	GGLELYGEPRH			35	0.44485	0.404913	55	21.7	FALSE	1	0	0	0	0	FALSE	FALSE	FALSE
AKAP9	AKAP9	Q99996	3839	AKAP9 Y3839	RSDLDYIRSPL			10	0.357525	0.333813	14.6	3.7	FALSE	1	0	0	0	0	FALSE	FALSE	FALSE
AKAP9	AKAP9	Q99996	3870	AKAP9 Y3870	SQLQNYDPDRA			1	0.402239	0.365539	32.9	9	FALSE	1	0	0	0	0	FALSE	FALSE	FALSE
AK9	AKD1	Q5TCS8	401	AK9 Y401	ILGPQYSGKTT			2	0.426944	0.521797	45.4	75.8	FALSE	0	0	0	0	0	FALSE	FALSE	FALSE
AK9	AKD1	Q5TCS8	415	AK9 Y415	MLAENYKGKVV		1	2	0.317691	0.347369	5.6	5.6	FALSE	0	0	0	0	0	FALSE	FALSE	FALSE
AK9	AKD1	Q5TCS8	957	AK9 Y957	EEAAKYREKIY			1	0.314439	0.346542	5.1	5.5	FALSE	0	0	0	0	0	FALSE	FALSE	FALSE
AK9	AKD1	Q5TCS8	1306	AK9 Y1306	NHIVQYTLNMK			2	0.557218	0.563346	93.7	88.6	FALSE	0	0	0	0	0	TRUE	FALSE	TRUE
AK9	AKD1	Q5TCS8	1838	AK9 Y1838	RSALLYIALHL			1	0.597325	0.557221	97.8	87	FALSE	0	0	0	0	0	TRUE	FALSE	TRUE
AK9	AKD1 iso5	Q5TCS8-5	36	AK9 Y36	EEAAKYREKIY			1	0.314439	0.346542	5.1	5.5	FALSE	0	0	0	0	0	FALSE	FALSE	FALSE
AKIRIN2	AKIRIN2	Q53H80	194	AKIRIN2 Y194	QIMRRYGEQPA		1	1	0.406526	0.404217	35	21.5	FALSE	0	0	0	0	0	FALSE	FALSE	FALSE
AKIRIN2	AKIRIN2	Q53H80	201	AKIRIN2 Y201	EQPASYVS___			1	0.504165	0.520031	81.1	75.1	FALSE	0	0	0	0	0	FALSE	FALSE	FALSE
AKNA	AKNA	Q7Z591	356	AKNA Y356	RGQLNYPLPDF		1	2	0.658535	0.4668	99.6	51.1	FALSE	0	0	0	0	0	TRUE	FALSE	TRUE
AKNA	AKNA	Q7Z591	376	AKNA Y376	PKDESYRPPKS			1	0.348491	0.289469	12.1	0.6	FALSE	0	0	0	0	0	FALSE	FALSE	FALSE
AKNA	AKNA	Q7Z591	450	AKNA Y450	QLQEDYHRLLT			2	0.419842	0.483959	41.9	59.4	FALSE	0	0	0	0	0	FALSE	FALSE	FALSE
AKNA	AKNA	Q7Z591	758	AKNA Y758	QMEQVYHGLME			8	0.450819	0.505672	57.9	69.1	FALSE	0	0	0	0	0	FALSE	FALSE	FALSE
AKNA	AKNA	Q7Z591	1219	AKNA Y1219	TFRGQYTGHEY			1	0.50288	0.505524	80.7	69	FALSE	0	0	0	0	0	FALSE	FALSE	FALSE
AKNA	AKNA	Q7Z591	1224	AKNA Y1224	YTGHEYHVLSP			51	0.508403	0.574599	82.6	90.9	FALSE	0	0	0	0	0	FALSE	FALSE	FALSE
AKNAD1	AKNAD1	Q5T1N1	228	AKNAD1 Y228	DKQKSYQGQSP			1	0.338645	0.34706	9.5	5.6	FALSE	0	0	0	0	0	FALSE	FALSE	FALSE
AKR1A1	AKR1A1	P14550	50	AKR1A1 Y50	DCAAIYGNEPE			15	0.311739	0.370355	4.8	10.2	FALSE	1	0	0	0	0	FALSE	FALSE	FALSE
AKR1A1	AKR1A1	P14550	210	AKR1A1 Y210	LEVTAYSPLGS		1	4	0.531312	0.63511	88.9	97.9	FALSE	1	0	0	0	0	FALSE	TRUE	TRUE
AKR1A1	AKR1A1	P14550	325	AKR1A1 Y325	PFNDPY_____			4	0.428328	0.473151	46.1	54.1	FALSE	1	0	0	0	0	FALSE	FALSE	FALSE
AKR1B1	AKR1B1	P15121	40	AKR1B1 Y40	AIDVGYRHIDC		2	4	0.456887	0.489102	61	61.8	FALSE	1	0	0	0	0	FALSE	FALSE	FALSE
AKR1B1	AKR1B1	P15121	49	AKR1B1 Y49	DCAHVYQNENE		1	8	0.397246	0.43499	30.6	35.1	FALSE	1	0	0	0	0	FALSE	FALSE	FALSE
AKR1B1	AKR1B1	P15121	83	AKR1B1 Y83	KLWCTYHEKGL			27	0.437965	0.441626	51.3	38.3	FALSE	1	0	0	0	0	FALSE	FALSE	FALSE
AKR1B1	AKR1B1	P15121	104	AKR1B1 Y104	DLKLDYLDLYL			5	0.562651	0.510214	94.4	71.1	FALSE	1	0	0	0	0	TRUE	FALSE	TRUE
AKR1B1	AKR1B1	P15121	190	AKR1B1 Y190	IECHPYLTQEK		1	18	0.417664	0.467538	40.7	51.4	FALSE	1	0	0	0	0	FALSE	FALSE	FALSE
AKR1B1	AKR1B1	P15121	199	AKR1B1 Y199	EKLIQYCQSKG			4	0.474907	0.479915	69.6	57.4	FALSE	1	0	0	0	0	FALSE	FALSE	FALSE
AKR1B10	AKR1B10	O60218	40	AKR1B10 Y40	AIDAGYRHIDC		1	5	0.415613	0.443036	39.8	39	FALSE	0	0	0	0	0	FALSE	FALSE	FALSE
AKR1B10	AKR1B10	O60218	47	AKR1B10 Y47	HIDCAYVYQNE		1	48	0.471618	0.537109	68.1	81.3	FALSE	0	0	0	0	0	FALSE	FALSE	FALSE
AKR1B10	AKR1B10	O60218	49	AKR1B10 Y49	DCAYVYQNEHE			1	0.429949	0.484208	46.9	59.5	FALSE	0	0	0	0	0	FALSE	FALSE	FALSE
AKR1B10	AKR1B10	O60218	190	AKR1B10 Y190	VECHPYLTQEK			3	0.407246	0.453405	35.4	44.2	FALSE	0	0	0	0	0	FALSE	FALSE	FALSE
AKR1B10	AKR1B10	O60218	199	AKR1B10 Y199	EKLIQYCHSKG			1	0.438374	0.452735	51.5	43.9	FALSE	0	0	0	0	0	FALSE	FALSE	FALSE
AKR1B10	AKR1B10	O60218	310	AKR1B10 Y310	SHLEDYPFNAE			2	0.293188	0.29109	2.7	0.7	FALSE	0	0	0	0	0	FALSE	FALSE	FALSE
AKR1B10	AKR1B10	O60218	316	AKR1B10 Y316	PFNAEY_____			11	0.424907	0.480753	44.3	57.8	FALSE	0	0	0	0	0	FALSE	FALSE	FALSE
AKR1B15	AKR1B15	C9JRZ8	190	AKR1B15 Y190	VECHPYLTQEK			3	0.407246	0.453405	35.4	44.2	TRUE	0	0	0	0	0	FALSE	FALSE	FALSE
AKR1B15	AKR1B15	C9JRZ8	199	AKR1B15 Y199	EKLIQYCHSKG			1	0.438374	0.452735	51.5	43.9	TRUE	0	0	0	0	0	FALSE	FALSE	FALSE
AKR1C1	AKR1C1	Q04828	5	AKR1C1 Y5	_MDSKYQCVKL		1	5	0.392485	0.463979	28.3	49.6	FALSE	0	0	0	0	0	FALSE	FALSE	FALSE
AKR1C1	AKR1C1	Q04828	24	AKR1C1 Y24	LGFGTYAPAEV		5	57	0.513028	0.505902	83.9	69.2	FALSE	0	0	0	0	0	FALSE	FALSE	FALSE
AKR1C1	AKR1C1	Q04828	55	AKR1C1 Y55	DSAHLYNNEEQ		2	97	0.373883	0.410071	20.3	23.9	FALSE	0	0	0	0	0	FALSE	FALSE	FALSE
AKR1C1	AKR1C1	Q04828	81	AKR1C1 Y81	REDIFYTSKLW		3	35	0.538748	0.494288	90.5	64.1	FALSE	0	0	0	0	0	FALSE	FALSE	FALSE
AKR1C1	AKR1C1	Q04828	110	AKR1C1 Y110	NLQLDYVDLYL			18	0.605038	0.565927	98.2	89.1	FALSE	0	0	0	0	0	TRUE	FALSE	TRUE
AKR1C1	AKR1C1	Q04828	184	AKR1C1 Y184	KPGLKYKPVCN		1	13	0.43358	0.439274	48.9	37.3	FALSE	0	0	0	0	0	FALSE	FALSE	FALSE
AKR1C1	AKR1C1	Q04828	196	AKR1C1 Y196	VECHPYFNQRK		1	70	0.326027	0.437995	6.9	36.6	FALSE	0	0	0	0	0	FALSE	FALSE	FALSE
AKR1C1	AKR1C1	Q04828	272	AKR1C1 Y272	VLAKSYNEQRI			2	0.380036	0.396254	22.7	18.4	FALSE	0	0	0	0	0	FALSE	FALSE	FALSE
AKR1C1	AKR1C1	Q04828	305	AKR1C1 Y305	NRNVRYLTLDI			3	0.62184	0.594239	98.8	94.3	FALSE	0	0	0	0	0	TRUE	TRUE	TRUE
AKR1C1	AKR1C1	Q04828	317	AKR1C1 Y317	AGPPNYPFSDE			3	0.447309	0.402634	56.2	20.8	FALSE	0	0	0	0	0	FALSE	FALSE	FALSE
AKR1C2	AKR1C2	P52895	5	AKR1C2 Y5	_MDSKYQCVKL		1	5	0.392485	0.463979	28.3	49.6	FALSE	0	0	0	0	0	FALSE	FALSE	FALSE
AKR1C2	AKR1C2	P52895	24	AKR1C2 Y24	LGFGTYAPAEV		5	57	0.513028	0.505902	83.9	69.2	FALSE	0	0	0	0	0	FALSE	FALSE	FALSE
AKR1C2	AKR1C2	P52895	81	AKR1C2 Y81	REDIFYTSKLW		3	35	0.538748	0.494288	90.5	64.1	FALSE	0	0	0	0	0	FALSE	FALSE	FALSE
AKR1C2	AKR1C2	P52895	110	AKR1C2 Y110	NLQLDYVDLYL			18	0.605038	0.565927	98.2	89.1	FALSE	0	0	0	0	0	TRUE	FALSE	TRUE
AKR1C2	AKR1C2	P52895	184	AKR1C2 Y184	KPGLKYKPVCN		1	13	0.43358	0.439274	48.9	37.3	FALSE	0	0	0	0	0	FALSE	FALSE	FALSE
AKR1C2	AKR1C2	P52895	196	AKR1C2 Y196	VECHPYFNQRK		1	70	0.326027	0.437995	6.9	36.6	FALSE	0	0	0	0	0	FALSE	FALSE	FALSE
AKR1C2	AKR1C2	P52895	272	AKR1C2 Y272	VLAKSYNEQRI			2	0.380036	0.396254	22.7	18.4	FALSE	0	0	0	0	0	FALSE	FALSE	FALSE
AKR1C2	AKR1C2	P52895	305	AKR1C2 Y305	NRNVRYLTLDI			3	0.62184	0.594239	98.8	94.3	FALSE	0	0	0	0	0	TRUE	TRUE	TRUE
AKR1C2	AKR1C2	P52895	317	AKR1C2 Y317	AGPPNYPFSDE			3	0.447309	0.402634	56.2	20.8	FALSE	0	0	0	0	0	FALSE	FALSE	FALSE
AKR1C3	AKR1C3	P42330	24	AKR1C3 Y24	LGFGTYAPPEV			7	0.560477	0.505574	94.1	69.1	FALSE	0	0	0	0	0	TRUE	FALSE	TRUE
AKR1C3	AKR1C3	P42330	55	AKR1C3 Y55	DSAHLYNNEEQ		2	97	0.373883	0.410071	20.3	23.9	FALSE	0	0	0	0	0	FALSE	FALSE	FALSE
AKR1C3	AKR1C3	P42330	81	AKR1C3 Y81	REDIFYTSKLW		3	35	0.538748	0.494288	90.5	64.1	FALSE	0	0	0	0	0	FALSE	FALSE	FALSE
AKR1C3	AKR1C3	P42330	110	AKR1C3 Y110	KAQLDYVDLYL			6	0.607577	0.563962	98.3	88.7	FALSE	0	0	0	0	0	TRUE	FALSE	TRUE
AKR1C3	AKR1C3	P42330	196	AKR1C3 Y196	VECHPYFNRSK			17	0.338834	0.404935	9.5	21.7	FALSE	0	0	0	0	0	FALSE	FALSE	FALSE
AKR1C3	AKR1C3	P42330	272	AKR1C3 Y272	VLAKSYNEQRI			2	0.380036	0.396254	22.7	18.4	FALSE	0	0	0	0	0	FALSE	FALSE	FALSE
AKR1C3	AKR1C3	P42330	305	AKR1C3 Y305	DRNLHYFNSDS			2	0.51565	0.452811	84.7	43.9	FALSE	0	0	0	0	0	FALSE	FALSE	FALSE
AKR1C3	AKR1C3	P42330	319	AKR1C3 Y319	HPNYPYSDEY_		2	16	0.56485	0.597693	94.7	94.7	FALSE	0	0	0	0	0	TRUE	TRUE	TRUE
AKR1C3	AKR1C3	P42330	323	AKR1C3 Y323	PYSDEY_____			14	0.447322	0.4916	56.2	62.9	FALSE	0	0	0	0	0	FALSE	FALSE	FALSE
AKR1C4	AKR1C4	P17516	24	AKR1C4 Y24	LGFGTYAPPEV			11	0.560477	0.505574	94.1	69.1	FALSE	0	0	0	0	0	TRUE	FALSE	TRUE
AKR1C4	AKR1C4	P17516	53	AKR1C4 Y53	HIDSAYLYNNE			1	0.453118	0.497128	59	65.4	FALSE	0	0	0	0	0	FALSE	FALSE	FALSE
AKR1C4	AKR1C4	P17516	81	AKR1C4 Y81	REDIFYTSKLW		3	35	0.538748	0.494288	90.5	64.1	FALSE	0	0	0	0	0	FALSE	FALSE	FALSE
AKR1C4	AKR1C4	P17516	184	AKR1C4 Y184	KPGLKYKPVCN			2	0.43358	0.439274	48.9	37.3	FALSE	0	0	0	0	0	FALSE	FALSE	FALSE
AKR1C4	AKR1C4	P17516	196	AKR1C4 Y196	VECHPYLNQSK		1	3	0.387296	0.447444	25.9	41.2	FALSE	0	0	0	0	0	FALSE	FALSE	FALSE
AKR1C4	AKR1C4	P17516	272	AKR1C4 Y272	VLAKSYNEQRI			2	0.380036	0.396254	22.7	18.4	FALSE	0	0	0	0	0	FALSE	FALSE	FALSE
AKR1C4	AKR1C4	P17516	305	AKR1C4 Y305	NRNYRYVVMDF			1	0.658289	0.610596	99.6	96	FALSE	0	0	0	0	0	TRUE	TRUE	TRUE
AKR1C4	AKR1C4	P17516	317	AKR1C4 Y317	MDHPDYPFSDE			1	0.322698	0.341567	6.4	4.7	FALSE	0	0	0	0	0	FALSE	FALSE	FALSE
AKR1D1	AKR1D1	P51857	49	AKR1D1 Y49	AIDTGYRHIDG			1	0.44262	0.51612	53.8	73.6	FALSE	0	0	0	0	0	FALSE	FALSE	FALSE
AKR1D1	AKR1D1	P51857	56	AKR1D1 Y56	HIDGAYIYQNE			1	0.446894	0.475942	56	55.4	FALSE	0	0	0	0	0	FALSE	FALSE	FALSE
AKR1D1	AKR1D1	P51857	58	AKR1D1 Y58	DGAYIYQNEHE			4	0.411369	0.4593	37.5	47.2	FALSE	0	0	0	0	0	FALSE	FALSE	FALSE
AKR1D1	AKR1D1	P51857	199	AKR1D1 Y199	VECHPYFTQPK			1	0.349964	0.427609	12.5	31.7	FALSE	0	0	0	0	0	FALSE	FALSE	FALSE
AKR1D1	AKR1D1	P51857	326	AKR1D1 Y326	PFHDEY_____			3	0.404729	0.448329	34.1	41.6	FALSE	0	0	0	0	0	FALSE	FALSE	FALSE
AKR7A2	AKR7A2	O43488	223	AKR7A2 Y223	FGLRFYAYNPL		1	1	0.473132	0.498013	68.7	65.8	FALSE	1	0	0	0	0	FALSE	FALSE	FALSE
AKR7A2	AKR7A2	O43488	225	AKR7A2 Y225	LRFYAYNPLAG		2	3	0.474118	0.533441	69.2	79.9	FALSE	1	0	0	0	0	FALSE	FALSE	FALSE
AKR7A3	AKR7A3	O95154	111	AKR7A3 Y111	RVDLFYLHMPD			1	0.432629	0.437744	48.4	36.5	FALSE	0	0	0	0	0	FALSE	FALSE	FALSE
AKR7L	AKR7A4	Q8NHP1	195	AKR7L Y195	FGLRFYAYNPL		1	1	0.473132	0.498013	68.7	65.8	FALSE	0	0	0	0	0	FALSE	FALSE	FALSE
AKR7L	AKR7A4	Q8NHP1	197	AKR7L Y197	LRFYAYNPLAG		2	3	0.474118	0.533441	69.2	79.9	FALSE	0	0	0	0	0	FALSE	FALSE	FALSE
AKT1	Akt1	P31749	176	AKT1 Y176	ATGRYYAMKIL	2	1		0.442395	0.534062	53.7	80.2	FALSE	1	0	0	1	0	FALSE	FALSE	FALSE
AKT1	Akt1	P31749	315	AKT1 Y315	CGTPEYLAPEV	2	2	12	0.470043	0.427587	67.3	31.7	FALSE	1	0	0	1	0	FALSE	FALSE	FALSE
AKT1	Akt1	P31749	326	AKT1 Y326	LEDNDYGRAVD	2	1	26	0.297387	0.368215	3.1	9.7	FALSE	1	0	0	1	0	FALSE	FALSE	FALSE
AKT1	Akt1	P31749	417	AKT1 Y417	VWQHVYEKKLS			2	0.351135	0.437442	12.8	36.3	FALSE	1	0	0	1	0	FALSE	FALSE	FALSE
AKT1	Akt1	P31749	437	AKT1 Y437	ETDTRYFDEEF			2	0.477719	0.437484	70.8	36.3	FALSE	1	0	0	1	0	FALSE	FALSE	FALSE
AKT1	Akt1	P31749	474	AKT1 Y474	FPQFSYSASGT	1	1	13	0.502729	0.52453	80.6	76.8	FALSE	1	0	0	1	0	FALSE	FALSE	FALSE
AKT2	Akt2	P31751	38	AKT2 Y38	GSFIGYKERPE			1	0.353457	0.364059	13.4	8.7	FALSE	1	0	0	0	0	FALSE	FALSE	FALSE
AKT2	Akt2	P31751	122	AKT2 Y122	EDPMDYKCGSP		1	1	0.304582	0.294875	3.8	0.8	FALSE	1	0	0	0	0	FALSE	FALSE	FALSE
AKT2	Akt2	P31751	177	AKT2 Y177	KATGRYYAMKI			1	0.477641	0.531976	70.8	79.4	FALSE	1	0	0	0	0	FALSE	FALSE	FALSE
AKT2	Akt2	P31751	178	AKT2 Y178	ATGRYYAMKIL			1	0.442395	0.534062	53.7	80.2	FALSE	1	0	0	0	0	FALSE	FALSE	FALSE
AKT2	Akt2	P31751	316	AKT2 Y316	CGTPEYLAPEV		1	11	0.470043	0.427587	67.3	31.7	FALSE	1	0	0	0	0	FALSE	FALSE	FALSE
AKT2	Akt2	P31751	327	AKT2 Y327	LEDNDYGRAVD			26	0.297387	0.368215	3.1	9.7	FALSE	1	0	0	0	0	FALSE	FALSE	FALSE
AKT2	Akt2	P31751	438	AKT2 Y438	EVDTRYFDDEF		2	2	0.4808	0.438999	72.1	37.1	FALSE	1	0	0	0	0	FALSE	FALSE	FALSE
AKT2	Akt2	P31751	456	AKT2 Y456	TPPDRYDSLGL			1	0.515347	0.486365	84.6	60.6	FALSE	1	0	0	0	0	FALSE	FALSE	FALSE
AKT2	Akt2	P31751	475	AKT2 Y475	FPQFSYSASIR		1	21	0.449094	0.499506	57	66.4	FALSE	1	0	0	0	0	FALSE	FALSE	FALSE
AKT3	Akt3	Q9Y243	312	AKT3 Y312	CGTPEYLAPEV			11	0.470043	0.427587	67.3	31.7	FALSE	0	0	0	0	0	FALSE	FALSE	FALSE
AKT3	Akt3	Q9Y243	323	AKT3 Y323	LEDNDYGRAVD			26	0.297387	0.368215	3.1	9.7	FALSE	0	0	0	0	0	FALSE	FALSE	FALSE
AKT3	Akt3	Q9Y243	434	AKT3 Y434	ETDTRYFDEEF			4	0.477719	0.437484	70.8	36.3	FALSE	0	0	0	0	0	FALSE	FALSE	FALSE
AKT3	Akt3	Q9Y243	473	AKT3 Y473	FPQFSYSASGR		1	2	0.44925	0.474632	57.1	54.8	FALSE	0	0	0	0	0	FALSE	FALSE	FALSE
AKTIP	AKTIP	Q9H8T0	100	AKTIP Y100	YVQPSYRSALM			1	0.461102	0.502567	62.8	67.6	FALSE	0	0	0	0	0	FALSE	FALSE	FALSE
AKTIP	AKTIP	Q9H8T0	117	AKTIP Y117	IRHGLYQDGVF			1	0.491302	0.418478	76.5	27.5	FALSE	0	0	0	0	0	FALSE	FALSE	FALSE
ALAD	ALAD	P13716	205	ALAD Y205	FASCFYGPFRD			1	0.38209	0.476568	23.6	55.7	FALSE	0	0	0	0	0	FALSE	FALSE	FALSE
ALAS1	ALAS1	P13196	628	ALAS1 Y628	EREKSYFSGLS			1	0.339231	0.367886	9.6	9.6	TRUE	1	0	0	1	0	FALSE	FALSE	FALSE
ALB	albumin	P02768	17	ALB Y17	LFSSAYSRGVF			1	0.519217	0.567115	85.7	89.4	FALSE	1	0	0	0	0	FALSE	FALSE	FALSE
ALB	albumin	P02768	54	ALB Y54	IAFAQYLQQCP		1	10	0.459831	0.513453	62.4	72.5	FALSE	1	0	0	0	0	FALSE	FALSE	FALSE
ALB	albumin	P02768	108	ALB Y108	TLRETYGEMAD		2	106	0.490529	0.479197	76.2	57	FALSE	1	0	0	0	0	FALSE	FALSE	FALSE
ALB	albumin	P02768	162	ALB Y162	TFLKKYLYEIA		1	35	0.438486	0.469357	51.5	52.3	FALSE	1	0	0	0	0	FALSE	FALSE	FALSE
ALB	albumin	P02768	164	ALB Y164	LKKYLYEIARR		6	347	0.368395	0.465433	18.2	50.3	FALSE	1	0	0	0	0	FALSE	FALSE	FALSE
ALB	albumin	P02768	172	ALB Y172	ARRHPYFYAPE		1	19	0.39591	0.465261	30	50.2	FALSE	1	0	0	0	0	FALSE	FALSE	FALSE
ALB	albumin	P02768	174	ALB Y174	RHPYFYAPELL		1	35	0.507835	0.572802	82.4	90.5	FALSE	1	0	0	0	0	FALSE	FALSE	FALSE
ALB	albumin	P02768	287	ALB Y287	ADLAKYICENQ		1	22	0.364548	0.390711	17	16.4	FALSE	1	0	0	0	0	FALSE	FALSE	FALSE
ALB	albumin	P02768	343	ALB Y343	DVCKNYAEAKD		2	13	0.473208	0.500831	68.8	66.9	FALSE	1	0	0	0	0	FALSE	FALSE	FALSE
ALB	albumin	P02768	365	ALB Y365	RRHPDYSVVLL		1	59	0.45887	0.557795	61.9	87.1	FALSE	1	0	0	0	0	FALSE	FALSE	FALSE
ALB	albumin	P02768	377	ALB Y377	RLAKTYETTLE		1	68	0.4396	0.441703	52.2	38.3	FALSE	1	0	0	0	0	FALSE	FALSE	FALSE
ALB	albumin	P02768	394	ALB Y394	DPHECYAKVFD		1	178	0.482416	0.549585	72.8	85.1	FALSE	1	0	0	0	0	FALSE	FALSE	FALSE
ALB	albumin	P02768	425	ALB Y425	EQLGEYKFQNA		1	41	0.327731	0.335058	7.2	3.9	FALSE	1	0	0	0	0	FALSE	FALSE	FALSE
ALB	albumin	P02768	476	ALB Y476	PCAEDYLSVVL			2	0.447329	0.491178	56.2	62.7	FALSE	1	0	0	0	0	FALSE	FALSE	FALSE
ALB	albumin	P02768	521	ALB Y521	EVDETYVPKEF			15	0.445103	0.357784	55.1	7.4	FALSE	1	0	0	0	0	FALSE	FALSE	FALSE
ALCAM	ALCAM	Q13740	86	ALCAM Y86	DDVPEYKDRLN		1		0.289344	0.296041	2.3	0.9	FALSE	0	0	0	0	0	FALSE	FALSE	FALSE
ALCAM	ALCAM	Q13740	199	ALCAM Y199	PVTQLYTMTST		1		0.524155	0.538196	87.1	81.6	FALSE	0	0	0	0	0	FALSE	FALSE	FALSE
ALCAM	ALCAM	Q13740	298	ALCAM Y298	RSSNTYTLTDV		1		0.631067	0.563748	99.1	88.6	FALSE	0	0	0	0	0	TRUE	FALSE	TRUE
ALDH16A1	ALDH16A1	Q8IZ83	19	ALDH16A1 Y19	FTSLEYGPVPE			8	0.406954	0.439789	35.2	37.5	FALSE	1	0	0	0	0	FALSE	FALSE	FALSE
ALDH16A1	ALDH16A1	Q8IZ83	482	ALDH16A1 Y482	GPDGLYEYLRP		1	2	0.439209	0.510228	52	71.1	FALSE	1	0	0	0	0	FALSE	FALSE	FALSE
ALDH1A1	ALDH1A1	P00352	119	ALDH1A1 Y119	LYSNAYLNDLA		1	15	0.488708	0.541188	75.5	82.5	FALSE	0	0	0	0	0	FALSE	FALSE	FALSE
ALDH1A1	ALDH1A1	P00352	154	ALDH1A1 Y154	GNFFTYTRHEP		2	6	0.488947	0.46181	75.5	48.6	FALSE	0	0	0	0	0	FALSE	FALSE	FALSE
ALDH1A1	ALDH1A1	P00352	316	ALDH1A1 Y316	VEESIYDEFVR		1		0.33693	0.392876	9.1	17.1	FALSE	0	0	0	0	0	FALSE	FALSE	FALSE
ALDH1A1	ALDH1A1	P00352	380	ALDH1A1 Y380	WGNKGYFVQPT			1	0.356771	0.393325	14.4	17.2	FALSE	0	0	0	0	0	FALSE	FALSE	FALSE
ALDH1A1	ALDH1A1	P00352	426	ALDH1A1 Y426	ANNTFYGLSAG		2	62	0.382321	0.474365	23.7	54.7	FALSE	0	0	0	0	0	FALSE	FALSE	FALSE
ALDH1A1	ALDH1A1	P00352	481	ALDH1A1 Y481	RELGEYGFHEY		1	79	0.355905	0.360151	14.1	7.8	FALSE	0	0	0	0	0	FALSE	FALSE	FALSE
ALDH1A1	ALDH1A1	P00352	486	ALDH1A1 Y486	YGFHEYTEVKT			4	0.541179	0.619694	91	96.8	FALSE	0	0	0	0	0	FALSE	TRUE	TRUE
ALDH1A2	ALDH1A2	O94788	168	ALDH1A2 Y168	PVDGDYFTFTR		1	68	0.348686	0.403809	12.1	21.3	FALSE	1	0	0	0	0	FALSE	FALSE	FALSE
ALDH1A2	ALDH1A2	O94788	333	ALDH1A2 Y333	VEESIYEEFVR			20	0.338403	0.396876	9.4	18.6	FALSE	1	0	0	0	0	FALSE	FALSE	FALSE
ALDH1A3	ALDH1A3	P47895	327	ALDH1A3 Y327	VEEQVYSEFVR		1		0.422797	0.492295	43.3	63.2	FALSE	1	0	0	0	0	FALSE	FALSE	FALSE
ALDH1A3	ALDH1A3	P47895	437	ALDH1A3 Y437	ANSTDYGLTAA		1		0.391508	0.475463	27.9	55.3	FALSE	1	0	0	0	0	FALSE	FALSE	FALSE
ALDH1A3	ALDH1A3	P47895	492	ALDH1A3 Y492	RELGEYALAEY			1	0.480116	0.48017	71.8	57.5	FALSE	1	0	0	0	0	FALSE	FALSE	FALSE
ALDH1A3	ALDH1A3	P47895	497	ALDH1A3 Y497	YALAEYTEVKT		2		0.560998	0.607086	94.1	95.7	FALSE	1	0	0	0	0	TRUE	TRUE	TRUE
ALDH1B1	ALDH1B1	P30837	135	ALDH1B1 Y135	PFQESYALDLD			1	0.491887	0.509854	76.7	71	TRUE	1	0	0	1	1	FALSE	FALSE	FALSE
ALDH1B1	ALDH1B1	P30837	332	ALDH1B1 Y332	VEESIYNEFLE		1		0.376684	0.433807	21.4	34.4	TRUE	1	0	0	1	1	FALSE	FALSE	FALSE
ALDH1B1	ALDH1B1	P30837	373	ALDH1B1 Y373	ERVLGYIQLGQ			2	0.554338	0.517872	93.2	74.3	TRUE	1	0	0	1	1	TRUE	FALSE	TRUE
ALDH1L1	ALDH1L1	O75891	105	ALDH1L1 Y105	HGSIIYHPSLL		1	2	0.435257	0.459986	49.7	47.6	FALSE	0	0	0	0	0	FALSE	FALSE	FALSE
ALDH1L1	ALDH1L1	O75891	200	ALDH1L1 Y200	EEGATYEGIQK			15	0.38355	0.468028	24.3	51.6	FALSE	0	0	0	0	0	FALSE	FALSE	FALSE
ALDH1L1	ALDH1L1	O75891	408	ALDH1L1 Y408	ECSIDYVEMAV		1		0.496968	0.517165	78.6	74.1	FALSE	0	0	0	0	0	FALSE	FALSE	FALSE
ALDH1L1	ALDH1L1	O75891	848	ALDH1L1 Y848	INKALYVSDKL		1		0.416177	0.478133	40.1	56.5	FALSE	0	0	0	0	0	FALSE	FALSE	FALSE
ALDH1L2	ALDH1L2	Q3SY69	127	ALDH1L2 Y127	HGSIIYHPSIL		1		0.424756	0.458834	44.2	47	TRUE	1	0	0	1	1	FALSE	FALSE	FALSE
ALDH2	ALDH2	P05091	148	ALDH2 Y148	LKCLRYYAGWA		2	1	0.527294	0.47671	87.8	55.8	TRUE	1	0	0	1	1	FALSE	FALSE	FALSE
ALDH2	ALDH2	P05091	149	ALDH2 Y149	KCLRYYAGWAD		1	1	0.477073	0.541408	70.6	82.6	TRUE	1	0	0	1	1	FALSE	FALSE	FALSE
ALDH2	ALDH2	P05091	156	ALDH2 Y156	GWADKYHGKTI			2	0.290281	0.330209	2.4	3.2	TRUE	1	0	0	1	1	FALSE	FALSE	FALSE
ALDH2	ALDH2	P05091	220	ALDH2 Y220	PLTALYVANLI		1		0.446634	0.494209	55.8	64	TRUE	1	0	0	1	1	FALSE	FALSE	FALSE
ALDH2	ALDH2	P05091	332	ALDH2 Y332	VQEDIYDEFVE		1		0.356631	0.386937	14.3	15.1	TRUE	1	0	0	1	1	FALSE	FALSE	FALSE
ALDH2	ALDH2	P05091	396	ALDH2 Y396	AADRGYFIQPT		1		0.360112	0.382592	15.5	13.5	TRUE	1	0	0	1	1	FALSE	FALSE	FALSE
ALDH2	ALDH2	P05091	442	ALDH2 Y442	ANNSTYGLAAA			3	0.468886	0.478556	66.7	56.7	TRUE	1	0	0	1	1	FALSE	FALSE	FALSE
ALDH2	ALDH2	P05091	497	ALDH2 Y497	RELGEYGLQAY		1	2	0.377933	0.387927	21.9	15.5	TRUE	1	0	0	1	1	FALSE	FALSE	FALSE
ALDH2	ALDH2	P05091	502	ALDH2 Y502	YGLQAYTEVKT		1		0.6058	0.617097	98.2	96.6	TRUE	1	0	0	1	1	TRUE	TRUE	TRUE
ALDH3A1	ALDH3A1	P30838	163	ALDH3A1 Y163	LDKDLYPVING		1		0.368567	0.474104	18.3	54.6	FALSE	0	0	0	0	0	FALSE	FALSE	FALSE
ALDH3A1	ALDH3A1	P30838	186	ALDH3A1 Y186	FDHILYTGSTG		1	1	0.451037	0.494594	58	64.2	FALSE	0	0	0	0	0	FALSE	FALSE	FALSE
ALDH3A1	ALDH3A1	P30838	272	ALDH3A1 Y272	SLKEFYGEDAK		1		0.338497	0.364436	9.4	8.8	FALSE	0	0	0	0	0	FALSE	FALSE	FALSE
ALDH3A1	ALDH3A1	P30838	305	ALDH3A1 Y305	GQKVAYGGTGD			3	0.382142	0.451856	23.6	43.4	FALSE	0	0	0	0	0	FALSE	FALSE	FALSE
ALDH3A1	ALDH3A1	P30838	443	ALDH3A1 Y443	GLKVRYPPSPA			12	0.34023	0.373258	9.8	11	FALSE	0	0	0	0	0	FALSE	FALSE	FALSE
ALDH3B1	ALDH3B1	P43353	183	ALDH3B1 Y183	EHRFDYIFFTG			1	0.372402	0.411904	19.7	24.6	FALSE	0	0	0	0	0	FALSE	FALSE	FALSE
ALDH3B2	ALDH3B2	P48448	362	ALDH3B2 Y362	LKEIHYPPYTD			2	0.421292	0.452674	42.5	43.8	FALSE	0	0	0	0	0	FALSE	FALSE	FALSE
ALDH3B2	ALDH3B2	P48448	365	ALDH3B2 Y365	IHYPPYTDWNQ			1	0.539093	0.580024	90.6	91.9	FALSE	0	0	0	0	0	FALSE	FALSE	FALSE
ALDH4A1	ALDH4A1	P30038	96	ALDH4A1 Y96	VAKFCYADKSL			1	0.455185	0.477673	60.1	56.3	TRUE	1	0	1	1	0	FALSE	FALSE	FALSE
ALDH4A1	ALDH4A1	P30038	505	ALDH4A1 Y505	AAGNFYINDKS		1		0.387298	0.438399	25.9	36.8	TRUE	1	0	1	1	0	FALSE	FALSE	FALSE
ALDH5A1	ALDH5A1	P51649	128	ALDH5A1 Y128	LLRKWYNLMIQ			1	0.382086	0.457784	23.6	46.5	TRUE	1	1	0	1	1	FALSE	FALSE	FALSE
ALDH5A1	ALDH5A1	P51649	175	ALDH5A1 Y175	EARRVYGDIIH			1	0.461755	0.533667	63.2	80	TRUE	1	1	0	1	1	FALSE	FALSE	FALSE
ALDH5A1	ALDH5A1	P51649	524	ALDH5A1 Y524	YGIDEYLELKY		1		0.498072	0.516839	79.1	73.9	TRUE	1	1	0	1	1	FALSE	FALSE	FALSE
ALDH6A1	ALDH6A1	Q02252	170	ALDH6A1 Y170	KDMDLYSYRLP		1		0.373267	0.498832	20.1	66.1	TRUE	1	0	0	1	0	FALSE	FALSE	FALSE
ALDH6A1	ALDH6A1	Q02252	268	ALDH6A1 Y268	NKAGEYIFERG		1	33	0.327053	0.378691	7.1	12.4	TRUE	1	0	0	1	0	FALSE	FALSE	FALSE
ALDH6A1	ALDH6A1	Q02252	498	ALDH6A1 Y498	GDTNFYGKQGI			3	0.324418	0.405045	6.6	21.8	TRUE	1	0	0	1	0	FALSE	FALSE	FALSE
ALDH7A1	ALDH7A1	P49419	39	ALDH7A1 Y39	INQPQYAWLKE		1		0.554063	0.639786	93.2	98.1	TRUE	1	0	0	1	0	TRUE	TRUE	TRUE
ALDH7A1	ALDH7A1	P49419	69	ALDH7A1 Y69	EVITTYCPANN		2	16	0.465025	0.50961	64.9	70.9	TRUE	1	0	0	1	0	FALSE	FALSE	FALSE
ALDH7A1	ALDH7A1	P49419	88	ALDH7A1 Y88	ASVADYEETVK		1		0.357426	0.380323	14.6	12.9	TRUE	1	0	0	1	0	FALSE	FALSE	FALSE
ALDH9A1	ALDH9A1	P49189	360	ALDH9A1 Y360	CGGDIYVPEDP			37	0.399346	0.38067	31.6	13	FALSE	1	0	0	0	0	FALSE	FALSE	FALSE
ALDH9A1	ALDH9A1	P49189	476	ALDH9A1 Y476	RVTIEYYSQLK		7	61	0.401586	0.505952	32.6	69.3	FALSE	1	0	0	0	0	FALSE	FALSE	FALSE
ALDH9A1	ALDH9A1 iso2	B9EKV4	500	ALDH9A1 Y500	RVTIEYYSQLK			1	0.401586	0.505952	32.6	69.3	FALSE	0	0	0	0	0	FALSE	FALSE	FALSE
ALDOA	ALDOA	P04075	3	ALDOA Y3	___MPYQYPAL		11	440	0.513763	0.486244	84.2	60.5	FALSE	1	0	0	0	0	FALSE	FALSE	FALSE
ALDOA	ALDOA	P04075	5	ALDOA Y5	_MPYQYPALTP		10	186	0.544649	0.587461	91.7	93.3	FALSE	1	0	0	0	0	FALSE	TRUE	TRUE
ALDOA	ALDOA	P04075	138	ALDOA Y138	ERCAQYKKDGA			3	0.329209	0.330181	7.5	3.2	FALSE	1	0	0	0	0	FALSE	FALSE	FALSE
ALDOA	ALDOA	P04075	174	ALDOA Y174	NVLARYASICQ		1	1	0.528363	0.649158	88.1	98.6	FALSE	1	0	0	0	0	FALSE	TRUE	TRUE
ALDOA	ALDOA	P04075	204	ALDOA Y204	LKRCQYVTEKV		6	170	0.463614	0.519598	64.1	75	FALSE	1	0	0	0	0	FALSE	FALSE	FALSE
ALDOA	ALDOA	P04075	214	ALDOA Y214	VLAAVYKALSD		1	26	0.467049	0.502154	65.8	67.5	FALSE	1	0	0	0	0	FALSE	FALSE	FALSE
ALDOA	ALDOA	P04075	223	ALDOA Y223	SDHHIYLEGTL		2	144	0.447087	0.471425	56.1	53.3	FALSE	1	0	0	0	0	FALSE	FALSE	FALSE
ALDOA	ALDOA	P04075	328	ALDOA Y328	AAQEEYVKRAL			14	0.348266	0.388989	12	15.8	FALSE	1	0	0	0	0	FALSE	FALSE	FALSE
ALDOA	ALDOA	P04075	343	ALDOA Y343	ACQGKYTPSGQ			1	0.445336	0.452161	55.2	43.6	FALSE	1	0	0	0	0	FALSE	FALSE	FALSE
ALDOA	ALDOA	P04075	364	ALDOA Y364	VSNHAY_____		3	73	0.463977	0.531409	64.3	79.2	FALSE	1	0	0	0	0	FALSE	FALSE	FALSE
ALDOB	ALDOB	P05062	204	ALDOB Y204	LEHCQYVTEKV		3	166	0.454894	0.525189	59.9	77	FALSE	0	0	0	0	0	FALSE	FALSE	FALSE
ALDOB	ALDOB	P05062	214	ALDOB Y214	VLAAVYKALND		1	26	0.468986	0.506317	66.7	69.4	FALSE	0	0	0	0	0	FALSE	FALSE	FALSE
ALDOB	ALDOB	P05062	223	ALDOB Y223	NDHHVYLEGTL		1	10	0.452742	0.486568	58.8	60.6	FALSE	0	0	0	0	0	FALSE	FALSE	FALSE
ALDOB	ALDOB	P05062	302	ALDOB Y302	KLSFSYGRALQ			8	0.388706	0.468295	26.6	51.7	FALSE	0	0	0	0	0	FALSE	FALSE	FALSE
ALDOB	ALDOB	P05062	362	ALDOB Y362	LFTACYTY___			1	0.543102	0.607679	91.4	95.8	FALSE	0	0	0	0	0	FALSE	TRUE	TRUE
ALDOC	ALDOC	P09972	138	ALDOC Y138	ERCAQYKKDGA			3	0.329209	0.330181	7.5	3.2	FALSE	0	0	0	0	0	FALSE	FALSE	FALSE
ALDOC	ALDOC	P09972	174	ALDOC Y174	NVLARYASICQ			1	0.528363	0.649158	88.1	98.6	FALSE	0	0	0	0	0	FALSE	TRUE	TRUE
ALDOC	ALDOC	P09972	204	ALDOC Y204	LKRCQYVTEKV		5	170	0.463614	0.519598	64.1	75	FALSE	0	0	0	0	0	FALSE	FALSE	FALSE
ALDOC	ALDOC	P09972	214	ALDOC Y214	VLAAVYKALSD		1	26	0.467049	0.502154	65.8	67.5	FALSE	0	0	0	0	0	FALSE	FALSE	FALSE
ALDOC	ALDOC	P09972	223	ALDOC Y223	SDHHVYLEGTL			1	0.454407	0.483648	59.7	59.2	FALSE	0	0	0	0	0	FALSE	FALSE	FALSE
ALDOC	ALDOC	P09972	358	ALDOC Y358	AAQSLYIANHA			34	0.451348	0.465907	58.1	50.6	FALSE	0	0	0	0	0	FALSE	FALSE	FALSE
ALDOC	ALDOC	P09972	364	ALDOC Y364	IANHAY_____			3	0.470174	0.542998	67.3	83.1	FALSE	0	0	0	0	0	FALSE	FALSE	FALSE
ALG10	ALG10	Q5BKT4	366	ALG10 Y366	RVFQRYETVKY		1	1	0.432951	0.500354	48.5	66.7	FALSE	1	0	0	0	0	FALSE	FALSE	FALSE
ALG12	ALG12	Q9BV10	414	ALG12 Y414	NSAWRYDKRED			1	0.377882	0.37205	21.9	10.6	FALSE	0	0	0	0	0	FALSE	FALSE	FALSE
ALG13	ALG13	Q9NP73	604	ALG13 Y604	YMTMAYGKGDP			1	0.473282	0.473053	68.8	54.1	FALSE	0	0	0	0	0	FALSE	FALSE	FALSE
ALG13	ALG13	Q9NP73	655	ALG13 Y655	RQGRGYGMPRN			1	0.404326	0.428555	33.9	32.1	FALSE	0	0	0	0	0	FALSE	FALSE	FALSE
ALG14	ALG14	Q96F25	206	ALG14 Y206	ALKEKYPKSVY			1	0.295457	0.350317	2.9	6.1	FALSE	0	0	0	0	0	FALSE	FALSE	FALSE
ALG14	ALG14	Q96F25	211	ALG14 Y211	YPKSVYLGRIV			1	0.416839	0.503253	40.3	68	FALSE	0	0	0	0	0	FALSE	FALSE	FALSE
ALG2	ALG2	Q9H553	281	ALG2 Y281	ENVEHYQELKK		1		0.49836	0.500081	79.2	66.5	FALSE	1	0	0	0	0	FALSE	FALSE	FALSE
ALG2	ALG2	Q9H553	410	ALG2 Y410	EQLYRYVTKLL			1	0.483686	0.535146	73.3	80.6	FALSE	1	0	0	0	0	FALSE	FALSE	FALSE
ALG5	ALG5	Q9Y673	123	ALG5 Y123	KVAFKYCQKYG			1	0.456985	0.47279	61	53.9	FALSE	1	0	0	0	0	FALSE	FALSE	FALSE
ALG5	ALG5	Q9Y673	127	ALG5 Y127	KYCQKYGSDKV			1	0.430814	0.444063	47.4	39.6	FALSE	1	0	0	0	0	FALSE	FALSE	FALSE
ALG6	ALG6	Q9Y672	428	ALG6 Y428	ISVRKYLPCFT			1	0.492586	0.466676	76.9	51	FALSE	0	0	0	0	0	FALSE	FALSE	FALSE
ALG8	ALG8	Q9BVK2	511	ALG8 Y511	AWFKLYVSVLI			1	0.452268	0.532368	58.6	79.6	FALSE	0	0	0	0	0	FALSE	FALSE	FALSE
PDCD6IP	Alix	Q8WUM4	39	PDCD6IP Y39	EEQAQYCRAAE			8	0.388256	0.446118	26.4	40.6	FALSE	1	0	0	0	0	FALSE	FALSE	FALSE
PDCD6IP	Alix	Q8WUM4	223	PDCD6IP Y223	NQAADYFGDAF		1	5	0.429035	0.406244	46.4	22.3	FALSE	1	0	0	0	0	FALSE	FALSE	FALSE
PDCD6IP	Alix	Q8WUM4	258	PDCD6IP Y258	QANAEYHQSIL			1	0.383687	0.451303	24.4	43.2	FALSE	1	0	0	0	0	FALSE	FALSE	FALSE
PDCD6IP	Alix	Q8WUM4	294	PDCD6IP Y294	SRYDEYVNVKD		2	3	0.407838	0.50565	35.7	69.1	FALSE	1	0	0	0	0	FALSE	FALSE	FALSE
PDCD6IP	Alix	Q8WUM4	319	PDCD6IP Y319	DNDFIYHDRVP	2	3	78	0.310804	0.325121	4.6	2.7	FALSE	1	0	0	0	0	FALSE	FALSE	FALSE
PDCD6IP	Alix	Q8WUM4	370	PDCD6IP Y370	QSLAAYNQRKA			1	0.392463	0.419975	28.3	28.3	FALSE	1	0	0	0	0	FALSE	FALSE	FALSE
PDCD6IP	Alix	Q8WUM4	485	PDCD6IP Y485	PSNELYKPLRA		1	4	0.387262	0.430561	25.9	33.1	FALSE	1	0	0	0	0	FALSE	FALSE	FALSE
PDCD6IP	Alix	Q8WUM4	608	PDCD6IP Y608	ELDRVYGGLTT		1		0.396	0.467245	30.1	51.3	FALSE	1	0	0	0	0	FALSE	FALSE	FALSE
PDCD6IP	Alix	Q8WUM4	727	PDCD6IP Y727	IPTPAYQSSPA		7	91	0.42904	0.445025	46.4	40.1	FALSE	1	0	0	0	0	FALSE	FALSE	FALSE
ALK	ALK	Q9UM73	46	ALK Y46	REPLSYSRLQR		1	1	0.552517	0.558402	92.9	87.3	FALSE	0	0	0	0	0	TRUE	FALSE	TRUE
ALK	ALK	Q9UM73	849	ALK Y849	GGGRAYGAKTD			1	0.320955	0.358828	6.1	7.6	FALSE	0	0	0	0	0	FALSE	FALSE	FALSE
ALK	ALK	Q9UM73	1078	ALK Y1078	LQSPEYKLSKL		5	50	0.359735	0.391209	15.4	16.5	FALSE	0	0	0	0	0	FALSE	FALSE	FALSE
ALK	ALK	Q9UM73	1092	ALK Y1092	TIMTDYNPNYC	1	4	36	0.368008	0.414199	18.1	25.6	FALSE	0	0	0	0	0	FALSE	FALSE	FALSE
ALK	ALK	Q9UM73	1096	ALK Y1096	DYNPNYCFAGK	1	5	90	0.436314	0.479478	50.3	57.2	FALSE	0	0	0	0	0	FALSE	FALSE	FALSE
ALK	ALK	Q9UM73	1131	ALK Y1131	AFGEVYEGQVS		3	20	0.307586	0.375931	4.2	11.7	FALSE	0	0	0	0	0	FALSE	FALSE	FALSE
ALK	ALK	Q9UM73	1278	ALK Y1278	MARDIYRASYY	2	4	30	0.372524	0.390552	19.8	16.3	FALSE	0	0	0	0	0	FALSE	FALSE	FALSE
ALK	ALK	Q9UM73	1282	ALK Y1282	IYRASYYRKGG	2	3	19	0.402129	0.475408	32.9	55.2	FALSE	0	0	0	0	0	FALSE	FALSE	FALSE
ALK	ALK	Q9UM73	1283	ALK Y1283	YRASYYRKGGC	2	3	20	0.396753	0.4331	30.4	34.1	FALSE	0	0	0	0	0	FALSE	FALSE	FALSE
ALK	ALK	Q9UM73	1359	ALK Y1359	CPGPVYRIMTQ	2	2	5	0.436994	0.469631	50.7	52.4	FALSE	0	0	0	0	0	FALSE	FALSE	FALSE
ALK	ALK	Q9UM73	1401	ALK Y1401	ALPIEYGPLVE			1	0.479398	0.510976	71.5	71.4	FALSE	0	0	0	0	0	FALSE	FALSE	FALSE
ALK	ALK	Q9UM73	1507	ALK Y1507	LWNPTYGSWFT	2	8	91	0.50539	0.519496	81.6	75	FALSE	0	0	0	0	0	FALSE	FALSE	FALSE
ALK	ALK	Q9UM73	1584	ALK Y1584	CGNVNYGYQQQ		4	36	0.464242	0.553292	64.5	86	FALSE	0	0	0	0	0	FALSE	FALSE	FALSE
ALK	ALK	Q9UM73	1586	ALK Y1586	NVNYGYQQQGL	2		27	0.461209	0.533336	62.9	79.9	FALSE	0	0	0	0	0	FALSE	FALSE	FALSE
ALK	ALK	Q9UM73	1604	ALK Y1604	PGAGHYEDTIL	9	4	52	0.488228	0.463687	75.2	49.4	FALSE	0	0	0	0	0	FALSE	FALSE	FALSE
ACVRL1	ALK1	P37023	375	ACVRL1 Y375	VGTKRYMAPEV			1	0.462494	0.411537	63.5	24.4	FALSE	0	0	0	0	0	FALSE	FALSE	FALSE
ACVRL1	ALK1	P37023	421	ACVRL1 Y421	GIVEDYRPPFY		1	1	0.380068	0.305772	22.7	1.3	FALSE	0	0	0	0	0	FALSE	FALSE	FALSE
ACVR1B	ALK4	P36896	156	ACVR1B Y156	YHQRVYHNRQR			1	0.390808	0.43409	27.5	34.6	FALSE	0	0	0	0	0	FALSE	FALSE	FALSE
ACVR1B	ALK4	P36896	184	ACVR1B Y184	LQDLVYDLSTS			1	0.415749	0.405123	39.8	21.8	FALSE	0	0	0	0	0	FALSE	FALSE	FALSE
ACVR1B	ALK4	P36896	380	ACVR1B Y380	VGTKRYMAPEV	1	1		0.462494	0.411537	63.5	24.4	FALSE	0	0	0	0	0	FALSE	FALSE	FALSE
ACVR1B	ALK4	P36896	463	ACVR1B Y463	NWWQSYEALRV		1		0.44244	0.476834	53.7	55.8	FALSE	0	0	0	0	0	FALSE	FALSE	FALSE
ALKBH2	ALKBH2	Q6NS38	91	ALKBH2 Y91	EKEVEYFTGAL			1	0.375531	0.423945	20.9	29.9	FALSE	0	0	0	0	0	FALSE	FALSE	FALSE
ALKBH3	ALKBH3	Q96Q83	127	ALKBH3 Y127	REDITYQQPRL		2	185	0.52149	0.470894	86.3	53	FALSE	0	0	0	0	0	FALSE	FALSE	FALSE
ALKBH3	ALKBH3	Q96Q83	143	ALKBH3 Y143	ELPYTYSRITM			1	0.581142	0.70291	96.4	99.8	FALSE	0	0	0	0	0	TRUE	TRUE	TRUE
ALKBH4	ALKBH4	Q9NXW9	109	ALKBH4 Y109	RRKQDYGPKVN			1	0.286638	0.307138	2.2	1.4	FALSE	0	0	0	0	0	FALSE	FALSE	FALSE
ALKBH4	ALKBH4	Q9NXW9	158	ALKBH4 Y158	QCNLDYCPERG			1	0.349611	0.384876	12.4	14.3	FALSE	0	0	0	0	0	FALSE	FALSE	FALSE
ALKBH5	ALKBH5	Q6P6C2	51	ALKBH5 Y51	AAAEPYPVSGA		1		0.317994	0.346482	5.6	5.5	FALSE	1	0	0	0	0	FALSE	FALSE	FALSE
ALKBH5	ALKBH5	Q6P6C2	60	ALKBH5 Y60	GAKRKYQEDSD		3	3	0.424392	0.383754	44	13.9	FALSE	1	0	0	0	0	FALSE	FALSE	FALSE
ALKBH5	ALKBH5	Q6P6C2	71	ALKBH5 Y71	PERSDYEEQQL		3	13	0.385207	0.399274	25	19.6	FALSE	1	0	0	0	0	FALSE	FALSE	FALSE
ALKBH5	ALKBH5	Q6P6C2	372	ALKBH5 Y372	YWRKSYESSED			1	0.406556	0.407686	35	22.9	FALSE	1	0	0	0	0	FALSE	FALSE	FALSE
ALKBH8	ALKBH8	Q96BT7	345	ALKBH8 Y345	PCNCSYPLVCD			1	0.459126	0.510254	62	71.1	FALSE	0	0	0	0	0	FALSE	FALSE	FALSE
ALMS1	ALMS1	Q8TCU4	339	ALMS1 Y339	KDCDRYDDLCS			1	0.42983	0.421159	46.8	28.8	FALSE	1	0	0	0	0	FALSE	FALSE	FALSE
ALMS1	ALMS1	Q8TCU4	345	ALMS1 Y345	DDLCSYMSWKT			1	0.423895	0.479447	43.8	57.1	FALSE	1	0	0	0	0	FALSE	FALSE	FALSE
ALMS1	ALMS1	Q8TCU4	394	ALMS1 Y394	DAARSYGQYWT			1	0.480725	0.487583	72.1	61.2	FALSE	1	0	0	0	0	FALSE	FALSE	FALSE
ALMS1	ALMS1	Q8TCU4	397	ALMS1 Y397	RSYGQYWTQED			4	0.493354	0.520212	77.3	75.2	FALSE	1	0	0	0	0	FALSE	FALSE	FALSE
ALMS1	ALMS1	Q8TCU4	453	ALMS1 Y453	TRESEYHSSDL			7	0.398728	0.393858	31.3	17.5	FALSE	1	0	0	0	0	FALSE	FALSE	FALSE
ALMS1	ALMS1	Q8TCU4	632	ALMS1 Y632	KPGTFYQQELP			1	0.4298	0.50797	46.8	70.2	FALSE	1	0	0	0	0	FALSE	FALSE	FALSE
ALMS1	ALMS1	Q8TCU4	764	ALMS1 Y764	VQSSSYSQREK			1	0.433584	0.501276	48.9	67	FALSE	1	0	0	0	0	FALSE	FALSE	FALSE
ALMS1	ALMS1	Q8TCU4	811	ALMS1 Y811	VPSSAYSHREK			1	0.396734	0.484147	30.4	59.5	FALSE	1	0	0	0	0	FALSE	FALSE	FALSE
ALMS1	ALMS1	Q8TCU4	871	ALMS1 Y871	KPSAFYQQTLP		1		0.438758	0.485267	51.7	60.1	FALSE	1	0	0	0	0	FALSE	FALSE	FALSE
ALMS1	ALMS1	Q8TCU4	1050	ALMS1 Y1050	VQSSSYPQREK			1	0.34249	0.377382	10.4	12.1	FALSE	1	0	0	0	0	FALSE	FALSE	FALSE
ALMS1	ALMS1	Q8TCU4	1060	ALMS1 Y1060	KPSVLYPQVLS		1	1	0.474997	0.576148	69.6	91.1	FALSE	1	0	0	0	0	FALSE	FALSE	FALSE
ALMS1	ALMS1	Q8TCU4	1107	ALMS1 Y1107	KPGIFYQQTLP		1		0.488606	0.509355	75.4	70.8	FALSE	1	0	0	0	0	FALSE	FALSE	FALSE
ALMS1	ALMS1	Q8TCU4	1192	ALMS1 Y1192	VLSTFYSQREK			4	0.410416	0.544774	37	83.7	FALSE	1	0	0	0	0	FALSE	FALSE	FALSE
ALMS1	ALMS1	Q8TCU4	1249	ALMS1 Y1249	KPGIFYQQVLP		1		0.526922	0.578043	87.7	91.5	FALSE	1	0	0	0	0	FALSE	FALSE	FALSE
ALMS1	ALMS1	Q8TCU4	1297	ALMS1 Y1297	KPSIFYQQSLP		1	2	0.475337	0.504014	69.8	68.3	FALSE	1	0	0	0	0	FALSE	FALSE	FALSE
ALMS1	ALMS1	Q8TCU4	1344	ALMS1 Y1344	KPGVFYQQVLP		1	1	0.516666	0.58924	85	93.5	FALSE	1	0	0	0	0	FALSE	TRUE	TRUE
ALMS1	ALMS1	Q8TCU4	1392	ALMS1 Y1392	KPSIFYQQSLP		1		0.475337	0.504014	69.8	68.3	FALSE	1	0	0	0	0	FALSE	FALSE	FALSE
ALMS1	ALMS1	Q8TCU4	1712	ALMS1 Y1712	VSSSLYSYREK			2	0.415361	0.536194	39.6	81	FALSE	1	0	0	0	0	FALSE	FALSE	FALSE
ALMS1	ALMS1	Q8TCU4	1940	ALMS1 Y1940	TVPLSYYSRRE			1	0.458654	0.496482	61.8	65	FALSE	1	0	0	0	0	FALSE	FALSE	FALSE
ALMS1	ALMS1	Q8TCU4	1941	ALMS1 Y1941	VPLSYYSRREK			1	0.422262	0.491348	43	62.8	FALSE	1	0	0	0	0	FALSE	FALSE	FALSE
ALMS1	ALMS1	Q8TCU4	3277	ALMS1 Y3277	GSTKMYYVPQL		1		0.490796	0.501468	76.3	67.1	FALSE	1	0	0	0	0	FALSE	FALSE	FALSE
ALMS1	ALMS1	Q8TCU4	3278	ALMS1 Y3278	STKMYYVPQLR			2	0.417129	0.466171	40.5	50.7	FALSE	1	0	0	0	0	FALSE	FALSE	FALSE
ALMS1	ALMS1	Q8TCU4	3337	ALMS1 Y3337	HKEGIYSKRVV			3	0.394577	0.459659	29.4	47.5	FALSE	1	0	0	0	0	FALSE	FALSE	FALSE
ALMS1	ALMS1	Q8TCU4	4123	ALMS1 Y4123	RSKRIYEQLPE			4	0.465247	0.47815	65	56.5	FALSE	1	0	0	0	0	FALSE	FALSE	FALSE
ALOX12	ALOX12	P18054	295	ALOX12 Y295	RGEKQYLAAPL			2	0.393416	0.396709	28.8	18.6	FALSE	0	0	0	0	0	FALSE	FALSE	FALSE
ALOX12	ALOX12	P18054	395	ALOX12 Y395	IPHIRYTMEIN			1	0.508169	0.549888	82.6	85.1	FALSE	0	0	0	0	0	FALSE	FALSE	FALSE
ALOX12B	ALOX12B	O75342	4	ALOX12B Y4	__MATYKVRVA		1		0.372806	0.388586	19.9	15.7	FALSE	1	0	0	0	0	FALSE	FALSE	FALSE
ALOX12B	ALOX12B	O75342	318	ALOX12B Y318	IYLADYRIMEG			1	0.440764	0.428786	52.8	32.2	FALSE	1	0	0	0	0	FALSE	FALSE	FALSE
ALOX12B	ALOX12B	O75342	496	ALOX12B Y496	QDLPGYYYRDD			1	0.499297	0.497163	79.5	65.4	FALSE	1	0	0	0	0	FALSE	FALSE	FALSE
ALOX12B	ALOX12B	O75342	497	ALOX12B Y497	DLPGYYYRDDS			1	0.483587	0.477783	73.3	56.3	FALSE	1	0	0	0	0	FALSE	FALSE	FALSE
ALOX15	ALOX15	P16050	4	ALOX15 Y4	__MGLYRIRVS		1		0.332377	0.363068	8.1	8.5	FALSE	0	0	0	0	0	FALSE	FALSE	FALSE
ALOXE3	ALOXE3	Q9BYJ1	434	ALOXE3 Y434	LCHPIYKLLLP			1	0.487068	0.527961	74.8	78.1	FALSE	0	0	0	0	0	FALSE	FALSE	FALSE
NAT10	ALP	Q9H0A0	416	NAT10 Y416	STINGYEGTGR		1	10	0.32352	0.355793	6.5	7	FALSE	1	0	0	0	0	FALSE	FALSE	FALSE
NAT10	ALP	Q9H0A0	635	NAT10 Y635	AVHPDYQGMGY		1		0.3631	0.422054	16.4	29.1	FALSE	1	0	0	0	0	FALSE	FALSE	FALSE
NAT10	ALP	Q9H0A0	820	NAT10 Y820	ALFLPYDLKRL		1	1	0.357155	0.39381	14.5	17.5	FALSE	1	0	0	0	0	FALSE	FALSE	FALSE
NAT10	ALP	Q9H0A0	963	NAT10 Y963	MDLSEYIIRGD		1	4	0.35657	0.369167	14.3	9.9	FALSE	1	0	0	0	0	FALSE	FALSE	FALSE
ALPK3	AlphaK1	Q96L96	305	ALPK3 Y305	CIVTGYPEPEV			1	0.491749	0.464846	76.6	50	FALSE	0	0	0	0	0	FALSE	FALSE	FALSE
ALPK3	AlphaK1	Q96L96	322	ALPK3 Y322	TELDRYCGLPK			1	0.408033	0.438958	35.8	37.1	FALSE	0	0	0	0	0	FALSE	FALSE	FALSE
ALPK3	AlphaK1	Q96L96	342	ALPK3 Y342	HTLQLYRCREE			1	0.374436	0.326059	20.5	2.8	FALSE	0	0	0	0	0	FALSE	FALSE	FALSE
ALPK3	AlphaK1	Q96L96	1632	ALPK3 Y1632	QAKVIYGLEPI			1	0.421366	0.462606	42.6	48.9	FALSE	0	0	0	0	0	FALSE	FALSE	FALSE
ALPK2	AlphaK2	Q86TB3	1975	ALPK2 Y1975	LIQRNYKLAAQ			1	0.445597	0.449662	55.3	42.4	FALSE	0	0	0	0	0	FALSE	FALSE	FALSE
ALPK1	AlphaK3	Q96QP1	119	ALPK1 Y119	VDRFLYGLDVS			1	0.359386	0.409463	15.3	23.7	FALSE	0	0	0	0	0	FALSE	FALSE	FALSE
ALPK1	AlphaK3	Q96QP1	717	ALPK1 Y717	HSRPSYRSASW			1	0.556582	0.467153	93.6	51.2	FALSE	0	0	0	0	0	TRUE	FALSE	TRUE
ALPK1	AlphaK3	Q96QP1	1037	ALPK1 Y1037	VYLGDYLTVKK			1	0.46569	0.528772	65.2	78.3	FALSE	0	0	0	0	0	FALSE	FALSE	FALSE
LSM14A	alphaSNBP(A)	Q8ND56	7	LSM14A Y7	SGGTPYIGSKI			1	0.369164	0.461332	18.5	48.4	FALSE	1	0	0	0	0	FALSE	FALSE	FALSE
LSM14A	alphaSNBP(A)	Q8ND56	22	LSM14A Y22	KAEIRYEGILY		1		0.428505	0.529178	46.2	78.5	FALSE	1	0	0	0	0	FALSE	FALSE	FALSE
LSM14A	alphaSNBP(A)	Q8ND56	27	LSM14A Y27	YEGILYTIDTE		1		0.51754	0.536435	85.3	81.1	FALSE	1	0	0	0	0	FALSE	FALSE	FALSE
LSM14A	alphaSNBP(A)	Q8ND56	64	LSM14A Y64	DEVFEYIIFRG			1	0.366679	0.401098	17.7	20.2	FALSE	1	0	0	0	0	FALSE	FALSE	FALSE
LSM14A	alphaSNBP(A)	Q8ND56	111	LSM14A Y111	QSMGSYGPFGR			3	0.376316	0.398638	21.3	19.3	FALSE	1	0	0	0	0	FALSE	FALSE	FALSE
LSM14A	alphaSNBP(A)	Q8ND56	362	LSM14A Y362	LGPNCYYDKTK			4	0.397616	0.436429	30.8	35.8	FALSE	1	0	0	0	0	FALSE	FALSE	FALSE
LSM14A	alphaSNBP(A)	Q8ND56	363	LSM14A Y363	GPNCYYDKTKS			5	0.401614	0.484088	32.6	59.5	FALSE	1	0	0	0	0	FALSE	FALSE	FALSE
LSM14A	alphaSNBP(A)	Q8ND56	409	LSM14A Y409	RGRGGYRGRGG		1		0.271627	0.300895	1.2	1.1	FALSE	1	0	0	0	0	FALSE	FALSE	FALSE
LSM14A	alphaSNBP(A)	Q8ND56	455	LSM14A Y455	FADFEYRKTTA			28	0.326783	0.33973	7	4.5	FALSE	1	0	0	0	0	FALSE	FALSE	FALSE
ALPI	ALPI	P09923	179	ALPI Y179	SPAGTYAHTVN		1		0.542551	0.563263	91.3	88.5	FALSE	0	0	0	0	0	FALSE	FALSE	FALSE
ALPL	ALPL	P05186	117	ALPL Y117	GTATAYLCGVK		1		0.386666	0.491094	25.6	62.7	TRUE	0	0	0	0	0	FALSE	FALSE	FALSE
ALPP	ALPP	P05187	182	ALPP Y182	SPAGTYAHTVN		1		0.542551	0.563263	91.3	88.5	FALSE	0	0	0	0	0	FALSE	FALSE	FALSE
ALPP	ALPP	P05187	191	ALPP Y191	VNRNWYSDADV			1	0.496895	0.504385	78.6	68.5	FALSE	0	0	0	0	0	FALSE	FALSE	FALSE
ALPP	ALPP	P05187	239	ALPP Y239	TPDPEYPDDYS		1		0.380107	0.347932	22.7	5.7	FALSE	0	0	0	0	0	FALSE	FALSE	FALSE
ALPP	ALPP	P05187	243	ALPP Y243	EYPDDYSQGGT		1		0.455062	0.491494	60	62.8	FALSE	0	0	0	0	0	FALSE	FALSE	FALSE
ALPP	ALPP	P05187	410	ALPP Y410	RDRKAYTVLLY		1		0.518514	0.567865	85.6	89.5	FALSE	0	0	0	0	0	FALSE	FALSE	FALSE
ALPP	ALPP	P05187	415	ALPP Y415	YTVLLYGNGPG		1		0.453553	0.458089	59.2	46.6	FALSE	0	0	0	0	0	FALSE	FALSE	FALSE
ALPP	ALPP	P05187	421	ALPP Y421	GNGPGYVLKDG		2		0.463911	0.443075	64.3	39	FALSE	0	0	0	0	0	FALSE	FALSE	FALSE
ALPP	ALPP	P05187	441	ALPP Y441	SGSPEYRQQSA		1		0.373539	0.393422	20.2	17.3	FALSE	0	0	0	0	0	FALSE	FALSE	FALSE
ALPG	ALPPL2	P10696	188	ALPG Y188	VNRNWYSDADV			1	0.496895	0.504385	78.6	68.5	FALSE	0	0	0	0	0	FALSE	FALSE	FALSE
ALPG	ALPPL2	P10696	225	ALPG Y225	GGGRKYMFPMG		1		0.42916	0.424953	46.5	30.4	FALSE	0	0	0	0	0	FALSE	FALSE	FALSE
ALPG	ALPPL2	P10696	236	ALPG Y236	TPDPEYPDDYS		2		0.380107	0.347932	22.7	5.7	FALSE	0	0	0	0	0	FALSE	FALSE	FALSE
ALPG	ALPPL2	P10696	240	ALPG Y240	EYPDDYSQGGT		2		0.455062	0.491494	60	62.8	FALSE	0	0	0	0	0	FALSE	FALSE	FALSE
ALPG	ALPPL2	P10696	407	ALPG Y407	RDRKAYTVLLY		1		0.518514	0.567865	85.6	89.5	FALSE	0	0	0	0	0	FALSE	FALSE	FALSE
ALPG	ALPPL2	P10696	412	ALPG Y412	YTVLLYGNGPG		1		0.453553	0.458089	59.2	46.6	FALSE	0	0	0	0	0	FALSE	FALSE	FALSE
ALPG	ALPPL2	P10696	418	ALPG Y418	GNGPGYVLKDG		2		0.463911	0.443075	64.3	39	FALSE	0	0	0	0	0	FALSE	FALSE	FALSE
ALPG	ALPPL2	P10696	438	ALPG Y438	SGSPEYRQQSA		1		0.373539	0.393422	20.2	17.3	FALSE	0	0	0	0	0	FALSE	FALSE	FALSE
ALS2	ALS2	Q96Q42	1039	ALS2 Y1039	AKYTFYKDPRL			1	0.417144	0.46449	40.5	49.8	FALSE	0	0	0	0	0	FALSE	FALSE	FALSE
ALS2	ALS2	Q96Q42	1084	ALS2 Y1084	GLEDGYGEYRI			1	0.339247	0.416536	9.6	26.7	FALSE	0	0	0	0	0	FALSE	FALSE	FALSE
ALS2	ALS2	Q96Q42	1394	ALS2 Y1394	TLVAVYRMTYV			1	0.44779	0.464693	56.4	49.9	FALSE	0	0	0	0	0	FALSE	FALSE	FALSE
ALS2	ALS2	Q96Q42	1398	ALS2 Y1398	VYRMTYVGVGA			1	0.545389	0.567991	91.8	89.6	FALSE	0	0	0	0	0	FALSE	FALSE	FALSE
ALS2	ALS2	Q96Q42	1469	ALS2 Y1469	SPEPGYVVTSS		3	1	0.46008	0.48369	62.5	59.3	FALSE	0	0	0	0	0	FALSE	FALSE	FALSE
C2CD6	ALS2CR11	Q53TS8	129	C2CD6 Y129	ISLQHYANLFI			1	0.70708	0.684687	99.9	99.6	FALSE	0	0	0	0	0	TRUE	TRUE	TRUE
C2CD6	ALS2CR11	Q53TS8	177	C2CD6 Y177	QVPRRYDDKRN			16	0.365523	0.366605	17.4	9.3	FALSE	0	0	0	0	0	FALSE	FALSE	FALSE
C2CD6	ALS2CR11 iso4	Q53TS8-4	976	C2CD6 Y976	KDSQEYYSEIR			1	0.320568	0.409078	6	23.5	FALSE	0	0	0	0	0	FALSE	FALSE	FALSE
C2CD6	ALS2CR11 iso4	Q53TS8-4	1436	C2CD6 Y1436	KEQKSYYTKEE			1	0.401737	0.432433	32.7	33.9	FALSE	0	0	0	0	0	FALSE	FALSE	FALSE
C2CD6	ALS2CR11 iso4	Q53TS8-4	1437	C2CD6 Y1437	EQKSYYTKEEA			1	0.480047	0.516389	71.8	73.7	FALSE	0	0	0	0	0	FALSE	FALSE	FALSE
C2CD6	ALS2CR11 iso4	Q53TS8-4	1647	C2CD6 Y1647	IQSFQYKVVED			1	0.469051	0.492169	66.8	63.2	FALSE	0	0	0	0	0	FALSE	FALSE	FALSE
ALX3	ALX3	O95076	177	ALX3 Y177	FQKTHYPDVYA			1	0.562191	0.601342	94.3	95.1	FALSE	0	0	0	0	0	TRUE	TRUE	TRUE
ALX3	ALX3	O95076	181	ALX3 Y181	HYPDVYAREQL			1	0.514775	0.53852	84.5	81.7	FALSE	0	0	0	0	0	FALSE	FALSE	FALSE
ALX4	ALX4	Q9H161	66	ALX4 Y66	KSRARYGAGQQ			1	0.395319	0.450882	29.7	43	FALSE	0	0	0	0	0	FALSE	FALSE	FALSE
SLC35G6	AMAC1L3	P0C7Q6	210	SLC35G6 Y210	LGLLVYRSLHF			1	0.631843	0.525298	99.1	77	FALSE	0	0	0	0	0	TRUE	FALSE	TRUE
AMACR	AMACR	Q9UHK6	126	AMACR Y126	GHDINYLALSG		1		0.573764	0.562012	95.7	88.2	TRUE	0	0	0	0	0	TRUE	FALSE	TRUE
AMACR	AMACR	Q9UHK6	365	AMACR Y365	SREEIYQLNSD		1		0.362484	0.343401	16.2	5	TRUE	0	0	0	0	0	FALSE	FALSE	FALSE
AMACR	AMACR iso2	Q9UHK6-2	126	AMACR Y126	GHDINYLALSG			1	0.573764	0.562012	95.7	88.2	TRUE	0	0	0	0	0	TRUE	FALSE	TRUE
AMBN	AMBN	Q9NP70	395	AMBN Y395	ELADVYRTYDA			1	0.42624	0.438306	45	36.7	FALSE	0	0	0	0	0	FALSE	FALSE	FALSE
AMBRA1	AMBRA1	Q9C0C7	814	AMBRA1 Y814	FLLPEYLPYAG		1	3	0.431544	0.44752	47.8	41.3	TRUE	0	0	0	0	0	FALSE	FALSE	FALSE
AMBRA1	AMBRA1	Q9C0C7	1026	AMBRA1 Y1026	GLGLAYGTNKG			1	0.408733	0.450109	36.1	42.6	TRUE	0	0	0	0	0	FALSE	FALSE	FALSE
AMD1	AMD1	P17707	63	AMD1 Y63	DKQEAYVLSES		1		0.404691	0.395888	34.1	18.3	FALSE	0	0	0	0	0	FALSE	FALSE	FALSE
AMD1	AMD1	P17707	112	AMD1 Y112	IQSFFYSRKNF			1	0.48129	0.501505	72.4	67.1	FALSE	0	0	0	0	0	FALSE	FALSE	FALSE
AMDHD1	AMDHD1	Q96NU7	404	AMDHD1 Y404	WEHLIYQFGGH			1	0.443316	0.410683	54.2	24.1	FALSE	0	0	0	0	0	FALSE	FALSE	FALSE
AMDHD1	AMDHD1	Q96NU7	415	AMDHD1 Y415	HELIEYVIAKG			1	0.469528	0.474774	67	54.9	FALSE	0	0	0	0	0	FALSE	FALSE	FALSE
AMH	AMH	P03971	195	AMH Y195	SRDTRYLVLAV		1	1	0.509543	0.555223	83	86.5	FALSE	0	0	0	0	0	FALSE	FALSE	FALSE
JAML	AMICA1	Q86YT9	69	JAML Y69	HAKDEYVLYYY			1	0.480651	0.50568	72.1	69.1	FALSE	0	0	0	0	0	FALSE	FALSE	FALSE
JAML	AMICA1	Q86YT9	73	JAML Y73	EYVLYYYSNLS			1	0.546444	0.578011	92	91.5	FALSE	0	0	0	0	0	FALSE	FALSE	FALSE
JAML	AMICA1	Q86YT9	74	JAML Y74	YVLYYYSNLSV			1	0.667107	0.780205	99.7	99.9	FALSE	0	0	0	0	0	TRUE	TRUE	TRUE
JAML	AMICA1	Q86YT9	339	JAML Y339	GEKHIYSPIIV			3	0.464902	0.611122	64.8	96.1	FALSE	0	0	0	0	0	FALSE	TRUE	TRUE
RUNX1	AML1	Q01196	254	RUNX1 Y254	SPPWSYDQSYQ			2	0.506941	0.468592	82.1	51.9	FALSE	0	0	0	0	0	FALSE	FALSE	FALSE
RUNX1	AML1	Q01196	258	RUNX1 Y258	SYDQSYQYLGS			1	0.557965	0.563247	93.7	88.5	FALSE	0	0	0	0	0	TRUE	FALSE	TRUE
RUNX1	AML1	Q01196	453	RUNX1 Y453	AVWRPY_____			19	0.406083	0.459035	34.8	47.1	FALSE	0	0	0	0	0	FALSE	FALSE	FALSE
RUNX2	AML3	Q13950	521	RUNX2 Y521	SVWRPY_____		1	1	0.412315	0.465223	38	50.2	FALSE	0	0	0	0	0	FALSE	FALSE	FALSE
AMN1	AMN1	Q8IY45	25	AMN1 Y25	KNISRYLTDIK			1	0.413713	0.458111	38.7	46.6	FALSE	0	0	0	0	0	FALSE	FALSE	FALSE
AMOT	AMOT	Q4VCS5	109	AMOT Y109	EELPTYEEAKV			1	0.453975	0.414876	59.5	25.9	FALSE	1	0	0	0	0	FALSE	FALSE	FALSE
AMOT	AMOT	Q4VCS5	420	AMOT Y420	PSSASYQPVPA			6	0.445209	0.479382	55.1	57.1	FALSE	1	0	0	0	0	FALSE	FALSE	FALSE
AMOT	AMOT	Q4VCS5	527	AMOT Y527	LAEKEYEGSED			4	0.277427	0.297619	1.5	0.9	FALSE	1	0	0	0	0	FALSE	FALSE	FALSE
AMOT	AMOT	Q4VCS5	599	AMOT Y599	KKKQVYVDKVE			1	0.415885	0.420068	39.9	28.3	FALSE	1	0	0	0	0	FALSE	FALSE	FALSE
AMOT	AMOT	Q4VCS5	719	AMOT Y719	SPNTSYDTALE		1		0.445283	0.520475	55.2	75.3	FALSE	1	0	0	0	0	FALSE	FALSE	FALSE
AMOT	AMOT	Q4VCS5	836	AMOT Y836	DYRAEYVPSTP			8	0.373309	0.418439	20.1	27.5	FALSE	1	0	0	0	0	FALSE	FALSE	FALSE
AMOTL1	AMOTL1	Q8IY63	191	AMOTL1 Y191	EELPTYEEAKA		2	22	0.455712	0.417043	60.4	26.9	FALSE	1	0	0	0	0	FALSE	FALSE	FALSE
AMOTL1	AMOTL1	Q8IY63	218	AMOTL1 Y218	AVGHGYYMAGG		1	140	0.427319	0.507475	45.6	70	FALSE	1	0	0	0	0	FALSE	FALSE	FALSE
AMOTL1	AMOTL1	Q8IY63	219	AMOTL1 Y219	VGHGYYMAGGT			46	0.42561	0.47165	44.7	53.4	FALSE	1	0	0	0	0	FALSE	FALSE	FALSE
AMOTL1	AMOTL1	Q8IY63	546	AMOTL1 Y546	AAEGHYASQNK			1	0.478129	0.548383	71	84.7	FALSE	1	0	0	0	0	FALSE	FALSE	FALSE
AMOTL1	AMOTL1	Q8IY63	661	AMOTL1 Y661	ANMPEYNAPAL			7	0.417508	0.386214	40.6	14.9	FALSE	1	0	0	0	0	FALSE	FALSE	FALSE
AMOTL2	AMOTL2	Q9Y2J4	22	AMOTL2 Y22	QEQLRYGNLTE			1	0.523296	0.530714	86.8	79	FALSE	0	0	0	0	0	FALSE	FALSE	FALSE
AMOTL2	AMOTL2	Q9Y2J4	92	AMOTL2 Y92	AENTLYRLCPQ		1		0.354661	0.452058	13.7	43.5	FALSE	0	0	0	0	0	FALSE	FALSE	FALSE
AMOTL2	AMOTL2	Q9Y2J4	107	AMOTL2 Y107	EELPTYEEAKA	1	1		0.455712	0.417043	60.4	26.9	FALSE	0	0	0	0	0	FALSE	FALSE	FALSE
AMOTL2	AMOTL2	Q9Y2J4	573	AMOTL2 Y573	KWEQKYLEERA			1	0.388803	0.408405	26.6	23.2	FALSE	0	0	0	0	0	FALSE	FALSE	FALSE
AMPD1	AMPD1	P23109	356	AMPD1 Y356	FIKKSYQIDAD		1		0.417313	0.38849	40.6	15.7	FALSE	0	0	0	0	0	FALSE	FALSE	FALSE
AMPD1	AMPD1	P23109	576	AMPD1 Y576	NPSYTYYAYYM			1	0.608593	0.671771	98.4	99.3	FALSE	0	0	0	0	0	TRUE	TRUE	TRUE
AMPD1	AMPD1	P23109	580	AMPD1 Y580	TYYAYYMYANI			1	0.561588	0.660601	94.2	99	FALSE	0	0	0	0	0	TRUE	TRUE	TRUE
AMPD2	AMPD2	Q01433	145	AMPD2 Y145	LRSAPYEFPEE		2	33	0.402333	0.38976	33	16.1	FALSE	1	0	0	0	0	FALSE	FALSE	FALSE
AMPD2	AMPD2	Q01433	197	AMPD2 Y197	SDLQLYKEQGE		1	45	0.377052	0.352098	21.6	6.4	FALSE	1	0	0	0	0	FALSE	FALSE	FALSE
AMPD2	AMPD2	Q01433	254	AMPD2 Y254	FIREKYMALSL		1		0.497432	0.512627	78.8	72.2	FALSE	1	0	0	0	0	FALSE	FALSE	FALSE
AMPD2	AMPD2	Q01433	307	AMPD2 Y307	LEQHPYEHCEP			2	0.401229	0.441122	32.4	38.1	FALSE	1	0	0	0	0	FALSE	FALSE	FALSE
AMPD2	AMPD2	Q01433	494	AMPD2 Y494	KFNAKYNPIGE		1		0.384059	0.466364	24.5	50.8	FALSE	1	0	0	0	0	FALSE	FALSE	FALSE
AMPD2	AMPD2	Q01433	721	AMPD2 Y721	APVLQYLYYLA			1	0.582933	0.590647	96.5	93.8	FALSE	1	0	0	0	0	TRUE	TRUE	TRUE
AMPD2	AMPD2 iso2	Q01433-2	116	AMPD2 Y116	SDLQLYKEQGE			1	0.377052	0.352098	21.6	6.4	FALSE	0	0	0	0	0	FALSE	FALSE	FALSE
AMPD3	AMPD3	Q01432	170	AMPD3 Y170	YARLAYHRFPR		1		0.396381	0.449256	30.2	42.1	FALSE	0	0	0	0	0	FALSE	FALSE	FALSE
AMPD3	AMPD3	Q01432	433	AMPD3 Y433	LEESKYQYSEP			2	0.400623	0.437598	32.2	36.4	FALSE	0	0	0	0	0	FALSE	FALSE	FALSE
AMPD3	AMPD3	Q01432	435	AMPD3 Y435	ESKYQYSEPRL			1	0.574105	0.636167	95.7	97.9	FALSE	0	0	0	0	0	TRUE	TRUE	TRUE
AMPH	amphiphysin	P49418	145	AMPH Y145	RKLVDYDSARH			1	0.407088	0.424166	35.3	30.1	FALSE	0	0	0	0	0	FALSE	FALSE	FALSE
PRKAA1	AMPKA1	Q13131	190	PRKAA1 Y190	CGSPNYAAPEV			2	0.575484	0.54908	95.9	84.9	FALSE	1	0	0	0	0	TRUE	FALSE	TRUE
PRKAA1	AMPKA1	Q13131	247	PRKAA1 Y247	FYTPQYLNPSV			1	0.606957	0.560663	98.3	87.8	FALSE	1	0	0	0	0	TRUE	FALSE	TRUE
PRKAA1	AMPKA1	Q13131	294	PRKAA1 Y294	PEDPSYSSTMI		2	8	0.476301	0.517458	70.2	74.2	FALSE	1	0	0	0	0	FALSE	FALSE	FALSE
PRKAA1	AMPKA1	Q13131	352	PRKAA1 Y352	EAKDFYLATSP			1	0.382934	0.415675	24	26.3	FALSE	1	0	0	0	0	FALSE	FALSE	FALSE
PRKAA1	AMPKA1	Q13131	441	PRKAA1 Y441	KVVNPYYLRVR			2	0.379228	0.45766	22.4	46.4	FALSE	1	0	0	0	0	FALSE	FALSE	FALSE
PRKAA1	AMPKA1	Q13131	442	PRKAA1 Y442	VVNPYYLRVRR		1	8	0.395961	0.53443	30.1	80.3	FALSE	1	0	0	0	0	FALSE	FALSE	FALSE
PRKAA1	AMPKA1	Q13131	463	PRKAA1 Y463	MSLQLYQVDSR		1	1	0.406017	0.385485	34.7	14.6	FALSE	1	0	0	0	0	FALSE	FALSE	FALSE
PRKAA1	AMPKA1	Q13131	500	PRKAA1 Y500	GSVSNYRSCQR		1	21	0.418329	0.427951	41.1	31.8	FALSE	1	0	0	0	0	FALSE	FALSE	FALSE
PRKAA2	AMPKA2	P54646	179	PRKAA2 Y179	CGSPNYAAPEV			2	0.575484	0.54908	95.9	84.9	FALSE	1	0	0	0	0	TRUE	FALSE	TRUE
PRKAA2	AMPKA2	P54646	232	PRKAA2 Y232	RGGVFYIPEYL			1	0.442027	0.448441	53.4	41.7	FALSE	1	0	0	0	0	FALSE	FALSE	FALSE
PRKAA2	AMPKA2	P54646	324	PRKAA2 Y324	QLAVAYHLIID		1		0.525601	0.639824	87.4	98.1	FALSE	1	0	0	0	0	FALSE	TRUE	TRUE
PRKAA2	AMPKA2	P54646	436	PRKAA2 Y436	KVVNAYHLRVR	1			0.354769	0.418648	13.8	27.6	FALSE	1	0	0	0	0	FALSE	FALSE	FALSE
PRKAB1	AMPKB1	Q9Y478	92	PRKAB1 Y92	GGKEVYLSGSF			4	0.48639	0.442613	74.5	38.8	FALSE	1	0	0	0	0	FALSE	FALSE	FALSE
PRKAB1	AMPKB1	Q9Y478	187	PRKAB1 Y187	SPPGPYHQEPY		2	6	0.425439	0.423189	44.6	29.6	FALSE	1	0	0	0	0	FALSE	FALSE	FALSE
PRKAB1	AMPKB1	Q9Y478	261	PRKAB1 Y261	RYKKKYVTTLL			5	0.493137	0.521613	77.2	75.7	FALSE	1	0	0	0	0	FALSE	FALSE	FALSE
PRKAB2	AMPKB2	O43741	189	PRKAB2 Y189	SPPGPYGQEMY		1		0.448274	0.461321	56.7	48.4	FALSE	0	0	0	0	0	FALSE	FALSE	FALSE
PRKAB2	AMPKB2	O43741	194	PRKAB2 Y194	YGQEMYAFRSE			1	0.412598	0.501843	38.2	67.3	FALSE	0	0	0	0	0	FALSE	FALSE	FALSE
PRKAB2	AMPKB2	O43741	263	PRKAB2 Y263	RYKKKYVTTLL			5	0.493137	0.521613	77.2	75.7	FALSE	0	0	0	0	0	FALSE	FALSE	FALSE
PRKAG1	AMPKG1	P54619	107	PRKAG1 Y107	ALVQIYELEEH			2	0.456999	0.402761	61	20.9	FALSE	1	0	0	0	0	FALSE	FALSE	FALSE
PRKAG1	AMPKG1	P54619	272	PRKAG1 Y272	QHRSHYFEGVL			63	0.530135	0.536568	88.6	81.1	FALSE	1	0	0	0	0	FALSE	FALSE	FALSE
PRKAG2	AMPKG2	Q9UGJ0	180	PRKAG2 Y180	FPLESYKHEPE		1		0.335736	0.296674	8.8	0.9	FALSE	0	0	0	0	0	FALSE	FALSE	FALSE
PRKAG2	AMPKG2	Q9UGJ0	223	PRKAG2 Y223	ASPTHYAPSKA		1		0.535929	0.613252	89.9	96.3	FALSE	0	0	0	0	0	FALSE	TRUE	TRUE
AMY1C	AMY1	P0DUB6	77	AMY1C Y77	PWWERYQPVSY		1		0.403606	0.420857	33.6	28.6	FALSE	0	0	0	0	0	FALSE	FALSE	FALSE
AMY1C	AMY1	P0DUB6	82	AMY1C Y82	YQPVSYKLCTR		1		0.465795	0.482633	65.3	58.7	FALSE	0	0	0	0	0	FALSE	FALSE	FALSE
AMY1C	AMY1	P0DUB6	166	AMY1C Y166	GDIENYNDATQ			1	0.378799	0.360847	22.2	8	FALSE	0	0	0	0	0	FALSE	FALSE	FALSE
AMY1C	AMY1	P0DUB6	189	AMY1C Y189	ALGKDYVRSKI		1		0.323004	0.37123	6.4	10.4	FALSE	0	0	0	0	0	FALSE	FALSE	FALSE
AMY1C	AMY1	P0DUB6	197	AMY1C Y197	SKIAEYMNHLI			1	0.392197	0.418433	28.2	27.5	FALSE	0	0	0	0	0	FALSE	FALSE	FALSE
AMY1C	AMY1	P0DUB6	273	AMY1C Y273	VTEFKYGAKLG			1	0.318103	0.370161	5.6	10.2	FALSE	0	0	0	0	0	FALSE	FALSE	FALSE
AMY2A	AMY2A	P04746	67	AMY2A Y67	ENVAIYNPFRP			1	0.330435	0.397957	7.7	19.1	FALSE	0	0	0	0	0	FALSE	FALSE	FALSE
AMY2A	AMY2A	P04746	77	AMY2A Y77	PWWERYQPVSY		1		0.403606	0.420857	33.6	28.6	FALSE	0	0	0	0	0	FALSE	FALSE	FALSE
AMY2A	AMY2A	P04746	82	AMY2A Y82	YQPVSYKLCTR		1		0.465795	0.482633	65.3	58.7	FALSE	0	0	0	0	0	FALSE	FALSE	FALSE
AMY2A	AMY2A	P04746	166	AMY2A Y166	GDIENYNDATQ			1	0.378799	0.360847	22.2	8	FALSE	0	0	0	0	0	FALSE	FALSE	FALSE
AMY2A	AMY2A	P04746	189	AMY2A Y189	ALEKDYVRSKI			1	0.296845	0.349982	3.1	6.1	FALSE	0	0	0	0	0	FALSE	FALSE	FALSE
AMY2A	AMY2A	P04746	197	AMY2A Y197	SKIAEYMNHLI			2	0.392197	0.418433	28.2	27.5	FALSE	0	0	0	0	0	FALSE	FALSE	FALSE
AMY2A	AMY2A	P04746	273	AMY2A Y273	VTEFKYGAKLG			1	0.318103	0.370161	5.6	10.2	FALSE	0	0	0	0	0	FALSE	FALSE	FALSE
AMY2B	AMY2B	P19961	77	AMY2B Y77	PWWERYQPVSY		1		0.403606	0.420857	33.6	28.6	FALSE	0	0	0	0	0	FALSE	FALSE	FALSE
AMY2B	AMY2B	P19961	82	AMY2B Y82	YQPVSYKLCTR		1		0.465795	0.482633	65.3	58.7	FALSE	0	0	0	0	0	FALSE	FALSE	FALSE
AMY2B	AMY2B	P19961	166	AMY2B Y166	GDIENYNDATQ			1	0.378799	0.360847	22.2	8	FALSE	0	0	0	0	0	FALSE	FALSE	FALSE
AMY2B	AMY2B	P19961	189	AMY2B Y189	ALEKDYVRSKI			1	0.296845	0.349982	3.1	6.1	FALSE	0	0	0	0	0	FALSE	FALSE	FALSE
AMY2B	AMY2B	P19961	197	AMY2B Y197	SKIAEYMNHLI			1	0.392197	0.418433	28.2	27.5	FALSE	0	0	0	0	0	FALSE	FALSE	FALSE
AMY2B	AMY2B	P19961	273	AMY2B Y273	VTEFKYGAKLG			1	0.318103	0.370161	5.6	10.2	FALSE	0	0	0	0	0	FALSE	FALSE	FALSE
AMZ2	AMZ2	Q86W34	179	AMZ2 Y179	TMIDLYPRDSW			1	0.413708	0.347301	38.7	5.6	FALSE	0	0	0	0	0	FALSE	FALSE	FALSE
AMZ2	AMZ2	Q86W34	210	AMZ2 Y210	YGSDFYSMHYK			2	0.424556	0.527001	44.1	77.7	FALSE	0	0	0	0	0	FALSE	FALSE	FALSE
AMZ2	AMZ2	Q86W34	214	AMZ2 Y214	FYSMHYKGKVK			1	0.390488	0.426426	27.4	31	FALSE	0	0	0	0	0	FALSE	FALSE	FALSE
ANG	ANG	P03950	38	ANG Y38	FLTQHYDAKPQ			4	0.404663	0.416395	34.1	26.6	FALSE	0	0	0	0	0	FALSE	FALSE	FALSE
ANGEL1	ANGEL1	Q9UNK9	336	ANGEL1 Y336	GCAVCYKPTRF			1	0.437496	0.437093	51	36.2	FALSE	0	0	0	0	0	FALSE	FALSE	FALSE
ANGEL1	ANGEL1	Q9UNK9	351	ANGEL1 Y351	ASPVEYFRPGL		1		0.475083	0.46232	69.6	48.8	FALSE	0	0	0	0	0	FALSE	FALSE	FALSE
ANGEL1	ANGEL1	Q9UNK9	472	ANGEL1 Y472	FSHQLYQRKLQ		1	2	0.36635	0.414835	17.6	25.9	FALSE	0	0	0	0	0	FALSE	FALSE	FALSE
ANGEL2	ANGEL2	Q5VTE6	21	ANGEL2 Y21	VGRGRYPMFPH			1	0.376387	0.396277	21.3	18.5	FALSE	0	0	0	0	0	FALSE	FALSE	FALSE
ANGEL2	ANGEL2	Q5VTE6	187	ANGEL2 Y187	DNSHLYRHCRR			1	0.275428	0.371142	1.4	10.4	FALSE	0	0	0	0	0	FALSE	FALSE	FALSE
ANGEL2	ANGEL2	Q5VTE6	483	ANGEL2 Y483	VDYIFYSAEKE			1	0.406384	0.538342	34.9	81.7	FALSE	0	0	0	0	0	FALSE	FALSE	FALSE
ANGPT1	ANGPT1	Q15389	300	ANGPT1 Y300	NKSGIYTIYIN			1	0.481211	0.548612	72.3	84.8	FALSE	0	0	0	0	0	FALSE	FALSE	FALSE
ANGPT1	ANGPT1	Q15389	303	ANGPT1 Y303	GIYTIYINNMP			1	0.443858	0.560962	54.5	87.9	FALSE	0	0	0	0	0	FALSE	FALSE	FALSE
ANGPT1	ANGPT1	Q15389	386	ANGPT1 Y386	EGNRAYSQYDR			1	0.452449	0.50317	58.6	67.9	FALSE	0	0	0	0	0	FALSE	FALSE	FALSE
ANGPT1	ANGPT1	Q15389	389	ANGPT1 Y389	RAYSQYDRFHI			1	0.444353	0.494679	54.7	64.3	FALSE	0	0	0	0	0	FALSE	FALSE	FALSE
ANGPT1	ANGPT1	Q15389	401	ANGPT1 Y401	NEKQNYRLYLK			1	0.408609	0.440816	36.1	37.9	FALSE	0	0	0	0	0	FALSE	FALSE	FALSE
ANGPT1	ANGPT1	Q15389	404	ANGPT1 Y404	QNYRLYLKGHT			2	0.454657	0.494951	59.8	64.4	FALSE	0	0	0	0	0	FALSE	FALSE	FALSE
ANGPT2	ANGPT2	O15123	482	ANGPT2 Y482	WKGSGYSLKAT			1	0.446084	0.496099	55.6	64.9	FALSE	0	0	0	0	0	FALSE	FALSE	FALSE
ANGPTL2	ANGPTL2	Q9UKU9	426	ANGPTL2 Y426	RDHDVYTGNCA			1	0.388323	0.430094	26.4	32.9	FALSE	0	0	0	0	0	FALSE	FALSE	FALSE
ANGPTL2	ANGPTL2	Q9UKU9	433	ANGPTL2 Y433	GNCAHYQKGGW			1	0.526224	0.465882	87.6	50.6	FALSE	0	0	0	0	0	FALSE	FALSE	FALSE
ANGPTL2	ANGPTL2	Q9UKU9	453	ANGPTL2 Y453	LNGVWYRGGHY			1	0.353335	0.392279	13.4	16.9	FALSE	0	0	0	0	0	FALSE	FALSE	FALSE
ANGPTL2	ANGPTL2	Q9UKU9	462	ANGPTL2 Y462	HYRSRYQDGVY			1	0.490983	0.477372	76.3	56.1	FALSE	0	0	0	0	0	FALSE	FALSE	FALSE
ANGPTL2	ANGPTL2	Q9UKU9	467	ANGPTL2 Y467	YQDGVYWAEFR			1	0.400184	0.420005	32	28.3	FALSE	0	0	0	0	0	FALSE	FALSE	FALSE
ANGPTL2	ANGPTL2	Q9UKU9	476	ANGPTL2 Y476	FRGGSYSLKKV			1	0.435279	0.468125	49.7	51.6	FALSE	0	0	0	0	0	FALSE	FALSE	FALSE
ANGPTL7	ANGPTL7	O43827	145	ANGPTL7 Y145	RISGVYKLPPD			1	0.430845	0.402236	47.5	20.6	FALSE	0	0	0	0	0	FALSE	FALSE	FALSE
ANLN	anillin	Q9NQW6	671	ANLN Y671	DRDLLYSIDAY		3	37	0.414989	0.416379	39.4	26.6	FALSE	1	0	0	0	0	FALSE	FALSE	FALSE
ANLN	anillin	Q9NQW6	676	ANLN Y676	YSIDAYRSQRF			28	0.448681	0.442834	56.9	38.9	FALSE	1	0	0	0	0	FALSE	FALSE	FALSE
ANLN	anillin	Q9NQW6	1118	ANLN Y1118	QPDACYKPIGK		1	12	0.343833	0.415923	10.8	26.4	FALSE	1	0	0	0	0	FALSE	FALSE	FALSE
ANLN	anillin iso2	Q9NQW6-2	634	ANLN Y634	DRDLLYSIDAY	1			0.414989	0.416379	39.4	26.6	FALSE	0	0	0	0	0	FALSE	FALSE	FALSE
ANK1	ANK1	P16157	3	ANK1 Y3	___MPYSVGFR		3	78	0.444796	0.485252	54.9	60	FALSE	1	0	0	0	0	FALSE	FALSE	FALSE
ANK1	ANK1	P16157	100	ANK1 Y100	RELVNYGANVN			127	0.450432	0.476894	57.7	55.8	FALSE	1	0	0	0	0	FALSE	FALSE	FALSE
ANK1	ANK1	P16157	216	ANK1 Y216	HIAAHYENLNV		2	180	0.579791	0.583947	96.3	92.6	FALSE	1	0	0	0	0	TRUE	TRUE	TRUE
ANK1	ANK1	P16157	546	ANK1 Y546	HVAAKYGKVRV		1		0.419805	0.527082	41.9	77.8	FALSE	1	0	0	0	0	FALSE	FALSE	FALSE
ANK1	ANK1	P16157	603	ANK1 Y603	PAWNGYTPLHI		2	85	0.57033	0.558763	95.3	87.4	FALSE	1	0	0	0	0	TRUE	FALSE	TRUE
ANK1	ANK1	P16157	624	ANK1 Y624	RSLLQYGGSAN			3	0.443525	0.432361	54.3	33.8	FALSE	1	0	0	0	0	FALSE	FALSE	FALSE
ANK1	ANK1	P16157	702	ANK1 Y702	TTRMGYTPLHV			3	0.590002	0.565605	97.2	89	FALSE	1	0	0	0	0	TRUE	FALSE	TRUE
ANK1	ANK1	P16157	711	ANK1 Y711	HVASHYGNIKL			3	0.53949	0.636662	90.6	98	FALSE	1	0	0	0	0	FALSE	TRUE	TRUE
ANK1	ANK1	P16157	735	ANK1 Y735	KTKLGYSPLHQ			10	0.569853	0.601315	95.3	95.1	FALSE	1	0	0	0	0	TRUE	TRUE	TRUE
ANK1	ANK1	P16157	884	ANK1 Y884	QASKEYDEDSL		1		0.376738	0.358638	21.4	7.6	FALSE	1	0	0	0	0	FALSE	FALSE	FALSE
ANK1	ANK1	P16157	1073	ANK1 Y1073	RLCQDYDTIGP			107	0.422057	0.471886	42.9	53.5	FALSE	1	0	0	0	0	FALSE	FALSE	FALSE
ANK1	ANK1	P16157	1230	ANK1 Y1230	FATLLYKELTA			1	0.541303	0.511253	91	71.5	FALSE	1	0	0	0	0	FALSE	FALSE	FALSE
ANK1	ANK1	P16157	1259	ANK1 Y1259	GRLRCYCMTDD			5	0.461674	0.406201	63.1	22.3	FALSE	1	0	0	0	0	FALSE	FALSE	FALSE
ANK1	ANK1	P16157	1468	ANK1 Y1468	NMENLYTALQS		1		0.553354	0.591515	93.1	93.9	FALSE	1	0	0	0	0	TRUE	TRUE	TRUE
ANK1	ANK1	P16157	1750	ANK1 Y1750	GGSQEYEKVLV		1	2	0.380211	0.449835	22.8	42.5	FALSE	1	0	0	0	0	FALSE	FALSE	FALSE
ANK1	ANK1 iso11	P16157-11	216	ANK1 Y216	HIAAHYENLNV			1	0.579791	0.583947	96.3	92.6	FALSE	0	0	0	0	0	TRUE	TRUE	TRUE
ANK1	ANK1 iso11	P16157-11	1504	ANK1 Y1504	HTDRDYSLSPS			21	0.390571	0.416093	27.4	26.4	FALSE	0	0	0	0	0	FALSE	FALSE	FALSE
ANK2	ANK2	Q01484	50	ANK2 Y50	DKVVEYLKGGI			1	0.40076	0.406597	32.3	22.5	TRUE	0	0	0	0	0	FALSE	FALSE	FALSE
ANK2	ANK2	Q01484	148	ANK2 Y148	IDVVKYLLENG			1	0.461699	0.483409	63.1	59.1	TRUE	0	0	0	0	0	FALSE	FALSE	FALSE
ANK2	ANK2	Q01484	531	ANK2 Y531	ATTNGYTPLHI			7	0.574992	0.569601	95.8	89.9	TRUE	0	0	0	0	0	TRUE	FALSE	TRUE
ANK2	ANK2	Q01484	573	ANK2 Y573	HVAAKYGSLDV			1	0.56571	0.552673	94.8	85.8	TRUE	0	0	0	0	0	TRUE	FALSE	TRUE
ANK2	ANK2	Q01484	630	ANK2 Y630	TAKNGYTPLHI		2	42	0.5907	0.585447	97.3	92.9	TRUE	0	0	0	0	0	TRUE	TRUE	TRUE
ANK2	ANK2	Q01484	729	ANK2 Y729	HTKLGYTPLIV			13	0.618956	0.59071	98.8	93.8	TRUE	0	0	0	0	0	TRUE	TRUE	TRUE
ANK2	ANK2	Q01484	806	ANK2 Y806	AKRLGYISVVD			1	0.503157	0.517401	80.8	74.1	TRUE	0	0	0	0	0	FALSE	FALSE	FALSE
ANK2	ANK2	Q01484	1455	ANK2 Y1455	ITLPIYTKESE			1	0.487692	0.494894	75	64.4	TRUE	0	0	0	0	0	FALSE	FALSE	FALSE
ANK2	ANK2	Q01484	2548	ANK2 Y2548	SEEVSYEVTPK			1	0.338553	0.394697	9.5	17.8	TRUE	0	0	0	0	0	FALSE	FALSE	FALSE
ANK2	ANK2	Q01484	3811	ANK2 Y3811	EEEKLYLQTPT		1		0.357171	0.392167	14.5	16.9	TRUE	0	0	0	0	0	FALSE	FALSE	FALSE
ANK2	ANK2	Q01484	3907	ANK2 Y3907	KIIRRYVSSEG		1		0.458133	0.436939	61.6	36.1	TRUE	0	0	0	0	0	FALSE	FALSE	FALSE
ANK3	ANK3	Q12955	60	ANK3 Y60	EKALDYIKNGV			4	0.393998	0.364158	29	8.7	FALSE	1	0	0	0	0	FALSE	FALSE	FALSE
ANK3	ANK3	Q12955	245	ANK3 Y245	HIAAHYGNINV			18	0.556227	0.623047	93.5	97.1	FALSE	1	0	0	0	0	TRUE	TRUE	TRUE
ANK3	ANK3	Q12955	484	ANK3 Y484	AEVVRYLVQDG			2	0.514437	0.496689	84.4	65.1	FALSE	1	0	0	0	0	FALSE	FALSE	FALSE
ANK3	ANK3	Q12955	533	ANK3 Y533	ATTSGYTPLHL		6	323	0.574299	0.5792	95.7	91.7	FALSE	1	0	0	0	0	TRUE	FALSE	TRUE
ANK3	ANK3	Q12955	575	ANK3 Y575	HVAAKYGKLEV			4	0.505755	0.528539	81.7	78.3	FALSE	1	0	0	0	0	FALSE	FALSE	FALSE
ANK3	ANK3	Q12955	632	ANK3 Y632	AAKNGYTPLHI		2	42	0.576299	0.569136	95.9	89.8	FALSE	1	0	0	0	0	TRUE	FALSE	TRUE
ANK3	ANK3	Q12955	653	ANK3 Y653	TTLLEYGADAN		1		0.419076	0.39894	41.5	19.5	FALSE	1	0	0	0	0	FALSE	FALSE	FALSE
ANK3	ANK3	Q12955	731	ANK3 Y731	QTKMGYTPLHV			5	0.600701	0.566251	98	89.2	FALSE	1	0	0	0	0	TRUE	FALSE	TRUE
ANK3	ANK3	Q12955	740	ANK3 Y740	HVGCHYGNIKI			1	0.539089	0.634196	90.6	97.8	FALSE	1	0	0	0	0	FALSE	TRUE	TRUE
ANK3	ANK3	Q12955	808	ANK3 Y808	ARRLGYISVVD			1	0.497877	0.508547	79	70.4	FALSE	1	0	0	0	0	FALSE	FALSE	FALSE
ANK3	ANK3	Q12955	883	ANK3 Y883	GDTDKYLGPQD	1	1	2	0.40019	0.390399	32	16.2	FALSE	1	0	0	0	0	FALSE	FALSE	FALSE
ANK3	ANK3	Q12955	902	ANK3 Y902	LPAEGYMGFSL			2	0.433682	0.458165	48.9	46.7	FALSE	1	0	0	0	0	FALSE	FALSE	FALSE
ANK3	ANK3	Q12955	1366	ANK3 Y1366	EGKPIYVDCYG			7	0.479612	0.485827	71.6	60.3	FALSE	1	0	0	0	0	FALSE	FALSE	FALSE
ANK3	ANK3	Q12955	1654	ANK3 Y1654	SNINMYSSSLP		1		0.463009	0.548285	63.8	84.7	FALSE	1	0	0	0	0	FALSE	FALSE	FALSE
ANK3	ANK3	Q12955	2544	ANK3 Y2544	VTVLHYSGNVS			1	0.527229	0.554737	87.8	86.4	FALSE	1	0	0	0	0	FALSE	FALSE	FALSE
ANK3	ANK3	Q12955	3095	ANK3 Y3095	KTLPVYVSFVQ			1	0.500778	0.560389	80	87.7	FALSE	1	0	0	0	0	FALSE	FALSE	FALSE
ANK3	ANK3	Q12955	3133	ANK3 Y3133	TRGTFYTTRQQ			1	0.469287	0.548762	66.9	84.8	FALSE	1	0	0	0	0	FALSE	FALSE	FALSE
ANK3	ANK3	Q12955	3179	ANK3 Y3179	SEEVSYEFTSK			1	0.353753	0.410554	13.5	24.1	FALSE	1	0	0	0	0	FALSE	FALSE	FALSE
ANK3	ANK3	Q12955	3324	ANK3 Y3324	DDESIYQPVPV			1	0.335793	0.40061	8.8	20	FALSE	1	0	0	0	0	FALSE	FALSE	FALSE
ANK3	ANK3	Q12955	4177	ANK3 Y4177	GPIFDYGNISG			10	0.432981	0.48526	48.6	60	FALSE	1	0	0	0	0	FALSE	FALSE	FALSE
ANK3	ANK3	Q12955	4266	ANK3 Y4266	AKTKSYFPESQ		1	6	0.348959	0.36359	12.2	8.6	FALSE	1	0	0	0	0	FALSE	FALSE	FALSE
ANK3	ANK3	Q12955	4303	ANK3 Y4303	SPLAAYQKSLE		5	61	0.414585	0.439388	39.2	37.3	FALSE	1	0	0	0	0	FALSE	FALSE	FALSE
ANK3	ANK3 iso4	Q12955-4	28	ANK3 Y28	DANASYLRAAR			1	0.35067	0.394079	12.7	17.6	FALSE	0	0	0	0	0	FALSE	FALSE	FALSE
ANK3	ANK3 iso4	Q12955-4	848	ANK3 Y848	LSDGEYISDVE			3	0.368046	0.386022	18.1	14.8	FALSE	0	0	0	0	0	FALSE	FALSE	FALSE
ANK3	ANK3 iso4	Q12955-4	861	ANK3 Y861	NRCTWYKIPKV			10	0.398325	0.414835	31.2	25.9	FALSE	0	0	0	0	0	FALSE	FALSE	FALSE
ANK3	ANK3 iso4	Q12955-4	884	ANK3 Y884	GDTDKYLGPQD			14	0.40019	0.390399	32	16.2	FALSE	0	0	0	0	0	FALSE	FALSE	FALSE
ANK3	ANK3 iso4	Q12955-4	1461	ANK3 Y1461	ALRKRYSYLTE			1	0.519419	0.612895	85.8	96.3	FALSE	0	0	0	0	0	FALSE	TRUE	TRUE
ANK3	ANK3 iso4	Q12955-4	1463	ANK3 Y1463	RKRYSYLTEPG			4	0.444593	0.494363	54.8	64.1	FALSE	0	0	0	0	0	FALSE	FALSE	FALSE
ANK3	ANK3 iso4	Q12955-4	1614	ANK3 Y1614	FQQDDYFSDIS			1	0.354785	0.395684	13.8	18.2	FALSE	0	0	0	0	0	FALSE	FALSE	FALSE
ANK3	ANK3 iso5	Q12955-5	1454	ANK3 Y1454	ALRKRYSYLTE			2	0.519419	0.612895	85.8	96.3	FALSE	0	0	0	0	0	FALSE	TRUE	TRUE
ANK3	ANK3 iso5	Q12955-5	1456	ANK3 Y1456	RKRYSYLTEPG			4	0.444593	0.494363	54.8	64.1	FALSE	0	0	0	0	0	FALSE	FALSE	FALSE
ANK3	ANK3 iso5	Q12955-5	1607	ANK3 Y1607	FQQDDYFSDIS			1	0.354785	0.395684	13.8	18.2	FALSE	0	0	0	0	0	FALSE	FALSE	FALSE
ANK3	ANK3 iso5	Q12955-5	1750	ANK3 Y1750	AKTKSYFPESQ			1	0.348959	0.36359	12.2	8.6	FALSE	0	0	0	0	0	FALSE	FALSE	FALSE
ANK3	ANK3 iso5	Q12955-5	1787	ANK3 Y1787	SPLAAYQKSLE			2	0.414585	0.439388	39.2	37.3	FALSE	0	0	0	0	0	FALSE	FALSE	FALSE
ANKAR	ANKAR	Q7Z5J8	337	ANKAR Y337	KMKVPYLSSLL			1	0.464827	0.524096	64.8	76.6	FALSE	0	0	0	0	0	FALSE	FALSE	FALSE
ANKDD1A	ANKDD1A	Q495B1	433	ANKDD1A Y433	WKKLAYSWEFT			1	0.497037	0.501885	78.7	67.3	FALSE	0	0	0	0	0	FALSE	FALSE	FALSE
ANKEF1	ANKEF1	Q9NU02	454	ANKEF1 Y454	GGPPYYMIETY		1		0.449405	0.478267	57.2	56.6	FALSE	0	0	0	0	0	FALSE	FALSE	FALSE
ANKFN1	ANKFN1	Q8N957	255	ANKFN1 Y255	AWEWRYRLYRR			1	0.295366	0.361741	2.9	8.1	FALSE	0	0	0	0	0	FALSE	FALSE	FALSE
ANKFY1	ANKFY1	Q9P2R3	211	ANKFY1 Y211	SAQLLYKMIKS		1		0.44928	0.527676	57.1	78	FALSE	1	0	0	0	0	FALSE	FALSE	FALSE
ANKFY1	ANKFY1	Q9P2R3	1083	ANKFY1 Y1083	VNIFNYQVATK			1	0.426772	0.42833	45.3	32	FALSE	1	0	0	0	0	FALSE	FALSE	FALSE
ANKHD1	ANKHD1	Q8IWZ3	772	ANKHD1 Y772	PSFHPYQPLEC			6	0.49389	0.498812	77.5	66.1	FALSE	1	0	0	0	0	FALSE	FALSE	FALSE
ANKHD1	ANKHD1	Q8IWZ3	857	ANKHD1 Y857	QFTKEYLETKG			8	0.406556	0.428705	35	32.2	FALSE	1	0	0	0	0	FALSE	FALSE	FALSE
ANKHD1	ANKHD1	Q8IWZ3	1625	ANKHD1 Y1625	VNSSKYPSLLL		1		0.448966	0.515948	57	73.5	FALSE	1	0	0	0	0	FALSE	FALSE	FALSE
ANKHD1	ANKHD1	Q8IWZ3	1661	ANKHD1 Y1661	SLSTSYKTVSL		1	18	0.479722	0.576633	71.7	91.2	FALSE	1	0	0	0	0	FALSE	FALSE	FALSE
ANKIB1	ANKIB1	Q9P2G1	24	ANKIB1 Y24	LACQIYENNPQ			1	0.378073	0.395079	21.9	18	FALSE	0	0	0	0	0	FALSE	FALSE	FALSE
ANKIB1	ANKIB1	Q9P2G1	216	ANKIB1 Y216	EIEAEYAALDK		1		0.47473	0.535563	69.5	80.7	FALSE	0	0	0	0	0	FALSE	FALSE	FALSE
ANKIB1	ANKIB1	Q9P2G1	296	ANKIB1 Y296	PPPSGYNAWDT			1	0.517094	0.478223	85.1	56.5	FALSE	0	0	0	0	0	FALSE	FALSE	FALSE
ANKIB1	ANKIB1	Q9P2G1	562	ANKIB1 Y562	SSTGGYYRCTR			1	0.381005	0.455844	23.1	45.5	FALSE	0	0	0	0	0	FALSE	FALSE	FALSE
ANKK1	ANKK1	Q8NFD2	190	ANKK1 Y190	RGMLSYIPPEM			1	0.527263	0.41179	87.8	24.5	FALSE	0	0	0	0	0	FALSE	FALSE	FALSE
ANKK1	ANKK1	Q8NFD2	336	ANKK1 Y336	SDSGNYLKRAL			1	0.419202	0.444098	41.6	39.6	FALSE	0	0	0	0	0	FALSE	FALSE	FALSE
ANKLE2	ANKLE2	Q86XL3	199	ANKLE2 Y199	KEPPLYYGVCP			83	0.463092	0.550042	63.8	85.2	FALSE	1	0	0	0	0	FALSE	FALSE	FALSE
ANKLE2	ANKLE2	Q86XL3	200	ANKLE2 Y200	EPPLYYGVCPV			28	0.47905	0.480955	71.4	57.9	FALSE	1	0	0	0	0	FALSE	FALSE	FALSE
ANKLE2	ANKLE2	Q86XL3	206	ANKLE2 Y206	GVCPVYEDVPA		4	223	0.428227	0.459306	46	47.2	FALSE	1	0	0	0	0	FALSE	FALSE	FALSE
ANKLE2	ANKLE2	Q86XL3	217	ANKLE2 Y217	RNERIYVYENK			16	0.377249	0.438038	21.6	36.6	FALSE	1	0	0	0	0	FALSE	FALSE	FALSE
ANKLE2	ANKLE2	Q86XL3	219	ANKLE2 Y219	ERIYVYENKKE			21	0.343405	0.419231	10.7	27.9	FALSE	1	0	0	0	0	FALSE	FALSE	FALSE
ANKLE2	ANKLE2	Q86XL3	256	ANKLE2 Y256	RGICDYFPSPS			71	0.33538	0.353396	8.7	6.6	FALSE	1	0	0	0	0	FALSE	FALSE	FALSE
ANKLE2	ANKLE2	Q86XL3	476	ANKLE2 Y476	YLKGHYYVPLL			118	0.604462	0.620365	98.2	96.9	FALSE	1	0	0	0	0	TRUE	TRUE	TRUE
ANKLE2	ANKLE2	Q86XL3	477	ANKLE2 Y477	LKGHYYVPLLR			5	0.504107	0.566944	81.1	89.3	FALSE	1	0	0	0	0	FALSE	FALSE	FALSE
ANKLE2	ANKLE2	Q86XL3	509	ANKLE2 Y509	SHVSRYGGSPR		1		0.328964	0.361028	7.4	8	FALSE	1	0	0	0	0	FALSE	FALSE	FALSE
ANKLE2	ANKLE2	Q86XL3	918	ANKLE2 Y918	GSPGRYSPVHG			2	0.519963	0.555864	85.9	86.7	FALSE	1	0	0	0	0	FALSE	FALSE	FALSE
ANKMY2	ANKMY2	Q8IV38	340	ANKMY2 Y340	CKMVIYCDQTC			1	0.425449	0.44848	44.6	41.7	FALSE	0	0	0	0	0	FALSE	FALSE	FALSE
ANKRD1	ANKRD1	Q15327	274	ANKRD1 Y274	RLLIMYGADLN		1	21	0.440745	0.475752	52.7	55.4	FALSE	0	0	0	0	0	FALSE	FALSE	FALSE
ANKRD1	ANKRD1	Q15327	311	ANKRD1 Y311	LRENSYKTSRI			1	0.340725	0.378629	9.9	12.4	FALSE	0	0	0	0	0	FALSE	FALSE	FALSE
ANKRD11	ANKRD11	Q6UB99	109	ANKRD11 Y109	GIRAGYPLSER			1	0.310184	0.341922	4.6	4.7	FALSE	0	0	0	0	0	FALSE	FALSE	FALSE
ANKRD11	ANKRD11	Q6UB99	213	ANKRD11 Y213	ACNRGYYDVAK		1		0.446244	0.500032	55.7	66.5	FALSE	0	0	0	0	0	FALSE	FALSE	FALSE
ANKRD11	ANKRD11	Q6UB99	214	ANKRD11 Y214	CNRGYYDVAKQ		1		0.385186	0.466502	25	50.9	FALSE	0	0	0	0	0	FALSE	FALSE	FALSE
ANKRD11	ANKRD11	Q6UB99	391	ANKRD11 Y391	MEVKSYTKNNT		1		0.48913	0.477106	75.6	55.9	FALSE	0	0	0	0	0	FALSE	FALSE	FALSE
ANKRD11	ANKRD11	Q6UB99	1114	ANKRD11 Y1114	KEKSWYIADIF			1	0.464893	0.451796	64.8	43.4	FALSE	0	0	0	0	0	FALSE	FALSE	FALSE
ANKRD11	ANKRD11	Q6UB99	1850	ANKRD11 Y1850	CLSPGYYSPDY		1		0.561613	0.534255	94.2	80.3	FALSE	0	0	0	0	0	TRUE	FALSE	TRUE
ANKRD12	ANKRD12	Q6UB98	1150	ANKRD12 Y1150	EVTDAYTKEKQ			1	0.366934	0.459095	17.8	47.1	FALSE	0	0	0	0	0	FALSE	FALSE	FALSE
ANKRD12	ANKRD12	Q6UB98	1839	ANKRD12 Y1839	NPYFEYLHIRK		1		0.414292	0.559506	39	87.5	FALSE	0	0	0	0	0	FALSE	FALSE	FALSE
ANKRD12	ANKRD12	Q6UB98	1863	ANKRD12 Y1863	PQAPQYYDEYV			1	0.54693	0.517312	92	74.1	FALSE	0	0	0	0	0	FALSE	FALSE	FALSE
ANKRD12	ANKRD12	Q6UB98	1864	ANKRD12 Y1864	QAPQYYDEYVT		1	1	0.520308	0.530679	86	79	FALSE	0	0	0	0	0	FALSE	FALSE	FALSE
ANKRD13A	ANKRD13	Q8IZ07	91	ANKRD13A Y91	DPEMVYTVLQH			1	0.603711	0.580892	98.1	92.1	FALSE	0	0	0	0	0	TRUE	FALSE	TRUE
ANKRD13A	ANKRD13	Q8IZ07	99	ANKRD13A Y99	LQHRDYHNTSM		1		0.383872	0.411432	24.5	24.4	FALSE	0	0	0	0	0	FALSE	FALSE	FALSE
ANKRD13A	ANKRD13	Q8IZ07	470	ANKRD13A Y470	IPESYYVQDNG		1	5	0.484879	0.525924	73.9	77.3	FALSE	0	0	0	0	0	FALSE	FALSE	FALSE
ANKRD13A	ANKRD13	Q8IZ07	485	ANKRD13A Y485	LQDEDYEIMQF			13	0.444127	0.385907	54.6	14.7	FALSE	0	0	0	0	0	FALSE	FALSE	FALSE
ANKRD13A	ANKRD13	Q8IZ07	520	ANKRD13A Y520	SQTNTYDAQYE			25	0.465608	0.460569	65.2	48	FALSE	0	0	0	0	0	FALSE	FALSE	FALSE
ANKRD13A	ANKRD13	Q8IZ07	524	ANKRD13A Y524	TYDAQYERAIQ		1	56	0.395268	0.469533	29.7	52.4	FALSE	0	0	0	0	0	FALSE	FALSE	FALSE
ANKRD13B	ANKRD13B	Q86YJ7	489	ANKRD13B Y489	EAPRGYSMMGG			1	0.473901	0.526944	69.1	77.7	FALSE	0	0	0	0	0	FALSE	FALSE	FALSE
ANKRD13D	ANKRD13D	Q6ZTN6	176	ANKRD13D Y176	ETVSGYEAKVY			1	0.344024	0.387258	10.8	15.2	FALSE	0	0	0	0	0	FALSE	FALSE	FALSE
KANK1	ANKRD15	Q14678	324	KANK1 Y324	VRKRSYSAGNA		1	1	0.452862	0.466928	58.9	51.1	FALSE	1	0	0	0	0	FALSE	FALSE	FALSE
KANK1	ANKRD15	Q14678	770	KANK1 Y770	NINDNYLVGLK			2	0.396605	0.448283	30.3	41.6	FALSE	1	0	0	0	0	FALSE	FALSE	FALSE
ANKRD17	ANKRD17	O75179	888	ANKRD17 Y888	QLKKQYLEVKA			3	0.516266	0.552255	84.9	85.7	FALSE	1	0	0	0	0	FALSE	FALSE	FALSE
ANKRD17	ANKRD17	O75179	926	ANKRD17 Y926	LSEGDYARLQQ			42	0.484133	0.566894	73.5	89.3	FALSE	1	0	0	0	0	FALSE	FALSE	FALSE
ANKRD17	ANKRD17	O75179	1333	ANKRD17 Y1333	ADKGHYKFCEL		1		0.423317	0.426338	43.5	31	FALSE	1	0	0	0	0	FALSE	FALSE	FALSE
ANKRD17	ANKRD17	O75179	1593	ANKRD17 Y1593	PLPISYSQPEK		1		0.617295	0.5819	98.7	92.3	FALSE	1	0	0	0	0	TRUE	FALSE	TRUE
ANKRD17	ANKRD17	O75179	2038	ANKRD17 Y2038	TAKEHYPVSSP		1		0.403789	0.423944	33.7	29.9	FALSE	1	0	0	0	0	FALSE	FALSE	FALSE
ANKRD18A	ANKRD18A	Q8IVF6	325	ANKRD18A Y325	KKDAMYGNFML			1	0.386881	0.460402	25.7	47.9	FALSE	0	0	0	0	0	FALSE	FALSE	FALSE
ANKRD18B	ANKRD18B	A2A2Z9	609	ANKRD18B Y609	ELMNEYNYLKE			1	0.406292	0.506111	34.9	69.4	FALSE	0	0	0	0	0	FALSE	FALSE	FALSE
ANKRD18B	ANKRD18B	A2A2Z9	611	ANKRD18B Y611	MNEYNYLKEKL			1	0.442014	0.524595	53.4	76.8	FALSE	0	0	0	0	0	FALSE	FALSE	FALSE
ANKRD19P	ANKRD19	Q9H560	23	ANKRD19P Y23	SMDQEYAGRGY			1	0.335083	0.389759	8.7	16.1	FALSE	0	0	0	0	0	FALSE	FALSE	FALSE
ANKRD19P	ANKRD19	Q9H560	28	ANKRD19P Y28	YAGRGYHIRDW			1	0.551634	0.459389	92.8	47.3	FALSE	0	0	0	0	0	TRUE	FALSE	TRUE
ANKRD20A4	ANKRD20A4	Q4UJ75	815	ANKRD20A4 Y815	IKEDKYFQTSR			1	0.344902	0.366448	11	9.2	FALSE	0	0	0	0	0	FALSE	FALSE	FALSE
ANKRD24	ANKRD24	Q8TF21	253	ANKRD24 Y253	QDAAHYGALAG			1	0.530649	0.570478	88.8	90.1	FALSE	0	0	0	0	0	FALSE	FALSE	FALSE
KANK2	ANKRD25	Q63ZY3	100	KANK2 Y100	SRHSAYSYCGR		1	65	0.417379	0.532343	40.6	79.6	TRUE	1	0	0	1	0	FALSE	FALSE	FALSE
KANK2	ANKRD25	Q63ZY3	102	KANK2 Y102	HSAYSYCGRGF			10	0.540892	0.527906	90.9	78	TRUE	1	0	0	1	0	FALSE	FALSE	FALSE
KANK2	ANKRD25	Q63ZY3	111	KANK2 Y111	GFYPQYGALET			9	0.551396	0.594053	92.7	94.2	TRUE	1	0	0	1	0	TRUE	TRUE	TRUE
KANK2	ANKRD25	Q63ZY3	360	KANK2 Y360	QSLEPYGTGLR			3	0.361353	0.393282	15.8	17.2	TRUE	1	0	0	1	0	FALSE	FALSE	FALSE
KANK2	ANKRD25	Q63ZY3	702	KANK2 Y702	QNRAGYSPIML			1	0.491406	0.616359	76.5	96.5	TRUE	1	0	0	1	0	FALSE	TRUE	TRUE
ANKRD26	ANKRD26	Q9UPS8	296	ANKRD26 Y296	NLEATYGTVRT		9	65	0.44787	0.554323	56.5	86.2	FALSE	1	0	0	0	0	FALSE	FALSE	FALSE
ANKRD26	ANKRD26	Q9UPS8	493	ANKRD26 Y493	ESPERYLHLKP			6	0.482831	0.498211	73	65.9	FALSE	1	0	0	0	0	FALSE	FALSE	FALSE
ANKRD26	ANKRD26	Q9UPS8	1648	ANKRD26 Y1648	NSMENYLSKMQ			3	0.413801	0.45386	38.7	44.4	FALSE	1	0	0	0	0	FALSE	FALSE	FALSE
ANKRD26	ANKRD26 iso2	Q9UPS8-2	160	ANKRD26 Y160	KENKEYASSGP		1	1	0.371703	0.441821	19.4	38.4	FALSE	0	0	0	0	0	FALSE	FALSE	FALSE
ANKRD27	ANKRD27	Q96NW4	215	ANKRD27 Y215	QAVEIYVHHEI			1	0.452729	0.432999	58.8	34.1	FALSE	1	0	0	0	0	FALSE	FALSE	FALSE
ANKRD27	ANKRD27	Q96NW4	914	ANKRD27 Y914	TDRKEYVTVKI			1	0.415707	0.503764	39.8	68.2	FALSE	1	0	0	0	0	FALSE	FALSE	FALSE
ANKRD27	ANKRD27	Q96NW4	928	ANKRD27 Y928	WNSKLYDLPDE		2	9	0.479338	0.396354	71.5	18.5	FALSE	1	0	0	0	0	FALSE	FALSE	FALSE
ANKRD27	ANKRD27	Q96NW4	940	ANKRD27 Y940	FTRQFYFVHSA		1		0.437292	0.451446	50.9	43.2	FALSE	1	0	0	0	0	FALSE	FALSE	FALSE
ANKRD28	ANKRD28	O15084	1003	ANKRD28 Y1003	NAINRYTNTSK		1		0.493809	0.506914	77.4	69.7	FALSE	1	0	0	0	0	FALSE	FALSE	FALSE
ANKRD30A	ANKRD30A	Q9BXX3	1132	ANKRD30A Y1132	EKENKYFEDIK			3	0.327671	0.372566	7.2	10.8	FALSE	0	0	0	0	0	FALSE	FALSE	FALSE
ANKRD30B	ANKRD30B	Q9BXX2	1112	ANKRD30B Y1112	VKENKYFEDIK			3	0.345693	0.385716	11.2	14.6	FALSE	0	0	0	0	0	FALSE	FALSE	FALSE
ANKRD30B	ANKRD30B	Q9BXX2	1379	ANKRD30B Y1379	VSIKKYKYFSN			2	0.400079	0.428212	32	31.9	FALSE	0	0	0	0	0	FALSE	FALSE	FALSE
ANKRD31	ANKRD31	Q8N7Z5	406	ANKRD31 Y406	YSDHMYKMPEK			1	0.427306	0.433871	45.6	34.5	FALSE	0	0	0	0	0	FALSE	FALSE	FALSE
[truncated: 37,299 more rows]
