# Supplementary material for: Proximity-labeling proteomics reveals remodeled interactomes and altered localization of pathogenic SHP2 variants
Source: EMBO Rep. 2025 Dec 22;27(3):793–826. doi: 10.1038/s44319-025-00674-4 (PMC12894930; doi:10.1038/s44319-025-00674-4)
Supplement: Supplementary file 7 — Dataset EV5 [file 44319_2025_674_MOESM7_ESM.xlsx]

## Sheet: Dataset EV5 legend
Dataset EV5. Comparison of SHP2 BioGrid entires with SHP2 TurboID results.
(A) Full list of SHP2 interactor entries extracted from the BioGrid database. There are 328 unique interactors documented across 633 BioGrid entries.
(B) List of all proteins observed in the TurboID datasets, annotated based on whether they are observed in the SHP2 BioGrid list. 130 proteins from the BioGrid list are observed in the TurboID datasets.
(C) List of all proteins in the SHP2 BioGrid list that are statistically significantly enriched in at least one SHP2 TurboID dataset over the TurboID-only control.

## Sheet: A. Full SHP2 BioGrid list
#BioGRID Interaction ID	Entrez Gene Interactor A	Entrez Gene Interactor B	BioGRID ID Interactor A	BioGRID ID Interactor B	Systematic Name Interactor A	Systematic Name Interactor B	Official Symbol Interactor A	Official Symbol Interactor B	Synonyms Interactor A	Synonyms Interactor B	Experimental System	Experimental System Type	Author	Publication Source	Organism ID Interactor A	Organism ID Interactor B	Throughput	Score	Modification	Qualifications	Tags	Source Database	SWISS-PROT Accessions Interactor A	TREMBL Accessions Interactor A	REFSEQ Accessions Interactor A	SWISS-PROT Accessions Interactor B	TREMBL Accessions Interactor B	REFSEQ Accessions Interactor B	Ontology Term IDs	Ontology Term Names	Ontology Term Categories	Ontology Term Qualifier IDs	Ontology Term Qualifier Names	Ontology Term Types	Organism Name Interactor A	Organism Name Interactor B	Interactor Uniprot	TurboID hit
28749	10492	5781	115755	111745	RP1-3J17.2	-	SYNCRIP	PTPN11	GRY-RBP|GRYRBP|HNRNPQ|HNRPQ1|NSAP1|PP68|hnRNP-Q	BPTP3|CFC|NS1|PTP-1D|PTP2C|SH-PTP2|SH-PTP3|SHP2	Two-hybrid	physical	Harris CE (1999)	PUBMED:9847309	9606	9606	Low Throughput	-	-	-	-	BIOGRID	O60506	B7Z645|Q59GL1	NP_001240700|NP_006363|NP_001153145|NP_001153146|NP_001153147|NP_001153148|NP_001153149	Q06124	-	NP_001361554|NP_001317366|NP_002825|NP_542168	-	-	-	-	-	-	Homo sapiens	Homo sapiens	O60506
240210	1956	5781	108276	111745	-	-	EGFR	PTPN11	ERBB|ERBB1|HER1|NISBD2|PIG61|mENA	BPTP3|CFC|NS1|PTP-1D|PTP2C|SH-PTP2|SH-PTP3|SHP2	Affinity Capture-MS	physical	Schulze WX (2006)	PUBMED:16729043	9606	9606	Low Throughput	-	-	-	-	BIOGRID	P00533	-	NP_001333829|NP_001333828|NP_958440|NP_005219|NP_001333827|NP_001333826|NP_958441|NP_001333870|NP_958439	Q06124	-	NP_001361554|NP_001317366|NP_002825|NP_542168	-	-	-	-	-	-	Homo sapiens	Homo sapiens	P00533
240217	2064	5781	108376	111745	-	-	ERBB2	PTPN11	CD340|HER-2|HER-2/neu|HER2|MLN 19|NEU|NGL|TKR1	BPTP3|CFC|NS1|PTP-1D|PTP2C|SH-PTP2|SH-PTP3|SHP2	Affinity Capture-MS	physical	Schulze WX (2006)	PUBMED:16729043	9606	9606	Low Throughput	-	-	-	-	BIOGRID	P04626	F5H1T4|J3QLU9|X5DNK3	NP_001005862|NP_001276867|NP_001369735|NP_001369727|NP_001369726|NP_001369725|NP_001369724|NP_001369723|NP_001369722|NP_001369721|NP_001369720|NP_001369730|NP_001369729|NP_001369728|NP_001369714|NP_004439|NP_001369715|NP_001276866|NP_001369717|NP_001369712|NP_001369713|NP_001276865|NP_001369711|NP_001369716|NP_001369731|NP_001369732|NP_001369733|NP_001369718|NP_001369719	Q06124	-	NP_001361554|NP_001317366|NP_002825|NP_542168	-	-	-	-	-	-	Homo sapiens	Homo sapiens	P04626
240227	2066	5781	108378	111745	-	-	ERBB4	PTPN11	ALS19|HER4|p180erbB4	BPTP3|CFC|NS1|PTP-1D|PTP2C|SH-PTP2|SH-PTP3|SHP2	Affinity Capture-MS	physical	Schulze WX (2006)	PUBMED:16729043	9606	9606	Low Throughput	-	-	-	-	BIOGRID	Q15303	-	NP_005226|NP_001036064	Q06124	-	NP_001361554|NP_001317366|NP_002825|NP_542168	-	-	-	-	-	-	Homo sapiens	Homo sapiens	Q15303
251713	340205	5781	131013	111745	UNQ1825/PRO3438	-	TREML1	PTPN11	GLTL1825|PRO3438|TLT-1|TLT1|dJ238O23.3	BPTP3|CFC|NS1|PTP-1D|PTP2C|SH-PTP2|SH-PTP3|SHP2	Affinity Capture-Western	physical	Barrow AD (2004)	PUBMED:15128762	9606	9606	Low Throughput	-	-	-	-	BIOGRID	Q86YW5	-	NP_001258737|NP_001258736|NP_835468	Q06124	-	NP_001361554|NP_001317366|NP_002825|NP_542168	-	-	-	-	-	-	Homo sapiens	Homo sapiens	Q86YW5
258548	151888	5781	127411	111745	-	-	BTLA	PTPN11	BTLA1|CD272	BPTP3|CFC|NS1|PTP-1D|PTP2C|SH-PTP2|SH-PTP3|SHP2	Affinity Capture-Western	physical	Watanabe N (2003)	PUBMED:12796776	9606	9606	Low Throughput	-	-	-	-	BIOGRID	Q7Z6A9	-	NP_861445|NP_001078826	Q06124	-	NP_001361554|NP_001317366|NP_002825|NP_542168	-	-	-	-	-	-	Homo sapiens	Homo sapiens	Q7Z6A9
274602	1439	5781	107826	111745	CITF22-45C1.4	-	CSF2RB	PTPN11	CD131|CDw131|IL3RB|IL5RB|SMDP5	BPTP3|CFC|NS1|PTP-1D|PTP2C|SH-PTP2|SH-PTP3|SHP2	Affinity Capture-Western	physical	Bone H (1997)	PUBMED:9162089	9606	9606	Low Throughput	-	-	-	-	BIOGRID	P32927	Q6NSJ8	NP_000386	Q06124	-	NP_001361554|NP_001317366|NP_002825|NP_542168	-	-	-	-	-	-	Homo sapiens	Homo sapiens	P32927
274605	1439	5781	107826	111745	CITF22-45C1.4	-	CSF2RB	PTPN11	CD131|CDw131|IL3RB|IL5RB|SMDP5	BPTP3|CFC|NS1|PTP-1D|PTP2C|SH-PTP2|SH-PTP3|SHP2	Reconstituted Complex	physical	Bone H (1997)	PUBMED:9162089	9606	9606	Low Throughput	-	-	-	-	BIOGRID	P32927	Q6NSJ8	NP_000386	Q06124	-	NP_001361554|NP_001317366|NP_002825|NP_542168	-	-	-	-	-	-	Homo sapiens	Homo sapiens	P32927
274727	6774	5781	112651	111745	-	-	STAT3	PTPN11	ADMIO|APRF|HIES	BPTP3|CFC|NS1|PTP-1D|PTP2C|SH-PTP2|SH-PTP3|SHP2	Affinity Capture-Western	physical	Gunaje JJ (2001)	PUBMED:11594781	9606	9606	Low Throughput	-	-	-	-	BIOGRID	P40763	-	NP_644805|NP_003141|NP_001356447|NP_001356443|NP_001371920|NP_001371913|NP_001371917|NP_001356445|NP_001356446|NP_998827|NP_001371915|NP_001371914|NP_001356442|NP_001371918|NP_001371919|NP_001371921|NP_001371922|NP_001371916|NP_001356448|NP_001356449|NP_001356441	Q06124	-	NP_001361554|NP_001317366|NP_002825|NP_542168	-	-	-	-	-	-	Homo sapiens	Homo sapiens	P40763
274850	10818	5781	116031	111745	-	-	FRS2	PTPN11	FRS2A|FRS2alpha|SNT|SNT-1|SNT1	BPTP3|CFC|NS1|PTP-1D|PTP2C|SH-PTP2|SH-PTP3|SHP2	Two-hybrid	physical	Delahaye L (2000)	PUBMED:10650943	9606	9606	Low Throughput	-	-	-	-	BIOGRID	Q8WU20	L7RTG7	NP_006645|NP_001265286|NP_001265285|NP_001265284|NP_001265283|NP_001265282|NP_001265280|NP_001036020	Q06124	-	NP_001361554|NP_001317366|NP_002825|NP_542168	-	-	-	-	-	-	Homo sapiens	Homo sapiens	Q8WU20
274852	10818	5781	116031	111745	-	-	FRS2	PTPN11	FRS2A|FRS2alpha|SNT|SNT-1|SNT1	BPTP3|CFC|NS1|PTP-1D|PTP2C|SH-PTP2|SH-PTP3|SHP2	Affinity Capture-Western	physical	Delahaye L (2000)	PUBMED:10650943	9606	9606	Low Throughput	-	-	-	-	BIOGRID	Q8WU20	L7RTG7	NP_006645|NP_001265286|NP_001265285|NP_001265284|NP_001265283|NP_001265282|NP_001265280|NP_001036020	Q06124	-	NP_001361554|NP_001317366|NP_002825|NP_542168	-	-	-	-	-	-	Homo sapiens	Homo sapiens	Q8WU20
275028	8660	5781	114209	111745	-	-	IRS2	PTPN11	IRS-2	BPTP3|CFC|NS1|PTP-1D|PTP2C|SH-PTP2|SH-PTP3|SHP2	Affinity Capture-Western	physical	Argetsinger LS (1996)	PUBMED:8910607	9606	9606	Low Throughput	-	-	-	-	BIOGRID	Q9Y4H2	Q9P084	NP_003740	Q06124	-	NP_001361554|NP_001317366|NP_002825|NP_542168	-	-	-	-	-	-	Homo sapiens	Homo sapiens	Q9Y4H2
275523	2885	5781	109142	111745	-	-	GRB2	PTPN11	ASH|EGFRBP-GRB2|Grb3-3|MST084|MSTP084|NCKAP2	BPTP3|CFC|NS1|PTP-1D|PTP2C|SH-PTP2|SH-PTP3|SHP2	Affinity Capture-Western	physical	Ganju RK (2000)	PUBMED:10747947	9606	9606	Low Throughput	-	-	-	-	BIOGRID	P62993	B0LPF3	NP_002077|NP_987102	Q06124	-	NP_001361554|NP_001317366|NP_002825|NP_542168	-	-	-	-	-	-	Homo sapiens	Homo sapiens	P62993
276785	6098	5781	112025	111745	RP1-179P9.1	-	ROS1	PTPN11	MCF3|ROS|c-ros-1	BPTP3|CFC|NS1|PTP-1D|PTP2C|SH-PTP2|SH-PTP3|SHP2	Two-hybrid	physical	Keilhack H (2001)	PUBMED:11266449	9606	9606	Low Throughput	-	-	-	-	BIOGRID	P08922	-	NP_002935	Q06124	-	NP_001361554|NP_001317366|NP_002825|NP_542168	-	-	-	-	-	-	Homo sapiens	Homo sapiens	P08922
276786	5159	5781	111185	111745	-	-	PDGFRB	PTPN11	CD140B|IBGC4|IMF1|JTK12|PDGFR|PDGFR-1|PDGFR1	BPTP3|CFC|NS1|PTP-1D|PTP2C|SH-PTP2|SH-PTP3|SHP2	Two-hybrid	physical	Keilhack H (2001)	PUBMED:11266449	9606	9606	Low Throughput	-	-	-	-	BIOGRID	P09619	Q59F04	NP_002600	Q06124	-	NP_001361554|NP_001317366|NP_002825|NP_542168	-	-	-	-	-	-	Homo sapiens	Homo sapiens	P09619
277051	2885	5781	109142	111745	-	-	GRB2	PTPN11	ASH|EGFRBP-GRB2|Grb3-3|MST084|MSTP084|NCKAP2	BPTP3|CFC|NS1|PTP-1D|PTP2C|SH-PTP2|SH-PTP3|SHP2	Affinity Capture-Western	physical	Bennett AM (1994)	PUBMED:8041791	9606	9606	Low Throughput	-	-	-	-	BIOGRID	P62993	B0LPF3	NP_002077|NP_987102	Q06124	-	NP_001361554|NP_001317366|NP_002825|NP_542168	-	-	-	-	-	-	Homo sapiens	Homo sapiens	P62993
277672	5781	6776	111745	112653	-	-	PTPN11	STAT5A	BPTP3|CFC|NS1|PTP-1D|PTP2C|SH-PTP2|SH-PTP3|SHP2	MGF|STAT5	Reconstituted Complex	physical	Yu CL (2000)	PUBMED:10617656	9606	9606	Low Throughput	-	-	-	-	BIOGRID	Q06124	-	NP_001361554|NP_001317366|NP_002825|NP_542168	P42229	Q59GY7|K7EK35|A8K6I5	NP_001275648|NP_001275649|NP_001275647|NP_003143	-	-	-	-	-	-	Homo sapiens	Homo sapiens	P42229
277673	5781	6777	111745	112654	-	-	PTPN11	STAT5B	BPTP3|CFC|NS1|PTP-1D|PTP2C|SH-PTP2|SH-PTP3|SHP2	STAT5	Reconstituted Complex	physical	Yu CL (2000)	PUBMED:10617656	9606	9606	Low Throughput	-	-	-	-	BIOGRID	Q06124	-	NP_001361554|NP_001317366|NP_002825|NP_542168	P51692	-	NP_036580	-	-	-	-	-	-	Homo sapiens	Homo sapiens	P51692
277674	5781	6776	111745	112653	-	-	PTPN11	STAT5A	BPTP3|CFC|NS1|PTP-1D|PTP2C|SH-PTP2|SH-PTP3|SHP2	MGF|STAT5	Biochemical Activity	physical	Yu CL (2000)	PUBMED:10617656	9606	9606	Low Throughput	-	Dephosphorylation	-	-	BIOGRID	Q06124	-	NP_001361554|NP_001317366|NP_002825|NP_542168	P42229	Q59GY7|K7EK35|A8K6I5	NP_001275648|NP_001275649|NP_001275647|NP_003143	-	-	-	-	-	-	Homo sapiens	Homo sapiens	P42229
277675	5781	6777	111745	112654	-	-	PTPN11	STAT5B	BPTP3|CFC|NS1|PTP-1D|PTP2C|SH-PTP2|SH-PTP3|SHP2	STAT5	Biochemical Activity	physical	Yu CL (2000)	PUBMED:10617656	9606	9606	Low Throughput	-	Dephosphorylation	-	-	BIOGRID	Q06124	-	NP_001361554|NP_001317366|NP_002825|NP_542168	P51692	-	NP_036580	-	-	-	-	-	-	Homo sapiens	Homo sapiens	P51692
278479	3643	5781	109854	111745	-	-	INSR	PTPN11	CD220|HHF5	BPTP3|CFC|NS1|PTP-1D|PTP2C|SH-PTP2|SH-PTP3|SHP2	Reconstituted Complex	physical	Maegawa H (1994)	PUBMED:8135823	9606	9606	Low Throughput	-	-	-	-	BIOGRID	P06213	-	NP_000199|NP_001073285	Q06124	-	NP_001361554|NP_001317366|NP_002825|NP_542168	-	-	-	-	-	-	Homo sapiens	Homo sapiens	P06213
279052	5781	1441	111745	107828	-	-	PTPN11	CSF3R	BPTP3|CFC|NS1|PTP-1D|PTP2C|SH-PTP2|SH-PTP3|SHP2	CD114|GCSFR	Far Western	physical	Ward AC (1998)	PUBMED:9824671	9606	9606	Low Throughput	-	-	-	-	BIOGRID	Q06124	-	NP_001361554|NP_001317366|NP_002825|NP_542168	Q99062	-	NP_724781|NP_000751|NP_758519	-	-	-	-	-	-	Homo sapiens	Homo sapiens	Q99062
279053	2885	5781	109142	111745	-	-	GRB2	PTPN11	ASH|EGFRBP-GRB2|Grb3-3|MST084|MSTP084|NCKAP2	BPTP3|CFC|NS1|PTP-1D|PTP2C|SH-PTP2|SH-PTP3|SHP2	Far Western	physical	Ward AC (1998)	PUBMED:9824671	9606	9606	Low Throughput	-	-	-	-	BIOGRID	P62993	B0LPF3	NP_002077|NP_987102	Q06124	-	NP_001361554|NP_001317366|NP_002825|NP_542168	-	-	-	-	-	-	Homo sapiens	Homo sapiens	P62993
279531	5781	3716	111745	109919	-	-	PTPN11	JAK1	BPTP3|CFC|NS1|PTP-1D|PTP2C|SH-PTP2|SH-PTP3|SHP2	JAK1A|JAK1B|JTK3	Reconstituted Complex	physical	Yin T (1997)	PUBMED:8995399	9606	9606	Low Throughput	-	-	-	-	BIOGRID	Q06124	-	NP_001361554|NP_001317366|NP_002825|NP_542168	P23458	-	NP_001308784|NP_001308785|NP_001308786|NP_001308781|NP_001308782|NP_001308783|NP_001307852|NP_002218	-	-	-	-	-	-	Homo sapiens	Homo sapiens	P23458
279532	5781	3717	111745	109920	-	-	PTPN11	JAK2	BPTP3|CFC|NS1|PTP-1D|PTP2C|SH-PTP2|SH-PTP3|SHP2	JTK10|THCYT3	Reconstituted Complex	physical	Yin T (1997)	PUBMED:8995399	9606	9606	Low Throughput	-	-	-	-	BIOGRID	Q06124	-	NP_001361554|NP_001317366|NP_002825|NP_542168	O60674	-	NP_001309123|NP_001309133|NP_004963|NP_001309125|NP_001309124	-	-	-	-	-	-	Homo sapiens	Homo sapiens	O60674
279533	3716	5781	109919	111745	-	-	JAK1	PTPN11	JAK1A|JAK1B|JTK3	BPTP3|CFC|NS1|PTP-1D|PTP2C|SH-PTP2|SH-PTP3|SHP2	Biochemical Activity	physical	Yin T (1997)	PUBMED:8995399	9606	9606	Low Throughput	-	Phosphorylation	-	-	BIOGRID	P23458	-	NP_001308784|NP_001308785|NP_001308786|NP_001308781|NP_001308782|NP_001308783|NP_001307852|NP_002218	Q06124	-	NP_001361554|NP_001317366|NP_002825|NP_542168	-	-	-	-	-	-	Homo sapiens	Homo sapiens	P23458
279534	3717	5781	109920	111745	-	-	JAK2	PTPN11	JTK10|THCYT3	BPTP3|CFC|NS1|PTP-1D|PTP2C|SH-PTP2|SH-PTP3|SHP2	Biochemical Activity	physical	Yin T (1997)	PUBMED:8995399	9606	9606	Low Throughput	-	Phosphorylation	-	-	BIOGRID	O60674	-	NP_001309123|NP_001309133|NP_004963|NP_001309125|NP_001309124	Q06124	-	NP_001361554|NP_001317366|NP_002825|NP_542168	-	-	-	-	-	-	Homo sapiens	Homo sapiens	O60674
279535	2885	5781	109142	111745	-	-	GRB2	PTPN11	ASH|EGFRBP-GRB2|Grb3-3|MST084|MSTP084|NCKAP2	BPTP3|CFC|NS1|PTP-1D|PTP2C|SH-PTP2|SH-PTP3|SHP2	Reconstituted Complex	physical	Yin T (1997)	PUBMED:8995399	9606	9606	Low Throughput	-	-	-	-	BIOGRID	P62993	B0LPF3	NP_002077|NP_987102	Q06124	-	NP_001361554|NP_001317366|NP_002825|NP_542168	-	-	-	-	-	-	Homo sapiens	Homo sapiens	P62993
279972	3566	5781	109780	111745	582J2.1	-	IL4R	PTPN11	CD124|IL-4RA|IL4RA	BPTP3|CFC|NS1|PTP-1D|PTP2C|SH-PTP2|SH-PTP3|SHP2	Reconstituted Complex	physical	Kashiwada M (2001)	PUBMED:11714803	9606	9606	Low Throughput	-	-	-	-	BIOGRID	P24394	B2RBY1	NP_001244336|NP_001244335|NP_001244926|NP_000409	Q06124	-	NP_001361554|NP_001317366|NP_002825|NP_542168	-	-	-	-	-	-	Homo sapiens	Homo sapiens	P24394
280535	3572	5781	109786	111745	-	-	IL6ST	PTPN11	CD130|CDW130|GP130|IL-6RB	BPTP3|CFC|NS1|PTP-1D|PTP2C|SH-PTP2|SH-PTP3|SHP2	Affinity Capture-Western	physical	Lehmann U (2003)	PUBMED:12403768	9606	9606	Low Throughput	-	-	-	-	BIOGRID	P40189	D6RH03|Q17RA0	NP_001351208|NP_001351207|NP_001351206|NP_001351205|NP_001351204|NP_002175|NP_001177910|NP_786943	Q06124	-	NP_001361554|NP_001317366|NP_002825|NP_542168	-	-	-	-	-	-	Homo sapiens	Homo sapiens	P40189
280539	5781	9021	111745	114488	-	-	PTPN11	SOCS3	BPTP3|CFC|NS1|PTP-1D|PTP2C|SH-PTP2|SH-PTP3|SHP2	ATOD4|CIS3|Cish3|SOCS-3|SSI-3|SSI3	Affinity Capture-Western	physical	Lehmann U (2003)	PUBMED:12403768	9606	9606	Low Throughput	-	-	-	-	BIOGRID	Q06124	-	NP_001361554|NP_001317366|NP_002825|NP_542168	O14543	Q6FI39	NP_003946	-	-	-	-	-	-	Homo sapiens	Homo sapiens	O14543
280540	5781	3716	111745	109919	-	-	PTPN11	JAK1	BPTP3|CFC|NS1|PTP-1D|PTP2C|SH-PTP2|SH-PTP3|SHP2	JAK1A|JAK1B|JTK3	Affinity Capture-Western	physical	Lehmann U (2003)	PUBMED:12403768	9606	9606	Low Throughput	-	-	-	-	BIOGRID	Q06124	-	NP_001361554|NP_001317366|NP_002825|NP_542168	P23458	-	NP_001308784|NP_001308785|NP_001308786|NP_001308781|NP_001308782|NP_001308783|NP_001307852|NP_002218	-	-	-	-	-	-	Homo sapiens	Homo sapiens	P23458
280541	5781	9021	111745	114488	-	-	PTPN11	SOCS3	BPTP3|CFC|NS1|PTP-1D|PTP2C|SH-PTP2|SH-PTP3|SHP2	ATOD4|CIS3|Cish3|SOCS-3|SSI-3|SSI3	Reconstituted Complex	physical	Lehmann U (2003)	PUBMED:12403768	9606	9606	Low Throughput	-	-	-	-	BIOGRID	Q06124	-	NP_001361554|NP_001317366|NP_002825|NP_542168	O14543	Q6FI39	NP_003946	-	-	-	-	-	-	Homo sapiens	Homo sapiens	O14543
280954	5336	5781	111352	111745	RP11-510J16.3	-	PLCG2	PTPN11	APLAID|FCAS3|PLC-IV|PLC-gamma-2	BPTP3|CFC|NS1|PTP-1D|PTP2C|SH-PTP2|SH-PTP3|SHP2	Affinity Capture-Western	physical	Boudot C (2002)	PUBMED:12135708	9606	9606	Low Throughput	-	-	-	-	BIOGRID	P16885	-	NP_002652	Q06124	-	NP_001361554|NP_001317366|NP_002825|NP_542168	-	-	-	-	-	-	Homo sapiens	Homo sapiens	P16885
280955	5781	5336	111745	111352	-	RP11-510J16.3	PTPN11	PLCG2	BPTP3|CFC|NS1|PTP-1D|PTP2C|SH-PTP2|SH-PTP3|SHP2	APLAID|FCAS3|PLC-IV|PLC-gamma-2	Affinity Capture-Western	physical	Boudot C (2002)	PUBMED:12135708	9606	9606	Low Throughput	-	-	-	-	BIOGRID	Q06124	-	NP_001361554|NP_001317366|NP_002825|NP_542168	P16885	-	NP_002652	-	-	-	-	-	-	Homo sapiens	Homo sapiens	P16885
280956	5781	9846	111745	115181	-	-	PTPN11	GAB2	BPTP3|CFC|NS1|PTP-1D|PTP2C|SH-PTP2|SH-PTP3|SHP2	-	Affinity Capture-Western	physical	Boudot C (2002)	PUBMED:12135708	9606	9606	Low Throughput	-	-	-	-	BIOGRID	Q06124	-	NP_001361554|NP_001317366|NP_002825|NP_542168	Q9UQC2	-	NP_536739|NP_036428	-	-	-	-	-	-	Homo sapiens	Homo sapiens	Q9UQC2
280958	9846	5781	115181	111745	-	-	GAB2	PTPN11	-	BPTP3|CFC|NS1|PTP-1D|PTP2C|SH-PTP2|SH-PTP3|SHP2	Affinity Capture-Western	physical	Boudot C (2002)	PUBMED:12135708	9606	9606	Low Throughput	-	-	-	-	BIOGRID	Q9UQC2	-	NP_536739|NP_036428	Q06124	-	NP_001361554|NP_001317366|NP_002825|NP_542168	-	-	-	-	-	-	Homo sapiens	Homo sapiens	Q9UQC2
281337	2885	5781	109142	111745	-	-	GRB2	PTPN11	ASH|EGFRBP-GRB2|Grb3-3|MST084|MSTP084|NCKAP2	BPTP3|CFC|NS1|PTP-1D|PTP2C|SH-PTP2|SH-PTP3|SHP2	Reconstituted Complex	physical	Tang J (1997)	PUBMED:9362449	9606	9606	Low Throughput	-	-	-	-	BIOGRID	P62993	B0LPF3	NP_002077|NP_987102	Q06124	-	NP_001361554|NP_001317366|NP_002825|NP_542168	-	-	-	-	-	-	Homo sapiens	Homo sapiens	P62993
281400	5781	3667	111745	109874	-	-	PTPN11	IRS1	BPTP3|CFC|NS1|PTP-1D|PTP2C|SH-PTP2|SH-PTP3|SHP2	HIRS-1	Reconstituted Complex	physical	Kuhne MR (1993)	PUBMED:8505282	9606	9606	Low Throughput	-	-	-	-	BIOGRID	Q06124	-	NP_001361554|NP_001317366|NP_002825|NP_542168	P35568	A0A024R499	NP_005535	-	-	-	-	-	-	Homo sapiens	Homo sapiens	P35568
281787	139716	5781	126581	111745	-	-	GAB3	PTPN11	-	BPTP3|CFC|NS1|PTP-1D|PTP2C|SH-PTP2|SH-PTP3|SHP2	Affinity Capture-Western	physical	Wolf I (2002)	PUBMED:11739737	9606	9606	Low Throughput	-	-	-	-	BIOGRID	Q8WWW8	-	NP_542179|NP_001269212|NP_001075042	Q06124	-	NP_001361554|NP_001317366|NP_002825|NP_542168	-	-	-	-	-	-	Homo sapiens	Homo sapiens	Q8WWW8
281788	5781	139716	111745	126581	-	-	PTPN11	GAB3	BPTP3|CFC|NS1|PTP-1D|PTP2C|SH-PTP2|SH-PTP3|SHP2	-	Affinity Capture-Western	physical	Wolf I (2002)	PUBMED:11739737	9606	9606	Low Throughput	-	-	-	-	BIOGRID	Q06124	-	NP_001361554|NP_001317366|NP_002825|NP_542168	Q8WWW8	-	NP_542179|NP_001269212|NP_001075042	-	-	-	-	-	-	Homo sapiens	Homo sapiens	Q8WWW8
283452	5781	3667	111745	109874	-	-	PTPN11	IRS1	BPTP3|CFC|NS1|PTP-1D|PTP2C|SH-PTP2|SH-PTP3|SHP2	HIRS-1	Affinity Capture-Western	physical	Myers MG (1998)	PUBMED:9756938	9606	9606	Low Throughput	-	-	-	-	BIOGRID	Q06124	-	NP_001361554|NP_001317366|NP_002825|NP_542168	P35568	A0A024R499	NP_005535	-	-	-	-	-	-	Homo sapiens	Homo sapiens	P35568
286184	3480	5781	109701	111745	-	-	IGF1R	PTPN11	CD221|IGFIR|IGFR|JTK13	BPTP3|CFC|NS1|PTP-1D|PTP2C|SH-PTP2|SH-PTP3|SHP2	Affinity Capture-Western	physical	Manes S (1999)	PUBMED:10082579	9606	9606	Low Throughput	-	-	-	-	BIOGRID	P08069	C9J5X1	NP_000866|NP_001278787	Q06124	-	NP_001361554|NP_001317366|NP_002825|NP_542168	-	-	-	-	-	-	Homo sapiens	Homo sapiens	P08069
286185	5747	5781	111719	111745	-	-	PTK2	PTPN11	FADK|FAK|FAK1|FRNK|PPP1R71|p125FAK|pp125FAK	BPTP3|CFC|NS1|PTP-1D|PTP2C|SH-PTP2|SH-PTP3|SHP2	Affinity Capture-Western	physical	Manes S (1999)	PUBMED:10082579	9606	9606	Low Throughput	-	-	-	-	BIOGRID	Q05397	Q59GM6|E7ESA6|Q658W2	NP_001339634|NP_001339635|NP_001339636|NP_001339637|NP_001339630|NP_001339631|NP_001339632|NP_001339633|NP_001339638|NP_001339639|NP_001339643|NP_001339641|NP_001339640|NP_001339669|NP_001339668|NP_001339645|NP_001339644|NP_001339647|NP_001339646|NP_001339649|NP_001339648|NP_001339661|NP_001339660|NP_001339667|NP_001339666|NP_001339665|NP_001339664|NP_001339627|NP_001339626|NP_001339625|NP_001339…	Q06124	-	NP_001361554|NP_001317366|NP_002825|NP_542168	-	-	-	-	-	-	Homo sapiens	Homo sapiens	Q05397
286242	5781	3815	111745	110015	-	-	PTPN11	KIT	BPTP3|CFC|NS1|PTP-1D|PTP2C|SH-PTP2|SH-PTP3|SHP2	C-Kit|CD117|PBT|SCFR	Reconstituted Complex	physical	Tauchi T (1994)	PUBMED:7523381	9606	9606	Low Throughput	-	-	-	-	BIOGRID	Q06124	-	NP_001361554|NP_001317366|NP_002825|NP_542168	P10721	A0A024RDA0	NP_001372219|NP_001372221|NP_001372213|NP_001372217|NP_001372215|NP_001372214|NP_000213|NP_001087241	-	-	-	-	-	-	Homo sapiens	Homo sapiens	P10721
286919	1969	5781	108288	111745	-	-	EPHA2	PTPN11	ARCC2|CTPA|CTPP1|CTRCT6|ECK	BPTP3|CFC|NS1|PTP-1D|PTP2C|SH-PTP2|SH-PTP3|SHP2	Affinity Capture-Western	physical	Miao H (2000)	PUBMED:10655584	9606	9606	Low Throughput	-	-	-	-	BIOGRID	P29317	A0A024QZA8	NP_004422|NP_001316019	Q06124	-	NP_001361554|NP_001317366|NP_002825|NP_542168	-	-	-	-	-	-	Homo sapiens	Homo sapiens	P29317
287174	6504	5781	112395	111745	RP11-528G1.4	-	SLAMF1	PTPN11	CD150|CDw150|SLAM	BPTP3|CFC|NS1|PTP-1D|PTP2C|SH-PTP2|SH-PTP3|SHP2	Affinity Capture-Western	physical	Howie D (2002)	PUBMED:11806999	9606	9606	Low Throughput	-	-	-	-	BIOGRID	Q13291	-	NP_003028	Q06124	-	NP_001361554|NP_001317366|NP_002825|NP_542168	-	-	-	-	-	-	Homo sapiens	Homo sapiens	Q13291
287338	3635	5781	109847	111745	-	-	INPP5D	PTPN11	SHIP|SHIP-1|SHIP1|SIP-145|hp51CN|p150Ship	BPTP3|CFC|NS1|PTP-1D|PTP2C|SH-PTP2|SH-PTP3|SHP2	Affinity Capture-Western	physical	Liu L (1997)	PUBMED:9110989	9606	9606	Low Throughput	-	-	-	-	BIOGRID	Q92835	-	NP_001017915|NP_005532	Q06124	-	NP_001361554|NP_001317366|NP_002825|NP_542168	-	-	-	-	-	-	Homo sapiens	Homo sapiens	Q92835
287505	5175	5781	111201	111745	-	-	PECAM1	PTPN11	CD31|CD31/EndoCAM|GPIIA|PECA1|PECAM-1|endoCAM	BPTP3|CFC|NS1|PTP-1D|PTP2C|SH-PTP2|SH-PTP3|SHP2	Affinity Capture-Western	physical	Ilan N (2000)	PUBMED:10801826	9606	9606	Low Throughput	-	-	-	-	BIOGRID	P16284	A0A075B738	NP_000433	Q06124	-	NP_001361554|NP_001317366|NP_002825|NP_542168	-	-	-	-	-	-	Homo sapiens	Homo sapiens	P16284
287584	5781	6401	111745	112301	-	RP1-117P20.2	PTPN11	SELE	BPTP3|CFC|NS1|PTP-1D|PTP2C|SH-PTP2|SH-PTP3|SHP2	CD62E|ELAM|ELAM1|ESEL|LECAM2	Affinity Capture-Western	physical	Hu Y (2001)	PUBMED:11602579	9606	9606	Low Throughput	-	-	-	-	BIOGRID	Q06124	-	NP_001361554|NP_001317366|NP_002825|NP_542168	P16581	-	NP_000441	-	-	-	-	-	-	Homo sapiens	Homo sapiens	P16581
287635	2549	5781	108824	111745	-	-	GAB1	PTPN11	-	BPTP3|CFC|NS1|PTP-1D|PTP2C|SH-PTP2|SH-PTP3|SHP2	Affinity Capture-Western	physical	Saito Y (2002)	PUBMED:11940581	9606	9606	Low Throughput	-	-	-	-	BIOGRID	Q13480	Q9HA84	NP_997006|NP_002030	Q06124	-	NP_001361554|NP_001317366|NP_002825|NP_542168	-	-	-	-	-	-	Homo sapiens	Homo sapiens	Q13480
287638	5781	857	111745	107305	-	-	PTPN11	CAV1	BPTP3|CFC|NS1|PTP-1D|PTP2C|SH-PTP2|SH-PTP3|SHP2	BSCL3|CGL3|LCCNS|MSTP085|PPH3|VIP21	Affinity Capture-Western	physical	Caselli A (2002)	PUBMED:12176037	9606	9606	Low Throughput	-	-	-	-	BIOGRID	Q06124	-	NP_001361554|NP_001317366|NP_002825|NP_542168	Q03135	A0A024R757|Q2TNI1|Q59E85|Q7Z4F3|A9XTE5	NP_001744|NP_001166368|NP_001166366|NP_001166367	-	-	-	-	-	-	Homo sapiens	Homo sapiens	Q03135
287786	1956	5781	108276	111745	-	-	EGFR	PTPN11	ERBB|ERBB1|HER1|NISBD2|PIG61|mENA	BPTP3|CFC|NS1|PTP-1D|PTP2C|SH-PTP2|SH-PTP3|SHP2	Affinity Capture-Western	physical	Tomic S (1995)	PUBMED:7673163	9606	9606	Low Throughput	-	-	-	-	BIOGRID	P00533	-	NP_001333829|NP_001333828|NP_958440|NP_005219|NP_001333827|NP_001333826|NP_958441|NP_001333870|NP_958439	Q06124	-	NP_001361554|NP_001317366|NP_002825|NP_542168	-	-	-	-	-	-	Homo sapiens	Homo sapiens	P00533
287837	945	5781	107383	111745	-	-	CD33	PTPN11	SIGLEC-3|SIGLEC3|p67	BPTP3|CFC|NS1|PTP-1D|PTP2C|SH-PTP2|SH-PTP3|SHP2	Affinity Capture-Western	physical	Taylor VC (1999)	PUBMED:10206955	9606	9606	Low Throughput	-	-	-	-	BIOGRID	P20138	Q546G0	NP_001076087|NP_001171079|NP_001763	Q06124	-	NP_001361554|NP_001317366|NP_002825|NP_542168	-	-	-	-	-	-	Homo sapiens	Homo sapiens	P20138
287840	945	5781	107383	111745	-	-	CD33	PTPN11	SIGLEC-3|SIGLEC3|p67	BPTP3|CFC|NS1|PTP-1D|PTP2C|SH-PTP2|SH-PTP3|SHP2	Reconstituted Complex	physical	Taylor VC (1999)	PUBMED:10206955	9606	9606	Low Throughput	-	-	-	-	BIOGRID	P20138	Q546G0	NP_001076087|NP_001171079|NP_001763	Q06124	-	NP_001361554|NP_001317366|NP_002825|NP_542168	-	-	-	-	-	-	Homo sapiens	Homo sapiens	P20138
287949	9564	5781	114934	111745	hCG_1980470	-	BCAR1	PTPN11	CAS|CAS1|CASS1|CRKAS|P130Cas	BPTP3|CFC|NS1|PTP-1D|PTP2C|SH-PTP2|SH-PTP3|SHP2	Affinity Capture-Western	physical	Manie SN (1997)	PUBMED:9188452	9606	9606	Low Throughput	-	-	-	-	BIOGRID	P56945	B2RBL9|B3KWE2	NP_001164188|NP_001164189|NP_001164191|NP_001164190|NP_001164192|NP_001164186|NP_001164187|NP_001164185|NP_055382	Q06124	-	NP_001361554|NP_001317366|NP_002825|NP_542168	-	-	-	-	-	-	Homo sapiens	Homo sapiens	P56945
287998	80739	5781	123283	111745	DADB-110M10.2	-	C6orf25	PTPN11	G6b|NG31	BPTP3|CFC|NS1|PTP-1D|PTP2C|SH-PTP2|SH-PTP3|SHP2	Affinity Capture-Western	physical	de Vet EC (2001)	PUBMED:11544253	9606	9606	Low Throughput	-	-	-	-	BIOGRID	O95866	B0V023	NP_612117|NP_612116|NP_612121|NP_079536|NP_612119|NP_612118	Q06124	-	NP_001361554|NP_001317366|NP_002825|NP_542168	-	-	-	-	-	-	Homo sapiens	Homo sapiens	O95866
297452	2057	5781	108371	111745	-	-	EPOR	PTPN11	EPO-R	BPTP3|CFC|NS1|PTP-1D|PTP2C|SH-PTP2|SH-PTP3|SHP2	Affinity Capture-Western	physical	Tauchi T (1996)	PUBMED:8639815	9606	9606	Low Throughput	-	-	-	-	BIOGRID	P19235	-	NP_000112	Q06124	-	NP_001361554|NP_001317366|NP_002825|NP_542168	-	-	-	-	-	-	Homo sapiens	Homo sapiens	P19235
297453	3717	5781	109920	111745	-	-	JAK2	PTPN11	JTK10|THCYT3	BPTP3|CFC|NS1|PTP-1D|PTP2C|SH-PTP2|SH-PTP3|SHP2	Biochemical Activity	physical	Tauchi T (1996)	PUBMED:8639815	9606	9606	Low Throughput	-	Phosphorylation	-	-	BIOGRID	O60674	-	NP_001309123|NP_001309133|NP_004963|NP_001309125|NP_001309124	Q06124	-	NP_001361554|NP_001317366|NP_002825|NP_542168	-	-	-	-	-	-	Homo sapiens	Homo sapiens	O60674
297625	5781	1003	111745	107438	-	-	PTPN11	CDH5	BPTP3|CFC|NS1|PTP-1D|PTP2C|SH-PTP2|SH-PTP3|SHP2	7B4|CD144	Affinity Capture-Western	physical	Ukropec JA (2000)	PUBMED:10681592	9606	9606	Low Throughput	-	-	-	-	BIOGRID	Q06124	-	NP_001361554|NP_001317366|NP_002825|NP_542168	P33151	-	NP_001786	-	-	-	-	-	-	Homo sapiens	Homo sapiens	P33151
297626	5781	1499	111745	107880	-	OK/SW-cl.35	PTPN11	CTNNB1	BPTP3|CFC|NS1|PTP-1D|PTP2C|SH-PTP2|SH-PTP3|SHP2	CTNNB|MRD19|armadillo	Affinity Capture-Western	physical	Ukropec JA (2000)	PUBMED:10681592	9606	9606	Low Throughput	-	-	-	-	BIOGRID	Q06124	-	NP_001361554|NP_001317366|NP_002825|NP_542168	P35222	B4DGU4|A0A024R2Q3	NP_001091680|NP_001091679|NP_001895|NP_001317658	-	-	-	-	-	-	Homo sapiens	Homo sapiens	P35222
300630	3903	5781	110098	111745	XXbac-BCX403H19.4	-	LAIR1	PTPN11	CD305|LAIR-1	BPTP3|CFC|NS1|PTP-1D|PTP2C|SH-PTP2|SH-PTP3|SHP2	Affinity Capture-Western	physical	Fournier N (2000)	PUBMED:10903717	9606	9606	Low Throughput	-	-	-	-	BIOGRID	Q6GTX8	A8MZ84|D3YTC8	NP_002278|NP_001275952|NP_001275956|NP_001275954|NP_001275955|NP_068352	Q06124	-	NP_001361554|NP_001317366|NP_002825|NP_542168	-	-	-	-	-	-	Homo sapiens	Homo sapiens	Q6GTX8
300633	29992	5781	119017	111745	-	-	PILRA	PTPN11	FDF03	BPTP3|CFC|NS1|PTP-1D|PTP2C|SH-PTP2|SH-PTP3|SHP2	Affinity Capture-Western	physical	Fournier N (2000)	PUBMED:10903717	9606	9606	Low Throughput	-	-	-	-	BIOGRID	Q9UKJ1	-	NP_840057|NP_840056|NP_038467	Q06124	-	NP_001361554|NP_001317366|NP_002825|NP_542168	-	-	-	-	-	-	Homo sapiens	Homo sapiens	Q9UKJ1
300813	5781	2885	111745	109142	-	-	PTPN11	GRB2	BPTP3|CFC|NS1|PTP-1D|PTP2C|SH-PTP2|SH-PTP3|SHP2	ASH|EGFRBP-GRB2|Grb3-3|MST084|MSTP084|NCKAP2	Affinity Capture-Western	physical	Tang H (1999)	PUBMED:10212213	9606	9606	Low Throughput	-	-	-	-	BIOGRID	Q06124	-	NP_001361554|NP_001317366|NP_002825|NP_542168	P62993	B0LPF3	NP_002077|NP_987102	-	-	-	-	-	-	Homo sapiens	Homo sapiens	P62993
300814	2534	5781	108810	111745	RP1-66H14.1	-	FYN	PTPN11	SLK|SYN|p59-FYN	BPTP3|CFC|NS1|PTP-1D|PTP2C|SH-PTP2|SH-PTP3|SHP2	Affinity Capture-Western	physical	Tang H (1999)	PUBMED:10212213	9606	9606	Low Throughput	-	-	-	-	BIOGRID	P06241	-	NP_002028|NP_001357458|NP_694593|NP_694592	Q06124	-	NP_001361554|NP_001317366|NP_002825|NP_542168	-	-	-	-	-	-	Homo sapiens	Homo sapiens	P06241
301563	9846	5781	115181	111745	-	-	GAB2	PTPN11	-	BPTP3|CFC|NS1|PTP-1D|PTP2C|SH-PTP2|SH-PTP3|SHP2	Affinity Capture-Western	physical	Lynch DK (2002)	PUBMED:11782427	9606	9606	Low Throughput	-	-	-	-	BIOGRID	Q9UQC2	-	NP_536739|NP_036428	Q06124	-	NP_001361554|NP_001317366|NP_002825|NP_542168	-	-	-	-	-	-	Homo sapiens	Homo sapiens	Q9UQC2
301763	10818	5781	116031	111745	-	-	FRS2	PTPN11	FRS2A|FRS2alpha|SNT|SNT-1|SNT1	BPTP3|CFC|NS1|PTP-1D|PTP2C|SH-PTP2|SH-PTP3|SHP2	Affinity Capture-Western	physical	Kurokawa K (2001)	PUBMED:11360177	9606	9606	Low Throughput	-	-	-	-	BIOGRID	Q8WU20	L7RTG7	NP_006645|NP_001265286|NP_001265285|NP_001265284|NP_001265283|NP_001265282|NP_001265280|NP_001036020	Q06124	-	NP_001361554|NP_001317366|NP_002825|NP_542168	-	-	-	-	-	-	Homo sapiens	Homo sapiens	Q8WU20
301923	3815	5781	110015	111745	-	-	KIT	PTPN11	C-Kit|CD117|PBT|SCFR	BPTP3|CFC|NS1|PTP-1D|PTP2C|SH-PTP2|SH-PTP3|SHP2	Affinity Capture-Western	physical	Kozlowski M (1998)	PUBMED:9528781	9606	9606	Low Throughput	-	-	-	-	BIOGRID	P10721	A0A024RDA0	NP_001372219|NP_001372221|NP_001372213|NP_001372217|NP_001372215|NP_001372214|NP_000213|NP_001087241	Q06124	-	NP_001361554|NP_001317366|NP_002825|NP_542168	-	-	-	-	-	-	Homo sapiens	Homo sapiens	P10721
302327	18106	5781	201792	111745	-	-	Cd244	PTPN11	2B4|C9.1|F730046O15Rik|Ly90|NAIL|NKR2B4|Nmrk|SLAMF4	BPTP3|CFC|NS1|PTP-1D|PTP2C|SH-PTP2|SH-PTP3|SHP2	Affinity Capture-Western	physical	Morra M (2001)	PUBMED:11689425	10090	9606	Low Throughput	-	-	not positive SHP-2 is human	-	BIOGRID	Q07763	-	NP_061199	Q06124	-	NP_001361554|NP_001317366|NP_002825|NP_542168	-	-	-	-	-	-	Mus musculus	Homo sapiens	Q07763
302328	6504	5781	112395	111745	RP11-528G1.4	-	SLAMF1	PTPN11	CD150|CDw150|SLAM	BPTP3|CFC|NS1|PTP-1D|PTP2C|SH-PTP2|SH-PTP3|SHP2	Affinity Capture-Western	physical	Morra M (2001)	PUBMED:11689425	9606	9606	Low Throughput	-	-	not positive SHP-2 is human	-	BIOGRID	Q13291	-	NP_003028	Q06124	-	NP_001361554|NP_001317366|NP_002825|NP_542168	-	-	-	-	-	-	Homo sapiens	Homo sapiens	Q13291
302329	8832	5781	114359	111745	-	-	CD84	PTPN11	LY9B|SLAMF5|hCD84|mCD84	BPTP3|CFC|NS1|PTP-1D|PTP2C|SH-PTP2|SH-PTP3|SHP2	Affinity Capture-Western	physical	Morra M (2001)	PUBMED:11689425	9606	9606	Low Throughput	-	-	not positive SHP-2 is human	-	BIOGRID	Q9UIB8	-	NP_001171808|NP_001317671|NP_003865|NP_001171810|NP_001171811	Q06124	-	NP_001361554|NP_001317366|NP_002825|NP_542168	-	-	-	-	-	-	Homo sapiens	Homo sapiens	Q9UIB8
302330	4063	5781	110241	111745	RP11-312J18.1	-	LY9	PTPN11	CD229|SLAMF3|hly9|mLY9	BPTP3|CFC|NS1|PTP-1D|PTP2C|SH-PTP2|SH-PTP3|SHP2	Affinity Capture-Western	physical	Morra M (2001)	PUBMED:11689425	9606	9606	Low Throughput	-	-	not positive SHP-2 is human	-	BIOGRID	Q9HBG7	Q0VAI0|Q05CA2|Q5VYH9	NP_002339|NP_001248385|NP_001028839|NP_001248386	Q06124	-	NP_001361554|NP_001317366|NP_002825|NP_542168	-	-	-	-	-	-	Homo sapiens	Homo sapiens	Q9HBG7
302403	5295	5781	111313	111745	-	-	PIK3R1	PTPN11	AGM7|GRB1|IMD36|p85|p85-ALPHA	BPTP3|CFC|NS1|PTP-1D|PTP2C|SH-PTP2|SH-PTP3|SHP2	Affinity Capture-Western	physical	Zhang S (1999)	PUBMED:9918857	9606	9606	Low Throughput	-	-	-	-	BIOGRID	P27986	-	NP_852665|NP_852664|NP_001229395|NP_852556	Q06124	-	NP_001361554|NP_001317366|NP_002825|NP_542168	-	-	-	-	-	-	Homo sapiens	Homo sapiens	P27986
302499	5175	5781	111201	111745	-	-	PECAM1	PTPN11	CD31|CD31/EndoCAM|GPIIA|PECA1|PECAM-1|endoCAM	BPTP3|CFC|NS1|PTP-1D|PTP2C|SH-PTP2|SH-PTP3|SHP2	Reconstituted Complex	physical	Pumphrey NJ (1999)	PUBMED:10350061	9606	9606	Low Throughput	-	-	-	-	BIOGRID	P16284	A0A075B738	NP_000433	Q06124	-	NP_001361554|NP_001317366|NP_002825|NP_542168	-	-	-	-	-	-	Homo sapiens	Homo sapiens	P16284
302504	5175	5781	111201	111745	-	-	PECAM1	PTPN11	CD31|CD31/EndoCAM|GPIIA|PECA1|PECAM-1|endoCAM	BPTP3|CFC|NS1|PTP-1D|PTP2C|SH-PTP2|SH-PTP3|SHP2	Far Western	physical	Pumphrey NJ (1999)	PUBMED:10350061	9606	9606	Low Throughput	-	-	-	-	BIOGRID	P16284	A0A075B738	NP_000433	Q06124	-	NP_001361554|NP_001317366|NP_002825|NP_542168	-	-	-	-	-	-	Homo sapiens	Homo sapiens	P16284
302813	5781	5159	111745	111185	-	-	PTPN11	PDGFRB	BPTP3|CFC|NS1|PTP-1D|PTP2C|SH-PTP2|SH-PTP3|SHP2	CD140B|IBGC4|IMF1|JTK12|PDGFR|PDGFR-1|PDGFR1	Reconstituted Complex	physical	Lechleider RJ (1993)	PUBMED:7691811	9606	9606	Low Throughput	-	-	-	-	BIOGRID	Q06124	-	NP_001361554|NP_001317366|NP_002825|NP_542168	P09619	Q59F04	NP_002600	-	-	-	-	-	-	Homo sapiens	Homo sapiens	P09619
302853	5175	5781	111201	111745	-	-	PECAM1	PTPN11	CD31|CD31/EndoCAM|GPIIA|PECA1|PECAM-1|endoCAM	BPTP3|CFC|NS1|PTP-1D|PTP2C|SH-PTP2|SH-PTP3|SHP2	Affinity Capture-Western	physical	Hua CT (1998)	PUBMED:9774457	9606	9606	Low Throughput	-	-	-	-	BIOGRID	P16284	A0A075B738	NP_000433	Q06124	-	NP_001361554|NP_001317366|NP_002825|NP_542168	-	-	-	-	-	-	Homo sapiens	Homo sapiens	P16284
302855	5175	5781	111201	111745	-	-	PECAM1	PTPN11	CD31|CD31/EndoCAM|GPIIA|PECA1|PECAM-1|endoCAM	BPTP3|CFC|NS1|PTP-1D|PTP2C|SH-PTP2|SH-PTP3|SHP2	Reconstituted Complex	physical	Hua CT (1998)	PUBMED:9774457	9606	9606	Low Throughput	-	-	-	-	BIOGRID	P16284	A0A075B738	NP_000433	Q06124	-	NP_001361554|NP_001317366|NP_002825|NP_542168	-	-	-	-	-	-	Homo sapiens	Homo sapiens	P16284
302858	5175	5781	111201	111745	-	-	PECAM1	PTPN11	CD31|CD31/EndoCAM|GPIIA|PECA1|PECAM-1|endoCAM	BPTP3|CFC|NS1|PTP-1D|PTP2C|SH-PTP2|SH-PTP3|SHP2	Reconstituted Complex	physical	Jackson DE (1997)	PUBMED:9054388	9606	9606	Low Throughput	-	-	-	-	BIOGRID	P16284	A0A075B738	NP_000433	Q06124	-	NP_001361554|NP_001317366|NP_002825|NP_542168	-	-	-	-	-	-	Homo sapiens	Homo sapiens	P16284
302859	5175	5781	111201	111745	-	-	PECAM1	PTPN11	CD31|CD31/EndoCAM|GPIIA|PECA1|PECAM-1|endoCAM	BPTP3|CFC|NS1|PTP-1D|PTP2C|SH-PTP2|SH-PTP3|SHP2	Affinity Capture-Western	physical	Jackson DE (1997)	PUBMED:9054388	9606	9606	Low Throughput	-	-	-	-	BIOGRID	P16284	A0A075B738	NP_000433	Q06124	-	NP_001361554|NP_001317366|NP_002825|NP_542168	-	-	-	-	-	-	Homo sapiens	Homo sapiens	P16284
303090	5618	5781	111603	111745	-	-	PRLR	PTPN11	HPRL|MFAB|hPRLrI	BPTP3|CFC|NS1|PTP-1D|PTP2C|SH-PTP2|SH-PTP3|SHP2	Affinity Capture-Western	physical	Ali S (2000)	PUBMED:10991949	9606	9606	Low Throughput	-	-	-	-	BIOGRID	P16471	-	NP_001191245|NP_001191244|NP_001191247|NP_001191246|NP_001191243|NP_000940	Q06124	-	NP_001361554|NP_001317366|NP_002825|NP_542168	-	-	-	-	-	-	Homo sapiens	Homo sapiens	P16471
303256	5781	14389	111745	199794	-	-	PTPN11	Gab2	BPTP3|CFC|NS1|PTP-1D|PTP2C|SH-PTP2|SH-PTP3|SHP2	AI463667|D130058I17Rik|p97	Affinity Capture-Western	physical	Liu Y (2001)	PUBMED:11287610	9606	10090	Low Throughput	-	-	-	-	BIOGRID	Q06124	-	NP_001361554|NP_001317366|NP_002825|NP_542168	-	Q3ZB59|Q3ZB57	NP_034378|NP_001155949	-	-	-	-	-	-	Homo sapiens	Mus musculus	-
303259	14389	5781	199794	111745	-	-	Gab2	PTPN11	AI463667|D130058I17Rik|p97	BPTP3|CFC|NS1|PTP-1D|PTP2C|SH-PTP2|SH-PTP3|SHP2	Affinity Capture-Western	physical	Liu Y (2001)	PUBMED:11287610	10090	9606	Low Throughput	-	-	-	-	BIOGRID	-	Q3ZB59|Q3ZB57	NP_034378|NP_001155949	Q06124	-	NP_001361554|NP_001317366|NP_002825|NP_542168	-	-	-	-	-	-	Mus musculus	Homo sapiens	-
303264	114836	5781	125378	111745	RP11-528G1.1	-	SLAMF6	PTPN11	CD352|KALI|KALIb|Ly108|NTB-A|NTBA|SF2000	BPTP3|CFC|NS1|PTP-1D|PTP2C|SH-PTP2|SH-PTP3|SHP2	Affinity Capture-Western	physical	Bottino C (2001)	PUBMED:11489943	9606	9606	Low Throughput	-	-	-	-	BIOGRID	Q96DU3	B4E1U5	NP_001171643|NP_443163|NP_001171645|NP_001171644	Q06124	-	NP_001361554|NP_001317366|NP_002825|NP_542168	-	-	-	-	-	-	Homo sapiens	Homo sapiens	Q96DU3
303267	3903	5781	110098	111745	XXbac-BCX403H19.4	-	LAIR1	PTPN11	CD305|LAIR-1	BPTP3|CFC|NS1|PTP-1D|PTP2C|SH-PTP2|SH-PTP3|SHP2	Affinity Capture-Western	physical	Meyaard L (1997)	PUBMED:9285412	9606	9606	Low Throughput	-	-	-	-	BIOGRID	Q6GTX8	A8MZ84|D3YTC8	NP_002278|NP_001275952|NP_001275956|NP_001275954|NP_001275955|NP_068352	Q06124	-	NP_001361554|NP_001317366|NP_002825|NP_542168	-	-	-	-	-	-	Homo sapiens	Homo sapiens	Q6GTX8
303268	10818	5781	116031	111745	-	-	FRS2	PTPN11	FRS2A|FRS2alpha|SNT|SNT-1|SNT1	BPTP3|CFC|NS1|PTP-1D|PTP2C|SH-PTP2|SH-PTP3|SHP2	Affinity Capture-Western	physical	Hadari YR (1998)	PUBMED:9632781	9606	9606	Low Throughput	-	-	-	-	BIOGRID	Q8WU20	L7RTG7	NP_006645|NP_001265286|NP_001265285|NP_001265284|NP_001265283|NP_001265282|NP_001265280|NP_001036020	Q06124	-	NP_001361554|NP_001317366|NP_002825|NP_542168	-	-	-	-	-	-	Homo sapiens	Homo sapiens	Q8WU20
303269	2885	5781	109142	111745	-	-	GRB2	PTPN11	ASH|EGFRBP-GRB2|Grb3-3|MST084|MSTP084|NCKAP2	BPTP3|CFC|NS1|PTP-1D|PTP2C|SH-PTP2|SH-PTP3|SHP2	Affinity Capture-Western	physical	Hadari YR (1998)	PUBMED:9632781	9606	9606	Low Throughput	-	-	-	-	BIOGRID	P62993	B0LPF3	NP_002077|NP_987102	Q06124	-	NP_001361554|NP_001317366|NP_002825|NP_542168	-	-	-	-	-	-	Homo sapiens	Homo sapiens	P62993
303270	6654	5781	112537	111745	-	-	SOS1	PTPN11	GF1|GGF1|GINGF|HGF|NS4	BPTP3|CFC|NS1|PTP-1D|PTP2C|SH-PTP2|SH-PTP3|SHP2	Affinity Capture-Western	physical	Hadari YR (1998)	PUBMED:9632781	9606	9606	Low Throughput	-	-	-	-	BIOGRID	Q07889	G5E9C8	NP_001369323|NP_001369324|NP_005624	Q06124	-	NP_001361554|NP_001317366|NP_002825|NP_542168	-	-	-	-	-	-	Homo sapiens	Homo sapiens	Q07889
303271	10818	5781	116031	111745	-	-	FRS2	PTPN11	FRS2A|FRS2alpha|SNT|SNT-1|SNT1	BPTP3|CFC|NS1|PTP-1D|PTP2C|SH-PTP2|SH-PTP3|SHP2	Far Western	physical	Hadari YR (1998)	PUBMED:9632781	9606	9606	Low Throughput	-	-	-	-	BIOGRID	Q8WU20	L7RTG7	NP_006645|NP_001265286|NP_001265285|NP_001265284|NP_001265283|NP_001265282|NP_001265280|NP_001036020	Q06124	-	NP_001361554|NP_001317366|NP_002825|NP_542168	-	-	-	-	-	-	Homo sapiens	Homo sapiens	Q8WU20
303272	9019	5781	114486	111745	RP1-313L4.1	-	MPZL1	PTPN11	MPZL1b|PZR|PZR1b|PZRa|PZRb	BPTP3|CFC|NS1|PTP-1D|PTP2C|SH-PTP2|SH-PTP3|SHP2	Affinity Capture-Western	physical	Zhao ZJ (1998)	PUBMED:9792637	9606	9606	Low Throughput	-	-	-	-	BIOGRID	O95297	A0A024R8Y3|A8K5D4	NP_003944|NP_078845|NP_001139663	Q06124	-	NP_001361554|NP_001317366|NP_002825|NP_542168	-	-	-	-	-	-	Homo sapiens	Homo sapiens	O95297
303274	114132	5781	125285	111745	UNQ9222/PRO28718	-	SIGLEC11	PTPN11	-	BPTP3|CFC|NS1|PTP-1D|PTP2C|SH-PTP2|SH-PTP3|SHP2	Affinity Capture-Western	physical	Angata T (2002)	PUBMED:11986327	9606	9606	Low Throughput	-	-	-	-	BIOGRID	Q96RL6	-	NP_443116|NP_001128635	Q06124	-	NP_001361554|NP_001317366|NP_002825|NP_542168	-	-	-	-	-	-	Homo sapiens	Homo sapiens	Q96RL6
303275	6776	5781	112653	111745	-	-	STAT5A	PTPN11	MGF|STAT5	BPTP3|CFC|NS1|PTP-1D|PTP2C|SH-PTP2|SH-PTP3|SHP2	Affinity Capture-Western	physical	Chughtai N (2002)	PUBMED:12060651	9606	9606	Low Throughput	-	-	-	-	BIOGRID	P42229	Q59GY7|K7EK35|A8K6I5	NP_001275648|NP_001275649|NP_001275647|NP_003143	Q06124	-	NP_001361554|NP_001317366|NP_002825|NP_542168	-	-	-	-	-	-	Homo sapiens	Homo sapiens	P42229
303276	3572	5781	109786	111745	-	-	IL6ST	PTPN11	CD130|CDW130|GP130|IL-6RB	BPTP3|CFC|NS1|PTP-1D|PTP2C|SH-PTP2|SH-PTP3|SHP2	Affinity Capture-Western	physical	Anhuf D (2000)	PUBMED:10946280	9606	9606	Low Throughput	-	-	-	-	BIOGRID	P40189	D6RH03|Q17RA0	NP_001351208|NP_001351207|NP_001351206|NP_001351205|NP_001351204|NP_002175|NP_001177910|NP_786943	Q06124	-	NP_001361554|NP_001317366|NP_002825|NP_542168	-	-	-	-	-	-	Homo sapiens	Homo sapiens	P40189
303277	5781	2185	111745	108480	-	-	PTPN11	PTK2B	BPTP3|CFC|NS1|PTP-1D|PTP2C|SH-PTP2|SH-PTP3|SHP2	CADTK|CAKB|FADK2|FAK2|PKB|PTK|PYK2|RAFTK	Affinity Capture-Western	physical	Chauhan D (2000)	PUBMED:10880513	9606	9606	Low Throughput	-	-	-	-	BIOGRID	Q06124	-	NP_001361554|NP_001317366|NP_002825|NP_542168	Q14289	-	NP_775267|NP_775266|NP_775268|NP_004094	-	-	-	-	-	-	Homo sapiens	Homo sapiens	Q14289
303278	2185	5781	108480	111745	-	-	PTK2B	PTPN11	CADTK|CAKB|FADK2|FAK2|PKB|PTK|PYK2|RAFTK	BPTP3|CFC|NS1|PTP-1D|PTP2C|SH-PTP2|SH-PTP3|SHP2	Affinity Capture-Western	physical	Chauhan D (2000)	PUBMED:10880513	9606	9606	Low Throughput	-	-	-	-	BIOGRID	Q14289	-	NP_775267|NP_775266|NP_775268|NP_004094	Q06124	-	NP_001361554|NP_001317366|NP_002825|NP_542168	-	-	-	-	-	-	Homo sapiens	Homo sapiens	Q14289
303279	2185	5781	108480	111745	-	-	PTK2B	PTPN11	CADTK|CAKB|FADK2|FAK2|PKB|PTK|PYK2|RAFTK	BPTP3|CFC|NS1|PTP-1D|PTP2C|SH-PTP2|SH-PTP3|SHP2	Far Western	physical	Chauhan D (2000)	PUBMED:10880513	9606	9606	Low Throughput	-	-	-	-	BIOGRID	Q14289	-	NP_775267|NP_775266|NP_775268|NP_004094	Q06124	-	NP_001361554|NP_001317366|NP_002825|NP_542168	-	-	-	-	-	-	Homo sapiens	Homo sapiens	Q14289
303280	5781	2185	111745	108480	-	-	PTPN11	PTK2B	BPTP3|CFC|NS1|PTP-1D|PTP2C|SH-PTP2|SH-PTP3|SHP2	CADTK|CAKB|FADK2|FAK2|PKB|PTK|PYK2|RAFTK	Biochemical Activity	physical	Chauhan D (2000)	PUBMED:10880513	9606	9606	Low Throughput	-	Phosphorylation	-	-	BIOGRID	Q06124	-	NP_001361554|NP_001317366|NP_002825|NP_542168	Q14289	-	NP_775267|NP_775266|NP_775268|NP_004094	-	-	-	-	-	-	Homo sapiens	Homo sapiens	Q14289
303281	5781	2690	111745	108957	-	-	PTPN11	GHR	BPTP3|CFC|NS1|PTP-1D|PTP2C|SH-PTP2|SH-PTP3|SHP2	GHBP	Reconstituted Complex	physical	Stofega MR (2000)	PUBMED:10976913	9606	9606	Low Throughput	-	-	-	-	BIOGRID	Q06124	-	NP_001361554|NP_001317366|NP_002825|NP_542168	P10912	A0A087X162|A0A087X0H5	NP_001229391|NP_000154|NP_001229333|NP_001229332|NP_001229331|NP_001229330|NP_001229335|NP_001229334|NP_001229328|NP_001229329|NP_001229389	-	-	-	-	-	-	Homo sapiens	Homo sapiens	P10912
303288	1399	5781	107789	111745	-	-	CRKL	PTPN11	-	BPTP3|CFC|NS1|PTP-1D|PTP2C|SH-PTP2|SH-PTP3|SHP2	Affinity Capture-Western	physical	Chin H (1997)	PUBMED:9344843	9606	9606	Low Throughput	-	-	-	-	BIOGRID	P46109	-	NP_005198	Q06124	-	NP_001361554|NP_001317366|NP_002825|NP_542168	-	-	-	-	-	-	Homo sapiens	Homo sapiens	P46109
303294	5781	6654	111745	112537	-	-	PTPN11	SOS1	BPTP3|CFC|NS1|PTP-1D|PTP2C|SH-PTP2|SH-PTP3|SHP2	GF1|GGF1|GINGF|HGF|NS4	Affinity Capture-Western	physical	Chin H (1997)	PUBMED:9344843	9606	9606	Low Throughput	-	-	-	-	BIOGRID	Q06124	-	NP_001361554|NP_001317366|NP_002825|NP_542168	Q07889	G5E9C8	NP_001369323|NP_001369324|NP_005624	-	-	-	-	-	-	Homo sapiens	Homo sapiens	Q07889
303375	3572	5781	109786	111745	-	-	IL6ST	PTPN11	CD130|CDW130|GP130|IL-6RB	BPTP3|CFC|NS1|PTP-1D|PTP2C|SH-PTP2|SH-PTP3|SHP2	Affinity Capture-Western	physical	Kim H (1997)	PUBMED:9388212	9606	9606	Low Throughput	-	-	-	-	BIOGRID	P40189	D6RH03|Q17RA0	NP_001351208|NP_001351207|NP_001351206|NP_001351205|NP_001351204|NP_002175|NP_001177910|NP_786943	Q06124	-	NP_001361554|NP_001317366|NP_002825|NP_542168	-	-	-	-	-	-	Homo sapiens	Homo sapiens	P40189
303609	115352	5781	125428	111745	-	-	FCRL3	PTPN11	CD307c|FCRH3|IFGP3|IRTA3|SPAP2	BPTP3|CFC|NS1|PTP-1D|PTP2C|SH-PTP2|SH-PTP3|SHP2	Reconstituted Complex	physical	Xu MJ (2002)	PUBMED:12051764	9606	9606	Low Throughput	-	-	-	-	BIOGRID	Q96P31	-	NP_443171	Q06124	-	NP_001361554|NP_001317366|NP_002825|NP_542168	-	-	-	-	-	-	Homo sapiens	Homo sapiens	Q96P31
303919	2885	5781	109142	111745	-	-	GRB2	PTPN11	ASH|EGFRBP-GRB2|Grb3-3|MST084|MSTP084|NCKAP2	BPTP3|CFC|NS1|PTP-1D|PTP2C|SH-PTP2|SH-PTP3|SHP2	Affinity Capture-Western	physical	Zhang S (1999)	PUBMED:10080542	9606	9606	Low Throughput	-	-	-	-	BIOGRID	P62993	B0LPF3	NP_002077|NP_987102	Q06124	-	NP_001361554|NP_001317366|NP_002825|NP_542168	-	-	-	-	-	-	Homo sapiens	Homo sapiens	P62993
304134	5781	2690	111745	108957	-	-	PTPN11	GHR	BPTP3|CFC|NS1|PTP-1D|PTP2C|SH-PTP2|SH-PTP3|SHP2	GHBP	Reconstituted Complex	physical	Moutoussamy S (1998)	PUBMED:9632636	9606	9606	Low Throughput	-	-	-	-	BIOGRID	Q06124	-	NP_001361554|NP_001317366|NP_002825|NP_542168	P10912	A0A087X162|A0A087X0H5	NP_001229391|NP_000154|NP_001229333|NP_001229332|NP_001229331|NP_001229330|NP_001229335|NP_001229334|NP_001229328|NP_001229329|NP_001229389	-	-	-	-	-	-	Homo sapiens	Homo sapiens	P10912
304241	5781	2885	111745	109142	-	-	PTPN11	GRB2	BPTP3|CFC|NS1|PTP-1D|PTP2C|SH-PTP2|SH-PTP3|SHP2	ASH|EGFRBP-GRB2|Grb3-3|MST084|MSTP084|NCKAP2	Affinity Capture-Western	physical	Wong L (1996)	PUBMED:8702859	9606	9606	Low Throughput	-	-	-	-	BIOGRID	Q06124	-	NP_001361554|NP_001317366|NP_002825|NP_542168	P62993	B0LPF3	NP_002077|NP_987102	-	-	-	-	-	-	Homo sapiens	Homo sapiens	P62993
304745	634	5781	107103	111745	-	-	CEACAM1	PTPN11	BGP|BGP1|BGPI	BPTP3|CFC|NS1|PTP-1D|PTP2C|SH-PTP2|SH-PTP3|SHP2	Affinity Capture-Western	physical	Huber M (1999)	PUBMED:9867848	9606	9606	Low Throughput	-	-	-	-	BIOGRID	P13688	Q3KRG8	NP_001703|NP_001171742|NP_001192273|NP_001171744|NP_001171745|NP_001020083	Q06124	-	NP_001361554|NP_001317366|NP_002825|NP_542168	-	-	-	-	-	-	Homo sapiens	Homo sapiens	P13688
304746	5781	634	111745	107103	-	-	PTPN11	CEACAM1	BPTP3|CFC|NS1|PTP-1D|PTP2C|SH-PTP2|SH-PTP3|SHP2	BGP|BGP1|BGPI	Reconstituted Complex	physical	Huber M (1999)	PUBMED:9867848	9606	9606	Low Throughput	-	-	-	-	BIOGRID	Q06124	-	NP_001361554|NP_001317366|NP_002825|NP_542168	P13688	Q3KRG8	NP_001703|NP_001171742|NP_001192273|NP_001171744|NP_001171745|NP_001020083	-	-	-	-	-	-	Homo sapiens	Homo sapiens	P13688
314928	9846	5781	115181	111745	-	-	GAB2	PTPN11	-	BPTP3|CFC|NS1|PTP-1D|PTP2C|SH-PTP2|SH-PTP3|SHP2	Affinity Capture-Western	physical	Zhao C (1999)	PUBMED:10391903	9606	9606	Low Throughput	-	-	-	-	BIOGRID	Q9UQC2	-	NP_536739|NP_036428	Q06124	-	NP_001361554|NP_001317366|NP_002825|NP_542168	-	-	-	-	-	-	Homo sapiens	Homo sapiens	Q9UQC2
315281	9846	5781	115181	111745	-	-	GAB2	PTPN11	-	BPTP3|CFC|NS1|PTP-1D|PTP2C|SH-PTP2|SH-PTP3|SHP2	Affinity Capture-Western	physical	Crouin C (2001)	PUBMED:11334882	9606	9606	Low Throughput	-	-	-	-	BIOGRID	Q9UQC2	-	NP_536739|NP_036428	Q06124	-	NP_001361554|NP_001317366|NP_002825|NP_542168	-	-	-	-	-	-	Homo sapiens	Homo sapiens	Q9UQC2
315284	9846	5781	115181	111745	-	-	GAB2	PTPN11	-	BPTP3|CFC|NS1|PTP-1D|PTP2C|SH-PTP2|SH-PTP3|SHP2	Two-hybrid	physical	Crouin C (2001)	PUBMED:11334882	9606	9606	Low Throughput	-	-	-	-	BIOGRID	Q9UQC2	-	NP_536739|NP_036428	Q06124	-	NP_001361554|NP_001317366|NP_002825|NP_542168	-	-	-	-	-	-	Homo sapiens	Homo sapiens	Q9UQC2
315317	27240	5781	118088	111745	RP11-331F9.5	-	SIT1	PTPN11	SIT|SIT-R	BPTP3|CFC|NS1|PTP-1D|PTP2C|SH-PTP2|SH-PTP3|SHP2	Affinity Capture-Western	physical	Marie-Cardine A (1999)	PUBMED:10209036	9606	9606	Low Throughput	-	-	-	-	BIOGRID	Q9Y3P8	-	NP_055265	Q06124	-	NP_001361554|NP_001317366|NP_002825|NP_542168	-	-	-	-	-	-	Homo sapiens	Homo sapiens	Q9Y3P8
316383	3480	5781	109701	111745	-	-	IGF1R	PTPN11	CD221|IGFIR|IGFR|JTK13	BPTP3|CFC|NS1|PTP-1D|PTP2C|SH-PTP2|SH-PTP3|SHP2	Affinity Capture-Western	physical	Seely BL (1995)	PUBMED:7642582	9606	9606	Low Throughput	-	-	-	-	BIOGRID	P08069	C9J5X1	NP_000866|NP_001278787	Q06124	-	NP_001361554|NP_001317366|NP_002825|NP_542168	-	-	-	-	-	-	Homo sapiens	Homo sapiens	P08069
316386	3480	5781	109701	111745	-	-	IGF1R	PTPN11	CD221|IGFIR|IGFR|JTK13	BPTP3|CFC|NS1|PTP-1D|PTP2C|SH-PTP2|SH-PTP3|SHP2	Reconstituted Complex	physical	Seely BL (1995)	PUBMED:7642582	9606	9606	Low Throughput	-	-	-	-	BIOGRID	P08069	C9J5X1	NP_000866|NP_001278787	Q06124	-	NP_001361554|NP_001317366|NP_002825|NP_542168	-	-	-	-	-	-	Homo sapiens	Homo sapiens	P08069
317778	3717	5781	109920	111745	-	-	JAK2	PTPN11	JTK10|THCYT3	BPTP3|CFC|NS1|PTP-1D|PTP2C|SH-PTP2|SH-PTP3|SHP2	Affinity Capture-Western	physical	Maegawa H (1996)	PUBMED:8912646	9606	9606	Low Throughput	-	-	-	-	BIOGRID	O60674	-	NP_001309123|NP_001309133|NP_004963|NP_001309125|NP_001309124	Q06124	-	NP_001361554|NP_001317366|NP_002825|NP_542168	-	-	-	-	-	-	Homo sapiens	Homo sapiens	O60674
317836	3643	5781	109854	111745	-	-	INSR	PTPN11	CD220|HHF5	BPTP3|CFC|NS1|PTP-1D|PTP2C|SH-PTP2|SH-PTP3|SHP2	Affinity Capture-Western	physical	Kharitonenkov A (1995)	PUBMED:7493946	9606	9606	Low Throughput	-	-	-	-	BIOGRID	P06213	-	NP_000199|NP_001073285	Q06124	-	NP_001361554|NP_001317366|NP_002825|NP_542168	-	-	-	-	-	-	Homo sapiens	Homo sapiens	P06213
317837	5781	3643	111745	109854	-	-	PTPN11	INSR	BPTP3|CFC|NS1|PTP-1D|PTP2C|SH-PTP2|SH-PTP3|SHP2	CD220|HHF5	Reconstituted Complex	physical	Kharitonenkov A (1995)	PUBMED:7493946	9606	9606	Low Throughput	-	-	-	-	BIOGRID	Q06124	-	NP_001361554|NP_001317366|NP_002825|NP_542168	P06213	-	NP_000199|NP_001073285	-	-	-	-	-	-	Homo sapiens	Homo sapiens	P06213
318097	2213	5781	108507	111745	RP11-474I16.2	-	FCGR2B	PTPN11	CD32|CD32B|FCG2|FCGR2|IGFR2	BPTP3|CFC|NS1|PTP-1D|PTP2C|SH-PTP2|SH-PTP3|SHP2	Affinity Capture-Western	physical	Koncz G (1999)	PUBMED:10382761	9606	9606	Low Throughput	-	-	-	-	BIOGRID	P31994	-	NP_001002273|NP_001177757|NP_003992|NP_001002275|NP_001002274	Q06124	-	NP_001361554|NP_001317366|NP_002825|NP_542168	-	-	-	-	-	-	Homo sapiens	Homo sapiens	P31994
327629	2549	5781	108824	111745	-	-	GAB1	PTPN11	-	BPTP3|CFC|NS1|PTP-1D|PTP2C|SH-PTP2|SH-PTP3|SHP2	Two-hybrid	physical	Rocchi S (1998)	PUBMED:9658397	9606	9606	Low Throughput	-	-	-	-	BIOGRID	Q13480	Q9HA84	NP_997006|NP_002030	Q06124	-	NP_001361554|NP_001317366|NP_002825|NP_542168	-	-	-	-	-	-	Homo sapiens	Homo sapiens	Q13480
328221	5781	5781	111745	111745	-	-	PTPN11	PTPN11	BPTP3|CFC|NS1|PTP-1D|PTP2C|SH-PTP2|SH-PTP3|SHP2	BPTP3|CFC|NS1|PTP-1D|PTP2C|SH-PTP2|SH-PTP3|SHP2	Two-hybrid	physical	Harris CE (1999)	PUBMED:9847309	9606	9606	Low Throughput	-	-	-	-	BIOGRID	Q06124	-	NP_001361554|NP_001317366|NP_002825|NP_542168	Q06124	-	NP_001361554|NP_001317366|NP_002825|NP_542168	-	-	-	-	-	-	Homo sapiens	Homo sapiens	Q06124
329941	16195	5781	200643	111745	-	-	Il6st	PTPN11	5133400A03Rik|AA389424|BB405851|CD130|D13Ertd699e|gp130	BPTP3|CFC|NS1|PTP-1D|PTP2C|SH-PTP2|SH-PTP3|SHP2	Affinity Capture-Western	physical	Tanaka Y (2008)	PUBMED:18519587	10090	9606	Low Throughput	-	-	-	-	BIOGRID	Q00560	Q6PDI9	NP_034690	Q06124	-	NP_001361554|NP_001317366|NP_002825|NP_542168	-	-	-	-	-	-	Mus musculus	Homo sapiens	Q00560
329945	867	5781	107315	111745	-	-	CBL	PTPN11	C-CBL|CBL2|FRA11B|NSLL|RNF55	BPTP3|CFC|NS1|PTP-1D|PTP2C|SH-PTP2|SH-PTP3|SHP2	Affinity Capture-Western	physical	Tanaka Y (2008)	PUBMED:18519587	9606	9606	Low Throughput	-	-	-	-	BIOGRID	P22681	-	NP_005179	Q06124	-	NP_001361554|NP_001317366|NP_002825|NP_542168	-	-	-	-	-	-	Homo sapiens	Homo sapiens	P22681
329946	5781	867	111745	107315	-	-	PTPN11	CBL	BPTP3|CFC|NS1|PTP-1D|PTP2C|SH-PTP2|SH-PTP3|SHP2	C-CBL|CBL2|FRA11B|NSLL|RNF55	Affinity Capture-Western	physical	Tanaka Y (2008)	PUBMED:18519587	9606	9606	Low Throughput	-	-	-	-	BIOGRID	Q06124	-	NP_001361554|NP_001317366|NP_002825|NP_542168	P22681	-	NP_005179	-	-	-	-	-	-	Homo sapiens	Homo sapiens	P22681
426814	9846	5781	115181	111745	-	-	GAB2	PTPN11	-	BPTP3|CFC|NS1|PTP-1D|PTP2C|SH-PTP2|SH-PTP3|SHP2	Affinity Capture-Western	physical	Schaeper U (2000)	PUBMED:10871282	9606	9606	Low Throughput	-	-	-	-	BIOGRID	Q9UQC2	-	NP_536739|NP_036428	Q06124	-	NP_001361554|NP_001317366|NP_002825|NP_542168	-	-	-	-	-	-	Homo sapiens	Homo sapiens	Q9UQC2
644692	8651	5781	114203	111745	-	-	SOCS1	PTPN11	CIS1|CISH1|JAB|SOCS-1|SSI-1|SSI1|TIP3	BPTP3|CFC|NS1|PTP-1D|PTP2C|SH-PTP2|SH-PTP3|SHP2	Affinity Capture-Western	physical	Ali S (2003)	PUBMED:14522994	9606	9606	Low Throughput	-	-	-	-	BIOGRID	O15524	Q4JHT5	NP_003736	Q06124	-	NP_001361554|NP_001317366|NP_002825|NP_542168	-	-	-	-	-	-	Homo sapiens	Homo sapiens	O15524
663150	1994	5781	108309	111745	-	-	ELAVL1	PTPN11	ELAV1|HUR|Hua|MelG	BPTP3|CFC|NS1|PTP-1D|PTP2C|SH-PTP2|SH-PTP3|SHP2	Affinity Capture-RNA	physical	Abdelmohsen K (2009)	PUBMED:19322201	9606	9606	High Throughput	-	-	-	-	BIOGRID	Q15717	-	NP_001410	Q06124	-	NP_001361554|NP_001317366|NP_002825|NP_542168	BTO:0000567	HeLa cell	cell line	DOID:3702	cervical adenocarcinoma	-	Homo sapiens	Homo sapiens	Q15717
675025	5781	5295	111745	111313	-	-	PTPN11	PIK3R1	BPTP3|CFC|NS1|PTP-1D|PTP2C|SH-PTP2|SH-PTP3|SHP2	AGM7|GRB1|IMD36|p85|p85-ALPHA	Affinity Capture-Western	physical	Takahashi Y (1999)	PUBMED:9886492	9606	9606	Low Throughput	-	-	-	-	BIOGRID	Q06124	-	NP_001361554|NP_001317366|NP_002825|NP_542168	P27986	-	NP_852665|NP_852664|NP_001229395|NP_852556	-	-	-	-	-	-	Homo sapiens	Homo sapiens	P27986
675387	9846	5781	115181	111745	-	-	GAB2	PTPN11	-	BPTP3|CFC|NS1|PTP-1D|PTP2C|SH-PTP2|SH-PTP3|SHP2	Two-hybrid	physical	Cholay M (2010)	PUBMED:19909739	9606	9606	Low Throughput	-	-	-	-	BIOGRID	Q9UQC2	-	NP_536739|NP_036428	Q06124	-	NP_001361554|NP_001317366|NP_002825|NP_542168	-	-	-	-	-	-	Homo sapiens	Homo sapiens	Q9UQC2
675526	2064	5781	108376	111745	-	-	ERBB2	PTPN11	CD340|HER-2|HER-2/neu|HER2|MLN 19|NEU|NGL|TKR1	BPTP3|CFC|NS1|PTP-1D|PTP2C|SH-PTP2|SH-PTP3|SHP2	Affinity Capture-Western	physical	Crovello CS (1998)	PUBMED:9756944	9606	9606	Low Throughput	-	-	-	-	BIOGRID	P04626	F5H1T4|J3QLU9|X5DNK3	NP_001005862|NP_001276867|NP_001369735|NP_001369727|NP_001369726|NP_001369725|NP_001369724|NP_001369723|NP_001369722|NP_001369721|NP_001369720|NP_001369730|NP_001369729|NP_001369728|NP_001369714|NP_004439|NP_001369715|NP_001276866|NP_001369717|NP_001369712|NP_001369713|NP_001276865|NP_001369711|NP_001369716|NP_001369731|NP_001369732|NP_001369733|NP_001369718|NP_001369719	Q06124	-	NP_001361554|NP_001317366|NP_002825|NP_542168	-	-	-	-	-	-	Homo sapiens	Homo sapiens	P04626
675530	2065	5781	108377	111745	-	-	ERBB3	PTPN11	ErbB-3|HER3|LCCS2|MDA-BF-1|c-erbB-3|c-erbB3|erbB3-S|p180-ErbB3|p45-sErbB3|p85-sErbB3	BPTP3|CFC|NS1|PTP-1D|PTP2C|SH-PTP2|SH-PTP3|SHP2	Affinity Capture-Western	physical	Crovello CS (1998)	PUBMED:9756944	9606	9606	Low Throughput	-	-	-	-	BIOGRID	P21860	-	NP_001005915|NP_001973	Q06124	-	NP_001361554|NP_001317366|NP_002825|NP_542168	-	-	-	-	-	-	Homo sapiens	Homo sapiens	P21860
675534	1956	5781	108276	111745	-	-	EGFR	PTPN11	ERBB|ERBB1|HER1|NISBD2|PIG61|mENA	BPTP3|CFC|NS1|PTP-1D|PTP2C|SH-PTP2|SH-PTP3|SHP2	Affinity Capture-Western	physical	Crovello CS (1998)	PUBMED:9756944	9606	9606	Low Throughput	-	-	-	-	BIOGRID	P00533	-	NP_001333829|NP_001333828|NP_958440|NP_005219|NP_001333827|NP_001333826|NP_958441|NP_001333870|NP_958439	Q06124	-	NP_001361554|NP_001317366|NP_002825|NP_542168	-	-	-	-	-	-	Homo sapiens	Homo sapiens	P00533
675605	5781	5747	111745	111719	-	-	PTPN11	PTK2	BPTP3|CFC|NS1|PTP-1D|PTP2C|SH-PTP2|SH-PTP3|SHP2	FADK|FAK|FAK1|FRNK|PPP1R71|p125FAK|pp125FAK	Affinity Capture-Western	physical	Takahashi A (2011)	PUBMED:21726809	9606	9606	Low Throughput	-	-	figure 1A.	-	BIOGRID	Q06124	-	NP_001361554|NP_001317366|NP_002825|NP_542168	Q05397	Q59GM6|E7ESA6|Q658W2	NP_001339634|NP_001339635|NP_001339636|NP_001339637|NP_001339630|NP_001339631|NP_001339632|NP_001339633|NP_001339638|NP_001339639|NP_001339643|NP_001339641|NP_001339640|NP_001339669|NP_001339668|NP_001339645|NP_001339644|NP_001339647|NP_001339646|NP_001339649|NP_001339648|NP_001339661|NP_001339660|NP_001339667|NP_001339666|NP_001339665|NP_001339664|NP_001339627|NP_001339626|NP_001339625|NP_001339…	-	-	-	-	-	-	Homo sapiens	Homo sapiens	Q05397
675606	5781	54623	111745	120081	-	-	PTPN11	PAF1	BPTP3|CFC|NS1|PTP-1D|PTP2C|SH-PTP2|SH-PTP3|SHP2	F23149_1|PD2	Affinity Capture-Western	physical	Takahashi A (2011)	PUBMED:21726809	9606	9606	Low Throughput	-	-	figure 1C.|figure S1A.|figure S1B.	-	BIOGRID	Q06124	-	NP_001361554|NP_001317366|NP_002825|NP_542168	Q8N7H5	A0A024R0H6	NP_061961|NP_001243755	-	-	-	-	-	-	Homo sapiens	Homo sapiens	Q8N7H5
675607	5781	79577	111745	122724	-	-	PTPN11	CDC73	BPTP3|CFC|NS1|PTP-1D|PTP2C|SH-PTP2|SH-PTP3|SHP2	C1orf28|FIHP|HPTJT|HRPT1|HRPT2|HYX	Affinity Capture-Western	physical	Takahashi A (2011)	PUBMED:21726809	9606	9606	Low Throughput	-	-	figure 1C.|figure S1A.	-	BIOGRID	Q06124	-	NP_001361554|NP_001317366|NP_002825|NP_542168	Q6P1J9	-	NP_078805	-	-	-	-	-	-	Homo sapiens	Homo sapiens	Q6P1J9
675608	5781	123169	111745	125817	-	-	PTPN11	LEO1	BPTP3|CFC|NS1|PTP-1D|PTP2C|SH-PTP2|SH-PTP3|SHP2	RDL	Affinity Capture-Western	physical	Takahashi A (2011)	PUBMED:21726809	9606	9606	Low Throughput	-	-	figure 1C.|figure S1A.	-	BIOGRID	Q06124	-	NP_001361554|NP_001317366|NP_002825|NP_542168	Q8WVC0	-	NP_001273359|NP_001310833|NP_001310832|NP_620147	-	-	-	-	-	-	Homo sapiens	Homo sapiens	Q8WVC0
675609	5781	9646	111745	115004	-	-	PTPN11	CTR9	BPTP3|CFC|NS1|PTP-1D|PTP2C|SH-PTP2|SH-PTP3|SHP2	SH2BP1|TSBP|p150|p150TSP	Affinity Capture-Western	physical	Takahashi A (2011)	PUBMED:21726809	9606	9606	Low Throughput	-	-	figure 1C.|figure S1A.	-	BIOGRID	Q06124	-	NP_001361554|NP_001317366|NP_002825|NP_542168	Q6PD62	-	NP_055448|NP_001333208	-	-	-	-	-	-	Homo sapiens	Homo sapiens	Q6PD62
675613	79577	5781	122724	111745	-	-	CDC73	PTPN11	C1orf28|FIHP|HPTJT|HRPT1|HRPT2|HYX	BPTP3|CFC|NS1|PTP-1D|PTP2C|SH-PTP2|SH-PTP3|SHP2	Affinity Capture-Western	physical	Takahashi A (2011)	PUBMED:21726809	9606	9606	Low Throughput	-	-	figure 2C.	-	BIOGRID	Q6P1J9	-	NP_078805	Q06124	-	NP_001361554|NP_001317366|NP_002825|NP_542168	-	-	-	-	-	-	Homo sapiens	Homo sapiens	Q6P1J9
675618	5781	23168	111745	116780	-	-	PTPN11	RTF1	BPTP3|CFC|NS1|PTP-1D|PTP2C|SH-PTP2|SH-PTP3|SHP2	GTL7|KIAA0252	Affinity Capture-Western	physical	Takahashi A (2011)	PUBMED:21726809	9606	9606	Low Throughput	-	-	figure S1B.	-	BIOGRID	Q06124	-	NP_001361554|NP_001317366|NP_002825|NP_542168	Q92541	-	NP_055953	-	-	-	-	-	-	Homo sapiens	Homo sapiens	Q92541
675619	5781	80349	111745	123255	-	-	PTPN11	WDR61	BPTP3|CFC|NS1|PTP-1D|PTP2C|SH-PTP2|SH-PTP3|SHP2	REC14|SKI8	Affinity Capture-Western	physical	Takahashi A (2011)	PUBMED:21726809	9606	9606	Low Throughput	-	-	figure S1B.	-	BIOGRID	Q06124	-	NP_001361554|NP_001317366|NP_002825|NP_542168	Q9GZS3	H0YL19	NP_001290177|NP_001290176|NP_079510	-	-	-	-	-	-	Homo sapiens	Homo sapiens	Q9GZS3
677246	868	5781	107316	111745	Nbla00127	-	CBLB	PTPN11	Cbl-b|RNF56	BPTP3|CFC|NS1|PTP-1D|PTP2C|SH-PTP2|SH-PTP3|SHP2	Affinity Capture-Western	physical	Hoff H (2007)	PUBMED:17330819	9606	9606	Low Throughput	-	-	-	-	BIOGRID	Q13191	B3KSS7	NP_001308751|NP_001308740|NP_001308717|NP_001308742|NP_001308737|NP_001308720|NP_001308723|NP_001308735|NP_001308722|NP_001308728|NP_001308736|NP_001308745|NP_001308719|NP_001308718|NP_733762|NP_001308749|NP_001308715|NP_001308726|NP_001308727|NP_001308724|NP_001308725	Q06124	-	NP_001361554|NP_001317366|NP_002825|NP_542168	-	-	-	-	-	-	Homo sapiens	Homo sapiens	Q13191
677247	867	5781	107315	111745	-	-	CBL	PTPN11	C-CBL|CBL2|FRA11B|NSLL|RNF55	BPTP3|CFC|NS1|PTP-1D|PTP2C|SH-PTP2|SH-PTP3|SHP2	Affinity Capture-Western	physical	Hoff H (2007)	PUBMED:17330819	9606	9606	Low Throughput	-	-	-	-	BIOGRID	P22681	-	NP_005179	Q06124	-	NP_001361554|NP_001317366|NP_002825|NP_542168	-	-	-	-	-	-	Homo sapiens	Homo sapiens	P22681
679426	5781	3815	111745	110015	-	-	PTPN11	KIT	BPTP3|CFC|NS1|PTP-1D|PTP2C|SH-PTP2|SH-PTP3|SHP2	C-Kit|CD117|PBT|SCFR	Protein-peptide	physical	Wollberg P (2003)	PUBMED:12444928	9606	9606	Low Throughput	-	-	-	-	BIOGRID	Q06124	-	NP_001361554|NP_001317366|NP_002825|NP_542168	P10721	A0A024RDA0	NP_001372219|NP_001372221|NP_001372213|NP_001372217|NP_001372215|NP_001372214|NP_000213|NP_001087241	-	-	-	-	-	-	Homo sapiens	Homo sapiens	P10721
717185	5781	9021	111745	114488	-	-	PTPN11	SOCS3	BPTP3|CFC|NS1|PTP-1D|PTP2C|SH-PTP2|SH-PTP3|SHP2	ATOD4|CIS3|Cish3|SOCS-3|SSI-3|SSI3	Affinity Capture-Western	physical	Schmitz J (2000)	PUBMED:10777583	9606	9606	Low Throughput	-	-	-	-	BIOGRID	Q06124	-	NP_001361554|NP_001317366|NP_002825|NP_542168	O14543	Q6FI39	NP_003946	-	-	-	-	-	-	Homo sapiens	Homo sapiens	O14543
717187	3572	5781	109786	111745	-	-	IL6ST	PTPN11	CD130|CDW130|GP130|IL-6RB	BPTP3|CFC|NS1|PTP-1D|PTP2C|SH-PTP2|SH-PTP3|SHP2	Reconstituted Complex	physical	Schmitz J (2000)	PUBMED:10777583	9606	9606	Low Throughput	-	-	-	-	BIOGRID	P40189	D6RH03|Q17RA0	NP_001351208|NP_001351207|NP_001351206|NP_001351205|NP_001351204|NP_002175|NP_001177910|NP_786943	Q06124	-	NP_001361554|NP_001317366|NP_002825|NP_542168	-	-	-	-	-	-	Homo sapiens	Homo sapiens	P40189
717823	9021	5781	114488	111745	-	-	SOCS3	PTPN11	ATOD4|CIS3|Cish3|SOCS-3|SSI-3|SSI3	BPTP3|CFC|NS1|PTP-1D|PTP2C|SH-PTP2|SH-PTP3|SHP2	Affinity Capture-Western	physical	Orr SJ (2007)	PUBMED:17138568	9606	9606	Low Throughput	-	-	-	-	BIOGRID	O14543	Q6FI39	NP_003946	Q06124	-	NP_001361554|NP_001317366|NP_002825|NP_542168	-	-	-	-	-	-	Homo sapiens	Homo sapiens	O14543
719359	7852	5781	113607	111745	-	-	CXCR4	PTPN11	CD184|D2S201E|FB22|HM89|HSY3RR|LAP-3|LAP3|LCR1|LESTR|NPY3R|NPYR|NPYRL|NPYY3R|WHIM	BPTP3|CFC|NS1|PTP-1D|PTP2C|SH-PTP2|SH-PTP3|SHP2	Affinity Capture-Western	physical	Chernock RD (2001)	PUBMED:11157475	9606	9606	Low Throughput	-	-	-	-	BIOGRID	P61073	-	NP_003458|NP_001008540	Q06124	-	NP_001361554|NP_001317366|NP_002825|NP_542168	-	-	-	-	-	-	Homo sapiens	Homo sapiens	P61073
719360	3635	5781	109847	111745	-	-	INPP5D	PTPN11	SHIP|SHIP-1|SHIP1|SIP-145|hp51CN|p150Ship	BPTP3|CFC|NS1|PTP-1D|PTP2C|SH-PTP2|SH-PTP3|SHP2	Affinity Capture-Western	physical	Chernock RD (2001)	PUBMED:11157475	9606	9606	Low Throughput	-	-	-	-	BIOGRID	Q92835	-	NP_001017915|NP_005532	Q06124	-	NP_001361554|NP_001317366|NP_002825|NP_542168	-	-	-	-	-	-	Homo sapiens	Homo sapiens	Q92835
719361	5781	3635	111745	109847	-	-	PTPN11	INPP5D	BPTP3|CFC|NS1|PTP-1D|PTP2C|SH-PTP2|SH-PTP3|SHP2	SHIP|SHIP-1|SHIP1|SIP-145|hp51CN|p150Ship	Affinity Capture-Western	physical	Chernock RD (2001)	PUBMED:11157475	9606	9606	Low Throughput	-	-	-	-	BIOGRID	Q06124	-	NP_001361554|NP_001317366|NP_002825|NP_542168	Q92835	-	NP_001017915|NP_005532	-	-	-	-	-	-	Homo sapiens	Homo sapiens	Q92835
719362	5781	867	111745	107315	-	-	PTPN11	CBL	BPTP3|CFC|NS1|PTP-1D|PTP2C|SH-PTP2|SH-PTP3|SHP2	C-CBL|CBL2|FRA11B|NSLL|RNF55	Affinity Capture-Western	physical	Chernock RD (2001)	PUBMED:11157475	9606	9606	Low Throughput	-	-	-	-	BIOGRID	Q06124	-	NP_001361554|NP_001317366|NP_002825|NP_542168	P22681	-	NP_005179	-	-	-	-	-	-	Homo sapiens	Homo sapiens	P22681
719363	867	5781	107315	111745	-	-	CBL	PTPN11	C-CBL|CBL2|FRA11B|NSLL|RNF55	BPTP3|CFC|NS1|PTP-1D|PTP2C|SH-PTP2|SH-PTP3|SHP2	Affinity Capture-Western	physical	Chernock RD (2001)	PUBMED:11157475	9606	9606	Low Throughput	-	-	-	-	BIOGRID	P22681	-	NP_005179	Q06124	-	NP_001361554|NP_001317366|NP_002825|NP_542168	-	-	-	-	-	-	Homo sapiens	Homo sapiens	P22681
719364	2534	5781	108810	111745	RP1-66H14.1	-	FYN	PTPN11	SLK|SYN|p59-FYN	BPTP3|CFC|NS1|PTP-1D|PTP2C|SH-PTP2|SH-PTP3|SHP2	Affinity Capture-Western	physical	Chernock RD (2001)	PUBMED:11157475	9606	9606	Low Throughput	-	-	-	-	BIOGRID	P06241	-	NP_002028|NP_001357458|NP_694593|NP_694592	Q06124	-	NP_001361554|NP_001317366|NP_002825|NP_542168	-	-	-	-	-	-	Homo sapiens	Homo sapiens	P06241
722834	79705	5781	122823	111745	-	-	LRRK1	PTPN11	RIPK6|Roco1	BPTP3|CFC|NS1|PTP-1D|PTP2C|SH-PTP2|SH-PTP3|SHP2	Affinity Capture-MS	physical	Titz B (2010)	PUBMED:20697350	9606	9606	Low Throughput	-	-	table S2.	-	BIOGRID	Q38SD2	-	NP_078928	Q06124	-	NP_001361554|NP_001317366|NP_002825|NP_542168	-	-	-	-	-	-	Homo sapiens	Homo sapiens	Q38SD2
723036	2549	5781	108824	111745	-	-	GAB1	PTPN11	-	BPTP3|CFC|NS1|PTP-1D|PTP2C|SH-PTP2|SH-PTP3|SHP2	Affinity Capture-Western	physical	Ingham RJ (1998)	PUBMED:9804835	9606	9606	Low Throughput	-	-	-	-	BIOGRID	Q13480	Q9HA84	NP_997006|NP_002030	Q06124	-	NP_001361554|NP_001317366|NP_002825|NP_542168	-	-	-	-	-	-	Homo sapiens	Homo sapiens	Q13480
723039	2549	5781	108824	111745	-	-	GAB1	PTPN11	-	BPTP3|CFC|NS1|PTP-1D|PTP2C|SH-PTP2|SH-PTP3|SHP2	Far Western	physical	Ingham RJ (1998)	PUBMED:9804835	9606	9606	Low Throughput	-	-	-	-	BIOGRID	Q13480	Q9HA84	NP_997006|NP_002030	Q06124	-	NP_001361554|NP_001317366|NP_002825|NP_542168	-	-	-	-	-	-	Homo sapiens	Homo sapiens	Q13480
725071	4217	5781	110381	111745	RP3-325F22.4	-	MAP3K5	PTPN11	ASK1|MAPKKK5|MEKK5	BPTP3|CFC|NS1|PTP-1D|PTP2C|SH-PTP2|SH-PTP3|SHP2	Affinity Capture-Western	physical	Yu L (2009)	PUBMED:19287004	9606	9606	Low Throughput	-	-	-	-	BIOGRID	Q99683	-	NP_005914	Q06124	-	NP_001361554|NP_001317366|NP_002825|NP_542168	-	-	-	-	-	-	Homo sapiens	Homo sapiens	Q99683
725072	5781	4217	111745	110381	-	RP3-325F22.4	PTPN11	MAP3K5	BPTP3|CFC|NS1|PTP-1D|PTP2C|SH-PTP2|SH-PTP3|SHP2	ASK1|MAPKKK5|MEKK5	Biochemical Activity	physical	Yu L (2009)	PUBMED:19287004	9606	9606	Low Throughput	-	Dephosphorylation	-	-	BIOGRID	Q06124	-	NP_001361554|NP_001317366|NP_002825|NP_542168	Q99683	-	NP_005914	-	-	-	-	-	-	Homo sapiens	Homo sapiens	Q99683
726166	2885	5781	109142	111745	-	-	GRB2	PTPN11	ASH|EGFRBP-GRB2|Grb3-3|MST084|MSTP084|NCKAP2	BPTP3|CFC|NS1|PTP-1D|PTP2C|SH-PTP2|SH-PTP3|SHP2	Affinity Capture-MS	physical	Brehme M (2009)	PUBMED:19380743	9606	9606	High Throughput	-	-	TAP-tagged Grb2|exogenous expression of bait	-	BIOGRID	P62993	B0LPF3	NP_002077|NP_987102	Q06124	-	NP_001361554|NP_001317366|NP_002825|NP_542168	BTO:0000664	K-562 cell	cell line	DOID:8552	chronic myeloid leukemia	-	Homo sapiens	Homo sapiens	P62993
726268	5296	5781	111314	111745	-	-	PIK3R2	PTPN11	MPPH|MPPH1|P85B|p85|p85-BETA	BPTP3|CFC|NS1|PTP-1D|PTP2C|SH-PTP2|SH-PTP3|SHP2	Affinity Capture-MS	physical	Brehme M (2009)	PUBMED:19380743	9606	9606	High Throughput	-	-	TAP-tagged PIK3R2|exogenous expression of bait	-	BIOGRID	O00459	-	NP_005018	Q06124	-	NP_001361554|NP_001317366|NP_002825|NP_542168	BTO:0000664	K-562 cell	cell line	DOID:8552	chronic myeloid leukemia	-	Homo sapiens	Homo sapiens	O00459
726441	1398	5781	107788	111745	-	-	CRK	PTPN11	CRKII|p38	BPTP3|CFC|NS1|PTP-1D|PTP2C|SH-PTP2|SH-PTP3|SHP2	Affinity Capture-MS	physical	Brehme M (2009)	PUBMED:19380743	9606	9606	High Throughput	-	-	TAP-tagged CRK|exogenous expression of bait	-	BIOGRID	P46108	L7RT18	NP_058431|NP_005197	Q06124	-	NP_001361554|NP_001317366|NP_002825|NP_542168	BTO:0000664	K-562 cell	cell line	DOID:8552	chronic myeloid leukemia	-	Homo sapiens	Homo sapiens	P46108
727029	5295	5781	111313	111745	-	-	PIK3R1	PTPN11	AGM7|GRB1|IMD36|p85|p85-ALPHA	BPTP3|CFC|NS1|PTP-1D|PTP2C|SH-PTP2|SH-PTP3|SHP2	Affinity Capture-Western	physical	Craddock BL (1997)	PUBMED:9361008	9606	9606	Low Throughput	-	-	-	-	BIOGRID	P27986	-	NP_852665|NP_852664|NP_001229395|NP_852556	Q06124	-	NP_001361554|NP_001317366|NP_002825|NP_542168	-	-	-	-	-	-	Homo sapiens	Homo sapiens	P27986
727033	5781	23772	111745	117272	-	-	PTPN11	CSF2RBP1	BPTP3|CFC|NS1|PTP-1D|PTP2C|SH-PTP2|SH-PTP3|SHP2	CSF2RB2|fF45C1.2	Affinity Capture-Western	physical	Craddock BL (1997)	PUBMED:9361008	9606	9606	Low Throughput	-	-	-	-	BIOGRID	Q06124	-	NP_001361554|NP_001317366|NP_002825|NP_542168	-	-	-	-	-	-	-	-	-	Homo sapiens	Homo sapiens	-
727060	2885	5781	109142	111745	-	-	GRB2	PTPN11	ASH|EGFRBP-GRB2|Grb3-3|MST084|MSTP084|NCKAP2	BPTP3|CFC|NS1|PTP-1D|PTP2C|SH-PTP2|SH-PTP3|SHP2	Affinity Capture-Western	physical	Craddock BL (1997)	PUBMED:9361008	9606	9606	Low Throughput	-	-	-	-	BIOGRID	P62993	B0LPF3	NP_002077|NP_987102	Q06124	-	NP_001361554|NP_001317366|NP_002825|NP_542168	-	-	-	-	-	-	Homo sapiens	Homo sapiens	P62993
752968	2932	5781	109187	111745	-	-	GSK3B	PTPN11	-	BPTP3|CFC|NS1|PTP-1D|PTP2C|SH-PTP2|SH-PTP3|SHP2	Co-fractionation	physical	Havugimana PC (2012)	PUBMED:22939629	9606	9606	High Throughput	0.772	-	Denoised score >= 0.75	-	BIOGRID	P49841	Q6FI27	NP_001139628|NP_001341525|NP_002084	Q06124	-	NP_001361554|NP_001317366|NP_002825|NP_542168	-	-	-	-	-	-	Homo sapiens	Homo sapiens	P49841
753973	10105	5781	115411	111745	RP11-342M3.4	-	PPIF	PTPN11	CYP3|CyP-M|Cyp-D|CypD	BPTP3|CFC|NS1|PTP-1D|PTP2C|SH-PTP2|SH-PTP3|SHP2	Co-fractionation	physical	Havugimana PC (2012)	PUBMED:22939629	9606	9606	High Throughput	0.758	-	Denoised score >= 0.75	-	BIOGRID	P30405	A0A024QZS4	NP_005720	Q06124	-	NP_001361554|NP_001317366|NP_002825|NP_542168	-	-	-	-	-	-	Homo sapiens	Homo sapiens	P30405
808077	3667	5781	109874	111745	-	-	IRS1	PTPN11	HIRS-1	BPTP3|CFC|NS1|PTP-1D|PTP2C|SH-PTP2|SH-PTP3|SHP2	Protein-peptide	physical	Liu BA (2012)	PUBMED:22974441	9606	9606	Low Throughput	-	-	-	-	BIOGRID	P35568	A0A024R499	NP_005535	Q06124	-	NP_001361554|NP_001317366|NP_002825|NP_542168	-	-	-	-	-	-	Homo sapiens	Homo sapiens	P35568
808082	10818	5781	116031	111745	-	-	FRS2	PTPN11	FRS2A|FRS2alpha|SNT|SNT-1|SNT1	BPTP3|CFC|NS1|PTP-1D|PTP2C|SH-PTP2|SH-PTP3|SHP2	Protein-peptide	physical	Liu BA (2012)	PUBMED:22974441	9606	9606	Low Throughput	-	-	-	-	BIOGRID	Q8WU20	L7RTG7	NP_006645|NP_001265286|NP_001265285|NP_001265284|NP_001265283|NP_001265282|NP_001265280|NP_001036020	Q06124	-	NP_001361554|NP_001317366|NP_002825|NP_542168	-	-	-	-	-	-	Homo sapiens	Homo sapiens	Q8WU20
811864	5781	2194	111745	108488	-	-	PTPN11	FASN	BPTP3|CFC|NS1|PTP-1D|PTP2C|SH-PTP2|SH-PTP3|SHP2	FAS|OA-519|SDR27X1	Affinity Capture-Western	physical	Yu J (2012)	PUBMED:23269672	9606	9606	Low Throughput	-	-	-	-	BIOGRID	Q06124	-	NP_001361554|NP_001317366|NP_002825|NP_542168	P49327	-	NP_004095	-	-	-	-	-	-	Homo sapiens	Homo sapiens	P49327
811865	2194	5781	108488	111745	-	-	FASN	PTPN11	FAS|OA-519|SDR27X1	BPTP3|CFC|NS1|PTP-1D|PTP2C|SH-PTP2|SH-PTP3|SHP2	Affinity Capture-Western	physical	Yu J (2012)	PUBMED:23269672	9606	9606	Low Throughput	-	-	-	-	BIOGRID	P49327	-	NP_004095	Q06124	-	NP_001361554|NP_001317366|NP_002825|NP_542168	-	-	-	-	-	-	Homo sapiens	Homo sapiens	P49327
811868	5781	64326	111745	122136	-	RP11-318C24.3	PTPN11	RFWD2	BPTP3|CFC|NS1|PTP-1D|PTP2C|SH-PTP2|SH-PTP3|SHP2	COP1|RNF200	Affinity Capture-Western	physical	Yu J (2012)	PUBMED:23269672	9606	9606	Low Throughput	-	-	-	-	BIOGRID	Q06124	-	NP_001361554|NP_001317366|NP_002825|NP_542168	Q8NHY2	X5D7N8|X5DNY7	NP_001001740|NP_071902|NP_001273573	-	-	-	-	-	-	Homo sapiens	Homo sapiens	Q8NHY2
824432	29126	5781	118891	111745	-	-	CD274	PTPN11	B7-H|B7H1|PD-L1|PDCD1L1|PDCD1LG1|PDL1	BPTP3|CFC|NS1|PTP-1D|PTP2C|SH-PTP2|SH-PTP3|SHP2	Affinity Capture-Western	physical	Latchman Y (2001)	PUBMED:11224527	9606	9606	Low Throughput	-	-	-	-	BIOGRID	Q9NZQ7	Q0GN75	NP_054862|NP_001254635	Q06124	-	NP_001361554|NP_001317366|NP_002825|NP_542168	-	-	-	-	-	-	Homo sapiens	Homo sapiens	Q9NZQ7
824663	3667	5781	109874	111745	-	-	IRS1	PTPN11	HIRS-1	BPTP3|CFC|NS1|PTP-1D|PTP2C|SH-PTP2|SH-PTP3|SHP2	Reconstituted Complex	physical	Strack V (2002)	PUBMED:11781100	9606	9606	Low Throughput	-	-	-	-	BIOGRID	P35568	A0A024R499	NP_005535	Q06124	-	NP_001361554|NP_001317366|NP_002825|NP_542168	-	-	-	-	-	-	Homo sapiens	Homo sapiens	P35568
825212	5781	3667	111745	109874	-	-	PTPN11	IRS1	BPTP3|CFC|NS1|PTP-1D|PTP2C|SH-PTP2|SH-PTP3|SHP2	HIRS-1	Biochemical Activity	physical	Strack V (2002)	PUBMED:11781100	9606	9606	Low Throughput	-	Dephosphorylation	-	-	BIOGRID	Q06124	-	NP_001361554|NP_001317366|NP_002825|NP_542168	P35568	A0A024R499	NP_005535	-	-	-	-	-	-	Homo sapiens	Homo sapiens	P35568
826055	7412	5781	113255	111745	-	-	VCAM1	PTPN11	CD106|INCAM-100	BPTP3|CFC|NS1|PTP-1D|PTP2C|SH-PTP2|SH-PTP3|SHP2	Affinity Capture-MS	physical	Humphries JD (2009)	PUBMED:19738201	9606	9606	High Throughput	-	-	exogenous expression of bait	-	BIOGRID	P19320	-	NP_001186763|NP_001069|NP_542413	Q06124	-	NP_001361554|NP_001317366|NP_002825|NP_542168	BTO:0000664	K-562 cell	cell line	DOID:8552	chronic myeloid leukemia	-	Homo sapiens	Homo sapiens	P19320
832070	9657	5781	115015	111745	OK/SW-cl.85	-	IQCB1	PTPN11	NPHP5|PIQ|SLSN5	BPTP3|CFC|NS1|PTP-1D|PTP2C|SH-PTP2|SH-PTP3|SHP2	Affinity Capture-MS	physical	Sang L (2011)	PUBMED:21565611	9606	9606	High Throughput	-	-	-	-	BIOGRID	Q15051	-	NP_001306036|NP_001018865|NP_001018864	Q06124	-	NP_001361554|NP_001317366|NP_002825|NP_542168	BTO:0001177	retinal pigment epithelium	cell line	-	-	-	Homo sapiens	Homo sapiens	Q15051
832533	2885	5781	109142	111745	-	-	GRB2	PTPN11	ASH|EGFRBP-GRB2|Grb3-3|MST084|MSTP084|NCKAP2	BPTP3|CFC|NS1|PTP-1D|PTP2C|SH-PTP2|SH-PTP3|SHP2	Affinity Capture-MS	physical	Bisson N (2011)	PUBMED:21706016	9606	9606	Low Throughput	-	-	Exogenous expression of bait	-	BIOGRID	P62993	B0LPF3	NP_002077|NP_987102	Q06124	-	NP_001361554|NP_001317366|NP_002825|NP_542168	BTO:0002181	HEK-293T cell	cell line	-	-	-	Homo sapiens	Homo sapiens	P62993
833535	1956	5781	108276	111745	-	-	EGFR	PTPN11	ERBB|ERBB1|HER1|NISBD2|PIG61|mENA	BPTP3|CFC|NS1|PTP-1D|PTP2C|SH-PTP2|SH-PTP3|SHP2	Protein-peptide	physical	Jones RB (2006)	PUBMED:16273093	9606	9606	High Throughput	-	-	interaction detected by probing protein array with labeled peptides	-	BIOGRID	P00533	-	NP_001333829|NP_001333828|NP_958440|NP_005219|NP_001333827|NP_001333826|NP_958441|NP_001333870|NP_958439	Q06124	-	NP_001361554|NP_001317366|NP_002825|NP_542168	-	-	-	-	-	-	Homo sapiens	Homo sapiens	P00533
833536	2064	5781	108376	111745	-	-	ERBB2	PTPN11	CD340|HER-2|HER-2/neu|HER2|MLN 19|NEU|NGL|TKR1	BPTP3|CFC|NS1|PTP-1D|PTP2C|SH-PTP2|SH-PTP3|SHP2	Protein-peptide	physical	Jones RB (2006)	PUBMED:16273093	9606	9606	High Throughput	-	-	interaction detected by probing protein array with labeled peptides	-	BIOGRID	P04626	F5H1T4|J3QLU9|X5DNK3	NP_001005862|NP_001276867|NP_001369735|NP_001369727|NP_001369726|NP_001369725|NP_001369724|NP_001369723|NP_001369722|NP_001369721|NP_001369720|NP_001369730|NP_001369729|NP_001369728|NP_001369714|NP_004439|NP_001369715|NP_001276866|NP_001369717|NP_001369712|NP_001369713|NP_001276865|NP_001369711|NP_001369716|NP_001369731|NP_001369732|NP_001369733|NP_001369718|NP_001369719	Q06124	-	NP_001361554|NP_001317366|NP_002825|NP_542168	-	-	-	-	-	-	Homo sapiens	Homo sapiens	P04626
855144	2549	5781	108824	111745	-	-	GAB1	PTPN11	-	BPTP3|CFC|NS1|PTP-1D|PTP2C|SH-PTP2|SH-PTP3|SHP2	Affinity Capture-Western	physical	van den Akker E (2004)	PUBMED:14982882	9606	9606	Low Throughput	-	-	-	-	BIOGRID	Q13480	Q9HA84	NP_997006|NP_002030	Q06124	-	NP_001361554|NP_001317366|NP_002825|NP_542168	-	-	-	-	-	-	Homo sapiens	Homo sapiens	Q13480
855146	9846	5781	115181	111745	-	-	GAB2	PTPN11	-	BPTP3|CFC|NS1|PTP-1D|PTP2C|SH-PTP2|SH-PTP3|SHP2	Affinity Capture-Western	physical	van den Akker E (2004)	PUBMED:14982882	9606	9606	Low Throughput	-	-	-	-	BIOGRID	Q9UQC2	-	NP_536739|NP_036428	Q06124	-	NP_001361554|NP_001317366|NP_002825|NP_542168	-	-	-	-	-	-	Homo sapiens	Homo sapiens	Q9UQC2
860206	5781	83382	111745	219910	-	-	PTPN11	Siglece	BPTP3|CFC|NS1|PTP-1D|PTP2C|SH-PTP2|SH-PTP3|SHP2	Cd170|Siglec12|Siglec5|Siglec9|Siglecl1|mSiglec-E	Affinity Capture-Western	physical	Yu Z (2001)	PUBMED:11171044	9606	10090	Low Throughput	-	-	-	-	BIOGRID	Q06124	-	NP_001361554|NP_001317366|NP_002825|NP_542168	Q91Y57	-	NP_112458	-	-	-	-	-	-	Homo sapiens	Mus musculus	Q91Y57
870113	9846	5781	115181	111745	-	-	GAB2	PTPN11	-	BPTP3|CFC|NS1|PTP-1D|PTP2C|SH-PTP2|SH-PTP3|SHP2	Affinity Capture-Western	physical	Arnaud M (2004)	PUBMED:15356145	9606	9606	Low Throughput	-	-	-	-	BIOGRID	Q9UQC2	-	NP_536739|NP_036428	Q06124	-	NP_001361554|NP_001317366|NP_002825|NP_542168	-	-	-	-	-	-	Homo sapiens	Homo sapiens	Q9UQC2
870114	5781	9846	111745	115181	-	-	PTPN11	GAB2	BPTP3|CFC|NS1|PTP-1D|PTP2C|SH-PTP2|SH-PTP3|SHP2	-	Affinity Capture-Western	physical	Arnaud M (2004)	PUBMED:15356145	9606	9606	Low Throughput	-	-	-	-	BIOGRID	Q06124	-	NP_001361554|NP_001317366|NP_002825|NP_542168	Q9UQC2	-	NP_536739|NP_036428	-	-	-	-	-	-	Homo sapiens	Homo sapiens	Q9UQC2
904166	2885	5781	109142	111745	-	-	GRB2	PTPN11	ASH|EGFRBP-GRB2|Grb3-3|MST084|MSTP084|NCKAP2	BPTP3|CFC|NS1|PTP-1D|PTP2C|SH-PTP2|SH-PTP3|SHP2	Affinity Capture-MS	physical	Blagoev B (2003)	PUBMED:12577067	9606	9606	High Throughput	-	-	GST fused to the SH2 domain of Grb2 binds activated, phosphorylated EGFR and associated binders	-	BIOGRID	P62993	B0LPF3	NP_002077|NP_987102	Q06124	-	NP_001361554|NP_001317366|NP_002825|NP_542168	BTO:0000567	HeLa cell	cell line	-	-	-	Homo sapiens	Homo sapiens	P62993
904444	2885	5781	109142	111745	-	-	GRB2	PTPN11	ASH|EGFRBP-GRB2|Grb3-3|MST084|MSTP084|NCKAP2	BPTP3|CFC|NS1|PTP-1D|PTP2C|SH-PTP2|SH-PTP3|SHP2	Affinity Capture-Western	physical	Bisson N (2011)	PUBMED:21706016	9606	9606	Low Throughput	-	-	Exogenous expression of bait|Interaction occurred when cells were stimulated with EGF	-	BIOGRID	P62993	B0LPF3	NP_002077|NP_987102	Q06124	-	NP_001361554|NP_001317366|NP_002825|NP_542168	BTO:0002181	HEK-293T cell	cell line	-	-	-	Homo sapiens	Homo sapiens	P62993
922849	5781	136319	111745	126455	-	-	PTPN11	MTPN	BPTP3|CFC|NS1|PTP-1D|PTP2C|SH-PTP2|SH-PTP3|SHP2	GCDP|V-1	Co-fractionation	physical	Kristensen AR (2012)	PUBMED:22863883	9606	9606	High Throughput	-	-	-	-	BIOGRID	Q06124	-	NP_001361554|NP_001317366|NP_002825|NP_542168	P58546	Q69YG1	NP_665807	BTO:0000567	HeLa cell	cell line	DOID:3702	cervical adenocarcinoma	-	Homo sapiens	Homo sapiens	P58546
924402	54108	5781	119904	111745	-	-	CHRAC1	PTPN11	CHARC1|CHARC15|CHRAC-1|CHRAC-15|CHRAC15|YCL1	BPTP3|CFC|NS1|PTP-1D|PTP2C|SH-PTP2|SH-PTP3|SHP2	Co-fractionation	physical	Kristensen AR (2012)	PUBMED:22863883	9606	9606	High Throughput	-	-	-	-	BIOGRID	Q9NRG0	-	NP_059140	Q06124	-	NP_001361554|NP_001317366|NP_002825|NP_542168	BTO:0000567	HeLa cell	cell line	DOID:3702	cervical adenocarcinoma	-	Homo sapiens	Homo sapiens	Q9NRG0
924403	79180	5781	122597	111745	RP3-467K16.3	-	EFHD2	PTPN11	SWS1	BPTP3|CFC|NS1|PTP-1D|PTP2C|SH-PTP2|SH-PTP3|SHP2	Co-fractionation	physical	Kristensen AR (2012)	PUBMED:22863883	9606	9606	High Throughput	-	-	-	-	BIOGRID	Q96C19	A0A024QZ77	NP_077305	Q06124	-	NP_001361554|NP_001317366|NP_002825|NP_542168	BTO:0000567	HeLa cell	cell line	DOID:3702	cervical adenocarcinoma	-	Homo sapiens	Homo sapiens	Q96C19
924404	1432	5781	107819	111745	RP1-179N16.5	-	MAPK14	PTPN11	CSBP|CSBP1|CSBP2|CSPB1|EXIP|Mxi2|PRKM14|PRKM15|RK|SAPK2A|p38|p38ALPHA	BPTP3|CFC|NS1|PTP-1D|PTP2C|SH-PTP2|SH-PTP3|SHP2	Co-fractionation	physical	Kristensen AR (2012)	PUBMED:22863883	9606	9606	High Throughput	-	-	-	-	BIOGRID	Q16539	B4E0K5|A0A024RD15|L7RSM2	NP_620581|NP_001306|NP_620582|NP_620583	Q06124	-	NP_001361554|NP_001317366|NP_002825|NP_542168	BTO:0000567	HeLa cell	cell line	DOID:3702	cervical adenocarcinoma	-	Homo sapiens	Homo sapiens	Q16539
924405	5019	5781	111059	111745	-	-	OXCT1	PTPN11	OXCT|SCOT	BPTP3|CFC|NS1|PTP-1D|PTP2C|SH-PTP2|SH-PTP3|SHP2	Co-fractionation	physical	Kristensen AR (2012)	PUBMED:22863883	9606	9606	High Throughput	-	-	-	-	BIOGRID	P55809	A0A024R040	NP_000427	Q06124	-	NP_001361554|NP_001317366|NP_002825|NP_542168	BTO:0000567	HeLa cell	cell line	DOID:3702	cervical adenocarcinoma	-	Homo sapiens	Homo sapiens	P55809
1041370	5781	22934	111745	116594	-	-	PTPN11	RPIA	BPTP3|CFC|NS1|PTP-1D|PTP2C|SH-PTP2|SH-PTP3|SHP2	RPI	Two-hybrid	physical	Rolland T (2014)	PUBMED:25416956	9606	9606	High Throughput	-	-	-	-	BIOGRID	Q06124	-	NP_001361554|NP_001317366|NP_002825|NP_542168	P49247	-	NP_653164	-	-	-	-	-	-	Homo sapiens	Homo sapiens	P49247
1041371	5781	22954	111745	116608	-	RP11-67K19.1	PTPN11	TRIM32	BPTP3|CFC|NS1|PTP-1D|PTP2C|SH-PTP2|SH-PTP3|SHP2	BBS11|HT2A|LGMD2H|TATIP	Two-hybrid	physical	Rolland T (2014)	PUBMED:25416956	9606	9606	High Throughput	-	-	-	-	BIOGRID	Q06124	-	NP_001361554|NP_001317366|NP_002825|NP_542168	Q13049	A0A024R843	NP_001365977|NP_036342|NP_001365978|NP_001093149|NP_001365979	-	-	-	-	-	-	Homo sapiens	Homo sapiens	Q13049
1176407	124641	5781	125881	111745	-	-	OVCA2	PTPN11	-	BPTP3|CFC|NS1|PTP-1D|PTP2C|SH-PTP2|SH-PTP3|SHP2	Affinity Capture-MS	physical	Huttlin EL (2015)	PUBMED:26186194	9606	9606	High Throughput	0.880495	-	BioPlex 1.0 HEK 293T cells CompPASS score = 0.880495377, threshold = 0.75. Quantitative scores calculated by CompPASS-Plus (Huttlin et al. Cell, 2015, PMID: 26186194).|See BioPlex Interactome for details (https://bioplex.hms.harvard.edu/index.php).|This data has also been reanalyzed as part of BioPlex 2.0 (PMID: 28514442) and BioPlex 3.0 (PMID: 33961781). Only scores from within BioPlex 1.0 (PMID…	-	BIOGRID	Q8WZ82	-	NP_543012	Q06124	-	NP_001361554|NP_001317366|NP_002825|NP_542168	-	-	-	-	-	-	Homo sapiens	Homo sapiens	Q8WZ82
1176734	3958	5781	110149	111745	-	-	LGALS3	PTPN11	CBP35|GAL3|GALBP|GALIG|L31|LGALS2|MAC2	BPTP3|CFC|NS1|PTP-1D|PTP2C|SH-PTP2|SH-PTP3|SHP2	Affinity Capture-MS	physical	Huttlin EL (2015)	PUBMED:26186194	9606	9606	High Throughput	0.959177	-	BioPlex 1.0 HEK 293T cells CompPASS score = 0.959177325, threshold = 0.75. Quantitative scores calculated by CompPASS-Plus (Huttlin et al. Cell, 2015, PMID: 26186194).|See BioPlex Interactome for details (https://bioplex.hms.harvard.edu/index.php).|This data has also been reanalyzed as part of BioPlex 2.0 (PMID: 28514442) and BioPlex 3.0 (PMID: 33961781). Only scores from within BioPlex 1.0 (PMID…	-	BIOGRID	P17931	A0A024R693	NP_002297|NP_001170859	Q06124	-	NP_001361554|NP_001317366|NP_002825|NP_542168	-	-	-	-	-	-	Homo sapiens	Homo sapiens	P17931
1183738	2212	5781	108506	111745	RP11-5K23.6	-	FCGR2A	PTPN11	CD32|CD32A|CDw32|FCG2|FCGR2|FCGR2A1|FcGR|IGFR2	BPTP3|CFC|NS1|PTP-1D|PTP2C|SH-PTP2|SH-PTP3|SHP2	Affinity Capture-MS	physical	Huttlin EL (2015)	PUBMED:26186194	9606	9606	High Throughput	0.82518	-	BioPlex 1.0 HEK 293T cells CompPASS score = 0.825179826, threshold = 0.75. Quantitative scores calculated by CompPASS-Plus (Huttlin et al. Cell, 2015, PMID: 26186194).|See BioPlex Interactome for details (https://bioplex.hms.harvard.edu/index.php).|This data has also been reanalyzed as part of BioPlex 2.0 (PMID: 28514442) and BioPlex 3.0 (PMID: 33961781). Only scores from within BioPlex 1.0 (PMID…	-	BIOGRID	P12318	-	NP_067674|NP_001129691	Q06124	-	NP_001361554|NP_001317366|NP_002825|NP_542168	-	-	-	-	-	-	Homo sapiens	Homo sapiens	P12318
1183788	79187	5781	122600	111745	VLP27	-	FSD1	PTPN11	GLFND|MIR1	BPTP3|CFC|NS1|PTP-1D|PTP2C|SH-PTP2|SH-PTP3|SHP2	Affinity Capture-MS	physical	Huttlin EL (2015)	PUBMED:26186194	9606	9606	High Throughput	0.972534	-	BioPlex 1.0 HEK 293T cells CompPASS score = 0.972533897, threshold = 0.75. Quantitative scores calculated by CompPASS-Plus (Huttlin et al. Cell, 2015, PMID: 26186194).|See BioPlex Interactome for details (https://bioplex.hms.harvard.edu/index.php).|This data has also been reanalyzed as part of BioPlex 2.0 (PMID: 28514442) and BioPlex 3.0 (PMID: 33961781). Only scores from within BioPlex 1.0 (PMID…	-	BIOGRID	Q9BTV5	M0R366	NP_077309|NP_001317358	Q06124	-	NP_001361554|NP_001317366|NP_002825|NP_542168	-	-	-	-	-	-	Homo sapiens	Homo sapiens	Q9BTV5
1184638	3965	5781	110156	111745	-	-	LGALS9	PTPN11	HUAT|LGALS9A	BPTP3|CFC|NS1|PTP-1D|PTP2C|SH-PTP2|SH-PTP3|SHP2	Affinity Capture-MS	physical	Huttlin EL (2015)	PUBMED:26186194	9606	9606	High Throughput	0.972538	-	BioPlex 1.0 HEK 293T cells CompPASS score = 0.972537872, threshold = 0.75. Quantitative scores calculated by CompPASS-Plus (Huttlin et al. Cell, 2015, PMID: 26186194).|See BioPlex Interactome for details (https://bioplex.hms.harvard.edu/index.php).|This data has also been reanalyzed as part of BioPlex 2.0 (PMID: 28514442) and BioPlex 3.0 (PMID: 33961781). Only scores from within BioPlex 1.0 (PMID…	-	BIOGRID	O00182	F8W9W4|A0A024QZ55|A0A024QZ02|Q8WYQ7	NP_033665|NP_002299	Q06124	-	NP_001361554|NP_001317366|NP_002825|NP_542168	-	-	-	-	-	-	Homo sapiens	Homo sapiens	O00182
1192404	9338	5781	114745	111745	-	-	TCEAL1	PTPN11	SIIR|WEX9|p21|pp21	BPTP3|CFC|NS1|PTP-1D|PTP2C|SH-PTP2|SH-PTP3|SHP2	Affinity Capture-MS	physical	Huttlin EL (2015)	PUBMED:26186194	9606	9606	High Throughput	0.810161	-	BioPlex 1.0 HEK 293T cells CompPASS score = 0.810160958, threshold = 0.75. Quantitative scores calculated by CompPASS-Plus (Huttlin et al. Cell, 2015, PMID: 26186194).|See BioPlex Interactome for details (https://bioplex.hms.harvard.edu/index.php).|This data has also been reanalyzed as part of BioPlex 2.0 (PMID: 28514442) and BioPlex 3.0 (PMID: 33961781). Only scores from within BioPlex 1.0 (PMID…	-	BIOGRID	Q15170	-	NP_004771|NP_001006640|NP_001006641	Q06124	-	NP_001361554|NP_001317366|NP_002825|NP_542168	-	-	-	-	-	-	Homo sapiens	Homo sapiens	Q15170
1197052	1543	5781	107923	111745	-	-	CYP1A1	PTPN11	AHH|AHRR|CP11|CYP1|P1-450|P450-C|P450DX	BPTP3|CFC|NS1|PTP-1D|PTP2C|SH-PTP2|SH-PTP3|SHP2	Affinity Capture-MS	physical	Huttlin EL (2015)	PUBMED:26186194	9606	9606	High Throughput	0.846734	-	BioPlex 1.0 HEK 293T cells CompPASS score = 0.846733968, threshold = 0.75. Quantitative scores calculated by CompPASS-Plus (Huttlin et al. Cell, 2015, PMID: 26186194).|See BioPlex Interactome for details (https://bioplex.hms.harvard.edu/index.php).|This data has also been reanalyzed as part of BioPlex 2.0 (PMID: 28514442) and BioPlex 3.0 (PMID: 33961781). Only scores from within BioPlex 1.0 (PMID…	-	BIOGRID	P04798	A0N0X8	NP_000490|NP_001306146	Q06124	-	NP_001361554|NP_001317366|NP_002825|NP_542168	-	-	-	-	-	-	Homo sapiens	Homo sapiens	P04798
1257465	4914	5781	110969	111745	-	-	NTRK1	PTPN11	MTC|TRK|TRK1|TRKA|Trk-A|p140-TrkA	BPTP3|CFC|NS1|PTP-1D|PTP2C|SH-PTP2|SH-PTP3|SHP2	Affinity Capture-MS	physical	Emdal KB (2015)	PUBMED:25921289	9606	9606	High Throughput	-	-	-	-	BIOGRID	P04629	X5DR71	NP_001007793|NP_002520|NP_001012331	Q06124	-	NP_001361554|NP_001317366|NP_002825|NP_542168	-	-	-	-	-	-	Homo sapiens	Homo sapiens	P04629
1268364	5604	5781	111590	111745	-	-	MAP2K1	PTPN11	CFC3|MAPKK1|MEK1|MKK1|PRKMK1	BPTP3|CFC|NS1|PTP-1D|PTP2C|SH-PTP2|SH-PTP3|SHP2	Co-fractionation	physical	Wan C (2015)	PUBMED:26344197	9606	9606	High Throughput	0.0769409	-	Fractionation was combined with mass spectrometry from five diverse animal species to predict co-complex protein interactions conserved across metazoa using an integrative computational scoring procedure along with an SVM approach. The significant data set of 16655 PPI, was derived from a set of more than 1M interactions by examining a ROC curve of predicted interactions against reference annotat…	-	BIOGRID	Q02750	A4QPA9	NP_002746	Q06124	-	NP_001361554|NP_001317366|NP_002825|NP_542168	-	-	-	-	-	-	Homo sapiens	Homo sapiens	Q02750
1268365	10617	5781	115863	111745	-	-	STAMBP	PTPN11	AMSH|MICCAP	BPTP3|CFC|NS1|PTP-1D|PTP2C|SH-PTP2|SH-PTP3|SHP2	Co-fractionation	physical	Wan C (2015)	PUBMED:26344197	9606	9606	High Throughput	0.0783704	-	Fractionation was combined with mass spectrometry from five diverse animal species to predict co-complex protein interactions conserved across metazoa using an integrative computational scoring procedure along with an SVM approach. The significant data set of 16655 PPI, was derived from a set of more than 1M interactions by examining a ROC curve of predicted interactions against reference annotat…	-	BIOGRID	O95630	-	NP_998787|NP_006454|NP_001340904|NP_001340905|NP_001340902|NP_001340903|NP_001340900|NP_001340901|NP_001340898|NP_001340899|NP_001340896|NP_001340897|NP_964010	Q06124	-	NP_001361554|NP_001317366|NP_002825|NP_542168	-	-	-	-	-	-	Homo sapiens	Homo sapiens	O95630
1278202	5781	2885	111745	109142	-	-	PTPN11	GRB2	BPTP3|CFC|NS1|PTP-1D|PTP2C|SH-PTP2|SH-PTP3|SHP2	ASH|EGFRBP-GRB2|Grb3-3|MST084|MSTP084|NCKAP2	Affinity Capture-Western	physical	Tauchi T (1995)	PUBMED:7534299	9606	9606	Low Throughput	-	-	-	-	BIOGRID	Q06124	-	NP_001361554|NP_001317366|NP_002825|NP_542168	P62993	B0LPF3	NP_002077|NP_987102	-	-	-	-	-	-	Homo sapiens	Homo sapiens	P62993
1278203	2057	5781	108371	111745	-	-	EPOR	PTPN11	EPO-R	BPTP3|CFC|NS1|PTP-1D|PTP2C|SH-PTP2|SH-PTP3|SHP2	Reconstituted Complex	physical	Tauchi T (1995)	PUBMED:7534299	9606	9606	Low Throughput	-	-	-	-	BIOGRID	P19235	-	NP_000112	Q06124	-	NP_001361554|NP_001317366|NP_002825|NP_542168	-	-	-	-	-	-	Homo sapiens	Homo sapiens	P19235
1415980	5781	84708	111745	124219	-	UNQ574/PRO1136	PTPN11	LNX1	BPTP3|CFC|NS1|PTP-1D|PTP2C|SH-PTP2|SH-PTP3|SHP2	LNX|MPDZ|PDZRN2	Two-hybrid	physical	Grossmann A (2015)	PUBMED:25814554	9606	9606	High Throughput	-	-	phospho-tyrosine dependent, interaction occurs in the presence of a kinase	-	BIOGRID	Q06124	-	NP_001361554|NP_001317366|NP_002825|NP_542168	Q8TBB1	-	NP_001119800|NP_116011	-	-	-	-	-	-	Homo sapiens	Homo sapiens	Q8TBB1
1427546	8339	5781	113935	111745	-	-	HIST1H2BG	PTPN11	H2B.1A|H2B/a|H2BFA|dJ221C16.8	BPTP3|CFC|NS1|PTP-1D|PTP2C|SH-PTP2|SH-PTP3|SHP2	Proximity Label-MS	physical	Lambert JP (2015)	PUBMED:25281560	9606	9606	High Throughput	-	-	BioID	-	BIOGRID	P62807	B2R4S9	NP_003509	Q06124	-	NP_001361554|NP_001317366|NP_002825|NP_542168	-	-	-	-	-	-	Homo sapiens	Homo sapiens	P62807
1438636	22934	5781	116594	111745	-	-	RPIA	PTPN11	RPI	BPTP3|CFC|NS1|PTP-1D|PTP2C|SH-PTP2|SH-PTP3|SHP2	Two-hybrid	physical	Yu H (2011)	PUBMED:21516116	9606	9606	High Throughput	-	-	-	-	BIOGRID	P49247	-	NP_653164	Q06124	-	NP_001361554|NP_001317366|NP_002825|NP_542168	-	-	-	-	-	-	Homo sapiens	Homo sapiens	P49247
1505058	2321	5781	108609	111745	-	-	FLT1	PTPN11	FLT|FLT-1|VEGFR-1|VEGFR1	BPTP3|CFC|NS1|PTP-1D|PTP2C|SH-PTP2|SH-PTP3|SHP2	Co-localization	physical	Chen TC (2014)	PUBMED:25241761	9606	9606	Low Throughput	-	-	in situ PLA	-	BIOGRID	P17948	L7RSL3	NP_002010|NP_001153502|NP_001153392|NP_001153503	Q06124	-	NP_001361554|NP_001317366|NP_002825|NP_542168	-	-	-	-	-	-	Homo sapiens	Homo sapiens	P17948
1513594	5781	10628	111745	115872	-	RP11-315I20.4	PTPN11	TXNIP	BPTP3|CFC|NS1|PTP-1D|PTP2C|SH-PTP2|SH-PTP3|SHP2	EST01027|HHCPA78|THIF|VDUP1	Co-crystal Structure	physical	Liu Y (2016)	PUBMED:26527736	9606	9606	Low Throughput	-	-	-	-	BIOGRID	Q06124	-	NP_001361554|NP_001317366|NP_002825|NP_542168	Q9H3M7	A0A024R4B7	NP_001300901|NP_006463	-	-	-	-	-	-	Homo sapiens	Homo sapiens	Q9H3M7
1513596	5781	10628	111745	115872	-	RP11-315I20.4	PTPN11	TXNIP	BPTP3|CFC|NS1|PTP-1D|PTP2C|SH-PTP2|SH-PTP3|SHP2	EST01027|HHCPA78|THIF|VDUP1	Reconstituted Complex	physical	Liu Y (2016)	PUBMED:26527736	9606	9606	Low Throughput	-	-	-	-	BIOGRID	Q06124	-	NP_001361554|NP_001317366|NP_002825|NP_542168	Q9H3M7	A0A024R4B7	NP_001300901|NP_006463	-	-	-	-	-	-	Homo sapiens	Homo sapiens	Q9H3M7
1528163	5781	10628	111745	115872	-	RP11-315I20.4	PTPN11	TXNIP	BPTP3|CFC|NS1|PTP-1D|PTP2C|SH-PTP2|SH-PTP3|SHP2	EST01027|HHCPA78|THIF|VDUP1	Co-crystal Structure	physical	Liu S (2016)	PUBMED:26919541	9606	9606	Low Throughput	-	-	-	-	BIOGRID	Q06124	-	NP_001361554|NP_001317366|NP_002825|NP_542168	Q9H3M7	A0A024R4B7	NP_001300901|NP_006463	-	-	-	-	-	-	Homo sapiens	Homo sapiens	Q9H3M7
1528164	5781	10628	111745	115872	-	RP11-315I20.4	PTPN11	TXNIP	BPTP3|CFC|NS1|PTP-1D|PTP2C|SH-PTP2|SH-PTP3|SHP2	EST01027|HHCPA78|THIF|VDUP1	Reconstituted Complex	physical	Liu S (2016)	PUBMED:26919541	9606	9606	Low Throughput	-	-	-	-	BIOGRID	Q06124	-	NP_001361554|NP_001317366|NP_002825|NP_542168	Q9H3M7	A0A024R4B7	NP_001300901|NP_006463	-	-	-	-	-	-	Homo sapiens	Homo sapiens	Q9H3M7
2197439	5781	2549	111745	108824	-	-	PTPN11	GAB1	BPTP3|CFC|NS1|PTP-1D|PTP2C|SH-PTP2|SH-PTP3|SHP2	-	Affinity Capture-Western	physical	Kapoor GS (2004)	PUBMED:14701753	9606	9606	Low Throughput	-	-	-	-	BIOGRID	Q06124	-	NP_001361554|NP_001317366|NP_002825|NP_542168	Q13480	Q9HA84	NP_997006|NP_002030	-	-	-	-	-	-	Homo sapiens	Homo sapiens	Q13480
2197440	2549	5781	108824	111745	-	-	GAB1	PTPN11	-	BPTP3|CFC|NS1|PTP-1D|PTP2C|SH-PTP2|SH-PTP3|SHP2	Affinity Capture-Western	physical	Kapoor GS (2004)	PUBMED:14701753	9606	9606	Low Throughput	-	-	-	-	BIOGRID	Q13480	Q9HA84	NP_997006|NP_002030	Q06124	-	NP_001361554|NP_001317366|NP_002825|NP_542168	-	-	-	-	-	-	Homo sapiens	Homo sapiens	Q13480
2204559	1785	5781	108122	111745	-	-	DNM2	PTPN11	CMT2M|CMTDI1|CMTDIB|DI-CMTB|DYN2|DYNII|LCCS5	BPTP3|CFC|NS1|PTP-1D|PTP2C|SH-PTP2|SH-PTP3|SHP2	Affinity Capture-Western	physical	Feng H (2012)	PUBMED:21996738	9606	9606	Low Throughput	-	-	-	-	BIOGRID	P50570	Q8N1K8	NP_001177645|NP_004936|NP_001005360|NP_001005361|NP_001005362	Q06124	-	NP_001361554|NP_001317366|NP_002825|NP_542168	-	-	-	-	-	-	Homo sapiens	Homo sapiens	P50570
2204562	5781	1785	111745	108122	-	-	PTPN11	DNM2	BPTP3|CFC|NS1|PTP-1D|PTP2C|SH-PTP2|SH-PTP3|SHP2	CMT2M|CMTDI1|CMTDIB|DI-CMTB|DYN2|DYNII|LCCS5	Affinity Capture-Western	physical	Feng H (2012)	PUBMED:21996738	9606	9606	Low Throughput	-	-	-	-	BIOGRID	Q06124	-	NP_001361554|NP_001317366|NP_002825|NP_542168	P50570	Q8N1K8	NP_001177645|NP_004936|NP_001005360|NP_001005361|NP_001005362	-	-	-	-	-	-	Homo sapiens	Homo sapiens	P50570
2204563	5781	5156	111745	111182	-	-	PTPN11	PDGFRA	BPTP3|CFC|NS1|PTP-1D|PTP2C|SH-PTP2|SH-PTP3|SHP2	CD140A|PDGFR-2|PDGFR2|RHEPDGFRA	Affinity Capture-Western	physical	Feng H (2012)	PUBMED:21996738	9606	9606	Low Throughput	-	-	-	-	BIOGRID	Q06124	-	NP_001361554|NP_001317366|NP_002825|NP_542168	P16234	-	NP_006197	-	-	-	-	-	-	Homo sapiens	Homo sapiens	P16234
2204565	150946	5781	127333	111745	HRIHFB2063	-	GAREML	PTPN11	FAM59B	BPTP3|CFC|NS1|PTP-1D|PTP2C|SH-PTP2|SH-PTP3|SHP2	Affinity Capture-Western	physical	Taniguchi T (2013)	PUBMED:24003223	9606	9606	Low Throughput	-	-	-	-	BIOGRID	Q75VX8	-	NP_001161713|NP_001177962	Q06124	-	NP_001361554|NP_001317366|NP_002825|NP_542168	-	-	-	-	-	-	Homo sapiens	Homo sapiens	Q75VX8
2204652	10818	5781	116031	111745	-	-	FRS2	PTPN11	FRS2A|FRS2alpha|SNT|SNT-1|SNT1	BPTP3|CFC|NS1|PTP-1D|PTP2C|SH-PTP2|SH-PTP3|SHP2	Affinity Capture-Western	physical	Zhou L (2015)	PUBMED:25159185	9606	9606	Low Throughput	-	-	-	-	BIOGRID	Q8WU20	L7RTG7	NP_006645|NP_001265286|NP_001265285|NP_001265284|NP_001265283|NP_001265282|NP_001265280|NP_001036020	Q06124	-	NP_001361554|NP_001317366|NP_002825|NP_542168	-	-	-	-	-	-	Homo sapiens	Homo sapiens	Q8WU20
2208613	100499467	5781	1527668	111745	-	-	LINC00673	PTPN11	HI-LNC75|LINC00511	BPTP3|CFC|NS1|PTP-1D|PTP2C|SH-PTP2|SH-PTP3|SHP2	Affinity Capture-RNA	physical	Zheng J (2016)	PUBMED:27213290	9606	9606	Low Throughput	-	-	-	-	BIOGRID	-	-	-	Q06124	-	NP_001361554|NP_001317366|NP_002825|NP_542168	-	-	-	-	-	-	Homo sapiens	Homo sapiens	-
2208615	5781	27339	111745	118151	-	-	PTPN11	PRPF19	BPTP3|CFC|NS1|PTP-1D|PTP2C|SH-PTP2|SH-PTP3|SHP2	NMP200|PRP19|PSO4|SNEV|UBOX4|hPSO4	Affinity Capture-Western	physical	Zheng J (2016)	PUBMED:27213290	9606	9606	Low Throughput	-	-	-	-	BIOGRID	Q06124	-	NP_001361554|NP_001317366|NP_002825|NP_542168	Q9UMS4	-	NP_055317	-	-	-	-	-	-	Homo sapiens	Homo sapiens	Q9UMS4
2208616	27339	5781	118151	111745	-	-	PRPF19	PTPN11	NMP200|PRP19|PSO4|SNEV|UBOX4|hPSO4	BPTP3|CFC|NS1|PTP-1D|PTP2C|SH-PTP2|SH-PTP3|SHP2	Affinity Capture-Western	physical	Zheng J (2016)	PUBMED:27213290	9606	9606	Low Throughput	-	-	-	-	BIOGRID	Q9UMS4	-	NP_055317	Q06124	-	NP_001361554|NP_001317366|NP_002825|NP_542168	-	-	-	-	-	-	Homo sapiens	Homo sapiens	Q9UMS4
2210746	5781	140885	111745	126752	-	RP4-684O24.2	PTPN11	SIRPA	BPTP3|CFC|NS1|PTP-1D|PTP2C|SH-PTP2|SH-PTP3|SHP2	BIT|CD172A|MFR|MYD-1|P84|PTPNS1|SHPS1|SIRP	Affinity Capture-Western	physical	Wu CJ (2000)	PUBMED:10962556	9606	9606	Low Throughput	-	-	-	-	BIOGRID	Q06124	-	NP_001361554|NP_001317366|NP_002825|NP_542168	P78324	-	NP_001317657|NP_001035111|NP_001035112|NP_542970	-	-	-	-	-	-	Homo sapiens	Homo sapiens	P78324
2210747	5781	5295	111745	111313	-	-	PTPN11	PIK3R1	BPTP3|CFC|NS1|PTP-1D|PTP2C|SH-PTP2|SH-PTP3|SHP2	AGM7|GRB1|IMD36|p85|p85-ALPHA	Affinity Capture-Western	physical	Wu CJ (2000)	PUBMED:10962556	9606	9606	Low Throughput	-	-	-	-	BIOGRID	Q06124	-	NP_001361554|NP_001317366|NP_002825|NP_542168	P27986	-	NP_852665|NP_852664|NP_001229395|NP_852556	-	-	-	-	-	-	Homo sapiens	Homo sapiens	P27986
2211895	5781	5295	111745	111313	-	-	PTPN11	PIK3R1	BPTP3|CFC|NS1|PTP-1D|PTP2C|SH-PTP2|SH-PTP3|SHP2	AGM7|GRB1|IMD36|p85|p85-ALPHA	Affinity Capture-Western	physical	Wu CJ (2001)	PUBMED:11593409	9606	9606	Low Throughput	-	-	-	-	BIOGRID	Q06124	-	NP_001361554|NP_001317366|NP_002825|NP_542168	P27986	-	NP_852665|NP_852664|NP_001229395|NP_852556	BIOGRID:0000011	BRENDA tissue	phenotype	-	-	-	Homo sapiens	Homo sapiens	P27986
2212075	5781	2066	111745	108378	-	-	PTPN11	ERBB4	BPTP3|CFC|NS1|PTP-1D|PTP2C|SH-PTP2|SH-PTP3|SHP2	ALS19|HER4|p180erbB4	Biochemical Activity	physical	Yao Z (2017)	PUBMED:28065597	9606	9606	Low Throughput	-	Dephosphorylation	-	-	BIOGRID	Q06124	-	NP_001361554|NP_001317366|NP_002825|NP_542168	Q15303	-	NP_005226|NP_001036064	-	-	-	-	-	-	Homo sapiens	Homo sapiens	Q15303
2212085	1956	5781	108276	111745	-	-	EGFR	PTPN11	ERBB|ERBB1|HER1|NISBD2|PIG61|mENA	BPTP3|CFC|NS1|PTP-1D|PTP2C|SH-PTP2|SH-PTP3|SHP2	Two-hybrid	physical	Yao Z (2017)	PUBMED:28065597	9606	9606	Low Throughput	-	-	MYTH assay|Membrane Yeast Two-hybrid conducted	-	BIOGRID	P00533	-	NP_001333829|NP_001333828|NP_958440|NP_005219|NP_001333827|NP_001333826|NP_958441|NP_001333870|NP_958439	Q06124	-	NP_001361554|NP_001317366|NP_002825|NP_542168	-	-	-	-	-	-	Homo sapiens	Homo sapiens	P00533
2212088	2064	5781	108376	111745	-	-	ERBB2	PTPN11	CD340|HER-2|HER-2/neu|HER2|MLN 19|NEU|NGL|TKR1	BPTP3|CFC|NS1|PTP-1D|PTP2C|SH-PTP2|SH-PTP3|SHP2	Two-hybrid	physical	Yao Z (2017)	PUBMED:28065597	9606	9606	Low Throughput	-	-	MYTH assay|Membrane Yeast Two-hybrid conducted	-	BIOGRID	P04626	F5H1T4|J3QLU9|X5DNK3	NP_001005862|NP_001276867|NP_001369735|NP_001369727|NP_001369726|NP_001369725|NP_001369724|NP_001369723|NP_001369722|NP_001369721|NP_001369720|NP_001369730|NP_001369729|NP_001369728|NP_001369714|NP_004439|NP_001369715|NP_001276866|NP_001369717|NP_001369712|NP_001369713|NP_001276865|NP_001369711|NP_001369716|NP_001369731|NP_001369732|NP_001369733|NP_001369718|NP_001369719	Q06124	-	NP_001361554|NP_001317366|NP_002825|NP_542168	-	-	-	-	-	-	Homo sapiens	Homo sapiens	P04626
2212089	2066	5781	108378	111745	-	-	ERBB4	PTPN11	ALS19|HER4|p180erbB4	BPTP3|CFC|NS1|PTP-1D|PTP2C|SH-PTP2|SH-PTP3|SHP2	Two-hybrid	physical	Yao Z (2017)	PUBMED:28065597	9606	9606	Low Throughput	-	-	MYTH assay|Membrane Yeast Two-hybrid conducted	-	BIOGRID	Q15303	-	NP_005226|NP_001036064	Q06124	-	NP_001361554|NP_001317366|NP_002825|NP_542168	-	-	-	-	-	-	Homo sapiens	Homo sapiens	Q15303
2212093	2263	5781	108554	111745	-	-	FGFR2	PTPN11	BBDS|BEK|BFR-1|CD332|CEK3|CFD1|ECT1|JWS|K-SAM|KGFR|TK14|TK25	BPTP3|CFC|NS1|PTP-1D|PTP2C|SH-PTP2|SH-PTP3|SHP2	Two-hybrid	physical	Yao Z (2017)	PUBMED:28065597	9606	9606	Low Throughput	-	-	MYTH assay|Membrane Yeast Two-hybrid conducted	-	BIOGRID	P21802	D3DRD5|D2CGD1	NP_000132|NP_075259|NP_075418|NP_001138389|NP_001138388|NP_001138390|NP_001138386|NP_001138385|NP_001138387|NP_001138391	Q06124	-	NP_001361554|NP_001317366|NP_002825|NP_542168	-	-	-	-	-	-	Homo sapiens	Homo sapiens	P21802
2212097	2264	5781	108555	111745	-	-	FGFR4	PTPN11	CD334|JTK2|TKF	BPTP3|CFC|NS1|PTP-1D|PTP2C|SH-PTP2|SH-PTP3|SHP2	Two-hybrid	physical	Yao Z (2017)	PUBMED:28065597	9606	9606	Low Throughput	-	-	MYTH assay|Membrane Yeast Two-hybrid conducted	-	BIOGRID	P22455	B4DVP5|J3KPQ0	NP_002002|NP_998812|NP_075252|NP_001278909	Q06124	-	NP_001361554|NP_001317366|NP_002825|NP_542168	-	-	-	-	-	-	Homo sapiens	Homo sapiens	P22455
2212102	3480	5781	109701	111745	-	-	IGF1R	PTPN11	CD221|IGFIR|IGFR|JTK13	BPTP3|CFC|NS1|PTP-1D|PTP2C|SH-PTP2|SH-PTP3|SHP2	Two-hybrid	physical	Yao Z (2017)	PUBMED:28065597	9606	9606	Low Throughput	-	-	MYTH assay|Membrane Yeast Two-hybrid conducted	-	BIOGRID	P08069	C9J5X1	NP_000866|NP_001278787	Q06124	-	NP_001361554|NP_001317366|NP_002825|NP_542168	-	-	-	-	-	-	Homo sapiens	Homo sapiens	P08069
2212105	3791	5781	109992	111745	-	-	KDR	PTPN11	CD309|FLK1|VEGFR|VEGFR2	BPTP3|CFC|NS1|PTP-1D|PTP2C|SH-PTP2|SH-PTP3|SHP2	Two-hybrid	physical	Yao Z (2017)	PUBMED:28065597	9606	9606	Low Throughput	-	-	MYTH assay|Membrane Yeast Two-hybrid conducted	-	BIOGRID	P35968	A0A024RD88	NP_002244	Q06124	-	NP_001361554|NP_001317366|NP_002825|NP_542168	-	-	-	-	-	-	Homo sapiens	Homo sapiens	P35968
2212109	7010	5781	112869	111745	-	-	TEK	PTPN11	CD202B|TIE-2|TIE2|VMCM|VMCM1	BPTP3|CFC|NS1|PTP-1D|PTP2C|SH-PTP2|SH-PTP3|SHP2	Two-hybrid	physical	Yao Z (2017)	PUBMED:28065597	9606	9606	Low Throughput	-	-	MYTH assay|Membrane Yeast Two-hybrid conducted	-	BIOGRID	Q02763	Q59HG2	NP_001277006|NP_001277007|NP_000450	Q06124	-	NP_001361554|NP_001317366|NP_002825|NP_542168	-	-	-	-	-	-	Homo sapiens	Homo sapiens	Q02763
2214994	5781	9646	111745	115004	-	-	PTPN11	CTR9	BPTP3|CFC|NS1|PTP-1D|PTP2C|SH-PTP2|SH-PTP3|SHP2	SH2BP1|TSBP|p150|p150TSP	Proximity Label-MS	physical	St-Denis N (2016)	PUBMED:27880917	9606	9606	High Throughput	-	-	BioID	-	BIOGRID	Q06124	-	NP_001361554|NP_001317366|NP_002825|NP_542168	Q6PD62	-	NP_055448|NP_001333208	-	-	-	-	-	-	Homo sapiens	Homo sapiens	Q6PD62
2214995	5781	54623	111745	120081	-	-	PTPN11	PAF1	BPTP3|CFC|NS1|PTP-1D|PTP2C|SH-PTP2|SH-PTP3|SHP2	F23149_1|PD2	Proximity Label-MS	physical	St-Denis N (2016)	PUBMED:27880917	9606	9606	High Throughput	-	-	BioID	-	BIOGRID	Q06124	-	NP_001361554|NP_001317366|NP_002825|NP_542168	Q8N7H5	A0A024R0H6	NP_061961|NP_001243755	-	-	-	-	-	-	Homo sapiens	Homo sapiens	Q8N7H5
2215465	51207	5781	119380	111745	RP11-487I5.6	-	DUSP13	PTPN11	BEDP|DUSP13A|DUSP13B|MDSP|SKRP4|TMDP	BPTP3|CFC|NS1|PTP-1D|PTP2C|SH-PTP2|SH-PTP3|SHP2	Affinity Capture-MS	physical	Li X (2016)	PUBMED:27432908	9606	9606	High Throughput	-	-	high-confidence candidate interacting protein	-	BIOGRID	Q6B8I1|Q9UII6	A0A024QZR6	NP_057448|NP_001007272|NP_001007273|NP_001007274	Q06124	-	NP_001361554|NP_001317366|NP_002825|NP_542168	-	-	-	-	-	-	Homo sapiens	Homo sapiens	Q6B8I1|Q9UII6
2224051	2885	5781	109142	111745	-	-	GRB2	PTPN11	ASH|EGFRBP-GRB2|Grb3-3|MST084|MSTP084|NCKAP2	BPTP3|CFC|NS1|PTP-1D|PTP2C|SH-PTP2|SH-PTP3|SHP2	Affinity Capture-MS	physical	Huttlin EL (2017)	PUBMED:28514442	9606	9606	High Throughput	0.99998	-	BioPlex 2.0 HEK 293T cells CompPASS score = 0.999979567, threshold = 0.75. Quantitative scores calculated by CompPASS-Plus (Huttlin et al. Cell, 2015, PMID: 26186194).|See BioPlex Interactome for details (https://bioplex.hms.harvard.edu/index.php).|This data has also been reanalyzed as part of BioPlex 3.0 (PMID: 33961781) and may be re-scored from BioPlex 1.0 (PMID: 26186194). Only scores from wi…	-	BIOGRID	P62993	B0LPF3	NP_002077|NP_987102	Q06124	-	NP_001361554|NP_001317366|NP_002825|NP_542168	-	-	-	-	-	-	Homo sapiens	Homo sapiens	P62993
2227845	8778	5781	114308	111745	-	-	SIGLEC5	PTPN11	CD170|CD33L2|OB-BP2|OBBP2|SIGLEC-5	BPTP3|CFC|NS1|PTP-1D|PTP2C|SH-PTP2|SH-PTP3|SHP2	Affinity Capture-MS	physical	Huttlin EL (2017)	PUBMED:28514442	9606	9606	High Throughput	0.999826	-	BioPlex 2.0 HEK 293T cells CompPASS score = 0.999825762, threshold = 0.75. Quantitative scores calculated by CompPASS-Plus (Huttlin et al. Cell, 2015, PMID: 26186194).|See BioPlex Interactome for details (https://bioplex.hms.harvard.edu/index.php).|This data has also been reanalyzed as part of BioPlex 3.0 (PMID: 33961781) and may be re-scored from BioPlex 1.0 (PMID: 26186194). Only scores from wi…	-	BIOGRID	O15389	-	NP_003821	Q06124	-	NP_001361554|NP_001317366|NP_002825|NP_542168	-	-	-	-	-	-	Homo sapiens	Homo sapiens	O15389
2228772	55916	5781	120999	111745	RP4-596C15.2	-	NXT2	PTPN11	P15-2	BPTP3|CFC|NS1|PTP-1D|PTP2C|SH-PTP2|SH-PTP3|SHP2	Affinity Capture-MS	physical	Huttlin EL (2017)	PUBMED:28514442	9606	9606	High Throughput	0.999733	-	BioPlex 2.0 HEK 293T cells CompPASS score = 0.99973326, threshold = 0.75. Quantitative scores calculated by CompPASS-Plus (Huttlin et al. Cell, 2015, PMID: 26186194).|See BioPlex Interactome for details (https://bioplex.hms.harvard.edu/index.php).|This data has also been reanalyzed as part of BioPlex 3.0 (PMID: 33961781) and may be re-scored from BioPlex 1.0 (PMID: 26186194). Only scores from wit…	-	BIOGRID	Q9NPJ8	-	NP_061168|NP_001229547|NP_001229546	Q06124	-	NP_001361554|NP_001317366|NP_002825|NP_542168	-	-	-	-	-	-	Homo sapiens	Homo sapiens	Q9NPJ8
2233603	9019	5781	114486	111745	RP1-313L4.1	-	MPZL1	PTPN11	MPZL1b|PZR|PZR1b|PZRa|PZRb	BPTP3|CFC|NS1|PTP-1D|PTP2C|SH-PTP2|SH-PTP3|SHP2	Affinity Capture-MS	physical	Huttlin EL (2017)	PUBMED:28514442	9606	9606	High Throughput	0.998466	-	BioPlex 2.0 HEK 293T cells CompPASS score = 0.998466301, threshold = 0.75. Quantitative scores calculated by CompPASS-Plus (Huttlin et al. Cell, 2015, PMID: 26186194).|See BioPlex Interactome for details (https://bioplex.hms.harvard.edu/index.php).|This data has also been reanalyzed as part of BioPlex 3.0 (PMID: 33961781) and may be re-scored from BioPlex 1.0 (PMID: 26186194). Only scores from wi…	-	BIOGRID	O95297	A0A024R8Y3|A8K5D4	NP_003944|NP_078845|NP_001139663	Q06124	-	NP_001361554|NP_001317366|NP_002825|NP_542168	-	-	-	-	-	-	Homo sapiens	Homo sapiens	O95297
2245127	2882	5781	109139	111745	UNQ469/PRO828	-	GPX7	PTPN11	CL683|GPX6|GPx-7|GSHPx-7|NPGPx	BPTP3|CFC|NS1|PTP-1D|PTP2C|SH-PTP2|SH-PTP3|SHP2	Affinity Capture-MS	physical	Huttlin EL (2017)	PUBMED:28514442	9606	9606	High Throughput	0.979625	-	BioPlex 2.0 HEK 293T cells CompPASS score = 0.979625096, threshold = 0.75. Quantitative scores calculated by CompPASS-Plus (Huttlin et al. Cell, 2015, PMID: 26186194).|See BioPlex Interactome for details (https://bioplex.hms.harvard.edu/index.php).|This data has also been reanalyzed as part of BioPlex 3.0 (PMID: 33961781) and may be re-scored from BioPlex 1.0 (PMID: 26186194). Only scores from wi…	-	BIOGRID	Q96SL4	-	NP_056511	Q06124	-	NP_001361554|NP_001317366|NP_002825|NP_542168	-	-	-	-	-	-	Homo sapiens	Homo sapiens	Q96SL4
2246271	2961	5781	109216	111745	-	-	GTF2E2	PTPN11	FE|TF2E2|TFIIE-B	BPTP3|CFC|NS1|PTP-1D|PTP2C|SH-PTP2|SH-PTP3|SHP2	Affinity Capture-MS	physical	Huttlin EL (2017)	PUBMED:28514442	9606	9606	High Throughput	0.975684	-	BioPlex 2.0 HEK 293T cells CompPASS score = 0.975683734, threshold = 0.75. Quantitative scores calculated by CompPASS-Plus (Huttlin et al. Cell, 2015, PMID: 26186194).|See BioPlex Interactome for details (https://bioplex.hms.harvard.edu/index.php).|This data has also been reanalyzed as part of BioPlex 3.0 (PMID: 33961781) and may be re-scored from BioPlex 1.0 (PMID: 26186194). Only scores from wi…	-	BIOGRID	P29084	-	NP_002086|NP_001335282	Q06124	-	NP_001361554|NP_001317366|NP_002825|NP_542168	-	-	-	-	-	-	Homo sapiens	Homo sapiens	P29084
2246683	3965	5781	110156	111745	-	-	LGALS9	PTPN11	HUAT|LGALS9A	BPTP3|CFC|NS1|PTP-1D|PTP2C|SH-PTP2|SH-PTP3|SHP2	Affinity Capture-MS	physical	Huttlin EL (2017)	PUBMED:28514442	9606	9606	High Throughput	0.974148	-	BioPlex 2.0 HEK 293T cells CompPASS score = 0.974147623, threshold = 0.75. Quantitative scores calculated by CompPASS-Plus (Huttlin et al. Cell, 2015, PMID: 26186194).|See BioPlex Interactome for details (https://bioplex.hms.harvard.edu/index.php).|This data has also been reanalyzed as part of BioPlex 3.0 (PMID: 33961781) and may be re-scored from BioPlex 1.0 (PMID: 26186194). Only scores from wi…	-	BIOGRID	O00182	F8W9W4|A0A024QZ55|A0A024QZ02|Q8WYQ7	NP_033665|NP_002299	Q06124	-	NP_001361554|NP_001317366|NP_002825|NP_542168	-	-	-	-	-	-	Homo sapiens	Homo sapiens	O00182
2249766	3958	5781	110149	111745	-	-	LGALS3	PTPN11	CBP35|GAL3|GALBP|GALIG|L31|LGALS2|MAC2	BPTP3|CFC|NS1|PTP-1D|PTP2C|SH-PTP2|SH-PTP3|SHP2	Affinity Capture-MS	physical	Huttlin EL (2017)	PUBMED:28514442	9606	9606	High Throughput	0.960516	-	BioPlex 2.0 HEK 293T cells CompPASS score = 0.960515916, threshold = 0.75. Quantitative scores calculated by CompPASS-Plus (Huttlin et al. Cell, 2015, PMID: 26186194).|See BioPlex Interactome for details (https://bioplex.hms.harvard.edu/index.php).|This data has also been reanalyzed as part of BioPlex 3.0 (PMID: 33961781) and may be re-scored from BioPlex 1.0 (PMID: 26186194). Only scores from wi…	-	BIOGRID	P17931	A0A024R693	NP_002297|NP_001170859	Q06124	-	NP_001361554|NP_001317366|NP_002825|NP_542168	-	-	-	-	-	-	Homo sapiens	Homo sapiens	P17931
2251060	79187	5781	122600	111745	VLP27	-	FSD1	PTPN11	GLFND|MIR1	BPTP3|CFC|NS1|PTP-1D|PTP2C|SH-PTP2|SH-PTP3|SHP2	Affinity Capture-MS	physical	Huttlin EL (2017)	PUBMED:28514442	9606	9606	High Throughput	0.95416	-	BioPlex 2.0 HEK 293T cells CompPASS score = 0.954159644, threshold = 0.75. Quantitative scores calculated by CompPASS-Plus (Huttlin et al. Cell, 2015, PMID: 26186194).|See BioPlex Interactome for details (https://bioplex.hms.harvard.edu/index.php).|This data has also been reanalyzed as part of BioPlex 3.0 (PMID: 33961781) and may be re-scored from BioPlex 1.0 (PMID: 26186194). Only scores from wi…	-	BIOGRID	Q9BTV5	M0R366	NP_077309|NP_001317358	Q06124	-	NP_001361554|NP_001317366|NP_002825|NP_542168	-	-	-	-	-	-	Homo sapiens	Homo sapiens	Q9BTV5
2252700	11017	5781	116207	111745	-	-	SNRNP27	PTPN11	27K|RY1	BPTP3|CFC|NS1|PTP-1D|PTP2C|SH-PTP2|SH-PTP3|SHP2	Affinity Capture-MS	physical	Huttlin EL (2017)	PUBMED:28514442	9606	9606	High Throughput	0.944918	-	BioPlex 2.0 HEK 293T cells CompPASS score = 0.944918259, threshold = 0.75. Quantitative scores calculated by CompPASS-Plus (Huttlin et al. Cell, 2015, PMID: 26186194).|See BioPlex Interactome for details (https://bioplex.hms.harvard.edu/index.php).|This data has also been reanalyzed as part of BioPlex 3.0 (PMID: 33961781) and may be re-scored from BioPlex 1.0 (PMID: 26186194). Only scores from wi…	-	BIOGRID	Q8WVK2	A8K513	NP_006848	Q06124	-	NP_001361554|NP_001317366|NP_002825|NP_542168	-	-	-	-	-	-	Homo sapiens	Homo sapiens	Q8WVK2
2253638	387357	5781	132289	111745	-	-	THEMIS	PTPN11	C6orf190|C6orf207|GASP|SPOT|TSEPA|bA325O24.3|bA325O24.4	BPTP3|CFC|NS1|PTP-1D|PTP2C|SH-PTP2|SH-PTP3|SHP2	Affinity Capture-MS	physical	Huttlin EL (2017)	PUBMED:28514442	9606	9606	High Throughput	0.939296	-	BioPlex 2.0 HEK 293T cells CompPASS score = 0.9392965, threshold = 0.75. Quantitative scores calculated by CompPASS-Plus (Huttlin et al. Cell, 2015, PMID: 26186194).|See BioPlex Interactome for details (https://bioplex.hms.harvard.edu/index.php).|This data has also been reanalyzed as part of BioPlex 3.0 (PMID: 33961781) and may be re-scored from BioPlex 1.0 (PMID: 26186194). Only scores from with…	-	BIOGRID	Q8N1K5	-	NP_001158157|NP_001305460|NP_001010923|NP_001158159	Q06124	-	NP_001361554|NP_001317366|NP_002825|NP_542168	-	-	-	-	-	-	Homo sapiens	Homo sapiens	Q8N1K5
2255826	1543	5781	107923	111745	-	-	CYP1A1	PTPN11	AHH|AHRR|CP11|CYP1|P1-450|P450-C|P450DX	BPTP3|CFC|NS1|PTP-1D|PTP2C|SH-PTP2|SH-PTP3|SHP2	Affinity Capture-MS	physical	Huttlin EL (2017)	PUBMED:28514442	9606	9606	High Throughput	0.924551	-	BioPlex 2.0 HEK 293T cells CompPASS score = 0.924551069, threshold = 0.75. Quantitative scores calculated by CompPASS-Plus (Huttlin et al. Cell, 2015, PMID: 26186194).|See BioPlex Interactome for details (https://bioplex.hms.harvard.edu/index.php).|This data has also been reanalyzed as part of BioPlex 3.0 (PMID: 33961781) and may be re-scored from BioPlex 1.0 (PMID: 26186194). Only scores from wi…	-	BIOGRID	P04798	A0N0X8	NP_000490|NP_001306146	Q06124	-	NP_001361554|NP_001317366|NP_002825|NP_542168	-	-	-	-	-	-	Homo sapiens	Homo sapiens	P04798
2257972	124641	5781	125881	111745	-	-	OVCA2	PTPN11	-	BPTP3|CFC|NS1|PTP-1D|PTP2C|SH-PTP2|SH-PTP3|SHP2	Affinity Capture-MS	physical	Huttlin EL (2017)	PUBMED:28514442	9606	9606	High Throughput	0.907354	-	BioPlex 2.0 HEK 293T cells CompPASS score = 0.907354017, threshold = 0.75. Quantitative scores calculated by CompPASS-Plus (Huttlin et al. Cell, 2015, PMID: 26186194).|See BioPlex Interactome for details (https://bioplex.hms.harvard.edu/index.php).|This data has also been reanalyzed as part of BioPlex 3.0 (PMID: 33961781) and may be re-scored from BioPlex 1.0 (PMID: 26186194). Only scores from wi…	-	BIOGRID	Q8WZ82	-	NP_543012	Q06124	-	NP_001361554|NP_001317366|NP_002825|NP_542168	-	-	-	-	-	-	Homo sapiens	Homo sapiens	Q8WZ82
2258074	9338	5781	114745	111745	-	-	TCEAL1	PTPN11	SIIR|WEX9|p21|pp21	BPTP3|CFC|NS1|PTP-1D|PTP2C|SH-PTP2|SH-PTP3|SHP2	Affinity Capture-MS	physical	Huttlin EL (2017)	PUBMED:28514442	9606	9606	High Throughput	0.906471	-	BioPlex 2.0 HEK 293T cells CompPASS score = 0.906471426, threshold = 0.75. Quantitative scores calculated by CompPASS-Plus (Huttlin et al. Cell, 2015, PMID: 26186194).|See BioPlex Interactome for details (https://bioplex.hms.harvard.edu/index.php).|This data has also been reanalyzed as part of BioPlex 3.0 (PMID: 33961781) and may be re-scored from BioPlex 1.0 (PMID: 26186194). Only scores from wi…	-	BIOGRID	Q15170	-	NP_004771|NP_001006640|NP_001006641	Q06124	-	NP_001361554|NP_001317366|NP_002825|NP_542168	-	-	-	-	-	-	Homo sapiens	Homo sapiens	Q15170
2261608	5133	5781	111160	111745	-	-	PDCD1	PTPN11	CD279|PD-1|PD1|SLEB2|hPD-1|hPD-l|hSLE1	BPTP3|CFC|NS1|PTP-1D|PTP2C|SH-PTP2|SH-PTP3|SHP2	Affinity Capture-MS	physical	Huttlin EL (2017)	PUBMED:28514442	9606	9606	High Throughput	0.875212	-	BioPlex 2.0 HEK 293T cells CompPASS score = 0.875212036, threshold = 0.75. Quantitative scores calculated by CompPASS-Plus (Huttlin et al. Cell, 2015, PMID: 26186194).|See BioPlex Interactome for details (https://bioplex.hms.harvard.edu/index.php).|This data has also been reanalyzed as part of BioPlex 3.0 (PMID: 33961781) and may be re-scored from BioPlex 1.0 (PMID: 26186194). Only scores from wi…	-	BIOGRID	Q15116	-	NP_005009	Q06124	-	NP_001361554|NP_001317366|NP_002825|NP_542168	-	-	-	-	-	-	Homo sapiens	Homo sapiens	Q15116
2262615	2212	5781	108506	111745	RP11-5K23.6	-	FCGR2A	PTPN11	CD32|CD32A|CDw32|FCG2|FCGR2|FCGR2A1|FcGR|IGFR2	BPTP3|CFC|NS1|PTP-1D|PTP2C|SH-PTP2|SH-PTP3|SHP2	Affinity Capture-MS	physical	Huttlin EL (2017)	PUBMED:28514442	9606	9606	High Throughput	0.865332	-	BioPlex 2.0 HEK 293T cells CompPASS score = 0.86533164, threshold = 0.75. Quantitative scores calculated by CompPASS-Plus (Huttlin et al. Cell, 2015, PMID: 26186194).|See BioPlex Interactome for details (https://bioplex.hms.harvard.edu/index.php).|This data has also been reanalyzed as part of BioPlex 3.0 (PMID: 33961781) and may be re-scored from BioPlex 1.0 (PMID: 26186194). Only scores from wit…	-	BIOGRID	P12318	-	NP_067674|NP_001129691	Q06124	-	NP_001361554|NP_001317366|NP_002825|NP_542168	-	-	-	-	-	-	Homo sapiens	Homo sapiens	P12318
2263244	2244	5781	108535	111745	-	-	FGB	PTPN11	HEL-S-78p	BPTP3|CFC|NS1|PTP-1D|PTP2C|SH-PTP2|SH-PTP3|SHP2	Affinity Capture-MS	physical	Huttlin EL (2017)	PUBMED:28514442	9606	9606	High Throughput	0.859041	-	BioPlex 2.0 HEK 293T cells CompPASS score = 0.859041364, threshold = 0.75. Quantitative scores calculated by CompPASS-Plus (Huttlin et al. Cell, 2015, PMID: 26186194).|See BioPlex Interactome for details (https://bioplex.hms.harvard.edu/index.php).|This data has also been reanalyzed as part of BioPlex 3.0 (PMID: 33961781) and may be re-scored from BioPlex 1.0 (PMID: 26186194). Only scores from wi…	-	BIOGRID	P02675	V9HVY1	NP_005132|NP_001171670	Q06124	-	NP_001361554|NP_001317366|NP_002825|NP_542168	-	-	-	-	-	-	Homo sapiens	Homo sapiens	P02675
2264755	4060	5781	110238	111745	-	-	LUM	PTPN11	LDC|SLRR2D	BPTP3|CFC|NS1|PTP-1D|PTP2C|SH-PTP2|SH-PTP3|SHP2	Affinity Capture-MS	physical	Huttlin EL (2017)	PUBMED:28514442	9606	9606	High Throughput	0.843789	-	BioPlex 2.0 HEK 293T cells CompPASS score = 0.843789415, threshold = 0.75. Quantitative scores calculated by CompPASS-Plus (Huttlin et al. Cell, 2015, PMID: 26186194).|See BioPlex Interactome for details (https://bioplex.hms.harvard.edu/index.php).|This data has also been reanalyzed as part of BioPlex 3.0 (PMID: 33961781) and may be re-scored from BioPlex 1.0 (PMID: 26186194). Only scores from wi…	-	BIOGRID	P51884	-	NP_002336	Q06124	-	NP_001361554|NP_001317366|NP_002825|NP_542168	-	-	-	-	-	-	Homo sapiens	Homo sapiens	P51884
2265724	388335	5781	132647	111745	-	-	TMEM220	PTPN11	-	BPTP3|CFC|NS1|PTP-1D|PTP2C|SH-PTP2|SH-PTP3|SHP2	Affinity Capture-MS	physical	Huttlin EL (2017)	PUBMED:28514442	9606	9606	High Throughput	0.833097	-	BioPlex 2.0 HEK 293T cells CompPASS score = 0.833097301, threshold = 0.75. Quantitative scores calculated by CompPASS-Plus (Huttlin et al. Cell, 2015, PMID: 26186194).|See BioPlex Interactome for details (https://bioplex.hms.harvard.edu/index.php).|This data has also been reanalyzed as part of BioPlex 3.0 (PMID: 33961781) and may be re-scored from BioPlex 1.0 (PMID: 26186194). Only scores from wi…	-	BIOGRID	Q6QAJ8	-	NP_001004313	Q06124	-	NP_001361554|NP_001317366|NP_002825|NP_542168	-	-	-	-	-	-	Homo sapiens	Homo sapiens	Q6QAJ8
2265930	51070	5781	119261	111745	CGI-25	-	NOSIP	PTPN11	-	BPTP3|CFC|NS1|PTP-1D|PTP2C|SH-PTP2|SH-PTP3|SHP2	Affinity Capture-MS	physical	Huttlin EL (2017)	PUBMED:28514442	9606	9606	High Throughput	0.830797	-	BioPlex 2.0 HEK 293T cells CompPASS score = 0.830797037, threshold = 0.75. Quantitative scores calculated by CompPASS-Plus (Huttlin et al. Cell, 2015, PMID: 26186194).|See BioPlex Interactome for details (https://bioplex.hms.harvard.edu/index.php).|This data has also been reanalyzed as part of BioPlex 3.0 (PMID: 33961781) and may be re-scored from BioPlex 1.0 (PMID: 26186194). Only scores from wi…	-	BIOGRID	Q9Y314	A0A075B6F9	NP_001257889|NP_001350578|NP_057037	Q06124	-	NP_001361554|NP_001317366|NP_002825|NP_542168	-	-	-	-	-	-	Homo sapiens	Homo sapiens	Q9Y314
2266831	9412	5781	114807	111745	-	-	MED21	PTPN11	SRB7|SURB7|hSrb7	BPTP3|CFC|NS1|PTP-1D|PTP2C|SH-PTP2|SH-PTP3|SHP2	Affinity Capture-MS	physical	Huttlin EL (2017)	PUBMED:28514442	9606	9606	High Throughput	0.821223	-	BioPlex 2.0 HEK 293T cells CompPASS score = 0.821223204, threshold = 0.75. Quantitative scores calculated by CompPASS-Plus (Huttlin et al. Cell, 2015, PMID: 26186194).|See BioPlex Interactome for details (https://bioplex.hms.harvard.edu/index.php).|This data has also been reanalyzed as part of BioPlex 3.0 (PMID: 33961781) and may be re-scored from BioPlex 1.0 (PMID: 26186194). Only scores from wi…	-	BIOGRID	Q13503	A0A024RAW0	NP_004255|NP_001258740	Q06124	-	NP_001361554|NP_001317366|NP_002825|NP_542168	-	-	-	-	-	-	Homo sapiens	Homo sapiens	Q13503
2296112	5781	5781	111745	111745	-	-	PTPN11	PTPN11	BPTP3|CFC|NS1|PTP-1D|PTP2C|SH-PTP2|SH-PTP3|SHP2	BPTP3|CFC|NS1|PTP-1D|PTP2C|SH-PTP2|SH-PTP3|SHP2	Affinity Capture-MS	physical	Li X (2016)	PUBMED:27432908	9606	9606	High Throughput	-	-	high-confidence candidate interacting protein	-	BIOGRID	Q06124	-	NP_001361554|NP_001317366|NP_002825|NP_542168	Q06124	-	NP_001361554|NP_001317366|NP_002825|NP_542168	-	-	-	-	-	-	Homo sapiens	Homo sapiens	Q06124
2296113	5781	5777	111745	111742	-	-	PTPN11	PTPN6	BPTP3|CFC|NS1|PTP-1D|PTP2C|SH-PTP2|SH-PTP3|SHP2	HCP|HCPH|HPTP1C|PTP-1C|SH-PTP1|SHP-1|SHP-1L|SHP1	Affinity Capture-MS	physical	Li X (2016)	PUBMED:27432908	9606	9606	High Throughput	-	-	high-confidence candidate interacting protein	-	BIOGRID	Q06124	-	NP_001361554|NP_001317366|NP_002825|NP_542168	P29350	Q53XS4	NP_536859|NP_536858|NP_002822	-	-	-	-	-	-	Homo sapiens	Homo sapiens	P29350
2297704	9625	5781	114984	111745	-	-	AATK	PTPN11	AATYK|AATYK1|LMR1|LMTK1|PPP1R77|p35BP	BPTP3|CFC|NS1|PTP-1D|PTP2C|SH-PTP2|SH-PTP3|SHP2	Two-hybrid	physical	Yao Z (2017)	PUBMED:28065597	9606	9606	Low Throughput	-	-	MYTH assay	-	BIOGRID	Q6ZMQ8	H7C175	NP_001073864|NP_004911	Q06124	-	NP_001361554|NP_001317366|NP_002825|NP_542168	-	-	-	-	-	-	Homo sapiens	Homo sapiens	Q6ZMQ8
2297769	2065	5781	108377	111745	-	-	ERBB3	PTPN11	ErbB-3|HER3|LCCS2|MDA-BF-1|c-erbB-3|c-erbB3|erbB3-S|p180-ErbB3|p45-sErbB3|p85-sErbB3	BPTP3|CFC|NS1|PTP-1D|PTP2C|SH-PTP2|SH-PTP3|SHP2	Two-hybrid	physical	Yao Z (2017)	PUBMED:28065597	9606	9606	Low Throughput	-	-	MYTH assay	-	BIOGRID	P21860	-	NP_001005915|NP_001973	Q06124	-	NP_001361554|NP_001317366|NP_002825|NP_542168	-	-	-	-	-	-	Homo sapiens	Homo sapiens	P21860
2297837	4920	5781	110974	111745	RP11-8I8.2	-	ROR2	PTPN11	BDB|BDB1|NTRKR2	BPTP3|CFC|NS1|PTP-1D|PTP2C|SH-PTP2|SH-PTP3|SHP2	Two-hybrid	physical	Yao Z (2017)	PUBMED:28065597	9606	9606	Low Throughput	-	-	MYTH assay	-	BIOGRID	Q01974	-	NP_004551	Q06124	-	NP_001361554|NP_001317366|NP_002825|NP_542168	-	-	-	-	-	-	Homo sapiens	Homo sapiens	Q01974
2297892	5754	5781	111721	111745	-	-	PTK7	PTPN11	CCK-4|CCK4	BPTP3|CFC|NS1|PTP-1D|PTP2C|SH-PTP2|SH-PTP3|SHP2	Two-hybrid	physical	Yao Z (2017)	PUBMED:28065597	9606	9606	Low Throughput	-	-	MYTH assay	-	BIOGRID	Q13308	-	NP_002812|NP_690619|NP_001257327|NP_690621|NP_690620	Q06124	-	NP_001361554|NP_001317366|NP_002825|NP_542168	-	-	-	-	-	-	Homo sapiens	Homo sapiens	Q13308
2297930	1969	5781	108288	111745	-	-	EPHA2	PTPN11	ARCC2|CTPA|CTPP1|CTRCT6|ECK	BPTP3|CFC|NS1|PTP-1D|PTP2C|SH-PTP2|SH-PTP3|SHP2	Two-hybrid	physical	Yao Z (2017)	PUBMED:28065597	9606	9606	Low Throughput	-	-	MYTH assay	-	BIOGRID	P29317	A0A024QZA8	NP_004422|NP_001316019	Q06124	-	NP_001361554|NP_001317366|NP_002825|NP_542168	-	-	-	-	-	-	Homo sapiens	Homo sapiens	P29317
2297936	2041	5781	108355	111745	-	-	EPHA1	PTPN11	EPH|EPHT|EPHT1	BPTP3|CFC|NS1|PTP-1D|PTP2C|SH-PTP2|SH-PTP3|SHP2	Two-hybrid	physical	Yao Z (2017)	PUBMED:28065597	9606	9606	Low Throughput	-	-	MYTH assay	-	BIOGRID	P21709	-	NP_005223	Q06124	-	NP_001361554|NP_001317366|NP_002825|NP_542168	-	-	-	-	-	-	Homo sapiens	Homo sapiens	P21709
2327534	5781	2549	111745	108824	-	-	PTPN11	GAB1	BPTP3|CFC|NS1|PTP-1D|PTP2C|SH-PTP2|SH-PTP3|SHP2	-	Affinity Capture-Western	physical	Kapoor GS (2010)	PUBMED:20473329	9606	9606	Low Throughput	-	-	-	-	BIOGRID	Q06124	-	NP_001361554|NP_001317366|NP_002825|NP_542168	Q13480	Q9HA84	NP_997006|NP_002030	-	-	-	-	-	-	Homo sapiens	Homo sapiens	Q13480
2327535	5781	2885	111745	109142	-	-	PTPN11	GRB2	BPTP3|CFC|NS1|PTP-1D|PTP2C|SH-PTP2|SH-PTP3|SHP2	ASH|EGFRBP-GRB2|Grb3-3|MST084|MSTP084|NCKAP2	Affinity Capture-Western	physical	Kapoor GS (2010)	PUBMED:20473329	9606	9606	Low Throughput	-	-	-	-	BIOGRID	Q06124	-	NP_001361554|NP_001317366|NP_002825|NP_542168	P62993	B0LPF3	NP_002077|NP_987102	-	-	-	-	-	-	Homo sapiens	Homo sapiens	P62993
2327536	5781	140885	111745	126752	-	RP4-684O24.2	PTPN11	SIRPA	BPTP3|CFC|NS1|PTP-1D|PTP2C|SH-PTP2|SH-PTP3|SHP2	BIT|CD172A|MFR|MYD-1|P84|PTPNS1|SHPS1|SIRP	Affinity Capture-Western	physical	Kapoor GS (2010)	PUBMED:20473329	9606	9606	Low Throughput	-	-	-	-	BIOGRID	Q06124	-	NP_001361554|NP_001317366|NP_002825|NP_542168	P78324	-	NP_001317657|NP_001035111|NP_001035112|NP_542970	-	-	-	-	-	-	Homo sapiens	Homo sapiens	P78324
2327537	1956	5781	108276	111745	-	-	EGFR	PTPN11	ERBB|ERBB1|HER1|NISBD2|PIG61|mENA	BPTP3|CFC|NS1|PTP-1D|PTP2C|SH-PTP2|SH-PTP3|SHP2	Affinity Capture-Western	physical	Kapoor GS (2010)	PUBMED:20473329	9606	9606	Low Throughput	-	-	SHC isoforms P29353-3 and P29353-2	-	BIOGRID	P00533	-	NP_001333829|NP_001333828|NP_958440|NP_005219|NP_001333827|NP_001333826|NP_958441|NP_001333870|NP_958439	Q06124	-	NP_001361554|NP_001317366|NP_002825|NP_542168	-	-	-	-	-	-	Homo sapiens	Homo sapiens	P00533
2327543	2885	5781	109142	111745	-	-	GRB2	PTPN11	ASH|EGFRBP-GRB2|Grb3-3|MST084|MSTP084|NCKAP2	BPTP3|CFC|NS1|PTP-1D|PTP2C|SH-PTP2|SH-PTP3|SHP2	Affinity Capture-Western	physical	Kapoor GS (2010)	PUBMED:20473329	9606	9606	Low Throughput	-	-	SHC isoforms P29353-3 and P29353-2	-	BIOGRID	P62993	B0LPF3	NP_002077|NP_987102	Q06124	-	NP_001361554|NP_001317366|NP_002825|NP_542168	-	-	-	-	-	-	Homo sapiens	Homo sapiens	P62993
2327545	6654	5781	112537	111745	-	-	SOS1	PTPN11	GF1|GGF1|GINGF|HGF|NS4	BPTP3|CFC|NS1|PTP-1D|PTP2C|SH-PTP2|SH-PTP3|SHP2	Affinity Capture-Western	physical	Kapoor GS (2010)	PUBMED:20473329	9606	9606	Low Throughput	-	-	SHC isoforms P29353-3 and P29353-2	-	BIOGRID	Q07889	G5E9C8	NP_001369323|NP_001369324|NP_005624	Q06124	-	NP_001361554|NP_001317366|NP_002825|NP_542168	-	-	-	-	-	-	Homo sapiens	Homo sapiens	Q07889
2332791	160622	5781	127762	111745	-	-	GRASP	PTPN11	TAMALIN	BPTP3|CFC|NS1|PTP-1D|PTP2C|SH-PTP2|SH-PTP3|SHP2	Affinity Capture-Western	physical	Hirose M (2004)	PUBMED:15173175	9606	9606	Low Throughput	-	-	-	-	BIOGRID	Q7Z6J2	-	NP_859062|NP_001258785	Q06124	-	NP_001361554|NP_001317366|NP_002825|NP_542168	-	-	-	-	-	-	Homo sapiens	Homo sapiens	Q7Z6J2
2375696	5156	5781	111182	111745	-	-	PDGFRA	PTPN11	CD140A|PDGFR-2|PDGFR2|RHEPDGFRA	BPTP3|CFC|NS1|PTP-1D|PTP2C|SH-PTP2|SH-PTP3|SHP2	Biochemical Activity	physical	Vogel W (1996)	PUBMED:8959326	9606	9606	Low Throughput	-	Phosphorylation	-	-	BIOGRID	P16234	-	NP_006197	Q06124	-	NP_001361554|NP_001317366|NP_002825|NP_542168	-	-	-	-	-	-	Homo sapiens	Homo sapiens	P16234
2375697	1956	5781	108276	111745	-	-	EGFR	PTPN11	ERBB|ERBB1|HER1|NISBD2|PIG61|mENA	BPTP3|CFC|NS1|PTP-1D|PTP2C|SH-PTP2|SH-PTP3|SHP2	Biochemical Activity	physical	Vogel W (1996)	PUBMED:8959326	9606	9606	Low Throughput	-	Phosphorylation	-	-	BIOGRID	P00533	-	NP_001333829|NP_001333828|NP_958440|NP_005219|NP_001333827|NP_001333826|NP_958441|NP_001333870|NP_958439	Q06124	-	NP_001361554|NP_001317366|NP_002825|NP_542168	-	-	-	-	-	-	Homo sapiens	Homo sapiens	P00533
2375698	6714	5781	112592	111745	RP5-823N20.1	-	SRC	PTPN11	ASV|SRC1|c-SRC|p60-Src	BPTP3|CFC|NS1|PTP-1D|PTP2C|SH-PTP2|SH-PTP3|SHP2	Biochemical Activity	physical	Vogel W (1996)	PUBMED:8959326	9606	9606	Low Throughput	-	Phosphorylation	-	-	BIOGRID	P12931	-	NP_938033|NP_005408	Q06124	-	NP_001361554|NP_001317366|NP_002825|NP_542168	-	-	-	-	-	-	Homo sapiens	Homo sapiens	P12931
2375699	2885	5781	109142	111745	-	-	GRB2	PTPN11	ASH|EGFRBP-GRB2|Grb3-3|MST084|MSTP084|NCKAP2	BPTP3|CFC|NS1|PTP-1D|PTP2C|SH-PTP2|SH-PTP3|SHP2	Affinity Capture-Western	physical	Vogel W (1996)	PUBMED:8959326	9606	9606	Low Throughput	-	-	-	-	BIOGRID	P62993	B0LPF3	NP_002077|NP_987102	Q06124	-	NP_001361554|NP_001317366|NP_002825|NP_542168	-	-	-	-	-	-	Homo sapiens	Homo sapiens	P62993
2375700	5781	2064	111745	108376	-	-	PTPN11	ERBB2	BPTP3|CFC|NS1|PTP-1D|PTP2C|SH-PTP2|SH-PTP3|SHP2	CD340|HER-2|HER-2/neu|HER2|MLN 19|NEU|NGL|TKR1	Affinity Capture-Western	physical	Vogel W (1996)	PUBMED:8959326	9606	9606	Low Throughput	-	-	-	-	BIOGRID	Q06124	-	NP_001361554|NP_001317366|NP_002825|NP_542168	P04626	F5H1T4|J3QLU9|X5DNK3	NP_001005862|NP_001276867|NP_001369735|NP_001369727|NP_001369726|NP_001369725|NP_001369724|NP_001369723|NP_001369722|NP_001369721|NP_001369720|NP_001369730|NP_001369729|NP_001369728|NP_001369714|NP_004439|NP_001369715|NP_001276866|NP_001369717|NP_001369712|NP_001369713|NP_001276865|NP_001369711|NP_001369716|NP_001369731|NP_001369732|NP_001369733|NP_001369718|NP_001369719	-	-	-	-	-	-	Homo sapiens	Homo sapiens	P04626
2375701	5781	2885	111745	109142	-	-	PTPN11	GRB2	BPTP3|CFC|NS1|PTP-1D|PTP2C|SH-PTP2|SH-PTP3|SHP2	ASH|EGFRBP-GRB2|Grb3-3|MST084|MSTP084|NCKAP2	Affinity Capture-Western	physical	Vogel W (1996)	PUBMED:8959326	9606	9606	Low Throughput	-	-	-	-	BIOGRID	Q06124	-	NP_001361554|NP_001317366|NP_002825|NP_542168	P62993	B0LPF3	NP_002077|NP_987102	-	-	-	-	-	-	Homo sapiens	Homo sapiens	P62993
2375932	27036	5781	117967	111745	-	-	SIGLEC7	PTPN11	AIRM1|CD328|CDw328|D-siglec|QA79|SIGLEC-7|SIGLEC19P|SIGLECP2|p75|p75/AIRM1	BPTP3|CFC|NS1|PTP-1D|PTP2C|SH-PTP2|SH-PTP3|SHP2	Affinity Capture-Western	physical	Yamaji T (2005)	PUBMED:15703304	9606	9606	Low Throughput	-	-	-	-	BIOGRID	Q9Y286	-	NP_055200|NP_057627|NP_001264130	Q06124	-	NP_001361554|NP_001317366|NP_002825|NP_542168	-	-	-	-	-	-	Homo sapiens	Homo sapiens	Q9Y286
2375934	27180	5781	118056	111745	UNQ668/PRO1302	-	SIGLEC9	PTPN11	CD329|CDw329|FOAP-9|OBBP-LIKE|siglec-9	BPTP3|CFC|NS1|PTP-1D|PTP2C|SH-PTP2|SH-PTP3|SHP2	Affinity Capture-Western	physical	Yamaji T (2005)	PUBMED:15703304	9606	9606	Low Throughput	-	-	-	-	BIOGRID	Q9Y336	-	NP_001185487|NP_055256	Q06124	-	NP_001361554|NP_001317366|NP_002825|NP_542168	-	-	-	-	-	-	Homo sapiens	Homo sapiens	Q9Y336
2376205	1398	5781	107788	111745	-	-	CRK	PTPN11	CRKII|p38	BPTP3|CFC|NS1|PTP-1D|PTP2C|SH-PTP2|SH-PTP3|SHP2	Affinity Capture-Western	physical	Larsson H (1999)	PUBMED:10464310	9606	9606	Low Throughput	-	-	-	-	BIOGRID	P46108	L7RT18	NP_058431|NP_005197	Q06124	-	NP_001361554|NP_001317366|NP_002825|NP_542168	-	-	-	-	-	-	Homo sapiens	Homo sapiens	P46108
2378644	7706	5781	113500	111745	-	-	TRIM25	PTPN11	EFP|RNF147|Z147|ZNF147	BPTP3|CFC|NS1|PTP-1D|PTP2C|SH-PTP2|SH-PTP3|SHP2	Affinity Capture-RNA	physical	Choudhury NR (2017)	PUBMED:29117863	9606	9606	High Throughput	-	-	-	-	BIOGRID	Q14258	-	NP_005073	Q06124	-	NP_001361554|NP_001317366|NP_002825|NP_542168	-	-	-	-	-	-	Homo sapiens	Homo sapiens	Q14258
2380883	5781	55859	111745	120961	-	RP1-198P4.1	PTPN11	BEX1	BPTP3|CFC|NS1|PTP-1D|PTP2C|SH-PTP2|SH-PTP3|SHP2	BEX2|HBEX2|HGR74-h	Two-hybrid	physical	Daakour S (2016)	PUBMED:27229929	9606	9606	High Throughput	-	-	-	-	BIOGRID	Q06124	-	NP_001361554|NP_001317366|NP_002825|NP_542168	Q9HBH7	-	NP_060946	-	-	-	-	-	-	Homo sapiens	Homo sapiens	Q9HBH7
2380884	5781	84707	111745	124218	-	RP1-79P11.1	PTPN11	BEX2	BPTP3|CFC|NS1|PTP-1D|PTP2C|SH-PTP2|SH-PTP3|SHP2	BEX1|DJ79P11.1	Two-hybrid	physical	Daakour S (2016)	PUBMED:27229929	9606	9606	High Throughput	-	-	-	-	BIOGRID	Q06124	-	NP_001361554|NP_001317366|NP_002825|NP_542168	Q9BXY8	-	NP_001161871|NP_001161873|NP_001161872|NP_116010	-	-	-	-	-	-	Homo sapiens	Homo sapiens	Q9BXY8
2380885	5781	8548	111745	114118	-	RP1-206D15.1	PTPN11	BLZF1	BPTP3|CFC|NS1|PTP-1D|PTP2C|SH-PTP2|SH-PTP3|SHP2	GOLGIN-45|JEM-1|JEM-1s|JEM1	Two-hybrid	physical	Daakour S (2016)	PUBMED:27229929	9606	9606	High Throughput	-	-	-	-	BIOGRID	Q06124	-	NP_001361554|NP_001317366|NP_002825|NP_542168	Q9H2G9	A0A024R921	NP_001307902|NP_001307901|NP_003657	-	-	-	-	-	-	Homo sapiens	Homo sapiens	Q9H2G9
2380886	5781	26238	111745	117629	-	RP3-431P23.4	PTPN11	LINC01558	BPTP3|CFC|NS1|PTP-1D|PTP2C|SH-PTP2|SH-PTP3|SHP2	C6orf123|HGC6.2|LINC01557|dJ431P23.4	Two-hybrid	physical	Daakour S (2016)	PUBMED:27229929	9606	9606	High Throughput	-	-	-	-	BIOGRID	Q06124	-	NP_001361554|NP_001317366|NP_002825|NP_542168	-	-	-	-	-	-	-	-	-	Homo sapiens	Homo sapiens	-
2380887	5781	157927	111745	127633	-	RP11-555H7.1	PTPN11	C9orf62	BPTP3|CFC|NS1|PTP-1D|PTP2C|SH-PTP2|SH-PTP3|SHP2	-	Two-hybrid	physical	Daakour S (2016)	PUBMED:27229929	9606	9606	High Throughput	-	-	-	-	BIOGRID	Q06124	-	NP_001361554|NP_001317366|NP_002825|NP_542168	Q8N4C0	-	NP_775791	-	-	-	-	-	-	Homo sapiens	Homo sapiens	Q8N4C0
2380888	5781	58190	111745	121804	-	-	PTPN11	CTDSP1	BPTP3|CFC|NS1|PTP-1D|PTP2C|SH-PTP2|SH-PTP3|SHP2	NIF3|NLI-IF|NLIIF|SCP1	Two-hybrid	physical	Daakour S (2016)	PUBMED:27229929	9606	9606	High Throughput	-	-	-	-	BIOGRID	Q06124	-	NP_001361554|NP_001317366|NP_002825|NP_542168	Q9GZU7	A0A024R461	NP_067021|NP_872580|NP_001193807	-	-	-	-	-	-	Homo sapiens	Homo sapiens	Q9GZU7
2380889	5781	63947	111745	122011	-	-	PTPN11	DMRTC1	BPTP3|CFC|NS1|PTP-1D|PTP2C|SH-PTP2|SH-PTP3|SHP2	-	Two-hybrid	physical	Daakour S (2016)	PUBMED:27229929	9606	9606	High Throughput	-	-	-	-	BIOGRID	Q06124	-	NP_001361554|NP_001317366|NP_002825|NP_542168	Q5HYR2	A0A024R4F7	NP_149042	-	-	-	-	-	-	Homo sapiens	Homo sapiens	Q5HYR2
2380890	5781	112703	111745	125198	-	-	PTPN11	FAM71E1	BPTP3|CFC|NS1|PTP-1D|PTP2C|SH-PTP2|SH-PTP3|SHP2	-	Two-hybrid	physical	Daakour S (2016)	PUBMED:27229929	9606	9606	High Throughput	-	-	-	-	BIOGRID	Q06124	-	NP_001361554|NP_001317366|NP_002825|NP_542168	Q6IPT2	-	NP_612420	-	-	-	-	-	-	Homo sapiens	Homo sapiens	Q6IPT2
2380891	5781	2801	111745	109063	-	RP11-395P17.5	PTPN11	GOLGA2	BPTP3|CFC|NS1|PTP-1D|PTP2C|SH-PTP2|SH-PTP3|SHP2	GM130	Two-hybrid	physical	Daakour S (2016)	PUBMED:27229929	9606	9606	High Throughput	-	-	-	-	BIOGRID	Q06124	-	NP_001361554|NP_001317366|NP_002825|NP_542168	Q08379	-	NP_001353173|NP_004477|NP_001353175	-	-	-	-	-	-	Homo sapiens	Homo sapiens	Q08379
2380892	5781	2958	111745	109213	-	-	PTPN11	GTF2A2	BPTP3|CFC|NS1|PTP-1D|PTP2C|SH-PTP2|SH-PTP3|SHP2	HsT18745|TF2A2|TFIIA	Two-hybrid	physical	Daakour S (2016)	PUBMED:27229929	9606	9606	High Throughput	-	-	-	-	BIOGRID	Q06124	-	NP_001361554|NP_001317366|NP_002825|NP_542168	P52657	A0A024R5Z5|B2R506	NP_001307859|NP_001307858|NP_004483	-	-	-	-	-	-	Homo sapiens	Homo sapiens	P52657
2380893	5781	55695	111745	120820	-	-	PTPN11	NSUN5	BPTP3|CFC|NS1|PTP-1D|PTP2C|SH-PTP2|SH-PTP3|SHP2	NOL1|NOL1R|NSUN5A|WBSCR20|WBSCR20A|p120	Two-hybrid	physical	Daakour S (2016)	PUBMED:27229929	9606	9606	High Throughput	-	-	-	-	BIOGRID	Q06124	-	NP_001361554|NP_001317366|NP_002825|NP_542168	Q96P11	-	NP_060514|NP_001161820|NP_001161819|NP_683759	-	-	-	-	-	-	Homo sapiens	Homo sapiens	Q96P11
2380894	5781	260294	111745	129255	-	-	PTPN11	NSUN5P2	BPTP3|CFC|NS1|PTP-1D|PTP2C|SH-PTP2|SH-PTP3|SHP2	NOL1R2|NSUN5C|WBSCR20B|WBSCR20C	Two-hybrid	physical	Daakour S (2016)	PUBMED:27229929	9606	9606	High Throughput	-	-	-	-	BIOGRID	Q06124	-	NP_001361554|NP_001317366|NP_002825|NP_542168	-	-	-	-	-	-	-	-	-	Homo sapiens	Homo sapiens	-
2380895	5781	94103	111745	125114	-	-	PTPN11	ORMDL3	BPTP3|CFC|NS1|PTP-1D|PTP2C|SH-PTP2|SH-PTP3|SHP2	-	Two-hybrid	physical	Daakour S (2016)	PUBMED:27229929	9606	9606	High Throughput	-	-	-	-	BIOGRID	Q06124	-	NP_001361554|NP_001317366|NP_002825|NP_542168	Q8N138	A0A024R1W6	NP_001307730|NP_001307731|NP_001307732|NP_644809	-	-	-	-	-	-	Homo sapiens	Homo sapiens	Q8N138
2380896	5781	57664	111745	121697	-	-	PTPN11	PLEKHA4	BPTP3|CFC|NS1|PTP-1D|PTP2C|SH-PTP2|SH-PTP3|SHP2	PEPP1	Two-hybrid	physical	Daakour S (2016)	PUBMED:27229929	9606	9606	High Throughput	-	-	-	-	BIOGRID	Q06124	-	NP_001361554|NP_001317366|NP_002825|NP_542168	Q9H4M7	-	NP_001154826|NP_065955	-	-	-	-	-	-	Homo sapiens	Homo sapiens	Q9H4M7
2380897	5781	139728	111745	126582	-	-	PTPN11	PNCK	BPTP3|CFC|NS1|PTP-1D|PTP2C|SH-PTP2|SH-PTP3|SHP2	BSTK3|CaMK1b	Two-hybrid	physical	Daakour S (2016)	PUBMED:27229929	9606	9606	High Throughput	-	-	-	-	BIOGRID	Q06124	-	NP_001361554|NP_001317366|NP_002825|NP_542168	Q6P2M8	-	NP_001129212|NP_001353908|NP_001353909|NP_001034671|NP_001353906|NP_001353907|NP_001353904|NP_001353905	-	-	-	-	-	-	Homo sapiens	Homo sapiens	Q6P2M8
2380898	5781	5450	111745	111446	-	-	PTPN11	POU2AF1	BPTP3|CFC|NS1|PTP-1D|PTP2C|SH-PTP2|SH-PTP3|SHP2	BOB1|OBF-1|OBF1|OCAB	Two-hybrid	physical	Daakour S (2016)	PUBMED:27229929	9606	9606	High Throughput	-	-	-	-	BIOGRID	Q06124	-	NP_001361554|NP_001317366|NP_002825|NP_542168	Q16633	-	NP_006226	-	-	-	-	-	-	Homo sapiens	Homo sapiens	Q16633
2380899	5781	29098	111745	118866	-	HSPC165	PTPN11	RANGRF	BPTP3|CFC|NS1|PTP-1D|PTP2C|SH-PTP2|SH-PTP3|SHP2	HSPC236|MOG1|RANGNRF	Two-hybrid	physical	Daakour S (2016)	PUBMED:27229929	9606	9606	High Throughput	-	-	-	-	BIOGRID	Q06124	-	NP_001361554|NP_001317366|NP_002825|NP_542168	Q9HD47	-	NP_001171272|NP_001171273|NP_001317056|NP_057576	-	-	-	-	-	-	Homo sapiens	Homo sapiens	Q9HD47
2380900	5781	10169	111745	115471	-	-	PTPN11	SERF2	BPTP3|CFC|NS1|PTP-1D|PTP2C|SH-PTP2|SH-PTP3|SHP2	4F5REL|FAM2C|H4F5REL|HsT17089	Two-hybrid	physical	Daakour S (2016)	PUBMED:27229929	9606	9606	High Throughput	-	-	-	-	BIOGRID	Q06124	-	NP_001361554|NP_001317366|NP_002825|NP_542168	P84101	-	NP_001186807|NP_001018118|NP_001186805|NP_001186804|NP_001186806	-	-	-	-	-	-	Homo sapiens	Homo sapiens	P84101
2380901	5781	5176	111745	111202	-	PIG35	PTPN11	SERPINF1	BPTP3|CFC|NS1|PTP-1D|PTP2C|SH-PTP2|SH-PTP3|SHP2	EPC-1|OI12|OI6|PEDF	Two-hybrid	physical	Daakour S (2016)	PUBMED:27229929	9606	9606	High Throughput	-	-	-	-	BIOGRID	Q06124	-	NP_001361554|NP_001317366|NP_002825|NP_542168	P36955	-	NP_002606	-	-	-	-	-	-	Homo sapiens	Homo sapiens	P36955
2380902	5781	10772	111745	115990	-	RP11-4M23.6	PTPN11	SRSF10	BPTP3|CFC|NS1|PTP-1D|PTP2C|SH-PTP2|SH-PTP3|SHP2	FUSIP1|FUSIP2|NSSR|PPP1R149|SFRS13|SFRS13A|SRp38|SRrp40|TASR|TASR1|TASR2	Two-hybrid	physical	Daakour S (2016)	PUBMED:27229929	9606	9606	High Throughput	-	-	-	-	BIOGRID	Q06124	-	NP_001361554|NP_001317366|NP_002825|NP_542168	O75494	B3KNY6|Q5JRI1	NP_001287865|NP_001177935|NP_001177934|NP_006616|NP_001177938|NP_473357|NP_001287866|NP_001177936	-	-	-	-	-	-	Homo sapiens	Homo sapiens	O75494
2380903	5781	81539	111745	123509	-	-	PTPN11	SLC38A1	BPTP3|CFC|NS1|PTP-1D|PTP2C|SH-PTP2|SH-PTP3|SHP2	ATA1|NAT2|SAT1|SNAT1	Two-hybrid	physical	Daakour S (2016)	PUBMED:27229929	9606	9606	High Throughput	-	-	-	-	BIOGRID	Q06124	-	NP_001361554|NP_001317366|NP_002825|NP_542168	Q9H2H9	A0A024R124|F8VX04	NP_109599|NP_001265317|NP_001265316|NP_001265319|NP_001265318|NP_001070952	-	-	-	-	-	-	Homo sapiens	Homo sapiens	Q9H2H9
2380904	5781	6588	111745	112474	-	-	PTPN11	SLN	BPTP3|CFC|NS1|PTP-1D|PTP2C|SH-PTP2|SH-PTP3|SHP2	-	Two-hybrid	physical	Daakour S (2016)	PUBMED:27229929	9606	9606	High Throughput	-	-	-	-	BIOGRID	Q06124	-	NP_001361554|NP_001317366|NP_002825|NP_542168	O00631	-	NP_003054	-	-	-	-	-	-	Homo sapiens	Homo sapiens	O00631
2380905	5781	6772	111745	112649	-	-	PTPN11	STAT1	BPTP3|CFC|NS1|PTP-1D|PTP2C|SH-PTP2|SH-PTP3|SHP2	CANDF7|IMD31A|IMD31B|IMD31C|ISGF-3|STAT91	Two-hybrid	physical	Daakour S (2016)	PUBMED:27229929	9606	9606	High Throughput	-	-	-	-	BIOGRID	Q06124	-	NP_001361554|NP_001317366|NP_002825|NP_542168	P42224	-	NP_001371818|NP_001371820|NP_001371809|NP_001371814|NP_001371815|NP_001371816|NP_001371817|NP_644671|NP_009330|NP_001371812|NP_001371813|NP_001371811|NP_001371810|NP_001371819	-	-	-	-	-	-	Homo sapiens	Homo sapiens	P42224
2380906	5781	9874	111745	115206	-	-	PTPN11	TLK1	BPTP3|CFC|NS1|PTP-1D|PTP2C|SH-PTP2|SH-PTP3|SHP2	PKU-beta	Two-hybrid	physical	Daakour S (2016)	PUBMED:27229929	9606	9606	High Throughput	-	-	-	-	BIOGRID	Q06124	-	NP_001361554|NP_001317366|NP_002825|NP_542168	Q9UKI8	B3KRP1	NP_036422|NP_001130026|NP_001130027	-	-	-	-	-	-	Homo sapiens	Homo sapiens	Q9UKI8
2380907	5781	22954	111745	116608	-	RP11-67K19.1	PTPN11	TRIM32	BPTP3|CFC|NS1|PTP-1D|PTP2C|SH-PTP2|SH-PTP3|SHP2	BBS11|HT2A|LGMD2H|TATIP	Two-hybrid	physical	Daakour S (2016)	PUBMED:27229929	9606	9606	High Throughput	-	-	-	-	BIOGRID	Q06124	-	NP_001361554|NP_001317366|NP_002825|NP_542168	Q13049	A0A024R843	NP_001365977|NP_036342|NP_001365978|NP_001093149|NP_001365979	-	-	-	-	-	-	Homo sapiens	Homo sapiens	Q13049
2380908	5781	79979	111745	123044	-	RP3-341D10.3	PTPN11	TRMT2B	BPTP3|CFC|NS1|PTP-1D|PTP2C|SH-PTP2|SH-PTP3|SHP2	CXorf34|dJ341D10.3	Two-hybrid	physical	Daakour S (2016)	PUBMED:27229929	9606	9606	High Throughput	-	-	-	-	BIOGRID	Q06124	-	NP_001361554|NP_001317366|NP_002825|NP_542168	Q96GJ1	A0A024RCF5	NP_001161444|NP_079193|NP_001161442|NP_001161443	-	-	-	-	-	-	Homo sapiens	Homo sapiens	Q96GJ1
2383405	3791	5781	109992	111745	-	-	KDR	PTPN11	CD309|FLK1|VEGFR|VEGFR2	BPTP3|CFC|NS1|PTP-1D|PTP2C|SH-PTP2|SH-PTP3|SHP2	Affinity Capture-Western	physical	Mitola S (2006)	PUBMED:16339483	9606	9606	Low Throughput	-	-	-	-	BIOGRID	P35968	A0A024RD88	NP_002244	Q06124	-	NP_001361554|NP_001317366|NP_002825|NP_542168	-	-	-	-	-	-	Homo sapiens	Homo sapiens	P35968
2383406	3791	5781	109992	111745	-	-	KDR	PTPN11	CD309|FLK1|VEGFR|VEGFR2	BPTP3|CFC|NS1|PTP-1D|PTP2C|SH-PTP2|SH-PTP3|SHP2	Far Western	physical	Mitola S (2006)	PUBMED:16339483	9606	9606	Low Throughput	-	-	-	-	BIOGRID	P35968	A0A024RD88	NP_002244	Q06124	-	NP_001361554|NP_001317366|NP_002825|NP_542168	-	-	-	-	-	-	Homo sapiens	Homo sapiens	P35968
2385444	4961444	5781	1776947	111745	HHV8GK18_gp78	-	HHV8GK18_gp78	PTPN11	-	BPTP3|CFC|NS1|PTP-1D|PTP2C|SH-PTP2|SH-PTP3|SHP2	Affinity Capture-MS	physical	Davis ZH (2015)	PUBMED:25544563	37296	9606	High Throughput	-	-	-	-	BIOGRID	F5H982	O40945	YP_001129427	Q06124	-	NP_001361554|NP_001317366|NP_002825|NP_542168	-	-	-	-	-	-	Human Herpesvirus 8	Homo sapiens	F5H982
2392158	2549	5781	108824	111745	-	-	GAB1	PTPN11	-	BPTP3|CFC|NS1|PTP-1D|PTP2C|SH-PTP2|SH-PTP3|SHP2	Affinity Capture-Western	physical	Fan YX (2013)	PUBMED:23612964	9606	9606	Low Throughput	-	-	-	-	BIOGRID	Q13480	Q9HA84	NP_997006|NP_002030	Q06124	-	NP_001361554|NP_001317366|NP_002825|NP_542168	-	-	-	-	-	-	Homo sapiens	Homo sapiens	Q13480
2396850	10013	5781	115330	111745	JM21	-	HDAC6	PTPN11	CPBHM|HD6|PPP1R90	BPTP3|CFC|NS1|PTP-1D|PTP2C|SH-PTP2|SH-PTP3|SHP2	Affinity Capture-Western	physical	M L (2016)	PUBMED:26775640	9606	9606	Low Throughput	-	-	-	-	BIOGRID	Q9UBN7	A0A024QZ26	NP_001308160|NP_006035|NP_001308159|NP_001308158|NP_001308155|NP_001308154|NP_001308157|NP_001308156	Q06124	-	NP_001361554|NP_001317366|NP_002825|NP_542168	-	-	-	-	-	-	Homo sapiens	Homo sapiens	Q9UBN7
2396854	6774	5781	112651	111745	-	-	STAT3	PTPN11	ADMIO|APRF|HIES	BPTP3|CFC|NS1|PTP-1D|PTP2C|SH-PTP2|SH-PTP3|SHP2	Affinity Capture-Western	physical	M L (2016)	PUBMED:26775640	9606	9606	Low Throughput	-	-	-	-	BIOGRID	P40763	-	NP_644805|NP_003141|NP_001356447|NP_001356443|NP_001371920|NP_001371913|NP_001371917|NP_001356445|NP_001356446|NP_998827|NP_001371915|NP_001371914|NP_001356442|NP_001371918|NP_001371919|NP_001371921|NP_001371922|NP_001371916|NP_001356448|NP_001356449|NP_001356441	Q06124	-	NP_001361554|NP_001317366|NP_002825|NP_542168	-	-	-	-	-	-	Homo sapiens	Homo sapiens	P40763
2397265	5781	9846	111745	115181	-	-	PTPN11	GAB2	BPTP3|CFC|NS1|PTP-1D|PTP2C|SH-PTP2|SH-PTP3|SHP2	-	Affinity Capture-Western	physical	Yu WM (2006)	PUBMED:16371368	9606	9606	Low Throughput	-	-	-	-	BIOGRID	Q06124	-	NP_001361554|NP_001317366|NP_002825|NP_542168	Q9UQC2	-	NP_536739|NP_036428	-	-	-	-	-	-	Homo sapiens	Homo sapiens	Q9UQC2
2397266	5781	5295	111745	111313	-	-	PTPN11	PIK3R1	BPTP3|CFC|NS1|PTP-1D|PTP2C|SH-PTP2|SH-PTP3|SHP2	AGM7|GRB1|IMD36|p85|p85-ALPHA	Affinity Capture-Western	physical	Yu WM (2006)	PUBMED:16371368	9606	9606	Low Throughput	-	-	-	-	BIOGRID	Q06124	-	NP_001361554|NP_001317366|NP_002825|NP_542168	P27986	-	NP_852665|NP_852664|NP_001229395|NP_852556	-	-	-	-	-	-	Homo sapiens	Homo sapiens	P27986
2397267	5781	2885	111745	109142	-	-	PTPN11	GRB2	BPTP3|CFC|NS1|PTP-1D|PTP2C|SH-PTP2|SH-PTP3|SHP2	ASH|EGFRBP-GRB2|Grb3-3|MST084|MSTP084|NCKAP2	Affinity Capture-Western	physical	Yu WM (2006)	PUBMED:16371368	9606	9606	Low Throughput	-	-	-	-	BIOGRID	Q06124	-	NP_001361554|NP_001317366|NP_002825|NP_542168	P62993	B0LPF3	NP_002077|NP_987102	-	-	-	-	-	-	Homo sapiens	Homo sapiens	P62993
2397268	5781	6654	111745	112537	-	-	PTPN11	SOS1	BPTP3|CFC|NS1|PTP-1D|PTP2C|SH-PTP2|SH-PTP3|SHP2	GF1|GGF1|GINGF|HGF|NS4	Affinity Capture-Western	physical	Yu WM (2006)	PUBMED:16371368	9606	9606	Low Throughput	-	-	-	-	BIOGRID	Q06124	-	NP_001361554|NP_001317366|NP_002825|NP_542168	Q07889	G5E9C8	NP_001369323|NP_001369324|NP_005624	-	-	-	-	-	-	Homo sapiens	Homo sapiens	Q07889
2397271	9846	5781	115181	111745	-	-	GAB2	PTPN11	-	BPTP3|CFC|NS1|PTP-1D|PTP2C|SH-PTP2|SH-PTP3|SHP2	Affinity Capture-Western	physical	Yu WM (2006)	PUBMED:16371368	9606	9606	Low Throughput	-	-	-	-	BIOGRID	Q9UQC2	-	NP_536739|NP_036428	Q06124	-	NP_001361554|NP_001317366|NP_002825|NP_542168	-	-	-	-	-	-	Homo sapiens	Homo sapiens	Q9UQC2
2465314	55294	5781	120581	111745	-	-	FBXW7	PTPN11	AGO|CDC4|FBW6|FBW7|FBX30|FBXO30|FBXW6|SEL-10|SEL10|hAgo|hCdc4	BPTP3|CFC|NS1|PTP-1D|PTP2C|SH-PTP2|SH-PTP3|SHP2	Affinity Capture-Western	physical	Song Y (2017)	PUBMED:28287082	9606	9606	Low Throughput	-	-	-	-	BIOGRID	Q969H0	S4R3U4|G0Z2K0	NP_001013433|NP_361014|NP_060785|NP_001243998	Q06124	-	NP_001361554|NP_001317366|NP_002825|NP_542168	-	-	-	-	-	-	Homo sapiens	Homo sapiens	Q969H0
2465332	5781	55294	111745	120581	-	-	PTPN11	FBXW7	BPTP3|CFC|NS1|PTP-1D|PTP2C|SH-PTP2|SH-PTP3|SHP2	AGO|CDC4|FBW6|FBW7|FBX30|FBXO30|FBXW6|SEL-10|SEL10|hAgo|hCdc4	Affinity Capture-Western	physical	Song Y (2017)	PUBMED:28287082	9606	9606	Low Throughput	-	-	-	-	BIOGRID	Q06124	-	NP_001361554|NP_001317366|NP_002825|NP_542168	Q969H0	S4R3U4|G0Z2K0	NP_001013433|NP_361014|NP_060785|NP_001243998	-	-	-	-	-	-	Homo sapiens	Homo sapiens	Q969H0
2465452	23586	5781	117121	111745	RP11-334P12.2	-	DDX58	PTPN11	RIG-I|RIGI|RLR-1	BPTP3|CFC|NS1|PTP-1D|PTP2C|SH-PTP2|SH-PTP3|SHP2	Affinity Capture-Western	physical	Song Y (2017)	PUBMED:28287082	9606	9606	Low Throughput	-	-	-	-	BIOGRID	O95786	-	NP_001372842|NP_001372843|NP_001372841|NP_001372836|NP_055129|NP_001372839|NP_001372838	Q06124	-	NP_001361554|NP_001317366|NP_002825|NP_542168	-	-	-	-	-	-	Homo sapiens	Homo sapiens	O95786
2465455	55294	5781	120581	111745	-	-	FBXW7	PTPN11	AGO|CDC4|FBW6|FBW7|FBX30|FBXO30|FBXW6|SEL-10|SEL10|hAgo|hCdc4	BPTP3|CFC|NS1|PTP-1D|PTP2C|SH-PTP2|SH-PTP3|SHP2	Reconstituted Complex	physical	Song Y (2017)	PUBMED:28287082	9606	9606	Low Throughput	-	-	-	-	BIOGRID	Q969H0	S4R3U4|G0Z2K0	NP_001013433|NP_361014|NP_060785|NP_001243998	Q06124	-	NP_001361554|NP_001317366|NP_002825|NP_542168	-	-	-	-	-	-	Homo sapiens	Homo sapiens	Q969H0
2469000	2260	5781	108551	111745	-	-	FGFR1	PTPN11	BFGFR|CD331|CEK|FGFBR|FGFR-1|FLG|FLT-2|FLT2|HBGFR|HH2|HRTFDS|KAL2|N-SAM|OGD|bFGF-R-1	BPTP3|CFC|NS1|PTP-1D|PTP2C|SH-PTP2|SH-PTP3|SHP2	Affinity Capture-Western	physical	Vecchione A (2007)	PUBMED:18022941	9606	9606	Low Throughput	-	-	-	-	BIOGRID	P11362	-	NP_075598|NP_075593|NP_075594|NP_001167538|NP_056934|NP_001167536|NP_001167537|NP_001167534|NP_001167535	Q06124	-	NP_001361554|NP_001317366|NP_002825|NP_542168	-	-	-	-	-	-	Homo sapiens	Homo sapiens	P11362
2487166	9343	5781	114749	111745	-	-	EFTUD2	PTPN11	MFDGA|MFDM|SNRNP116|Snrp116|Snu114|U5-116KD	BPTP3|CFC|NS1|PTP-1D|PTP2C|SH-PTP2|SH-PTP3|SHP2	Affinity Capture-MS	physical	Malinova A (2017)	PUBMED:28515276	9606	9606	High Throughput	-	-	-	-	BIOGRID	Q15029	B3KX19	NP_004238|NP_001136077|NP_001245282|NP_001245283	Q06124	-	NP_001361554|NP_001317366|NP_002825|NP_542168	-	-	-	-	-	-	Homo sapiens	Homo sapiens	Q15029
2488302	55011	5781	120343	111745	-	-	PIH1D1	PTPN11	NOP17	BPTP3|CFC|NS1|PTP-1D|PTP2C|SH-PTP2|SH-PTP3|SHP2	Affinity Capture-MS	physical	Malinova A (2017)	PUBMED:28515276	9606	9606	High Throughput	-	-	-	-	BIOGRID	Q9NWS0	-	NP_060386	Q06124	-	NP_001361554|NP_001317366|NP_002825|NP_542168	-	-	-	-	-	-	Homo sapiens	Homo sapiens	Q9NWS0
2489592	1869	5781	108201	111745	-	-	E2F1	PTPN11	E2F-1|RBAP1|RBBP3|RBP3	BPTP3|CFC|NS1|PTP-1D|PTP2C|SH-PTP2|SH-PTP3|SHP2	Affinity Capture-Western	physical	Su S (2017)	PUBMED:27720894	9606	9606	Low Throughput	-	-	-	-	BIOGRID	Q01094	Q9BSD8	NP_005216	Q06124	-	NP_001361554|NP_001317366|NP_002825|NP_542168	-	-	-	-	-	-	Homo sapiens	Homo sapiens	Q01094
2524379	5781	857	111745	107305	-	-	PTPN11	CAV1	BPTP3|CFC|NS1|PTP-1D|PTP2C|SH-PTP2|SH-PTP3|SHP2	BSCL3|CGL3|LCCNS|MSTP085|PPH3|VIP21	Affinity Capture-Western	physical	Jo A (2014)	PUBMED:24632723	9606	9606	Low Throughput	-	-	-	-	BIOGRID	Q06124	-	NP_001361554|NP_001317366|NP_002825|NP_542168	Q03135	A0A024R757|Q2TNI1|Q59E85|Q7Z4F3|A9XTE5	NP_001744|NP_001166368|NP_001166366|NP_001166367	-	-	-	-	-	-	Homo sapiens	Homo sapiens	Q03135
2524380	857	5781	107305	111745	-	-	CAV1	PTPN11	BSCL3|CGL3|LCCNS|MSTP085|PPH3|VIP21	BPTP3|CFC|NS1|PTP-1D|PTP2C|SH-PTP2|SH-PTP3|SHP2	Reconstituted Complex	physical	Jo A (2014)	PUBMED:24632723	9606	9606	Low Throughput	-	-	-	-	BIOGRID	Q03135	A0A024R757|Q2TNI1|Q59E85|Q7Z4F3|A9XTE5	NP_001744|NP_001166368|NP_001166366|NP_001166367	Q06124	-	NP_001361554|NP_001317366|NP_002825|NP_542168	-	-	-	-	-	-	Homo sapiens	Homo sapiens	Q03135
2524382	857	5781	107305	111745	-	-	CAV1	PTPN11	BSCL3|CGL3|LCCNS|MSTP085|PPH3|VIP21	BPTP3|CFC|NS1|PTP-1D|PTP2C|SH-PTP2|SH-PTP3|SHP2	Affinity Capture-Western	physical	Jo A (2014)	PUBMED:24632723	9606	9606	Low Throughput	-	-	-	-	BIOGRID	Q03135	A0A024R757|Q2TNI1|Q59E85|Q7Z4F3|A9XTE5	NP_001744|NP_001166368|NP_001166366|NP_001166367	Q06124	-	NP_001361554|NP_001317366|NP_002825|NP_542168	-	-	-	-	-	-	Homo sapiens	Homo sapiens	Q03135
2524624	5817	5781	111775	111745	-	-	PVR	PTPN11	CD155|HVED|NECL5|Necl-5|PVS|TAGE4	BPTP3|CFC|NS1|PTP-1D|PTP2C|SH-PTP2|SH-PTP3|SHP2	Affinity Capture-Western	physical	Coyne CB (2007)	PUBMED:17717529	9606	9606	Low Throughput	-	-	-	-	BIOGRID	P15151	A8K4I1	NP_006496|NP_001129242|NP_001129240|NP_001129241	Q06124	-	NP_001361554|NP_001317366|NP_002825|NP_542168	-	-	-	-	-	-	Homo sapiens	Homo sapiens	P15151
2525781	857	5781	107305	111745	-	-	CAV1	PTPN11	BSCL3|CGL3|LCCNS|MSTP085|PPH3|VIP21	BPTP3|CFC|NS1|PTP-1D|PTP2C|SH-PTP2|SH-PTP3|SHP2	Reconstituted Complex	physical	Park H (2015)	PUBMED:25672415	9606	9606	Low Throughput	-	-	-	-	BIOGRID	Q03135	A0A024R757|Q2TNI1|Q59E85|Q7Z4F3|A9XTE5	NP_001744|NP_001166368|NP_001166366|NP_001166367	Q06124	-	NP_001361554|NP_001317366|NP_002825|NP_542168	-	-	-	-	-	-	Homo sapiens	Homo sapiens	Q03135
2532410	5781	1956	111745	108276	-	-	PTPN11	EGFR	BPTP3|CFC|NS1|PTP-1D|PTP2C|SH-PTP2|SH-PTP3|SHP2	ERBB|ERBB1|HER1|NISBD2|PIG61|mENA	Affinity Capture-Western	physical	Reeves SA (1995)	PUBMED:7588774	9606	9606	Low Throughput	-	-	-	-	BIOGRID	Q06124	-	NP_001361554|NP_001317366|NP_002825|NP_542168	P00533	-	NP_001333829|NP_001333828|NP_958440|NP_005219|NP_001333827|NP_001333826|NP_958441|NP_001333870|NP_958439	-	-	-	-	-	-	Homo sapiens	Homo sapiens	P00533
2532438	5781	5175	111745	111201	-	-	PTPN11	PECAM1	BPTP3|CFC|NS1|PTP-1D|PTP2C|SH-PTP2|SH-PTP3|SHP2	CD31|CD31/EndoCAM|GPIIA|PECA1|PECAM-1|endoCAM	Reconstituted Complex	physical	Jackson DE (1997)	PUBMED:9312087	9606	9606	Low Throughput	-	-	-	-	BIOGRID	Q06124	-	NP_001361554|NP_001317366|NP_002825|NP_542168	P16284	A0A075B738	NP_000433	-	-	-	-	-	-	Homo sapiens	Homo sapiens	P16284
2532439	5175	5781	111201	111745	-	-	PECAM1	PTPN11	CD31|CD31/EndoCAM|GPIIA|PECA1|PECAM-1|endoCAM	BPTP3|CFC|NS1|PTP-1D|PTP2C|SH-PTP2|SH-PTP3|SHP2	Reconstituted Complex	physical	Jackson DE (1997)	PUBMED:9312087	9606	9606	Low Throughput	-	-	-	-	BIOGRID	P16284	A0A075B738	NP_000433	Q06124	-	NP_001361554|NP_001317366|NP_002825|NP_542168	-	-	-	-	-	-	Homo sapiens	Homo sapiens	P16284
2533705	5781	4739	111745	110816	-	RP1-49G10.1	PTPN11	NEDD9	BPTP3|CFC|NS1|PTP-1D|PTP2C|SH-PTP2|SH-PTP3|SHP2	CAS-L|CAS2|CASL|CASS2|HEF1	Biochemical Activity	physical	Yo K (2009)	PUBMED:19275884	9606	9606	Low Throughput	-	Dephosphorylation	-	-	BIOGRID	Q06124	-	NP_001361554|NP_001317366|NP_002825|NP_542168	Q14511	A0A024QZV9|A0A087WUD2	NP_892011|NP_001135865|NP_001257962|NP_006394	-	-	-	-	-	-	Homo sapiens	Homo sapiens	Q14511
2533707	5781	4739	111745	110816	-	RP1-49G10.1	PTPN11	NEDD9	BPTP3|CFC|NS1|PTP-1D|PTP2C|SH-PTP2|SH-PTP3|SHP2	CAS-L|CAS2|CASL|CASS2|HEF1	Affinity Capture-Western	physical	Yo K (2009)	PUBMED:19275884	9606	9606	Low Throughput	-	-	-	-	BIOGRID	Q06124	-	NP_001361554|NP_001317366|NP_002825|NP_542168	Q14511	A0A024QZV9|A0A087WUD2	NP_892011|NP_001135865|NP_001257962|NP_006394	-	-	-	-	-	-	Homo sapiens	Homo sapiens	Q14511
2534264	7415	5781	113258	111745	-	-	VCP	PTPN11	ALS14|HEL-220|HEL-S-70|IBMPFD|IBMPFD1|TERA|p97	BPTP3|CFC|NS1|PTP-1D|PTP2C|SH-PTP2|SH-PTP3|SHP2	Affinity Capture-MS	physical	Huelsmann J (2018)	PUBMED:29599191	9606	9606	High Throughput	-	-	-	-	BIOGRID	P55072	Q96IF9|V9HW80	NP_009057|NP_001341857|NP_001341856	Q06124	-	NP_001361554|NP_001317366|NP_002825|NP_542168	-	-	-	-	-	-	Homo sapiens	Homo sapiens	P55072
2536198	5295	5781	111313	111745	-	-	PIK3R1	PTPN11	AGM7|GRB1|IMD36|p85|p85-ALPHA	BPTP3|CFC|NS1|PTP-1D|PTP2C|SH-PTP2|SH-PTP3|SHP2	Affinity Capture-Western	physical	Breitkopf SB (2016)	PUBMED:26839216	9606	9606	Low Throughput	-	-	-	-	BIOGRID	P27986	-	NP_852665|NP_852664|NP_001229395|NP_852556	Q06124	-	NP_001361554|NP_001317366|NP_002825|NP_542168	-	-	-	-	-	-	Homo sapiens	Homo sapiens	P27986
2536199	5781	5295	111745	111313	-	-	PTPN11	PIK3R1	BPTP3|CFC|NS1|PTP-1D|PTP2C|SH-PTP2|SH-PTP3|SHP2	AGM7|GRB1|IMD36|p85|p85-ALPHA	Affinity Capture-Western	physical	Breitkopf SB (2016)	PUBMED:26839216	9606	9606	Low Throughput	-	-	-	-	BIOGRID	Q06124	-	NP_001361554|NP_001317366|NP_002825|NP_542168	P27986	-	NP_852665|NP_852664|NP_001229395|NP_852556	-	-	-	-	-	-	Homo sapiens	Homo sapiens	P27986
2536200	5781	9846	111745	115181	-	-	PTPN11	GAB2	BPTP3|CFC|NS1|PTP-1D|PTP2C|SH-PTP2|SH-PTP3|SHP2	-	Affinity Capture-Western	physical	Breitkopf SB (2016)	PUBMED:26839216	9606	9606	Low Throughput	-	-	-	-	BIOGRID	Q06124	-	NP_001361554|NP_001317366|NP_002825|NP_542168	Q9UQC2	-	NP_536739|NP_036428	-	-	-	-	-	-	Homo sapiens	Homo sapiens	Q9UQC2
2536202	5290	5781	111308	111745	-	-	PIK3CA	PTPN11	CLOVE|CWS5|MCAP|MCM|MCMTC|PI3K|p110-alpha	BPTP3|CFC|NS1|PTP-1D|PTP2C|SH-PTP2|SH-PTP3|SHP2	Affinity Capture-Western	physical	Breitkopf SB (2016)	PUBMED:26839216	9606	9606	Low Throughput	-	-	-	-	BIOGRID	P42336	-	NP_006209	Q06124	-	NP_001361554|NP_001317366|NP_002825|NP_542168	-	-	-	-	-	-	Homo sapiens	Homo sapiens	P42336
2536203	5781	5295	111745	111313	-	-	PTPN11	PIK3R1	BPTP3|CFC|NS1|PTP-1D|PTP2C|SH-PTP2|SH-PTP3|SHP2	AGM7|GRB1|IMD36|p85|p85-ALPHA	Far Western	physical	Breitkopf SB (2016)	PUBMED:26839216	9606	9606	Low Throughput	-	-	-	-	BIOGRID	Q06124	-	NP_001361554|NP_001317366|NP_002825|NP_542168	P27986	-	NP_852665|NP_852664|NP_001229395|NP_852556	-	-	-	-	-	-	Homo sapiens	Homo sapiens	P27986
2536204	5295	5781	111313	111745	-	-	PIK3R1	PTPN11	AGM7|GRB1|IMD36|p85|p85-ALPHA	BPTP3|CFC|NS1|PTP-1D|PTP2C|SH-PTP2|SH-PTP3|SHP2	Far Western	physical	Breitkopf SB (2016)	PUBMED:26839216	9606	9606	Low Throughput	-	-	-	-	BIOGRID	P27986	-	NP_852665|NP_852664|NP_001229395|NP_852556	Q06124	-	NP_001361554|NP_001317366|NP_002825|NP_542168	-	-	-	-	-	-	Homo sapiens	Homo sapiens	P27986
2536209	5295	5781	111313	111745	-	-	PIK3R1	PTPN11	AGM7|GRB1|IMD36|p85|p85-ALPHA	BPTP3|CFC|NS1|PTP-1D|PTP2C|SH-PTP2|SH-PTP3|SHP2	Affinity Capture-MS	physical	Breitkopf SB (2016)	PUBMED:26839216	9606	9606	High Throughput	-	-	-	-	BIOGRID	P27986	-	NP_852665|NP_852664|NP_001229395|NP_852556	Q06124	-	NP_001361554|NP_001317366|NP_002825|NP_542168	-	-	-	-	-	-	Homo sapiens	Homo sapiens	P27986
2536398	5781	16911	111745	201180	-	-	PTPN11	Lmo4	BPTP3|CFC|NS1|PTP-1D|PTP2C|SH-PTP2|SH-PTP3|SHP2	A730077C12Rik|Crp3|Etohi4	Affinity Capture-Western	physical	Novotny-Diermayr V (2005)	PUBMED:15677447	9606	10090	Low Throughput	-	-	-	-	BIOGRID	Q06124	-	NP_001361554|NP_001317366|NP_002825|NP_542168	P61969	Q542S1	NP_034853|NP_001155241|NP_001155242	-	-	-	-	-	-	Homo sapiens	Mus musculus	P61969
2536402	16195	5781	200643	111745	-	-	Il6st	PTPN11	5133400A03Rik|AA389424|BB405851|CD130|D13Ertd699e|gp130	BPTP3|CFC|NS1|PTP-1D|PTP2C|SH-PTP2|SH-PTP3|SHP2	Affinity Capture-Western	physical	Novotny-Diermayr V (2005)	PUBMED:15677447	10090	9606	Low Throughput	-	-	-	-	BIOGRID	Q00560	Q6PDI9	NP_034690	Q06124	-	NP_001361554|NP_001317366|NP_002825|NP_542168	-	-	-	-	-	-	Mus musculus	Homo sapiens	Q00560
2536435	140885	5781	126752	111745	RP4-684O24.2	-	SIRPA	PTPN11	BIT|CD172A|MFR|MYD-1|P84|PTPNS1|SHPS1|SIRP	BPTP3|CFC|NS1|PTP-1D|PTP2C|SH-PTP2|SH-PTP3|SHP2	Affinity Capture-Western	physical	Ling Y (2005)	PUBMED:15888547	9606	9606	Low Throughput	-	-	-	-	BIOGRID	P78324	-	NP_001317657|NP_001035111|NP_001035112|NP_542970	Q06124	-	NP_001361554|NP_001317366|NP_002825|NP_542168	-	-	-	-	-	-	Homo sapiens	Homo sapiens	P78324
2536505	10818	5781	116031	111745	-	-	FRS2	PTPN11	FRS2A|FRS2alpha|SNT|SNT-1|SNT1	BPTP3|CFC|NS1|PTP-1D|PTP2C|SH-PTP2|SH-PTP3|SHP2	Affinity Capture-Western	physical	Wu Y (2003)	PUBMED:12974390	9606	9606	Low Throughput	-	-	-	-	BIOGRID	Q8WU20	L7RTG7	NP_006645|NP_001265286|NP_001265285|NP_001265284|NP_001265283|NP_001265282|NP_001265280|NP_001036020	Q06124	-	NP_001361554|NP_001317366|NP_002825|NP_542168	-	-	-	-	-	-	Homo sapiens	Homo sapiens	Q8WU20
2536563	5781	2213	111745	108507	-	RP11-474I16.2	PTPN11	FCGR2B	BPTP3|CFC|NS1|PTP-1D|PTP2C|SH-PTP2|SH-PTP3|SHP2	CD32|CD32B|FCG2|FCGR2|IGFR2	Protein-peptide	physical	Koncz G (2001)	PUBMED:11453982	9606	9606	Low Throughput	-	-	-	-	BIOGRID	Q06124	-	NP_001361554|NP_001317366|NP_002825|NP_542168	P31994	-	NP_001002273|NP_001177757|NP_003992|NP_001002275|NP_001002274	-	-	-	-	-	-	Homo sapiens	Homo sapiens	P31994
2536565	5781	6464	111745	112361	-	RP11-307C12.1	PTPN11	SHC1	BPTP3|CFC|NS1|PTP-1D|PTP2C|SH-PTP2|SH-PTP3|SHP2	SHC|SHCA	Protein-peptide	physical	Koncz G (2001)	PUBMED:11453982	9606	9606	Low Throughput	-	-	-	-	BIOGRID	Q06124	-	NP_001361554|NP_001317366|NP_002825|NP_542168	P29353	-	NP_001189788|NP_001123512|NP_001123513|NP_892113|NP_003020	-	-	-	-	-	-	Homo sapiens	Homo sapiens	P29353
2536567	5781	3635	111745	109847	-	-	PTPN11	INPP5D	BPTP3|CFC|NS1|PTP-1D|PTP2C|SH-PTP2|SH-PTP3|SHP2	SHIP|SHIP-1|SHIP1|SIP-145|hp51CN|p150Ship	Protein-peptide	physical	Koncz G (2001)	PUBMED:11453982	9606	9606	Low Throughput	-	-	-	-	BIOGRID	Q06124	-	NP_001361554|NP_001317366|NP_002825|NP_542168	Q92835	-	NP_001017915|NP_005532	-	-	-	-	-	-	Homo sapiens	Homo sapiens	Q92835
2536572	3635	5781	109847	111745	-	-	INPP5D	PTPN11	SHIP|SHIP-1|SHIP1|SIP-145|hp51CN|p150Ship	BPTP3|CFC|NS1|PTP-1D|PTP2C|SH-PTP2|SH-PTP3|SHP2	Protein-peptide	physical	Koncz G (2001)	PUBMED:11453982	9606	9606	Low Throughput	-	-	-	-	BIOGRID	Q92835	-	NP_001017915|NP_005532	Q06124	-	NP_001361554|NP_001317366|NP_002825|NP_542168	-	-	-	-	-	-	Homo sapiens	Homo sapiens	Q92835
2536573	5781	2549	111745	108824	-	-	PTPN11	GAB1	BPTP3|CFC|NS1|PTP-1D|PTP2C|SH-PTP2|SH-PTP3|SHP2	-	Protein-peptide	physical	Koncz G (2001)	PUBMED:11453982	9606	9606	Low Throughput	-	-	-	-	BIOGRID	Q06124	-	NP_001361554|NP_001317366|NP_002825|NP_542168	Q13480	Q9HA84	NP_997006|NP_002030	-	-	-	-	-	-	Homo sapiens	Homo sapiens	Q13480
2536577	2549	5781	108824	111745	-	-	GAB1	PTPN11	-	BPTP3|CFC|NS1|PTP-1D|PTP2C|SH-PTP2|SH-PTP3|SHP2	Protein-peptide	physical	Koncz G (2001)	PUBMED:11453982	9606	9606	Low Throughput	-	-	-	-	BIOGRID	Q13480	Q9HA84	NP_997006|NP_002030	Q06124	-	NP_001361554|NP_001317366|NP_002825|NP_542168	-	-	-	-	-	-	Homo sapiens	Homo sapiens	Q13480
2536714	5175	5781	111201	111745	-	-	PECAM1	PTPN11	CD31|CD31/EndoCAM|GPIIA|PECA1|PECAM-1|endoCAM	BPTP3|CFC|NS1|PTP-1D|PTP2C|SH-PTP2|SH-PTP3|SHP2	Affinity Capture-Western	physical	Moraes LA (2010)	PUBMED:20723025	9606	9606	Low Throughput	-	-	-	-	BIOGRID	P16284	A0A075B738	NP_000433	Q06124	-	NP_001361554|NP_001317366|NP_002825|NP_542168	-	-	-	-	-	-	Homo sapiens	Homo sapiens	P16284
2536716	5781	5294	111745	111312	-	-	PTPN11	PIK3CG	BPTP3|CFC|NS1|PTP-1D|PTP2C|SH-PTP2|SH-PTP3|SHP2	PI3CG|PI3K|PI3Kgamma|PIK3|p110gamma|p120-PI3K	Affinity Capture-Western	physical	Moraes LA (2010)	PUBMED:20723025	9606	9606	Low Throughput	-	-	-	-	BIOGRID	Q06124	-	NP_001361554|NP_001317366|NP_002825|NP_542168	P48736	A0A024R720|A8K9G9	NP_002640|NP_001269355|NP_001269356	-	-	-	-	-	-	Homo sapiens	Homo sapiens	P48736
2536717	5781	5294	111745	111312	-	-	PTPN11	PIK3CG	BPTP3|CFC|NS1|PTP-1D|PTP2C|SH-PTP2|SH-PTP3|SHP2	PI3CG|PI3K|PI3Kgamma|PIK3|p110gamma|p120-PI3K	Far Western	physical	Moraes LA (2010)	PUBMED:20723025	9606	9606	Low Throughput	-	-	-	-	BIOGRID	Q06124	-	NP_001361554|NP_001317366|NP_002825|NP_542168	P48736	A0A024R720|A8K9G9	NP_002640|NP_001269355|NP_001269356	-	-	-	-	-	-	Homo sapiens	Homo sapiens	P48736
2536718	23714	5781	117226	111745	-	-	DFNB26	PTPN11	-	BPTP3|CFC|NS1|PTP-1D|PTP2C|SH-PTP2|SH-PTP3|SHP2	Affinity Capture-Western	physical	Moraes LA (2010)	PUBMED:20723025	9606	9606	Low Throughput	-	-	-	-	BIOGRID	-	-	-	Q06124	-	NP_001361554|NP_001317366|NP_002825|NP_542168	-	-	-	-	-	-	Homo sapiens	Homo sapiens	-
2537164	10399	5781	115671	111745	HLC7	-	GNB2L1	PTPN11	Gnb2-rs1|H12.3|HLC-7|PIG21|RACK1	BPTP3|CFC|NS1|PTP-1D|PTP2C|SH-PTP2|SH-PTP3|SHP2	Affinity Capture-Western	physical	Kiely PA (2002)	PUBMED:11964397	9606	9606	Low Throughput	-	-	-	-	BIOGRID	P63244	E9KL35	NP_006089	Q06124	-	NP_001361554|NP_001317366|NP_002825|NP_542168	-	-	-	-	-	-	Homo sapiens	Homo sapiens	P63244
2537165	51744	5781	119709	111745	-	-	CD244	PTPN11	2B4|NAIL|NKR2B4|Nmrk|SLAMF4	BPTP3|CFC|NS1|PTP-1D|PTP2C|SH-PTP2|SH-PTP3|SHP2	Affinity Capture-Western	physical	Tangye SG (1999)	PUBMED:10358138	9606	9606	Low Throughput	-	-	-	-	BIOGRID	Q9BZW8	-	NP_057466|NP_001160136|NP_001160135	Q06124	-	NP_001361554|NP_001317366|NP_002825|NP_542168	-	-	-	-	-	-	Homo sapiens	Homo sapiens	Q9BZW8
2537616	8651	5781	114203	111745	-	-	SOCS1	PTPN11	CIS1|CISH1|JAB|SOCS-1|SSI-1|SSI1|TIP3	BPTP3|CFC|NS1|PTP-1D|PTP2C|SH-PTP2|SH-PTP3|SHP2	Affinity Capture-MS	physical	Wu QY (2018)	PUBMED:29991678	9606	9606	High Throughput	-	-	-	-	BIOGRID	O15524	Q4JHT5	NP_003736	Q06124	-	NP_001361554|NP_001317366|NP_002825|NP_542168	-	-	-	-	-	-	Homo sapiens	Homo sapiens	O15524
2540210	5781	3953	111745	110144	-	-	PTPN11	LEPR	BPTP3|CFC|NS1|PTP-1D|PTP2C|SH-PTP2|SH-PTP3|SHP2	CD295|LEP-R|LEPRD|OB-R|OBR	Protein-RNA	physical	Loethgren A (2001)	PUBMED:11342028	9606	9606	Low Throughput	-	-	-	-	BIOGRID	Q06124	-	NP_001361554|NP_001317366|NP_002825|NP_542168	P48357	Q4G138	NP_002294|NP_001185617|NP_001185616|NP_001003679|NP_001003680|NP_001185618	-	-	-	-	-	-	Homo sapiens	Homo sapiens	P48357
2540211	3953	5781	110144	111745	-	-	LEPR	PTPN11	CD295|LEP-R|LEPRD|OB-R|OBR	BPTP3|CFC|NS1|PTP-1D|PTP2C|SH-PTP2|SH-PTP3|SHP2	Affinity Capture-Western	physical	Loethgren A (2001)	PUBMED:11342028	9606	9606	Low Throughput	-	-	-	-	BIOGRID	P48357	Q4G138	NP_002294|NP_001185617|NP_001185616|NP_001003679|NP_001003680|NP_001185618	Q06124	-	NP_001361554|NP_001317366|NP_002825|NP_542168	-	-	-	-	-	-	Homo sapiens	Homo sapiens	P48357
2540212	3953	5781	110144	111745	-	-	LEPR	PTPN11	CD295|LEP-R|LEPRD|OB-R|OBR	BPTP3|CFC|NS1|PTP-1D|PTP2C|SH-PTP2|SH-PTP3|SHP2	Reconstituted Complex	physical	Loethgren A (2001)	PUBMED:11342028	9606	9606	Low Throughput	-	-	-	-	BIOGRID	P48357	Q4G138	NP_002294|NP_001185617|NP_001185616|NP_001003679|NP_001003680|NP_001185618	Q06124	-	NP_001361554|NP_001317366|NP_002825|NP_542168	-	-	-	-	-	-	Homo sapiens	Homo sapiens	P48357
2548875	5781	4035	111745	110215	-	-	PTPN11	LRP1	BPTP3|CFC|NS1|PTP-1D|PTP2C|SH-PTP2|SH-PTP3|SHP2	A2MR|APOER|APR|CD91|IGFBP3R|LRP|LRP1A|TGFBR5	Reconstituted Complex	physical	Craig J (2013)	PUBMED:23922991	9606	9606	Low Throughput	-	-	-	-	BIOGRID	Q06124	-	NP_001361554|NP_001317366|NP_002825|NP_542168	Q07954	Q59FG2	NP_002323	-	-	-	-	-	-	Homo sapiens	Homo sapiens	Q07954
2548876	4035	5781	110215	111745	-	-	LRP1	PTPN11	A2MR|APOER|APR|CD91|IGFBP3R|LRP|LRP1A|TGFBR5	BPTP3|CFC|NS1|PTP-1D|PTP2C|SH-PTP2|SH-PTP3|SHP2	Affinity Capture-Western	physical	Craig J (2013)	PUBMED:23922991	9606	9606	Low Throughput	-	-	-	-	BIOGRID	Q07954	Q59FG2	NP_002323	Q06124	-	NP_001361554|NP_001317366|NP_002825|NP_542168	-	-	-	-	-	-	Homo sapiens	Homo sapiens	Q07954
2548877	5781	5159	111745	111185	-	-	PTPN11	PDGFRB	BPTP3|CFC|NS1|PTP-1D|PTP2C|SH-PTP2|SH-PTP3|SHP2	CD140B|IBGC4|IMF1|JTK12|PDGFR|PDGFR-1|PDGFR1	Reconstituted Complex	physical	Craig J (2013)	PUBMED:23922991	9606	9606	Low Throughput	-	-	-	-	BIOGRID	Q06124	-	NP_001361554|NP_001317366|NP_002825|NP_542168	P09619	Q59F04	NP_002600	-	-	-	-	-	-	Homo sapiens	Homo sapiens	P09619
2548878	5159	5781	111185	111745	-	-	PDGFRB	PTPN11	CD140B|IBGC4|IMF1|JTK12|PDGFR|PDGFR-1|PDGFR1	BPTP3|CFC|NS1|PTP-1D|PTP2C|SH-PTP2|SH-PTP3|SHP2	Biochemical Activity	physical	Craig J (2013)	PUBMED:23922991	9606	9606	Low Throughput	-	Phosphorylation	-	-	BIOGRID	P09619	Q59F04	NP_002600	Q06124	-	NP_001361554|NP_001317366|NP_002825|NP_542168	-	-	-	-	-	-	Homo sapiens	Homo sapiens	P09619
2548879	2885	5781	109142	111745	-	-	GRB2	PTPN11	ASH|EGFRBP-GRB2|Grb3-3|MST084|MSTP084|NCKAP2	BPTP3|CFC|NS1|PTP-1D|PTP2C|SH-PTP2|SH-PTP3|SHP2	Affinity Capture-Western	physical	Pazdrak K (1997)	PUBMED:9254654	9606	9606	Low Throughput	-	-	-	-	BIOGRID	P62993	B0LPF3	NP_002077|NP_987102	Q06124	-	NP_001361554|NP_001317366|NP_002825|NP_542168	-	-	-	-	-	-	Homo sapiens	Homo sapiens	P62993
2548880	1439	5781	107826	111745	CITF22-45C1.4	-	CSF2RB	PTPN11	CD131|CDw131|IL3RB|IL5RB|SMDP5	BPTP3|CFC|NS1|PTP-1D|PTP2C|SH-PTP2|SH-PTP3|SHP2	Affinity Capture-Western	physical	Pazdrak K (1997)	PUBMED:9254654	9606	9606	Low Throughput	-	-	-	-	BIOGRID	P32927	Q6NSJ8	NP_000386	Q06124	-	NP_001361554|NP_001317366|NP_002825|NP_542168	-	-	-	-	-	-	Homo sapiens	Homo sapiens	P32927
2548881	5781	1439	111745	107826	-	CITF22-45C1.4	PTPN11	CSF2RB	BPTP3|CFC|NS1|PTP-1D|PTP2C|SH-PTP2|SH-PTP3|SHP2	CD131|CDw131|IL3RB|IL5RB|SMDP5	Affinity Capture-Western	physical	Pazdrak K (1997)	PUBMED:9254654	9606	9606	Low Throughput	-	-	-	-	BIOGRID	Q06124	-	NP_001361554|NP_001317366|NP_002825|NP_542168	P32927	Q6NSJ8	NP_000386	-	-	-	-	-	-	Homo sapiens	Homo sapiens	P32927
2548882	5781	2885	111745	109142	-	-	PTPN11	GRB2	BPTP3|CFC|NS1|PTP-1D|PTP2C|SH-PTP2|SH-PTP3|SHP2	ASH|EGFRBP-GRB2|Grb3-3|MST084|MSTP084|NCKAP2	Affinity Capture-Western	physical	Pazdrak K (1997)	PUBMED:9254654	9606	9606	Low Throughput	-	-	-	-	BIOGRID	Q06124	-	NP_001361554|NP_001317366|NP_002825|NP_542168	P62993	B0LPF3	NP_002077|NP_987102	-	-	-	-	-	-	Homo sapiens	Homo sapiens	P62993
2548884	5781	3717	111745	109920	-	-	PTPN11	JAK2	BPTP3|CFC|NS1|PTP-1D|PTP2C|SH-PTP2|SH-PTP3|SHP2	JTK10|THCYT3	Affinity Capture-Western	physical	Kim SO (1998)	PUBMED:9442080	9606	9606	Low Throughput	-	-	-	-	BIOGRID	Q06124	-	NP_001361554|NP_001317366|NP_002825|NP_542168	O60674	-	NP_001309123|NP_001309133|NP_004963|NP_001309125|NP_001309124	-	-	-	-	-	-	Homo sapiens	Homo sapiens	O60674
2548885	5781	2690	111745	108957	-	-	PTPN11	GHR	BPTP3|CFC|NS1|PTP-1D|PTP2C|SH-PTP2|SH-PTP3|SHP2	GHBP	Affinity Capture-Western	physical	Kim SO (1998)	PUBMED:9442080	9606	9606	Low Throughput	-	-	-	-	BIOGRID	Q06124	-	NP_001361554|NP_001317366|NP_002825|NP_542168	P10912	A0A087X162|A0A087X0H5	NP_001229391|NP_000154|NP_001229333|NP_001229332|NP_001229331|NP_001229330|NP_001229335|NP_001229334|NP_001229328|NP_001229329|NP_001229389	-	-	-	-	-	-	Homo sapiens	Homo sapiens	P10912
2548886	5781	653639	111745	575949	-	-	PTPN11	LYPLA2P1	BPTP3|CFC|NS1|PTP-1D|PTP2C|SH-PTP2|SH-PTP3|SHP2	APT|LYPLA2L|dJ570F3.6	Affinity Capture-Western	physical	Kim SO (1998)	PUBMED:9442080	9606	9606	Low Throughput	-	-	-	-	BIOGRID	Q06124	-	NP_001361554|NP_001317366|NP_002825|NP_542168	-	-	-	-	-	-	-	-	-	Homo sapiens	Homo sapiens	-
2548887	2690	5781	108957	111745	-	-	GHR	PTPN11	GHBP	BPTP3|CFC|NS1|PTP-1D|PTP2C|SH-PTP2|SH-PTP3|SHP2	Reconstituted Complex	physical	Kim SO (1998)	PUBMED:9442080	9606	9606	Low Throughput	-	-	-	-	BIOGRID	P10912	A0A087X162|A0A087X0H5	NP_001229391|NP_000154|NP_001229333|NP_001229332|NP_001229331|NP_001229330|NP_001229335|NP_001229334|NP_001229328|NP_001229329|NP_001229389	Q06124	-	NP_001361554|NP_001317366|NP_002825|NP_542168	-	-	-	-	-	-	Homo sapiens	Homo sapiens	P10912
2549549	10818	5781	116031	111745	-	-	FRS2	PTPN11	FRS2A|FRS2alpha|SNT|SNT-1|SNT1	BPTP3|CFC|NS1|PTP-1D|PTP2C|SH-PTP2|SH-PTP3|SHP2	Affinity Capture-Western	physical	Easton JB (2006)	PUBMED:16573649	9606	9606	Low Throughput	-	-	-	-	BIOGRID	Q8WU20	L7RTG7	NP_006645|NP_001265286|NP_001265285|NP_001265284|NP_001265283|NP_001265282|NP_001265280|NP_001036020	Q06124	-	NP_001361554|NP_001317366|NP_002825|NP_542168	-	-	-	-	-	-	Homo sapiens	Homo sapiens	Q8WU20
2549637	5781	5290	111745	111308	-	-	PTPN11	PIK3CA	BPTP3|CFC|NS1|PTP-1D|PTP2C|SH-PTP2|SH-PTP3|SHP2	CLOVE|CWS5|MCAP|MCM|MCMTC|PI3K|p110-alpha	Affinity Capture-Western	physical	Frearson JA (1998)	PUBMED:9565634	9606	9606	Low Throughput	-	-	-	-	BIOGRID	Q06124	-	NP_001361554|NP_001317366|NP_002825|NP_542168	P42336	-	NP_006209	-	-	-	-	-	-	Homo sapiens	Homo sapiens	P42336
2549638	5781	302	111745	106799	-	-	PTPN11	ANXA2	BPTP3|CFC|NS1|PTP-1D|PTP2C|SH-PTP2|SH-PTP3|SHP2	ANX2|ANX2L4|CAL1H|HEL-S-270|LIP2|LPC2|LPC2D|P36|PAP-IV	Affinity Capture-Western	physical	Frearson JA (1998)	PUBMED:9565634	9606	9606	Low Throughput	-	-	-	-	BIOGRID	Q06124	-	NP_001361554|NP_001317366|NP_002825|NP_542168	P07355	A0A024R5Z7	NP_001002857|NP_001129487|NP_004030|NP_001002858	-	-	-	-	-	-	Homo sapiens	Homo sapiens	P07355
2549643	5295	5781	111313	111745	-	-	PIK3R1	PTPN11	AGM7|GRB1|IMD36|p85|p85-ALPHA	BPTP3|CFC|NS1|PTP-1D|PTP2C|SH-PTP2|SH-PTP3|SHP2	Affinity Capture-Western	physical	Frearson JA (1998)	PUBMED:9565634	9606	9606	Low Throughput	-	-	-	-	BIOGRID	P27986	-	NP_852665|NP_852664|NP_001229395|NP_852556	Q06124	-	NP_001361554|NP_001317366|NP_002825|NP_542168	-	-	-	-	-	-	Homo sapiens	Homo sapiens	P27986
2561486	399694	5781	134386	111745	UNQ6438/PRO21364	-	SHC4	PTPN11	RaLP|SHCD	BPTP3|CFC|NS1|PTP-1D|PTP2C|SH-PTP2|SH-PTP3|SHP2	Affinity Capture-MS	physical	Wills MK (2017)	PUBMED:28213521	9606	9606	Low Throughput	-	-	-	-	BIOGRID	Q6S5L8	-	NP_976224	Q06124	-	NP_001361554|NP_001317366|NP_002825|NP_542168	-	-	-	-	-	-	Homo sapiens	Homo sapiens	Q6S5L8
2561487	399694	5781	134386	111745	UNQ6438/PRO21364	-	SHC4	PTPN11	RaLP|SHCD	BPTP3|CFC|NS1|PTP-1D|PTP2C|SH-PTP2|SH-PTP3|SHP2	Affinity Capture-Western	physical	Wills MK (2017)	PUBMED:28213521	9606	9606	Low Throughput	-	-	-	-	BIOGRID	Q6S5L8	-	NP_976224	Q06124	-	NP_001361554|NP_001317366|NP_002825|NP_542168	-	-	-	-	-	-	Homo sapiens	Homo sapiens	Q6S5L8
2561712	5781	2885	111745	109142	-	-	PTPN11	GRB2	BPTP3|CFC|NS1|PTP-1D|PTP2C|SH-PTP2|SH-PTP3|SHP2	ASH|EGFRBP-GRB2|Grb3-3|MST084|MSTP084|NCKAP2	Affinity Capture-Western	physical	Tailor P (1996)	PUBMED:8647120	9606	9606	Low Throughput	-	-	-	-	BIOGRID	Q06124	-	NP_001361554|NP_001317366|NP_002825|NP_542168	P62993	B0LPF3	NP_002077|NP_987102	-	-	-	-	-	-	Homo sapiens	Homo sapiens	P62993
2561713	5781	5295	111745	111313	-	-	PTPN11	PIK3R1	BPTP3|CFC|NS1|PTP-1D|PTP2C|SH-PTP2|SH-PTP3|SHP2	AGM7|GRB1|IMD36|p85|p85-ALPHA	Affinity Capture-Western	physical	Tailor P (1996)	PUBMED:8647120	9606	9606	Low Throughput	-	-	-	-	BIOGRID	Q06124	-	NP_001361554|NP_001317366|NP_002825|NP_542168	P27986	-	NP_852665|NP_852664|NP_001229395|NP_852556	-	-	-	-	-	-	Homo sapiens	Homo sapiens	P27986
2561714	5295	5781	111313	111745	-	-	PIK3R1	PTPN11	AGM7|GRB1|IMD36|p85|p85-ALPHA	BPTP3|CFC|NS1|PTP-1D|PTP2C|SH-PTP2|SH-PTP3|SHP2	Affinity Capture-Western	physical	Tailor P (1996)	PUBMED:8647120	9606	9606	Low Throughput	-	-	-	-	BIOGRID	P27986	-	NP_852665|NP_852664|NP_001229395|NP_852556	Q06124	-	NP_001361554|NP_001317366|NP_002825|NP_542168	-	-	-	-	-	-	Homo sapiens	Homo sapiens	P27986
2561715	2885	5781	109142	111745	-	-	GRB2	PTPN11	ASH|EGFRBP-GRB2|Grb3-3|MST084|MSTP084|NCKAP2	BPTP3|CFC|NS1|PTP-1D|PTP2C|SH-PTP2|SH-PTP3|SHP2	Reconstituted Complex	physical	Tailor P (1996)	PUBMED:8647120	9606	9606	Low Throughput	-	-	-	-	BIOGRID	P62993	B0LPF3	NP_002077|NP_987102	Q06124	-	NP_001361554|NP_001317366|NP_002825|NP_542168	-	-	-	-	-	-	Homo sapiens	Homo sapiens	P62993
2563755	3572	5781	109786	111745	-	-	IL6ST	PTPN11	CD130|CDW130|GP130|IL-6RB	BPTP3|CFC|NS1|PTP-1D|PTP2C|SH-PTP2|SH-PTP3|SHP2	Affinity Capture-Western	physical	Schaper F (1998)	PUBMED:9794795	9606	9606	Low Throughput	-	-	-	-	BIOGRID	P40189	D6RH03|Q17RA0	NP_001351208|NP_001351207|NP_001351206|NP_001351205|NP_001351204|NP_002175|NP_001177910|NP_786943	Q06124	-	NP_001361554|NP_001317366|NP_002825|NP_542168	-	-	-	-	-	-	Homo sapiens	Homo sapiens	P40189
2563759	5781	3716	111745	109919	-	-	PTPN11	JAK1	BPTP3|CFC|NS1|PTP-1D|PTP2C|SH-PTP2|SH-PTP3|SHP2	JAK1A|JAK1B|JTK3	Affinity Capture-Western	physical	Schaper F (1998)	PUBMED:9794795	9606	9606	Low Throughput	-	-	-	-	BIOGRID	Q06124	-	NP_001361554|NP_001317366|NP_002825|NP_542168	P23458	-	NP_001308784|NP_001308785|NP_001308786|NP_001308781|NP_001308782|NP_001308783|NP_001307852|NP_002218	-	-	-	-	-	-	Homo sapiens	Homo sapiens	P23458
2563760	5781	7297	111745	113148	-	-	PTPN11	TYK2	BPTP3|CFC|NS1|PTP-1D|PTP2C|SH-PTP2|SH-PTP3|SHP2	IMD35|JTK1	Affinity Capture-Western	physical	Schaper F (1998)	PUBMED:9794795	9606	9606	Low Throughput	-	-	-	-	BIOGRID	Q06124	-	NP_001361554|NP_001317366|NP_002825|NP_542168	P29597	A0A024R7E4	NP_003322	-	-	-	-	-	-	Homo sapiens	Homo sapiens	P29597
2563766	160364	5781	127754	111745	-	-	CLEC12A	PTPN11	CLL-1|CLL1|DCAL-2|MICL	BPTP3|CFC|NS1|PTP-1D|PTP2C|SH-PTP2|SH-PTP3|SHP2	Affinity Capture-Western	physical	Han Y (2004)	PUBMED:15238421	9606	9606	Low Throughput	-	-	-	-	BIOGRID	Q5QGZ9	-	NP_001193939|NP_612210|NP_001287659|NP_963917	Q06124	-	NP_001361554|NP_001317366|NP_002825|NP_542168	-	-	-	-	-	-	Homo sapiens	Homo sapiens	Q5QGZ9
2565457	25962	5781	117452	111745	MSTP054	-	KIAA1429	PTPN11	fSAP121	BPTP3|CFC|NS1|PTP-1D|PTP2C|SH-PTP2|SH-PTP3|SHP2	Affinity Capture-RNA	physical	Yue Y (2018)	PUBMED:29507755	9606	9606	High Throughput	-	-	The RNA of the 'hit' genes was identified in an RIP-seq (RNA immunoprecipitation sequencing) experiment using the 'bait' protein, VIRMA.	-	BIOGRID	Q69YN4	-	NP_056311|NP_892121	Q06124	-	NP_001361554|NP_001317366|NP_002825|NP_542168	-	-	-	-	-	-	Homo sapiens	Homo sapiens	Q69YN4
2568073	5781	6772	111745	112649	-	-	PTPN11	STAT1	BPTP3|CFC|NS1|PTP-1D|PTP2C|SH-PTP2|SH-PTP3|SHP2	CANDF7|IMD31A|IMD31B|IMD31C|ISGF-3|STAT91	Biochemical Activity	physical	Wu TR (2002)	PUBMED:12270932	9606	9606	Low Throughput	-	Dephosphorylation	-	-	BIOGRID	Q06124	-	NP_001361554|NP_001317366|NP_002825|NP_542168	P42224	-	NP_001371818|NP_001371820|NP_001371809|NP_001371814|NP_001371815|NP_001371816|NP_001371817|NP_644671|NP_009330|NP_001371812|NP_001371813|NP_001371811|NP_001371810|NP_001371819	-	-	-	-	-	-	Homo sapiens	Homo sapiens	P42224
2568173	5781	1956	111745	108276	-	-	PTPN11	EGFR	BPTP3|CFC|NS1|PTP-1D|PTP2C|SH-PTP2|SH-PTP3|SHP2	ERBB|ERBB1|HER1|NISBD2|PIG61|mENA	Affinity Capture-Western	physical	Wu TR (2002)	PUBMED:12270932	9606	9606	Low Throughput	-	-	-	-	BIOGRID	Q06124	-	NP_001361554|NP_001317366|NP_002825|NP_542168	P00533	-	NP_001333829|NP_001333828|NP_958440|NP_005219|NP_001333827|NP_001333826|NP_958441|NP_001333870|NP_958439	-	-	-	-	-	-	Homo sapiens	Homo sapiens	P00533
2568174	5781	3716	111745	109919	-	-	PTPN11	JAK1	BPTP3|CFC|NS1|PTP-1D|PTP2C|SH-PTP2|SH-PTP3|SHP2	JAK1A|JAK1B|JTK3	Affinity Capture-Western	physical	Wu TR (2002)	PUBMED:12270932	9606	9606	Low Throughput	-	-	-	-	BIOGRID	Q06124	-	NP_001361554|NP_001317366|NP_002825|NP_542168	P23458	-	NP_001308784|NP_001308785|NP_001308786|NP_001308781|NP_001308782|NP_001308783|NP_001307852|NP_002218	-	-	-	-	-	-	Homo sapiens	Homo sapiens	P23458
2568672	5781	6772	111745	112649	-	-	PTPN11	STAT1	BPTP3|CFC|NS1|PTP-1D|PTP2C|SH-PTP2|SH-PTP3|SHP2	CANDF7|IMD31A|IMD31B|IMD31C|ISGF-3|STAT91	Reconstituted Complex	physical	Wu TR (2002)	PUBMED:12270932	9606	9606	Low Throughput	-	-	-	-	BIOGRID	Q06124	-	NP_001361554|NP_001317366|NP_002825|NP_542168	P42224	-	NP_001371818|NP_001371820|NP_001371809|NP_001371814|NP_001371815|NP_001371816|NP_001371817|NP_644671|NP_009330|NP_001371812|NP_001371813|NP_001371811|NP_001371810|NP_001371819	-	-	-	-	-	-	Homo sapiens	Homo sapiens	P42224
2569158	6772	5781	112649	111745	-	-	STAT1	PTPN11	CANDF7|IMD31A|IMD31B|IMD31C|ISGF-3|STAT91	BPTP3|CFC|NS1|PTP-1D|PTP2C|SH-PTP2|SH-PTP3|SHP2	Reconstituted Complex	physical	Wu TR (2002)	PUBMED:12270932	9606	9606	Low Throughput	-	-	-	-	BIOGRID	P42224	-	NP_001371818|NP_001371820|NP_001371809|NP_001371814|NP_001371815|NP_001371816|NP_001371817|NP_644671|NP_009330|NP_001371812|NP_001371813|NP_001371811|NP_001371810|NP_001371819	Q06124	-	NP_001361554|NP_001317366|NP_002825|NP_542168	-	-	-	-	-	-	Homo sapiens	Homo sapiens	P42224
2570030	140885	5781	126752	111745	RP4-684O24.2	-	SIRPA	PTPN11	BIT|CD172A|MFR|MYD-1|P84|PTPNS1|SHPS1|SIRP	BPTP3|CFC|NS1|PTP-1D|PTP2C|SH-PTP2|SH-PTP3|SHP2	Reconstituted Complex	physical	Shen X (2009)	PUBMED:19299420	9606	9606	High Throughput|Low Throughput	-	-	-	-	BIOGRID	P78324	-	NP_001317657|NP_001035111|NP_001035112|NP_542970	Q06124	-	NP_001361554|NP_001317366|NP_002825|NP_542168	-	-	-	-	-	-	Homo sapiens	Homo sapiens	P78324
2570070	140885	5781	126752	111745	RP4-684O24.2	-	SIRPA	PTPN11	BIT|CD172A|MFR|MYD-1|P84|PTPNS1|SHPS1|SIRP	BPTP3|CFC|NS1|PTP-1D|PTP2C|SH-PTP2|SH-PTP3|SHP2	Affinity Capture-Western	physical	Shen X (2009)	PUBMED:19299420	9606	9606	Low Throughput	-	-	-	-	BIOGRID	P78324	-	NP_001317657|NP_001035111|NP_001035112|NP_542970	Q06124	-	NP_001361554|NP_001317366|NP_002825|NP_542168	-	-	-	-	-	-	Homo sapiens	Homo sapiens	P78324
2570331	5781	3611	111745	109824	-	-	PTPN11	ILK	BPTP3|CFC|NS1|PTP-1D|PTP2C|SH-PTP2|SH-PTP3|SHP2	HEL-S-28|ILK-1|ILK-2|P59|p59ILK	Reconstituted Complex	physical	Shen X (2009)	PUBMED:19299420	9606	9606	High Throughput	-	-	-	-	BIOGRID	Q06124	-	NP_001361554|NP_001317366|NP_002825|NP_542168	Q13418	V9HWF0	NP_004508|NP_001014795|NP_001014794|NP_001265371|NP_001265370	-	-	-	-	-	-	Homo sapiens	Homo sapiens	Q13418
2570332	5781	7249	111745	113100	-	-	PTPN11	TSC2	BPTP3|CFC|NS1|PTP-1D|PTP2C|SH-PTP2|SH-PTP3|SHP2	LAM|PPP1R160|TSC4	Reconstituted Complex	physical	Shen X (2009)	PUBMED:19299420	9606	9606	High Throughput	-	-	-	-	BIOGRID	Q06124	-	NP_001361554|NP_001317366|NP_002825|NP_542168	P49815	X5D7Q2	NP_001357334|NP_001305758|NP_001305760|NP_001357333|NP_001305756|NP_000539|NP_001305761|NP_001070651|NP_066399|NP_001350457|NP_001107854	-	-	-	-	-	-	Homo sapiens	Homo sapiens	P49815
2570333	5781	3313	111745	109545	-	-	PTPN11	HSPA9	BPTP3|CFC|NS1|PTP-1D|PTP2C|SH-PTP2|SH-PTP3|SHP2	CRP40|CSA|GRP-75|GRP75|HEL-S-124m|HSPA9B|MOT|MOT2|MTHSP75|PBP74	Reconstituted Complex	physical	Shen X (2009)	PUBMED:19299420	9606	9606	High Throughput	-	-	-	-	BIOGRID	Q06124	-	NP_001361554|NP_001317366|NP_002825|NP_542168	P38646	-	NP_004125	-	-	-	-	-	-	Homo sapiens	Homo sapiens	P38646
2570334	5781	3309	111745	109541	-	-	PTPN11	HSPA5	BPTP3|CFC|NS1|PTP-1D|PTP2C|SH-PTP2|SH-PTP3|SHP2	BIP|GRP78|HEL-S-89n|MIF2	Reconstituted Complex	physical	Shen X (2009)	PUBMED:19299420	9606	9606	High Throughput	-	-	-	-	BIOGRID	Q06124	-	NP_001361554|NP_001317366|NP_002825|NP_542168	P11021	V9HWB4	NP_005338	-	-	-	-	-	-	Homo sapiens	Homo sapiens	P11021
2570335	5781	7184	111745	113036	-	-	PTPN11	HSP90B1	BPTP3|CFC|NS1|PTP-1D|PTP2C|SH-PTP2|SH-PTP3|SHP2	ECGP|GP96|GRP94|HEL-S-125m|HEL35|TRA1	Reconstituted Complex	physical	Shen X (2009)	PUBMED:19299420	9606	9606	High Throughput	-	-	-	-	BIOGRID	Q06124	-	NP_001361554|NP_001317366|NP_002825|NP_542168	P14625	V9HWP2	NP_003290	-	-	-	-	-	-	Homo sapiens	Homo sapiens	P14625
2570336	5781	207	111745	106710	-	-	PTPN11	AKT1	BPTP3|CFC|NS1|PTP-1D|PTP2C|SH-PTP2|SH-PTP3|SHP2	AKT|CWS6|PKB|PKB-ALPHA|PRKBA|RAC|RAC-ALPHA	Reconstituted Complex	physical	Shen X (2009)	PUBMED:19299420	9606	9606	High Throughput	-	-	-	-	BIOGRID	Q06124	-	NP_001361554|NP_001317366|NP_002825|NP_542168	P31749	B0LPE5|B3KVH4	NP_005154|NP_001014432|NP_001014431|NP_001369359|NP_001369362|NP_001369361|NP_001369360	-	-	-	-	-	-	Homo sapiens	Homo sapiens	P31749
2570337	5781	3329	111745	109561	-	-	PTPN11	HSPD1	BPTP3|CFC|NS1|PTP-1D|PTP2C|SH-PTP2|SH-PTP3|SHP2	CPN60|GROEL|HLD4|HSP-60|HSP60|HSP65|HuCHA60|SPG13	Reconstituted Complex	physical	Shen X (2009)	PUBMED:19299420	9606	9606	High Throughput	-	-	-	-	BIOGRID	Q06124	-	NP_001361554|NP_001317366|NP_002825|NP_542168	P10809	A0A024R3X4	NP_002147|NP_955472	-	-	-	-	-	-	Homo sapiens	Homo sapiens	P10809
2570338	5781	50507	111745	119078	-	-	PTPN11	NOX4	BPTP3|CFC|NS1|PTP-1D|PTP2C|SH-PTP2|SH-PTP3|SHP2	KOX|KOX-1|RENOX	Reconstituted Complex	physical	Shen X (2009)	PUBMED:19299420	9606	9606	High Throughput	-	-	-	-	BIOGRID	Q06124	-	NP_001361554|NP_001317366|NP_002825|NP_542168	Q9NPH5	B7Z523|B7Z529|B3KQ17	NP_001137308|NP_001137309|NP_001278855|NP_001278856|NP_001278858|NP_001287924|NP_058627	-	-	-	-	-	-	Homo sapiens	Homo sapiens	Q9NPH5
2570339	5781	811	111745	107262	-	-	PTPN11	CALR	BPTP3|CFC|NS1|PTP-1D|PTP2C|SH-PTP2|SH-PTP3|SHP2	CRT|HEL-S-99n|RO|SSA|cC1qR	Reconstituted Complex	physical	Shen X (2009)	PUBMED:19299420	9606	9606	High Throughput	-	-	-	-	BIOGRID	Q06124	-	NP_001361554|NP_001317366|NP_002825|NP_542168	P27797	V9HW88	NP_004334	-	-	-	-	-	-	Homo sapiens	Homo sapiens	P27797
2570340	50507	5781	119078	111745	-	-	NOX4	PTPN11	KOX|KOX-1|RENOX	BPTP3|CFC|NS1|PTP-1D|PTP2C|SH-PTP2|SH-PTP3|SHP2	Reconstituted Complex	physical	Shen X (2009)	PUBMED:19299420	9606	9606	High Throughput	-	-	-	-	BIOGRID	Q9NPH5	B7Z523|B7Z529|B3KQ17	NP_001137308|NP_001137309|NP_001278855|NP_001278856|NP_001278858|NP_001287924|NP_058627	Q06124	-	NP_001361554|NP_001317366|NP_002825|NP_542168	-	-	-	-	-	-	Homo sapiens	Homo sapiens	Q9NPH5
2570360	5781	140885	111745	126752	-	RP4-684O24.2	PTPN11	SIRPA	BPTP3|CFC|NS1|PTP-1D|PTP2C|SH-PTP2|SH-PTP3|SHP2	BIT|CD172A|MFR|MYD-1|P84|PTPNS1|SHPS1|SIRP	Reconstituted Complex	physical	Shen X (2009)	PUBMED:19299420	9606	9606	High Throughput	-	-	-	-	BIOGRID	Q06124	-	NP_001361554|NP_001317366|NP_002825|NP_542168	P78324	-	NP_001317657|NP_001035111|NP_001035112|NP_542970	-	-	-	-	-	-	Homo sapiens	Homo sapiens	P78324
2570485	5781	80347	111745	123254	-	PSEC0106	PTPN11	COASY	BPTP3|CFC|NS1|PTP-1D|PTP2C|SH-PTP2|SH-PTP3|SHP2	DPCK|NBIA6|NBP|PPAT|UKR1|pOV-2	Reconstituted Complex	physical	Breus O (2010)	PUBMED:19763791	9606	9606	Low Throughput	-	-	-	-	BIOGRID	Q06124	-	NP_001361554|NP_001317366|NP_002825|NP_542168	Q13057	-	NP_001035994|NP_001035997|NP_079509	-	-	-	-	-	-	Homo sapiens	Homo sapiens	Q13057
2570486	80347	5781	123254	111745	PSEC0106	-	COASY	PTPN11	DPCK|NBIA6|NBP|PPAT|UKR1|pOV-2	BPTP3|CFC|NS1|PTP-1D|PTP2C|SH-PTP2|SH-PTP3|SHP2	Affinity Capture-Western	physical	Breus O (2010)	PUBMED:19763791	9606	9606	Low Throughput	-	-	-	-	BIOGRID	Q13057	-	NP_001035994|NP_001035997|NP_079509	Q06124	-	NP_001361554|NP_001317366|NP_002825|NP_542168	-	-	-	-	-	-	Homo sapiens	Homo sapiens	Q13057
2571982	2322	5781	108610	111745	RP11-153M24.3	-	FLT3	PTPN11	CD135|FLK-2|FLK2|STK1	BPTP3|CFC|NS1|PTP-1D|PTP2C|SH-PTP2|SH-PTP3|SHP2	Reconstituted Complex	physical	Heiss E (2006)	PUBMED:16684964	9606	9606	Low Throughput	-	-	-	-	BIOGRID	P36888	-	NP_004110	Q06124	-	NP_001361554|NP_001317366|NP_002825|NP_542168	-	-	-	-	-	-	Homo sapiens	Homo sapiens	P36888
2571983	5781	2322	111745	108610	-	RP11-153M24.3	PTPN11	FLT3	BPTP3|CFC|NS1|PTP-1D|PTP2C|SH-PTP2|SH-PTP3|SHP2	CD135|FLK-2|FLK2|STK1	Reconstituted Complex	physical	Heiss E (2006)	PUBMED:16684964	9606	9606	Low Throughput	-	-	-	-	BIOGRID	Q06124	-	NP_001361554|NP_001317366|NP_002825|NP_542168	P36888	-	NP_004110	-	-	-	-	-	-	Homo sapiens	Homo sapiens	P36888
2571984	2322	5781	108610	111745	RP11-153M24.3	-	FLT3	PTPN11	CD135|FLK-2|FLK2|STK1	BPTP3|CFC|NS1|PTP-1D|PTP2C|SH-PTP2|SH-PTP3|SHP2	Affinity Capture-Western	physical	Heiss E (2006)	PUBMED:16684964	9606	9606	Low Throughput	-	-	-	-	BIOGRID	P36888	-	NP_004110	Q06124	-	NP_001361554|NP_001317366|NP_002825|NP_542168	-	-	-	-	-	-	Homo sapiens	Homo sapiens	P36888
2572000	5781	3643	111745	109854	-	-	PTPN11	INSR	BPTP3|CFC|NS1|PTP-1D|PTP2C|SH-PTP2|SH-PTP3|SHP2	CD220|HHF5	Two-hybrid	physical	Rocchi S (1996)	PUBMED:8895367	9606	9606	Low Throughput	-	-	-	-	BIOGRID	Q06124	-	NP_001361554|NP_001317366|NP_002825|NP_542168	P06213	-	NP_000199|NP_001073285	-	-	-	-	-	-	Homo sapiens	Homo sapiens	P06213
2572001	5781	3480	111745	109701	-	-	PTPN11	IGF1R	BPTP3|CFC|NS1|PTP-1D|PTP2C|SH-PTP2|SH-PTP3|SHP2	CD221|IGFIR|IGFR|JTK13	Two-hybrid	physical	Rocchi S (1996)	PUBMED:8895367	9606	9606	Low Throughput	-	-	-	-	BIOGRID	Q06124	-	NP_001361554|NP_001317366|NP_002825|NP_542168	P08069	C9J5X1	NP_000866|NP_001278787	-	-	-	-	-	-	Homo sapiens	Homo sapiens	P08069
2572133	5781	25528	111745	247560	-	-	PTPN11	Sirpa	BPTP3|CFC|NS1|PTP-1D|PTP2C|SH-PTP2|SH-PTP3|SHP2	Bit|Ptpns1|SHPS-1	Affinity Capture-Western	physical	Takada T (1998)	PUBMED:9535915	9606	10116	Low Throughput	-	-	-	-	BIOGRID	Q06124	-	NP_001361554|NP_001317366|NP_002825|NP_542168	P97710	Q499T3	NP_037148	-	-	-	-	-	-	Homo sapiens	Rattus norvegicus	P97710
2572190	1439	5781	107826	111745	CITF22-45C1.4	-	CSF2RB	PTPN11	CD131|CDw131|IL3RB|IL5RB|SMDP5	BPTP3|CFC|NS1|PTP-1D|PTP2C|SH-PTP2|SH-PTP3|SHP2	Affinity Capture-Western	physical	Dreuw A (2004)	PUBMED:15194700	9606	9606	Low Throughput	-	-	-	-	BIOGRID	P32927	Q6NSJ8	NP_000386	Q06124	-	NP_001361554|NP_001317366|NP_002825|NP_542168	-	-	-	-	-	-	Homo sapiens	Homo sapiens	P32927
2572356	5781	3667	111745	109874	-	-	PTPN11	IRS1	BPTP3|CFC|NS1|PTP-1D|PTP2C|SH-PTP2|SH-PTP3|SHP2	HIRS-1	Affinity Capture-Western	physical	Takada T (1998)	PUBMED:9535915	9606	9606	Low Throughput	-	-	-	-	BIOGRID	Q06124	-	NP_001361554|NP_001317366|NP_002825|NP_542168	P35568	A0A024R499	NP_005535	-	-	-	-	-	-	Homo sapiens	Homo sapiens	P35568
2572357	25528	5781	247560	111745	-	-	Sirpa	PTPN11	Bit|Ptpns1|SHPS-1	BPTP3|CFC|NS1|PTP-1D|PTP2C|SH-PTP2|SH-PTP3|SHP2	Affinity Capture-Western	physical	Takada T (1998)	PUBMED:9535915	10116	9606	Low Throughput	-	-	-	-	BIOGRID	P97710	Q499T3	NP_037148	Q06124	-	NP_001361554|NP_001317366|NP_002825|NP_542168	-	-	-	-	-	-	Rattus norvegicus	Homo sapiens	P97710
2572359	25528	5781	247560	111745	-	-	Sirpa	PTPN11	Bit|Ptpns1|SHPS-1	BPTP3|CFC|NS1|PTP-1D|PTP2C|SH-PTP2|SH-PTP3|SHP2	Reconstituted Complex	physical	Takada T (1998)	PUBMED:9535915	10116	9606	Low Throughput	-	-	-	-	BIOGRID	P97710	Q499T3	NP_037148	Q06124	-	NP_001361554|NP_001317366|NP_002825|NP_542168	-	-	-	-	-	-	Rattus norvegicus	Homo sapiens	P97710
2572360	25528	5781	247560	111745	-	-	Sirpa	PTPN11	Bit|Ptpns1|SHPS-1	BPTP3|CFC|NS1|PTP-1D|PTP2C|SH-PTP2|SH-PTP3|SHP2	Protein-peptide	physical	Takada T (1998)	PUBMED:9535915	10116	9606	Low Throughput	-	-	-	-	BIOGRID	P97710	Q499T3	NP_037148	Q06124	-	NP_001361554|NP_001317366|NP_002825|NP_542168	-	-	-	-	-	-	Rattus norvegicus	Homo sapiens	P97710
2572685	5781	2213	111745	108507	-	RP11-474I16.2	PTPN11	FCGR2B	BPTP3|CFC|NS1|PTP-1D|PTP2C|SH-PTP2|SH-PTP3|SHP2	CD32|CD32B|FCG2|FCGR2|IGFR2	Protein-peptide	physical	Sarmay G (1997)	PUBMED:9232445	9606	9606	Low Throughput	-	-	-	-	BIOGRID	Q06124	-	NP_001361554|NP_001317366|NP_002825|NP_542168	P31994	-	NP_001002273|NP_001177757|NP_003992|NP_001002275|NP_001002274	-	-	-	-	-	-	Homo sapiens	Homo sapiens	P31994
2572686	5781	2210	111745	108504	-	RP11-439A17.1	PTPN11	FCGR1B	BPTP3|CFC|NS1|PTP-1D|PTP2C|SH-PTP2|SH-PTP3|SHP2	CD64b|IGFRB	Protein-peptide	physical	Sarmay G (1997)	PUBMED:9232445	9606	9606	Low Throughput	-	-	-	-	BIOGRID	Q06124	-	NP_001361554|NP_001317366|NP_002825|NP_542168	Q92637	-	NP_001231839|NP_001017986|NP_001004340	-	-	-	-	-	-	Homo sapiens	Homo sapiens	Q92637
2574786	5781	9846	111745	115181	-	-	PTPN11	GAB2	BPTP3|CFC|NS1|PTP-1D|PTP2C|SH-PTP2|SH-PTP3|SHP2	-	Affinity Capture-Western	physical	Gesbert F (1998)	PUBMED:9660791	9606	9606	Low Throughput	-	-	-	-	BIOGRID	Q06124	-	NP_001361554|NP_001317366|NP_002825|NP_542168	Q9UQC2	-	NP_536739|NP_036428	-	-	-	-	-	-	Homo sapiens	Homo sapiens	Q9UQC2
2574787	5781	5295	111745	111313	-	-	PTPN11	PIK3R1	BPTP3|CFC|NS1|PTP-1D|PTP2C|SH-PTP2|SH-PTP3|SHP2	AGM7|GRB1|IMD36|p85|p85-ALPHA	Affinity Capture-Western	physical	Gesbert F (1998)	PUBMED:9660791	9606	9606	Low Throughput	-	-	-	-	BIOGRID	Q06124	-	NP_001361554|NP_001317366|NP_002825|NP_542168	P27986	-	NP_852665|NP_852664|NP_001229395|NP_852556	-	-	-	-	-	-	Homo sapiens	Homo sapiens	P27986
2574788	5781	2885	111745	109142	-	-	PTPN11	GRB2	BPTP3|CFC|NS1|PTP-1D|PTP2C|SH-PTP2|SH-PTP3|SHP2	ASH|EGFRBP-GRB2|Grb3-3|MST084|MSTP084|NCKAP2	Affinity Capture-Western	physical	Gesbert F (1998)	PUBMED:9660791	9606	9606	Low Throughput	-	-	-	-	BIOGRID	Q06124	-	NP_001361554|NP_001317366|NP_002825|NP_542168	P62993	B0LPF3	NP_002077|NP_987102	-	-	-	-	-	-	Homo sapiens	Homo sapiens	P62993
2574789	5295	5781	111313	111745	-	-	PIK3R1	PTPN11	AGM7|GRB1|IMD36|p85|p85-ALPHA	BPTP3|CFC|NS1|PTP-1D|PTP2C|SH-PTP2|SH-PTP3|SHP2	Reconstituted Complex	physical	Gesbert F (1998)	PUBMED:9660791	9606	9606	Low Throughput	-	-	-	-	BIOGRID	P27986	-	NP_852665|NP_852664|NP_001229395|NP_852556	Q06124	-	NP_001361554|NP_001317366|NP_002825|NP_542168	-	-	-	-	-	-	Homo sapiens	Homo sapiens	P27986
2574790	5290	5781	111308	111745	-	-	PIK3CA	PTPN11	CLOVE|CWS5|MCAP|MCM|MCMTC|PI3K|p110-alpha	BPTP3|CFC|NS1|PTP-1D|PTP2C|SH-PTP2|SH-PTP3|SHP2	Affinity Capture-Western	physical	Gesbert F (1998)	PUBMED:9660791	9606	9606	Low Throughput	-	-	-	-	BIOGRID	P42336	-	NP_006209	Q06124	-	NP_001361554|NP_001317366|NP_002825|NP_542168	-	-	-	-	-	-	Homo sapiens	Homo sapiens	P42336
2574791	1399	5781	107789	111745	-	-	CRKL	PTPN11	-	BPTP3|CFC|NS1|PTP-1D|PTP2C|SH-PTP2|SH-PTP3|SHP2	Affinity Capture-Western	physical	Gesbert F (1998)	PUBMED:9660791	9606	9606	Low Throughput	-	-	-	-	BIOGRID	P46109	-	NP_005198	Q06124	-	NP_001361554|NP_001317366|NP_002825|NP_542168	-	-	-	-	-	-	Homo sapiens	Homo sapiens	P46109
2574793	1399	5781	107789	111745	-	-	CRKL	PTPN11	-	BPTP3|CFC|NS1|PTP-1D|PTP2C|SH-PTP2|SH-PTP3|SHP2	Reconstituted Complex	physical	Gesbert F (1998)	PUBMED:9660791	9606	9606	Low Throughput	-	-	-	-	BIOGRID	P46109	-	NP_005198	Q06124	-	NP_001361554|NP_001317366|NP_002825|NP_542168	-	-	-	-	-	-	Homo sapiens	Homo sapiens	P46109
2574794	5290	5781	111308	111745	-	-	PIK3CA	PTPN11	CLOVE|CWS5|MCAP|MCM|MCMTC|PI3K|p110-alpha	BPTP3|CFC|NS1|PTP-1D|PTP2C|SH-PTP2|SH-PTP3|SHP2	Far Western	physical	Gesbert F (1998)	PUBMED:9660791	9606	9606	Low Throughput	-	-	-	-	BIOGRID	P42336	-	NP_006209	Q06124	-	NP_001361554|NP_001317366|NP_002825|NP_542168	-	-	-	-	-	-	Homo sapiens	Homo sapiens	P42336
2575013	2549	5781	108824	111745	-	-	GAB1	PTPN11	-	BPTP3|CFC|NS1|PTP-1D|PTP2C|SH-PTP2|SH-PTP3|SHP2	Affinity Capture-Western	physical	Takahashi-Tezuka M (1998)	PUBMED:9632795	9606	9606	Low Throughput	-	-	-	-	BIOGRID	Q13480	Q9HA84	NP_997006|NP_002030	Q06124	-	NP_001361554|NP_001317366|NP_002825|NP_542168	-	-	-	-	-	-	Homo sapiens	Homo sapiens	Q13480
2575015	5781	2549	111745	108824	-	-	PTPN11	GAB1	BPTP3|CFC|NS1|PTP-1D|PTP2C|SH-PTP2|SH-PTP3|SHP2	-	Affinity Capture-Western	physical	Takahashi-Tezuka M (1998)	PUBMED:9632795	9606	9606	Low Throughput	-	-	-	-	BIOGRID	Q06124	-	NP_001361554|NP_001317366|NP_002825|NP_542168	Q13480	Q9HA84	NP_997006|NP_002030	-	-	-	-	-	-	Homo sapiens	Homo sapiens	Q13480
2575017	5781	5295	111745	111313	-	-	PTPN11	PIK3R1	BPTP3|CFC|NS1|PTP-1D|PTP2C|SH-PTP2|SH-PTP3|SHP2	AGM7|GRB1|IMD36|p85|p85-ALPHA	Affinity Capture-Western	physical	Takahashi-Tezuka M (1998)	PUBMED:9632795	9606	9606	Low Throughput	-	-	-	-	BIOGRID	Q06124	-	NP_001361554|NP_001317366|NP_002825|NP_542168	P27986	-	NP_852665|NP_852664|NP_001229395|NP_852556	-	-	-	-	-	-	Homo sapiens	Homo sapiens	P27986
2575018	5781	5781	111745	111745	-	-	PTPN11	PTPN11	BPTP3|CFC|NS1|PTP-1D|PTP2C|SH-PTP2|SH-PTP3|SHP2	BPTP3|CFC|NS1|PTP-1D|PTP2C|SH-PTP2|SH-PTP3|SHP2	Affinity Capture-Western	physical	Takahashi-Tezuka M (1998)	PUBMED:9632795	9606	9606	Low Throughput	-	-	-	-	BIOGRID	Q06124	-	NP_001361554|NP_001317366|NP_002825|NP_542168	Q06124	-	NP_001361554|NP_001317366|NP_002825|NP_542168	-	-	-	-	-	-	Homo sapiens	Homo sapiens	Q06124
2575020	5295	5781	111313	111745	-	-	PIK3R1	PTPN11	AGM7|GRB1|IMD36|p85|p85-ALPHA	BPTP3|CFC|NS1|PTP-1D|PTP2C|SH-PTP2|SH-PTP3|SHP2	Affinity Capture-Western	physical	Takahashi-Tezuka M (1998)	PUBMED:9632795	9606	9606	Low Throughput	-	-	-	-	BIOGRID	P27986	-	NP_852665|NP_852664|NP_001229395|NP_852556	Q06124	-	NP_001361554|NP_001317366|NP_002825|NP_542168	-	-	-	-	-	-	Homo sapiens	Homo sapiens	P27986
2598459	10818	5781	116031	111745	-	-	FRS2	PTPN11	FRS2A|FRS2alpha|SNT|SNT-1|SNT1	BPTP3|CFC|NS1|PTP-1D|PTP2C|SH-PTP2|SH-PTP3|SHP2	FRET	physical	Trepte P (2018)	PUBMED:29997244	9606	9606	High Throughput	-	-	BRET	-	BIOGRID	Q8WU20	L7RTG7	NP_006645|NP_001265286|NP_001265285|NP_001265284|NP_001265283|NP_001265282|NP_001265280|NP_001036020	Q06124	-	NP_001361554|NP_001317366|NP_002825|NP_542168	-	-	-	-	-	-	Homo sapiens	Homo sapiens	Q8WU20
2598485	5781	10818	111745	116031	-	-	PTPN11	FRS2	BPTP3|CFC|NS1|PTP-1D|PTP2C|SH-PTP2|SH-PTP3|SHP2	FRS2A|FRS2alpha|SNT|SNT-1|SNT1	Affinity Capture-Luminescence	physical	Trepte P (2018)	PUBMED:29997244	9606	9606	High Throughput	-	-	-	-	BIOGRID	Q06124	-	NP_001361554|NP_001317366|NP_002825|NP_542168	Q8WU20	L7RTG7	NP_006645|NP_001265286|NP_001265285|NP_001265284|NP_001265283|NP_001265282|NP_001265280|NP_001036020	-	-	-	-	-	-	Homo sapiens	Homo sapiens	Q8WU20
2616309	8729	5781	114268	111745	-	-	GBF1	PTPN11	ARF1GEF	BPTP3|CFC|NS1|PTP-1D|PTP2C|SH-PTP2|SH-PTP3|SHP2	Proximity Label-MS	physical	Chan CJ (2019)	PUBMED:31519766	9606	9606	High Throughput	-	-	BioID system|Proteins with two or more unique peptides and having a Bayesian False Discovery Rate of 1% (BFDR less than or equal to 0.01) are high-confidence proximity interactors.	-	BIOGRID	Q92538	Q149P1|Q149P0	NP_001364067|NP_001364066|NP_001364070|NP_004184|NP_001364069|NP_001364068|NP_001186307|NP_001186308	Q06124	-	NP_001361554|NP_001317366|NP_002825|NP_542168	-	-	-	-	-	-	Homo sapiens	Homo sapiens	Q92538
2641945	5781	10768	111745	115987	-	-	PTPN11	AHCYL1	BPTP3|CFC|NS1|PTP-1D|PTP2C|SH-PTP2|SH-PTP3|SHP2	DCAL|IRBIT|PPP1R78|PRO0233|XPVKONA	Affinity Capture-MS	physical	Kumar P (2017)	PUBMED:28675297	9606	9606	High Throughput	-	-	-	-	BIOGRID	Q06124	-	NP_001361554|NP_001317366|NP_002825|NP_542168	O43865	A0A024R0A8	NP_001229603|NP_001229602|NP_006612|NP_001229605|NP_001229604	-	-	-	-	-	-	Homo sapiens	Homo sapiens	O43865
2642097	5781	10575	111745	115826	-	-	PTPN11	CCT4	BPTP3|CFC|NS1|PTP-1D|PTP2C|SH-PTP2|SH-PTP3|SHP2	CCT-DELTA|Cctd|SRB	Affinity Capture-MS	physical	Kumar P (2017)	PUBMED:28675297	9606	9606	High Throughput	-	-	-	-	BIOGRID	Q06124	-	NP_001361554|NP_001317366|NP_002825|NP_542168	P50991	-	NP_006421|NP_001243650	-	-	-	-	-	-	Homo sapiens	Homo sapiens	P50991
2642103	5781	22948	111745	116603	-	-	PTPN11	CCT5	BPTP3|CFC|NS1|PTP-1D|PTP2C|SH-PTP2|SH-PTP3|SHP2	CCT-epsilon|CCTE|HEL-S-69|TCP-1-epsilon	Affinity Capture-MS	physical	Kumar P (2017)	PUBMED:28675297	9606	9606	High Throughput	-	-	-	-	BIOGRID	Q06124	-	NP_001361554|NP_001317366|NP_002825|NP_542168	P48643	V9HW37	NP_001293082|NP_001293083|NP_001293084|NP_001293085|NP_036205	-	-	-	-	-	-	Homo sapiens	Homo sapiens	P48643
2642110	5781	10693	111745	115932	-	-	PTPN11	CCT6B	BPTP3|CFC|NS1|PTP-1D|PTP2C|SH-PTP2|SH-PTP3|SHP2	CCT-zeta-2|CCTZ-2|Cctz2|TCP-1-zeta-2|TSA303	Affinity Capture-MS	physical	Kumar P (2017)	PUBMED:28675297	9606	9606	High Throughput	-	-	-	-	BIOGRID	Q06124	-	NP_001361554|NP_001317366|NP_002825|NP_542168	Q92526	-	NP_001180459|NP_001180458|NP_006575	-	-	-	-	-	-	Homo sapiens	Homo sapiens	Q92526
2642115	5781	10574	111745	115825	-	-	PTPN11	CCT7	BPTP3|CFC|NS1|PTP-1D|PTP2C|SH-PTP2|SH-PTP3|SHP2	CCTETA|CCTH|NIP7-1|TCP1ETA	Affinity Capture-MS	physical	Kumar P (2017)	PUBMED:28675297	9606	9606	High Throughput	-	-	-	-	BIOGRID	Q06124	-	NP_001361554|NP_001317366|NP_002825|NP_542168	Q99832	-	NP_001159757|NP_001159756|NP_006420|NP_001009570	-	-	-	-	-	-	Homo sapiens	Homo sapiens	Q99832
2642120	5781	10694	111745	115933	-	-	PTPN11	CCT8	BPTP3|CFC|NS1|PTP-1D|PTP2C|SH-PTP2|SH-PTP3|SHP2	C21orf112|Cctq|D21S246|PRED71	Affinity Capture-MS	physical	Kumar P (2017)	PUBMED:28675297	9606	9606	High Throughput	-	-	-	-	BIOGRID	Q06124	-	NP_001361554|NP_001317366|NP_002825|NP_542168	P50990	Q7Z759	NP_001269838|NP_006576|NP_001269836|NP_001269837	-	-	-	-	-	-	Homo sapiens	Homo sapiens	P50990
2642219	5781	10238	111745	115532	-	-	PTPN11	DCAF7	BPTP3|CFC|NS1|PTP-1D|PTP2C|SH-PTP2|SH-PTP3|SHP2	AN11|HAN11|SWAN-1|WDR68	Affinity Capture-MS	physical	Kumar P (2017)	PUBMED:28675297	9606	9606	High Throughput	-	-	-	-	BIOGRID	Q06124	-	NP_001361554|NP_001317366|NP_002825|NP_542168	P61962	-	NP_005819	-	-	-	-	-	-	Homo sapiens	Homo sapiens	P61962
2642680	5781	10128	111745	115432	-	-	PTPN11	LRPPRC	BPTP3|CFC|NS1|PTP-1D|PTP2C|SH-PTP2|SH-PTP3|SHP2	CLONE-23970|GP130|LRP130|LSFC	Affinity Capture-MS	physical	Kumar P (2017)	PUBMED:28675297	9606	9606	High Throughput	-	-	-	-	BIOGRID	Q06124	-	NP_001361554|NP_001317366|NP_002825|NP_542168	P42704	E5KNY5	NP_573566	-	-	-	-	-	-	Homo sapiens	Homo sapiens	P42704
2643119	5781	5685	111745	111658	-	-	PTPN11	PSMA4	BPTP3|CFC|NS1|PTP-1D|PTP2C|SH-PTP2|SH-PTP3|SHP2	HC9|HsT17706|PSC9	Affinity Capture-MS	physical	Kumar P (2017)	PUBMED:28675297	9606	9606	High Throughput	-	-	-	-	BIOGRID	Q06124	-	NP_001361554|NP_001317366|NP_002825|NP_542168	P25789	Q7Z474	NP_001317605|NP_001317604|NP_001317602|NP_001096138|NP_002780|NP_001096137	-	-	-	-	-	-	Homo sapiens	Homo sapiens	P25789
2643122	5781	5687	111745	111660	-	-	PTPN11	PSMA6	BPTP3|CFC|NS1|PTP-1D|PTP2C|SH-PTP2|SH-PTP3|SHP2	IOTA|PROS27|p27K	Affinity Capture-MS	physical	Kumar P (2017)	PUBMED:28675297	9606	9606	High Throughput	-	-	-	-	BIOGRID	Q06124	-	NP_001361554|NP_001317366|NP_002825|NP_542168	P60900	-	NP_001269162|NP_001269163|NP_001269161|NP_002782	-	-	-	-	-	-	Homo sapiens	Homo sapiens	P60900
2643126	5781	5689	111745	111662	-	-	PTPN11	PSMB1	BPTP3|CFC|NS1|PTP-1D|PTP2C|SH-PTP2|SH-PTP3|SHP2	HC5|PMSB1|PSC5	Affinity Capture-MS	physical	Kumar P (2017)	PUBMED:28675297	9606	9606	High Throughput	-	-	-	-	BIOGRID	Q06124	-	NP_001361554|NP_001317366|NP_002825|NP_542168	P20618	-	NP_002784	-	-	-	-	-	-	Homo sapiens	Homo sapiens	P20618
2643132	5781	5692	111745	111665	-	-	PTPN11	PSMB4	BPTP3|CFC|NS1|PTP-1D|PTP2C|SH-PTP2|SH-PTP3|SHP2	HN3|HsN3|PROS-26|PROS26	Affinity Capture-MS	physical	Kumar P (2017)	PUBMED:28675297	9606	9606	High Throughput	-	-	-	-	BIOGRID	Q06124	-	NP_001361554|NP_001317366|NP_002825|NP_542168	P28070	-	NP_002787	-	-	-	-	-	-	Homo sapiens	Homo sapiens	P28070
2643144	5781	5702	111745	111675	-	-	PTPN11	PSMC3	BPTP3|CFC|NS1|PTP-1D|PTP2C|SH-PTP2|SH-PTP3|SHP2	TBP1	Affinity Capture-MS	physical	Kumar P (2017)	PUBMED:28675297	9606	9606	High Throughput	-	-	-	-	BIOGRID	Q06124	-	NP_001361554|NP_001317366|NP_002825|NP_542168	P17980	-	NP_002795	-	-	-	-	-	-	Homo sapiens	Homo sapiens	P17980
2643154	5781	5706	111745	111679	-	-	PTPN11	PSMC6	BPTP3|CFC|NS1|PTP-1D|PTP2C|SH-PTP2|SH-PTP3|SHP2	CADP44|HEL-S-73|P44|SUG2|p42	Affinity Capture-MS	physical	Kumar P (2017)	PUBMED:28675297	9606	9606	High Throughput	-	-	-	-	BIOGRID	Q06124	-	NP_001361554|NP_001317366|NP_002825|NP_542168	P62333	A0A087X2I1	NP_002797|NP_001353343	-	-	-	-	-	-	Homo sapiens	Homo sapiens	P62333
2643172	5781	5718	111745	111690	-	-	PTPN11	PSMD12	BPTP3|CFC|NS1|PTP-1D|PTP2C|SH-PTP2|SH-PTP3|SHP2	Rpn5|p55	Affinity Capture-MS	physical	Kumar P (2017)	PUBMED:28675297	9606	9606	High Throughput	-	-	-	-	BIOGRID	Q06124	-	NP_001361554|NP_001317366|NP_002825|NP_542168	O00232	-	NP_001303270|NP_002807|NP_777360	-	-	-	-	-	-	Homo sapiens	Homo sapiens	O00232
2643464	5781	10963	111745	116162	-	-	PTPN11	STIP1	BPTP3|CFC|NS1|PTP-1D|PTP2C|SH-PTP2|SH-PTP3|SHP2	HEL-S-94n|HOP|IEF-SSP-3521|P60|STI1|STI1L	Affinity Capture-MS	physical	Kumar P (2017)	PUBMED:28675297	9606	9606	High Throughput	-	-	-	-	BIOGRID	Q06124	-	NP_001361554|NP_001317366|NP_002825|NP_542168	P31948	V9HW72	NP_001269581|NP_001269582|NP_006810	-	-	-	-	-	-	Homo sapiens	Homo sapiens	P31948
2643645	5781	55031	111745	120360	-	-	PTPN11	USP47	BPTP3|CFC|NS1|PTP-1D|PTP2C|SH-PTP2|SH-PTP3|SHP2	TRFP	Affinity Capture-MS	physical	Kumar P (2017)	PUBMED:28675297	9606	9606	High Throughput	-	-	-	-	BIOGRID	Q06124	-	NP_001361554|NP_001317366|NP_002825|NP_542168	Q96K76	Q68D97	NP_001317137|NP_001359031|NP_001359032|NP_001359020|NP_001359027|NP_060414|NP_001359025|NP_001359024|NP_001359029|NP_001359028|NP_001359030|NP_001359021|NP_001269588|NP_001359022|NP_001359023|NP_001359026	-	-	-	-	-	-	Homo sapiens	Homo sapiens	Q96K76
2654588	6780	5781	112657	111745	RP3-470L14.2	-	STAU1	PTPN11	PPP1R150|STAU	BPTP3|CFC|NS1|PTP-1D|PTP2C|SH-PTP2|SH-PTP3|SHP2	Affinity Capture-MS	physical	Lee SH (2019)	PUBMED:30948266	9606	9606	High Throughput	-	-	-	-	BIOGRID	O95793	B3KRE0|Q6PJX3	NP_059347|NP_059346|NP_001306063|NP_059348|NP_001309858|NP_001032405|NP_001306064|NP_001309862|NP_001309859|NP_004593|NP_001309857|NP_001309856|NP_001309860|NP_001309861	Q06124	-	NP_001361554|NP_001317366|NP_002825|NP_542168	-	-	-	-	-	-	Homo sapiens	Homo sapiens	O95793
2714401	51053	5781	119246	111745	-	-	GMNN	PTPN11	Gem	BPTP3|CFC|NS1|PTP-1D|PTP2C|SH-PTP2|SH-PTP3|SHP2	Two-hybrid	physical	Luck K (2020)	PUBMED:32296183	9606	9606	High Throughput	-	-	This human reference interactome (HuRI) was generated by performing nine two-hybrid screens with the high confidence interactions determined by pairwise verification by quadruplicate retesting and sequence confirmation. This HI-III-20 dataset contains over 52,000 PPIs involving more than 8,000 proteins.	-	BIOGRID	O75496	A0A024QZY7	NP_001238920|NP_001238919|NP_001238918|NP_056979	Q06124	-	NP_001361554|NP_001317366|NP_002825|NP_542168	-	-	-	-	-	-	Homo sapiens	Homo sapiens	O75496
2742075	5781	9874	111745	115206	-	-	PTPN11	TLK1	BPTP3|CFC|NS1|PTP-1D|PTP2C|SH-PTP2|SH-PTP3|SHP2	PKU-beta	Two-hybrid	physical	Luck K (2020)	PUBMED:32296183	9606	9606	High Throughput	-	-	This human reference interactome (HuRI) was generated by performing nine two-hybrid screens with the high confidence interactions determined by pairwise verification by quadruplicate retesting and sequence confirmation. This HI-III-20 dataset contains over 52,000 PPIs involving more than 8,000 proteins.	-	BIOGRID	Q06124	-	NP_001361554|NP_001317366|NP_002825|NP_542168	Q9UKI8	B3KRP1	NP_036422|NP_001130026|NP_001130027	-	-	-	-	-	-	Homo sapiens	Homo sapiens	Q9UKI8
2748923	57664	5781	121697	111745	-	-	PLEKHA4	PTPN11	PEPP1	BPTP3|CFC|NS1|PTP-1D|PTP2C|SH-PTP2|SH-PTP3|SHP2	Affinity Capture-MS	physical	Shami Shah A (2019)	PUBMED:31091453	9606	9606	High Throughput	-	-	assayed using SILAC IP (stable isotope labeling by amino acids in cell culture-based quantitative immunoprecipitation)|only hits identified in both pull-downs have been included	-	BIOGRID	Q9H4M7	-	NP_001154826|NP_065955	Q06124	-	NP_001361554|NP_001317366|NP_002825|NP_542168	-	-	-	-	-	-	Homo sapiens	Homo sapiens	Q9H4M7
2752365	83892	5781	123803	111745	MSTP028	-	KCTD10	PTPN11	BTBD28|ULRO61|hBACURD3	BPTP3|CFC|NS1|PTP-1D|PTP2C|SH-PTP2|SH-PTP3|SHP2	Affinity Capture-MS	physical	Maekawa M (2019)	PUBMED:31280863	9606	9606	High Throughput	-	-	assayed using LC-MS/MS (liquid chromatography/tandem mass spectrometry)|interaction detected in HepG2 cells	-	BIOGRID	Q9H3F6	A0A024RBJ2	NP_114160|NP_001304328|NP_001304324	Q06124	-	NP_001361554|NP_001317366|NP_002825|NP_542168	-	-	-	-	-	-	Homo sapiens	Homo sapiens	Q9H3F6
2755243	1489675	5781	4383921	111745	SARS-CoV-7b	-	ORF7b	PTPN11	7b|ns7b|SARS-CoV sars7b|ORF7b|SARS-CoV ORF7b|NS7B_CVHSA|PRO_0000283857	BPTP3|CFC|NS1|PTP-1D|PTP2C|SH-PTP2|SH-PTP3|SHP2	Affinity Capture-MS	physical	Stukalov A (2021)	PUBMED:33845483	694009	9606	High Throughput	8.81743	-	Affinity capture-MS was carried out using HA-tagged viral proteins as baits in human A549 lung carcinoma cells. Significant interactions were identified as those where the prey protein was at least 4 times enriched against the background (median log2 score > 2) with a p-value <= 1E-3.	-	BIOGRID	Q7TFA1	-	NP_849175	Q06124	-	NP_001361554|NP_001317366|NP_002825|NP_542168	-	-	-	-	-	-	Severe acute respiratory syndrome-related coronavirus	Homo sapiens	Q7TFA1
2755943	43740569	5781	4383868	111745	GU280_gp03	-	ORF3a	PTPN11	SARS-CoV2 ORF3a|SARS-CoV-2 ORF3a|Protein 3a|3a|AP3A_SARS2|PRO_0000449650	BPTP3|CFC|NS1|PTP-1D|PTP2C|SH-PTP2|SH-PTP3|SHP2	Affinity Capture-MS	physical	Stukalov A (2021)	PUBMED:33845483	2697049	9606	High Throughput	8.75517	-	Affinity capture-MS was carried out using HA-tagged viral proteins as baits in human A549 lung carcinoma cells. Significant interactions were identified as those where the prey protein was at least 4 times enriched against the background (median log2 score > 2) with a p-value <= 1E-3.	-	BIOGRID	P0DTC3	-	YP_009724391	Q06124	-	NP_001361554|NP_001317366|NP_002825|NP_542168	-	-	-	-	-	-	Severe acute respiratory syndrome coronavirus 2	Homo sapiens	P0DTC3
2756377	43740574	5781	4383871	111745	GU280_gp08	-	ORF7b	PTPN11	SARS-CoV2 ORF7b|SARS-CoV-2 ORF7b|7b|NS7B_SARS2|PRO_0000449799	BPTP3|CFC|NS1|PTP-1D|PTP2C|SH-PTP2|SH-PTP3|SHP2	Affinity Capture-MS	physical	Stukalov A (2021)	PUBMED:33845483	2697049	9606	High Throughput	9.07914	-	Affinity capture-MS was carried out using HA-tagged viral proteins as baits in human A549 lung carcinoma cells. Significant interactions were identified as those where the prey protein was at least 4 times enriched against the background (median log2 score > 2) with a p-value <= 1E-3.	-	BIOGRID	P0DTD8	-	YP_009725318	Q06124	-	NP_001361554|NP_001317366|NP_002825|NP_542168	-	-	-	-	-	-	Severe acute respiratory syndrome coronavirus 2	Homo sapiens	P0DTD8
2778752	2885	5781	109142	111745	-	-	GRB2	PTPN11	ASH|EGFRBP-GRB2|Grb3-3|MST084|MSTP084|NCKAP2	BPTP3|CFC|NS1|PTP-1D|PTP2C|SH-PTP2|SH-PTP3|SHP2	Affinity Capture-MS	physical	Kennedy SA (2020)	PUBMED:31980649	9606	9606	High Throughput	-	-	-	-	BIOGRID	P62993	B0LPF3	NP_002077|NP_987102	Q06124	-	NP_001361554|NP_001317366|NP_002825|NP_542168	-	-	-	-	-	-	Homo sapiens	Homo sapiens	P62993
2811178	5781	4703	111745	110783	-	-	PTPN11	NEB	BPTP3|CFC|NS1|PTP-1D|PTP2C|SH-PTP2|SH-PTP3|SHP2	NEB177D|NEM2	Two-hybrid	physical	Blandin G (2013)	PUBMED:23414517	9606	9606	High Throughput	-	-	-	-	BIOGRID	Q06124	-	NP_001361554|NP_001317366|NP_002825|NP_542168	P20929	Q05C45|Q96MF8|Q14214	NP_001157980|NP_001157979|NP_001258137|NP_004534	-	-	-	-	-	-	Homo sapiens	Homo sapiens	P20929
2841885	367	5781	106862	111745	RP11-383C12.1	-	AR	PTPN11	AIS|DHTR|HUMARA|HYSP1|KD|NR3C4|SBMA|SMAX1|TFM	BPTP3|CFC|NS1|PTP-1D|PTP2C|SH-PTP2|SH-PTP3|SHP2	Reconstituted Complex	physical	Leung KK (2014)	PUBMED:24728074	9606	9606	High Throughput	1.4	-	interaction assayed using fluorescence polarization (FP) measurements using one or more phosphopeptides derived from the bait protein and all or a portion of the purified prey protein|this results in one or more KD values measured in micromolar (1.4,1.55,3.99,5.57,5.78,11,11.73,11.89,17.01,17.28,17.55,19.85) of which the minimum value representing the highest affinity interaction is reported in t…	-	BIOGRID	P10275	F1D8N5	NP_001011645|NP_000035	Q06124	-	NP_001361554|NP_001317366|NP_002825|NP_542168	-	-	-	-	-	-	Homo sapiens	Homo sapiens	P10275
2841929	2549	5781	108824	111745	-	-	GAB1	PTPN11	-	BPTP3|CFC|NS1|PTP-1D|PTP2C|SH-PTP2|SH-PTP3|SHP2	Reconstituted Complex	physical	Leung KK (2014)	PUBMED:24728074	9606	9606	High Throughput	0.37	-	interaction assayed using fluorescence polarization (FP) measurements using one or more phosphopeptides derived from the bait protein and all or a portion of the purified prey protein|this results in one or more KD values measured in micromolar (0.37,0.49,0.59,0.67,0.71,0.99,1.08,1.11,2.03,2.5,2.74,3.03,3.11,6.23,7.38,7.64,10.24,12.15) of which the minimum value representing the highest affinity …	-	BIOGRID	Q13480	Q9HA84	NP_997006|NP_002030	Q06124	-	NP_001361554|NP_001317366|NP_002825|NP_542168	-	-	-	-	-	-	Homo sapiens	Homo sapiens	Q13480
2841975	3815	5781	110015	111745	-	-	KIT	PTPN11	C-Kit|CD117|PBT|SCFR	BPTP3|CFC|NS1|PTP-1D|PTP2C|SH-PTP2|SH-PTP3|SHP2	Reconstituted Complex	physical	Leung KK (2014)	PUBMED:24728074	9606	9606	High Throughput	1.37	-	interaction assayed using fluorescence polarization (FP) measurements using one or more phosphopeptides derived from the bait protein and all or a portion of the purified prey protein|this results in one or more KD values measured in micromolar (1.37,1.37,1.39,1.4,1.44,1.52,2.18,2.27,2.67,2.83,3.02,3.11,3.33,3.78,4.08,4.84,5.11,5.32,6.44,6.73,7.3,7.92,8.34,9,9.44,9.59,10.71,12.34,16.11) of which …	-	BIOGRID	P10721	A0A024RDA0	NP_001372219|NP_001372221|NP_001372213|NP_001372217|NP_001372215|NP_001372214|NP_000213|NP_001087241	Q06124	-	NP_001361554|NP_001317366|NP_002825|NP_542168	-	-	-	-	-	-	Homo sapiens	Homo sapiens	P10721
2842028	4233	5781	110391	111745	-	-	MET	PTPN11	AUTS9|HGFR|RCCP2|c-Met	BPTP3|CFC|NS1|PTP-1D|PTP2C|SH-PTP2|SH-PTP3|SHP2	Reconstituted Complex	physical	Leung KK (2014)	PUBMED:24728074	9606	9606	High Throughput	0.72	-	interaction assayed using fluorescence polarization (FP) measurements using one or more phosphopeptides derived from the bait protein and all or a portion of the purified prey protein|this results in one or more KD values measured in micromolar (0.72,0.99,1.95,2.39,3.76,5.01,6.59,6.72,13.15,13.68,14.61,14.75) of which the minimum value representing the highest affinity interaction is reported in …	-	BIOGRID	P08581	A0A024R759|A0A024R728|B4DLF5	NP_001120972|NP_001311331|NP_001311330|NP_000236	Q06124	-	NP_001361554|NP_001317366|NP_002825|NP_542168	-	-	-	-	-	-	Homo sapiens	Homo sapiens	P08581
2842859	5621	5781	111606	111745	RP5-1068H6.2	-	PRNP	PTPN11	ASCR|AltPrP|CD230|CJD|GSS|KURU|PRIP|PrP|PrP27-30|PrP33-35C|PrPc|p27-30	BPTP3|CFC|NS1|PTP-1D|PTP2C|SH-PTP2|SH-PTP3|SHP2	Affinity Capture-MS	physical	Ulbrich S (2018)	PUBMED:29791485	9606	9606	High Throughput	-	-	interaction identified using tandem mass spectrometry in Alzheimer's disease (AD) brain tissue but not in non-AD brain tissue	-	BIOGRID	P04156|F7VJQ1	Q53YK7	NP_001073592|NP_000302|NP_001073590|NP_001073591|NP_898902|NP_001258490	Q06124	-	NP_001361554|NP_001317366|NP_002825|NP_542168	-	-	-	-	-	-	Homo sapiens	Homo sapiens	P04156|F7VJQ1
2846892	1956	5781	108276	111745	-	-	EGFR	PTPN11	ERBB|ERBB1|HER1|NISBD2|PIG61|mENA	BPTP3|CFC|NS1|PTP-1D|PTP2C|SH-PTP2|SH-PTP3|SHP2	Reconstituted Complex	physical	Hause RJ (2012)	PUBMED:22973453	9606	9606	High Throughput	0.67	-	interaction assayed using fluorescence polarization (FP) measurements using one or more phosphopeptides derived from the bait protein and all or a portion of the purified prey protein|this results in one or more KD values measured in micromolar (0.67,0.69,1.45,1.61,1.626666667,3.15,4.68,5.13,13.07,18.88) of which the minimum value representing the highest affinity interaction is reported in the H…	-	BIOGRID	P00533	-	NP_001333829|NP_001333828|NP_958440|NP_005219|NP_001333827|NP_001333826|NP_958441|NP_001333870|NP_958439	Q06124	-	NP_001361554|NP_001317366|NP_002825|NP_542168	-	-	-	-	-	-	Homo sapiens	Homo sapiens	P00533
2846958	2064	5781	108376	111745	-	-	ERBB2	PTPN11	CD340|HER-2|HER-2/neu|HER2|MLN 19|NEU|NGL|TKR1	BPTP3|CFC|NS1|PTP-1D|PTP2C|SH-PTP2|SH-PTP3|SHP2	Reconstituted Complex	physical	Hause RJ (2012)	PUBMED:22973453	9606	9606	High Throughput	2.87	-	interaction assayed using fluorescence polarization (FP) measurements using one or more phosphopeptides derived from the bait protein and all or a portion of the purified prey protein|this results in one or more KD values measured in micromolar (2.87,3.87,4.185,6.3,8.705,8.863333333,9.445,10.64,10.67,12.81,16.265,17.035,18.01) of which the minimum value representing the highest affinity interacti…	-	BIOGRID	P04626	F5H1T4|J3QLU9|X5DNK3	NP_001005862|NP_001276867|NP_001369735|NP_001369727|NP_001369726|NP_001369725|NP_001369724|NP_001369723|NP_001369722|NP_001369721|NP_001369720|NP_001369730|NP_001369729|NP_001369728|NP_001369714|NP_004439|NP_001369715|NP_001276866|NP_001369717|NP_001369712|NP_001369713|NP_001276865|NP_001369711|NP_001369716|NP_001369731|NP_001369732|NP_001369733|NP_001369718|NP_001369719	Q06124	-	NP_001361554|NP_001317366|NP_002825|NP_542168	-	-	-	-	-	-	Homo sapiens	Homo sapiens	P04626
2847019	2065	5781	108377	111745	-	-	ERBB3	PTPN11	ErbB-3|HER3|LCCS2|MDA-BF-1|c-erbB-3|c-erbB3|erbB3-S|p180-ErbB3|p45-sErbB3|p85-sErbB3	BPTP3|CFC|NS1|PTP-1D|PTP2C|SH-PTP2|SH-PTP3|SHP2	Reconstituted Complex	physical	Hause RJ (2012)	PUBMED:22973453	9606	9606	High Throughput	2.4	-	interaction assayed using fluorescence polarization (FP) measurements using one or more phosphopeptides derived from the bait protein and all or a portion of the purified prey protein|this results in one or more KD values measured in micromolar (2.4,2.415,3.606666667,3.68,3.86,4.803333333,6.12,10.67,10.685,10.96,13.21,16.3,19.64,19.66) of which the minimum value representing the highest affinity …	-	BIOGRID	P21860	-	NP_001005915|NP_001973	Q06124	-	NP_001361554|NP_001317366|NP_002825|NP_542168	-	-	-	-	-	-	Homo sapiens	Homo sapiens	P21860
2847082	2066	5781	108378	111745	-	-	ERBB4	PTPN11	ALS19|HER4|p180erbB4	BPTP3|CFC|NS1|PTP-1D|PTP2C|SH-PTP2|SH-PTP3|SHP2	Reconstituted Complex	physical	Hause RJ (2012)	PUBMED:22973453	9606	9606	High Throughput	1.57667	-	interaction assayed using fluorescence polarization (FP) measurements using one or more phosphopeptides derived from the bait protein and all or a portion of the purified prey protein|this results in one or more KD values measured in micromolar (1.576666667,2.62,2.675,3.155,4.03,4.71,7.88,11.93,15.06,15.11) of which the minimum value representing the highest affinity interaction is reported in th…	-	BIOGRID	Q15303	-	NP_005226|NP_001036064	Q06124	-	NP_001361554|NP_001317366|NP_002825|NP_542168	-	-	-	-	-	-	Homo sapiens	Homo sapiens	Q15303
2865868	3949	5781	110141	111745	-	-	LDLR	PTPN11	FH|FHC|LDLCQ2	BPTP3|CFC|NS1|PTP-1D|PTP2C|SH-PTP2|SH-PTP3|SHP2	Negative Genetic	genetic	Aregger M (2020)	PUBMED:32694731	9606	9606	High Throughput	-	-	CRISPR GI screen|Cell Line: HAP1|Experimental Setup: Timecourse|GIST: A-phenotypic negative genetic interaction|Library: TKOv3|Significance Threshold: -0.5>qGI>0.5; false-discovery rate (FDR)<0.5	-	BIOGRID	P01130	A0A024R7D5	NP_001182728|NP_001182729|NP_001182727|NP_000518|NP_001182732	Q06124	-	NP_001361554|NP_001317366|NP_002825|NP_542168	HP:0001507|PATO:0000169	Growth abnormality|viability	phenotype|phenotype	-|-	-|-	-|-	Homo sapiens	Homo sapiens	P01130
2872492	3187	5781	109428	111745	-	-	HNRNPH1	PTPN11	HNRPH|HNRPH1|hnRNPH	BPTP3|CFC|NS1|PTP-1D|PTP2C|SH-PTP2|SH-PTP3|SHP2	Affinity Capture-RNA	physical	Uren PJ (2016)	PUBMED:26760575	9606	9606	High Throughput	-	-	RIP-Seq|iCLIP	-	BIOGRID	P31943	E9PCY7|G8JLB6	NP_001351162|NP_001351163|NP_001351160|NP_001351161|NP_001351166|NP_001351167|NP_001351164|NP_001351165|NP_001351168|NP_001351169|NP_001350501|NP_005511|NP_001351179|NP_001351175|NP_001351174|NP_001351177|NP_001351176|NP_001351171|NP_001351170|NP_001351173|NP_001351172|NP_001351157|NP_001351156|NP_001351155|NP_001351154|NP_001351159|NP_001351158|NP_001244222	Q06124	-	NP_001361554|NP_001317366|NP_002825|NP_542168	-	-	-	-	-	-	Homo sapiens	Homo sapiens	P31943
2877810	7189	5781	113041	111745	-	-	TRAF6	PTPN11	MGC:3310|RNF85	BPTP3|CFC|NS1|PTP-1D|PTP2C|SH-PTP2|SH-PTP3|SHP2	Affinity Capture-Western	physical	Wang L (2020)	PUBMED:31942069	9606	9606	Low Throughput	-	-	Source of TRAF6 not clear	-	BIOGRID	Q9Y4K3	-	NP_004611|NP_665802	Q06124	-	NP_001361554|NP_001317366|NP_002825|NP_542168	-	-	-	-	-	-	Homo sapiens	Homo sapiens	Q9Y4K3
2890527	5781	4137	111745	110308	-	-	PTPN11	MAPT	BPTP3|CFC|NS1|PTP-1D|PTP2C|SH-PTP2|SH-PTP3|SHP2	DDPAC|FTDP-17|MAPTL|MSTD|MTBT1|MTBT2|PPND|PPP1R103|TAU	Biochemical Activity	physical	Kim Y (2019)	PUBMED:31201283	9606	9606	Low Throughput	-	Dephosphorylation	-	-	BIOGRID	Q06124	-	NP_001361554|NP_001317366|NP_002825|NP_542168	P10636	B3KTM0|A0A024R9Y1|A0A024RA17|A0A024RA19|A0A024R9Y0	NP_001364195|NP_001364194|NP_005901|NP_001364197|NP_001364196|NP_058519|NP_058518|NP_001190181|NP_001190180|NP_001116538|NP_001116539|NP_058525	-	-	-	-	-	-	Homo sapiens	Homo sapiens	P10636
2891754	23476	5781	117036	111745	-	-	BRD4	PTPN11	CAP|HUNK1|HUNKI|MCAP	BPTP3|CFC|NS1|PTP-1D|PTP2C|SH-PTP2|SH-PTP3|SHP2	Affinity Capture-MS	physical	Shu S (2020)	PUBMED:32416067	9606	9606	High Throughput	-	-	-	-	BIOGRID	O60885	-	NP_001317313|NP_490597|NP_001366221|NP_001366220|NP_055114	Q06124	-	NP_001361554|NP_001317366|NP_002825|NP_542168	-	-	-	-	-	-	Homo sapiens	Homo sapiens	O60885
2907629	3965	5781	110156	111745	-	-	LGALS9	PTPN11	HUAT|LGALS9A	BPTP3|CFC|NS1|PTP-1D|PTP2C|SH-PTP2|SH-PTP3|SHP2	Proximity Label-MS	physical	Jia J (2020)	PUBMED:31995728	9606	9606	High Throughput	-	-	-	-	BIOGRID	O00182	F8W9W4|A0A024QZ55|A0A024QZ02|Q8WYQ7	NP_033665|NP_002299	Q06124	-	NP_001361554|NP_001317366|NP_002825|NP_542168	-	-	-	-	-	-	Homo sapiens	Homo sapiens	O00182
3023914	79829	5781	122921	111745	-	-	NAA40	PTPN11	NAT11|PATT1	BPTP3|CFC|NS1|PTP-1D|PTP2C|SH-PTP2|SH-PTP3|SHP2	Proximity Label-MS	physical	Jonckheere V (2021)	PUBMED:33916271	9606	9606	High Throughput	-	-	BioID	-	BIOGRID	Q86UY6	A0A024R5C6	NP_079047|NP_001287729	Q06124	-	NP_001361554|NP_001317366|NP_002825|NP_542168	-	-	-	-	-	-	Homo sapiens	Homo sapiens	Q86UY6
3028484	9338	5781	114745	111745	-	-	TCEAL1	PTPN11	SIIR|WEX9|p21|pp21	BPTP3|CFC|NS1|PTP-1D|PTP2C|SH-PTP2|SH-PTP3|SHP2	Affinity Capture-MS	physical	Huttlin EL (2021)	PUBMED:33961781	9606	9606	High Throughput	0.935402	-	BioPlex 3.0 HEK 293T cells CompPASS score = 0.935401834, threshold = 0.75. Quantitative scores are calculated by CompPASS-Plus (Huttlin et al. Cell 2015, PMID: 26186194). The 0.75 threshold represents the top 2% of scores in HEK293T.|This data may be re-scored from BioPlex 1.0 (PMID: 26186194) and BioPlex 2.0 (PMID: 28514442). Only scores from within the same cell line in BioPlex 3.0 (PMID: 33961…	-	BIOGRID	Q15170	-	NP_004771|NP_001006640|NP_001006641	Q06124	-	NP_001361554|NP_001317366|NP_002825|NP_542168	-	-	-	-	-	-	Homo sapiens	Homo sapiens	Q15170
3035461	3958	5781	110149	111745	-	-	LGALS3	PTPN11	CBP35|GAL3|GALBP|GALIG|L31|LGALS2|MAC2	BPTP3|CFC|NS1|PTP-1D|PTP2C|SH-PTP2|SH-PTP3|SHP2	Affinity Capture-MS	physical	Huttlin EL (2021)	PUBMED:33961781	9606	9606	High Throughput	0.983727	-	BioPlex 3.0 HEK 293T cells CompPASS score = 0.983726716, threshold = 0.75. Quantitative scores are calculated by CompPASS-Plus (Huttlin et al. Cell 2015, PMID: 26186194). The 0.75 threshold represents the top 2% of scores in HEK293T.|This data may be re-scored from BioPlex 1.0 (PMID: 26186194) and BioPlex 2.0 (PMID: 28514442). Only scores from within the same cell line in BioPlex 3.0 (PMID: 33961…	-	BIOGRID	P17931	A0A024R693	NP_002297|NP_001170859	Q06124	-	NP_001361554|NP_001317366|NP_002825|NP_542168	-	-	-	-	-	-	Homo sapiens	Homo sapiens	P17931
3036940	51239	5781	119400	111745	HSPC200	-	ANKRD39	PTPN11	-	BPTP3|CFC|NS1|PTP-1D|PTP2C|SH-PTP2|SH-PTP3|SHP2	Affinity Capture-MS	physical	Huttlin EL (2021)	PUBMED:33961781	9606	9606	High Throughput	0.988214	-	BioPlex 3.0 HEK 293T cells CompPASS score = 0.988213588, threshold = 0.75. Quantitative scores are calculated by CompPASS-Plus (Huttlin et al. Cell 2015, PMID: 26186194). The 0.75 threshold represents the top 2% of scores in HEK293T.|This data may be re-scored from BioPlex 1.0 (PMID: 26186194) and BioPlex 2.0 (PMID: 28514442). Only scores from within the same cell line in BioPlex 3.0 (PMID: 33961…	-	BIOGRID	Q53RE8	-	NP_057550	Q06124	-	NP_001361554|NP_001317366|NP_002825|NP_542168	-	-	-	-	-	-	Homo sapiens	Homo sapiens	Q53RE8
3037485	2882	5781	109139	111745	UNQ469/PRO828	-	GPX7	PTPN11	CL683|GPX6|GPx-7|GSHPx-7|NPGPx	BPTP3|CFC|NS1|PTP-1D|PTP2C|SH-PTP2|SH-PTP3|SHP2	Affinity Capture-MS	physical	Huttlin EL (2021)	PUBMED:33961781	9606	9606	High Throughput	0.992621	-	BioPlex 3.0 HEK 293T cells CompPASS score = 0.992620658, threshold = 0.75. Quantitative scores are calculated by CompPASS-Plus (Huttlin et al. Cell 2015, PMID: 26186194). The 0.75 threshold represents the top 2% of scores in HEK293T.|This data may be re-scored from BioPlex 1.0 (PMID: 26186194) and BioPlex 2.0 (PMID: 28514442). Only scores from within the same cell line in BioPlex 3.0 (PMID: 33961…	-	BIOGRID	Q96SL4	-	NP_056511	Q06124	-	NP_001361554|NP_001317366|NP_002825|NP_542168	-	-	-	-	-	-	Homo sapiens	Homo sapiens	Q96SL4
3037733	9524	5781	114900	111745	-	-	TECR	PTPN11	GPSN2|MRT14|SC2|TER	BPTP3|CFC|NS1|PTP-1D|PTP2C|SH-PTP2|SH-PTP3|SHP2	Affinity Capture-MS	physical	Huttlin EL (2021)	PUBMED:33961781	9606	9606	High Throughput	0.978234	-	BioPlex 3.0 HEK 293T cells CompPASS score = 0.978233514, threshold = 0.75. Quantitative scores are calculated by CompPASS-Plus (Huttlin et al. Cell 2015, PMID: 26186194). The 0.75 threshold represents the top 2% of scores in HEK293T.|This data may be re-scored from BioPlex 1.0 (PMID: 26186194) and BioPlex 2.0 (PMID: 28514442). Only scores from within the same cell line in BioPlex 3.0 (PMID: 33961…	-	BIOGRID	Q9NZ01	B3KSQ1	NP_001308099|NP_612510	Q06124	-	NP_001361554|NP_001317366|NP_002825|NP_542168	-	-	-	-	-	-	Homo sapiens	Homo sapiens	Q9NZ01
3038874	3965	5781	110156	111745	-	-	LGALS9	PTPN11	HUAT|LGALS9A	BPTP3|CFC|NS1|PTP-1D|PTP2C|SH-PTP2|SH-PTP3|SHP2	Affinity Capture-MS	physical	Huttlin EL (2021)	PUBMED:33961781	9606	9606	High Throughput	0.989917	-	BioPlex 3.0 HEK 293T cells CompPASS score = 0.989917043, threshold = 0.75. Quantitative scores are calculated by CompPASS-Plus (Huttlin et al. Cell 2015, PMID: 26186194). The 0.75 threshold represents the top 2% of scores in HEK293T.|This data may be re-scored from BioPlex 1.0 (PMID: 26186194) and BioPlex 2.0 (PMID: 28514442). Only scores from within the same cell line in BioPlex 3.0 (PMID: 33961…	-	BIOGRID	O00182	F8W9W4|A0A024QZ55|A0A024QZ02|Q8WYQ7	NP_033665|NP_002299	Q06124	-	NP_001361554|NP_001317366|NP_002825|NP_542168	-	-	-	-	-	-	Homo sapiens	Homo sapiens	O00182
3042493	2212	5781	108506	111745	RP11-5K23.6	-	FCGR2A	PTPN11	CD32|CD32A|CDw32|FCG2|FCGR2|FCGR2A1|FcGR|IGFR2	BPTP3|CFC|NS1|PTP-1D|PTP2C|SH-PTP2|SH-PTP3|SHP2	Affinity Capture-MS	physical	Huttlin EL (2021)	PUBMED:33961781	9606	9606	High Throughput	0.927481	-	BioPlex 3.0 HEK 293T cells CompPASS score = 0.927480853, threshold = 0.75. Quantitative scores are calculated by CompPASS-Plus (Huttlin et al. Cell 2015, PMID: 26186194). The 0.75 threshold represents the top 2% of scores in HEK293T.|This data may be re-scored from BioPlex 1.0 (PMID: 26186194) and BioPlex 2.0 (PMID: 28514442). Only scores from within the same cell line in BioPlex 3.0 (PMID: 33961…	-	BIOGRID	P12318	-	NP_067674|NP_001129691	Q06124	-	NP_001361554|NP_001317366|NP_002825|NP_542168	-	-	-	-	-	-	Homo sapiens	Homo sapiens	P12318
3051645	136319	5781	126455	111745	-	-	MTPN	PTPN11	GCDP|V-1	BPTP3|CFC|NS1|PTP-1D|PTP2C|SH-PTP2|SH-PTP3|SHP2	Affinity Capture-MS	physical	Huttlin EL (2021)	PUBMED:33961781	9606	9606	High Throughput	0.995746	-	BioPlex 3.0 HEK 293T cells CompPASS score = 0.995745752, threshold = 0.75. Quantitative scores are calculated by CompPASS-Plus (Huttlin et al. Cell 2015, PMID: 26186194). The 0.75 threshold represents the top 2% of scores in HEK293T.|This data may be re-scored from BioPlex 1.0 (PMID: 26186194) and BioPlex 2.0 (PMID: 28514442). Only scores from within the same cell line in BioPlex 3.0 (PMID: 33961…	-	BIOGRID	P58546	Q69YG1	NP_665807	Q06124	-	NP_001361554|NP_001317366|NP_002825|NP_542168	-	-	-	-	-	-	Homo sapiens	Homo sapiens	P58546
3051653	124641	5781	125881	111745	-	-	OVCA2	PTPN11	-	BPTP3|CFC|NS1|PTP-1D|PTP2C|SH-PTP2|SH-PTP3|SHP2	Affinity Capture-MS	physical	Huttlin EL (2021)	PUBMED:33961781	9606	9606	High Throughput	0.960576	-	BioPlex 3.0 HEK 293T cells CompPASS score = 0.960575789, threshold = 0.75. Quantitative scores are calculated by CompPASS-Plus (Huttlin et al. Cell 2015, PMID: 26186194). The 0.75 threshold represents the top 2% of scores in HEK293T.|This data may be re-scored from BioPlex 1.0 (PMID: 26186194) and BioPlex 2.0 (PMID: 28514442). Only scores from within the same cell line in BioPlex 3.0 (PMID: 33961…	-	BIOGRID	Q8WZ82	-	NP_543012	Q06124	-	NP_001361554|NP_001317366|NP_002825|NP_542168	-	-	-	-	-	-	Homo sapiens	Homo sapiens	Q8WZ82
3060054	1543	5781	107923	111745	-	-	CYP1A1	PTPN11	AHH|AHRR|CP11|CYP1|P1-450|P450-C|P450DX	BPTP3|CFC|NS1|PTP-1D|PTP2C|SH-PTP2|SH-PTP3|SHP2	Affinity Capture-MS	physical	Huttlin EL (2021)	PUBMED:33961781	9606	9606	High Throughput	0.948817	-	BioPlex 3.0 HEK 293T cells CompPASS score = 0.948817189, threshold = 0.75. Quantitative scores are calculated by CompPASS-Plus (Huttlin et al. Cell 2015, PMID: 26186194). The 0.75 threshold represents the top 2% of scores in HEK293T.|This data may be re-scored from BioPlex 1.0 (PMID: 26186194) and BioPlex 2.0 (PMID: 28514442). Only scores from within the same cell line in BioPlex 3.0 (PMID: 33961…	-	BIOGRID	P04798	A0N0X8	NP_000490|NP_001306146	Q06124	-	NP_001361554|NP_001317366|NP_002825|NP_542168	-	-	-	-	-	-	Homo sapiens	Homo sapiens	P04798
3063053	55916	5781	120999	111745	RP4-596C15.2	-	NXT2	PTPN11	P15-2	BPTP3|CFC|NS1|PTP-1D|PTP2C|SH-PTP2|SH-PTP3|SHP2	Affinity Capture-MS	physical	Huttlin EL (2021)	PUBMED:33961781	9606	9606	High Throughput	0.999937	-	BioPlex 3.0 HEK 293T cells CompPASS score = 0.999936577, threshold = 0.75. Quantitative scores are calculated by CompPASS-Plus (Huttlin et al. Cell 2015, PMID: 26186194). The 0.75 threshold represents the top 2% of scores in HEK293T.|This data may be re-scored from BioPlex 1.0 (PMID: 26186194) and BioPlex 2.0 (PMID: 28514442). Only scores from within the same cell line in BioPlex 3.0 (PMID: 33961…	-	BIOGRID	Q9NPJ8	-	NP_061168|NP_001229547|NP_001229546	Q06124	-	NP_001361554|NP_001317366|NP_002825|NP_542168	-	-	-	-	-	-	Homo sapiens	Homo sapiens	Q9NPJ8
3071795	51070	5781	119261	111745	CGI-25	-	NOSIP	PTPN11	-	BPTP3|CFC|NS1|PTP-1D|PTP2C|SH-PTP2|SH-PTP3|SHP2	Affinity Capture-MS	physical	Huttlin EL (2021)	PUBMED:33961781	9606	9606	High Throughput	0.89274	-	BioPlex 3.0 HEK 293T cells CompPASS score = 0.892739503, threshold = 0.75. Quantitative scores are calculated by CompPASS-Plus (Huttlin et al. Cell 2015, PMID: 26186194). The 0.75 threshold represents the top 2% of scores in HEK293T.|This data may be re-scored from BioPlex 1.0 (PMID: 26186194) and BioPlex 2.0 (PMID: 28514442). Only scores from within the same cell line in BioPlex 3.0 (PMID: 33961…	-	BIOGRID	Q9Y314	A0A075B6F9	NP_001257889|NP_001350578|NP_057037	Q06124	-	NP_001361554|NP_001317366|NP_002825|NP_542168	-	-	-	-	-	-	Homo sapiens	Homo sapiens	Q9Y314
3075117	92154	5781	124914	111745	-	-	MTSS1L	PTPN11	ABBA-1	BPTP3|CFC|NS1|PTP-1D|PTP2C|SH-PTP2|SH-PTP3|SHP2	Affinity Capture-MS	physical	Huttlin EL (2021)	PUBMED:33961781	9606	9606	High Throughput	0.829662	-	BioPlex 3.0 HEK 293T cells CompPASS score = 0.829661716, threshold = 0.75. Quantitative scores are calculated by CompPASS-Plus (Huttlin et al. Cell 2015, PMID: 26186194). The 0.75 threshold represents the top 2% of scores in HEK293T.|This data may be re-scored from BioPlex 1.0 (PMID: 26186194) and BioPlex 2.0 (PMID: 28514442). Only scores from within the same cell line in BioPlex 3.0 (PMID: 33961…	-	BIOGRID	Q765P7	-	NP_612392	Q06124	-	NP_001361554|NP_001317366|NP_002825|NP_542168	-	-	-	-	-	-	Homo sapiens	Homo sapiens	Q765P7
3078145	2885	5781	109142	111745	-	-	GRB2	PTPN11	ASH|EGFRBP-GRB2|Grb3-3|MST084|MSTP084|NCKAP2	BPTP3|CFC|NS1|PTP-1D|PTP2C|SH-PTP2|SH-PTP3|SHP2	Affinity Capture-MS	physical	Huttlin EL (2021)	PUBMED:33961781	9606	9606	High Throughput	0.999992	-	BioPlex 3.0 HEK 293T cells CompPASS score = 0.999991727, threshold = 0.75. Quantitative scores are calculated by CompPASS-Plus (Huttlin et al. Cell 2015, PMID: 26186194). The 0.75 threshold represents the top 2% of scores in HEK293T.|This data may be re-scored from BioPlex 1.0 (PMID: 26186194) and BioPlex 2.0 (PMID: 28514442). Only scores from within the same cell line in BioPlex 3.0 (PMID: 33961…	-	BIOGRID	P62993	B0LPF3	NP_002077|NP_987102	Q06124	-	NP_001361554|NP_001317366|NP_002825|NP_542168	-	-	-	-	-	-	Homo sapiens	Homo sapiens	P62993
3079922	2244	5781	108535	111745	-	-	FGB	PTPN11	HEL-S-78p	BPTP3|CFC|NS1|PTP-1D|PTP2C|SH-PTP2|SH-PTP3|SHP2	Affinity Capture-MS	physical	Huttlin EL (2021)	PUBMED:33961781	9606	9606	High Throughput	0.947681	-	BioPlex 3.0 HEK 293T cells CompPASS score = 0.947681403, threshold = 0.75. Quantitative scores are calculated by CompPASS-Plus (Huttlin et al. Cell 2015, PMID: 26186194). The 0.75 threshold represents the top 2% of scores in HEK293T.|This data may be re-scored from BioPlex 1.0 (PMID: 26186194) and BioPlex 2.0 (PMID: 28514442). Only scores from within the same cell line in BioPlex 3.0 (PMID: 33961…	-	BIOGRID	P02675	V9HVY1	NP_005132|NP_001171670	Q06124	-	NP_001361554|NP_001317366|NP_002825|NP_542168	-	-	-	-	-	-	Homo sapiens	Homo sapiens	P02675
3085621	11017	5781	116207	111745	-	-	SNRNP27	PTPN11	27K|RY1	BPTP3|CFC|NS1|PTP-1D|PTP2C|SH-PTP2|SH-PTP3|SHP2	Affinity Capture-MS	physical	Huttlin EL (2021)	PUBMED:33961781	9606	9606	High Throughput	0.978967	-	BioPlex 3.0 HEK 293T cells CompPASS score = 0.978967399, threshold = 0.75. Quantitative scores are calculated by CompPASS-Plus (Huttlin et al. Cell 2015, PMID: 26186194). The 0.75 threshold represents the top 2% of scores in HEK293T.|This data may be re-scored from BioPlex 1.0 (PMID: 26186194) and BioPlex 2.0 (PMID: 28514442). Only scores from within the same cell line in BioPlex 3.0 (PMID: 33961…	-	BIOGRID	Q8WVK2	A8K513	NP_006848	Q06124	-	NP_001361554|NP_001317366|NP_002825|NP_542168	-	-	-	-	-	-	Homo sapiens	Homo sapiens	Q8WVK2
3088348	27071	5781	117981	111745	HSPC066	-	DAPP1	PTPN11	BAM32	BPTP3|CFC|NS1|PTP-1D|PTP2C|SH-PTP2|SH-PTP3|SHP2	Affinity Capture-MS	physical	Huttlin EL (2021)	PUBMED:33961781	9606	9606	High Throughput	0.854766	-	BioPlex 3.0 HEK 293T cells CompPASS score = 0.85476557, threshold = 0.75. Quantitative scores are calculated by CompPASS-Plus (Huttlin et al. Cell 2015, PMID: 26186194). The 0.75 threshold represents the top 2% of scores in HEK293T.|This data may be re-scored from BioPlex 1.0 (PMID: 26186194) and BioPlex 2.0 (PMID: 28514442). Only scores from within the same cell line in BioPlex 3.0 (PMID: 339617…	-	BIOGRID	Q9UN19	-	NP_055210	Q06124	-	NP_001361554|NP_001317366|NP_002825|NP_542168	-	-	-	-	-	-	Homo sapiens	Homo sapiens	Q9UN19
3097038	388335	5781	132647	111745	-	-	TMEM220	PTPN11	-	BPTP3|CFC|NS1|PTP-1D|PTP2C|SH-PTP2|SH-PTP3|SHP2	Affinity Capture-MS	physical	Huttlin EL (2021)	PUBMED:33961781	9606	9606	High Throughput	0.916351	-	BioPlex 3.0 HEK 293T cells CompPASS score = 0.91635132, threshold = 0.75. Quantitative scores are calculated by CompPASS-Plus (Huttlin et al. Cell 2015, PMID: 26186194). The 0.75 threshold represents the top 2% of scores in HEK293T.|This data may be re-scored from BioPlex 1.0 (PMID: 26186194) and BioPlex 2.0 (PMID: 28514442). Only scores from within the same cell line in BioPlex 3.0 (PMID: 339617…	-	BIOGRID	Q6QAJ8	-	NP_001004313	Q06124	-	NP_001361554|NP_001317366|NP_002825|NP_542168	-	-	-	-	-	-	Homo sapiens	Homo sapiens	Q6QAJ8
3108724	2961	5781	109216	111745	-	-	GTF2E2	PTPN11	FE|TF2E2|TFIIE-B	BPTP3|CFC|NS1|PTP-1D|PTP2C|SH-PTP2|SH-PTP3|SHP2	Affinity Capture-MS	physical	Huttlin EL (2021)	PUBMED:33961781	9606	9606	High Throughput	0.989554	-	BioPlex 3.0 HEK 293T cells CompPASS score = 0.989553946, threshold = 0.75. Quantitative scores are calculated by CompPASS-Plus (Huttlin et al. Cell 2015, PMID: 26186194). The 0.75 threshold represents the top 2% of scores in HEK293T.|This data may be re-scored from BioPlex 1.0 (PMID: 26186194) and BioPlex 2.0 (PMID: 28514442). Only scores from within the same cell line in BioPlex 3.0 (PMID: 33961…	-	BIOGRID	P29084	-	NP_002086|NP_001335282	Q06124	-	NP_001361554|NP_001317366|NP_002825|NP_542168	-	-	-	-	-	-	Homo sapiens	Homo sapiens	P29084
3112783	387357	5781	132289	111745	-	-	THEMIS	PTPN11	C6orf190|C6orf207|GASP|SPOT|TSEPA|bA325O24.3|bA325O24.4	BPTP3|CFC|NS1|PTP-1D|PTP2C|SH-PTP2|SH-PTP3|SHP2	Affinity Capture-MS	physical	Huttlin EL (2021)	PUBMED:33961781	9606	9606	High Throughput	0.962457	-	BioPlex 3.0 HEK 293T cells CompPASS score = 0.962456659, threshold = 0.75. Quantitative scores are calculated by CompPASS-Plus (Huttlin et al. Cell 2015, PMID: 26186194). The 0.75 threshold represents the top 2% of scores in HEK293T.|This data may be re-scored from BioPlex 1.0 (PMID: 26186194) and BioPlex 2.0 (PMID: 28514442). Only scores from within the same cell line in BioPlex 3.0 (PMID: 33961…	-	BIOGRID	Q8N1K5	-	NP_001158157|NP_001305460|NP_001010923|NP_001158159	Q06124	-	NP_001361554|NP_001317366|NP_002825|NP_542168	-	-	-	-	-	-	Homo sapiens	Homo sapiens	Q8N1K5
3113912	79187	5781	122600	111745	VLP27	-	FSD1	PTPN11	GLFND|MIR1	BPTP3|CFC|NS1|PTP-1D|PTP2C|SH-PTP2|SH-PTP3|SHP2	Affinity Capture-MS	physical	Huttlin EL (2021)	PUBMED:33961781	9606	9606	High Throughput	0.982401	-	BioPlex 3.0 HEK 293T cells CompPASS score = 0.982401316, threshold = 0.75. Quantitative scores are calculated by CompPASS-Plus (Huttlin et al. Cell 2015, PMID: 26186194). The 0.75 threshold represents the top 2% of scores in HEK293T.|This data may be re-scored from BioPlex 1.0 (PMID: 26186194) and BioPlex 2.0 (PMID: 28514442). Only scores from within the same cell line in BioPlex 3.0 (PMID: 33961…	-	BIOGRID	Q9BTV5	M0R366	NP_077309|NP_001317358	Q06124	-	NP_001361554|NP_001317366|NP_002825|NP_542168	-	-	-	-	-	-	Homo sapiens	Homo sapiens	Q9BTV5
3114624	5781	1476	111745	107858	-	-	PTPN11	CSTB	BPTP3|CFC|NS1|PTP-1D|PTP2C|SH-PTP2|SH-PTP3|SHP2	CST6|EPM1|EPM1A|PME|STFB|ULD	Affinity Capture-MS	physical	Huttlin EL (2021)	PUBMED:33961781	9606	9606	High Throughput	0.994983	-	BioPlex 3.0 HEK 293T cells CompPASS score = 0.994982562, threshold = 0.75. Quantitative scores are calculated by CompPASS-Plus (Huttlin et al. Cell 2015, PMID: 26186194). The 0.75 threshold represents the top 2% of scores in HEK293T.|This data may be re-scored from BioPlex 1.0 (PMID: 26186194) and BioPlex 2.0 (PMID: 28514442). Only scores from within the same cell line in BioPlex 3.0 (PMID: 33961…	-	BIOGRID	Q06124	-	NP_001361554|NP_001317366|NP_002825|NP_542168	P04080	Q76LA1	NP_000091	-	-	-	-	-	-	Homo sapiens	Homo sapiens	P04080
3118647	140885	5781	126752	111745	RP4-684O24.2	-	SIRPA	PTPN11	BIT|CD172A|MFR|MYD-1|P84|PTPNS1|SHPS1|SIRP	BPTP3|CFC|NS1|PTP-1D|PTP2C|SH-PTP2|SH-PTP3|SHP2	Affinity Capture-MS	physical	Huttlin EL (2021)	PUBMED:33961781	9606	9606	High Throughput	0.99705	-	BioPlex 3.0 HEK 293T cells CompPASS score = 0.997050065, threshold = 0.75. Quantitative scores are calculated by CompPASS-Plus (Huttlin et al. Cell 2015, PMID: 26186194). The 0.75 threshold represents the top 2% of scores in HEK293T.|This data may be re-scored from BioPlex 1.0 (PMID: 26186194) and BioPlex 2.0 (PMID: 28514442). Only scores from within the same cell line in BioPlex 3.0 (PMID: 33961…	-	BIOGRID	P78324	-	NP_001317657|NP_001035111|NP_001035112|NP_542970	Q06124	-	NP_001361554|NP_001317366|NP_002825|NP_542168	-	-	-	-	-	-	Homo sapiens	Homo sapiens	P78324
3120128	9412	5781	114807	111745	-	-	MED21	PTPN11	SRB7|SURB7|hSrb7	BPTP3|CFC|NS1|PTP-1D|PTP2C|SH-PTP2|SH-PTP3|SHP2	Affinity Capture-MS	physical	Huttlin EL (2021)	PUBMED:33961781	9606	9606	High Throughput	0.889414	-	BioPlex 3.0 HEK 293T cells CompPASS score = 0.889413515, threshold = 0.75. Quantitative scores are calculated by CompPASS-Plus (Huttlin et al. Cell 2015, PMID: 26186194). The 0.75 threshold represents the top 2% of scores in HEK293T.|This data may be re-scored from BioPlex 1.0 (PMID: 26186194) and BioPlex 2.0 (PMID: 28514442). Only scores from within the same cell line in BioPlex 3.0 (PMID: 33961…	-	BIOGRID	Q13503	A0A024RAW0	NP_004255|NP_001258740	Q06124	-	NP_001361554|NP_001317366|NP_002825|NP_542168	-	-	-	-	-	-	Homo sapiens	Homo sapiens	Q13503
3125358	8778	5781	114308	111745	-	-	SIGLEC5	PTPN11	CD170|CD33L2|OB-BP2|OBBP2|SIGLEC-5	BPTP3|CFC|NS1|PTP-1D|PTP2C|SH-PTP2|SH-PTP3|SHP2	Affinity Capture-MS	physical	Huttlin EL (2021)	PUBMED:33961781	9606	9606	High Throughput	0.999906	-	BioPlex 3.0 HEK 293T cells CompPASS score = 0.999905526, threshold = 0.75. Quantitative scores are calculated by CompPASS-Plus (Huttlin et al. Cell 2015, PMID: 26186194). The 0.75 threshold represents the top 2% of scores in HEK293T.|This data may be re-scored from BioPlex 1.0 (PMID: 26186194) and BioPlex 2.0 (PMID: 28514442). Only scores from within the same cell line in BioPlex 3.0 (PMID: 33961…	-	BIOGRID	O15389	-	NP_003821	Q06124	-	NP_001361554|NP_001317366|NP_002825|NP_542168	-	-	-	-	-	-	Homo sapiens	Homo sapiens	O15389
3130153	4060	5781	110238	111745	-	-	LUM	PTPN11	LDC|SLRR2D	BPTP3|CFC|NS1|PTP-1D|PTP2C|SH-PTP2|SH-PTP3|SHP2	Affinity Capture-MS	physical	Huttlin EL (2021)	PUBMED:33961781	9606	9606	High Throughput	0.941592	-	BioPlex 3.0 HEK 293T cells CompPASS score = 0.941592405, threshold = 0.75. Quantitative scores are calculated by CompPASS-Plus (Huttlin et al. Cell 2015, PMID: 26186194). The 0.75 threshold represents the top 2% of scores in HEK293T.|This data may be re-scored from BioPlex 1.0 (PMID: 26186194) and BioPlex 2.0 (PMID: 28514442). Only scores from within the same cell line in BioPlex 3.0 (PMID: 33961…	-	BIOGRID	P51884	-	NP_002336	Q06124	-	NP_001361554|NP_001317366|NP_002825|NP_542168	-	-	-	-	-	-	Homo sapiens	Homo sapiens	P51884
3132083	9019	5781	114486	111745	RP1-313L4.1	-	MPZL1	PTPN11	MPZL1b|PZR|PZR1b|PZRa|PZRb	BPTP3|CFC|NS1|PTP-1D|PTP2C|SH-PTP2|SH-PTP3|SHP2	Affinity Capture-MS	physical	Huttlin EL (2021)	PUBMED:33961781	9606	9606	High Throughput	0.999998	-	BioPlex 3.0 HEK 293T cells CompPASS score = 0.999997718, threshold = 0.75. Quantitative scores are calculated by CompPASS-Plus (Huttlin et al. Cell 2015, PMID: 26186194). The 0.75 threshold represents the top 2% of scores in HEK293T.|This data may be re-scored from BioPlex 1.0 (PMID: 26186194) and BioPlex 2.0 (PMID: 28514442). Only scores from within the same cell line in BioPlex 3.0 (PMID: 33961…	-	BIOGRID	O95297	A0A024R8Y3|A8K5D4	NP_003944|NP_078845|NP_001139663	Q06124	-	NP_001361554|NP_001317366|NP_002825|NP_542168	-	-	-	-	-	-	Homo sapiens	Homo sapiens	O95297
3135791	29956	5781	118992	111745	RP11-316M1.2	-	CERS2	PTPN11	L3|LASS2|SP260|TMSG1	BPTP3|CFC|NS1|PTP-1D|PTP2C|SH-PTP2|SH-PTP3|SHP2	Affinity Capture-MS	physical	Huttlin EL (2021)	PUBMED:33961781	9606	9606	High Throughput	0.964976	-	BioPlex 3.0 HEK 293T cells CompPASS score = 0.964975953, threshold = 0.75. Quantitative scores are calculated by CompPASS-Plus (Huttlin et al. Cell 2015, PMID: 26186194). The 0.75 threshold represents the top 2% of scores in HEK293T.|This data may be re-scored from BioPlex 1.0 (PMID: 26186194) and BioPlex 2.0 (PMID: 28514442). Only scores from within the same cell line in BioPlex 3.0 (PMID: 33961…	-	BIOGRID	Q96G23	-	NP_071358|NP_859530	Q06124	-	NP_001361554|NP_001317366|NP_002825|NP_542168	-	-	-	-	-	-	Homo sapiens	Homo sapiens	Q96G23
3138947	3805	5781	110006	111745	XXbac-BCX195L8.3	-	KIR2DL4	PTPN11	CD158D|G9P|KIR-103AS|KIR103|KIR103AS	BPTP3|CFC|NS1|PTP-1D|PTP2C|SH-PTP2|SH-PTP3|SHP2	Affinity Capture-MS	physical	Huttlin EL (2021)	PUBMED:33961781	9606	9606	High Throughput	0.908078	-	BioPlex 3.0 HEK 293T cells CompPASS score = 0.908078071, threshold = 0.75. Quantitative scores are calculated by CompPASS-Plus (Huttlin et al. Cell 2015, PMID: 26186194). The 0.75 threshold represents the top 2% of scores in HEK293T.|This data may be re-scored from BioPlex 1.0 (PMID: 26186194) and BioPlex 2.0 (PMID: 28514442). Only scores from within the same cell line in BioPlex 3.0 (PMID: 33961…	-	BIOGRID	Q99706	-	NP_001074241|NP_001074239|NP_002246	Q06124	-	NP_001361554|NP_001317366|NP_002825|NP_542168	-	-	-	-	-	-	Homo sapiens	Homo sapiens	Q99706
3147046	28977	5781	118800	111745	HSPC204	-	MRPL42	PTPN11	L31MT|L42MT|MRP-L31|MRP-L42|MRP-S32|MRPL31|MRPS32|PTD007|RPML31|S32MT	BPTP3|CFC|NS1|PTP-1D|PTP2C|SH-PTP2|SH-PTP3|SHP2	Affinity Capture-MS	physical	Huttlin EL (2021)	PUBMED:33961781	9606	9606	High Throughput	0.814459	-	BioPlex HCT HCT116 cells CompPASS score = 0.814458695, threshold = 0.75. Quantitative scores are calculated by CompPASS-Plus (Huttlin et al. Cell 2015, PMID: 26186194). The 0.75 threshold represents the top 2% of scores in HCT116.|Only scores from within the same cell line in BioPlex HCT (PMID: 33961781) should be compared directly. For comparison of HEK293T and HCT116 interaction networks with r…	-	BIOGRID	Q9Y6G3	A0A024RBG3	NP_054769|NP_751917	Q06124	-	NP_001361554|NP_001317366|NP_002825|NP_542168	-	-	-	-	-	-	Homo sapiens	Homo sapiens	Q9Y6G3
3160275	10049	5781	115360	111745	tcag7.555	-	DNAJB6	PTPN11	DJ4|DnaJ|HHDJ1|HSJ-2|HSJ2|LGMD1D|LGMD1E|MRJ|MSJ-1	BPTP3|CFC|NS1|PTP-1D|PTP2C|SH-PTP2|SH-PTP3|SHP2	Affinity Capture-MS	physical	Huttlin EL (2021)	PUBMED:33961781	9606	9606	High Throughput	0.818087	-	BioPlex HCT HCT116 cells CompPASS score = 0.818086734, threshold = 0.75. Quantitative scores are calculated by CompPASS-Plus (Huttlin et al. Cell 2015, PMID: 26186194). The 0.75 threshold represents the top 2% of scores in HCT116.|Only scores from within the same cell line in BioPlex HCT (PMID: 33961781) should be compared directly. For comparison of HEK293T and HCT116 interaction networks with r…	-	BIOGRID	O75190	-	NP_490647|NP_005485|NP_001350605	Q06124	-	NP_001361554|NP_001317366|NP_002825|NP_542168	-	-	-	-	-	-	Homo sapiens	Homo sapiens	O75190
3178917	80198	5781	123170	111745	-	-	MUS81	PTPN11	SLX3	BPTP3|CFC|NS1|PTP-1D|PTP2C|SH-PTP2|SH-PTP3|SHP2	Affinity Capture-MS	physical	Huttlin EL (2021)	PUBMED:33961781	9606	9606	High Throughput	0.81281	-	BioPlex HCT HCT116 cells CompPASS score = 0.812809973, threshold = 0.75. Quantitative scores are calculated by CompPASS-Plus (Huttlin et al. Cell 2015, PMID: 26186194). The 0.75 threshold represents the top 2% of scores in HCT116.|Only scores from within the same cell line in BioPlex HCT (PMID: 33961781) should be compared directly. For comparison of HEK293T and HCT116 interaction networks with r…	-	BIOGRID	Q96NY9	Q53ES5	NP_079404|NP_001337212	Q06124	-	NP_001361554|NP_001317366|NP_002825|NP_542168	-	-	-	-	-	-	Homo sapiens	Homo sapiens	Q96NY9
3182099	26135	5781	117571	111745	CGI-55	-	SERBP1	PTPN11	CHD3IP|HABP4L|PAI-RBP1|PAIRBP1	BPTP3|CFC|NS1|PTP-1D|PTP2C|SH-PTP2|SH-PTP3|SHP2	Affinity Capture-MS	physical	Huttlin EL (2021)	PUBMED:33961781	9606	9606	High Throughput	0.826181	-	BioPlex HCT HCT116 cells CompPASS score = 0.826180515, threshold = 0.75. Quantitative scores are calculated by CompPASS-Plus (Huttlin et al. Cell 2015, PMID: 26186194). The 0.75 threshold represents the top 2% of scores in HCT116.|Only scores from within the same cell line in BioPlex HCT (PMID: 33961781) should be compared directly. For comparison of HEK293T and HCT116 interaction networks with r…	-	BIOGRID	Q8NC51	Q5VU21|Q63HR1	NP_001018077|NP_056455|NP_001018078|NP_001018079	Q06124	-	NP_001361554|NP_001317366|NP_002825|NP_542168	-	-	-	-	-	-	Homo sapiens	Homo sapiens	Q8NC51
3195062	148281	5781	127139	111745	RP5-1037B23.1	-	SYT6	PTPN11	sytVI	BPTP3|CFC|NS1|PTP-1D|PTP2C|SH-PTP2|SH-PTP3|SHP2	Affinity Capture-MS	physical	Huttlin EL (2021)	PUBMED:33961781	9606	9606	High Throughput	0.838432	-	BioPlex HCT HCT116 cells CompPASS score = 0.838432064, threshold = 0.75. Quantitative scores are calculated by CompPASS-Plus (Huttlin et al. Cell 2015, PMID: 26186194). The 0.75 threshold represents the top 2% of scores in HCT116.|Only scores from within the same cell line in BioPlex HCT (PMID: 33961781) should be compared directly. For comparison of HEK293T and HCT116 interaction networks with r…	-	BIOGRID	Q5T7P8	I6L9C3	NP_995320|NP_001257734	Q06124	-	NP_001361554|NP_001317366|NP_002825|NP_542168	-	-	-	-	-	-	Homo sapiens	Homo sapiens	Q5T7P8
3201804	1399	5781	107789	111745	-	-	CRKL	PTPN11	-	BPTP3|CFC|NS1|PTP-1D|PTP2C|SH-PTP2|SH-PTP3|SHP2	Co-localization	physical	Liu CH (2013)	PUBMED:23397142	9606	9606	High Throughput	-	-	in situ PLA	-	BIOGRID	P46109	-	NP_005198	Q06124	-	NP_001361554|NP_001317366|NP_002825|NP_542168	-	-	-	-	-	-	Homo sapiens	Homo sapiens	P46109
3201811	2321	5781	108609	111745	-	-	FLT1	PTPN11	FLT|FLT-1|VEGFR-1|VEGFR1	BPTP3|CFC|NS1|PTP-1D|PTP2C|SH-PTP2|SH-PTP3|SHP2	Co-localization	physical	Liu CH (2013)	PUBMED:23397142	9606	9606	High Throughput	-	-	in situ PLA	-	BIOGRID	P17948	L7RSL3	NP_002010|NP_001153502|NP_001153392|NP_001153503	Q06124	-	NP_001361554|NP_001317366|NP_002825|NP_542168	-	-	-	-	-	-	Homo sapiens	Homo sapiens	P17948
3201822	5595	5781	111581	111745	-	-	MAPK3	PTPN11	ERK-1|ERK1|ERT2|HS44KDAP|HUMKER1A|P44ERK1|P44MAPK|PRKM3|p44-ERK1|p44-MAPK	BPTP3|CFC|NS1|PTP-1D|PTP2C|SH-PTP2|SH-PTP3|SHP2	Co-localization	physical	Liu CH (2013)	PUBMED:23397142	9606	9606	High Throughput	-	-	in situ PLA	-	BIOGRID	P27361	Q9BWJ1|L7RXH5	NP_002737|NP_001103361|NP_001035145	Q06124	-	NP_001361554|NP_001317366|NP_002825|NP_542168	-	-	-	-	-	-	Homo sapiens	Homo sapiens	P27361
3201827	5829	5781	111787	111745	hCG_1778014	-	PXN	PTPN11	-	BPTP3|CFC|NS1|PTP-1D|PTP2C|SH-PTP2|SH-PTP3|SHP2	Co-localization	physical	Liu CH (2013)	PUBMED:23397142	9606	9606	High Throughput	-	-	in situ PLA	-	BIOGRID	P49023	F5GZ78	NP_001230685|NP_001372918|NP_001372919|NP_001372910|NP_001372911|NP_001372912|NP_001372913|NP_001372914|NP_001372915|NP_001372916|NP_001372917|NP_079433|NP_001074324|NP_002850	Q06124	-	NP_001361554|NP_001317366|NP_002825|NP_542168	-	-	-	-	-	-	Homo sapiens	Homo sapiens	P49023
3201838	5159	5781	111185	111745	-	-	PDGFRB	PTPN11	CD140B|IBGC4|IMF1|JTK12|PDGFR|PDGFR-1|PDGFR1	BPTP3|CFC|NS1|PTP-1D|PTP2C|SH-PTP2|SH-PTP3|SHP2	Co-localization	physical	Liu CH (2013)	PUBMED:23397142	9606	9606	High Throughput	-	-	in situ PLA	-	BIOGRID	P09619	Q59F04	NP_002600	Q06124	-	NP_001361554|NP_001317366|NP_002825|NP_542168	-	-	-	-	-	-	Homo sapiens	Homo sapiens	P09619
3304036	5781	5371	111745	111384	-	-	PTPN11	PML	BPTP3|CFC|NS1|PTP-1D|PTP2C|SH-PTP2|SH-PTP3|SHP2	MYL|PP8675|RNF71|TRIM19	Affinity Capture-Western	physical	Yan HY (2021)	PUBMED:34046815	9606	9606	Low Throughput	-	-	Source of PML not clear	-	BIOGRID	Q06124	-	NP_001361554|NP_001317366|NP_002825|NP_542168	P29590	-	NP_150250|NP_150253|NP_150252|NP_150247|NP_150241|NP_150242|NP_150243|NP_002666|NP_150249	-	-	-	-	-	-	Homo sapiens	Homo sapiens	P29590
3304037	5371	5781	111384	111745	-	-	PML	PTPN11	MYL|PP8675|RNF71|TRIM19	BPTP3|CFC|NS1|PTP-1D|PTP2C|SH-PTP2|SH-PTP3|SHP2	Affinity Capture-Western	physical	Yan HY (2021)	PUBMED:34046815	9606	9606	Low Throughput	-	-	Source of PML not clear	-	BIOGRID	P29590	-	NP_150250|NP_150253|NP_150252|NP_150247|NP_150241|NP_150242|NP_150243|NP_002666|NP_150249	Q06124	-	NP_001361554|NP_001317366|NP_002825|NP_542168	-	-	-	-	-	-	Homo sapiens	Homo sapiens	P29590
3304038	55294	5781	120581	111745	-	-	FBXW7	PTPN11	AGO|CDC4|FBW6|FBW7|FBX30|FBXO30|FBXW6|SEL-10|SEL10|hAgo|hCdc4	BPTP3|CFC|NS1|PTP-1D|PTP2C|SH-PTP2|SH-PTP3|SHP2	Affinity Capture-Western	physical	Yan HY (2021)	PUBMED:34046815	9606	9606	Low Throughput	-	-	Source of FBXW7 not clear	-	BIOGRID	Q969H0	S4R3U4|G0Z2K0	NP_001013433|NP_361014|NP_060785|NP_001243998	Q06124	-	NP_001361554|NP_001317366|NP_002825|NP_542168	-	-	-	-	-	-	Homo sapiens	Homo sapiens	Q969H0
3325064	2885	5781	109142	111745	-	-	GRB2	PTPN11	ASH|EGFRBP-GRB2|Grb3-3|MST084|MSTP084|NCKAP2	BPTP3|CFC|NS1|PTP-1D|PTP2C|SH-PTP2|SH-PTP3|SHP2	Affinity Capture-Western	physical	Liu SS (2021)	PUBMED:34407391	9606	9606	Low Throughput	-	-	species is not clear	-	BIOGRID	P62993	B0LPF3	NP_002077|NP_987102	Q06124	-	NP_001361554|NP_001317366|NP_002825|NP_542168	-	-	-	-	-	-	Homo sapiens	Homo sapiens	P62993
3328617	387	5781	106880	111745	-	-	RHOA	PTPN11	ARH12|ARHA|RHO12|RHOH12	BPTP3|CFC|NS1|PTP-1D|PTP2C|SH-PTP2|SH-PTP3|SHP2	Affinity Capture-MS	physical	Bagci H (2019)	PUBMED:31871319	9606	9606	High Throughput	-	-	AvgP greater or equal to 0.95 assessed by SAINT express|BioID|RHOA-G14V active mutant bait, interaction in HEK293 cells	-	BIOGRID	P61586	Q9BVT0|A0A024R324	NP_001300872|NP_001300873|NP_001300870|NP_001655|NP_001300876|NP_001300874|NP_001300875	Q06124	-	NP_001361554|NP_001317366|NP_002825|NP_542168	-	-	-	-	-	-	Homo sapiens	Homo sapiens	P61586
3335283	54509	5781	120004	111745	-	-	RHOF	PTPN11	ARHF|RIF	BPTP3|CFC|NS1|PTP-1D|PTP2C|SH-PTP2|SH-PTP3|SHP2	Affinity Capture-MS	physical	Bagci H (2019)	PUBMED:31871319	9606	9606	Low Throughput	-	-	AvgP greater or equal to 0.95 assessed by SAINT express|BioID|RHOF-G28V active mutant bait, interaction in Hela cells	-	BIOGRID	Q9HBH0	-	NP_061907	Q06124	-	NP_001361554|NP_001317366|NP_002825|NP_542168	-	-	-	-	-	-	Homo sapiens	Homo sapiens	Q9HBH0
3342902	1956	5781	108276	111745	-	-	EGFR	PTPN11	ERBB|ERBB1|HER1|NISBD2|PIG61|mENA	BPTP3|CFC|NS1|PTP-1D|PTP2C|SH-PTP2|SH-PTP3|SHP2	Negative Genetic	genetic	Vichas A (2021)	PUBMED:34373451	9606	9606	High Throughput	-	-	CRISPR GI screen|Cell Line: PC9-Cas9-EGFRT790M/L858R|Experimental Setup: Negative selection in the presence of 40 nM erlotinib|GIST: A-phenotypic negative genetic interaction|Library: Brunello Library|Significance Threshold:|CS|>0.5 and p<0.05	-	BIOGRID	P00533	-	NP_001333829|NP_001333828|NP_958440|NP_005219|NP_001333827|NP_001333826|NP_958441|NP_001333870|NP_958439	Q06124	-	NP_001361554|NP_001317366|NP_002825|NP_542168	HP:0001507	Growth abnormality	phenotype	PATO:0000169	viability	-	Homo sapiens	Homo sapiens	P00533
3344587	6016	5781	111948	111745	RP11-101O6.4	-	RIT1	PTPN11	NS8|RIBB|RIT|ROC1	BPTP3|CFC|NS1|PTP-1D|PTP2C|SH-PTP2|SH-PTP3|SHP2	Negative Genetic	genetic	Vichas A (2021)	PUBMED:34373451	9606	9606	High Throughput	-	-	CRISPR GI screen|Cell Line: PC9-Cas9-RIT1M90I|Experimental Setup: Negative selection in the presence of 40 nM erlotinib|GIST: A-phenotypic negative genetic interaction|Library: Brunello Library|Significance Threshold:|CS|>0.5 and p<0.05	-	BIOGRID	Q92963	-	NP_001243750|NP_008843|NP_001243749	Q06124	-	NP_001361554|NP_001317366|NP_002825|NP_542168	HP:0001507	Growth abnormality	phenotype	PATO:0000169	viability	-	Homo sapiens	Homo sapiens	Q92963
3394695	138065	5781	126500	111745	-	-	RNF183	PTPN11	-	BPTP3|CFC|NS1|PTP-1D|PTP2C|SH-PTP2|SH-PTP3|SHP2	Affinity Capture-Western	physical	Ye G (2022)	PUBMED:35104174	9606	9606	Low Throughput	-	-	-	-	BIOGRID	Q96D59	A0A024R834	NP_659488	Q06124	-	NP_001361554|NP_001317366|NP_002825|NP_542168	-	-	-	-	-	-	Homo sapiens	Homo sapiens	Q96D59
3394696	5781	138065	111745	126500	-	-	PTPN11	RNF183	BPTP3|CFC|NS1|PTP-1D|PTP2C|SH-PTP2|SH-PTP3|SHP2	-	Affinity Capture-Western	physical	Ye G (2022)	PUBMED:35104174	9606	9606	Low Throughput	-	-	-	-	BIOGRID	Q06124	-	NP_001361554|NP_001317366|NP_002825|NP_542168	Q96D59	A0A024R834	NP_659488	-	-	-	-	-	-	Homo sapiens	Homo sapiens	Q96D59
3403023	5071	5781	111105	111745	KB-152G3.1	-	PARK2	PTPN11	AR-JP|LPRS2|PDJ|PRKN	BPTP3|CFC|NS1|PTP-1D|PTP2C|SH-PTP2|SH-PTP3|SHP2	Affinity Capture-MS	physical	Sun X (2022)	PUBMED:35509820	9606	9606	Low Throughput	-	-	-	-	BIOGRID	O60260	X5DR79	NP_054643|NP_054642|NP_004553	Q06124	-	NP_001361554|NP_001317366|NP_002825|NP_542168	-	-	-	-	-	-	Homo sapiens	Homo sapiens	O60260
3430882	9987	5781	115308	111745	-	-	HNRNPDL	PTPN11	HNRNP|HNRPDL|JKTBP|JKTBP2|LGMD1G|laAUF1	BPTP3|CFC|NS1|PTP-1D|PTP2C|SH-PTP2|SH-PTP3|SHP2	Co-fractionation	physical	Havugimana PC (2022)	PUBMED:35831314	9606	9606	High Throughput	-	-	High confidence interactions were identified as having an EPIC score >=0.625 in applicable cell lines (MCF7, MDA231 or MCF10A)|MCF10A cell line (score 0.764)|MCF7 cell line (score 0.692)	-	BIOGRID	O14979	A0A087WUK2|A0A024RDF6	NP_001193929|NP_112740	Q06124	-	NP_001361554|NP_001317366|NP_002825|NP_542168	-	-	-	-	-	-	Homo sapiens	Homo sapiens	O14979
3431823	2037	5781	108351	111745	RP3-324N14.1	-	EPB41L2	PTPN11	4.1-G|4.1G	BPTP3|CFC|NS1|PTP-1D|PTP2C|SH-PTP2|SH-PTP3|SHP2	Co-fractionation	physical	Havugimana PC (2022)	PUBMED:35831314	9606	9606	High Throughput	-	-	High confidence interactions were identified as having an EPIC score >=0.625 in applicable cell lines (MCF7, MDA231 or MCF10A)|MDA231 cell line (score 0.683)	-	BIOGRID	O43491	B4DJ76|Q59FD8|I6L9B1|E9PII3|E9PHY5	NP_001186317|NP_001337232|NP_001337233|NP_001337230|NP_001337231|NP_001337236|NP_001337237|NP_001337234|NP_001337235|NP_001337238|NP_001337239|NP_001422|NP_001239589|NP_001129026|NP_001129027|NP_001337249|NP_001337228|NP_001337243|NP_001337242|NP_001337241|NP_001337240|NP_001337244	Q06124	-	NP_001361554|NP_001317366|NP_002825|NP_542168	-	-	-	-	-	-	Homo sapiens	Homo sapiens	O43491
3432502	10724	5781	115948	111745	-	-	MGEA5	PTPN11	MEA5|NCOAT|OGA	BPTP3|CFC|NS1|PTP-1D|PTP2C|SH-PTP2|SH-PTP3|SHP2	Co-fractionation	physical	Havugimana PC (2022)	PUBMED:35831314	9606	9606	High Throughput	-	-	High confidence interactions were identified as having an EPIC score >=0.625 in applicable cell lines (MCF7, MDA231 or MCF10A)|MCF7 cell line (score 0.669)	-	BIOGRID	O60502	-	NP_036347|NP_001135906	Q06124	-	NP_001361554|NP_001317366|NP_002825|NP_542168	-	-	-	-	-	-	Homo sapiens	Homo sapiens	O60502
3432973	79017	5781	122486	111745	-	-	GGCT	PTPN11	C7orf24|CRF21|GCTG|GGC	BPTP3|CFC|NS1|PTP-1D|PTP2C|SH-PTP2|SH-PTP3|SHP2	Co-fractionation	physical	Havugimana PC (2022)	PUBMED:35831314	9606	9606	High Throughput	-	-	High confidence interactions were identified as having an EPIC score >=0.625 in applicable cell lines (MCF7, MDA231 or MCF10A)|MCF10A cell line (score 0.781)|MDA231 cell line (score 0.699)	-	BIOGRID	O75223	-	NP_001186744|NP_001186745|NP_001186746|NP_076956	Q06124	-	NP_001361554|NP_001317366|NP_002825|NP_542168	-	-	-	-	-	-	Homo sapiens	Homo sapiens	O75223
3433508	11169	5781	116340	111745	-	-	WDHD1	PTPN11	AND-1|AND1|CHTF4|CTF4	BPTP3|CFC|NS1|PTP-1D|PTP2C|SH-PTP2|SH-PTP3|SHP2	Co-fractionation	physical	Havugimana PC (2022)	PUBMED:35831314	9606	9606	High Throughput	-	-	High confidence interactions were identified as having an EPIC score >=0.625 in applicable cell lines (MCF7, MDA231 or MCF10A)|MCF7 cell line (score 0.652)	-	BIOGRID	O75717	-	NP_001008397|NP_009017	Q06124	-	NP_001361554|NP_001317366|NP_002825|NP_542168	-	-	-	-	-	-	Homo sapiens	Homo sapiens	O75717
3434055	9060	5781	114521	111745	RP11-77F13.2	-	PAPSS2	PTPN11	ATPSK2|BCYM4|SK2	BPTP3|CFC|NS1|PTP-1D|PTP2C|SH-PTP2|SH-PTP3|SHP2	Co-fractionation	physical	Havugimana PC (2022)	PUBMED:35831314	9606	9606	High Throughput	-	-	High confidence interactions were identified as having an EPIC score >=0.625 in applicable cell lines (MCF7, MDA231 or MCF10A)|MCF10A cell line (score 0.653)	-	BIOGRID	O95340	Q5TB52	NP_001015880|NP_004661	Q06124	-	NP_001361554|NP_001317366|NP_002825|NP_542168	-	-	-	-	-	-	Homo sapiens	Homo sapiens	O95340
3435212	3875	5781	110073	111745	PIG46	-	KRT18	PTPN11	CYK18|K18	BPTP3|CFC|NS1|PTP-1D|PTP2C|SH-PTP2|SH-PTP3|SHP2	Co-fractionation	physical	Havugimana PC (2022)	PUBMED:35831314	9606	9606	High Throughput	-	-	High confidence interactions were identified as having an EPIC score >=0.625 in applicable cell lines (MCF7, MDA231 or MCF10A)|MCF7 cell line (score 0.641)	-	BIOGRID	P05783	A0A024RAY2	NP_000215|NP_954657	Q06124	-	NP_001361554|NP_001317366|NP_002825|NP_542168	-	-	-	-	-	-	Homo sapiens	Homo sapiens	P05783
3435781	3183	5781	109424	111745	-	-	HNRNPC	PTPN11	C1|C2|HNRNP|HNRPC|SNRPC	BPTP3|CFC|NS1|PTP-1D|PTP2C|SH-PTP2|SH-PTP3|SHP2	Co-fractionation	physical	Havugimana PC (2022)	PUBMED:35831314	9606	9606	High Throughput	-	-	High confidence interactions were identified as having an EPIC score >=0.625 in applicable cell lines (MCF7, MDA231 or MCF10A)|MCF10A cell line (score 0.637)	-	BIOGRID	P07910	-	NP_001070911|NP_001070910|NP_112604|NP_004491	Q06124	-	NP_001361554|NP_001317366|NP_002825|NP_542168	-	-	-	-	-	-	Homo sapiens	Homo sapiens	P07910
3435945	3326	5781	109558	111745	RP1-302G2.1	-	HSP90AB1	PTPN11	D6S182|HSP84|HSP90B|HSPC2|HSPCB	BPTP3|CFC|NS1|PTP-1D|PTP2C|SH-PTP2|SH-PTP3|SHP2	Co-fractionation	physical	Havugimana PC (2022)	PUBMED:35831314	9606	9606	High Throughput	-	-	High confidence interactions were identified as having an EPIC score >=0.625 in applicable cell lines (MCF7, MDA231 or MCF10A)|MDA231 cell line (score 0.668)	-	BIOGRID	P08238	A0A024RD80|Q6PK50|B4DGL0	NP_001258900|NP_001258901|NP_031381|NP_001258898|NP_001258899|NP_001358167	Q06124	-	NP_001361554|NP_001317366|NP_002825|NP_542168	-	-	-	-	-	-	Homo sapiens	Homo sapiens	P08238
3436571	3303	5781	109535	111745	DAQB-147D11.1	-	HSPA1A	PTPN11	HEL-S-103|HSP70-1|HSP70-1A|HSP70I|HSP72|HSPA1	BPTP3|CFC|NS1|PTP-1D|PTP2C|SH-PTP2|SH-PTP3|SHP2	Co-fractionation	physical	Havugimana PC (2022)	PUBMED:35831314	9606	9606	High Throughput	-	-	High confidence interactions were identified as having an EPIC score >=0.625 in applicable cell lines (MCF7, MDA231 or MCF10A)|MDA231 cell line (score 0.732)	-	BIOGRID	P08107	A8K5I0|B3KTT5	NP_005336	Q06124	-	NP_001361554|NP_001317366|NP_002825|NP_542168	-	-	-	-	-	-	Homo sapiens	Homo sapiens	P08107
3436895	3329	5781	109561	111745	-	-	HSPD1	PTPN11	CPN60|GROEL|HLD4|HSP-60|HSP60|HSP65|HuCHA60|SPG13	BPTP3|CFC|NS1|PTP-1D|PTP2C|SH-PTP2|SH-PTP3|SHP2	Co-fractionation	physical	Havugimana PC (2022)	PUBMED:35831314	9606	9606	High Throughput	-	-	High confidence interactions were identified as having an EPIC score >=0.625 in applicable cell lines (MCF7, MDA231 or MCF10A)|MDA231 cell line (score 0.634)	-	BIOGRID	P10809	A0A024R3X4	NP_002147|NP_955472	Q06124	-	NP_001361554|NP_001317366|NP_002825|NP_542168	-	-	-	-	-	-	Homo sapiens	Homo sapiens	P10809
3437442	4522	5781	110622	111745	-	-	MTHFD1	PTPN11	MTHFC|MTHFD	BPTP3|CFC|NS1|PTP-1D|PTP2C|SH-PTP2|SH-PTP3|SHP2	Co-fractionation	physical	Havugimana PC (2022)	PUBMED:35831314	9606	9606	High Throughput	-	-	High confidence interactions were identified as having an EPIC score >=0.625 in applicable cell lines (MCF7, MDA231 or MCF10A)|MCF10A cell line (score 0.8)|MDA231 cell line (score 0.861)	-	BIOGRID	P11586	-	NP_005947|NP_001351766	Q06124	-	NP_001361554|NP_001317366|NP_002825|NP_542168	-	-	-	-	-	-	Homo sapiens	Homo sapiens	P11586
3437731	7175	5781	113028	111745	-	-	TPR	PTPN11	-	BPTP3|CFC|NS1|PTP-1D|PTP2C|SH-PTP2|SH-PTP3|SHP2	Co-fractionation	physical	Havugimana PC (2022)	PUBMED:35831314	9606	9606	High Throughput	-	-	High confidence interactions were identified as having an EPIC score >=0.625 in applicable cell lines (MCF7, MDA231 or MCF10A)|MCF7 cell line (score 0.745)	-	BIOGRID	P12270	-	NP_003283	Q06124	-	NP_001361554|NP_001317366|NP_002825|NP_542168	-	-	-	-	-	-	Homo sapiens	Homo sapiens	P12270
3439374	5335	5781	111351	111745	RP3-511B24.2	-	PLCG1	PTPN11	NCKAP3|PLC-II|PLC1|PLC148|PLCgamma1	BPTP3|CFC|NS1|PTP-1D|PTP2C|SH-PTP2|SH-PTP3|SHP2	Co-fractionation	physical	Havugimana PC (2022)	PUBMED:35831314	9606	9606	High Throughput	-	-	High confidence interactions were identified as having an EPIC score >=0.625 in applicable cell lines (MCF7, MDA231 or MCF10A)|MCF10A cell line (score 0.731)|MCF7 cell line (score 0.698)|MDA231 cell line (score 0.699)	-	BIOGRID	P19174	Q4LE43|Q9UFY1	NP_002651|NP_877963	Q06124	-	NP_001361554|NP_001317366|NP_002825|NP_542168	-	-	-	-	-	-	Homo sapiens	Homo sapiens	P19174
3439752	2947	5781	109202	111745	RP4-735C1.2	-	GSTM3	PTPN11	GST5|GSTB|GSTM3-3|GTM3	BPTP3|CFC|NS1|PTP-1D|PTP2C|SH-PTP2|SH-PTP3|SHP2	Co-fractionation	physical	Havugimana PC (2022)	PUBMED:35831314	9606	9606	High Throughput	-	-	High confidence interactions were identified as having an EPIC score >=0.625 in applicable cell lines (MCF7, MDA231 or MCF10A)|MCF7 cell line (score 0.661)	-	BIOGRID	P21266	Q6FGJ9	NP_000840	Q06124	-	NP_001361554|NP_001317366|NP_002825|NP_542168	-	-	-	-	-	-	Homo sapiens	Homo sapiens	P21266
3440552	498	5781	106987	111745	-	-	ATP5A1	PTPN11	ATP5A|ATP5AL2|ATPM|COXPD22|HEL-S-123m|MC5DN4|MOM2|OMR|ORM|hATP1	BPTP3|CFC|NS1|PTP-1D|PTP2C|SH-PTP2|SH-PTP3|SHP2	Co-fractionation	physical	Havugimana PC (2022)	PUBMED:35831314	9606	9606	High Throughput	-	-	High confidence interactions were identified as having an EPIC score >=0.625 in applicable cell lines (MCF7, MDA231 or MCF10A)|MCF7 cell line (score 0.874)|MDA231 cell line (score 0.644)	-	BIOGRID	P25705	V9HW26	NP_001001935|NP_004037|NP_001244263|NP_001244264|NP_001001937	Q06124	-	NP_001361554|NP_001317366|NP_002825|NP_542168	-	-	-	-	-	-	Homo sapiens	Homo sapiens	P25705
3441197	6117	5781	112037	111745	-	-	RPA1	PTPN11	HSSB|MST075|REPA1|RF-A|RP-A|RPA70	BPTP3|CFC|NS1|PTP-1D|PTP2C|SH-PTP2|SH-PTP3|SHP2	Co-fractionation	physical	Havugimana PC (2022)	PUBMED:35831314	9606	9606	High Throughput	-	-	High confidence interactions were identified as having an EPIC score >=0.625 in applicable cell lines (MCF7, MDA231 or MCF10A)|MCF10A cell line (score 0.641)	-	BIOGRID	P27694	-	NP_002936|NP_001342049|NP_001342050	Q06124	-	NP_001361554|NP_001317366|NP_002825|NP_542168	-	-	-	-	-	-	Homo sapiens	Homo sapiens	P27694
3441340	5295	5781	111313	111745	-	-	PIK3R1	PTPN11	AGM7|GRB1|IMD36|p85|p85-ALPHA	BPTP3|CFC|NS1|PTP-1D|PTP2C|SH-PTP2|SH-PTP3|SHP2	Co-fractionation	physical	Havugimana PC (2022)	PUBMED:35831314	9606	9606	High Throughput	-	-	High confidence interactions were identified as having an EPIC score >=0.625 in applicable cell lines (MCF7, MDA231 or MCF10A)|MCF10A cell line (score 0.662)|MCF7 cell line (score 0.718)|MDA231 cell line (score 0.668)	-	BIOGRID	P27986	-	NP_852665|NP_852664|NP_001229395|NP_852556	Q06124	-	NP_001361554|NP_001317366|NP_002825|NP_542168	-	-	-	-	-	-	Homo sapiens	Homo sapiens	P27986
3441662	4082	5781	110257	111745	-	-	MARCKS	PTPN11	80K-L|MACS|PKCSL|PRKCSL	BPTP3|CFC|NS1|PTP-1D|PTP2C|SH-PTP2|SH-PTP3|SHP2	Co-fractionation	physical	Havugimana PC (2022)	PUBMED:35831314	9606	9606	High Throughput	-	-	High confidence interactions were identified as having an EPIC score >=0.625 in applicable cell lines (MCF7, MDA231 or MCF10A)|MCF10A cell line (score 0.654)	-	BIOGRID	P29966	-	NP_002347	Q06124	-	NP_001361554|NP_001317366|NP_002825|NP_542168	-	-	-	-	-	-	Homo sapiens	Homo sapiens	P29966
3441756	2923	5781	109180	111745	-	-	PDIA3	PTPN11	ER60|ERp57|ERp60|ERp61|GRP57|GRP58|HEL-S-269|HEL-S-93n|HsT17083|P58|PI-PLC	BPTP3|CFC|NS1|PTP-1D|PTP2C|SH-PTP2|SH-PTP3|SHP2	Co-fractionation	physical	Havugimana PC (2022)	PUBMED:35831314	9606	9606	High Throughput	-	-	High confidence interactions were identified as having an EPIC score >=0.625 in applicable cell lines (MCF7, MDA231 or MCF10A)|MDA231 cell line (score 0.659)	-	BIOGRID	P30101	V9HVY3	NP_005304	Q06124	-	NP_001361554|NP_001317366|NP_002825|NP_542168	-	-	-	-	-	-	Homo sapiens	Homo sapiens	P30101
3441897	219	5781	106721	111745	-	-	ALDH1B1	PTPN11	ALDH5|ALDHX	BPTP3|CFC|NS1|PTP-1D|PTP2C|SH-PTP2|SH-PTP3|SHP2	Co-fractionation	physical	Havugimana PC (2022)	PUBMED:35831314	9606	9606	High Throughput	-	-	High confidence interactions were identified as having an EPIC score >=0.625 in applicable cell lines (MCF7, MDA231 or MCF10A)|MDA231 cell line (score 0.685)	-	BIOGRID	P30837	-	NP_000683	Q06124	-	NP_001361554|NP_001317366|NP_002825|NP_542168	-	-	-	-	-	-	Homo sapiens	Homo sapiens	P30837
3443073	2879	5781	109137	111745	-	-	GPX4	PTPN11	GPx-4|GSHPx-4|MCSP|PHGPx|snGPx|snPHGPx	BPTP3|CFC|NS1|PTP-1D|PTP2C|SH-PTP2|SH-PTP3|SHP2	Co-fractionation	physical	Havugimana PC (2022)	PUBMED:35831314	9606	9606	High Throughput	-	-	High confidence interactions were identified as having an EPIC score >=0.625 in applicable cell lines (MCF7, MDA231 or MCF10A)|MCF10A cell line (score 0.701)	-	BIOGRID	P36969	Q6PI42	NP_001354761|NP_002076|NP_001034937|NP_001034936	Q06124	-	NP_001361554|NP_001317366|NP_002825|NP_542168	-	-	-	-	-	-	Homo sapiens	Homo sapiens	P36969
3444395	5829	5781	111787	111745	hCG_1778014	-	PXN	PTPN11	-	BPTP3|CFC|NS1|PTP-1D|PTP2C|SH-PTP2|SH-PTP3|SHP2	Co-fractionation	physical	Havugimana PC (2022)	PUBMED:35831314	9606	9606	High Throughput	-	-	High confidence interactions were identified as having an EPIC score >=0.625 in applicable cell lines (MCF7, MDA231 or MCF10A)|MCF7 cell line (score 0.673)	-	BIOGRID	P49023	F5GZ78	NP_001230685|NP_001372918|NP_001372919|NP_001372910|NP_001372911|NP_001372912|NP_001372913|NP_001372914|NP_001372915|NP_001372916|NP_001372917|NP_079433|NP_001074324|NP_002850	Q06124	-	NP_001361554|NP_001317366|NP_002825|NP_542168	-	-	-	-	-	-	Homo sapiens	Homo sapiens	P49023
3445266	3068	5781	109318	111745	RP11-66D17.10-003	-	HDGF	PTPN11	HMG1L2	BPTP3|CFC|NS1|PTP-1D|PTP2C|SH-PTP2|SH-PTP3|SHP2	Co-fractionation	physical	Havugimana PC (2022)	PUBMED:35831314	9606	9606	High Throughput	-	-	High confidence interactions were identified as having an EPIC score >=0.625 in applicable cell lines (MCF7, MDA231 or MCF10A)|MCF10A cell line (score 0.671)	-	BIOGRID	P51858	-	NP_001119522|NP_001119523|NP_001306117|NP_001306116|NP_001306115|NP_004485	Q06124	-	NP_001361554|NP_001317366|NP_002825|NP_542168	-	-	-	-	-	-	Homo sapiens	Homo sapiens	P51858
3445740	47	5781	106563	111745	-	-	ACLY	PTPN11	ACL|ATPCL|CLATP	BPTP3|CFC|NS1|PTP-1D|PTP2C|SH-PTP2|SH-PTP3|SHP2	Co-fractionation	physical	Havugimana PC (2022)	PUBMED:35831314	9606	9606	High Throughput	-	-	High confidence interactions were identified as having an EPIC score >=0.625 in applicable cell lines (MCF7, MDA231 or MCF10A)|MDA231 cell line (score 0.683)	-	BIOGRID	P53396	A0A024R1T9|A0A024R1Y2	NP_001290203|NP_942127|NP_001087|NP_001290204	Q06124	-	NP_001361554|NP_001317366|NP_002825|NP_542168	-	-	-	-	-	-	Homo sapiens	Homo sapiens	P53396
3446677	22818	5781	116495	111745	CGI-120	-	COPZ1	PTPN11	COPZ|HSPC181|zeta-COP|zeta1-COP	BPTP3|CFC|NS1|PTP-1D|PTP2C|SH-PTP2|SH-PTP3|SHP2	Co-fractionation	physical	Havugimana PC (2022)	PUBMED:35831314	9606	9606	High Throughput	-	-	High confidence interactions were identified as having an EPIC score >=0.625 in applicable cell lines (MCF7, MDA231 or MCF10A)|MDA231 cell line (score 0.646)	-	BIOGRID	P61923	A0A024RB72	NP_001258665|NP_001258664|NP_057141|NP_001258663	Q06124	-	NP_001361554|NP_001317366|NP_002825|NP_542168	-	-	-	-	-	-	Homo sapiens	Homo sapiens	P61923
3447354	5861	5781	111799	111745	-	-	RAB1A	PTPN11	RAB1|YPT1	BPTP3|CFC|NS1|PTP-1D|PTP2C|SH-PTP2|SH-PTP3|SHP2	Co-fractionation	physical	Havugimana PC (2022)	PUBMED:35831314	9606	9606	High Throughput	-	-	High confidence interactions were identified as having an EPIC score >=0.625 in applicable cell lines (MCF7, MDA231 or MCF10A)|MDA231 cell line (score 0.632)	-	BIOGRID	P62820	B7Z8M7|Q5U0I6	NP_004152|NP_056358	Q06124	-	NP_001361554|NP_001317366|NP_002825|NP_542168	-	-	-	-	-	-	Homo sapiens	Homo sapiens	P62820
3447433	6234	5781	112148	111745	-	-	RPS28	PTPN11	S28	BPTP3|CFC|NS1|PTP-1D|PTP2C|SH-PTP2|SH-PTP3|SHP2	Co-fractionation	physical	Havugimana PC (2022)	PUBMED:35831314	9606	9606	High Throughput	-	-	High confidence interactions were identified as having an EPIC score >=0.625 in applicable cell lines (MCF7, MDA231 or MCF10A)|MCF7 cell line (score 0.63)	-	BIOGRID	P62857	B2R4R9	NP_001022	Q06124	-	NP_001361554|NP_001317366|NP_002825|NP_542168	-	-	-	-	-	-	Homo sapiens	Homo sapiens	P62857
3448555	5351	5781	111366	111745	RP5-1077B9.2	-	PLOD1	PTPN11	EDS6|LH|LH1|LLH|PLOD	BPTP3|CFC|NS1|PTP-1D|PTP2C|SH-PTP2|SH-PTP3|SHP2	Co-fractionation	physical	Havugimana PC (2022)	PUBMED:35831314	9606	9606	High Throughput	-	-	High confidence interactions were identified as having an EPIC score >=0.625 in applicable cell lines (MCF7, MDA231 or MCF10A)|MDA231 cell line (score 0.678)	-	BIOGRID	Q02809	A0A024R4H0	NP_001303249|NP_000293	Q06124	-	NP_001361554|NP_001317366|NP_002825|NP_542168	-	-	-	-	-	-	Homo sapiens	Homo sapiens	Q02809
3448716	6742	5781	112620	111745	-	-	SSBP1	PTPN11	Mt-SSB|SOSS-B1|SSBP|mtSSB	BPTP3|CFC|NS1|PTP-1D|PTP2C|SH-PTP2|SH-PTP3|SHP2	Co-fractionation	physical	Havugimana PC (2022)	PUBMED:35831314	9606	9606	High Throughput	-	-	High confidence interactions were identified as having an EPIC score >=0.625 in applicable cell lines (MCF7, MDA231 or MCF10A)|MCF7 cell line (score 0.63)	-	BIOGRID	Q04837	A4D1U3|B7Z268	NP_003134|NP_001243439|NP_001243441|NP_001243440|NP_001243442	Q06124	-	NP_001361554|NP_001317366|NP_002825|NP_542168	-	-	-	-	-	-	Homo sapiens	Homo sapiens	Q04837
3448780	5781	5720	111745	111692	-	-	PTPN11	PSME1	BPTP3|CFC|NS1|PTP-1D|PTP2C|SH-PTP2|SH-PTP3|SHP2	IFI5111|PA28A|PA28alpha|REGalpha	Co-fractionation	physical	Havugimana PC (2022)	PUBMED:35831314	9606	9606	High Throughput	-	-	High confidence interactions were identified as having an EPIC score >=0.625 in applicable cell lines (MCF7, MDA231 or MCF10A)|MCF7 cell line (score 0.821)	-	BIOGRID	Q06124	-	NP_001361554|NP_001317366|NP_002825|NP_542168	Q06323	Q86SZ9	NP_001268458|NP_788955|NP_006254|NP_001268457	-	-	-	-	-	-	Homo sapiens	Homo sapiens	Q06323
3448781	5781	3609	111745	109822	-	-	PTPN11	ILF3	BPTP3|CFC|NS1|PTP-1D|PTP2C|SH-PTP2|SH-PTP3|SHP2	CBTF|DRBF|DRBP76|MMP4|MPHOSPH4|MPP4|NF-AT-90|NF110|NF110b|NF90|NF90a|NF90b|NFAR|NFAR-1|NFAR2|TCP110|TCP80	Co-fractionation	physical	Havugimana PC (2022)	PUBMED:35831314	9606	9606	High Throughput	-	-	High confidence interactions were identified as having an EPIC score >=0.625 in applicable cell lines (MCF7, MDA231 or MCF10A)|MDA231 cell line (score 0.767)	-	BIOGRID	Q06124	-	NP_001361554|NP_001317366|NP_002825|NP_542168	Q12906	A0A024R7C7	NP_036350|NP_703194|NP_001131145|NP_004507|NP_060090	-	-	-	-	-	-	Homo sapiens	Homo sapiens	Q12906
3448782	5781	10992	111745	116188	-	-	PTPN11	SF3B2	BPTP3|CFC|NS1|PTP-1D|PTP2C|SH-PTP2|SH-PTP3|SHP2	Cus1|SAP145|SF3B145|SF3b1|SF3b150	Co-fractionation	physical	Havugimana PC (2022)	PUBMED:35831314	9606	9606	High Throughput	-	-	High confidence interactions were identified as having an EPIC score >=0.625 in applicable cell lines (MCF7, MDA231 or MCF10A)|MCF10A cell line (score 0.724)|MCF7 cell line (score 0.795)	-	BIOGRID	Q06124	-	NP_001361554|NP_001317366|NP_002825|NP_542168	Q13435	-	NP_006833	-	-	-	-	-	-	Homo sapiens	Homo sapiens	Q13435
3448783	5781	5464	111745	111460	-	RP11-367H5.1	PTPN11	PPA1	BPTP3|CFC|NS1|PTP-1D|PTP2C|SH-PTP2|SH-PTP3|SHP2	HEL-S-66p|IOPPP|PP|PP1|SID6-8061	Co-fractionation	physical	Havugimana PC (2022)	PUBMED:35831314	9606	9606	High Throughput	-	-	High confidence interactions were identified as having an EPIC score >=0.625 in applicable cell lines (MCF7, MDA231 or MCF10A)|MCF10A cell line (score 0.736)	-	BIOGRID	Q06124	-	NP_001361554|NP_001317366|NP_002825|NP_542168	Q15181	V9HWB5	NP_066952	-	-	-	-	-	-	Homo sapiens	Homo sapiens	Q15181
3448784	5781	6813	111745	112682	-	-	PTPN11	STXBP2	BPTP3|CFC|NS1|PTP-1D|PTP2C|SH-PTP2|SH-PTP3|SHP2	FHL5|Hunc18b|MUNC18-2|UNC18-2|UNC18B|pp10122	Co-fractionation	physical	Havugimana PC (2022)	PUBMED:35831314	9606	9606	High Throughput	-	-	High confidence interactions were identified as having an EPIC score >=0.625 in applicable cell lines (MCF7, MDA231 or MCF10A)|MCF10A cell line (score 0.755)	-	BIOGRID	Q06124	-	NP_001361554|NP_001317366|NP_002825|NP_542168	Q15833	Q53GF4	NP_008880|NP_001120868|NP_001258963	-	-	-	-	-	-	Homo sapiens	Homo sapiens	Q15833
3448785	5781	56254	111745	121119	-	-	PTPN11	RNF20	BPTP3|CFC|NS1|PTP-1D|PTP2C|SH-PTP2|SH-PTP3|SHP2	BRE1|BRE1A|hBRE1	Co-fractionation	physical	Havugimana PC (2022)	PUBMED:35831314	9606	9606	High Throughput	-	-	High confidence interactions were identified as having an EPIC score >=0.625 in applicable cell lines (MCF7, MDA231 or MCF10A)|MCF7 cell line (score 0.659)	-	BIOGRID	Q06124	-	NP_001361554|NP_001317366|NP_002825|NP_542168	Q5VTR2	-	NP_062538	-	-	-	-	-	-	Homo sapiens	Homo sapiens	Q5VTR2
3448786	5781	23234	111745	116839	-	-	PTPN11	DNAJC9	BPTP3|CFC|NS1|PTP-1D|PTP2C|SH-PTP2|SH-PTP3|SHP2	HDJC9|JDD1|SB73	Co-fractionation	physical	Havugimana PC (2022)	PUBMED:35831314	9606	9606	High Throughput	-	-	High confidence interactions were identified as having an EPIC score >=0.625 in applicable cell lines (MCF7, MDA231 or MCF10A)|MCF7 cell line (score 0.669)	-	BIOGRID	Q06124	-	NP_001361554|NP_001317366|NP_002825|NP_542168	Q8WXX5	A0A024QZN2	NP_056005	-	-	-	-	-	-	Homo sapiens	Homo sapiens	Q8WXX5
3448787	5781	30011	111745	119029	-	RP11-345L8.1	PTPN11	SH3KBP1	BPTP3|CFC|NS1|PTP-1D|PTP2C|SH-PTP2|SH-PTP3|SHP2	CD2BP3|CIN85|GIG10|HSB-1|HSB1|MIG18	Co-fractionation	physical	Havugimana PC (2022)	PUBMED:35831314	9606	9606	High Throughput	-	-	High confidence interactions were identified as having an EPIC score >=0.625 in applicable cell lines (MCF7, MDA231 or MCF10A)|MDA231 cell line (score 0.639)	-	BIOGRID	Q06124	-	NP_001361554|NP_001317366|NP_002825|NP_542168	Q96B97	Q5JPT6	NP_001171889|NP_114098|NP_001340819|NP_001019837|NP_001340824|NP_001340821|NP_001340820|NP_001340823|NP_001340822	-	-	-	-	-	-	Homo sapiens	Homo sapiens	Q96B97
3448788	5781	10574	111745	115825	-	-	PTPN11	CCT7	BPTP3|CFC|NS1|PTP-1D|PTP2C|SH-PTP2|SH-PTP3|SHP2	CCTETA|CCTH|NIP7-1|TCP1ETA	Co-fractionation	physical	Havugimana PC (2022)	PUBMED:35831314	9606	9606	High Throughput	-	-	High confidence interactions were identified as having an EPIC score >=0.625 in applicable cell lines (MCF7, MDA231 or MCF10A)|MCF10A cell line (score 0.636)	-	BIOGRID	Q06124	-	NP_001361554|NP_001317366|NP_002825|NP_542168	Q99832	-	NP_001159757|NP_001159756|NP_006420|NP_001009570	-	-	-	-	-	-	Homo sapiens	Homo sapiens	Q99832
3448789	5781	55313	111745	120595	-	-	PTPN11	CPPED1	BPTP3|CFC|NS1|PTP-1D|PTP2C|SH-PTP2|SH-PTP3|SHP2	CSTP1	Co-fractionation	physical	Havugimana PC (2022)	PUBMED:35831314	9606	9606	High Throughput	-	-	High confidence interactions were identified as having an EPIC score >=0.625 in applicable cell lines (MCF7, MDA231 or MCF10A)|MDA231 cell line (score 0.633)	-	BIOGRID	Q06124	-	NP_001361554|NP_001317366|NP_002825|NP_542168	Q9BRF8	-	NP_060810|NP_001092925	-	-	-	-	-	-	Homo sapiens	Homo sapiens	Q9BRF8
3448790	5781	27101	111745	118001	-	PNAS-107	PTPN11	CACYBP	BPTP3|CFC|NS1|PTP-1D|PTP2C|SH-PTP2|SH-PTP3|SHP2	GIG5|S100A6BP|SIP	Co-fractionation	physical	Havugimana PC (2022)	PUBMED:35831314	9606	9606	High Throughput	-	-	High confidence interactions were identified as having an EPIC score >=0.625 in applicable cell lines (MCF7, MDA231 or MCF10A)|MDA231 cell line (score 0.681)	-	BIOGRID	Q06124	-	NP_001361554|NP_001317366|NP_002825|NP_542168	Q9HB71	A0A024R904	NP_055227|NP_001007215	-	-	-	-	-	-	Homo sapiens	Homo sapiens	Q9HB71
3448791	5781	6238	111745	112152	-	RP11-462D18.3	PTPN11	RRBP1	BPTP3|CFC|NS1|PTP-1D|PTP2C|SH-PTP2|SH-PTP3|SHP2	ES/130|ES130|RRp|hES	Co-fractionation	physical	Havugimana PC (2022)	PUBMED:35831314	9606	9606	High Throughput	-	-	High confidence interactions were identified as having an EPIC score >=0.625 in applicable cell lines (MCF7, MDA231 or MCF10A)|MCF10A cell line (score 0.632)|MDA231 cell line (score 0.647)	-	BIOGRID	Q06124	-	NP_001361554|NP_001317366|NP_002825|NP_542168	Q9P2E9	-	NP_001352542|NP_004578|NP_001036041	-	-	-	-	-	-	Homo sapiens	Homo sapiens	Q9P2E9
3448792	5781	51592	111745	119625	-	-	PTPN11	TRIM33	BPTP3|CFC|NS1|PTP-1D|PTP2C|SH-PTP2|SH-PTP3|SHP2	ECTO|PTC7|RFG7|TF1G|TIF1G|TIF1GAMMA|TIFGAMMA	Co-fractionation	physical	Havugimana PC (2022)	PUBMED:35831314	9606	9606	High Throughput	-	-	High confidence interactions were identified as having an EPIC score >=0.625 in applicable cell lines (MCF7, MDA231 or MCF10A)|MCF7 cell line (score 0.63)	-	BIOGRID	Q06124	-	NP_001361554|NP_001317366|NP_002825|NP_542168	Q9UPN9	B3KN30	NP_148980|NP_056990	-	-	-	-	-	-	Homo sapiens	Homo sapiens	Q9UPN9
3461369	5781	79577	111745	122724	-	-	PTPN11	CDC73	BPTP3|CFC|NS1|PTP-1D|PTP2C|SH-PTP2|SH-PTP3|SHP2	C1orf28|FIHP|HPTJT|HRPT1|HRPT2|HYX	Biochemical Activity	physical	Tathe P (2022)	PUBMED:35938192	9606	9606	Low Throughput	-	Dephosphorylation	-	-	BIOGRID	Q06124	-	NP_001361554|NP_001317366|NP_002825|NP_542168	Q6P1J9	-	NP_078805	-	-	-	-	-	-	Homo sapiens	Homo sapiens	Q6P1J9
3464074	5071	5781	111105	111745	KB-152G3.1	-	PARK2	PTPN11	AR-JP|LPRS2|PDJ|PRKN	BPTP3|CFC|NS1|PTP-1D|PTP2C|SH-PTP2|SH-PTP3|SHP2	Affinity Capture-MS	physical	Sun X (2022)	PUBMED:35256949	9606	9606	High Throughput	-	-	Affinity capture MS was carried out to identify high confidence protein-protein interactors of PARK2 under SAHA treatment.	-	BIOGRID	O60260	X5DR79	NP_054643|NP_054642|NP_004553	Q06124	-	NP_001361554|NP_001317366|NP_002825|NP_542168	-	-	-	-	-	-	Homo sapiens	Homo sapiens	O60260
3475235	54764	5781	120139	111745	RP11-298J20.4	-	ZRANB1	PTPN11	TRABID	BPTP3|CFC|NS1|PTP-1D|PTP2C|SH-PTP2|SH-PTP3|SHP2	Affinity Capture-MS	physical	Chen Y (2022)	PUBMED:35944360	9606	9606	Low Throughput	-	-	-	-	BIOGRID	Q9UGI0	-	NP_060050	Q06124	-	NP_001361554|NP_001317366|NP_002825|NP_542168	-	-	-	-	-	-	Homo sapiens	Homo sapiens	Q9UGI0
3480060	3312	5781	109544	111745	-	-	HSPA8	PTPN11	HEL-33|HEL-S-72p|HSC54|HSC70|HSC71|HSP71|HSP73|HSPA10|LAP-1|LAP1|NIP71	BPTP3|CFC|NS1|PTP-1D|PTP2C|SH-PTP2|SH-PTP3|SHP2	Affinity Capture-MS	physical	Ryu SW (2020)	PUBMED:32687490	9606	9606	High Throughput	-	-	Affinity capture MS was carried out to identify high confidence protein interactors in the presence of a misfolded protein	-	BIOGRID	P11142	V9HW22|Q53HF2	NP_694881|NP_006588	Q06124	-	NP_001361554|NP_001317366|NP_002825|NP_542168	-	-	-	-	-	-	Homo sapiens	Homo sapiens	P11142
3490641	2264	5781	108555	111745	-	-	FGFR4	PTPN11	CD334|JTK2|TKF	BPTP3|CFC|NS1|PTP-1D|PTP2C|SH-PTP2|SH-PTP3|SHP2	Proximity Label-MS	physical	Salokas K (2022)	PUBMED:35384245	9606	9606	High Throughput	0	-	Proximity Label-MS was carried out to identify high confidence protein interactors with a BFDR of less than or equal to 0.05 (BFDR score reported)|Proximity label MS was carried out to identify high confidence protein interactors in the presence of pervanadate with a PSM of greater than of equal to 5	-	BIOGRID	P22455	B4DVP5|J3KPQ0	NP_002002|NP_998812|NP_075252|NP_001278909	Q06124	-	NP_001361554|NP_001317366|NP_002825|NP_542168	-	-	-	-	-	-	Homo sapiens	Homo sapiens	P22455
3490646	5979	5781	111911	111745	-	-	RET	PTPN11	CDHF12|CDHR16|HSCR1|MEN2A|MEN2B|MTC1|PTC|RET-ELE1|RET51	BPTP3|CFC|NS1|PTP-1D|PTP2C|SH-PTP2|SH-PTP3|SHP2	Proximity Label-MS	physical	Salokas K (2022)	PUBMED:35384245	9606	9606	High Throughput	-	-	Proximity label MS was carried out to identify high confidence protein interactors in the presence of pervanadate with a PSM of greater than of equal to 5	-	BIOGRID	P07949	A0A024R7T2|Q9BTX6	NP_066124|NP_065681	Q06124	-	NP_001361554|NP_001317366|NP_002825|NP_542168	-	-	-	-	-	-	Homo sapiens	Homo sapiens	P07949
3505072	238	5781	106739	111745	-	-	ALK	PTPN11	CD246|NBLST3	BPTP3|CFC|NS1|PTP-1D|PTP2C|SH-PTP2|SH-PTP3|SHP2	Proximity Label-MS	physical	Salokas K (2022)	PUBMED:35384245	9606	9606	High Throughput	0	-	Proximity Label-MS was carried out to identify high confidence protein interactors with a BFDR of less than or equal to 0.05 (BFDR score reported)	-	BIOGRID	Q9UM73	B6D4Y2	NP_004295	Q06124	-	NP_001361554|NP_001317366|NP_002825|NP_542168	-	-	-	-	-	-	Homo sapiens	Homo sapiens	Q9UM73
3505211	558	5781	107036	111745	-	-	AXL	PTPN11	ARK|JTK11|Tyro7|UFO	BPTP3|CFC|NS1|PTP-1D|PTP2C|SH-PTP2|SH-PTP3|SHP2	Affinity Capture-MS	physical	Salokas K (2022)	PUBMED:35384245	9606	9606	High Throughput	0	-	Affinity Capture-MS was carried out to identify high confidence protein interactors with a BFDR of less than or equal to 0.05 (BFDR score reported)	-	BIOGRID	P30530	M0R0W6	NP_068713|NP_001690|NP_001265528	Q06124	-	NP_001361554|NP_001317366|NP_002825|NP_542168	-	-	-	-	-	-	Homo sapiens	Homo sapiens	P30530
3505860	1956	5781	108276	111745	-	-	EGFR	PTPN11	ERBB|ERBB1|HER1|NISBD2|PIG61|mENA	BPTP3|CFC|NS1|PTP-1D|PTP2C|SH-PTP2|SH-PTP3|SHP2	Proximity Label-MS	physical	Salokas K (2022)	PUBMED:35384245	9606	9606	High Throughput	0.01	-	Proximity Label-MS was carried out to identify high confidence protein interactors with a BFDR of less than or equal to 0.05 (BFDR score reported)	-	BIOGRID	P00533	-	NP_001333829|NP_001333828|NP_958440|NP_005219|NP_001333827|NP_001333826|NP_958441|NP_001333870|NP_958439	Q06124	-	NP_001361554|NP_001317366|NP_002825|NP_542168	-	-	-	-	-	-	Homo sapiens	Homo sapiens	P00533
3506049	1969	5781	108288	111745	-	-	EPHA2	PTPN11	ARCC2|CTPA|CTPP1|CTRCT6|ECK	BPTP3|CFC|NS1|PTP-1D|PTP2C|SH-PTP2|SH-PTP3|SHP2	Proximity Label-MS	physical	Salokas K (2022)	PUBMED:35384245	9606	9606	High Throughput	0.03	-	Proximity Label-MS was carried out to identify high confidence protein interactors with a BFDR of less than or equal to 0.05 (BFDR score reported)	-	BIOGRID	P29317	A0A024QZA8	NP_004422|NP_001316019	Q06124	-	NP_001361554|NP_001317366|NP_002825|NP_542168	-	-	-	-	-	-	Homo sapiens	Homo sapiens	P29317
3506226	2043	5781	108357	111745	-	-	EPHA4	PTPN11	HEK8|SEK|TYRO1	BPTP3|CFC|NS1|PTP-1D|PTP2C|SH-PTP2|SH-PTP3|SHP2	Proximity Label-MS	physical	Salokas K (2022)	PUBMED:35384245	9606	9606	High Throughput	0	-	Proximity Label-MS was carried out to identify high confidence protein interactors with a BFDR of less than or equal to 0.05 (BFDR score reported)	-	BIOGRID	P54764	A0A024R452|E9PG71|Q58F15	NP_004429|NP_001291465|NP_001291466	Q06124	-	NP_001361554|NP_001317366|NP_002825|NP_542168	-	-	-	-	-	-	Homo sapiens	Homo sapiens	P54764
3506338	2044	5781	108358	111745	-	-	EPHA5	PTPN11	CEK7|EHK-1|EHK1|EK7|HEK7|TYRO4	BPTP3|CFC|NS1|PTP-1D|PTP2C|SH-PTP2|SH-PTP3|SHP2	Proximity Label-MS	physical	Salokas K (2022)	PUBMED:35384245	9606	9606	High Throughput	0	-	Proximity Label-MS was carried out to identify high confidence protein interactors with a BFDR of less than or equal to 0.05 (BFDR score reported)	-	BIOGRID	P54756	B7ZKJ3|F8VP57|Q59FT4|B7ZKW7|F8W9W0	NP_004430|NP_872272|NP_001305690|NP_001268695|NP_001268694|NP_001268696	Q06124	-	NP_001361554|NP_001317366|NP_002825|NP_542168	-	-	-	-	-	-	Homo sapiens	Homo sapiens	P54756
3506442	2045	5781	108359	111745	-	-	EPHA7	PTPN11	EHK-3|EHK3|EK11|HEK11	BPTP3|CFC|NS1|PTP-1D|PTP2C|SH-PTP2|SH-PTP3|SHP2	Proximity Label-MS	physical	Salokas K (2022)	PUBMED:35384245	9606	9606	High Throughput	0	-	Proximity Label-MS was carried out to identify high confidence protein interactors with a BFDR of less than or equal to 0.05 (BFDR score reported)	-	BIOGRID	Q15375	-	NP_004431|NP_001363399|NP_001363394|NP_001363395|NP_001275558|NP_001275559	Q06124	-	NP_001361554|NP_001317366|NP_002825|NP_542168	-	-	-	-	-	-	Homo sapiens	Homo sapiens	Q15375
3506612	2260	5781	108551	111745	-	-	FGFR1	PTPN11	BFGFR|CD331|CEK|FGFBR|FGFR-1|FLG|FLT-2|FLT2|HBGFR|HH2|HRTFDS|KAL2|N-SAM|OGD|bFGF-R-1	BPTP3|CFC|NS1|PTP-1D|PTP2C|SH-PTP2|SH-PTP3|SHP2	Proximity Label-MS	physical	Salokas K (2022)	PUBMED:35384245	9606	9606	High Throughput	0	-	Proximity Label-MS was carried out to identify high confidence protein interactors with a BFDR of less than or equal to 0.05 (BFDR score reported)	-	BIOGRID	P11362	-	NP_075598|NP_075593|NP_075594|NP_001167538|NP_056934|NP_001167536|NP_001167537|NP_001167534|NP_001167535	Q06124	-	NP_001361554|NP_001317366|NP_002825|NP_542168	-	-	-	-	-	-	Homo sapiens	Homo sapiens	P11362
3506842	2263	5781	108554	111745	-	-	FGFR2	PTPN11	BBDS|BEK|BFR-1|CD332|CEK3|CFD1|ECT1|JWS|K-SAM|KGFR|TK14|TK25	BPTP3|CFC|NS1|PTP-1D|PTP2C|SH-PTP2|SH-PTP3|SHP2	Proximity Label-MS	physical	Salokas K (2022)	PUBMED:35384245	9606	9606	High Throughput	0.04	-	Proximity Label-MS was carried out to identify high confidence protein interactors with a BFDR of less than or equal to 0.05 (BFDR score reported)	-	BIOGRID	P21802	D3DRD5|D2CGD1	NP_000132|NP_075259|NP_075418|NP_001138389|NP_001138388|NP_001138390|NP_001138386|NP_001138385|NP_001138387|NP_001138391	Q06124	-	NP_001361554|NP_001317366|NP_002825|NP_542168	-	-	-	-	-	-	Homo sapiens	Homo sapiens	P21802
3507016	2261	5781	108552	111745	-	-	FGFR3	PTPN11	ACH|CD333|CEK2|HSFGFR3EX|JTK4	BPTP3|CFC|NS1|PTP-1D|PTP2C|SH-PTP2|SH-PTP3|SHP2	Proximity Label-MS	physical	Salokas K (2022)	PUBMED:35384245	9606	9606	High Throughput	0.02	-	Proximity Label-MS was carried out to identify high confidence protein interactors with a BFDR of less than or equal to 0.05 (BFDR score reported)	-	BIOGRID	P22607	Q0IJ44|X5D2G8	NP_000133|NP_075254|NP_001156685	Q06124	-	NP_001361554|NP_001317366|NP_002825|NP_542168	-	-	-	-	-	-	Homo sapiens	Homo sapiens	P22607
3507690	3480	5781	109701	111745	-	-	IGF1R	PTPN11	CD221|IGFIR|IGFR|JTK13	BPTP3|CFC|NS1|PTP-1D|PTP2C|SH-PTP2|SH-PTP3|SHP2	Proximity Label-MS	physical	Salokas K (2022)	PUBMED:35384245	9606	9606	High Throughput	0.01	-	Proximity Label-MS was carried out to identify high confidence protein interactors with a BFDR of less than or equal to 0.05 (BFDR score reported)	-	BIOGRID	P08069	C9J5X1	NP_000866|NP_001278787	Q06124	-	NP_001361554|NP_001317366|NP_002825|NP_542168	-	-	-	-	-	-	Homo sapiens	Homo sapiens	P08069
3508099	3643	5781	109854	111745	-	-	INSR	PTPN11	CD220|HHF5	BPTP3|CFC|NS1|PTP-1D|PTP2C|SH-PTP2|SH-PTP3|SHP2	Proximity Label-MS	physical	Salokas K (2022)	PUBMED:35384245	9606	9606	High Throughput	0.01	-	Proximity Label-MS was carried out to identify high confidence protein interactors with a BFDR of less than or equal to 0.05 (BFDR score reported)	-	BIOGRID	P06213	-	NP_000199|NP_001073285	Q06124	-	NP_001361554|NP_001317366|NP_002825|NP_542168	-	-	-	-	-	-	Homo sapiens	Homo sapiens	P06213
3508587	4058	5781	110236	111745	-	-	LTK	PTPN11	TYK1	BPTP3|CFC|NS1|PTP-1D|PTP2C|SH-PTP2|SH-PTP3|SHP2	Proximity Label-MS	physical	Salokas K (2022)	PUBMED:35384245	9606	9606	High Throughput	0	-	Proximity Label-MS was carried out to identify high confidence protein interactors with a BFDR of less than or equal to 0.05 (BFDR score reported)	-	BIOGRID	P29376	A0A024R9Q5	NP_996844|NP_002335|NP_001129157	Q06124	-	NP_001361554|NP_001317366|NP_002825|NP_542168	-	-	-	-	-	-	Homo sapiens	Homo sapiens	P29376
3508795	4914	5781	110969	111745	-	-	NTRK1	PTPN11	MTC|TRK|TRK1|TRKA|Trk-A|p140-TrkA	BPTP3|CFC|NS1|PTP-1D|PTP2C|SH-PTP2|SH-PTP3|SHP2	Proximity Label-MS	physical	Salokas K (2022)	PUBMED:35384245	9606	9606	High Throughput	0	-	Proximity Label-MS was carried out to identify high confidence protein interactors with a BFDR of less than or equal to 0.05 (BFDR score reported)	-	BIOGRID	P04629	X5DR71	NP_001007793|NP_002520|NP_001012331	Q06124	-	NP_001361554|NP_001317366|NP_002825|NP_542168	-	-	-	-	-	-	Homo sapiens	Homo sapiens	P04629
3508989	4915	5781	110970	111745	RP11-263K15.1	-	NTRK2	PTPN11	GP145-TrkB|TRKB|trk-B	BPTP3|CFC|NS1|PTP-1D|PTP2C|SH-PTP2|SH-PTP3|SHP2	Proximity Label-MS	physical	Salokas K (2022)	PUBMED:35384245	9606	9606	High Throughput	0.01	-	Proximity Label-MS was carried out to identify high confidence protein interactors with a BFDR of less than or equal to 0.05 (BFDR score reported)	-	BIOGRID	Q16620	Q548C2|Q5VWE5|A0A024R230	NP_001356465|NP_001018076|NP_001018074|NP_001018075|NP_001356462|NP_001356463|NP_001356461|NP_001356464|NP_006171|NP_001007098|NP_001278866	Q06124	-	NP_001361554|NP_001317366|NP_002825|NP_542168	-	-	-	-	-	-	Homo sapiens	Homo sapiens	Q16620
3509434	4916	5781	110971	111745	-	-	NTRK3	PTPN11	TRKC|gp145(trkC)	BPTP3|CFC|NS1|PTP-1D|PTP2C|SH-PTP2|SH-PTP3|SHP2	Affinity Capture-MS	physical	Salokas K (2022)	PUBMED:35384245	9606	9606	High Throughput	0.04	-	Affinity Capture-MS was carried out to identify high confidence protein interactors with a BFDR of less than or equal to 0.05 (BFDR score reported)	-	BIOGRID	Q16288	X5DNW6|Q96CY4|X5D2R1|X5D7M5	NP_002521|NP_001307064|NP_001362739|NP_001012338|NP_001362740|NP_001362741|NP_001230030|NP_001007157	Q06124	-	NP_001361554|NP_001317366|NP_002825|NP_542168	-	-	-	-	-	-	Homo sapiens	Homo sapiens	Q16288
3510045	4916	5781	110971	111745	-	-	NTRK3	PTPN11	TRKC|gp145(trkC)	BPTP3|CFC|NS1|PTP-1D|PTP2C|SH-PTP2|SH-PTP3|SHP2	Proximity Label-MS	physical	Salokas K (2022)	PUBMED:35384245	9606	9606	High Throughput	0	-	Proximity Label-MS was carried out to identify high confidence protein interactors with a BFDR of less than or equal to 0.05 (BFDR score reported)	-	BIOGRID	Q16288	X5DNW6|Q96CY4|X5D2R1|X5D7M5	NP_002521|NP_001307064|NP_001362739|NP_001012338|NP_001362740|NP_001362741|NP_001230030|NP_001007157	Q06124	-	NP_001361554|NP_001317366|NP_002825|NP_542168	-	-	-	-	-	-	Homo sapiens	Homo sapiens	Q16288
3510969	5156	5781	111182	111745	-	-	PDGFRA	PTPN11	CD140A|PDGFR-2|PDGFR2|RHEPDGFRA	BPTP3|CFC|NS1|PTP-1D|PTP2C|SH-PTP2|SH-PTP3|SHP2	Proximity Label-MS	physical	Salokas K (2022)	PUBMED:35384245	9606	9606	High Throughput	0	-	Proximity Label-MS was carried out to identify high confidence protein interactors with a BFDR of less than or equal to 0.05 (BFDR score reported)	-	BIOGRID	P16234	-	NP_006197	Q06124	-	NP_001361554|NP_001317366|NP_002825|NP_542168	-	-	-	-	-	-	Homo sapiens	Homo sapiens	P16234
3511078	6259	5781	112171	111745	-	-	RYK	PTPN11	D3S3195|JTK5|JTK5A|RYK1	BPTP3|CFC|NS1|PTP-1D|PTP2C|SH-PTP2|SH-PTP3|SHP2	Proximity Label-MS	physical	Salokas K (2022)	PUBMED:35384245	9606	9606	High Throughput	0.03	-	Proximity Label-MS was carried out to identify high confidence protein interactors with a BFDR of less than or equal to 0.05 (BFDR score reported)	-	BIOGRID	P34925	Q8WTZ8|A0A087WUK1|Q59FQ5	NP_001005861|NP_002949	Q06124	-	NP_001361554|NP_001317366|NP_002825|NP_542168	-	-	-	-	-	-	Homo sapiens	Homo sapiens	P34925
3511237	55359	5781	120638	111745	-	-	STYK1	PTPN11	NOK|SuRTK106	BPTP3|CFC|NS1|PTP-1D|PTP2C|SH-PTP2|SH-PTP3|SHP2	Proximity Label-MS	physical	Salokas K (2022)	PUBMED:35384245	9606	9606	High Throughput	0	-	Proximity Label-MS was carried out to identify high confidence protein interactors with a BFDR of less than or equal to 0.05 (BFDR score reported)	-	BIOGRID	Q6J9G0	-	NP_060893	Q06124	-	NP_001361554|NP_001317366|NP_002825|NP_542168	-	-	-	-	-	-	Homo sapiens	Homo sapiens	Q6J9G0
3522740	440730	5781	136847	111745	-	-	TRIM67	PTPN11	TNL	BPTP3|CFC|NS1|PTP-1D|PTP2C|SH-PTP2|SH-PTP3|SHP2	Affinity Capture-MS	physical	Demirdizen E (2022)	PUBMED:36215168	9606	9606	High Throughput	-	-	-	-	BIOGRID	Q6ZTA4	-	NP_001287818|NP_001004342	Q06124	-	NP_001361554|NP_001317366|NP_002825|NP_542168	-	-	-	-	-	-	Homo sapiens	Homo sapiens	Q6ZTA4
3541129	55709	5781	120833	111745	-	-	KBTBD4	PTPN11	BKLHD4|HSPC252	BPTP3|CFC|NS1|PTP-1D|PTP2C|SH-PTP2|SH-PTP3|SHP2	Proximity Label-MS	physical	Chagraoui J (2021)	PUBMED:33417871	9606	9606	High Throughput	-	-	-	-	BIOGRID	Q9NVX7	-	NP_001305645|NP_001305647|NP_001305646|NP_001305648|NP_001305649|NP_001305651|NP_001305650|NP_001305653|NP_001305652|NP_060565|NP_001305654|NP_057590	Q06124	-	NP_001361554|NP_001317366|NP_002825|NP_542168	-	-	-	-	-	-	Homo sapiens	Homo sapiens	Q9NVX7
3557774	8766	5781	114299	111745	-	-	RAB11A	PTPN11	YL8	BPTP3|CFC|NS1|PTP-1D|PTP2C|SH-PTP2|SH-PTP3|SHP2	Proximity Label-MS	physical	Wilson B (2023)	PUBMED:37232246	9606	9606	High Throughput	-	-	BioID|Greater than 2-fold enrichment, at least two unique peptides, in at least three of four repeats|Prey protein is part of longlist	-	BIOGRID	P62491	A0A024R5Z8	NP_004654|NP_001193765	Q06124	-	NP_001361554|NP_001317366|NP_002825|NP_542168	-	-	-	-	-	-	Homo sapiens	Homo sapiens	P62491
3558050	57111	5781	121377	111745	-	-	RAB25	PTPN11	CATX-8|RAB11C	BPTP3|CFC|NS1|PTP-1D|PTP2C|SH-PTP2|SH-PTP3|SHP2	Proximity Label-MS	physical	Wilson B (2023)	PUBMED:37232246	9606	9606	High Throughput	-	-	BioID|Greater than 2-fold enrichment, at least two unique peptides, in at least three of four repeats|Prey protein is part of longlist	-	BIOGRID	P57735	-	NP_065120	Q06124	-	NP_001361554|NP_001317366|NP_002825|NP_542168	-	-	-	-	-	-	Homo sapiens	Homo sapiens	P57735
3558739	43740575	5781	4383847	111745	GU280_gp10	-	N	PTPN11	nuc|nucleocapsid|SARS-CoV2 N|N protein|ncap|SARS-CoV-2 N|Nucleoprotein|NCAP_SARS2|PRO_0000449656	BPTP3|CFC|NS1|PTP-1D|PTP2C|SH-PTP2|SH-PTP3|SHP2	Affinity Capture-RNA	physical	Whitworth IT (2023)	DOI:10.1101/2023.05.15.540806	2697049	9606	High Throughput	-	-	8 hours post infection (8-hpi) with SARS-CoV-2|SARS-CoV-2 RNA and human protein interaction in Huh7+AT cells modified to express the SARS-CoV-2 receptor ACE2 and entry co-factor TMPRSS2.	-	BIOGRID	P0DTC9	-	YP_009724397	Q06124	-	NP_001361554|NP_001317366|NP_002825|NP_542168	-	-	-	-	-	-	Severe acute respiratory syndrome coronavirus 2	Homo sapiens	P0DTC9
3572011	57721	5781	121744	111745	-	-	METTL14	PTPN11	-	BPTP3|CFC|NS1|PTP-1D|PTP2C|SH-PTP2|SH-PTP3|SHP2	Affinity Capture-MS	physical	Zeng ZC (2023)	PUBMED:36597993	9606	9606	High Throughput	-	-	-	-	BIOGRID	Q9HCE5	-	NP_066012	Q06124	-	NP_001361554|NP_001317366|NP_002825|NP_542168	-	-	-	-	-	-	Homo sapiens	Homo sapiens	Q9HCE5
3575415	5621	5781	111606	111745	RP5-1068H6.2	-	PRNP	PTPN11	ASCR|AltPrP|CD230|CJD|GSS|KURU|PRIP|PrP|PrP27-30|PrP33-35C|PrPc|p27-30	BPTP3|CFC|NS1|PTP-1D|PTP2C|SH-PTP2|SH-PTP3|SHP2	Affinity Capture-MS	physical	Li H (2022)	PUBMED:36543142	9606	9606	Low Throughput	-	-	-	-	BIOGRID	P04156|F7VJQ1	Q53YK7	NP_001073592|NP_000302|NP_001073590|NP_001073591|NP_898902|NP_001258490	Q06124	-	NP_001361554|NP_001317366|NP_002825|NP_542168	-	-	-	-	-	-	Homo sapiens	Homo sapiens	P04156|F7VJQ1
3578092	19330	5781	202536	111745	-	-	Rab18	PTPN11	AA959686	BPTP3|CFC|NS1|PTP-1D|PTP2C|SH-PTP2|SH-PTP3|SHP2	Proximity Label-MS	physical	Kiss RS (2023)	PUBMED:37774976	10090	9606	High Throughput	-	-	BioID|HeLa cells|Presence in 2 or more replicate experiments|TRAPPII-null:wild-type intensity ratio less than or equal to 0.5, indicator of true effector	-	BIOGRID	P35293	Q0PD38	NP_001265376|NP_851415	Q06124	-	NP_001361554|NP_001317366|NP_002825|NP_542168	-	-	-	-	-	-	Mus musculus	Homo sapiens	P35293
3629898	868	5781	107316	111745	Nbla00127	-	CBLB	PTPN11	Cbl-b|RNF56	BPTP3|CFC|NS1|PTP-1D|PTP2C|SH-PTP2|SH-PTP3|SHP2	Affinity Capture-Western	physical	Wu M (2023)	PUBMED:36634415	9606	9606	Low Throughput	-	-	-	-	BIOGRID	Q13191	B3KSS7	NP_001308751|NP_001308740|NP_001308717|NP_001308742|NP_001308737|NP_001308720|NP_001308723|NP_001308735|NP_001308722|NP_001308728|NP_001308736|NP_001308745|NP_001308719|NP_001308718|NP_733762|NP_001308749|NP_001308715|NP_001308726|NP_001308727|NP_001308724|NP_001308725	Q06124	-	NP_001361554|NP_001317366|NP_002825|NP_542168	-	-	-	-	-	-	Homo sapiens	Homo sapiens	Q13191
3629899	5781	3206	111745	109446	-	-	PTPN11	HOXA10	BPTP3|CFC|NS1|PTP-1D|PTP2C|SH-PTP2|SH-PTP3|SHP2	HOX1|HOX1.8|HOX1H|PL	Affinity Capture-Western	physical	Wu M (2023)	PUBMED:36634415	9606	9606	Low Throughput	-	-	-	-	BIOGRID	Q06124	-	NP_001361554|NP_001317366|NP_002825|NP_542168	P31260	-	NP_061824	-	-	-	-	-	-	Homo sapiens	Homo sapiens	P31260
3631227	6117	5781	112037	111745	-	-	RPA1	PTPN11	HSSB|MST075|REPA1|RF-A|RP-A|RPA70	BPTP3|CFC|NS1|PTP-1D|PTP2C|SH-PTP2|SH-PTP3|SHP2	Proximity Label-MS	physical	Gall-Duncan T (2023)	PUBMED:37827155	9606	9606	High Throughput	-	-	>5 log2-fold enrichment and p value < 0.01 versus untransfected controls|BioID|HU treated HEK293T cells (9.0271 log2-fold enrichment)|Untreated HEK293T cells (9.1262 log2-fold enrichment)	-	BIOGRID	P27694	-	NP_002936|NP_001342049|NP_001342050	Q06124	-	NP_001361554|NP_001317366|NP_002825|NP_542168	-	-	-	-	-	-	Homo sapiens	Homo sapiens	P27694
3633673	6118	5781	112038	111745	RP4-547C9.3	-	RPA2	PTPN11	REPA2|RP-A p32|RP-A p34|RPA32	BPTP3|CFC|NS1|PTP-1D|PTP2C|SH-PTP2|SH-PTP3|SHP2	Proximity Label-MS	physical	Gall-Duncan T (2023)	PUBMED:37827155	9606	9606	High Throughput	-	-	>5 log2-fold enrichment and p value < 0.01 versus untransfected controls|BioID|HU treated HEK293T cells (9.5389 log2-fold enrichment)|Untreated HEK293T cells (10.8708 log2-fold enrichment)	-	BIOGRID	P15927	B4DUL2	NP_001342057|NP_002937|NP_001284487|NP_001342058|NP_001273005	Q06124	-	NP_001361554|NP_001317366|NP_002825|NP_542168	-	-	-	-	-	-	Homo sapiens	Homo sapiens	P15927
3636556	6119	5781	112039	111745	-	-	RPA3	PTPN11	REPA3	BPTP3|CFC|NS1|PTP-1D|PTP2C|SH-PTP2|SH-PTP3|SHP2	Proximity Label-MS	physical	Gall-Duncan T (2023)	PUBMED:37827155	9606	9606	High Throughput	-	-	>5 log2-fold enrichment and p value < 0.01 versus untransfected controls|BioID|HU treated HEK293T cells (7.382 log2-fold enrichment)|Untreated HEK293T cells (9.3765 log2-fold enrichment)	-	BIOGRID	P35244	A4D105	NP_002938	Q06124	-	NP_001361554|NP_001317366|NP_002825|NP_542168	-	-	-	-	-	-	Homo sapiens	Homo sapiens	P35244
3647462	7328	5781	113176	111745	-	-	UBE2H	PTPN11	E2-20K|GID3|UBC8|UBCH|UBCH2	BPTP3|CFC|NS1|PTP-1D|PTP2C|SH-PTP2|SH-PTP3|SHP2	Affinity Capture-MS	physical	Chrustowicz J (2024)	PUBMED:38113892	9606	9606	High Throughput	-	-	-	-	BIOGRID	P62256	A4D1L5	NP_003335|NP_001189427|NP_874356	Q06124	-	NP_001361554|NP_001317366|NP_002825|NP_542168	-	-	-	-	-	-	Homo sapiens	Homo sapiens	P62256
3654041	25937	5781	117434	111745	-	-	WWTR1	PTPN11	TAZ	BPTP3|CFC|NS1|PTP-1D|PTP2C|SH-PTP2|SH-PTP3|SHP2	Proximity Label-MS	physical	Zhang H (2024)	PUBMED:38280479	9606	9606	High Throughput	-	-	BioID|Interaction is part of the TAZ interactome in total cells	-	BIOGRID	Q9GZV5	-	NP_056287|NP_001335291|NP_001161750|NP_001161752	Q06124	-	NP_001361554|NP_001317366|NP_002825|NP_542168	-	-	-	-	-	-	Homo sapiens	Homo sapiens	Q9GZV5
3660615	5781	6774	111745	112651	-	-	PTPN11	STAT3	BPTP3|CFC|NS1|PTP-1D|PTP2C|SH-PTP2|SH-PTP3|SHP2	ADMIO|APRF|HIES	Affinity Capture-Western	physical	Sheu ML (2022)	PUBMED:36362294	9606	9606	Low Throughput	-	-	phospho-STAT3	-	BIOGRID	Q06124	-	NP_001361554|NP_001317366|NP_002825|NP_542168	P40763	-	NP_644805|NP_003141|NP_001356447|NP_001356443|NP_001371920|NP_001371913|NP_001371917|NP_001356445|NP_001356446|NP_998827|NP_001371915|NP_001371914|NP_001356442|NP_001371918|NP_001371919|NP_001371921|NP_001371922|NP_001371916|NP_001356448|NP_001356449|NP_001356441	-	-	-	-	-	-	Homo sapiens	Homo sapiens	P40763
3677559	23603	5781	117136	111745	-	-	CORO1C	PTPN11	HCRNN4	BPTP3|CFC|NS1|PTP-1D|PTP2C|SH-PTP2|SH-PTP3|SHP2	Cross-Linking-MS (XL-MS)	physical	Wheat A (2021)	PUBMED:34349018	9606	9606	High Throughput	-	-	In vivo cross-linking-mass spectrometry (XL-MS) was carried out in HEK-293 cells using the cross-linking reagent Alkyne-A-DSBSO (Azide/Alkyne-tagged, acid-cleavable disuccinimidyl bissulfoxide). High confidence protein interactions were identified based on cross-linked peptides having an FDR < 1%.	-	BIOGRID	Q9ULV4	A0A024RBI5	NP_001098707|NP_055140|NP_001263400	Q06124	-	NP_001361554|NP_001317366|NP_002825|NP_542168	-	-	-	-	-	-	Homo sapiens	Homo sapiens	Q9ULV4
3678666	4750	5781	110825	111745	-	-	NEK1	PTPN11	NY-REN-55|SRPS2|SRPS2A|SRTD6	BPTP3|CFC|NS1|PTP-1D|PTP2C|SH-PTP2|SH-PTP3|SHP2	Cross-Linking-MS (XL-MS)	physical	Wheat A (2021)	PUBMED:34349018	9606	9606	High Throughput	-	-	In vivo cross-linking-mass spectrometry (XL-MS) was carried out in HEK-293 cells using the cross-linking reagent Alkyne-A-DSBSO (Azide/Alkyne-tagged, acid-cleavable disuccinimidyl bissulfoxide). High confidence protein interactions were identified based on cross-linked peptides having an FDR < 1%.	-	BIOGRID	Q96PY6	Q5JXL9	NP_001361349|NP_001361348|NP_001361347|NP_001361350|NP_036356|NP_001186326|NP_001186327|NP_001186328|NP_001186329	Q06124	-	NP_001361554|NP_001317366|NP_002825|NP_542168	-	-	-	-	-	-	Homo sapiens	Homo sapiens	Q96PY6
3678955	2023	5781	108338	111745	-	-	ENO1	PTPN11	ENO1L1|MPB1|NNE|PPH	BPTP3|CFC|NS1|PTP-1D|PTP2C|SH-PTP2|SH-PTP3|SHP2	Cross-Linking-MS (XL-MS)	physical	Wheat A (2021)	PUBMED:34349018	9606	9606	High Throughput	-	-	In vivo cross-linking-mass spectrometry (XL-MS) was carried out in HEK-293 cells using the cross-linking reagent Alkyne-A-DSBSO (Azide/Alkyne-tagged, acid-cleavable disuccinimidyl bissulfoxide). High confidence protein interactions were identified based on cross-linked peptides having an FDR < 1%.	-	BIOGRID	P06733	A0A024R4F1|E2DRY6	NP_001188412|NP_001419|NP_001340275	Q06124	-	NP_001361554|NP_001317366|NP_002825|NP_542168	-	-	-	-	-	-	Homo sapiens	Homo sapiens	P06733
3679972	60	5781	106575	111745	-	-	ACTB	PTPN11	BRWS1|PS1TP5BP1	BPTP3|CFC|NS1|PTP-1D|PTP2C|SH-PTP2|SH-PTP3|SHP2	Cross-Linking-MS (XL-MS)	physical	Wheat A (2021)	PUBMED:34349018	9606	9606	High Throughput	-	-	In vivo cross-linking-mass spectrometry (XL-MS) was carried out in HEK-293 cells using the cross-linking reagent Alkyne-A-DSBSO (Azide/Alkyne-tagged, acid-cleavable disuccinimidyl bissulfoxide). High confidence protein interactions were identified based on cross-linked peptides having an FDR < 1%.	-	BIOGRID	P60709	Q1KLZ0|B3KWQ3	NP_001092	Q06124	-	NP_001361554|NP_001317366|NP_002825|NP_542168	-	-	-	-	-	-	Homo sapiens	Homo sapiens	P60709
3700664	84464	5781	124097	111745	-	-	SLX4	PTPN11	BTBD12|FANCP|MUS312	BPTP3|CFC|NS1|PTP-1D|PTP2C|SH-PTP2|SH-PTP3|SHP2	Affinity Capture-MS	physical	Alghoul E (2023)	PUBMED:37059091	9606	9606	Low Throughput	-	-	-	-	BIOGRID	Q8IY92	-	NP_115820	Q06124	-	NP_001361554|NP_001317366|NP_002825|NP_542168	-	-	-	-	-	-	Homo sapiens	Homo sapiens	Q8IY92
3728918	26135	5781	117571	111745	CGI-55	-	SERBP1	PTPN11	CHD3IP|HABP4L|PAI-RBP1|PAIRBP1	BPTP3|CFC|NS1|PTP-1D|PTP2C|SH-PTP2|SH-PTP3|SHP2	Affinity Capture-MS	physical	Wang F (2023)	PUBMED:37223481	9606	9606	Low Throughput	-	-	-	-	BIOGRID	Q8NC51	Q5VU21|Q63HR1	NP_001018077|NP_056455|NP_001018078|NP_001018079	Q06124	-	NP_001361554|NP_001317366|NP_002825|NP_542168	-	-	-	-	-	-	Homo sapiens	Homo sapiens	Q8NC51
3738526	3738	5781	109941	111745	RP11-284N8.3	-	KCNA3	PTPN11	HGK5|HLK3|HPCN3|HUKIII|KV1.3|MK3|PCN3	BPTP3|CFC|NS1|PTP-1D|PTP2C|SH-PTP2|SH-PTP3|SHP2	Proximity Label-MS	physical	Prosdocimi E (2024)	PUBMED:39231216	9606	9606	High Throughput	-	-	BioID|Hit proteins have a ratio greater than 2 [log2 fold change (FC) greater than 1] and a false discovery rate (FDR) less than 0.05	-	BIOGRID	P22001	-	NP_002223	Q06124	-	NP_001361554|NP_001317366|NP_002825|NP_542168	-	-	-	-	-	-	Homo sapiens	Homo sapiens	P22001
3738854	3738	5781	109941	111745	RP11-284N8.3	-	KCNA3	PTPN11	HGK5|HLK3|HPCN3|HUKIII|KV1.3|MK3|PCN3	BPTP3|CFC|NS1|PTP-1D|PTP2C|SH-PTP2|SH-PTP3|SHP2	Affinity Capture-MS	physical	Prosdocimi E (2024)	PUBMED:39231216	9606	9606	High Throughput	-	-	-	-	BIOGRID	P22001	-	NP_002223	Q06124	-	NP_001361554|NP_001317366|NP_002825|NP_542168	-	-	-	-	-	-	Homo sapiens	Homo sapiens	P22001
3743561	43740568	5781	4383848	111745	GU280_gp02	-	S	PTPN11	spike|SARS-CoV2 S|SARS-CoV2 spike|S protein|surface|SARS-CoV-2 spike|SARS-CoV-2 S|SPIKE_SARS2|PRO_0000449646	BPTP3|CFC|NS1|PTP-1D|PTP2C|SH-PTP2|SH-PTP3|SHP2	Affinity Capture-MS	physical	Monaco V (2024)	PUBMED:39147351	2697049	9606	High Throughput	-	-	HEK-293T cells	-	BIOGRID	P0DTC2	-	YP_009724390	Q06124	-	NP_001361554|NP_001317366|NP_002825|NP_542168	-	-	-	-	-	-	Severe acute respiratory syndrome coronavirus 2	Homo sapiens	P0DTC2
3770060	238	5781	106739	111745	-	-	ALK	PTPN11	CD246|NBLST3	BPTP3|CFC|NS1|PTP-1D|PTP2C|SH-PTP2|SH-PTP3|SHP2	Proximity Label-MS	physical	Uckun E (2021)	PUBMED:34273398	9606	9606	High Throughput	-	-	BioID|SK-N-BE(2).ALK-BirA cells|Significant interactions (pval less than 0.05 and FC greater than 1.25 and PSMs greater than 2)	-	BIOGRID	Q9UM73	B6D4Y2	NP_004295	Q06124	-	NP_001361554|NP_001317366|NP_002825|NP_542168	-	-	-	-	-	-	Homo sapiens	Homo sapiens	Q9UM73
3770159	238	5781	106739	111745	-	-	ALK	PTPN11	CD246|NBLST3	BPTP3|CFC|NS1|PTP-1D|PTP2C|SH-PTP2|SH-PTP3|SHP2	Affinity Capture-Western	physical	Uckun E (2021)	PUBMED:34273398	9606	9606	Low Throughput	-	-	-	-	BIOGRID	Q9UM73	B6D4Y2	NP_004295	Q06124	-	NP_001361554|NP_001317366|NP_002825|NP_542168	-	-	-	-	-	-	Homo sapiens	Homo sapiens	Q9UM73
3770160	5781	238	111745	106739	-	-	PTPN11	ALK	BPTP3|CFC|NS1|PTP-1D|PTP2C|SH-PTP2|SH-PTP3|SHP2	CD246|NBLST3	Reconstituted Complex	physical	Uckun E (2021)	PUBMED:34273398	9606	9606	Low Throughput	-	-	-	-	BIOGRID	Q06124	-	NP_001361554|NP_001317366|NP_002825|NP_542168	Q9UM73	B6D4Y2	NP_004295	-	-	-	-	-	-	Homo sapiens	Homo sapiens	Q9UM73
3777515	43740575	5781	4383847	111745	GU280_gp10	-	N	PTPN11	nuc|nucleocapsid|SARS-CoV2 N|N protein|ncap|SARS-CoV-2 N|Nucleoprotein|NCAP_SARS2|PRO_0000449656	BPTP3|CFC|NS1|PTP-1D|PTP2C|SH-PTP2|SH-PTP3|SHP2	Affinity Capture-RNA	physical	Whitworth IT (2024)	PUBMED:38043095	2697049	9606	High Throughput	-	-	8 hrs PI|viral RNAs used to isolate proteins which were then identified through mass spec	-	BIOGRID	P0DTC9	-	YP_009724397	Q06124	-	NP_001361554|NP_001317366|NP_002825|NP_542168	-	-	-	-	-	-	Severe acute respiratory syndrome coronavirus 2	Homo sapiens	P0DTC9
3778592	5621	5781	111606	111745	RP5-1068H6.2	-	PRNP	PTPN11	ASCR|AltPrP|CD230|CJD|GSS|KURU|PRIP|PrP|PrP27-30|PrP33-35C|PrPc|p27-30	BPTP3|CFC|NS1|PTP-1D|PTP2C|SH-PTP2|SH-PTP3|SHP2	Affinity Capture-MS	physical	Shafiq M (2021)	PUBMED:33618749	9606	9606	High Throughput	-	-	-	-	BIOGRID	P04156|F7VJQ1	Q53YK7	NP_001073592|NP_000302|NP_001073590|NP_001073591|NP_898902|NP_001258490	Q06124	-	NP_001361554|NP_001317366|NP_002825|NP_542168	-	-	-	-	-	-	Homo sapiens	Homo sapiens	P04156|F7VJQ1
3785895	11073	5781	116256	111745	-	-	TOPBP1	PTPN11	TOP2BP1	BPTP3|CFC|NS1|PTP-1D|PTP2C|SH-PTP2|SH-PTP3|SHP2	Proximity Label-MS	physical	Frattini C (2021)	PUBMED:33503405	9606	9606	High Throughput	-	-	BioID	-	BIOGRID	Q92547	A0AV47|Q05BV8|A7E2X7	NP_008958	Q06124	-	NP_001361554|NP_001317366|NP_002825|NP_542168	-	-	-	-	-	-	Homo sapiens	Homo sapiens	Q92547

## Sheet: B. Proteins in TurboID
Gene Name	Protein Description	Protein Name	UniProtID	In BioGrid
PABPN1	Polyadenylate-binding protein 2	PABP2_HUMAN	Q86U42	No
MAPK1	Mitogen-activated protein kinase 1	MK01_HUMAN	P28482	No
RCC2	Protein RCC2	RCC2_HUMAN	Q9P258	No
EEF1E1	Eukaryotic translation elongation factor 1 epsilon-1	MCA3_HUMAN	O43324	No
SORD	Sorbitol dehydrogenase	DHSO_HUMAN	Q00796	No
SPCS2	Signal peptidase complex subunit 2	A0A087WUC6_HUMAN;SPCS2_HUMAN	A0A087WUC6;Q15005	No
PPP2R1A	Serine/threonine-protein phosphatase 2A 65 kDa regulatory subunit A alpha isoform	2AAA_HUMAN	P30153	No
EDC4	Enhancer of mRNA-decapping protein 4	EDC4_HUMAN	Q6P2E9	No
NUP88	Nuclear pore complex protein Nup88	NUP88_HUMAN	Q99567	No
HSPA1B;HSPA1A;HSPA1B	Heat shock 70 kDa protein 1B;Heat shock 70 kDa protein 1A;Heat shock 70 kDa protein 1B	A0A0G2JIW1_HUMAN;HS71A_HUMAN;HS71B_HUMAN	A0A0G2JIW1;P0DMV8;P0DMV9	No
MCCC1	Methylcrotonoyl-CoA carboxylase subunit alpha, mitochondrial""	MCCA_HUMAN	Q96RQ3	No
45911	Septin-11;Septin 11, isoform CRA_b;Septin-11""	D6RER5_HUMAN;D6RGI3_HUMAN;SEP11_HUMAN	D6RER5;D6RGI3;Q9NVA2	No
C8orf33	UPF0488 protein C8orf33	CH033_HUMAN	Q9H7E9	No
STIM1	Stromal interaction molecule 1	STIM1_HUMAN	Q13586	No
CSE1L	Exportin-2	XPO2_HUMAN	P55060	No
SNW1	SNW domain-containing protein 1	SNW1_HUMAN	Q13573	No
YBX1	Nuclease-sensitive element-binding protein 1	YBOX1_HUMAN	P67809	No
GCN1	eIF-2-alpha kinase activator GCN1	GCN1_HUMAN	Q92616	No
MAP1B	Microtubule-associated protein 1B	MAP1B_HUMAN	P46821	No
DHX9	ATP-dependent RNA helicase A	DHX9_HUMAN	Q08211	No
SVIL	Supervillin	SVIL_HUMAN	O95425	No
TCEB3	Elongin-A	A0A024RAC6_HUMAN	A0A024RAC6	No
GIGYF2	GRB10-interacting GYF protein 2	GGYF2_HUMAN	Q6Y7W6	No
HNRNPM	Heterogeneous nuclear ribonucleoprotein M	HNRPM_HUMAN	P52272	No
YWHAE	14-3-3 protein epsilon	1433E_HUMAN	P62258	No
KRT2	Keratin, type II cytoskeletal 2 epidermal""	K22E_HUMAN	P35908	No
SRRM2	Serine/arginine repetitive matrix protein 2	SRRM2_HUMAN	Q9UQ35	No
AKAP1	A-kinase anchor protein 1, mitochondrial""	AKAP1_HUMAN	Q92667	No
CCDC124	Coiled-coil domain-containing protein 124	CC124_HUMAN	Q96CT7	No
SRM	Spermidine synthase	SPEE_HUMAN	P19623	No
TMA7	Translation machinery-associated protein 7	TMA7_HUMAN	Q9Y2S6	No
EEF1G	Elongation factor 1-gamma	EF1G_HUMAN	P26641	No
RPLP1	60S acidic ribosomal protein P1	RLA1_HUMAN	P05386	No
PRRC2B	Protein PRRC2B	PRC2B_HUMAN	Q5JSZ5	No
MYO1B	Unconventional myosin-Ib	E9PDF6_HUMAN;MYO1B_HUMAN	E9PDF6;O43795	No
CCT2	T-complex protein 1 subunit beta	TCPB_HUMAN	P78371	No
RBM14	RNA-binding protein 14	RBM14_HUMAN	Q96PK6	No
TAF15	TATA-binding protein-associated factor 2N	RBP56_HUMAN	Q92804	No
FUS	RNA-binding protein FUS	FUS_HUMAN	P35637	No
PHB	Prohibitin	PHB_HUMAN	P35232	No
MYH14	Myosin-14	MYH14_HUMAN	Q7Z406	No
birA	Bifunctional ligase/repressor BirA	BIRA_ECOLI	P06709	No
CNOT3	CCR4-NOT transcription complex subunit 3	CNOT3_HUMAN	O75175	No
SPECC1L	Cytospin-A	CYTSA_HUMAN	Q69YQ0	No
CDK2	Cyclin-dependent kinase 2	G3V5T9_HUMAN;CDK2_HUMAN	G3V5T9;P24941	No
SHMT2	Serine hydroxymethyltransferase, mitochondrial""	GLYM_HUMAN	P34897	No
KRT19	Keratin, type I cytoskeletal 19""	K1C19_HUMAN	P08727	No
HARS	Histidine--tRNA ligase, cytoplasmic""	SYHC_HUMAN	P12081	No
XRN2	5'-3' exoribonuclease 2	XRN2_HUMAN	Q9H0D6	No
LIN7C	Protein lin-7 homolog C	LIN7C_HUMAN	Q9NUP9	No
SPTAN1	Spectrin alpha chain, non-erythrocytic 1""	SPTN1_HUMAN	Q13813	No
EPRS	Bifunctional glutamate/proline--tRNA ligase	SYEP_HUMAN	P07814	No
FASN	Fatty acid synthase	FAS_HUMAN	P49327	Yes
DCTPP1	dCTP pyrophosphatase 1	DCTP1_HUMAN	Q9H773	No
RPS25	40S ribosomal protein S25	RS25_HUMAN	P62851	No
NUP98	Nuclear pore complex protein Nup98-Nup96	NUP98_HUMAN	P52948	No
RPL32	60S ribosomal protein L32	F8W727_HUMAN;RL32_HUMAN	F8W727;P62910	No
NOLC1	Nucleolar and coiled-body phosphoprotein 1	NOLC1_HUMAN	Q14978	No
HADHB	Trifunctional enzyme subunit beta, mitochondrial""	ECHB_HUMAN	P55084	No
GPI	Glucose-6-phosphate isomerase	G6PI_HUMAN	P06744	No
TUBB6	Tubulin beta-6 chain	TBB6_HUMAN	Q9BUF5	No
CAD	CAD protein	PYR1_HUMAN	P27708	No
SPTBN1	Spectrin beta chain, non-erythrocytic 1""	SPTB2_HUMAN	Q01082	No
RAI14	Ankycorbin	RAI14_HUMAN	Q9P0K7	No
TMOD3	Tropomodulin-3	TMOD3_HUMAN	Q9NYL9	No
YES1	Tyrosine-protein kinase;Tyrosine-protein kinase Yes	J3QRU1_HUMAN;YES_HUMAN	J3QRU1;P07947	No
PGLS	6-phosphogluconolactonase	6PGL_HUMAN	O95336	No
ACIN1	Apoptotic chromatin condensation inducer in the nucleus	S4R3H4_HUMAN	S4R3H4	No
PPA1	Inorganic pyrophosphatase	IPYR_HUMAN	Q15181	Yes
NONO	Non-POU domain-containing octamer-binding protein	NONO_HUMAN	Q15233	No
LUZP1	Leucine zipper protein 1	LUZP1_HUMAN	Q86V48	No
NUP214	Nuclear pore complex protein Nup214	NU214_HUMAN	P35658	No
LSM12	Protein LSM12 homolog	LSM12_HUMAN	Q3MHD2	No
MTHFD1	C-1-tetrahydrofolate synthase, cytoplasmic""	C1TC_HUMAN	P11586	Yes
TRA2B	Transformer-2 protein homolog beta	TRA2B_HUMAN	P62995	No
RAN	GTP-binding nuclear protein Ran	B5MDF5_HUMAN;RAN_HUMAN	B5MDF5;P62826	No
EIF4B	Eukaryotic translation initiation factor 4B	E7EX17_HUMAN;IF4B_HUMAN	E7EX17;P23588	No
TRIM28	Transcription intermediary factor 1-beta	TIF1B_HUMAN	Q13263	No
MYO5A	Unconventional myosin-Va	MYO5A_HUMAN	Q9Y4I1	No
KANK1	KN motif and ankyrin repeat domain-containing protein 1	KANK1_HUMAN	Q14678	No
TCOF1	Treacle protein	TCOF_HUMAN	Q13428	No
FGFR1OP	FGFR1 oncogene partner	FR1OP_HUMAN	O95684	No
TLN1	Talin-1	TLN1_HUMAN	Q9Y490	No
SLC25A11	Mitochondrial 2-oxoglutarate/malate carrier protein	M2OM_HUMAN	Q02978	No
CEP131	Centrosomal protein of 131 kDa	CP131_HUMAN	Q9UPN4	No
MPRIP	Myosin phosphatase Rho-interacting protein	MPRIP_HUMAN	Q6WCQ1	No
MCCC2	Methylcrotonoyl-CoA carboxylase beta chain, mitochondrial""	MCCB_HUMAN	Q9HCC0	No
TMOD2	Tropomodulin-2	TMOD2_HUMAN	Q9NZR1	No
PRKAR2B	cAMP-dependent protein kinase type II-beta regulatory subunit	KAP3_HUMAN	P31323	No
NUP107	Nuclear pore complex protein Nup107	NU107_HUMAN	P57740	No
UBE2V1	Ubiquitin-conjugating enzyme E2 variant 1	UB2V1_HUMAN	Q13404	No
UBA1	Ubiquitin-like modifier-activating enzyme 1	UBA1_HUMAN	P22314	No
EDC3	Enhancer of mRNA-decapping protein 3	EDC3_HUMAN	Q96F86	No
45908	Septin-8	A0A087X142_HUMAN;A6NFQ9_HUMAN;A6NMH6_HUMAN;F8W8I8_HUMAN;SEPT8_HUMAN	A0A087X142;A6NFQ9;A6NMH6;F8W8I8;Q92599	No
HSPD1	60 kDa heat shock protein, mitochondrial""	CH60_HUMAN	P10809	Yes
KPNB1	Importin subunit beta-1	IMB1_HUMAN	Q14974	No
EWSR1	RNA-binding protein EWS	EWS_HUMAN	Q01844	No
MDH2	Malate dehydrogenase, mitochondrial""	MDHM_HUMAN	P40926	No
PDCD2L	Programmed cell death protein 2-like	PDD2L_HUMAN	Q9BRP1	No
ENAH	Protein enabled homolog	ENAH_HUMAN	Q8N8S7	No
ENO2	Gamma-enolase	ENOG_HUMAN	P09104	No
ENO1	Alpha-enolase	ENOA_HUMAN	P06733	Yes
ADD1	Alpha-adducin	ADDA_HUMAN	P35611	No
ACAT1	Acetyl-CoA acetyltransferase, mitochondrial""	THIL_HUMAN	P24752	No
FLOT1	Flotillin-1	FLOT1_HUMAN	O75955	No
LMNA	Prelamin-A/C	LMNA_HUMAN	P02545	No
SLC25A5	ADP/ATP translocase 2	ADT2_HUMAN	P05141	No
SLC25A4	ADP/ATP translocase 1	ADT1_HUMAN	P12235	No
UBTF	Nucleolar transcription factor 1	UBF1_HUMAN	P17480	No
ANXA1	Annexin A1	ANXA1_HUMAN	P04083	No
PGK1	Phosphoglycerate kinase 1	PGK1_HUMAN	P00558	No
RPL4	60S ribosomal protein L4	RL4_HUMAN	P36578	No
RAD50	DNA repair protein RAD50	RAD50_HUMAN	Q92878	No
LGALS1	Galectin-1	LEG1_HUMAN	P09382	No
PAICS	Multifunctional protein ADE2	PUR6_HUMAN	P22234	No
KLC2	Kinesin light chain 2	KLC2_HUMAN	Q9H0B6	No
WRAP73	WD repeat domain 8, isoform CRA_c;WD repeat-containing protein WRAP73""	A0A0A0MRV3_HUMAN;WRP73_HUMAN	A0A0A0MRV3;Q9P2S5	No
RPS3A	40S ribosomal protein S3a	RS3A_HUMAN	P61247	No
FLII	Protein flightless-1 homolog	FLII_HUMAN	Q13045	No
ATP1A1	Sodium/potassium-transporting ATPase subunit alpha-1	AT1A1_HUMAN	P05023	No
DKC1	H/ACA ribonucleoprotein complex subunit 4	DKC1_HUMAN	O60832	No
LRPPRC	Leucine-rich PPR motif-containing protein, mitochondrial""	LPPRC_HUMAN	P42704	Yes
ALDOA	Fructose-bisphosphate aldolase A	ALDOA_HUMAN	P04075	No
EIF5A	Eukaryotic translation initiation factor 5A-1	IF5A1_HUMAN	P63241	No
ETF1	Eukaryotic peptide chain release factor subunit 1	ERF1_HUMAN	P62495	No
SMTN	Smoothelin	SMTN_HUMAN	P53814	No
PC	Pyruvate carboxylase, mitochondrial""	PYC_HUMAN	P11498	No
MYH10	Myosin-10	MYH10_HUMAN	P35580	No
CAPZA1	F-actin-capping protein subunit alpha-1	CAZA1_HUMAN	P52907	No
EIF4H	Eukaryotic translation initiation factor 4H	IF4H_HUMAN	Q15056	No
PPP1CB	Serine/threonine-protein phosphatase PP1-beta catalytic subunit	PP1B_HUMAN	P62140	No
FARSA	Phenylalanine--tRNA ligase alpha subunit	SYFA_HUMAN	Q9Y285	No
RPS8	40S ribosomal protein S8	RS8_HUMAN	P62241	No
LIMA1	LIM domain and actin-binding protein 1	LIMA1_HUMAN	Q9UHB6	No
RPS18	40S ribosomal protein S18	RS18_HUMAN	P62269	No
AHNAK	Neuroblast differentiation-associated protein AHNAK	AHNK_HUMAN	Q09666	No
POLDIP3	Polymerase delta-interacting protein 3	PDIP3_HUMAN	Q9BY77	No
NPM1	Nucleophosmin	NPM_HUMAN	P06748	No
RBBP4	Histone-binding protein RBBP4	RBBP4_HUMAN	Q09028	No
ALYREF	THO complex subunit 4	THOC4_HUMAN	Q86V81	No
TMSB10	Thymosin beta-10	TYB10_HUMAN	P63313	No
CAPZA2	F-actin-capping protein subunit alpha-2	CAZA2_HUMAN	P47755	No
KRT17	Keratin, type I cytoskeletal 17""	K1C17_HUMAN	Q04695	No
KRT10	Keratin, type I cytoskeletal 10""	K1C10_HUMAN	P13645	No
CYCS	Cytochrome c	CYC_HUMAN	P99999	No
HSP90AA1	Heat shock protein HSP 90-alpha	HS90A_HUMAN	P07900	No
MAP4	Microtubule-associated protein	E7EVA0_HUMAN	E7EVA0	No
CALM2;CALM1;CALM2;CALM3	Calmodulin-2 (Fragment);Calmodulin-1;Calmodulin-2;Calmodulin-3	H0Y7A7_HUMAN;CALM1_HUMAN;CALM2_HUMAN;CALM3_HUMAN	H0Y7A7;P0DP23;P0DP24;P0DP25	No
RPS14	40S ribosomal protein S14	RS14_HUMAN	P62263	No
MCM7	DNA replication licensing factor MCM7	MCM7_HUMAN	P33993	No
KRT6C	Keratin, type II cytoskeletal 6C""	K2C6C_HUMAN	P48668	No
45909	Septin-9	SEPT9_HUMAN	Q9UHD8	No
GTPBP4	Nucleolar GTP-binding protein 1	NOG1_HUMAN	Q9BZE4	No
KRT1	Keratin, type II cytoskeletal 1""	K2C1_HUMAN	P04264	No
KRT8	Keratin, type II cytoskeletal 8""	K2C8_HUMAN	P05787	No
TUFM	Elongation factor Tu, mitochondrial""	EFTU_HUMAN	P49411	No
FLNA	Filamin-A	FLNA_HUMAN	P21333	No
ARL6IP4	ADP-ribosylation factor-like protein 6-interacting protein 4	F8WCT1_HUMAN	F8WCT1	No
RPS2	40S ribosomal protein S2	RS2_HUMAN	P15880	No
RPS12	40S ribosomal protein S12	RS12_HUMAN	P25398	No
RPL11	60S ribosomal protein L11	RL11_HUMAN	P62913	No
TPM1	Tropomyosin 1 (Alpha), isoform CRA_m""	H7BYY1_HUMAN	H7BYY1	No
ARHGDIA	Rho GDP-dissociation inhibitor 1	GDIR1_HUMAN	P52565	No
TPM4	Tropomyosin alpha-4 chain	TPM4_HUMAN	P67936	No
ATXN2L	Ataxin-2-like protein	ATX2L_HUMAN	Q8WWM7	No
PKM	Pyruvate kinase PKM	KPYM_HUMAN	P14618	No
FAM120A	Constitutive coactivator of PPAR-gamma-like protein 1	F120A_HUMAN	Q9NZB2	No
PRRC2C	Protein PRRC2C	E7EPN9_HUMAN	E7EPN9	No
MYH9	Myosin-9	MYH9_HUMAN	P35579	No
CTTN	Src substrate cortactin	SRC8_HUMAN	Q14247	No
FXR1	Fragile X mental retardation syndrome-related protein 1	FXR1_HUMAN	P51114	No
FUBP3	Far upstream element-binding protein 3	FUBP3_HUMAN	Q96I24	No
ARPC4	Actin-related protein 2/3 complex subunit 4	ARPC4_HUMAN	P59998	No
GAPDH	Glyceraldehyde-3-phosphate dehydrogenase	G3P_HUMAN	P04406	No
KPNA3	Importin subunit alpha-4	IMA4_HUMAN	O00505	No
BCAP31	B-cell receptor-associated protein 31	BAP31_HUMAN	P51572	No
EXOSC3	Exosome complex component RRP40	EXOS3_HUMAN	Q9NQT5	No
MYL6B	Myosin light chain 6B	MYL6B_HUMAN	P14649	No
ILF3	Interleukin enhancer-binding factor 3	ILF3_HUMAN	Q12906	Yes
PARP1	Poly [ADP-ribose] polymerase 1	PARP1_HUMAN	P09874	No
LRRFIP2	Leucine-rich repeat flightless-interacting protein 2	LRRF2_HUMAN	Q9Y608	No
ATAD3A	ATPase family AAA domain-containing protein 3A	ATD3A_HUMAN	Q9NVI7	No
EDF1	Endothelial differentiation-related factor 1	EDF1_HUMAN	O60869	No
DYNLRB1	Dynein light chain roadblock-type 1	DLRB1_HUMAN	Q9NP97	No
HNRNPU	Heterogeneous nuclear ribonucleoprotein U	HNRPU_HUMAN	Q00839	No
SF3B3	Splicing factor 3B subunit 3	SF3B3_HUMAN	Q15393	No
PCCA	Propionyl-CoA carboxylase alpha chain, mitochondrial""	PCCA_HUMAN	P05165	No
EIF4A1	Eukaryotic initiation factor 4A-I	IF4A1_HUMAN	P60842	No
RPL13A	60S ribosomal protein L13a	RL13A_HUMAN	P40429	No
CCT5	T-complex protein 1 subunit epsilon	TCPE_HUMAN	P48643	Yes
CCT4	T-complex protein 1 subunit delta	TCPD_HUMAN	P50991	Yes
PHGDH	D-3-phosphoglycerate dehydrogenase	SERA_HUMAN	O43175	No
DNAJC8	DnaJ homolog subfamily C member 8	DNJC8_HUMAN	O75937	No
PCCB	Propionyl-CoA carboxylase beta chain, mitochondrial""	PCCB_HUMAN	P05166	No
PA2G4	Proliferation-associated protein 2G4	PA2G4_HUMAN	Q9UQ80	No
OTUB1	Ubiquitin thioesterase;Ubiquitin thioesterase OTUB1	J3KR44_HUMAN;OTUB1_HUMAN	J3KR44;Q96FW1	No
FN3K	Fructosamine-3-kinase	FN3K_HUMAN	Q9H479	No
SRSF3	Serine/arginine-rich splicing factor 3	SRSF3_HUMAN	P84103	No
TCP1	T-complex protein 1 subunit alpha	TCPA_HUMAN	P17987	No
HDLBP	High density lipoprotein binding protein (Vigilin), isoform CRA_a""	A0A024R4E5_HUMAN	A0A024R4E5	No
EIF3A	Eukaryotic translation initiation factor 3 subunit A	EIF3A_HUMAN	Q14152	No
RPS20	40S ribosomal protein S20	RS20_HUMAN	P60866	No
RPLP0	60S acidic ribosomal protein P0	RLA0_HUMAN	P05388	No
GSTP1	Glutathione S-transferase P	GSTP1_HUMAN	P09211	No
EIF4G2	Eukaryotic translation initiation factor 4 gamma 2	IF4G2_HUMAN	P78344	No
MAPKAP1	Target of rapamycin complex 2 subunit MAPKAP1	SIN1_HUMAN	Q9BPZ7	No
RPL34	60S ribosomal protein L34	RL34_HUMAN	P49207	No
RPL3	60S ribosomal protein L3	RL3_HUMAN	P39023	No
RANGAP1	Ran GTPase-activating protein 1	RAGP1_HUMAN	P46060	No
SEC16A	Protein transport protein Sec16A	J3KNL6_HUMAN	J3KNL6	No
BUB3	Mitotic checkpoint protein BUB3	BUB3_HUMAN	O43684	No
MAZ	Myc-associated zinc finger protein	MAZ_HUMAN	P56270	No
XRCC5	X-ray repair cross-complementing protein 5	XRCC5_HUMAN	P13010	No
SYNCRIP	Heterogeneous nuclear ribonucleoprotein Q	HNRPQ_HUMAN	O60506	Yes
SRSF7	Serine/arginine-rich-splicing factor 7;Serine/arginine-rich-splicing factor 7;Serine/arginine-rich splicing factor 7	A0A0B4J1Z1_HUMAN;C9JAB2_HUMAN;SRSF7_HUMAN	A0A0B4J1Z1;C9JAB2;Q16629	No
ATP2A2	Sarcoplasmic/endoplasmic reticulum calcium ATPase 2	AT2A2_HUMAN	P16615	No
GART	Trifunctional purine biosynthetic protein adenosine-3	PUR2_HUMAN	P22102	No
TUBA1B	Tubulin alpha-1B chain	TBA1B_HUMAN	P68363	No
UPF2	Regulator of nonsense transcripts 2	RENT2_HUMAN	Q9HAU5	No
SLC25A3	Phosphate carrier protein, mitochondrial""	MPCP_HUMAN	Q00325	No
DDX41	Probable ATP-dependent RNA helicase DDX41 (Fragment);Probable ATP-dependent RNA helicase DDX41	J3KNN5_HUMAN;DDX41_HUMAN	J3KNN5;Q9UJV9	No
SLTM	SAFB-like transcription modulator	SLTM_HUMAN	Q9NWH9	No
UPF1	Regulator of nonsense transcripts 1	RENT1_HUMAN	Q92900	No
MYBBP1A	Myb-binding protein 1A	MBB1A_HUMAN	Q9BQG0	No
GSN	Gelsolin	A0A0A0MS51_HUMAN;A0A0A0MT01_HUMAN;GELS_HUMAN	A0A0A0MS51;A0A0A0MT01;P06396	No
SRPK2	SRSF protein kinase 2	SRPK2_HUMAN	P78362	No
CAMK2G	Calcium/calmodulin-dependent protein kinase (CaM kinase) II gamma, isoform CRA_a""	A0A0A0MS52_HUMAN	A0A0A0MS52	No
JUP	Junction plakoglobin	PLAK_HUMAN	P14923	No
XRCC6	X-ray repair cross-complementing protein 6	XRCC6_HUMAN	P12956	No
CORO1B	Coronin-1B	COR1B_HUMAN	Q9BR76	No
CALML5	Calmodulin-like protein 5	CALL5_HUMAN	Q9NZT1	No
ACTB	Actin, cytoplasmic 1""	ACTB_HUMAN	P60709	Yes
DNAJC11	DnaJ homolog subfamily C member 11	DJC11_HUMAN	Q9NVH1	No
CASC3	Protein CASC3	CASC3_HUMAN	O15234	No
EIF2S3	Eukaryotic translation initiation factor 2 subunit 3	IF2G_HUMAN	P41091	No
SCRIB	Protein scribble homolog	A0A0G2JNZ2_HUMAN;SCRIB_HUMAN	A0A0G2JNZ2;Q14160	No
LMNB1	Lamin-B1	LMNB1_HUMAN	P20700	No
SYTL4	Synaptotagmin-like protein 4	SYTL4_HUMAN	Q96C24	No
NUP155	Nuclear pore complex protein Nup155	NU155_HUMAN	O75694	No
EEF2	Elongation factor 2	EF2_HUMAN	P13639	No
MCM4	DNA replication licensing factor MCM4	MCM4_HUMAN	P33991	No
TPM3	Tropomyosin alpha-3 chain	A0A087WWU8_HUMAN	A0A087WWU8	No
MCM5	DNA replication licensing factor MCM5	MCM5_HUMAN	P33992	No
RPL10A	60S ribosomal protein L10a	RL10A_HUMAN	P62906	No
RPS15A	40S ribosomal protein S15a	RS15A_HUMAN	P62244	No
AURKAIP1	Aurora kinase A-interacting protein	AKIP_HUMAN	Q9NWT8	No
HIST1H2AG;HIST1H2AH;HIST1H2AJ;H2AFJ	Histone H2A type 1;Histone H2A type 1-H;Histone H2A type 1-J;Histone H2A.J	H2A1_HUMAN;H2A1H_HUMAN;H2A1J_HUMAN;H2AJ_HUMAN	P0C0S8;Q96KK5;Q99878;Q9BTM1	No
KHSRP	Far upstream element-binding protein 2	FUBP2_HUMAN	Q92945	No
GSTK1	Glutathione S-transferase kappa 1	GSTK1_HUMAN	Q9Y2Q3	No
TOP1	DNA topoisomerase 1	TOP1_HUMAN	P11387	No
STK3	Serine/threonine-protein kinase 3	STK3_HUMAN	Q13188	No
RPL22	60S ribosomal protein L22	RL22_HUMAN	P35268	No
STAU2	Double-stranded RNA-binding protein Staufen homolog 2	A0A0A0MTC5_HUMAN;E7EVJ4_HUMAN;STAU2_HUMAN	A0A0A0MTC5;E7EVJ4;Q9NUL3	No
SPAG9	C-Jun-amino-terminal kinase-interacting protein 4	JIP4_HUMAN	O60271	No
HSPE1	10 kDa heat shock protein, mitochondrial""	CH10_HUMAN	P61604	No
DCP1A	mRNA-decapping enzyme 1A	DCP1A_HUMAN	Q9NPI6	No
CNN3	Calponin-3	CNN3_HUMAN	Q15417	No
SLC25A13	Calcium-binding mitochondrial carrier protein Aralar2	CMC2_HUMAN	Q9UJS0	No
ACTR3	Actin-related protein 3	ARP3_HUMAN	P61158	No
ASCC3	Activating signal cointegrator 1 complex subunit 3	ASCC3_HUMAN	Q8N3C0	No
MYO6	Unconventional myosin-VI	E7EW20_HUMAN;MYO6_HUMAN	E7EW20;Q9UM54	No
UQCRC2	Cytochrome b-c1 complex subunit 2, mitochondrial""	QCR2_HUMAN	P22695	No
NUP160	Nuclear pore complex protein Nup160	NU160_HUMAN	Q12769	No
MCM3	DNA replication licensing factor MCM3	MCM3_HUMAN	P25205	No
FLNB	Filamin-B	FLNB_HUMAN	O75369	No
RPL7A	60S ribosomal protein L7a	RL7A_HUMAN	P62424	No
ZC3H18	Zinc finger CCCH domain-containing protein 18	E7ERS3_HUMAN;ZCH18_HUMAN	E7ERS3;Q86VM9	No
DBN1	Drebrin	DREB_HUMAN	Q16643	No
PLEC	Plectin	PLEC_HUMAN	Q15149	No
SELENOI	Ethanolaminephosphotransferase 1	A0A087WW58_HUMAN;EPT1_HUMAN	A0A087WW58;Q9C0D9	No
FXR2	Fragile X mental retardation syndrome-related protein 2	FXR2_HUMAN	P51116	No
CCT8	T-complex protein 1 subunit theta	TCPQ_HUMAN	P50990	Yes
0	Uncharacterized protein	A0A1W2PNV4_HUMAN	A0A1W2PNV4	No
ACACA	Acetyl-CoA carboxylase 1	A0A087WYK6_HUMAN	A0A087WYK6	No
RPS23	40S ribosomal protein S23	RS23_HUMAN	P62266	No
PABPC4	Polyadenylate-binding protein;Polyadenylate-binding protein 4	B1ANR0_HUMAN;PABP4_HUMAN	B1ANR0;Q13310	No
FMR1	Synaptic functional regulator FMR1;Fragile X mental retardation 1, isoform CRA_e""	A8MQB8_HUMAN;G3V0J0_HUMAN	A8MQB8;G3V0J0	No
TWF2	Twinfilin-2	TWF2_HUMAN	Q6IBS0	No
PPP1CC	Serine/threonine-protein phosphatase;Serine/threonine-protein phosphatase PP1-gamma catalytic subunit	F8VYE8_HUMAN;PP1G_HUMAN	F8VYE8;P36873	No
RPL18A	60S ribosomal protein L18a	RL18A_HUMAN	Q02543	No
DNAJC10	DnaJ homolog subfamily C member 10	DJC10_HUMAN	Q8IXB1	No
ATP5B	ATP synthase subunit beta, mitochondrial""	ATPB_HUMAN	P06576	No
LARP4B	La-related protein 4B	LAR4B_HUMAN	Q92615	No
ST13	Hsc70-interacting protein	F10A1_HUMAN	P50502	No
SAFB	Scaffold attachment factor B1	SAFB1_HUMAN	Q15424	No
XRN1	5'-3' exoribonuclease 1	XRN1_HUMAN	Q8IZH2	No
IGF2BP1	Insulin-like growth factor 2 mRNA-binding protein 1	IF2B1_HUMAN	Q9NZI8	No
RPL35A	60S ribosomal protein L35a	RL35A_HUMAN	P18077	No
MRPL11	39S ribosomal protein L11, mitochondrial""	RM11_HUMAN	Q9Y3B7	No
CORO1C	Coronin-1C	COR1C_HUMAN	Q9ULV4	Yes
IPO7	Importin-7	IPO7_HUMAN	O95373	No
MYO1D	Unconventional myosin-Id	MYO1D_HUMAN	O94832	No
ACACA	Acetyl-CoA carboxylase 1	ACACA_HUMAN	Q13085	No
RAVER1	Ribonucleoprotein PTB-binding 1	A0A087WZ13_HUMAN	A0A087WZ13	No
45902	Septin-2	SEPT2_HUMAN	Q15019	No
RPS7	40S ribosomal protein S7	RS7_HUMAN	P62081	No
ABCE1	ATP-binding cassette sub-family E member 1	ABCE1_HUMAN	P61221	No
COPZ1	Coatomer subunit zeta-1	F8VVA7_HUMAN;COPZ1_HUMAN	F8VVA7;P61923	No
TUBB3	Tubulin beta-3 chain	TBB3_HUMAN	Q13509	No
ADAR	Double-stranded RNA-specific adenosine deaminase	DSRAD_HUMAN	P55265	No
UBAP2L	Ubiquitin-associated protein 2-like	UBP2L_HUMAN	Q14157	No
RPL6	60S ribosomal protein L6	RL6_HUMAN	Q02878	No
NCL	Nucleolin	NUCL_HUMAN	P19338	No
PRKDC	DNA-dependent protein kinase catalytic subunit	PRKDC_HUMAN	P78527	No
PRPF8	Pre-mRNA-processing-splicing factor 8	PRP8_HUMAN	Q6P2Q9	No
RBM26	RNA-binding protein 26	A0A087X0H9_HUMAN	A0A087X0H9	No
RPL24	60S ribosomal protein L24	RL24_HUMAN	P83731	No
DPYSL2	Dihydropyrimidinase-related protein 2	A0A1C7CYX9_HUMAN	A0A1C7CYX9	No
DPYSL3	Dihydropyrimidinase-related protein 3	DPYL3_HUMAN	Q14195	No
RPSA	40S ribosomal protein SA;40S ribosomal protein SA (Fragment);40S ribosomal protein SA	A0A0C4DG17_HUMAN;C9J9K3_HUMAN;RSSA_HUMAN	A0A0C4DG17;C9J9K3;P08865	No
ABLIM1	Actin-binding LIM protein 1	A0A0A0MRL6_HUMAN;F8W8M4_HUMAN	A0A0A0MRL6;F8W8M4	No
ABRAXAS2	BRISC complex subunit Abraxas 2	ABRX2_HUMAN	Q15018	No
NUP85	Nuclear pore complex protein Nup85	NUP85_HUMAN	Q9BW27	No
PABPC1	Polyadenylate-binding protein 1	PABP1_HUMAN	P11940	No
EIF3C	Eukaryotic translation initiation factor 3 subunit C	EIF3C_HUMAN	Q99613	No
HSPA5	78 kDa glucose-regulated protein	GRP78_HUMAN	P11021	Yes
EIF4E	Eukaryotic translation initiation factor 4E	IF4E_HUMAN	P06730	No
NXF1	Nuclear RNA export factor 1	NXF1_HUMAN	Q9UBU9	No
YWHAQ	14-3-3 protein theta	1433T_HUMAN	P27348	No
DOCK7	Dedicator of cytokinesis protein 7	DOCK7_HUMAN	Q96N67	No
RPL30	60S ribosomal protein L30	RL30_HUMAN	P62888	No
NCKAP1	Nck-associated protein 1	NCKP1_HUMAN	Q9Y2A7	No
NEK1	Serine/threonine-protein kinase Nek1	NEK1_HUMAN	Q96PY6	Yes
CKAP4	Cytoskeleton-associated protein 4	CKAP4_HUMAN	Q07065	No
RPL10	60S ribosomal protein L10	RL10_HUMAN	P27635	No
SERBP1	Plasminogen activator inhibitor 1 RNA-binding protein	PAIRB_HUMAN	Q8NC51	Yes
CKAP5	Cytoskeleton-associated protein 5	CKAP5_HUMAN	Q14008	No
RANBP2	E3 SUMO-protein ligase RanBP2	RBP2_HUMAN	P49792	No
HIST1H1E	Histone H1.4	H14_HUMAN	P10412	No
RPS19	40S ribosomal protein S19	RS19_HUMAN	P39019	No
ARPC5	Actin-related protein 2/3 complex subunit 5	ARPC5_HUMAN	O15511	No
FECH	Ferrochelatase, mitochondrial""	HEMH_HUMAN	P22830	No
SFPQ	Splicing factor, proline- and glutamine-rich""	SFPQ_HUMAN	P23246	No
NKAP	NF-kappa-B-activating protein	NKAP_HUMAN	Q8N5F7	No
ARPC5L	Actin-related protein 2/3 complex subunit 5-like protein	ARP5L_HUMAN	Q9BPX5	No
EXOSC4	Exosome complex component RRP41	EXOS4_HUMAN	Q9NPD3	No
AP3D1	AP-3 complex subunit delta-1	AP3D1_HUMAN	O14617	No
SRSF6	Serine/arginine-rich splicing factor 6	SRSF6_HUMAN	Q13247	No
LIG3	DNA ligase 3	DNLI3_HUMAN	P49916	No
CMC1	COX assembly mitochondrial protein homolog	COXM1_HUMAN	Q7Z7K0	No
PCMT1	Protein-L-isoaspartate O-methyltransferase;Protein-L-isoaspartate O-methyltransferase;Protein-L-isoaspartate(D-aspartate) O-methyltransferase	A0A0A0MRJ6_HUMAN;H7BY58_HUMAN;PIMT_HUMAN	A0A0A0MRJ6;H7BY58;P22061	No
RBMX	RNA-binding motif protein, X chromosome""	RBMX_HUMAN	P38159	No
PPM1G	Protein phosphatase 1G	PPM1G_HUMAN	O15355	No
KRT13	Keratin, type I cytoskeletal 13""	K1C13_HUMAN	P13646	No
SMC2	Structural maintenance of chromosomes protein 2	SMC2_HUMAN	O95347	No
PUM1	Pumilio homolog 1	PUM1_HUMAN	Q14671	No
CLTC	Clathrin heavy chain;Clathrin heavy chain 1	A0A087WVQ6_HUMAN;CLH1_HUMAN	A0A087WVQ6;Q00610	No
LMNB2	Lamin-B2	LMNB2_HUMAN	Q03252	No
RBM39	RNA-binding protein 39	RBM39_HUMAN	Q14498	No
RUVBL1	RuvB-like 1	RUVB1_HUMAN	Q9Y265	No
NUDT21	Cleavage and polyadenylation specificity factor subunit 5	CPSF5_HUMAN	O43809	No
MYL6	Myosin light polypeptide 6	MYL6_HUMAN	P60660	No
APEX1	DNA-(apurinic or apyrimidinic site) lyase	APEX1_HUMAN	P27695	No
USP10	Ubiquitin carboxyl-terminal hydrolase 10	UBP10_HUMAN	Q14694	No
MACF1	Microtubule-actin cross-linking factor 1, isoforms 1/2/3/5;Microtubule-actin cross-linking factor 1, isoforms 1/2/3/5""	H3BPE1_HUMAN;H3BQK9_HUMAN	H3BPE1;H3BQK9	No
UNC45A	Protein unc-45 homolog A	UN45A_HUMAN	Q9H3U1	No
DDX1	ATP-dependent RNA helicase DDX1	DDX1_HUMAN	Q92499	No
SRSF11	Serine/arginine-rich splicing factor 11	SRS11_HUMAN	Q05519	No
POLR2E	DNA-directed RNA polymerases I, II, and III subunit RPABC1""	RPAB1_HUMAN	P19388	No
TPM3	Tropomyosin alpha-3 chain	J3KN67_HUMAN	J3KN67	No
AP3B1	AP-3 complex subunit beta-1	AP3B1_HUMAN	O00203	No
NUP133	Nuclear pore complex protein Nup133	NU133_HUMAN	Q8WUM0	No
RPL12	60S ribosomal protein L12	RL12_HUMAN	P30050	No
RNPS1	RNA-binding protein with serine-rich domain 1 (Fragment);RNA-binding protein with serine-rich domain 1 (Fragment);RNA-binding protein with serine-rich domain 1;RNA-binding protein with serine-rich domain 1	H3BMM9_HUMAN;H3BTC0_HUMAN;H3BV80_HUMAN;RNPS1_HUMAN	H3BMM9;H3BTC0;H3BV80;Q15287	No
PURB	Transcriptional activator protein Pur-beta	PURB_HUMAN	Q96QR8	No
TMEM33	Transmembrane protein 33	TMM33_HUMAN	P57088	No
HSP90AB1	Heat shock protein HSP 90-beta	HS90B_HUMAN	P08238	Yes
RAB11FIP1	Rab11 family-interacting protein 1	RFIP1_HUMAN	Q6WKZ4	No
NUP188	Nucleoporin NUP188 homolog	NU188_HUMAN	Q5SRE5	No
GMPS	GMP synthase [glutamine-hydrolyzing]	GUAA_HUMAN	P49915	No
DSG1	Desmoglein-1	DSG1_HUMAN	Q02413	No
RSL1D1	Ribosomal L1 domain-containing protein 1	RL1D1_HUMAN	O76021	No
RAB11FIP5	Rab11 family-interacting protein 5	A0A1B0GTL5_HUMAN	A0A1B0GTL5	No
PGAM1	Phosphoglycerate mutase 1	PGAM1_HUMAN	P18669	No
EIF4G1	Eukaryotic translation initiation factor 4 gamma 1	IF4G1_HUMAN	Q04637	No
SYNRG	Synergin gamma	SYNRG_HUMAN	Q9UMZ2	No
CCT6A	T-complex protein 1 subunit zeta	TCPZ_HUMAN	P40227	No
GAPVD1	GTPase-activating protein and VPS9 domain-containing protein 1	GAPD1_HUMAN	Q14C86	No
COG1	Conserved oligomeric Golgi complex subunit 1	COG1_HUMAN	Q8WTW3	No
EIF4G3	Eukaryotic translation initiation factor 4 gamma 3	A0A0U1RQK7_HUMAN	A0A0U1RQK7	No
HSPA8	Heat shock cognate 71 kDa protein	HSP7C_HUMAN	P11142	Yes
HNRNPK	Heterogeneous nuclear ribonucleoprotein K	HNRPK_HUMAN	P61978	No
RPL36	60S ribosomal protein L36	RL36_HUMAN	Q9Y3U8	No
C21orf2	Protein C21orf2	CU002_HUMAN	O43822	No
HNRNPA2B1	Heterogeneous nuclear ribonucleoproteins A2/B1	ROA2_HUMAN	P22626	No
ESYT1	Extended synaptotagmin-1	ESYT1_HUMAN	Q9BSJ8	No
TUBB4B	Tubulin beta-4B chain	TBB4B_HUMAN	P68371	No
TUBB2A	Tubulin beta-2A chain	TBB2A_HUMAN	Q13885	No
TUBB	Tubulin beta chain	TBB5_HUMAN	P07437	No
RPS16	40S ribosomal protein S16	RS16_HUMAN	P62249	No
C1QBP	Complement component 1 Q subcomponent-binding protein, mitochondrial""	C1QBP_HUMAN	Q07021	No
H1FX	Histone H1x	H1X_HUMAN	Q92522	No
CCAR2	Cell cycle and apoptosis regulator protein 2	CCAR2_HUMAN	Q8N163	No
DHX15	Pre-mRNA-splicing factor ATP-dependent RNA helicase DHX15	DHX15_HUMAN	O43143	No
PCM1	Pericentriolar material 1 protein	PCM1_HUMAN	Q15154	No
PRRC2A	Protein PRRC2A	PRC2A_HUMAN	P48634	No
SNX9	Sorting nexin-9	SNX9_HUMAN	Q9Y5X1	No
CEP170	Centrosomal protein of 170 kDa	CE170_HUMAN	Q5SW79	No
MRPL51	39S ribosomal protein L51, mitochondrial""	RM51_HUMAN	Q4U2R6	No
HIST2H2BE	Histone H2B type 2-E	H2B2E_HUMAN	Q16778	No
GNAI2	Guanine nucleotide-binding protein G(i) subunit alpha-2	GNAI2_HUMAN	P04899	No
JPT2	Jupiter microtubule associated homolog 2	JUPI2_HUMAN	Q9H910	No
LUC7L2	Putative RNA-binding protein Luc7-like 2	LC7L2_HUMAN	Q9Y383	No
TNRC6B	Trinucleotide repeat-containing gene 6B protein	TNR6B_HUMAN	Q9UPQ9	No
U2AF2	Splicing factor U2AF 65 kDa subunit	U2AF2_HUMAN	P26368	No
KLC3	Kinesin light chain 3	KLC3_HUMAN	Q6P597	No
ITPR3	Inositol 1,4,5-trisphosphate receptor type 3""	ITPR3_HUMAN	Q14573	No
GOLGA3	Golgin subfamily A member 3	GOGA3_HUMAN	Q08378	No
CCT3	T-complex protein 1 subunit gamma	TCPG_HUMAN	P49368	No
RPL26L1	60S ribosomal protein L26-like 1	RL26L_HUMAN	Q9UNX3	No
PRMT1	Protein arginine N-methyltransferase 1	H7C2I1_HUMAN	H7C2I1	No
SND1	Staphylococcal nuclease domain-containing protein 1	SND1_HUMAN	Q7KZF4	No
ATXN2	Ataxin-2	ATX2_HUMAN;V9GY86_HUMAN	Q99700;V9GY86	No
TAGLN2	Transgelin-2	TAGL2_HUMAN	P37802	No
CD2AP	CD2-associated protein	CD2AP_HUMAN	Q9Y5K6	No
RALB	Ras-related protein Ral-B	RALB_HUMAN	P11234	No
PRKAR2A	cAMP-dependent protein kinase type II-alpha regulatory subunit	KAP2_HUMAN	P13861	No
RDX	Radixin	RADI_HUMAN	P35241	No
YTHDF1	YTH domain-containing family protein 1	YTHD1_HUMAN	Q9BYJ9	No
RPL18	60S ribosomal protein L18 (Fragment);60S ribosomal protein L18	J3QQ67_HUMAN;RL18_HUMAN	J3QQ67;Q07020	No
DDX5	Probable ATP-dependent RNA helicase DDX5	DDX5_HUMAN	P17844	No
PPP6C	Serine/threonine-protein phosphatase 6 catalytic subunit	PPP6_HUMAN	O00743	No
RAE1	mRNA export factor	RAE1L_HUMAN	P78406	No
C11orf98	Chromosome 11 open reading frame 48, isoform CRA_c""	A0A0B4J220_HUMAN	A0A0B4J220	No
DDX21	Nucleolar RNA helicase 2	DDX21_HUMAN	Q9NR30	No
KRT16	Keratin, type I cytoskeletal 16""	K1C16_HUMAN	P08779	No
KRT14	Keratin, type I cytoskeletal 14""	K1C14_HUMAN	P02533	No
RPL29	60S ribosomal protein L29	RL29_HUMAN	P47914	No
EIF3B	Eukaryotic translation initiation factor 3 subunit B	EIF3B_HUMAN	P55884	No
CDKN2AIP	CDKN2A-interacting protein	CARF_HUMAN	Q9NXV6	No
HSPA9	Stress-70 protein, mitochondrial""	GRP75_HUMAN	P38646	Yes
BASP1	Brain acid soluble protein 1	BASP1_HUMAN	P80723	No
DBT	Lipoamide acyltransferase component of branched-chain alpha-keto acid dehydrogenase complex, mitochondrial""	ODB2_HUMAN	P11182	No
PIK3C2A	Phosphatidylinositol 4-phosphate 3-kinase C2 domain-containing subunit alpha	P3C2A_HUMAN	O00443	No
TPM1	Tropomyosin alpha-1 chain	TPM1_HUMAN	P09493	No
CC2D1A	Coiled-coil and C2 domain-containing protein 1A	C2D1A_HUMAN	Q6P1N0	No
HSPB1	Heat shock protein beta-1	HSPB1_HUMAN	P04792	No
PPP1R12A	Protein phosphatase 1 regulatory subunit 12A	MYPT1_HUMAN	O14974	No
TRAP1	Heat shock protein 75 kDa, mitochondrial""	TRAP1_HUMAN	Q12931	No
RPL8	60S ribosomal protein L8	RL8_HUMAN	P62917	No
MSN	Moesin	MOES_HUMAN	P26038	No
PHB2	Prohibitin-2	PHB2_HUMAN	Q99623	No
PSMA1	Proteasome subunit alpha type-1	PSA1_HUMAN	P25786	No
SCAMP3	Secretory carrier-associated membrane protein 3	SCAM3_HUMAN	O14828	No
PSMD11	26S proteasome non-ATPase regulatory subunit 11	PSD11_HUMAN	O00231	No
ACACB	Acetyl-CoA carboxylase 2	ACACB_HUMAN	O00763	No
KRT18	Keratin, type I cytoskeletal 18""	K1C18_HUMAN	P05783	Yes
KRT5	Keratin, type II cytoskeletal 5""	K2C5_HUMAN	P13647	No
FKBP3	Peptidyl-prolyl cis-trans isomerase FKBP3	FKBP3_HUMAN	Q00688	No
CCDC47	Coiled-coil domain-containing protein 47	CCD47_HUMAN	Q96A33	No
RPL13	60S ribosomal protein L13	RL13_HUMAN	P26373	No
GNG12	Guanine nucleotide-binding protein G(I)/G(S)/G(O) subunit gamma-12	GBG12_HUMAN	Q9UBI6	No
TJP1	Tight junction protein 1 (Zona occludens 1), isoform CRA_a""	G3V1L9_HUMAN	G3V1L9	No
THRAP3	Thyroid hormone receptor-associated protein 3	TR150_HUMAN	Q9Y2W1	No
CACYBP	Calcyclin-binding protein	CYBP_HUMAN	Q9HB71	Yes
EXOSC10	Exosome component 10	EXOSX_HUMAN	Q01780	No
STMN1	Stathmin	STMN1_HUMAN	P16949	No
BRD2	Bromodomain-containing protein 2	BRD2_HUMAN	P25440	No
CFL1	Cofilin-1	COF1_HUMAN	P23528	No
RBBP7	Histone-binding protein RBBP7	RBBP7_HUMAN	Q16576	No
ZC3HAV1	Zinc finger CCCH-type antiviral protein 1	ZCCHV_HUMAN	Q7Z2W4	No
TSG101	Tumor susceptibility gene 101 protein	TS101_HUMAN	Q99816	No
HNRNPL	Heterogeneous nuclear ribonucleoprotein L	HNRPL_HUMAN	P14866	No
CHTOP	Chromatin target of PRMT1 protein	CHTOP_HUMAN	Q9Y3Y2	No
TMOD1	Tropomodulin-1	TMOD1_HUMAN	P28289	No
YTHDC2	Probable ATP-dependent RNA helicase YTHDC2	YTDC2_HUMAN	Q9H6S0	No
HNRNPC	Heterogeneous nuclear ribonucleoproteins C1/C2;Heterogeneous nuclear ribonucleoproteins C1/C2;Heterogeneous nuclear ribonucleoproteins C1/C2 (Fragment)	B2R5W2_HUMAN;B4DY08_HUMAN;G3V4W0_HUMAN	B2R5W2;B4DY08;G3V4W0	No
EML4	Echinoderm microtubule-associated protein-like 4	EMAL4_HUMAN	Q9HC35	No
NEMP1	Nuclear envelope integral membrane protein 1	NEMP1_HUMAN	O14524	No
ATP6V1G1	V-type proton ATPase subunit G 1	VATG1_HUMAN	O75348	No
ARPC1B	Actin-related protein 2/3 complex subunit 1B	ARC1B_HUMAN	O15143	No
PI4KA	Phosphatidylinositol 4-kinase alpha	PI4KA_HUMAN	P42356	No
LARP4	La-related protein 4	LARP4_HUMAN	Q71RC2	No
SSFA2	Sperm-specific antigen 2	SSFA2_HUMAN	P28290	No
NXT1	NTF2-related export protein 1	NXT1_HUMAN	Q9UKK6	No
CALD1	Caldesmon	E7EX44_HUMAN	E7EX44	No
ATP5J2	ATP synthase subunit f, mitochondrial""	ATPK_HUMAN	P56134	No
LIMCH1	LIM and calponin homology domains-containing protein 1	LIMC1_HUMAN	Q9UPQ0	No
COG8	Conserved oligomeric Golgi complex subunit 8	COG8_HUMAN	Q96MW5	No
AIFM1	Apoptosis-inducing factor 1, mitochondrial""	AIFM1_HUMAN	O95831	No
PRDX1	Peroxiredoxin-1	PRDX1_HUMAN	Q06830	No
PRDX2	Peroxiredoxin-2	PRDX2_HUMAN	P32119	No
KPRP	Keratinocyte proline-rich protein	KPRP_HUMAN	Q5T749	No
HP1BP3	Heterochromatin protein 1-binding protein 3	HP1B3_HUMAN	Q5SSJ5	No
HNRNPH3	Heterogeneous nuclear ribonucleoprotein H3	HNRH3_HUMAN	P31942	No
HNRNPH1	Heterogeneous nuclear ribonucleoprotein H	G8JLB6_HUMAN;HNRH1_HUMAN	G8JLB6;P31943	No
HEATR5B	HEAT repeat-containing protein 5B	HTR5B_HUMAN	Q9P2D3	No
IQGAP1	Ras GTPase-activating-like protein IQGAP1	IQGA1_HUMAN	P46940	No
SF1	Splicing factor 1	SF01_HUMAN	Q15637	No
THOC2	THO complex subunit 2	THOC2_HUMAN	Q8NI27	No
LRRC59	Leucine-rich repeat-containing protein 59	LRC59_HUMAN	Q96AG4	No
RPL28	60S ribosomal protein L28	RL28_HUMAN	P46779	No
NCBP1	Nuclear cap-binding protein subunit 1	NCBP1_HUMAN	Q09161	No
SON	Protein SON	SON_HUMAN	P18583	No
LARP1	La-related protein 1	LARP1_HUMAN	Q6PKG0	No
RPN1	Dolichyl-diphosphooligosaccharide--protein glycosyltransferase subunit 1	RPN1_HUMAN	P04843	No
MYL12B	Myosin regulatory light chain 12B	ML12B_HUMAN	O14950	No
EIF4A3	Eukaryotic initiation factor 4A-III	IF4A3_HUMAN	P38919	No
RPS24	40S ribosomal protein S24	A0A087WUS0_HUMAN;E7ETK0_HUMAN;RS24_HUMAN	A0A087WUS0;E7ETK0;P62847	No
DNAJC13	DnaJ homolog subfamily C member 13	DJC13_HUMAN	O75165	No
RUVBL2	RuvB-like 2	RUVB2_HUMAN	Q9Y230	No
TRIP4	Activating signal cointegrator 1	TRIP4_HUMAN	Q15650	No
PSMC4	26S proteasome regulatory subunit 6B	PRS6B_HUMAN	P43686	No
SERPINH1	Serpin H1	SERPH_HUMAN	P50454	No
TOP1MT	DNA topoisomerase I, mitochondrial""	TOP1M_HUMAN	Q969P6	No
PSMD14	26S proteasome non-ATPase regulatory subunit 14	PSDE_HUMAN	O00487	No
TUBA1C	Tubulin alpha-1C chain	TBA1C_HUMAN	Q9BQE3	No
ATP5A1	ATP synthase subunit alpha, mitochondrial""	ATPA_HUMAN	P25705	Yes
DCP2	m7GpppN-mRNA hydrolase	DCP2_HUMAN	Q8IU60	No
RPL37A	60S ribosomal protein L37a	RL37A_HUMAN	P61513	No
KTN1	Kinectin	KTN1_HUMAN	Q86UP2	No
TUBG1	Tubulin gamma-1 chain	TBG1_HUMAN	P23258	No
AK2	Adenylate kinase 2, mitochondrial""	KAD2_HUMAN	P54819	No
RHOG	Rho-related GTP-binding protein RhoG	RHOG_HUMAN	P84095	No
EXOSC5	Exosome complex component RRP46	EXOS5_HUMAN	Q9NQT4	No
ZC3H4	Zinc finger CCCH domain-containing protein 4 (Fragment);Zinc finger CCCH domain-containing protein 4	M0QY97_HUMAN;ZC3H4_HUMAN	M0QY97;Q9UPT8	No
SNRPA	U1 small nuclear ribonucleoprotein A	SNRPA_HUMAN	P09012	No
SREK1IP1	Protein SREK1IP1	SR1IP_HUMAN	Q8N9Q2	No
HNRNPA0	Heterogeneous nuclear ribonucleoprotein A0	ROA0_HUMAN	Q13151	No
CNOT1	CCR4-NOT transcription complex subunit 1	CNOT1_HUMAN	A5YKK6	No
DNAJC7	DnaJ homolog subfamily C member 7	DNJC7_HUMAN	Q99615	No
PATL1	Protein PAT1 homolog 1	PATL1_HUMAN	Q86TB9	No
CPSF6	Cleavage and polyadenylation-specificity factor subunit 6;Cleavage and polyadenylation specificity factor subunit 6	F8WJN3_HUMAN;CPSF6_HUMAN	F8WJN3;Q16630	No
CPSF7	Cleavage and polyadenylation specificity factor subunit 7	CPSF7_HUMAN	Q8N684	No
WBP11	WW domain-binding protein 11	WBP11_HUMAN	Q9Y2W2	No
HNRNPA1	Heterogeneous nuclear ribonucleoprotein A1	F8W6I7_HUMAN;ROA1_HUMAN	F8W6I7;P09651	No
DSP	Desmoplakin	DESP_HUMAN	P15924	No
SUPT16H	FACT complex subunit SPT16	SP16H_HUMAN	Q9Y5B9	No
EIF4E2	Eukaryotic translation initiation factor 4E type 2	IF4E2_HUMAN	O60573	No
AFTPH	Aftiphilin	AFTIN_HUMAN	Q6ULP2	No
RANBP1	Ran-specific GTPase-activating protein	RANG_HUMAN	P43487	No
HSD17B4	Peroxisomal multifunctional enzyme type 2	DHB4_HUMAN	P51659	No
GSPT1	Eukaryotic peptide chain release factor GTP-binding subunit ERF3A	ERF3A_HUMAN	P15170	No
PLS3	Plastin-3	PLST_HUMAN	P13797	No
RPS11	40S ribosomal protein S11	RS11_HUMAN	P62280	No
ANXA2	Annexin A2	ANXA2_HUMAN	P07355	Yes
HINT1	Histidine triad nucleotide-binding protein 1	HINT1_HUMAN	P49773	No
NUP35	Nucleoporin NUP53	NUP53_HUMAN	Q8NFH5	No
ALB	Serum albumin	A0A0C4DGB6_HUMAN;ALBU_HUMAN	A0A0C4DGB6;P02768	No
IDH2	Isocitrate dehydrogenase [NADP], mitochondrial""	IDHP_HUMAN	P48735	No
RPS27A	Ubiquitin-40S ribosomal protein S27a	RS27A_HUMAN	P62979	No
ACTA2	Actin, aortic smooth muscle""	ACTA_HUMAN	P62736	No
MTPN	Myotrophin	MTPN_HUMAN	P58546	Yes
BCLAF1	Bcl-2-associated transcription factor 1	BCLF1_HUMAN	Q9NYF8	No
DSC1	Desmocollin-1	DSC1_HUMAN	Q08554	No
NUP93	Nuclear pore complex protein Nup93	NUP93_HUMAN	Q8N1F7	No
NCAPH	Condensin complex subunit 2	CND2_HUMAN	Q15003	No
ZCCHC3	Zinc finger CCHC domain-containing protein 3	ZCHC3_HUMAN	Q9NUD5	No
CNBP	Cellular nucleic acid-binding protein	CNBP_HUMAN	P62633	No
ACTR2	Actin-related protein 2	ARP2_HUMAN	P61160	No
THNSL1	Threonine synthase-like 1	THNS1_HUMAN	Q8IYQ7	No
ZFR	Zinc finger RNA-binding protein	ZFR_HUMAN	Q96KR1	No
GPATCH1	G patch domain-containing protein 1	GPTC1_HUMAN	Q9BRR8	No
FHL1	Four and a half LIM domains protein 1 (Fragment)	Q5JXI8_HUMAN	Q5JXI8	No
GTF3C4	General transcription factor 3C polypeptide 4	TF3C4_HUMAN	Q9UKN8	No
CORO7-PAM16	Coronin	A0A0A6YYL4_HUMAN	A0A0A6YYL4	No
TXN	Thioredoxin	THIO_HUMAN	P10599	No
RPL14	60S ribosomal protein L14	RL14_HUMAN	P50914	No
GLE1	Nucleoporin GLE1	GLE1_HUMAN	Q53GS7	No
PTPN11	Tyrosine-protein phosphatase non-receptor type 11	PTN11_HUMAN	Q06124	Yes
FUBP1	Far upstream element-binding protein 1	FUBP1_HUMAN	Q96AE4	No
CCT7	T-complex protein 1 subunit eta	TCPH_HUMAN	Q99832	Yes
ZC3H7A	Zinc finger CCCH domain-containing protein 7A	Z3H7A_HUMAN	Q8IWR0	No
MATR3	Matrin-3	A0A0R4J2E8_HUMAN;A8MXP9_HUMAN;MATR3_HUMAN	A0A0R4J2E8;A8MXP9;P43243	No
PCBP1	Poly(rC)-binding protein 1	PCBP1_HUMAN	Q15365	No
PRMT3	Protein arginine N-methyltransferase 3	ANM3_HUMAN	O60678	No
ASCC1	Activating signal cointegrator 1 complex subunit 1	ASCC1_HUMAN	Q8N9N2	No
SRSF4	Serine/arginine-rich splicing factor 4	SRSF4_HUMAN	Q08170	No
DDX17	Probable ATP-dependent RNA helicase DDX17	A0A1X7SBZ2_HUMAN;DDX17_HUMAN	A0A1X7SBZ2;Q92841	No
ACOT7	Cytosolic acyl coenzyme A thioester hydrolase	BACH_HUMAN	O00154	No
PNKP	Bifunctional polynucleotide phosphatase/kinase	PNKP_HUMAN	Q96T60	No
RAC1	Ras-related C3 botulinum toxin substrate 1	RAC1_HUMAN	P63000	No
PFN1	Profilin-1	PROF1_HUMAN	P07737	No
TIAL1	Nucleolysin TIAR	TIAR_HUMAN	Q01085	No
DYNC1H1	Cytoplasmic dynein 1 heavy chain 1	DYHC1_HUMAN	Q14204	No
AGO1	Protein argonaute-1	AGO1_HUMAN	Q9UL18	No
GOT2	Aspartate aminotransferase, mitochondrial""	AATM_HUMAN	P00505	No
MRE11	Double-strand break repair protein MRE11	MRE11_HUMAN	P49959	No
PDHB	Pyruvate dehydrogenase E1 component subunit beta, mitochondrial""	ODPB_HUMAN	P11177	No
RPS4X	40S ribosomal protein S4, X isoform""	RS4X_HUMAN	P62701	No
RPS3	40S ribosomal protein S3	RS3_HUMAN	P23396	No
SYAP1	Synapse-associated protein 1	SYAP1_HUMAN	Q96A49	No
RACK1	Receptor of activated protein C kinase 1	RACK1_HUMAN	P63244	Yes
CAPZB	F-actin-capping protein subunit beta	CAPZB_HUMAN	P47756	No
G3BP1	Ras GTPase-activating protein-binding protein 1	G3BP1_HUMAN	Q13283	No
SLC25A6	ADP/ATP translocase 3	ADT3_HUMAN	P12236	No
DDX39B	Spliceosome RNA helicase DDX39B	DX39B_HUMAN	Q13838	No
RPL9	60S ribosomal protein L9	RL9_HUMAN	P32969	No
PNN	Pinin	PININ_HUMAN	Q9H307	No
ATP5J2-PTCD1	ATP5J2-PTCD1 readthrough	G3V325_HUMAN	G3V325	No
PRDX6	Peroxiredoxin-6	PRDX6_HUMAN	P30041	No
DNAJA3	DnaJ homolog subfamily A member 3, mitochondrial""	DNJA3_HUMAN	Q96EY1	No
FRG1	Protein FRG1	FRG1_HUMAN	Q14331	No
RPL19	Ribosomal protein L19;Ribosomal protein L19;60S ribosomal protein L19	J3KTE4_HUMAN;J3QR09_HUMAN;RL19_HUMAN	J3KTE4;J3QR09;P84098	No
EEF1A1	Elongation factor 1-alpha 1	EF1A1_HUMAN	P68104	No
VIM	Vimentin	VIME_HUMAN	P08670	No
UBAP2	Ubiquitin-associated protein 2	UBAP2_HUMAN	Q5T6F2	No
MYO1C	Unconventional myosin-Ic	F5H6E2_HUMAN;MYO1C_HUMAN	F5H6E2;O00159	No
MRPS18B	28S ribosomal protein S18b, mitochondrial""	RT18B_HUMAN	Q9Y676	No
COX4I1	Cytochrome c oxidase subunit 4 isoform 1, mitochondrial""	COX41_HUMAN	P13073	No
OCRL	Inositol polyphosphate 5-phosphatase OCRL-1	OCRL_HUMAN	Q01968	No
RPS29	40S ribosomal protein S29	RS29_HUMAN	P62273	No
CSNK1A1	Casein kinase I isoform alpha	KC1A_HUMAN	P48729	No
GSK3B	Glycogen synthase kinase-3 beta	GSK3B_HUMAN	P49841	Yes
RPS6	40S ribosomal protein S6	RS6_HUMAN	P62753	No
PPP2R2A	Serine/threonine-protein phosphatase 2A 55 kDa regulatory subunit B alpha isoform	2ABA_HUMAN	P63151	No
PPIB	Peptidyl-prolyl cis-trans isomerase B	PPIB_HUMAN	P23284	No
POLR2M	DNA-directed RNA polymerase II subunit GRINL1A	GRL1A_HUMAN	P0CAP2	No
LYPLA2	Acyl-protein thioesterase 2	LYPA2_HUMAN	O95372	No
HSD17B10	3-hydroxyacyl-CoA dehydrogenase type-2	HCD2_HUMAN	Q99714	No
NCAPD2	Condensin complex subunit 1	CND1_HUMAN	Q15021	No
BOLA2	BolA-like protein 2	BOLA2_HUMAN	Q9H3K6	No
SYNJ2	Synaptojanin-2	SYNJ2_HUMAN	O15056	No
MYH11	Myosin-11	MYH11_HUMAN	P35749	No
SLC16A1	Monocarboxylate transporter 1	MOT1_HUMAN	P53985	No
EPPK1	Epiplakin	EPIPL_HUMAN	P58107	No
PHKG2	Phosphorylase b kinase gamma catalytic chain, liver/testis isoform;Phosphorylase b kinase gamma catalytic chain, liver/testis isoform""	J3KNN3_HUMAN;PHKG2_HUMAN	J3KNN3;P15735	No
EIF2AK2	Interferon-induced, double-stranded RNA-activated protein kinase""	E2AK2_HUMAN	P19525	No
RPS27L	40S ribosomal protein S27;40S ribosomal protein S27-like	H0YMV8_HUMAN;RS27L_HUMAN	H0YMV8;Q71UM5	No
RPS27	40S ribosomal protein S27	RS27_HUMAN	P42677	No
ARL8A	ADP-ribosylation factor-like protein 8A	ARL8A_HUMAN	Q96BM9	No
ARL8B	ADP-ribosylation factor-like protein 8B	ARL8B_HUMAN	Q9NVJ2	No
NUP205	Nuclear pore complex protein Nup205	NU205_HUMAN	Q92621	No
HNRNPF	Heterogeneous nuclear ribonucleoprotein F	HNRPF_HUMAN	P52597	No
MMTAG2	Multiple myeloma tumor-associated protein 2	MMTA2_HUMAN	Q9BU76	No
ACTA1	Actin, alpha skeletal muscle""	ACTS_HUMAN	P68133	No
HNRNPR	Heterogeneous nuclear ribonucleoprotein R	HNRPR_HUMAN	O43390	No
IDH3B	Isocitrate dehydrogenase [NAD] subunit, mitochondrial;Isocitrate dehydrogenase [NAD] subunit beta, mitochondrial""	A0A087WZN1_HUMAN;IDH3B_HUMAN	A0A087WZN1;O43837	No
RPS15	40S ribosomal protein S15	K7ELC2_HUMAN;RS15_HUMAN	K7ELC2;P62841	No
EIF3I	Eukaryotic translation initiation factor 3 subunit I	EIF3I_HUMAN	Q13347	No
HIST1H4A	Histone H4	H4_HUMAN	P62805	No
RPS17	40S ribosomal protein S17	RS17_HUMAN	P08708	No
KIF5B	Kinesin-1 heavy chain	KINH_HUMAN	P33176	No
TNKS1BP1	182 kDa tankyrase-1-binding protein	TB182_HUMAN	Q9C0C2	No
IGF2BP3	Insulin-like growth factor 2 mRNA-binding protein 3	IF2B3_HUMAN	O00425	No
IGF2BP2	Insulin-like growth factor 2 mRNA-binding protein 2	F8W930_HUMAN;IF2B2_HUMAN	F8W930;Q9Y6M1	No
RGPD5	RANBP2-like and GRIP domain-containing protein 5/6	RGPD5_HUMAN	Q99666	No
EZR	Ezrin	E7EQR4_HUMAN	E7EQR4	No
CWC22	Pre-mRNA-splicing factor CWC22 homolog	CWC22_HUMAN	Q9HCG8	No
DDX3X	ATP-dependent RNA helicase DDX3X	DDX3X_HUMAN	O00571	No
KIF2C	Kinesin-like protein KIF2C	KIF2C_HUMAN	Q99661	No
SART1	U4/U6.U5 tri-snRNP-associated protein 1	SNUT1_HUMAN	O43290	No
RPL36A	60S ribosomal protein L36a	J3KQN4_HUMAN;RL36A_HUMAN	J3KQN4;P83881	No
ZW10	Centromere/kinetochore protein zw10 homolog	ZW10_HUMAN	O43264	No
BUD31	Protein BUD31 homolog	BUD31_HUMAN	P41223	No
ZC3H15	Zinc finger CCCH domain-containing protein 15	ZC3HF_HUMAN	Q8WU90	No
VDAC3	Voltage-dependent anion-selective channel protein 3	VDAC3_HUMAN	Q9Y277	No
RPL27	60S ribosomal protein L27	RL27_HUMAN	P61353	No
RPS10	40S ribosomal protein S10	RS10_HUMAN	P46783	No
AKAP13	A-kinase anchor protein 13	AKP13_HUMAN	Q12802	No
MOV10	Putative helicase MOV-10	MOV10_HUMAN	Q9HCE1	No
STOML2	Stomatin-like protein 2, mitochondrial""	STML2_HUMAN	Q9UJZ1	No
LRRC47	Leucine-rich repeat-containing protein 47	LRC47_HUMAN	Q8N1G4	No
TMPO	Lamina-associated polypeptide 2, isoforms beta/gamma""	LAP2B_HUMAN	P42167	No
PTBP1	Polypyrimidine tract-binding protein 1	PTBP1_HUMAN	P26599	No
TECR	Very-long-chain enoyl-CoA reductase	TECR_HUMAN	Q9NZ01	Yes
MPZL1	Myelin protein zero-like protein 1	MPZL1_HUMAN	O95297	Yes
BCAS2	Pre-mRNA-splicing factor SPF27	SPF27_HUMAN	O75934	No
BAG2	BAG family molecular chaperone regulator 2	BAG2_HUMAN	O95816	No
TWF1	Twinfilin-1	TWF1_HUMAN	Q12792	No
NOP58	Nucleolar protein 58	NOP58_HUMAN	Q9Y2X3	No
NOP56	Nucleolar protein 56	NOP56_HUMAN	O00567	No
RPL23A	60S ribosomal protein L23a	RL23A_HUMAN	P62750	No
TMEM109	Transmembrane protein 109	TM109_HUMAN	Q9BVC6	No
PRC1	Protein regulator of cytokinesis 1	PRC1_HUMAN	O43663	No
RPL23	60S ribosomal protein L23	RL23_HUMAN	P62829	No
USP9Y	Probable ubiquitin carboxyl-terminal hydrolase FAF-Y	USP9Y_HUMAN	O00507	No
CYLD	Ubiquitin carboxyl-terminal hydrolase CYLD	CYLD_HUMAN	Q9NQC7	No
CWC27	Peptidyl-prolyl cis-trans isomerase CWC27 homolog	CWC27_HUMAN	Q6UX04	No
HNRNPA3	Heterogeneous nuclear ribonucleoprotein A3	ROA3_HUMAN	P51991	No
MTDH	Protein LYRIC	LYRIC_HUMAN	Q86UE4	No
NOL12;	Nucleolar protein 12;Uncharacterized protein (Fragment)	NOL12_HUMAN;V9GYY5_HUMAN	Q9UGY1;V9GYY5	No
ACTG1	Actin, cytoplasmic 2 (Fragment)""	K7EM38_HUMAN	K7EM38	No
CAMSAP1	Calmodulin-regulated spectrin-associated protein 1	CAMP1_HUMAN	Q5T5Y3	No
RPL35	60S ribosomal protein L35	RL35_HUMAN	P42766	No
LSM14A	Protein LSM14 homolog A	LS14A_HUMAN	Q8ND56	No
GIT1	ARF GTPase-activating protein GIT1	GIT1_HUMAN	Q9Y2X7	No
DYNLL1	Dynein light chain 1, cytoplasmic""	DYL1_HUMAN	P63167	No
RP9	Retinitis pigmentosa 9 protein	RP9_HUMAN	Q8TA86	No
GTF2I	General transcription factor II-I	GTF2I_HUMAN	P78347	No
S100A10	Protein S100-A10	S10AA_HUMAN	P60903	No
NARS	Asparagine--tRNA ligase, cytoplasmic""	SYNC_HUMAN	O43776	No
MAP1S	Microtubule-associated protein 1S	MAP1S_HUMAN	Q66K74	No
RFC3	Replication factor C subunit 3	RFC3_HUMAN	P40938	No
RFC2	Replication factor C subunit 2	RFC2_HUMAN	P35250	No
EFTUD2	116 kDa U5 small nuclear ribonucleoprotein component	U5S1_HUMAN	Q15029	Yes
CNOT2	CCR4-NOT transcription complex subunit 2	CNOT2_HUMAN	Q9NZN8	No
CLINT1	Clathrin interactor 1	EPN4_HUMAN	Q14677	No
HIST2H3A	Histone H3.2	H32_HUMAN	Q71DI3	No
ETFB	Electron transfer flavoprotein subunit beta	ETFB_HUMAN	P38117	No
PPIG	Peptidyl-prolyl cis-trans isomerase G	PPIG_HUMAN	Q13427	No
ITPR2	Inositol 1,4,5-trisphosphate receptor type 2""	ITPR2_HUMAN	Q14571	No
KRT9	Keratin, type I cytoskeletal 9""	K1C9_HUMAN	P35527	No
SEC11A	Signal peptidase complex catalytic subunit SEC11;Signal peptidase complex catalytic subunit SEC11A	H0YNG3_HUMAN;SC11A_HUMAN	H0YNG3;P67812	No
CEP350	Centrosome-associated protein 350	CE350_HUMAN	Q5VT06	No
RBM22	Pre-mRNA-splicing factor RBM22	RBM22_HUMAN	Q9NW64	No
MRPL10	39S ribosomal protein L10, mitochondrial""	RM10_HUMAN	Q7Z7H8	No
RPL21	60S ribosomal protein L21	RL21_HUMAN	P46778	No
KIF11	Kinesin-like protein KIF11	KIF11_HUMAN	P52732	No
EIF2S2	Eukaryotic translation initiation factor 2 subunit 2	IF2B_HUMAN	P20042	No
KPNA2	Importin subunit alpha-1	IMA1_HUMAN	P52292	No
SPATA2	Spermatogenesis-associated protein 2	SPAT2_HUMAN	Q9UM82	No
ATP5I	ATP synthase subunit e, mitochondrial""	ATP5I_HUMAN	P56385	No
GNB1	Guanine nucleotide-binding protein G(I)/G(S)/G(T) subunit beta-1	GBB1_HUMAN	P62873	No
HAUS1	HAUS augmin-like complex subunit 1	HAUS1_HUMAN	Q96CS2	No
NCLN	Nicalin	NCLN_HUMAN	Q969V3	No
RFC4	Replication factor C subunit 4	RFC4_HUMAN	P35249	No
AP3M2	AP-3 complex subunit mu-2	AP3M2_HUMAN	P53677	No
LYAR	Cell growth-regulating nucleolar protein	LYAR_HUMAN	Q9NX58	No
RPS9	40S ribosomal protein S9	A0A024R4M0_HUMAN;RS9_HUMAN	A0A024R4M0;P46781	No
MYL9	Myosin regulatory light polypeptide 9	MYL9_HUMAN	P24844	No
ARHGAP21	Rho GTPase-activating protein 21	RHG21_HUMAN	Q5T5U3	No
GNB2	Guanine nucleotide-binding protein G(I)/G(S)/G(T) subunit beta-2	GBB2_HUMAN	P62879	No
RABL6	Rab-like protein 6	RABL6_HUMAN	Q3YEC7	No
ZNF593	Zinc finger protein 593	ZN593_HUMAN	O00488	No
EIF4G3	Eukaryotic translation initiation factor 4 gamma 3	A0A0A0MSA7_HUMAN	A0A0A0MSA7	No
DNAJA2	DnaJ homolog subfamily A member 2	DNJA2_HUMAN	O60884	No
TMEM97	Transmembrane protein 97	TMM97_HUMAN	Q5BJF2	No
DHX29	ATP-dependent RNA helicase DHX29	A0A087WYN9_HUMAN;DHX29_HUMAN	A0A087WYN9;Q7Z478	No
PSMD3	26S proteasome non-ATPase regulatory subunit 3	PSMD3_HUMAN	O43242	No
SMC1A	Structural maintenance of chromosomes protein 1A	SMC1A_HUMAN	Q14683	No
YWHAZ	14-3-3 protein zeta/delta	1433Z_HUMAN	P63104	No
FLG2	Filaggrin-2	FILA2_HUMAN	Q5D862	No
MYH14	Myosin-14 (Fragment)	M0QY43_HUMAN	M0QY43	No
PGAM5	Serine/threonine-protein phosphatase PGAM5, mitochondrial""	PGAM5_HUMAN	Q96HS1	No
ATPIF1	ATPase inhibitor, mitochondrial""	ATIF1_HUMAN	Q9UII2	No
SLC25A1	Tricarboxylate transport protein, mitochondrial""	TXTP_HUMAN	P53007	No
RPL17;RPL17-C18orf32;RPL17;RPL17;RPL17	60S ribosomal protein L17 (Fragment);Protein RPL17-C18orf32;60S ribosomal protein L17 (Fragment);60S ribosomal protein L17 (Fragment);60S ribosomal protein L17	A0A087WXM6_HUMAN;A0A0A6YYL6_HUMAN;J3KRX5_HUMAN;J3QQT2_HUMAN;RL17_HUMAN	A0A087WXM6;A0A0A6YYL6;J3KRX5;J3QQT2;P18621	No
DDX50	ATP-dependent RNA helicase DDX50	DDX50_HUMAN	Q9BQ39	No
PSPC1	Paraspeckle component 1	PSPC1_HUMAN	Q8WXF1	No
ATP5O	ATP synthase subunit O, mitochondrial""	ATPO_HUMAN	P48047	No
KHDRBS1	KH domain-containing, RNA-binding, signal transduction-associated protein 1""	KHDR1_HUMAN	Q07666	No
SHTN1	Shootin-1	SHOT1_HUMAN	A0MZ66	No
HNRNPD	Heterogeneous nuclear ribonucleoprotein D0	HNRPD_HUMAN	Q14103	No
U2SURP	U2 snRNP-associated SURP motif-containing protein	SR140_HUMAN	O15042	No
SH3BGRL2	SH3 domain-binding glutamic acid-rich-like protein 2	SH3L2_HUMAN	Q9UJC5	No
PCBP2	Poly(rC)-binding protein 2	PCBP2_HUMAN	Q15366	No
ZNF326	DBIRD complex subunit ZNF326	ZN326_HUMAN	Q5BKZ1	No
EBNA1BP2	EBNA1 binding protein 2, isoform CRA_d;Probable rRNA-processing protein EBP2""	H7C2Q8_HUMAN;EBP2_HUMAN	H7C2Q8;Q99848	No
HIST1H2BD;HIST2H2BF;HIST1H2BH;HIST1H2BN;HIST1H2BM;HIST1H2BN	Histone H2B type 1-D;Histone H2B type 2-F;Histone H2B type 1-H;Histone H2B type 1-N;Histone H2B type 1-M;Histone H2B	H2B1D_HUMAN;H2B2F_HUMAN;H2B1H_HUMAN;H2B1N_HUMAN;H2B1M_HUMAN;U3KQK0_HUMAN	P58876;Q5QNW6;Q93079;Q99877;Q99879;U3KQK0	No
AP3S1	AP-3 complex subunit sigma-1	AP3S1_HUMAN	Q92572	No
DDOST	Dolichyl-diphosphooligosaccharide--protein glycosyltransferase 48 kDa subunit	A0A0C4DGS1_HUMAN;OST48_HUMAN	A0A0C4DGS1;P39656	No
XPO1	Exportin-1	XPO1_HUMAN	O14980	No
QARS	Glutamine--tRNA ligase	SYQ_HUMAN	P47897	No
EPM2AIP1	EPM2A-interacting protein 1	EPMIP_HUMAN	Q7L775	No
ATP5C1	ATP synthase subunit gamma, mitochondrial""	ATPG_HUMAN	P36542	No
NKRF	NF-kappa-B-repressing factor	NKRF_HUMAN	O15226	No
SRP14	Signal recognition particle 14 kDa protein	SRP14_HUMAN	P37108	No
RPL7	60S ribosomal protein L7	RL7_HUMAN	P18124	No
ABCF2	ATP-binding cassette sub-family F member 2	ABCF2_HUMAN	Q9UG63	No
HNRNPAB	Heterogeneous nuclear ribonucleoprotein A/B	D6R9P3_HUMAN;D6RBZ0_HUMAN;D6RD18_HUMAN	D6R9P3;D6RBZ0;D6RD18	No
AFDN	Afadin	J3KN01_HUMAN	J3KN01	No
CASP8AP2	CASP8-associated protein 2	A0A087WTW5_HUMAN;C8AP2_HUMAN	A0A087WTW5;Q9UKL3	No
NDUFB4	NADH dehydrogenase [ubiquinone] 1 beta subcomplex subunit 4	NDUB4_HUMAN	O95168	No
DHX30	Putative ATP-dependent RNA helicase DHX30	DHX30_HUMAN	Q7L2E3	No
RBM25	RNA-binding protein 25	RBM25_HUMAN	P49756	No
RPL31	60S ribosomal protein L31	RL31_HUMAN	P62899	No
SAFB2	Scaffold attachment factor B2	SAFB2_HUMAN	Q14151	No
EIF1	Eukaryotic translation initiation factor 1	EIF1_HUMAN	P41567	No
IRAK1	Interleukin-1 receptor-associated kinase 1	IRAK1_HUMAN	P51617	No
SLC25A10	Mitochondrial dicarboxylate carrier	DIC_HUMAN	Q9UBX3	No
SEC13	Protein SEC13 homolog	SEC13_HUMAN	P55735	No
NDUFS1	NADH-ubiquinone oxidoreductase 75 kDa subunit, mitochondrial""	NDUS1_HUMAN	P28331	No
SARS2	Serine--tRNA ligase, mitochondrial;Serine--tRNA ligase, mitochondrial""	M0QWZ7_HUMAN;SYSM_HUMAN	M0QWZ7;Q9NP81	No
CD3EAP	DNA-directed RNA polymerase I subunit RPA34	RPA34_HUMAN	O15446	No
ANKHD1	Ankyrin repeat and KH domain-containing protein 1	ANKH1_HUMAN	Q8IWZ3	No
ARPC1A	Actin-related protein 2/3 complex subunit 1A	ARC1A_HUMAN	Q92747	No
PSMC2	26S proteasome regulatory subunit 7	PRS7_HUMAN	P35998	No
PGRMC1	Membrane-associated progesterone receptor component 1	PGRC1_HUMAN	O00264	No
UBE2I	SUMO-conjugating enzyme UBC9	UBC9_HUMAN	P63279	No
STT3A	Dolichyl-diphosphooligosaccharide--protein glycosyltransferase subunit STT3A	STT3A_HUMAN	P46977	No
SSR4	Translocon-associated protein subunit delta	SSRD_HUMAN	P51571	No
RPL15	60S ribosomal protein L15	RL15_HUMAN	P61313	No
PURA	Transcriptional activator protein Pur-alpha	PURA_HUMAN	Q00577	No
MSH2	DNA mismatch repair protein Msh2	MSH2_HUMAN	P43246	No
HNRNPDL	Heterogeneous nuclear ribonucleoprotein D-like	A0A087WUK2_HUMAN;HNRDL_HUMAN	A0A087WUK2;O14979	No
TARDBP	TAR DNA-binding protein 43	TADBP_HUMAN	Q13148	No
ELAVL1	ELAV-like protein 1	ELAV1_HUMAN	Q15717	Yes
ABCF1	ATP-binding cassette sub-family F member 1	ABCF1_HUMAN	Q8NE71	No
TTC28	Tetratricopeptide repeat protein 28	TTC28_HUMAN	Q96AY4	No
NDUFS5	NADH dehydrogenase [ubiquinone] iron-sulfur protein 5	NDUS5_HUMAN	O43920	No
ZYX	Zyxin	ZYX_HUMAN	Q15942	No
SBSN	Suprabasin	SBSN_HUMAN	Q6UWP8	No
IMPDH2	Inosine-5'-monophosphate dehydrogenase 2	IMDH2_HUMAN	P12268	No
NUP153	Nuclear pore complex protein Nup153	NU153_HUMAN	P49790	No
RAB21	Ras-related protein Rab-21	RAB21_HUMAN	Q9UL25	No
OCIAD2	OCIA domain-containing protein 2	OCAD2_HUMAN	Q56VL3	No
MRPL57	Ribosomal protein 63, mitochondrial""	RT63_HUMAN	Q9BQC6	No
PRPF19	Pre-mRNA-processing factor 19	PRP19_HUMAN	Q9UMS4	Yes
TACO1	Translational activator of cytochrome c oxidase 1	TACO1_HUMAN	Q9BSH4	No
HSPH1	Heat shock protein 105 kDa	HS105_HUMAN	Q92598	No
TIMM8A	Mitochondrial import inner membrane translocase subunit Tim8 A	TIM8A_HUMAN	O60220	No
RBMS1	RNA-binding motif, single-stranded-interacting protein 1;RNA-binding motif, single-stranded-interacting protein 1;RNA-binding motif, single-stranded-interacting protein 1""	E7ETU5_HUMAN;F6Y5H0_HUMAN;RBMS1_HUMAN	E7ETU5;F6Y5H0;P29558	No
DPM1	Dolichol-phosphate mannosyltransferase subunit 1	DPM1_HUMAN;Q5QPK2_HUMAN	O60762;Q5QPK2	No
THYN1	Thymocyte nuclear protein 1	THYN1_HUMAN	Q9P016	No
SAMHD1	Deoxynucleoside triphosphate triphosphohydrolase SAMHD1	SAMH1_HUMAN	Q9Y3Z3	No
MCRIP1	Mapk-regulated corepressor-interacting protein 1;Mapk-regulated corepressor-interacting protein 1;HCG1818442, isoform CRA_a""	MCRI1_HUMAN;I3L2L5_HUMAN;I3L4Q0_HUMAN	C9JLW8;I3L2L5;I3L4Q0	No
HMGB1	High mobility group protein B1	HMGB1_HUMAN	P09429	No
DAZAP1	DAZ-associated protein 1	K7EK33_HUMAN;K7EQ55_HUMAN;DAZP1_HUMAN	K7EK33;K7EQ55;Q96EP5	No
TFAM	Transcription factor A, mitochondrial""	TFAM_HUMAN	Q00059	No
VAPA	Vesicle-associated membrane protein-associated protein A	VAPA_HUMAN	Q9P0L0	No
AHNAK2	Protein AHNAK2	AHNK2_HUMAN	Q8IVF2	No
NOP10	H/ACA ribonucleoprotein complex subunit 3	NOP10_HUMAN	Q9NPE3	No
PFKP	ATP-dependent 6-phosphofructokinase, platelet type""	PFKAP_HUMAN	Q01813	No
FHOD1	FH1/FH2 domain-containing protein 1	FHOD1_HUMAN	Q9Y613	No
HELZ	Probable helicase with zinc finger domain	HELZ_HUMAN	P42694	No
KRT3	Keratin, type II cytoskeletal 3""	K2C3_HUMAN	P12035	No
KRT6A	Keratin, type II cytoskeletal 6A""	K2C6A_HUMAN	P02538	No
SEC61A1	Protein transport protein Sec61 subunit alpha isoform 1	B4DR61_HUMAN;S61A1_HUMAN	B4DR61;P61619	No
SUMO1	Small ubiquitin-related modifier 1	B8ZZN6_HUMAN;SUMO1_HUMAN	B8ZZN6;P63165	No
PLOD1	Procollagen-lysine,2-oxoglutarate 5-dioxygenase 1""	PLOD1_HUMAN	Q02809	Yes
CSDE1	Cold shock domain-containing protein E1	CSDE1_HUMAN	O75534	No
TXNRD1	Thioredoxin reductase 1, cytoplasmic;Thioredoxin reductase 1, cytoplasmic;Thioredoxin reductase 1, cytoplasmic;Thioredoxin reductase 1, cytoplasmic;Thioredoxin reductase 1, cytoplasmic;Thioredoxin reductase 1, cytoplasmic""	A0A087WSW9_HUMAN;A0A087WSY9_HUMAN;A0A182DWI3_HUMAN;E9PIR7_HUMAN;F8W809_HUMAN;TRXR1_HUMAN	A0A087WSW9;A0A087WSY9;A0A182DWI3;E9PIR7;F8W809;Q16881	No
CPSF2	Cleavage and polyadenylation specificity factor subunit 2	CPSF2_HUMAN	Q9P2I0	No
SNRPD3	Small nuclear ribonucleoprotein Sm D3	SMD3_HUMAN	P62318	No
VBP1	Prefoldin subunit 3	PFD3_HUMAN	P61758	No
LETM1	Mitochondrial proton/calcium exchanger protein	LETM1_HUMAN	O95202	No
PDIA3	Protein disulfide-isomerase A3	PDIA3_HUMAN	P30101	Yes
HK1	Hexokinase-1	HXK1_HUMAN	P19367	No
USP7	Ubiquitin carboxyl-terminal hydrolase 7	UBP7_HUMAN	Q93009	No
GPX1	Glutathione peroxidase;Glutathione peroxidase 1	A0A087WUQ6_HUMAN;GPX1_HUMAN	A0A087WUQ6;P07203	No
NUDC	Nuclear migration protein nudC	NUDC_HUMAN	Q9Y266	No
G3BP2	Ras GTPase-activating protein-binding protein 2	G3BP2_HUMAN	Q9UN86	No
PIN4	Peptidyl-prolyl cis-trans isomerase NIMA-interacting 4	PIN4_HUMAN	Q9Y237	No
0	Uncharacterized protein (Fragment)	H0YHG0_HUMAN	H0YHG0	No
RPL5	60S ribosomal protein L5	RL5_HUMAN	P46777	No
DSTN	Destrin	DEST_HUMAN	P60981	No
ESYT2	Extended synaptotagmin-2 (Fragment)	H7BXI1_HUMAN	H7BXI1	No
H3F3B;H3F3A	Histone H3 (Fragment);Histone H3.3	K7EK07_HUMAN;H33_HUMAN	K7EK07;P84243	No
HSP90B1	Endoplasmin	ENPL_HUMAN	P14625	Yes
WNK1	Serine/threonine-protein kinase WNK1	F5GWT4_HUMAN;WNK1_HUMAN	F5GWT4;Q9H4A3	No
TMEM209	Transmembrane protein 209	TM209_HUMAN	Q96SK2	No
RPS13	40S ribosomal protein S13	RS13_HUMAN	P62277	No
PCNA	Proliferating cell nuclear antigen	PCNA_HUMAN	P12004	No
MTPAP	Poly(A) RNA polymerase, mitochondrial""	PAPD1_HUMAN	Q9NVV4	No
KIF2A	Kinesin-like protein KIF2A	KIF2A_HUMAN	O00139	No
AAAS	Aladin	AAAS_HUMAN	Q9NRG9	No
TMA16	Translation machinery-associated protein 16 (Fragment);Translation machinery-associated protein 16	H0Y9X1_HUMAN;TMA16_HUMAN	H0Y9X1;Q96EY4	No
RECQL	ATP-dependent DNA helicase Q1	RECQ1_HUMAN	P46063	No
PRPF40A	Pre-mRNA-processing factor 40 homolog A	PR40A_HUMAN	O75400	No
IMMT	MICOS complex subunit MIC60	C9J406_HUMAN	C9J406	No
FAU	40S ribosomal protein S30	RS30_HUMAN	P62861	No
TRAPPC3	Trafficking protein particle complex subunit 3	TPPC3_HUMAN	O43617	No
SLC25A24	Calcium-binding mitochondrial carrier protein SCaMC-1	SCMC1_HUMAN	Q6NUK1	No
NSUN2	tRNA (cytosine(34)-C(5))-methyltransferase	NSUN2_HUMAN	Q08J23	No
WNK2	Serine/threonine-protein kinase WNK2;Serine/threonine-protein kinase WNK2 (Fragment);Serine/threonine-protein kinase WNK2	F8W9F9_HUMAN;H0Y7T5_HUMAN;WNK2_HUMAN	F8W9F9;H0Y7T5;Q9Y3S1	No
NAP1L4	Nucleosome assembly protein 1-like 4	NP1L4_HUMAN	Q99733	No
EEF1D	Elongation factor 1-delta	E9PRY8_HUMAN	E9PRY8	No
SEC61B	Protein transport protein Sec61 subunit beta	SC61B_HUMAN	P60468	No
PIP	Prolactin-inducible protein	PIP_HUMAN	P12273	No
NOP2	Probable 28S rRNA (cytosine(4447)-C(5))-methyltransferase	NOP2_HUMAN	P46087	No
YBX3	Y-box-binding protein 3	YBOX3_HUMAN	P16989	No
PPP2CA	Serine/threonine-protein phosphatase 2A catalytic subunit alpha isoform	PP2AA_HUMAN	P67775	No
AFG3L2	AFG3-like protein 2	AFG32_HUMAN	Q9Y4W6	No
PSMD10	26S proteasome non-ATPase regulatory subunit 10	B1AJY7_HUMAN;PSD10_HUMAN	B1AJY7;O75832	No
EIF3D	Eukaryotic translation initiation factor 3 subunit D	EIF3D_HUMAN	O15371	No
THOC7	THO complex subunit 7 homolog	THOC7_HUMAN	Q6I9Y2	No
NUFIP2	Nuclear fragile X mental retardation-interacting protein 2	NUFP2_HUMAN	Q7Z417	No
EWSR1	RNA-binding protein EWS (Fragment)	H7BY36_HUMAN	H7BY36	No
AGK	Acylglycerol kinase, mitochondrial""	AGK_HUMAN	Q53H12	No
ARFGAP3	ADP-ribosylation factor GTPase-activating protein 3	ARFG3_HUMAN	Q9NP61	No
LSM8	U6 snRNA-associated Sm-like protein LSm8	LSM8_HUMAN	O95777	No
RBM3	RNA-binding protein 3	RBM3_HUMAN	P98179	No
MSI1	RNA-binding protein Musashi homolog 1	MSI1H_HUMAN	O43347	No
CSRP2	Cysteine and glycine-rich protein 2	CSRP2_HUMAN	Q16527	No
FHL2	Four and a half LIM domains protein 2	FHL2_HUMAN	Q14192	No
TRMT112	Multifunctional methyltransferase subunit TRM112-like protein	TR112_HUMAN	Q9UI30	No
CS	Citrate synthase;Citrate synthase, mitochondrial""	B4DJV2_HUMAN;CISY_HUMAN	B4DJV2;O75390	No
PEX14	Peroxisomal membrane protein PEX14	PEX14_HUMAN	O75381	No
U2AF1L5;U2AF1	Splicing factor U2AF 35 kDa subunit-like protein;Splicing factor U2AF 35 kDa subunit	U2AF5_HUMAN;U2AF1_HUMAN	P0DN76;Q01081	No
RTCB	tRNA-splicing ligase RtcB homolog	RTCB_HUMAN	Q9Y3I0	No
UBE2M	NEDD8-conjugating enzyme Ubc12	UBC12_HUMAN	P61081	No
PDLIM1	PDZ and LIM domain protein 1	PDLI1_HUMAN	O00151	No
THOC6	THO complex subunit 6 homolog	THOC6_HUMAN	Q86W42	No
RPAP3	RNA polymerase II-associated protein 3	RPAP3_HUMAN	Q9H6T3	No
EIF3K	Eukaryotic translation initiation factor 3 subunit K	EIF3K_HUMAN	Q9UBQ5	No
SF3B2	Splicing factor 3B subunit 2	SF3B2_HUMAN	Q13435	Yes
PCNT	Pericentrin	PCNT_HUMAN	O95613	No
NOC2L	Nucleolar complex protein 2 homolog	NOC2L_HUMAN	Q9Y3T9	No
GSTO1	Glutathione S-transferase omega-1	GSTO1_HUMAN	P78417	No
ABCD3	ATP-binding cassette sub-family D member 3	ABCD3_HUMAN	P28288	No
AHCYL2	Adenosylhomocysteinase 3	SAHH3_HUMAN	Q96HN2	No
RPL36AL	60S ribosomal protein L36a-like	RL36L_HUMAN	Q969Q0	No
DNAJB1	DnaJ homolog subfamily B member 1	DNJB1_HUMAN	P25685	No
MAGOHB	Protein mago nashi homolog 2	MGN2_HUMAN	Q96A72	No
MYO5C	Unconventional myosin-Vc	MYO5C_HUMAN	Q9NQX4	No
PHF6	PHD finger protein 6	PHF6_HUMAN	Q8IWS0	No
NTPCR	Cancer-related nucleoside-triphosphatase	NTPCR_HUMAN	Q9BSD7	No
PDE4DIP	Myomegalin	E9PL24_HUMAN	E9PL24	No
ENY2	Transcription and mRNA export factor ENY2	ENY2_HUMAN	Q9NPA8	No
MARS	Methionine--tRNA ligase, cytoplasmic""	SYMC_HUMAN	P56192	No
PRDX4	Peroxiredoxin-4	PRDX4_HUMAN	Q13162	No
CTPS1	CTP synthase 1	PYRG1_HUMAN	P17812	No
CLNS1A	Methylosome subunit pICln	ICLN_HUMAN	P54105	No
SLIRP	SRA stem-loop-interacting RNA-binding protein, mitochondrial""	SLIRP_HUMAN	Q9GZT3	No
CDC42	Cell division control protein 42 homolog	CDC42_HUMAN	P60953	No
TOMM70	Mitochondrial import receptor subunit TOM70	TOM70_HUMAN	O94826	No
EFCAB7	EF-hand calcium-binding domain-containing protein 7	EFCB7_HUMAN	A8K855	No
PABPC4	Polyadenylate-binding protein (Fragment)	H0Y5F5_HUMAN	H0Y5F5	No
HNRNPH2	Heterogeneous nuclear ribonucleoprotein H2	HNRH2_HUMAN	P55795	No
ADD3	Gamma-adducin	ADDG_HUMAN	Q9UEY8	No
EPB41L2	Band 4.1-like protein 2	E41L2_HUMAN	O43491	Yes
AP3M1	AP-3 complex subunit mu-1	AP3M1_HUMAN	Q9Y2T2	No
BAG3	BAG family molecular chaperone regulator 3	BAG3_HUMAN	O95817	No
MTCH2	Mitochondrial carrier homolog 2	MTCH2_HUMAN	Q9Y6C9	No
SRPRB	Signal recognition particle receptor subunit beta	SRPRB_HUMAN	Q9Y5M8	No
FLNC	Filamin-C	FLNC_HUMAN	Q14315	No
HCFC1	Host cell factor 1	HCFC1_HUMAN	P51610	No
G6PD	Glucose-6-phosphate 1-dehydrogenase	G6PD_HUMAN	P11413	No
ALDH18A1	Delta-1-pyrroline-5-carboxylate synthase	P5CS_HUMAN	P54886	No
RPS28	40S ribosomal protein S28	RS28_HUMAN	P62857	Yes
HRNR	Hornerin	HORN_HUMAN	Q86YZ3	No
DRG1	Developmentally-regulated GTP-binding protein 1	DRG1_HUMAN	Q9Y295	No
RRP12	RRP12-like protein	RRP12_HUMAN	Q5JTH9	No
PDIA6	Protein disulfide-isomerase A6	PDIA6_HUMAN	Q15084	No
PPIF	Peptidyl-prolyl cis-trans isomerase F, mitochondrial""	PPIF_HUMAN	P30405	Yes
SRSF9	Serine/arginine-rich splicing factor 9	SRSF9_HUMAN	Q13242	No
TMED10	Transmembrane emp24 domain-containing protein 10	TMEDA_HUMAN	P49755	No
MRPL24	39S ribosomal protein L24, mitochondrial""	RM24_HUMAN	Q96A35	No
ILF2	Interleukin enhancer-binding factor 2	ILF2_HUMAN	Q12905	No
TRIP6	Thyroid receptor-interacting protein 6	TRIP6_HUMAN	Q15654	No
AGFG1	Arf-GAP domain and FG repeat-containing protein 1	AGFG1_HUMAN	P52594	No
RAB11B	Ras-related protein Rab-11B	RB11B_HUMAN	Q15907	No
MACROD1	O-acetyl-ADP-ribose deacetylase MACROD1	MACD1_HUMAN	Q9BQ69	No
PDAP1	28 kDa heat- and acid-stable phosphoprotein	HAP28_HUMAN	Q13442	No
CMAS	N-acylneuraminate cytidylyltransferase	NEUA_HUMAN	Q8NFW8	No
HSD17B12	Very-long-chain 3-oxoacyl-CoA reductase	DHB12_HUMAN	Q53GQ0	No
45718	Mitochondrial amidoxime reducing component 2	MARC2_HUMAN	Q969Z3	No
NOS1AP	Carboxyl-terminal PDZ ligand of neuronal nitric oxide synthase protein	CAPON_HUMAN	O75052	No
DDX6	Probable ATP-dependent RNA helicase DDX6	DDX6_HUMAN	P26196	No
EMD	Emerin	EMD_HUMAN	P50402	No
LDHB	L-lactate dehydrogenase B chain	LDHB_HUMAN	P07195	No
LDHA	L-lactate dehydrogenase A chain	LDHA_HUMAN	P00338	No
EARS2	Probable glutamate--tRNA ligase, mitochondrial""	SYEM_HUMAN	Q5JPH6	No
DHX57	Putative ATP-dependent RNA helicase DHX57	DHX57_HUMAN	Q6P158	No
NUP62	Nuclear pore glycoprotein p62	NUP62_HUMAN	P37198	No
RPL26	60S ribosomal protein L26	RL26_HUMAN	P61254	No
RPL37	60S ribosomal protein L37	RL37_HUMAN	P61927	No
TOP3B	DNA topoisomerase 3-beta-1	TOP3B_HUMAN	O95985	No
ACP1	Low molecular weight phosphotyrosine protein phosphatase	PPAC_HUMAN	P24666	No
GTF3C5	General transcription factor 3C polypeptide 5	TF3C5_HUMAN	Q9Y5Q8	No
PPP6R3	Serine/threonine-protein phosphatase 6 regulatory subunit 3	E9PKF6_HUMAN;H7BXH2_HUMAN;PP6R3_HUMAN	E9PKF6;H7BXH2;Q5H9R7	No
CHD3	Chromodomain-helicase-DNA-binding protein 3	CHD3_HUMAN	Q12873	No
ZNF598	E3 ubiquitin-protein ligase ZNF598	ZN598_HUMAN	Q86UK7	No
PDK3	[Pyruvate dehydrogenase (acetyl-transferring)] kinase isozyme 3, mitochondrial""	PDK3_HUMAN	Q15120	No
MRPS14	28S ribosomal protein S14, mitochondrial""	RT14_HUMAN	O60783	No
AP2A1	AP-2 complex subunit alpha-1	AP2A1_HUMAN	O95782	No
CHD4	Chromodomain-helicase-DNA-binding protein 4	A0A0C4DGG9_HUMAN;F5GWX5_HUMAN;CHD4_HUMAN	A0A0C4DGG9;F5GWX5;Q14839	No
EHD1	EH domain-containing protein 1	EHD1_HUMAN	Q9H4M9	No
HNRNPUL1	Heterogeneous nuclear ribonucleoprotein U-like protein 1	HNRL1_HUMAN	Q9BUJ2	No
HIST1H2AB;HIST3H2A	Histone H2A type 1-B/E;Histone H2A type 3	H2A1B_HUMAN;H2A3_HUMAN	P04908;Q7L7L0	No
MAP1A	Microtubule-associated protein 1A	E9PGC8_HUMAN	E9PGC8	No
ASCC2	Activating signal cointegrator 1 complex subunit 2	ASCC2_HUMAN	Q9H1I8	No
HMGB2	High mobility group protein B2	HMGB2_HUMAN	P26583	No
AASDHPPT	L-aminoadipate-semialdehyde dehydrogenase-phosphopantetheinyl transferase	ADPPT_HUMAN	Q9NRN7	No
PRKRA	Interferon-inducible double-stranded RNA-dependent protein kinase activator A	PRKRA_HUMAN	O75569	No
BANF1	Barrier-to-autointegration factor	BAF_HUMAN	O75531	No
MTA1	Metastasis-associated protein MTA1	MTA1_HUMAN	Q13330	No
SF3A2	Splicing factor 3A subunit 2	SF3A2_HUMAN	Q15428	No
FLG	Filaggrin	FILA_HUMAN	P20930	No
DDX19A	ATP-dependent RNA helicase DDX19A	DD19A_HUMAN	Q9NUU7	No
MOGS	Mannosyl-oligosaccharide glucosidase	MOGS_HUMAN	Q13724	No
PPIA	Peptidyl-prolyl cis-trans isomerase A	PPIA_HUMAN	P62937	No
IDH3G	Isocitrate dehydrogenase [NAD] subunit gamma, mitochondrial""	IDH3G_HUMAN	P51553	No
KIF5C	Kinesin heavy chain isoform 5C	KIF5C_HUMAN	O60282	No
UQCRQ	Cytochrome b-c1 complex subunit 8	QCR8_HUMAN	O14949	No
MYL6	Myosin light polypeptide 6	G8JLA2_HUMAN	G8JLA2	No
DNAJA1	DnaJ homolog subfamily A member 1	DNJA1_HUMAN	P31689	No
IDH3A	Isocitrate dehydrogenase [NAD] subunit alpha, mitochondrial""	IDH3A_HUMAN	P50213	No
PSMC5	26S proteasome regulatory subunit 8	PRS8_HUMAN	P62195	No
WASHC2C	WASH complex subunit 2C	A0A096LPC5_HUMAN;A0A0A0MR88_HUMAN	A0A096LPC5;A0A0A0MR88	No
CTNNA1	Catenin alpha-1	CTNA1_HUMAN	P35221	No
ACOT9	Acyl-coenzyme A thioesterase 9, mitochondrial""	ACOT9_HUMAN	Q9Y305	No
DAPK3	Death-associated protein kinase 3	DAPK3_HUMAN	O43293	No
NDUFA13	NADH dehydrogenase [ubiquinone] 1 alpha subcomplex subunit 13	NDUAD_HUMAN	Q9P0J0	No
SSX2IP	Afadin- and alpha-actinin-binding protein	ADIP_HUMAN	Q9Y2D8	No
CALD1	Caldesmon (Fragment)	C9J813_HUMAN	C9J813	No
ACTN4	Alpha-actinin-4	ACTN4_HUMAN	O43707	No
POLR2B	DNA-directed RNA polymerase subunit beta;DNA-directed RNA polymerase II subunit RPB2	C9J2Y9_HUMAN;RPB2_HUMAN	C9J2Y9;P30876	No
DNM1L	Dynamin-1-like protein	DNM1L_HUMAN	O00429	No
SDHA	Succinate dehydrogenase [ubiquinone] flavoprotein subunit, mitochondrial""	SDHA_HUMAN	P31040	No
SMCHD1	Structural maintenance of chromosomes flexible hinge domain-containing protein 1	SMHD1_HUMAN	A6NHR9	No
ERCC6L	DNA excision repair protein ERCC-6-like	ERC6L_HUMAN	Q2NKX8	No
ACTR1A	Alpha-centractin	ACTZ_HUMAN	P61163	No
TBC1D15	TBC1 domain family member 15	TBC15_HUMAN	Q8TC07	No
FAM98A	Protein FAM98A	FA98A_HUMAN	Q8NCA5	No
RPL38	60S ribosomal protein L38	RL38_HUMAN	P63173	No
TOMM5	Mitochondrial import receptor subunit TOM5 homolog	TOM5_HUMAN	Q8N4H5	No
PLCD3	1-phosphatidylinositol 4,5-bisphosphate phosphodiesterase delta-3""	PLCD3_HUMAN	Q8N3E9	No
BRCC3	Lys-63-specific deubiquitinase BRCC36	BRCC3_HUMAN	P46736	No
CPSF1	Cleavage and polyadenylation specificity factor subunit 1	CPSF1_HUMAN	Q10570	No
TSR1	Pre-rRNA-processing protein TSR1 homolog	TSR1_HUMAN	Q2NL82	No
PRPS1	Ribose-phosphate pyrophosphokinase 1	PRPS1_HUMAN	P60891	No
IPO9	Importin-9	IPO9_HUMAN	Q96P70	No
RHOA	Transforming protein RhoA	RHOA_HUMAN	P61586	Yes
FLOT2	Flotillin-2	FLOT2_HUMAN	Q14254	No
SF3A1	Splicing factor 3A subunit 1	SF3A1_HUMAN	Q15459	No
TDRD3	Tudor domain-containing protein 3	TDRD3_HUMAN	Q9H7E2	No
DARS	Aspartate--tRNA ligase, cytoplasmic""	SYDC_HUMAN	P14868	No
RAB27A	Ras-related protein Rab-27A	RB27A_HUMAN	P51159	No
LIMD1	LIM domain-containing protein 1	C9JRJ5_HUMAN;LIMD1_HUMAN	C9JRJ5;Q9UGP4	No
DARS2	Aspartate--tRNA ligase, mitochondrial""	SYDM_HUMAN	Q6PI48	No
SMC4	Structural maintenance of chromosomes protein 4	SMC4_HUMAN	Q9NTJ3	No
SEC61A2	Protein transport protein Sec61 subunit alpha isoform 2	F8W776_HUMAN;S61A2_HUMAN	F8W776;Q9H9S3	No
UBR4	E3 ubiquitin-protein ligase UBR4	UBR4_HUMAN	Q5T4S7	No
GOLGB1	Golgin subfamily B member 1	GOGB1_HUMAN	Q14789	No
DIS3	Exosome complex exonuclease RRP44	RRP44_HUMAN	Q9Y2L1	No
RBM17	Splicing factor 45	SPF45_HUMAN	Q96I25	No
ANP32E	Acidic leucine-rich nuclear phosphoprotein 32 family member E	AN32E_HUMAN	Q9BTT0	No
CALR	Calreticulin	CALR_HUMAN	P27797	Yes
ISY1	Pre-mRNA-splicing factor ISY1 homolog	ISY1_HUMAN	Q9ULR0	No
NAF1	H/ACA ribonucleoprotein complex non-core subunit NAF1	NAF1_HUMAN	Q96HR8	No
CCDC138	Coiled-coil domain-containing protein 138	CC138_HUMAN	Q96M89	No
DDX20	Probable ATP-dependent RNA helicase DDX20	DDX20_HUMAN	Q9UHI6	No
TCERG1	Transcription elongation regulator 1	TCRG1_HUMAN	O14776	No
RPL27A	60S ribosomal protein L27a	RL27A_HUMAN	P46776	No
KIF7	Kinesin-like protein KIF7	KIF7_HUMAN	Q2M1P5	No
PRKACA	cAMP-dependent protein kinase catalytic subunit alpha	KAPCA_HUMAN	P17612	No
TKT	Transketolase	TKT_HUMAN	P29401	No
NAT10	RNA cytidine acetyltransferase	NAT10_HUMAN	Q9H0A0	No
POLR1C	DNA-directed RNA polymerases I and III subunit RPAC1	RPAC1_HUMAN	O15160	No
RARS	Arginine--tRNA ligase, cytoplasmic""	SYRC_HUMAN	P54136	No
SRP72	Signal recognition particle subunit SRP72	SRP72_HUMAN	O76094	No
STAU1	Double-stranded RNA-binding protein Staufen homolog 1	STAU1_HUMAN	O95793	Yes
CELF1	CUG triplet repeat, RNA binding protein 1, isoform CRA_c""	G5EA30_HUMAN	G5EA30	No
SUN2	SUN domain-containing protein 2	SUN2_HUMAN	Q9UH99	No
DLAT	Dihydrolipoyllysine-residue acetyltransferase component of pyruvate dehydrogenase complex, mitochondrial""	ODP2_HUMAN	P10515	No
RAB35	Ras-related protein Rab-35	RAB35_HUMAN	Q15286	No
RAB32	Ras-related protein Rab-32	RAB32_HUMAN	Q13637	No
NIPSNAP1	Protein NipSnap homolog 1	NIPS1_HUMAN	Q9BPW8	No
SEC22B	Vesicle-trafficking protein SEC22b	SC22B_HUMAN	O75396	No
FAM98B	Protein FAM98B	FA98B_HUMAN	Q52LJ0	No
C14orf166	UPF0568 protein C14orf166	CN166_HUMAN	Q9Y224	No
HNRNPM	Heterogeneous nuclear ribonucleoprotein M (Fragment)	M0QZM1_HUMAN	M0QZM1	No
WDR18	WD repeat-containing protein 18;WD repeat-containing protein 18 (Fragment)	WDR18_HUMAN;U3KQC1_HUMAN	Q9BV38;U3KQC1	No
TUBB4A	Tubulin beta-4A chain	TBB4A_HUMAN	P04350	No
NUPL2	Nucleoporin-like protein 2	NUPL2_HUMAN	O15504	No
MRPL23	39S ribosomal protein L23, mitochondrial""	RM23_HUMAN	Q16540	No
AP2M1	AP-2 complex subunit mu	AP2M1_HUMAN	Q96CW1	No
PYM1	Partner of Y14 and mago	PYM1_HUMAN	Q9BRP8	No
PKP2	Plakophilin-2	PKP2_HUMAN	Q99959	No
ARF4	ADP-ribosylation factor 4	ARF4_HUMAN	P18085	No
SPG20	Spartin	SPG20_HUMAN	Q8N0X7	No
PRPF6	Pre-mRNA-processing factor 6	PRP6_HUMAN	O94906	No
NDUFA1	NADH dehydrogenase [ubiquinone] 1 alpha subcomplex subunit 1	NDUA1_HUMAN	O15239	No
RBBP6	E3 ubiquitin-protein ligase RBBP6	RBBP6_HUMAN	Q7Z6E9	No
UBA5	Ubiquitin-like modifier-activating enzyme 5	UBA5_HUMAN	Q9GZZ9	No
COPA	Coatomer subunit alpha	COPA_HUMAN	P53621	No
PES1	Pescadillo homolog	B5MCF9_HUMAN;PESC_HUMAN	B5MCF9;O00541	No
AHSA1	Activator of 90 kDa heat shock protein ATPase homolog 1	AHSA1_HUMAN	O95433	No
ANKRD17	Ankyrin repeat domain-containing protein 17	ANR17_HUMAN	O75179	No
CAND1	Cullin-associated NEDD8-dissociated protein 1	CAND1_HUMAN	Q86VP6	No
FBL	rRNA 2'-O-methyltransferase fibrillarin	FBRL_HUMAN	P22087	No
SF3B1	Splicing factor 3B subunit 1	SF3B1_HUMAN	O75533	No
CANX	Calnexin	CALX_HUMAN	P27824	No
ELOB	Elongin-B	ELOB_HUMAN	Q15370	No
MPG	DNA-3-methyladenine glycosylase	3MG_HUMAN	P29372	No
VPS45	Vacuolar protein sorting-associated protein 45	VPS45_HUMAN	Q9NRW7	No
PHF5A	PHD finger-like domain-containing protein 5A	PHF5A_HUMAN	Q7RTV0	No
IKBKAP	Elongator complex protein 1	ELP1_HUMAN	O95163	No
STRAP	Serine-threonine kinase receptor-associated protein	STRAP_HUMAN	Q9Y3F4	No
RAB14	Ras-related protein Rab-14	RAB14_HUMAN	P61106	No
CNOT9	CCR4-NOT transcription complex subunit 9	CNOT9_HUMAN	Q92600	No
MYCBP2	E3 ubiquitin-protein ligase MYCBP2	MYCB2_HUMAN	O75592	No
SRSF1	Serine/arginine-rich-splicing factor 1;Serine/arginine-rich splicing factor 1	J3KTL2_HUMAN;SRSF1_HUMAN	J3KTL2;Q07955	No
ERH	Enhancer of rudimentary homolog	ERH_HUMAN	P84090	No
TGM1	Protein-glutamine gamma-glutamyltransferase K	TGM1_HUMAN	P22735	No
AHCY	Adenosylhomocysteinase	SAHH_HUMAN	P23526	No
VARS	Valine--tRNA ligase	SYVC_HUMAN	P26640	No
GNL3	Guanine nucleotide-binding protein-like 3	GNL3_HUMAN	Q9BVP2	No
SKIV2L2	Superkiller viralicidic activity 2-like 2	SK2L2_HUMAN	P42285	No
MRPS11	28S ribosomal protein S11, mitochondrial""	RT11_HUMAN	P82912	No
COPE	Coatomer subunit epsilon	COPE_HUMAN	O14579	No
DIDO1	Death-inducer obliterator 1	DIDO1_HUMAN	Q9BTC0	No
NIFK	MKI67 FHA domain-interacting nucleolar phosphoprotein	MK67I_HUMAN	Q9BYG3	No
COX5B	Cytochrome c oxidase subunit 5B, mitochondrial""	COX5B_HUMAN	P10606	No
RCC1	Regulator of chromosome condensation	RCC1_HUMAN	P18754	No
SCP2	Non-specific lipid-transfer protein	NLTP_HUMAN	P22307	No
CAVIN1	Caveolae-associated protein 1	CAVN1_HUMAN	Q6NZI2	No
TK1	Thymidine kinase, cytosolic""	KITH_HUMAN	P04183	No
FEN1	Flap endonuclease 1	FEN1_HUMAN	P39748	No
STRN4	Striatin-4	STRN4_HUMAN	Q9NRL3	No
HMGB3	High mobility group protein B3 (Fragment);High mobility group protein B3 (Fragment);High mobility group protein B3	E7EQU1_HUMAN;E7ES08_HUMAN;HMGB3_HUMAN	E7EQU1;E7ES08;O15347	No
PAK2	Serine/threonine-protein kinase PAK 2	PAK2_HUMAN	Q13177	No
MAPRE1	Microtubule-associated protein RP/EB family member 1	MARE1_HUMAN	Q15691	No
BLMH	Bleomycin hydrolase	BLMH_HUMAN	Q13867	No
HSDL2	Hydroxysteroid dehydrogenase-like protein 2	HSDL2_HUMAN	Q6YN16	No
NOLC1	Nucleolar and coiled-body phosphoprotein 1 (Fragment)	A0A0A0MRM9_HUMAN	A0A0A0MRM9	No
NAP1L1	Nucleosome assembly protein 1-like 1	F5H4R6_HUMAN;NP1L1_HUMAN	F5H4R6;P55209	No
MRPL15	39S ribosomal protein L15, mitochondrial""	RM15_HUMAN	Q9P015	No
CLIC1	Chloride intracellular channel protein 1	CLIC1_HUMAN	O00299	No
ATP5H	ATP synthase subunit d, mitochondrial""	ATP5H_HUMAN	O75947	No
PPFIA1	Liprin-alpha-1	LIPA1_HUMAN	Q13136	No
YWHAB	14-3-3 protein beta/alpha	1433B_HUMAN	P31946	No
FLII	Protein flightless-1 homolog	J3KS54_HUMAN	J3KS54	No
OXA1L	Mitochondrial inner membrane protein OXA1L	J3KNA0_HUMAN;OXA1L_HUMAN;S4R3Q9_HUMAN	J3KNA0;Q15070;S4R3Q9	No
RAB18	Ras-related protein Rab-18	RAB18_HUMAN	Q9NP72	Yes
RPS21	40S ribosomal protein S21	RS21_HUMAN;Q8WVC2_HUMAN	P63220;Q8WVC2	No
LARS	Leucine--tRNA ligase, cytoplasmic""	SYLC_HUMAN	Q9P2J5	No
SMC3	Structural maintenance of chromosomes protein 3	SMC3_HUMAN	Q9UQE7	No
RAC3	Ras-related C3 botulinum toxin substrate 3 (Fragment)	J3KSC4_HUMAN;J3QLK0_HUMAN	J3KSC4;J3QLK0	No
DLG5	Disks large homolog 5	DLG5_HUMAN	Q8TDM6	No
OFD1	Oral-facial-digital syndrome 1 protein	OFD1_HUMAN	O75665	No
TMPO	Lamina-associated polypeptide 2, isoform alpha""	LAP2A_HUMAN	P42166	No
RPLP2	60S acidic ribosomal protein P2	RLA2_HUMAN	P05387	No
WIPI2	WD repeat domain phosphoinositide-interacting protein 2	WIPI2_HUMAN	Q9Y4P8	No
ATP5L	ATP synthase subunit g, mitochondrial""	ATP5L_HUMAN	O75964	No
SMARCB1	SWI/SNF-related matrix-associated actin-dependent regulator of chromatin subfamily B member 1	SNF5_HUMAN	Q12824	No
STIP1	Stress-induced-phosphoprotein 1	STIP1_HUMAN	P31948	Yes
PSMD12	26S proteasome non-ATPase regulatory subunit 12	PSD12_HUMAN	O00232	Yes
LRCH2	Leucine-rich repeat and calponin homology domain-containing protein 2	LRCH2_HUMAN	Q5VUJ6	No
CSTF2	Cleavage stimulation factor subunit 2	CSTF2_HUMAN	P33240	No
POTEJ	POTE ankyrin domain family member J	POTEJ_HUMAN	P0CG39	No
LGALS7	Galectin-7	LEG7_HUMAN	P47929	No
THOC5	THO complex subunit 5 homolog	THOC5_HUMAN	Q13769	No
EIF1AX	Eukaryotic translation initiation factor 1A, X-chromosomal""	IF1AX_HUMAN	P47813	No
LSG1	Large subunit GTPase 1 homolog	LSG1_HUMAN	Q9H089	No
XAB2	Pre-mRNA-splicing factor SYF1	SYF1_HUMAN	Q9HCS7	No
HACD3	Very-long-chain (3R)-3-hydroxyacyl-CoA dehydratase 3	HACD3_HUMAN	Q9P035	No
MRPS23	28S ribosomal protein S23, mitochondrial""	RT23_HUMAN	Q9Y3D9	No
SRP68	Signal recognition particle subunit SRP68	SRP68_HUMAN	Q9UHB9	No
COX7A2	Cytochrome c oxidase subunit 7A2, mitochondrial (Fragment);Cytochrome c oxidase subunit 7A2, mitochondrial;Cytochrome c oxidase subunit 7A2, mitochondrial;Cytochrome c oxidase subunit 7A2, mitochondrial""	D6RGV5_HUMAN;D6RIE3_HUMAN;H0UI06_HUMAN;CX7A2_HUMAN	D6RGV5;D6RIE3;H0UI06;P14406	No
CSTF3	Cleavage stimulation factor subunit 3	CSTF3_HUMAN	Q12996	No
CRTC3	CREB-regulated transcription coactivator 3	CRTC3_HUMAN	Q6UUV7	No
NBAS	Neuroblastoma-amplified sequence	NBAS_HUMAN	A2RRP1	No
PRKCI	Protein kinase C iota type	KPCI_HUMAN	P41743	No
CHD1	Chromodomain-helicase-DNA-binding protein 1	CHD1_HUMAN	O14646	No
TSFM	Elongation factor Ts, mitochondrial""	EFTS_HUMAN	P43897	No
NMT1	Glycylpeptide N-tetradecanoyltransferase 1	NMT1_HUMAN	P30419	No
AAK1	AP2-associated protein kinase 1 (Fragment)	A0A096LP25_HUMAN	A0A096LP25	No
S100A9	Protein S100-A9	S10A9_HUMAN	P06702	No
EIF3E	Eukaryotic translation initiation factor 3 subunit E	EIF3E_HUMAN	P60228	No
NEK9	Serine/threonine-protein kinase Nek9	NEK9_HUMAN	Q8TD19	No
DUSP3	Dual specificity protein phosphatase 3	DUS3_HUMAN	P51452	No
TROVE2	60 kDa SS-A/Ro ribonucleoprotein	RO60_HUMAN	P10155	No
CAP1	Adenylyl cyclase-associated protein 1	CAP1_HUMAN	Q01518	No
CDC37	Hsp90 co-chaperone Cdc37	CDC37_HUMAN	Q16543	No
NDUFA4	Cytochrome c oxidase subunit NDUFA4	NDUA4_HUMAN	O00483	No
PRKAR1A	cAMP-dependent protein kinase type I-alpha regulatory subunit	KAP0_HUMAN	P10644	No
TNRC6A	Trinucleotide repeat-containing gene 6A protein	TNR6A_HUMAN	Q8NDV7	No
PRPF4	U4/U6 small nuclear ribonucleoprotein Prp4	PRP4_HUMAN	O43172	No
EIF3F	Eukaryotic translation initiation factor 3 subunit F	EIF3F_HUMAN	O00303	No
RPS26	40S ribosomal protein S26	RS26_HUMAN	P62854	No
CTNNB1	Catenin beta-1	CTNB1_HUMAN	P35222	Yes
CYB5R3	NADH-cytochrome b5 reductase 3	NB5R3_HUMAN	P00387	No
CSNK2A2	Casein kinase II subunit alpha'	CSK22_HUMAN	P19784	No
SUCLG1	Succinate--CoA ligase [ADP/GDP-forming] subunit alpha, mitochondrial""	SUCA_HUMAN	P53597	No
TUBA1A	Tubulin alpha-1A chain	TBA1A_HUMAN	Q71U36	No
ZNF207	BUB3-interacting and GLEBS motif-containing protein ZNF207	J3QRS9_HUMAN;ZN207_HUMAN;X6R4W8_HUMAN	J3QRS9;O43670;X6R4W8	No
ZBTB33	Transcriptional regulator Kaiso	KAISO_HUMAN	Q86T24	No
ELOC	Elongin-C	ELOC_HUMAN	Q15369	No
MED23	Mediator of RNA polymerase II transcription subunit 23	Q5JWT2_HUMAN;MED23_HUMAN	Q5JWT2;Q9ULK4	No
COMT	Catechol O-methyltransferase	COMT_HUMAN	P21964	No
SRPRA	Signal recognition particle receptor subunit alpha	SRPRA_HUMAN	P08240	No
RBM28	RNA-binding protein 28	RBM28_HUMAN	Q9NW13	No
45907	Septin-7	SEPT7_HUMAN	Q16181	No
FSD1	Fibronectin type III and SPRY domain-containing protein 1	FSD1_HUMAN	Q9BTV5	Yes
EIF5B	Eukaryotic translation initiation factor 5B	A0A087WUT6_HUMAN;IF2P_HUMAN	A0A087WUT6;O60841	No
ATAD3B	ATPase family AAA domain-containing protein 3B	ATD3B_HUMAN	Q5T9A4	No
GSPT2	Eukaryotic peptide chain release factor GTP-binding subunit ERF3B	ERF3B_HUMAN	Q8IYD1	No
TOMM34	Mitochondrial import receptor subunit TOM34	TOM34_HUMAN	Q15785	No
HNRNPUL2	Heterogeneous nuclear ribonucleoprotein U-like protein 2	HNRL2_HUMAN	Q1KMD3	No
TBL2	Transducin beta-like protein 2	TBL2_HUMAN	Q9Y4P3	No
LPCAT1	Lysophosphatidylcholine acyltransferase 1	PCAT1_HUMAN	Q8NF37	No
AIMP2	Aminoacyl tRNA synthase complex-interacting multifunctional protein 2	AIMP2_HUMAN	Q13155	No
MIF	Macrophage migration inhibitory factor	MIF_HUMAN	P14174	No
SNU13	NHP2-like protein 1	NH2L1_HUMAN	P55769	No
NOL10	Nucleolar protein 10	NOL10_HUMAN	Q9BSC4	No
S100A8	Protein S100-A8	S10A8_HUMAN	P05109	No
PPP1CA	Serine/threonine-protein phosphatase PP1-alpha catalytic subunit	PP1A_HUMAN	P62136	No
CPT1A	Carnitine O-palmitoyltransferase 1, liver isoform""	CPT1A_HUMAN	P50416	No
DIMT1	Probable dimethyladenosine transferase	DIM1_HUMAN	Q9UNQ2	No
ZCCHC10	Zinc finger CCHC domain-containing protein 10	B3KVL5_HUMAN;ZCH10_HUMAN	B3KVL5;Q8TBK6	No
CNOT10	CCR4-NOT transcription complex subunit 10	CNO10_HUMAN	Q9H9A5	No
SPTLC1	Serine palmitoyltransferase 1	SPTC1_HUMAN	O15269	No
LMF2	Lipase maturation factor 2	LMF2_HUMAN	Q9BU23	No
GTPBP1	GTP-binding protein 1	GTPB1_HUMAN	O00178	No
NDUFA10	NADH dehydrogenase [ubiquinone] 1 alpha subcomplex subunit 10, mitochondrial;NADH dehydrogenase [ubiquinone] 1 alpha subcomplex subunit 10, mitochondrial;NADH dehydrogenase [ubiquinone] 1 alpha subcomplex subunit 10, mitochondrial""	A0A087WXC5_HUMAN;E7ESZ7_HUMAN;NDUAA_HUMAN	A0A087WXC5;E7ESZ7;O95299	No
TMEM43	Transmembrane protein 43	TMM43_HUMAN	Q9BTV4	No
AP2B1	AP-2 complex subunit beta	AP2B1_HUMAN	P63010	No
HADH	Hydroxyacyl-coenzyme A dehydrogenase, mitochondrial""	HCDH_HUMAN	Q16836	No
DHCR7	7-dehydrocholesterol reductase	DHCR7_HUMAN	Q9UBM7	No
ALYREF	THO complex subunit 4	E9PB61_HUMAN	E9PB61	No
HAT1	Histone acetyltransferase type B catalytic subunit	HAT1_HUMAN	O14929	No
PDLIM7	PDZ and LIM domain protein 7	PDLI7_HUMAN	Q9NR12	No
PRPF4B	Serine/threonine-protein kinase PRP4 homolog	PRP4B_HUMAN	Q13523	No
TP53BP2	Apoptosis-stimulating of p53 protein 2	ASPP2_HUMAN	Q13625	No
CAPRIN1	Caprin-1	CAPR1_HUMAN	Q14444	No
CTSB	Cathepsin B	CATB_HUMAN	P07858	No
TMEM11	Transmembrane protein 11, mitochondrial""	TMM11_HUMAN	P17152	No
ARHGEF7	Rho guanine nucleotide exchange factor 7	B1ALK7_HUMAN	B1ALK7	No
PSMD4	26S proteasome non-ATPase regulatory subunit 4	PSMD4_HUMAN	P55036	No
SDHB	Succinate dehydrogenase [ubiquinone] iron-sulfur subunit, mitochondrial""	SDHB_HUMAN	P21912	No
RAB38	Ras-related protein Rab-38	RAB38_HUMAN	P57729	No
DST	Dystonin	DYST_HUMAN	Q03001	No
NDC1	Nucleoporin NDC1	NDC1_HUMAN	Q9BTX1	No
COG6	Conserved oligomeric Golgi complex subunit 6	COG6_HUMAN	Q9Y2V7	No
SLC25A19	Mitochondrial thiamine pyrophosphate carrier	TPC_HUMAN	Q9HC21	No
RPN2	Dolichyl-diphosphooligosaccharide--protein glycosyltransferase subunit 2	RPN2_HUMAN	P04844	No
IARS	Isoleucine--tRNA ligase, cytoplasmic""	SYIC_HUMAN	P41252	No
CD59	CD59 glycoprotein	E9PNW4_HUMAN;E9PR17_HUMAN;CD59_HUMAN	E9PNW4;E9PR17;P13987	No
MPC2	Mitochondrial pyruvate carrier 2;Mitochondrial pyruvate carrier (Fragment)	MPC2_HUMAN;Q5R3B4_HUMAN	O95563;Q5R3B4	No
SET	Protein SET	SET_HUMAN	Q01105	No
PYCR1	Pyrroline-5-carboxylate reductase 1, mitochondrial""	P5CR1_HUMAN	P32322	No
HMGN2	Non-histone chromosomal protein HMG-17	HMGN2_HUMAN	P05204	No
FKBP15	FK506-binding protein 15	FKB15_HUMAN	Q5T1M5	No
GANAB	Neutral alpha-glucosidase AB	GANAB_HUMAN	Q14697	No
PDCD5	Programmed cell death protein 5	PDCD5_HUMAN	O14737	No
HSPB8	Heat shock protein beta-8	HSPB8_HUMAN	Q9UJY1	No
PTPMT1	Phosphatidylglycerophosphatase and protein-tyrosine phosphatase 1	PTPM1_HUMAN	Q8WUK0	No
ARHGEF12	Rho guanine nucleotide exchange factor 12	E9PMR6_HUMAN;ARHGC_HUMAN	E9PMR6;Q9NZN5	No
CCP110	Centriolar coiled-coil protein of 110 kDa	CP110_HUMAN	O43303	No
AGO2	Protein argonaute-2	AGO2_HUMAN	Q9UKV8	No
MRPL12	39S ribosomal protein L12, mitochondrial""	RM12_HUMAN	P52815	No
FDXR	NADPH:adrenodoxin oxidoreductase, mitochondrial""	ADRO_HUMAN	P22570	No
VDAC2	Voltage-dependent anion-selective channel protein 2	VDAC2_HUMAN	P45880	No
CPSF3	Cleavage and polyadenylation specificity factor subunit 3	CPSF3_HUMAN	Q9UKF6	No
POLR2A	DNA-directed RNA polymerase II subunit RPB1	RPB1_HUMAN	P24928	No
MRPL33	39S ribosomal protein L33, mitochondrial""	RM33_HUMAN	O75394	No
RPS5	40S ribosomal protein S5 (Fragment);40S ribosomal protein S5	M0R0F0_HUMAN;RS5_HUMAN	M0R0F0;P46782	No
SBDS	Ribosome maturation protein SBDS	SBDS_HUMAN	Q9Y3A5	No
COA3	Cytochrome c oxidase assembly factor 3 homolog, mitochondrial""	COA3_HUMAN	Q9Y2R0	No
LBR	Lamin-B receptor	LBR_HUMAN	Q14739	No
IK	Protein Red	RED_HUMAN	Q13123	No
LMO7	LIM domain only protein 7	F8WD26_HUMAN	F8WD26	No
PARD3	Partitioning defective 3 homolog	PARD3_HUMAN	Q8TEW0	No
GIPC1	PDZ domain-containing protein GIPC1	GIPC1_HUMAN	O14908	No
SAR1A	GTP-binding protein SAR1a	SAR1A_HUMAN	Q9NR31	No
MTHFD2	Bifunctional methylenetetrahydrofolate dehydrogenase/cyclohydrolase, mitochondrial""	MTDC_HUMAN	P13995	No
FKBP2	Peptidyl-prolyl cis-trans isomerase FKBP2	FKBP2_HUMAN	P26885	No
HELZ2	Helicase with zinc finger domain 2	HELZ2_HUMAN	Q9BYK8	No
hCG_1984214	HCG1984214, isoform CRA_a""	I3L0E3_HUMAN	I3L0E3	No
RAB5C	Ras-related protein Rab-5C	RAB5C_HUMAN	P51148	No
AARS2	Alanine--tRNA ligase, mitochondrial""	SYAM_HUMAN	Q5JTZ9	No
COPB1	Coatomer subunit beta	COPB_HUMAN	P53618	No
H1F0	Histone H1.0	H10_HUMAN	P07305	No
KRT33A	Keratin, type I cuticular Ha3-I""	KT33A_HUMAN	O76009	No
CPNE1	Copine-1	CPNE1_HUMAN	Q99829	No
CPNE3	Copine-3	CPNE3_HUMAN	O75131	No
TIPRL	TIP41-like protein	TIPRL_HUMAN	O75663	No
TPP1	Tripeptidyl-peptidase 1	TPP1_HUMAN	O14773	No
QKI	Protein quaking	QKI_HUMAN	Q96PU8	No
APOBEC3C	DNA dC->dU-editing enzyme APOBEC-3C	ABC3C_HUMAN	Q9NRW3	No
CMTR1	Cap-specific mRNA (nucleoside-2'-O-)-methyltransferase 1	CMTR1_HUMAN	Q8N1G2	No
COX6C	Cytochrome c oxidase subunit 6C	COX6C_HUMAN	P09669	No
FAM3C	Protein FAM3C	FAM3C_HUMAN	Q92520	No
NAA35	N-alpha-acetyltransferase 35, NatC auxiliary subunit""	NAA35_HUMAN	Q5VZE5	No
DDX52	Probable ATP-dependent RNA helicase DDX52	DDX52_HUMAN	Q9Y2R4	No
PPP2R3C	Serine/threonine-protein phosphatase 2A regulatory subunit B'' subunit gamma	P2R3C_HUMAN	Q969Q6	No
ELOVL1	Elongation of very long chain fatty acids protein 1	ELOV1_HUMAN	Q9BW60	No
MYO1C	Unconventional myosin-Ic (Fragment)	I3L3Y6_HUMAN;I3L4D4_HUMAN	I3L3Y6;I3L4D4	No
SKIV2L	Helicase SKI2W	SKIV2_HUMAN	Q15477	No
SF3A3	Splicing factor 3A subunit 3	SF3A3_HUMAN	Q12874	No
PALM	Paralemmin-1	PALM_HUMAN	O75781	No
NDUFS2	NADH dehydrogenase [ubiquinone] iron-sulfur protein 2, mitochondrial""	NDUS2_HUMAN	O75306	No
UBAC2	Ubiquitin-associated domain-containing protein 2	UBAC2_HUMAN	Q8NBM4	No
CCDC61	Coiled-coil domain-containing protein 61	CCD61_HUMAN	Q9Y6R9	No
PGM3	Phosphoacetylglucosamine mutase	AGM1_HUMAN	O95394	No
RAB1B	Ras-related protein Rab-1B	RAB1B_HUMAN	Q9H0U4	No
MYEF2	Myelin expression factor 2	A0A0A0MQW0_HUMAN	A0A0A0MQW0	No
NDUFA9	NADH dehydrogenase [ubiquinone] 1 alpha subcomplex subunit 9, mitochondrial""	NDUA9_HUMAN	Q16795	No
CDIPT	CDP-diacylglycerol--inositol 3-phosphatidyltransferase	B3KY94_HUMAN;CDIPT_HUMAN	B3KY94;O14735	No
ARPC2	Actin-related protein 2/3 complex subunit 2	ARPC2_HUMAN	O15144	No
LUC7L3	Luc7-like protein 3	LC7L3_HUMAN	O95232	No
BCR	Breakpoint cluster region protein	BCR_HUMAN	P11274	No
ARF1	ADP-ribosylation factor 1	ARF1_HUMAN	P84077	No
WTAP	Pre-mRNA-splicing regulator WTAP	FL2D_HUMAN	Q15007	No
MCAT	Malonyl-CoA-acyl carrier protein transacylase, mitochondrial""	FABD_HUMAN	Q8IVS2	No
SNRPN;SNRPB;SNRPN	Small nuclear ribonucleoprotein-associated protein N (Fragment);Small nuclear ribonucleoprotein-associated proteins B and B';Small nuclear ribonucleoprotein-associated protein N	J3QLE5_HUMAN;RSMB_HUMAN;RSMN_HUMAN	J3QLE5;P14678;P63162	No
SF3B5	Splicing factor 3B subunit 5	SF3B5_HUMAN	Q9BWJ5	No
CAMK2D	Calcium/calmodulin-dependent protein kinase (CaM kinase) II delta, isoform CRA_e;Calcium/calmodulin-dependent protein kinase type II subunit delta""	D6R938_HUMAN;KCC2D_HUMAN	D6R938;Q13557	No
CCT6B	T-complex protein 1 subunit zeta-2	TCPW_HUMAN	Q92526	Yes
CSTB	Cystatin-B	CYTB_HUMAN	P04080	Yes
RAB34	Ras-related protein Rab-34	RAB34_HUMAN	Q9BZG1	No
AKAP9	A-kinase anchor protein 9	A0A0A0MRF6_HUMAN;AKAP9_HUMAN	A0A0A0MRF6;Q99996	No
AFF4	AF4/FMR2 family member 4	AFF4_HUMAN	Q9UHB7	No
RRAS2	Ras-related protein R-Ras2	RRAS2_HUMAN	P62070	No
ORMDL3	ORM1-like protein 3 (Fragment)	J3QRM9_HUMAN	J3QRM9	No
TJP2	Tight junction protein ZO-2	ZO2_HUMAN	Q9UDY2	No
RINT1	RAD50-interacting protein 1	RINT1_HUMAN	Q6NUQ1	No
RBM8A	RNA-binding protein 8A	RBM8A_HUMAN	Q9Y5S9	No
RBFOX2	RNA-binding protein fox-1 homolog 2 (Fragment);RNA binding protein fox-1 homolog;RNA binding protein fox-1 homolog 2	A0A0G2JRA5_HUMAN;B0QYV1_HUMAN;RFOX2_HUMAN	A0A0G2JRA5;B0QYV1;O43251	No
SNRNP200	U5 small nuclear ribonucleoprotein 200 kDa helicase	U520_HUMAN	O75643	No
TCEA1	Transcription elongation factor A protein 1	A0A1W2PPZ5_HUMAN;TCEA1_HUMAN	A0A1W2PPZ5;P23193	No
UQCRC1	Cytochrome b-c1 complex subunit 1, mitochondrial""	QCR1_HUMAN	P31930	No
GTF3C1	General transcription factor 3C polypeptide 1	TF3C1_HUMAN	Q12789	No
NOSIP	Nitric oxide synthase-interacting protein	NOSIP_HUMAN	Q9Y314	Yes
COX6B1	Cytochrome c oxidase subunit 6B1	CX6B1_HUMAN	P14854	No
DERL1	Derlin;Derlin-1	B4E1G1_HUMAN;DERL1_HUMAN	B4E1G1;Q9BUN8	No
NSF	Vesicle-fusing ATPase	I3L0N3_HUMAN;NSF_HUMAN	I3L0N3;P46459	No
DBNL	Drebrin-like protein	DBNL_HUMAN	Q9UJU6	No
CWF19L1	CWF19-like protein 1	C19L1_HUMAN	Q69YN2	No
MMGT1	Membrane magnesium transporter 1	MMGT1_HUMAN	Q8N4V1	No
RHOT2	Mitochondrial Rho GTPase 2	MIRO2_HUMAN	Q8IXI1	No
AGPS	Alkyldihydroxyacetonephosphate synthase, peroxisomal""	ADAS_HUMAN	O00116	No
LRCH1	Leucine-rich repeat and calponin homology domain-containing protein 1	LRCH1_HUMAN	Q9Y2L9	No
ACSL3	Long-chain-fatty-acid--CoA ligase 3	ACSL3_HUMAN	O95573	No
CSTF1	Cleavage stimulation factor subunit 1	CSTF1_HUMAN	Q05048	No
SUGT1	Protein SGT1 homolog	SGT1_HUMAN	Q9Y2Z0	No
NCOA5	Nuclear receptor coactivator 5	NCOA5_HUMAN	Q9HCD5	No
USP9X	Probable ubiquitin carboxyl-terminal hydrolase FAF-X	USP9X_HUMAN	Q93008	No
SNRPD2	Small nuclear ribonucleoprotein Sm D2	SMD2_HUMAN	P62316	No
BABAM2	BRISC and BRCA1-A complex member 2	BABA2_HUMAN	Q9NXR7	No
STUB1	E3 ubiquitin-protein ligase CHIP	CHIP_HUMAN	Q9UNE7	No
S100A11	Protein S100-A11	S10AB_HUMAN	P31949	No
CNP	2',3'-cyclic-nucleotide 3'-phosphodiesterase""	CN37_HUMAN	P09543	No
CHERP	Calcium homeostasis endoplasmic reticulum protein	J3QK89_HUMAN;CHERP_HUMAN	J3QK89;Q8IWX8	No
ARHGAP35	Rho GTPase-activating protein 35	RHG35_HUMAN	Q9NRY4	No
LUC7L	Putative RNA-binding protein Luc7-like 1	LUC7L_HUMAN	Q9NQ29	No
SRSF10	Serine/arginine-rich splicing factor 10;Serine/arginine-rich-splicing factor 10	SRS10_HUMAN;Q5JRI1_HUMAN	O75494;Q5JRI1	No
NOP9	Nucleolar protein 9	NOP9_HUMAN	Q86U38	No
TES	Testin	TES_HUMAN	Q9UGI8	No
YBEY	Putative ribonuclease	YBEY_HUMAN	P58557	No
TIMM23	Mitochondrial import inner membrane translocase subunit Tim23	TIM23_HUMAN	O14925	No
API5	Apoptosis inhibitor 5	G3V1C3_HUMAN;API5_HUMAN	G3V1C3;Q9BZZ5	No
FLNA	Filamin-A	A0A087WWY3_HUMAN	A0A087WWY3	No
ARPC3	Actin-related protein 2/3 complex subunit 3	ARPC3_HUMAN	O15145	No
NDUFA8	NADH dehydrogenase [ubiquinone] 1 alpha subcomplex subunit 8	NDUA8_HUMAN	P51970	No
RPL39;RPL39P5	60S ribosomal protein L39;Putative 60S ribosomal protein L39-like 5	RL39_HUMAN;R39L5_HUMAN	P62891;Q59GN2	No
SNRPC	U1 small nuclear ribonucleoprotein C	RU1C_HUMAN	P09234	No
PSMD6	26S proteasome non-ATPase regulatory subunit 6	PSMD6_HUMAN	Q15008	No
PQBP1	Polyglutamine-binding protein 1	PQBP1_HUMAN	O60828	No
SRP9	Signal recognition particle 9 kDa protein	SRP09_HUMAN	P49458	No
SRSF5	Serine/arginine-rich splicing factor 5	SRSF5_HUMAN	Q13243	No
SFXN1	Sideroflexin-1	SFXN1_HUMAN	Q9H9B4	No
RAB5B	Ras-related protein Rab-5B	RAB5B_HUMAN	P61020	No
SH3GL1	Endophilin-A2	SH3G1_HUMAN	Q99961	No
CAPZB	Capping protein (Actin filament) muscle Z-line, beta, isoform CRA_a;Capping protein (Actin filament) muscle Z-line, beta, isoform CRA_d""	B1AK87_HUMAN;B1AK88_HUMAN	B1AK87;B1AK88	No
PRPF38B	Pre-mRNA-splicing factor 38B	PR38B_HUMAN	Q5VTL8	No
NUP43	Nucleoporin Nup43	NUP43_HUMAN	Q8NFH3	No
CLN6	Ceroid-lipofuscinosis neuronal 6 late infantile variant isoform 2;Ceroid-lipofuscinosis neuronal protein 6 (Fragment);Ceroid-lipofuscinosis neuronal protein 6;Ceroid-lipofuscinosis neuronal protein 6	A0A0S2Z5D0_HUMAN;A0A1B0GTU6_HUMAN;H3BUV4_HUMAN;CLN6_HUMAN	A0A0S2Z5D0;A0A1B0GTU6;H3BUV4;Q9NWW5	No
UCHL1	Ubiquitin carboxyl-terminal hydrolase isozyme L1	UCHL1_HUMAN	P09936	No
MOB4	MOB-like protein phocein	PHOCN_HUMAN	Q9Y3A3	No
TOMM22	Mitochondrial import receptor subunit TOM22 homolog	TOM22_HUMAN	Q9NS69	No
VPS36	Vacuolar protein-sorting-associated protein 36	VPS36_HUMAN	Q86VN1	No
IPO5	Importin-5	IPO5_HUMAN	O00410	No
UBA52	Ubiquitin-60S ribosomal protein L40	RL40_HUMAN	P62987	No
PTPN1	Tyrosine-protein phosphatase non-receptor type 1	PTN1_HUMAN	P18031	No
MAIP1	m-AAA protease-interacting protein 1, mitochondrial""	MAIP1_HUMAN	Q8WWC4	No
HAUS5	HAUS augmin-like complex subunit 5	HAUS5_HUMAN	O94927	No
TMED9	Transmembrane emp24 domain-containing protein 9	TMED9_HUMAN	Q9BVK6	No
RER1	Protein RER1	RER1_HUMAN	O15258	No
SPRR2D	Small proline-rich protein 2D	SPR2D_HUMAN	P22532	No
LOR	Loricrin	LORI_HUMAN	P23490	No
TP53	Cellular tumor antigen p53	P53_HUMAN	P04637	No
TIA1	Nucleolysin TIA-1 isoform p40	F8W8I6_HUMAN;TIA1_HUMAN	F8W8I6;P31483	No
TLN2	Talin-2	TLN2_HUMAN	Q9Y4G6	No
DLG1	Disks large homolog 1	A0A0C4DFT3_HUMAN	A0A0C4DFT3	No
SURF4	Surfeit locus protein 4;Surfeit 4	SURF4_HUMAN;Q5T8U5_HUMAN	O15260;Q5T8U5	No
MRPS9	28S ribosomal protein S9, mitochondrial""	RT09_HUMAN	P82933	No
PRPF31	U4/U6 small nuclear ribonucleoprotein Prp31	PRP31_HUMAN	Q8WWY3	No
MYO6	Unconventional myosin-VI	A0A0A0MRM8_HUMAN	A0A0A0MRM8	No
CHMP2A	Charged multivesicular body protein 2a	CHM2A_HUMAN	O43633	No
METAP1	Methionine aminopeptidase 1	MAP11_HUMAN	P53582	No
CDC5L	Cell division cycle 5-like protein	CDC5L_HUMAN	Q99459	No
C19orf47	Uncharacterized protein C19orf47	CS047_HUMAN	Q8N9M1	No
FIP1L1	Pre-mRNA 3'-end-processing factor FIP1	FIP1_HUMAN	Q6UN15	No
BRIX1	Ribosome biogenesis protein BRX1 homolog	BRX1_HUMAN	Q8TDN6	No
ARCN1	Coatomer subunit delta	COPD_HUMAN	P48444	No
NKIRAS2	NF-kappa-B inhibitor-interacting Ras-like protein 2	KBRS2_HUMAN	Q9NYR9	No
ADD2	Beta-adducin	ADDB_HUMAN	P35612	No
HMGA2	High mobility group protein HMGI-C	F5H2A4_HUMAN;F5H2U8_HUMAN;F5H6H0_HUMAN;HMGA2_HUMAN	F5H2A4;F5H2U8;F5H6H0;P52926	No
YTHDF2	YTH domain-containing family protein 2	YTHD2_HUMAN	Q9Y5A9	No
IGBP1	Immunoglobulin-binding protein 1	IGBP1_HUMAN	P78318	No
SEC23IP	SEC23-interacting protein	S23IP_HUMAN	Q9Y6Y8	No
ACLY	ATP-citrate synthase	ACLY_HUMAN	P53396	Yes
DYNC1I2	Cytoplasmic dynein 1 intermediate chain 2	DC1I2_HUMAN	Q13409	No
NCBP2	Nuclear cap-binding protein subunit 2	NCBP2_HUMAN	P52298	No
PDIA3	Protein disulfide-isomerase A3 (Fragment)	H7BZJ3_HUMAN	H7BZJ3	No
SLC25A22	Mitochondrial glutamate carrier 1	GHC1_HUMAN	Q9H936	No
HIST1H1C	Histone H1.2	H12_HUMAN	P16403	No
CKMT1A	Creatine kinase U-type, mitochondrial""	KCRU_HUMAN	P12532	No
MAP4K4	Mitogen-activated protein kinase kinase kinase kinase 4	A0A0D9SEY1_HUMAN;G5E948_HUMAN	A0A0D9SEY1;G5E948	No
SEH1L	Nucleoporin SEH1	SEH1_HUMAN	Q96EE3	No
CPSF4	Cleavage and polyadenylation specificity factor subunit 4	CPSF4_HUMAN	O95639	No
SLAIN2	SLAIN motif-containing protein 2	SLAI2_HUMAN	Q9P270	No
CYFIP1	Cytoplasmic FMR1-interacting protein 1	CYFP1_HUMAN	Q7L576	No
CIRBP	Cold-inducible RNA-binding protein	CIRBP_HUMAN	Q14011	No
GNG5	Guanine nucleotide-binding protein G(I)/G(S)/G(O) subunit gamma-5	GBG5_HUMAN	P63218	No
SH3KBP1	SH3 domain-containing kinase-binding protein 1	SH3K1_HUMAN	Q96B97	Yes
S100A7	Protein S100-A7	S10A7_HUMAN	P31151	No
HPRT1	Hypoxanthine-guanine phosphoribosyltransferase	HPRT_HUMAN	P00492	No
EEF1B2	Elongation factor 1-beta	EF1B_HUMAN	P24534	No
TMED1	Transmembrane emp24 domain-containing protein 1	TMED1_HUMAN	Q13445	No
DDX18	ATP-dependent RNA helicase DDX18	DDX18_HUMAN	Q9NVP1	No
KRT77	Keratin, type II cytoskeletal 1b""	K2C1B_HUMAN	Q7Z794	No
RAP1B	Ras-related protein Rap-1b	RAP1B_HUMAN	P61224	No
ABR	Active breakpoint cluster region-related protein	A0A1C7CYZ0_HUMAN;ABR_HUMAN	A0A1C7CYZ0;Q12979	No
KRT80	Keratin, type II cytoskeletal 80""	K2C80_HUMAN	Q6KB66	No
COPG1	Coatomer subunit gamma-1	COPG1_HUMAN	Q9Y678	No
PPME1	Protein phosphatase methylesterase 1	PPME1_HUMAN	Q9Y570	No
SFXN4	Sideroflexin-4	SFXN4_HUMAN	Q6P4A7	No
SIN3A	Paired amphipathic helix protein Sin3a	SIN3A_HUMAN	Q96ST3	No
KRT78	Keratin, type II cytoskeletal 78""	K2C78_HUMAN	Q8N1N4	No
CEP97	Centrosomal protein of 97 kDa	CEP97_HUMAN	Q8IW35	No
TSC2	Tuberin	H3BMQ0_HUMAN;TSC2_HUMAN	H3BMQ0;P49815	No
RFC1	Replication factor C subunit 1	RFC1_HUMAN	P35251	No
DVL2	Segment polarity protein dishevelled homolog DVL-2	DVL2_HUMAN	O14641	No
RNH1	Ribonuclease inhibitor	RINI_HUMAN	P13489	No
TPI1	Triosephosphate isomerase	TPIS_HUMAN	P60174	No
DMTN	Dematin	DEMA_HUMAN	Q08495	No
POLR1A	DNA-directed RNA polymerase I subunit RPA1	RPA1_HUMAN	O95602	No
PDLIM5	PDZ and LIM domain protein 5	PDLI5_HUMAN	Q96HC4	No
TMEM41B	Transmembrane protein 41B	TM41B_HUMAN	Q5BJD5	No
MCM3AP	Germinal-center associated nuclear protein	GANP_HUMAN	O60318	No
JPT1	Jupiter microtubule associated homolog 1	JUPI1_HUMAN	Q9UK76	No
DCD	Dermcidin	DCD_HUMAN	P81605	No
RAB13	Ras-related protein Rab-13	RAB13_HUMAN	P51153	No
RBM15	Putative RNA-binding protein 15	A0A087WWP4_HUMAN;RBM15_HUMAN	A0A087WWP4;Q96T37	No
DNM2	Dynamin-2	DYN2_HUMAN	P50570	Yes
SRPK1	SRSF protein kinase 1 (Fragment);SRSF protein kinase 1	H3BLV9_HUMAN;SRPK1_HUMAN	H3BLV9;Q96SB4	No
MRPL30	39S ribosomal protein L30, mitochondrial""	RM30_HUMAN	Q8TCC3	No
ZFYVE16	Zinc finger FYVE domain-containing protein 16	ZFY16_HUMAN	Q7Z3T8	No
PAK1	Serine/threonine-protein kinase PAK 1	PAK1_HUMAN	Q13153	No
KRT19	Keratin, type I cytoskeletal 19 (Fragment)""	K7EMS3_HUMAN	K7EMS3	No
CYFIP2	Cytoplasmic FMR1-interacting protein 2	CYFP2_HUMAN	Q96F07	No
MYO5B	Unconventional myosin-Vb	MYO5B_HUMAN	Q9ULV0	No
TOM1L2	TOM1-like protein 2	TM1L2_HUMAN	Q6ZVM7	No
AGO3	Protein argonaute-3	AGO3_HUMAN	Q9H9G7	No
LMNA	Prelamin-A/C	Q3BDU5_HUMAN	Q3BDU5	No
OTUD4	OTU domain-containing protein 4	OTUD4_HUMAN	Q01804	No
ANKRD28	Serine/threonine-protein phosphatase 6 regulatory ankyrin repeat subunit A	ANR28_HUMAN	O15084	No
TOE1	Target of EGR1 protein 1	TOE1_HUMAN	Q96GM8	No
SRP54	Signal recognition particle 54 kDa protein	SRP54_HUMAN	P61011	No
PTGES3	Prostaglandin E synthase 3	TEBP_HUMAN	Q15185	No
HAUS8	HAUS augmin-like complex subunit 8	HAUS8_HUMAN	Q9BT25	No
MAP1LC3B2;MAP1LC3B;MAP1LC3B	Microtubule-associated proteins 1A/1B light chain 3 beta 2;Microtubule-associated protein 1 light chain 3 beta, isoform CRA_f;Microtubule-associated proteins 1A/1B light chain 3B""	MP3B2_HUMAN;H3BTL1_HUMAN;MLP3B_HUMAN	A6NCE7;H3BTL1;Q9GZQ8	No
XP32	Skin-specific protein 32	XP32_HUMAN	Q5T750	No
NME1-NME2	Nucleoside diphosphate kinase	Q32Q12_HUMAN	Q32Q12	No
MRPL53	39S ribosomal protein L53, mitochondrial""	RM53_HUMAN	Q96EL3	No
WASL	Neural Wiskott-Aldrich syndrome protein	WASL_HUMAN	O00401	No
UTP18	U3 small nucleolar RNA-associated protein 18 homolog	UTP18_HUMAN	Q9Y5J1	No
TPM4	Tropomyosin alpha-4 chain (Fragment)	K7EQW8_HUMAN	K7EQW8	No
MRPS6	28S ribosomal protein S6, mitochondrial""	RT06_HUMAN	P82932	No
HADHA	Trifunctional enzyme subunit alpha, mitochondrial""	ECHA_HUMAN	P40939	No
SAMM50	Sorting and assembly machinery component 50 homolog	SAM50_HUMAN	Q9Y512	No
PIN1	Peptidyl-prolyl cis-trans isomerase NIMA-interacting 1	PIN1_HUMAN	Q13526	No
MIB1	E3 ubiquitin-protein ligase MIB1	MIB1_HUMAN	Q86YT6	No
KLC1	Kinesin light chain 1	G3V5R9_HUMAN	G3V5R9	No
DHRS2	Dehydrogenase/reductase SDR family member 2, mitochondrial""	DHRS2_HUMAN	Q13268	No
SEC24C	Protein transport protein Sec24C	SC24C_HUMAN	P53992	No
LLPH	Protein LLP homolog	LLPH_HUMAN	Q9BRT6	No
TNPO1	Transportin-1	TNPO1_HUMAN	Q92973	No
SMARCC2	SWI/SNF complex subunit SMARCC2	SMRC2_HUMAN	Q8TAQ2	No
LYN	Tyrosine-protein kinase Lyn	LYN_HUMAN	P07948	No
CASP14	Caspase-14	CASPE_HUMAN	P31944	No
RALY	RNA-binding protein Raly (Fragment);RNA-binding protein Raly	Q5QPL9_HUMAN;RALY_HUMAN	Q5QPL9;Q9UKM9	No
MAP7D1	MAP7 domain-containing protein 1	MA7D1_HUMAN	Q3KQU3	No
RRP1B	Ribosomal RNA processing protein 1 homolog B	RRP1B_HUMAN	Q14684	No
PAWR	PRKC apoptosis WT1 regulator protein	PAWR_HUMAN	Q96IZ0	No
EBP	3-beta-hydroxysteroid-Delta(8),Delta(7)-isomerase""	EBP_HUMAN	Q15125	No
KPNA1	Importin subunit alpha-5	IMA5_HUMAN	P52294	No
UPF3B	Regulator of nonsense transcripts 3B	REN3B_HUMAN	Q9BZI7	No
TIMM50	Mitochondrial import inner membrane translocase subunit TIM50	TIM50_HUMAN	Q3ZCQ8	No
PGD	6-phosphogluconate dehydrogenase, decarboxylating""	6PGD_HUMAN	P52209	No
AIMP1	Aminoacyl tRNA synthase complex-interacting multifunctional protein 1	AIMP1_HUMAN	Q12904	No
CSRP1	Cysteine and glycine-rich protein 1	CSRP1_HUMAN	P21291	No
IGF2R	Cation-independent mannose-6-phosphate receptor	MPRI_HUMAN	P11717	No
NHP2	H/ACA ribonucleoprotein complex subunit 2	NHP2_HUMAN	Q9NX24	No
RBM4	RNA-binding protein 4	RBM4_HUMAN	Q9BWF3	No
DECR1	2,4-dienoyl-CoA reductase, mitochondrial""	DECR_HUMAN	Q16698	No
SUMO2	Small ubiquitin-related modifier 2	SUMO2_HUMAN	P61956	No
DDRGK1	DDRGK domain-containing protein 1	DDRGK_HUMAN	Q96HY6	No
ZNF622	Zinc finger protein 622	ZN622_HUMAN	Q969S3	No
[truncated: 3,432 more rows]

## Sheet: C. TurboID hits in BioGrid
	without EGF
[truncated: 65 more rows]
