# Supplementary material for: Proximity-labeling proteomics reveals remodeled interactomes and altered localization of pathogenic SHP2 variants
Source: EMBO Rep. 2025 Dec 22;27(3):793–826. doi: 10.1038/s44319-025-00674-4 (PMC12894930; doi:10.1038/s44319-025-00674-4)
Supplement: Supplementary file 8 — Source data Fig. 1 [file 44319_2025_674_MOESM8_ESM.zip]

Archive with 9 entries (7 files):
- Figure 1/
- __MACOSX/._Figure 1
- Figure 1/.DS_Store
- __MACOSX/Figure 1/._.DS_Store
- Figure 1/README.txt
- __MACOSX/Figure 1/._README.txt
- Figure 1/C/
- Figure 1/C/Pymol renderings of SHP2.pse
- __MACOSX/Figure 1/C/._Pymol renderings of SHP2.pse
