# Supplementary material for: Proximity-labeling proteomics reveals remodeled interactomes and altered localization of pathogenic SHP2 variants
Source: EMBO Rep. 2025 Dec 22;27(3):793–826. doi: 10.1038/s44319-025-00674-4 (PMC12894930; doi:10.1038/s44319-025-00674-4)
Supplement: Supplementary file 8 — Source data Fig. 1 [file 44319_2025_674_MOESM8_ESM.zip › Figure 1/README.txt]

Figure 1 source data:

1A. Domain architecture drawing. No source data.

1B. Cartoon drawing of SHP2 activation. No source data.

1C. Renderings of SHP2 in autoinhibited and open conformations. Renderings of PDB structures 4DGP and 6CRF are provided as a Pymol .pse file.

1D-F. Cartoon renderings of mutational effects on SHP2 structure, function, and localization. No source data.
