# Supplementary material for: Proximity-labeling proteomics reveals remodeled interactomes and altered localization of pathogenic SHP2 variants
Source: EMBO Rep. 2025 Dec 22;27(3):793–826. doi: 10.1038/s44319-025-00674-4 (PMC12894930; doi:10.1038/s44319-025-00674-4)
Supplement: Supplementary file 9 — Source data Fig. 2 [file 44319_2025_674_MOESM9_ESM.zip]

Archive with 24 entries (17 files):
- Figure 2/
- __MACOSX/._Figure 2
- Figure 2/.DS_Store
- __MACOSX/Figure 2/._.DS_Store
- Figure 2/G/
- Figure 2/F/
- Figure 2/README.txt
- __MACOSX/Figure 2/._README.txt
- Figure 2/C/
- Figure 2/D/
- Figure 2/E/
- Figure 2/B/
- Figure 2/G/SH2 predictions with TurboID overlap.xlsx
- __MACOSX/Figure 2/G/._SH2 predictions with TurboID overlap.xlsx
- Figure 2/F/SH2 predictions and known binders.xlsx
- __MACOSX/Figure 2/F/._SH2 predictions and known binders.xlsx
- Figure 2/C/TurboID data for SHP2WT-TurboID vs TurboID-only with EGF.xlsx
- __MACOSX/Figure 2/C/._TurboID data for SHP2WT-TurboID vs TurboID-only with EGF.xlsx
- Figure 2/D/TurboID data for SHP2WT with vs without EGF.xlsx
- __MACOSX/Figure 2/D/._TurboID data for SHP2WT with vs without EGF.xlsx
- Figure 2/E/SHP2 SH2 specificity matrices.xlsx
- __MACOSX/Figure 2/E/._SHP2 SH2 specificity matrices.xlsx
- Figure 2/B/TurboID data for SHP2WT-TurboID vs TurboID-only no EGF.xlsx
- __MACOSX/Figure 2/B/._TurboID data for SHP2WT-TurboID vs TurboID-only no EGF.xlsx
