# Supplementary material for: Proximity-labeling proteomics reveals remodeled interactomes and altered localization of pathogenic SHP2 variants
Source: EMBO Rep. 2025 Dec 22;27(3):793–826. doi: 10.1038/s44319-025-00674-4 (PMC12894930; doi:10.1038/s44319-025-00674-4)
Supplement: Supplementary file 9 — Source data Fig. 2 [file 44319_2025_674_MOESM9_ESM.zip › Figure 2/README.txt]

Figure 2 source data:

2A. Cartoon depiction of TurboID experiment. No source data.

2B. First tab in .xlsx file contains data for a volcano plot of TurboID data showing SHP2-WT versus the TurboID control, without EGF stimulation. X-values are log2(fold-change) and Y-values are -log10(p-value). There are separate columns for all data, significant hits, and known interactors that are also enriched. Second tab in .xlsx sheet depicts the fraction of proteins beyond a fold-change threshold in either direction that are reported to have tyrosine phosphosites, according to the PhosphoSitePlus database.

2C. First tab in .xlsx file contains data for a volcano plot of TurboID data showing SHP2-WT versus the TurboID control, with EGF stimulation. X-values are log2(fold-change) and Y-values are -log10(p-value). Separate columns for all data, significant hits, and known interactors that are also enriched. Second tab in .xlsx sheet depicts the fraction of proteins beyond a fold-change threshold in either direction that are reported to have tyrosine phosphosites, according to the PhosphoSitePlus database.

2D. First tab in .xlsx file contains data for a volcano plot of TurboID data showing SHP2-WT with EGF stimulation versus SHP2-WT without EGF stimulation. X-values are log2(fold-change) and Y-values are -log10(p-value). There are separate columns for all data, and proteins from various functionally related groups (EGF pathway, spliceosome, transcription). Second tab in .xlsx sheet depicts the fraction of proteins beyond a fold-change threshold in either direction that are reported to have tyrosine phosphosites, according to the PhosphoSitePlus database.

2E. First and second tab contain the calculation of position-specific amino acid enrichments from two independent SH2 specificity screens with the N- and C-SH2 domains. The third and fourth tabs show the average position-specific data that are plotted in the heat maps.

2F. First tab in the .xlsx file contains predicted N- and C-SH2 binding scores for all human tyrosine phosphorylation sites in the PhosphoSitePlus database. Second tab has scores for select known interactions.

2G. First tab in the .xlsx file contains predicted N- and C-SH2 binding scores for all human tyrosine phosphorylation sites in the PhosphoSitePlus database. Second tab has scores for phosphosites on proteins that are enriched for SHP2WT over the TurboID control in the TurboID proteomics datasets.

Processed TurboID proteomics data (normalized intensities), including individual replicate data, can be found in Dataset EV2. Full SH2 specificity profiling predictions, including more annotations, can be found in Dataset EV4.
