# Supplementary material for: Proximity-labeling proteomics reveals remodeled interactomes and altered localization of pathogenic SHP2 variants
Source: EMBO Rep. 2025 Dec 22;27(3):793–826. doi: 10.1038/s44319-025-00674-4 (PMC12894930; doi:10.1038/s44319-025-00674-4)
Supplement: Supplementary file 9 — Source data Fig. 2 [file 44319_2025_674_MOESM9_ESM.zip › Figure 2/F/SH2 predictions and known binders.xlsx]

## Sheet: All phosphosites
Phosphosite	N-SH2 prediction	C-SH2 prediction
YWHAB Y21	0.414393	0.382718
YWHAB Y50	0.44426	0.553516
YWHAB Y106	0.474329	0.417091
YWHAB Y120	0.439923	0.536176
YWHAB Y127	0.358736	0.444619
YWHAB Y130	0.407688	0.464125
YWHAB Y151	0.51006	0.478205
YWHAB Y180	0.540978	0.675706
YWHAB Y213	0.336002	0.310061
YWHAE Y49	0.439337	0.559576
YWHAE Y122	0.363645	0.368766
YWHAE Y131	0.450298	0.489489
YWHAE Y152	0.446837	0.457331
YWHAE Y181	0.540978	0.675706
YWHAE Y214	0.348808	0.323196
YWHAH Y20	0.406173	0.383288
YWHAH Y49	0.44426	0.553516
YWHAH Y123	0.439923	0.536176
YWHAH Y130	0.389061	0.480685
YWHAH Y131	0.464508	0.51464
YWHAH Y154	0.40129	0.403656
YWHAH Y216	0.33761	0.316498
YWHAG Y20	0.414393	0.382718
YWHAG Y49	0.44426	0.553516
YWHAG Y117	0.456318	0.483286
YWHAG Y130	0.389061	0.480685
YWHAG Y131	0.464508	0.51464
YWHAG Y133	0.439783	0.538445
YWHAG Y154	0.450887	0.488893
YWHAG Y179	0.594973	0.617699
YWHAG Y216	0.33761	0.316498
SFN Y19	0.415866	0.386718
SFN Y48	0.44426	0.553516
SFN Y127	0.389061	0.480685
SFN Y128	0.464508	0.51464
SFN Y130	0.439783	0.538445
SFN Y151	0.463433	0.493025
YWHAQ Y19	0.418684	0.393801
YWHAQ Y48	0.44426	0.553516
YWHAQ Y82	0.310295	0.302396
YWHAQ Y125	0.366955	0.444049
YWHAQ Y128	0.39943	0.45187
YWHAQ Y149	0.511478	0.485577
YWHAQ Y211	0.33761	0.316498
YWHAZ Y19	0.414393	0.382718
YWHAZ Y48	0.44426	0.553516
YWHAZ Y82	0.331592	0.333481
YWHAZ Y125	0.389061	0.480685
YWHAZ Y126	0.464508	0.51464
YWHAZ Y128	0.439783	0.538445
YWHAZ Y149	0.523526	0.484211
YWHAZ Y178	0.540978	0.675706
YWHAZ Y211	0.348808	0.323196
EIF4EBP1 Y34	0.467253	0.50065
EIF4EBP1 Y54	0.387598	0.405862
EIF4EBP2 Y34	0.439982	0.472865
EIF4EBP2 Y54	0.387598	0.405862
EIF4EBP3 Y20	0.451672	0.509455
EIF4EBP3 Y29	0.471472	0.584955
EIF4ENIF1 Y30	0.527559	0.509005
EIF4ENIF1 Y71	0.331928	0.357801
EIF4ENIF1 Y214	0.46681	0.412128
EIF4ENIF1 Y382	0.510206	0.502305
EIF4ENIF1 Y580	0.389208	0.422732
EIF4ENIF1 Y983	0.383497	0.382361
HTR1A Y205	0.497998	0.533824
HTR1A Y215	0.464207	0.546047
HTR1D Y137	0.471157	0.51464
HTR1D Y235	0.442128	0.470926
HTR1F Y122	0.426291	0.458343
HTR1F Y131	0.374208	0.509398
HTR1F Y184	0.495784	0.654208
HTR1F Y201	0.543234	0.630072
HTR1F Y202	0.443279	0.488883
HTR1F Y205	0.411294	0.478596
HTR2A Y419	0.469506	0.436543
HTR3A Y457	0.477713	0.534634
HTR3A Y477	0.557204	0.575011
HTR3C Y234	0.544358	0.5842
HTR3E Y20	0.457671	0.412447
HTR5A Y345	0.412971	0.41811
HTR6 Y125	0.515228	0.563846
ALOX5 Y21	0.473141	0.505289
ALOX5 Y23	0.515043	0.607558
ALOX5 Y43	0.371623	0.376283
ALOX5 Y54	0.384366	0.390459
ALOX5 Y75	0.468578	0.416961
ALOX5 Y95	0.43363	0.420413
ALOX5 Y101	0.377546	0.478053
ALOX5 Y182	0.527343	0.547335
ALOX5 Y446	0.701048	0.622936
TP53BP1 Y188	0.337106	0.415026
TP53BP1 Y522	0.392302	0.493826
TP53BP1 Y812	0.269768	0.353699
TP53BP1 Y1258	0.393487	0.459264
TP53BP1 Y1259	0.472816	0.509303
TP53BP1 Y1500	0.404739	0.478576
TP53BP1 Y1523	0.309686	0.330141
TP53BP1 Y1552	0.348217	0.390412
TP53BP1 Y1569	0.42081	0.524798
TP53BP1 Y1605	0.4552	0.498465
TP53BP2 Y350	0.482024	0.469306
TP53BP2 Y610	0.444297	0.599318
TP53BP2 Y613	0.543063	0.61165
TP53BP2 Y645	0.485653	0.505334
TP53BP2 Y664	0.468938	0.525155
TP53BP2 Y710	0.38186	0.425944
TP53BP2 Y791	0.457214	0.526003
TP53BP2 Y869	0.346824	0.369268
TP53BP2 Y874	0.45705	0.446817
TP53BP2 Y947	0.459911	0.435969
NUFIP2 Y218	0.477377	0.505285
NUFIP2 Y265	0.438223	0.512913
NUFIP2 Y282	0.390444	0.378212
NUFIP2 Y540	0.36592	0.406316
NUFIP2 Y619	0.318326	0.351573
AFM Y212	0.554623	0.590641
AFM Y219	0.391535	0.448572
RBFOX1 Y205	0.506348	0.51252
A2M Y497	0.478019	0.543136
A2M Y695	0.444821	0.409843
A2M Y708	0.388025	0.384343
A2M Y817	0.479051	0.418161
A2M Y1007	0.481757	0.486404
A2M Y1012	0.406783	0.540508
A2M Y1021	0.433166	0.472778
A2M Y1025	0.530586	0.571624
A2ML1 Y214	0.566352	0.465027
A4GALT Y341	0.446775	0.465191
TWF1 Y81	0.498578	0.513599
TWF1 Y309	0.455569	0.472459
TWF2 Y309	0.455441	0.47843
AACS Y212	0.387918	0.413846
AACS Y241	0.440293	0.508617
AACS Y524	0.429452	0.509135
AACS Y578	0.381677	0.429481
AADAC Y7	0.472067	0.561517
AADAC Y17	0.49439	0.552677
AADAC Y18	0.478843	0.529653
AADAC Y94	0.342155	0.410568
AADAC Y297	0.468082	0.463773
AADAC Y302	0.483342	0.495266
AADAC Y342	0.497616	0.560269
AADAC Y352	0.372548	0.417071
NCEH1 Y168	0.36374	0.422356
AADACL2 Y334	0.570318	0.513357
AADACL4 Y118	0.400686	0.424421
AAK1 Y34	0.432149	0.435889
AAK1 Y234	0.371956	0.471883
AAK1 Y253	0.568677	0.472977
AAK1 Y292	0.491518	0.454365
AAK1 Y687	0.383106	0.395313
AAR2 Y188	0.426363	0.404495
AARS1 Y192	0.471506	0.542774
AARS1 Y322	0.398137	0.436092
AARS1 Y543	0.472426	0.424062
AARS1 Y667	0.489553	0.514971
AARS1 Y690	0.37395	0.303195
AARSD1 Y106	0.611231	0.629132
AARS2 Y387	0.424937	0.450398
AASDH Y870	0.453499	0.435583
AASDHPPT Y174	0.371153	0.386532
AASS Y55	0.483896	0.527294
AASS Y461	0.453862	0.514764
AASS Y556	0.503827	0.472619
AASS Y700	0.36519	0.332392
AASS Y730	0.401278	0.482477
AATF Y305	0.467014	0.51934
HEATR6 Y157	0.405618	0.383755
HEATR6 Y440	0.430899	0.519621
HEATR6 Y442	0.536193	0.560015
ABCA1 Y325	0.409124	0.390805
ABCA1 Y1206	0.617836	0.506869
ABCA10 Y54	0.439483	0.404173
ABCA10 Y307	0.436955	0.492728
ABCA10 Y757	0.484416	0.509267
ABCA10 Y795	0.37367	0.450676
ABCA10 Y879	0.25629	0.297608
ABCA10 Y1140	0.3435	0.401681
ABCA10 Y1285	0.430457	0.418664
ABCA12 Y634	0.478177	0.474222
ABCA12 Y643	0.663974	0.665287
ABCA12 Y651	0.521431	0.505105
ABCA12 Y811	0.495075	0.579564
ABCA12 Y814	0.366134	0.492636
ABCA12 Y1631	0.484728	0.557734
ABCA12 Y1898	0.457805	0.443478
ABCA12 Y2392	0.353561	0.456848
ABCA13 Y1773	0.414094	0.518605
ABCA13 Y2290	0.482154	0.413378
ABCA13 Y3520	0.463613	0.508538
ABCA13 Y3522	0.500985	0.561022
ABCA13 Y3866	0.410883	0.46518
ABCA13 Y4605	0.562744	0.564899
ABCA2 Y1051	0.33949	0.452198
ABCA2 Y1216	0.424772	0.436666
ABCA2 Y1393	0.390184	0.477716
ABCA2 Y1694	0.573725	0.550341
ABCA2 Y1731	0.363813	0.424291
ABCA2 Y2178	0.44408	0.494849
ABCA2 Y2186	0.472048	0.503109
ABCA2 Y57	0.472795	0.488686
ABCA3 Y152	0.471488	0.489931
ABCA3 Y518	0.424258	0.443974
ABCA3 Y1265	0.39826	0.476891
ABCA3 Y1268	0.362336	0.440437
ABCA3 Y1349	0.448932	0.488478
ABCA3 Y1515	0.451829	0.484267
ABCA4 Y2063	0.53151	0.613423
ABCA4 Y2203	0.599465	0.526301
ABCA5 Y137	0.496066	0.419539
ABCA5 Y1299	0.275832	0.304187
ABCA5 Y1569	0.466607	0.406544
ABCA6 Y160	0.414051	0.415325
ABCA6 Y464	0.477406	0.427469
ABCA6 Y746	0.585921	0.54287
ABCA6 Y892	0.356087	0.368928
ABCA7 Y528	0.471574	0.481636
ABCA9 Y1090	0.362125	0.354047
ABCB1 Y1087	0.404731	0.427511
ABCB1 Y1267	0.456534	0.511467
ABCB10 Y207	0.480681	0.541088
ABCB4 Y624	0.452173	0.524772
ABCB5 Y460	0.446977	0.417201
ABCB7 Y196	0.40962	0.465081
ABCB7 Y340	0.506704	0.510139
ABCC1 Y277	0.520247	0.578346
ABCC1 Y404	0.364322	0.431444
ABCC1 Y852	0.537481	0.524848
ABCC1 Y920	0.419311	0.527972
ABCC1 Y1243	0.540938	0.587353
ABCC1 Y1508	0.422173	0.37128
ABCC1 Y1522	0.46326	0.509033
ABCC10 Y873	0.463924	0.498209
ABCC11 Y64	0.360307	0.372088
ABCC11 Y355	0.410031	0.450909
ABCC11 Y726	0.572033	0.640678
ABCC11 Y993	0.408459	0.417387
ABCC12 Y7	0.444165	0.411732
ABCC12 Y1093	0.397402	0.392666
ABCC2 Y65	0.391238	0.414921
ABCC2 Y616	0.39408	0.329566
ABCC2 Y885	0.333496	0.416992
ABCC3 Y229	0.377966	0.439486
ABCC3 Y231	0.472019	0.484403
ABCC3 Y720	0.45451	0.444744
ABCC4 Y45	0.406941	0.499746
ABCC4 Y1016	0.554678	0.507723
ABCC4 Y1255	0.452058	0.344176
ABCC4 Y1259	0.505062	0.535038
ABCC5 Y10	0.411646	0.370594
ABCC5 Y17	0.417528	0.502615
ABCC5 Y1166	0.465696	0.482414
ABCC5 Y1202	0.393797	0.37521
ABCC5 Y1423	0.451576	0.524585
ABCC6 Y372	0.35453	0.398192
ABCC8 Y798	0.421386	0.465543
ABCC8 Y1353	0.387941	0.465885
ABCC9 Y1321	0.363618	0.415715
ABCD1 Y337	0.462739	0.447759
ABCD1 Y357	0.567278	0.603202
ABCD2 Y410	0.441091	0.477799
ABCD2 Y424	0.493575	0.509576
ABCD2 Y670	0.460041	0.46639
ABCD3 Y145	0.449128	0.420765
ABCD3 Y163	0.47618	0.5824
ABCD3 Y173	0.422857	0.513005
ABCD3 Y357	0.324101	0.352603
ABCD3 Y358	0.363646	0.443415
ABCD3 Y525	0.338843	0.401968
ABCD3 Y545	0.395012	0.397678
ABCD3 Y635	0.432982	0.47779
ABCD3 Y636	0.512202	0.511883
ABCD3 Y645	0.35225	0.354557
ABCE1 Y155	0.451244	0.451317
ABCE1 Y411	0.362506	0.408082
ABCE1 Y594	0.572881	0.547849
ABCF1 Y250	0.449754	0.532286
ABCF1 Y267	0.326708	0.358992
ABCF1 Y332	0.444102	0.482372
ABCF1 Y416	0.426981	0.47356
ABCF1 Y551	0.341431	0.355164
ABCF1 Y710	0.497114	0.489529
ABCF2 Y145	0.351852	0.396243
ABCF2 Y306	0.501039	0.48219
ABCF2 Y341	0.440244	0.406239
ABCF2 Y384	0.447568	0.431328
ABCF2 Y465	0.427397	0.441059
ABCF2 Y482	0.428367	0.432636
ABCF2 Y487	0.407376	0.496516
ABCF3 Y100	0.319656	0.35492
ABCF3 Y427	0.356511	0.392666
ABCF3 Y433	0.411434	0.442447
ABCG2 Y464	0.432748	0.485601
ABCG4 Y567	0.411975	0.489007
ABCG4 Y570	0.584039	0.566868
ABCG4 Y573	0.415492	0.500671
ABCG4 Y583	0.347925	0.474296
ABCG5 Y114	0.397586	0.459347
ABCG8 Y209	0.405733	0.489657
ABCG8 Y314	0.588536	0.579033
ABHD1 Y291	0.598072	0.550567
ABHD1 Y304	0.511458	0.552664
ABHD1 Y305	0.419117	0.480542
ABHD10 Y87	0.454997	0.4808
ABHD10 Y112	0.401315	0.52126
ABHD10 Y215	0.3838	0.422809
ABHD11 Y57	0.630151	0.520445
ABHD12 Y110	0.400211	0.478573
ABHD12 Y241	0.390676	0.421839
ABHD12 Y345	0.431446	0.49963
ABHD12B Y311	0.389313	0.422744
ABHD14B Y147	0.551629	0.658605
ABHD16B Y112	0.30656	0.339037
ABHD16B Y138	0.299061	0.352248
ABHD16B Y356	0.418701	0.508248
ABHD18 Y317	0.473193	0.507795
ABHD18 Y397	0.495725	0.458524
ABHD2 Y27	0.488502	0.594419
ABHD2 Y83	0.363613	0.45244
ABHD2 Y334	0.539828	0.586636
ABHD3 Y156	0.463767	0.451939
ABHD3 Y169	0.478539	0.448467
ABHD4 Y309	0.41609	0.403546
ABHD5 Y236	0.494028	0.532389
EPHX3 Y39	0.442903	0.550379
EPHX3 Y220	0.60519	0.649336
EPHX3 Y309	0.545494	0.508799
ABI1 Y23	0.443249	0.445598
ABI1 Y37	0.510327	0.530652
ABI1 Y143	0.654845	0.583146
ABI1 Y198	0.454934	0.51402
ABI1 Y213	0.416429	0.452509
ABI1 Y333	0.344202	0.375541
ABI1 Y355	0.485735	0.529969
ABI1 Y421	0.450528	0.393738
ABI1 Y431	0.585813	0.504021
ABI1 Y435	0.537948	0.519419
ABI1 Y455	0.39991	0.472569
ABI1 Y484	0.309436	0.398383
ABI1 Y499	0.551225	0.533679
ABI1 Y506	0.60545	0.5493
ABI1 Y284	0.446074	0.50189
ABI2 Y198	0.448436	0.469434
ABI2 Y213	0.383379	0.408029
ABI2 Y241	0.476405	0.487004
ABI2 Y371	0.382801	0.348507
ABI2 Y460	0.39991	0.472569
ABI2 Y207	0.383379	0.408029
ABI2 Y284	0.47254	0.514351
ABI2 Y304	0.382801	0.348507
ABI3 Y341	0.479435	0.472196
ABITRAM Y68	0.453172	0.463358
ABITRAM Y142	0.467906	0.5071
ABL1 Y70	0.435751	0.503861
ABL1 Y93	0.407001	0.362328
ABL1 Y115	0.574975	0.541638
ABL1 Y128	0.357273	0.401059
ABL1 Y139	0.410433	0.426683
ABL1 Y167	0.357131	0.384446
ABL1 Y172	0.386761	0.492509
ABL1 Y174	0.477937	0.475186
ABL1 Y185	0.397241	0.422309
ABL1 Y215	0.466375	0.440929
ABL1 Y226	0.398978	0.483264
ABL1 Y232	0.42593	0.457456
ABL1 Y253	0.528814	0.549372
ABL1 Y257	0.428704	0.488127
ABL1 Y264	0.407273	0.479453
ABL1 Y312	0.56119	0.460781
ABL1 Y320	0.531211	0.546924
ABL1 Y393	0.50157	0.48284
ABL1 Y413	0.452261	0.45505
ABL1 Y456	0.224848	0.298601
ABL1 Y469	0.382542	0.432753
ABL1 Y1064	0.458475	0.528618
ABL1 Y1070	0.499984	0.534345
ABL1 Y204	0.397241	0.422309
ABL1 Y245	0.398978	0.483264
ABL1 Y412	0.50157	0.48284
ABL1 Y488	0.382542	0.432753
ABLIM1 Y357	0.448859	0.505093
ABLIM1 Y373	0.558313	0.673906
ABLIM1 Y383	0.475907	0.414054
ABLIM1 Y396	0.316139	0.404081
ABLIM1 Y406	0.539055	0.486218
ABLIM1 Y410	0.556084	0.556329
ABLIM1 Y414	0.422708	0.423768
ABLIM1 Y439	0.44281	0.468353
ABLIM1 Y461	0.441168	0.537539
ABLIM1 Y466	0.527636	0.556157
ABLIM1 Y505	0.523302	0.556683
ABLIM1 Y522	0.419578	0.379861
ABLIM1 Y528	0.436081	0.408786
ABLIM1 Y638	0.465142	0.481028
ABLIM1 Y659	0.39318	0.398532
ABLIM1 Y675	0.387978	0.459482
ABLIM1 Y678	0.484577	0.544014
ABLIM1 Y688	0.447436	0.439357
ABLIM1 Y718	0.487643	0.488962
ABLIM1 Y44	0.410354	0.482969
ABLIM1 Y69	0.448859	0.505093
ABLIM1 Y85	0.558313	0.673906
ABLIM1 Y95	0.475907	0.414054
ABLIM1 Y108	0.316139	0.404081
ABLIM1 Y118	0.539055	0.486218
ABLIM1 Y122	0.556084	0.556329
ABLIM1 Y126	0.422708	0.423768
ABLIM1 Y151	0.44281	0.468353
ABLIM1 Y173	0.441168	0.537539
ABLIM1 Y199	0.419578	0.379861
ABLIM2 Y75	0.511704	0.50787
ABLIM2 Y79	0.474985	0.455081
ABLIM2 Y368	0.35396	0.389854
ABLIM3 Y356	0.458757	0.531269
ABLIM3 Y361	0.551822	0.544711
ABLIM3 Y376	0.437657	0.42736
ABLIM3 Y382	0.452224	0.520321
ABLIM3 Y411	0.366993	0.443452
ABLIM3 Y487	0.395905	0.469341
ABLIM3 Y490	0.347654	0.404248
ABLIM3 Y538	0.588829	0.542703
ABLIM3 Y560	0.377359	0.440262
ABLIM3 Y572	0.512678	0.509341
ABLIM3 Y299	0.49969	0.478149
ABLIM3 Y299	0.49969	0.478149
ABLIM3 Y346	0.368509	0.371747
ABR Y264	0.416694	0.448707
ABR Y662	0.428903	0.465378
ABR Y854	0.474528	0.513269
ABRA Y286	0.319274	0.336606
ABT1 Y49	0.441692	0.500507
ABT1 Y105	0.535412	0.489212
ABTB1 Y74	0.469252	0.531215
ABTB1 Y139	0.411738	0.474678
ACAA1 Y323	0.530508	0.553268
ACAA2 Y20	0.433017	0.518107
ACAA2 Y68	0.382404	0.405375
ACAA2 Y127	0.402284	0.464813
ACAA2 Y182	0.4076	0.469328
ACAA2 Y198	0.373784	0.385797
ACAD10 Y566	0.365299	0.425636
ACAD11 Y59	0.53243	0.521178
ACAD11 Y107	0.491614	0.485241
ACAD11 Y324	0.467815	0.590344
ACAD9 Y325	0.313499	0.454371
ACAD9 Y611	0.419746	0.427532
ACADL Y411	0.378442	0.4448
ACADM Y73	0.360792	0.344712
ACADM Y183	0.3418	0.355015
ACADM Y352	0.446437	0.481897
ACADM Y353	0.516398	0.694514
ACADM Y400	0.381803	0.456132
ACADSB Y198	0.426807	0.470389
ACADSB Y199	0.422829	0.461775
ACADSB Y372	0.431237	0.44997
ACADSB Y373	0.462238	0.544481
ACADSB Y413	0.370279	0.480198
ACADVL Y631	0.360764	0.399106
ACAN Y536	0.43207	0.488296
ACAN Y2295	0.368732	0.44371
ACAT1 Y90	0.329147	0.397263
ACAT1 Y214	0.439182	0.492538
ACAT1 Y219	0.499643	0.528227
ACAT1 Y407	0.418073	0.420692
ACAT2 Y81	0.633533	0.587064
ACAT2 Y130	0.456951	0.449331
ACBD3 Y106	0.404832	0.408618
ACBD3 Y293	0.460451	0.499054
ACBD3 Y492	0.384082	0.457917
ACBD3 Y504	0.460641	0.45432
ACBD3 Y512	0.43317	0.543945
ACBD3 Y521	0.510027	0.608877
ACBD5 Y145	0.438346	0.471187
ACBD6 Y69	0.497241	0.651333
ACBD6 Y72	0.468539	0.575282
ACBD6 Y150	0.402001	0.446924
ACBD7 Y30	0.340854	0.450364
ACBD7 Y33	0.390381	0.466622
ACACA Y290	0.415663	0.452874
ACACA Y417	0.474857	0.513575
ACACA Y434	0.379994	0.457226
ACACA Y676	0.352511	0.429957
ACACA Y734	0.327583	0.338054
ACACA Y855	0.570684	0.499928
ACACA Y867	0.548055	0.502751
ACACA Y994	0.487556	0.489964
ACACA Y1209	0.493253	0.497104
ACACA Y1342	0.370189	0.417199
ACACA Y1370	0.383233	0.38157
ACACA Y1441	0.410139	0.4164
ACACA Y1499	0.508191	0.43996
ACACA Y1745	0.233877	0.330692
ACACA Y2108	0.433782	0.438702
ACACA Y2144	0.483924	0.517186
ACACB Y866	0.529294	0.611904
ACACB Y1456	0.3621	0.42241
ACACB Y1489	0.402925	0.394453
ACACB Y1560	0.410139	0.4164
ACACB Y1658	0.534889	0.59044
ACACB Y1664	0.433428	0.471894
ACACB Y1826	0.45183	0.467252
ACCSL Y153	0.346266	0.397471
ACCSL Y156	0.377517	0.470229
ACD Y418	0.447308	0.463267
ACE Y140	0.494191	0.503364
ACE Y151	0.455558	0.544712
ACE2 Y516	0.504612	0.526176
ACE2 Y781	0.547573	0.619601
ACER3 Y105	0.457446	0.468065
A1CF Y186	0.364558	0.448967
A1CF Y401	0.421802	0.465843
A1CF Y404	0.528158	0.560337
A1CF Y411	0.347136	0.364455
A1CF Y423	0.370423	0.385842
A1CF Y546	0.556019	0.575523
MACF1 Y26	0.311176	0.347628
MACF1 Y236	0.375105	0.364939
MACF1 Y294	0.370309	0.469042
MACF1 Y378	0.425866	0.420335
MACF1 Y706	0.377608	0.351546
MACF1 Y2003	0.343699	0.377637
MACF1 Y2892	0.64066	0.608703
MACF1 Y3005	0.390256	0.377862
MACF1 Y3119	0.582482	0.476975
MACF1 Y3151	0.48936	0.475671
MACF1 Y3206	0.500376	0.500248
MACF1 Y3795	0.383043	0.476201
MACF1 Y3980	0.532879	0.526157
MACF1 Y5543	0.544292	0.66771
MACF1 Y6608	0.362134	0.418476
MACF1 Y6944	0.34089	0.331418
MACF1 Y294	0.370309	0.469042
MACF1 Y962	0.475297	0.455289
MACF1 Y1063	0.32084	0.311751
MACF1 Y1146	0.391844	0.43867
MACF1 Y1152	0.371405	0.51227
MACF1 Y1343	0.533983	0.666326
MACF1 Y1350	0.367429	0.389442
MACF1 Y1357	0.46877	0.432291
ACHE Y164	0.358383	0.35652
ACIN1 Y512	0.397957	0.474207
ACIN1 Y1225	0.553393	0.536674
TNK2 Y40	0.418746	0.435542
TNK2 Y193	0.452141	0.530424
TNK2 Y284	0.486726	0.473453
TNK2 Y518	0.456785	0.450997
TNK2 Y635	0.518933	0.512414
TNK2 Y827	0.543521	0.537859
TNK2 Y859	0.584341	0.678624
TNK2 Y860	0.530812	0.515289
TNK2 Y868	0.487746	0.478548
TNK2 Y872	0.402558	0.415265
ACLY Y131	0.464278	0.448103
ACLY Y213	0.439207	0.448601
ACLY Y227	0.257022	0.330991
ACLY Y247	0.334307	0.342605
ACLY Y252	0.411807	0.425739
ACLY Y317	0.469859	0.482404
ACLY Y364	0.370684	0.353161
ACLY Y384	0.433413	0.418159
ACLY Y531	0.369665	0.397254
ACLY Y588	0.563831	0.680312
ACLY Y652	0.340399	0.346448
ACLY Y659	0.449625	0.507714
ACLY Y682	0.400142	0.454713
ACLY Y692	0.369205	0.346722
ACLY Y704	0.458112	0.369243
ACLY Y854	0.457593	0.497562
ACLY Y1006	0.496653	0.492474
ACLY Y1073	0.450309	0.440959
ACLY Y1084	0.471243	0.406639
ACO2 Y42	0.495379	0.472364
ACO2 Y151	0.448819	0.497789
ACO2 Y390	0.395383	0.408167
ACO2 Y432	0.458381	0.590048
ACO2 Y513	0.408036	0.479505
ACO2 Y544	0.435029	0.379621
ACO2 Y665	0.39432	0.381504
ACOT1 Y289	0.500931	0.583623
ACOT12 Y329	0.406334	0.415576
ACOT12 Y485	0.489055	0.454559
ACOT2 Y351	0.500931	0.583623
ACOT6 Y120	0.503143	0.591205
ACOT7 Y162	0.545188	0.540362
ACOT7 Y181	0.50057	0.573664
ACOT7 Y194	0.307359	0.348183
ACOT8 Y96	0.427812	0.50493
ACOT9 Y87	0.501472	0.509663
ACOT9 Y104	0.440533	0.511893
ACOX1 Y200	0.468411	0.422897
ACOX1 Y232	0.528849	0.51814
ACOX1 Y256	0.543905	0.597532
ACOX1 Y275	0.626824	0.556332
ACOX1 Y487	0.330753	0.350448
ACOX1 Y629	0.512253	0.56584
ACOX2 Y290	0.515283	0.546582
ACOX2 Y417	0.524055	0.611567
ACOX3 Y74	0.586854	0.477654
ACOX3 Y286	0.564144	0.497195
ACOXL Y260	0.428949	0.52325
ACP1 Y50	0.394249	0.42376
ACP1 Y88	0.448527	0.459982
ACP1 Y120	0.342694	0.368365
ACP1 Y132	0.382272	0.418386
ACP1 Y133	0.392587	0.431887
ACP1 Y143	0.371602	0.473863
ACP5 Y278	0.468482	0.504524
ACP5 Y283	0.532836	0.540718
ACP6 Y287	0.447054	0.465188
ACP4 Y89	0.422319	0.481459
ACP4 Y97	0.328027	0.338533
ACP4 Y89	0.388049	0.463592
GCNA Y526	0.39437	0.427492
ACSBG1 Y135	0.584261	0.629055
ACSBG1 Y138	0.558027	0.645593
ACSBG1 Y139	0.475419	0.534142
ACSBG2 Y657	0.37265	0.4019
ACSBG2 Y665	0.436408	0.500337
ACSF2 Y60	0.515762	0.498489
ACSF2 Y466	0.472159	0.503453
ACSF2 Y472	0.354622	0.391775
ACSF2 Y592	0.447807	0.514274
ACSF3 Y72	0.383652	0.485178
ACSF3 Y297	0.591421	0.676859
ACSF3 Y303	0.515198	0.410337
ACSF3 Y304	0.384871	0.419881
ACSF3 Y355	0.419529	0.398747
ACSF3 Y466	0.343699	0.333628
ACSF3 Y544	0.517351	0.54149
ACSL1 Y188	0.505414	0.495541
ACSL1 Y567	0.455365	0.419215
ACSL1 Y577	0.368121	0.421907
ACSL1 Y693	0.457352	0.598163
ACSL3 Y351	0.564195	0.586066
ACSL3 Y516	0.411013	0.400784
ACSL3 Y591	0.487002	0.526024
ACSL3 Y709	0.434718	0.519308
ACSL4 Y31	0.468628	0.472813
ACSL4 Y227	0.457611	0.465743
ACSL4 Y404	0.419368	0.481224
ACSL4 Y415	0.419112	0.396865
ACSL4 Y483	0.459803	0.540591
ACSL4 Y541	0.392159	0.434211
ACSL4 Y582	0.487002	0.526024
ACSL5 Y96	0.474789	0.413204
ACSL5 Y163	0.505104	0.523726
ACSL5 Y234	0.369978	0.392168
ACSL5 Y552	0.455365	0.419215
ACSL5 Y678	0.426731	0.514286
ACSL6 Y621	0.584478	0.590222
ACSM1 Y477	0.369451	0.379982
ACSM1 Y544	0.361098	0.442955
ACSM1 Y546	0.36352	0.43938
ACSM2A Y303	0.382339	0.38811
ACSM2A Y538	0.361098	0.442955
ACSM2A Y540	0.358597	0.44544
ACSM2B Y303	0.382339	0.38811
ACSM2B Y471	0.347354	0.382208
ACSM2B Y538	0.361098	0.442955
ACSM2B Y540	0.358597	0.44544
ACSM3 Y57	0.391982	0.43877
ACSM3 Y428	0.507129	0.405342
ACSM4 Y547	0.371524	0.446971
ACSM5 Y228	0.42238	0.438532
ACSM5 Y247	0.507594	0.492657
ACSM6 Y152	0.438072	0.440307
ACSS1 Y521	0.453723	0.46768
ACSS1 Y542	0.48476	0.575796
ACSS1 Y678	0.395475	0.460737
ACSS2 Y47	0.522084	0.441926
ACSS2 Y561	0.411276	0.525779
ACSS3 Y62	0.385887	0.409511
ACSS3 Y234	0.459054	0.514267
ACSS3 Y664	0.351441	0.364204
ACTA1 Y55	0.392741	0.386084
ACTA1 Y71	0.388434	0.383847
ACTA1 Y93	0.488639	0.561996
ACTA1 Y145	0.454524	0.555465
ACTA1 Y168	0.425513	0.450291
ACTA1 Y171	0.556983	0.558892
ACTA1 Y190	0.358457	0.443822
ACTA1 Y200	0.461946	0.569182
ACTA1 Y220	0.691217	0.588838
ACTA1 Y242	0.473601	0.388382
ACTA1 Y281	0.471897	0.589365
ACTA1 Y296	0.424474	0.489624
ACTA1 Y308	0.376122	0.536118
ACTA1 Y364	0.403301	0.390004
ACTA2 Y55	0.392741	0.386084
ACTA2 Y71	0.388434	0.383847
ACTA2 Y93	0.47779	0.515585
ACTA2 Y145	0.454524	0.555465
ACTA2 Y168	0.425513	0.450291
ACTA2 Y171	0.556983	0.558892
ACTA2 Y190	0.358457	0.443822
ACTA2 Y200	0.461946	0.569182
ACTA2 Y220	0.691217	0.588838
ACTA2 Y242	0.473601	0.388382
ACTA2 Y281	0.471897	0.589365
ACTA2 Y296	0.427308	0.486627
ACTA2 Y308	0.376122	0.536118
ACTA2 Y364	0.40637	0.394093
ACTB Y53	0.392741	0.386084
ACTB Y69	0.388434	0.383847
ACTB Y91	0.488639	0.561996
ACTB Y143	0.454524	0.555465
ACTB Y166	0.435251	0.459337
ACTB Y169	0.556983	0.558892
ACTB Y188	0.358457	0.443822
ACTB Y198	0.42363	0.500493
ACTB Y218	0.691217	0.588838
ACTB Y240	0.473601	0.388382
ACTB Y294	0.438429	0.503952
ACTB Y306	0.376122	0.536118
ACTB Y362	0.387328	0.373
ACTBL2 Y54	0.369172	0.381313
ACTBL2 Y70	0.378016	0.369714
ACTBL2 Y144	0.454524	0.555465
ACTBL2 Y170	0.556983	0.558892
ACTBL2 Y189	0.358457	0.443822
ACTBL2 Y219	0.691217	0.588838
ACTBL2 Y241	0.512025	0.399631
ACTBL2 Y295	0.438429	0.503952
ACTBL2 Y307	0.376298	0.54004
ACTC1 Y55	0.392741	0.386084
ACTC1 Y71	0.388434	0.383847
ACTC1 Y93	0.488639	0.561996
ACTC1 Y145	0.454524	0.555465
ACTC1 Y168	0.425513	0.450291
ACTC1 Y171	0.556983	0.558892
ACTC1 Y190	0.358457	0.443822
ACTC1 Y200	0.461946	0.569182
ACTC1 Y220	0.691217	0.588838
ACTC1 Y242	0.473601	0.388382
ACTC1 Y281	0.471897	0.589365
ACTC1 Y296	0.427308	0.486627
ACTC1 Y308	0.376122	0.536118
ACTC1 Y364	0.40637	0.394093
ACTG1 Y53	0.392741	0.386084
ACTG1 Y69	0.388434	0.383847
ACTG1 Y91	0.488639	0.561996
ACTG1 Y143	0.454524	0.555465
ACTG1 Y166	0.435251	0.459337
ACTG1 Y169	0.556983	0.558892
ACTG1 Y188	0.358457	0.443822
ACTG1 Y198	0.42363	0.500493
ACTG1 Y218	0.691217	0.588838
ACTG1 Y240	0.473601	0.388382
ACTG1 Y294	0.438429	0.503952
ACTG1 Y306	0.376122	0.536118
ACTG1 Y362	0.387328	0.373
ACTG2 Y54	0.392741	0.386084
ACTG2 Y70	0.388434	0.383847
ACTG2 Y92	0.47779	0.515585
ACTG2 Y144	0.454524	0.555465
ACTG2 Y167	0.425513	0.450291
ACTG2 Y170	0.556983	0.558892
ACTG2 Y189	0.358457	0.443822
ACTG2 Y199	0.461946	0.569182
ACTG2 Y219	0.691217	0.588838
ACTG2 Y241	0.473601	0.388382
ACTG2 Y280	0.471897	0.589365
ACTG2 Y295	0.427308	0.486627
ACTG2 Y307	0.376122	0.536118
ACTG2 Y363	0.405343	0.411779
KLHL17 Y456	0.43365	0.435463
KLHL17 Y597	0.298196	0.305127
ACTL8 Y238	0.54802	0.449384
ACTN1 Y4	0.434703	0.452319
ACTN1 Y12	0.491194	0.464843
ACTN1 Y193	0.422416	0.492565
ACTN1 Y215	0.388187	0.437718
ACTN1 Y241	0.553415	0.501136
ACTN1 Y246	0.435302	0.531654
ACTN1 Y279	0.398799	0.437708
ACTN1 Y319	0.30393	0.347263
ACTN1 Y378	0.380816	0.411023
ACTN1 Y422	0.356265	0.369957
ACTN1 Y466	0.390416	0.385461
ACTN1 Y467	0.460133	0.422496
ACTN1 Y511	0.434427	0.465205
ACTN1 Y514	0.462327	0.533913
ACTN1 Y582	0.493181	0.470308
ACTN1 Y674	0.418513	0.413219
ACTN1 Y681	0.389992	0.408907
ACTN1 Y708	0.516131	0.549284
ACTN1 Y842	0.501477	0.456607
ACTN1 Y859	0.370238	0.44983
ACTN1 Y887	0.485522	0.462613
ACTN2 Y106	0.403137	0.391427
ACTN2 Y200	0.512838	0.576353
ACTN2 Y253	0.445694	0.543545
ACTN2 Y326	0.179621	0.225522
ACTN2 Y385	0.389437	0.410056
ACTN2 Y589	0.37678	0.388478
ACTN2 Y599	0.516713	0.650703
ACTN2 Y681	0.396309	0.387729
ACTN2 Y715	0.516131	0.549284
ACTN2 Y844	0.401318	0.387135
ACTN2 Y861	0.385595	0.456596
ACTN3 Y229	0.391703	0.449531
ACTN3 Y260	0.445694	0.543545
ACTN3 Y333	0.30393	0.347263
ACTN3 Y436	0.390122	0.415261
ACTN3 Y851	0.478221	0.406095
ACTN3 Y876	0.32506	0.357811
ACTN4 Y4	0.403228	0.470582
ACTN4 Y11	0.42633	0.438523
ACTN4 Y13	0.454927	0.512398
ACTN4 Y31	0.381756	0.394699
ACTN4 Y212	0.417777	0.472918
ACTN4 Y234	0.391703	0.449531
ACTN4 Y260	0.553415	0.501136
ACTN4 Y265	0.435302	0.531654
ACTN4 Y298	0.411361	0.435817
ACTN4 Y338	0.262122	0.333067
ACTN4 Y397	0.389437	0.410056
ACTN4 Y441	0.366034	0.382336
ACTN4 Y485	0.424764	0.412013
ACTN4 Y486	0.39996	0.412867
ACTN4 Y533	0.443026	0.49244
ACTN4 Y611	0.526016	0.607325
ACTN4 Y693	0.380111	0.379761
ACTN4 Y700	0.355458	0.363531
ACTN4 Y727	0.516131	0.549284
ACTN4 Y878	0.370238	0.44983
ACTN4 Y886	0.453246	0.391428
ACTN4 Y898	0.434494	0.41637
ACTN4 Y906	0.485522	0.462613
ACTR10 Y4	0.43052	0.480227
ACTR10 Y57	0.433343	0.42854
ACTR10 Y65	0.472595	0.595741
ACTR10 Y67	0.483714	0.49615
ACTR10 Y152	0.415975	0.490467
ACTR10 Y377	0.353567	0.442276
ACTR1A Y4	0.416662	0.482295
ACTR1A Y171	0.441165	0.457501
ACTR1A Y338	0.434849	0.534087
ACTR1B Y4	0.421955	0.474246
ACTR1B Y171	0.441165	0.457501
ACTR1B Y338	0.434849	0.534087
ACTR3B Y16	0.53483	0.611635
ACTR3B Y140	0.523066	0.549504
ACTR3B Y202	0.471432	0.441413
ACTR3B Y256	0.52851	0.572707
ACTR3B Y403	0.26389	0.351273
ACTR3C Y11	0.523066	0.549504
ACTR3C Y73	0.471432	0.441413
ACTR3C Y127	0.52851	0.572707
ACTR6 Y236	0.665867	0.536025
ACTR8 Y173	0.435161	0.460657
ACTR8 Y180	0.423819	0.388115
ACTR8 Y219	0.554181	0.53535
ACTR8 Y329	0.430771	0.417217
ACTR8 Y424	0.483091	0.477707
ACTRT1 Y366	0.302696	0.371259
ACTRT2 Y56	0.380677	0.38777
ACVR2A Y215	0.47679	0.537258
ACVR2A Y233	0.386291	0.45241
ACY1 Y107	0.456325	0.57707
ACY3 Y88	0.324155	0.376477
ACY3 Y165	0.351552	0.32894
ACYP1 Y12	0.366112	0.443704
ACYP2 Y12	0.344999	0.409885
ACYP2 Y26	0.504251	0.468454
ADA Y29	0.325068	0.437619
ADA Y30	0.347625	0.407719
ADA Y67	0.477687	0.471815
ADA Y84	0.464851	0.511825
ADA Y240	0.530524	0.560632
ADA Y249	0.351272	0.474955
ADA Y290	0.474786	0.533076
ADA Y308	0.305552	0.414823
ADA Y348	0.391671	0.414261
ADA Y351	0.415817	0.460851
ADA2 Y337	0.444355	0.423905
ADA2 Y397	0.459257	0.478431
ADAD1 Y227	0.400381	0.487908
ADAD1 Y230	0.492062	0.560986
ADAD1 Y293	0.476216	0.49346
ADAD2 Y145	0.413809	0.340541
ADAM10 Y257	0.557642	0.524627
ADAM10 Y741	0.417767	0.396004
ADAM12 Y783	0.384881	0.329573
ADAM12 Y895	0.407892	0.433389
ADAM15 Y715	0.371253	0.440014
ADAM18 Y56	0.476315	0.497005
ADAM18 Y420	0.375034	0.42652
ADAM19 Y248	0.442328	0.467739
ADAM2 Y153	0.430905	0.386659
ADAM2 Y721	0.376248	0.401193
ADAM20 Y312	0.435434	0.5247
ADAM22 Y57	0.403504	0.392876
ADAM22 Y556	0.36662	0.385706
ADAM22 Y880	0.438739	0.449495
ADAM22 Y882	0.421272	0.441487
ADAM22 Y824	0.59978	0.553575
ADAM22 Y833	0.450969	0.399045
ADAM22 Y850	0.36009	0.430805
ADAM23 Y119	0.508509	0.502182
ADAM23 Y129	0.496263	0.521168
ADAM23 Y396	0.409238	0.418301
ADAM23 Y403	0.421191	0.430325
ADAM23 Y707	0.440846	0.446434
ADAM28 Y28	0.466812	0.474216
ADAM28 Y237	0.505966	0.551307
ADAM32 Y275	0.598634	0.625362
ADAM32 Y282	0.327968	0.435355
ADAM32 Y285	0.50672	0.521427
ADAM7 Y237	0.505001	0.51213
ADAM8 Y766	0.520732	0.518588
ADAM9 Y213	0.659702	0.66517
ADAM9 Y250	0.539278	0.590451
ADAM9 Y457	0.383411	0.437506
ADAM9 Y736	0.388201	0.360434
ADAM9 Y769	0.490031	0.513603
ADAM9 Y778	0.543043	0.536262
ADAM9 Y815	0.608711	0.64903
ADAMDEC1 Y72	0.25675	0.281205
ADAMTS1 Y581	0.480181	0.491152
ADAMTS1 Y738	0.489075	0.567885
ADAMTS10 Y240	0.45608	0.462126
ADAMTS10 Y254	0.323514	0.433459
ADAMTS12 Y52	0.420766	0.472485
ADAMTS12 Y716	0.493742	0.555355
ADAMTS12 Y774	0.354858	0.350182
ADAMTS13 Y1296	0.458258	0.460387
ADAMTS13 Y1357	0.464193	0.559434
ADAMTS14 Y514	0.321964	0.373007
ADAMTS15 Y696	0.441565	0.515895
ADAMTS16 Y1211	0.312777	0.382645
ADAMTS18 Y99	0.551704	0.469316
ADAMTS18 Y755	0.466958	0.496587
ADAMTS18 Y764	0.464095	0.52141
ADAMTS18 Y765	0.404076	0.497811
ADAMTS18 Y788	0.470033	0.582308
ADAMTS18 Y893	0.469037	0.524676
ADAMTS18 Y1209	0.299971	0.36951
ADAMTS19 Y388	0.423605	0.410083
ADAMTS2 Y524	0.321964	0.373007
ADAMTS2 Y658	0.380989	0.429563
ADAMTS2 Y682	0.447157	0.428567
ADAMTS20 Y1731	0.434321	0.56064
ADAMTS3 Y514	0.321964	0.373007
ADAMTS3 Y728	0.543875	0.502961
ADAMTS3 Y1092	0.435234	0.482165
ADAMTS4 Y241	0.448214	0.430115
ADAMTS5 Y81	0.345708	0.428
ADAMTS5 Y89	0.452491	0.528034
ADAMTS5 Y92	0.393457	0.509034
ADAMTS6 Y165	0.278725	0.300454
ADAMTS7 Y60	0.378901	0.380506
ADAMTS8 Y254	0.437404	0.38447
ADAMTS9 Y1819	0.519678	0.464678
ADAMTS9 Y1879	0.436901	0.485115
ADAMTSL2 Y594	0.445784	0.478947
ADAMTSL2 Y881	0.409947	0.367817
ADAMTSL3 Y905	0.42751	0.484349
ADAMTSL3 Y1365	0.484667	0.541078
ADAMTSL3 Y1403	0.42179	0.429576
ADAR Y136	0.44051	0.425917
ADAR Y177	0.448617	0.577251
ADAR Y438	0.526121	0.501576
ADAR Y446	0.497137	0.499946
ADAR Y483	0.429961	0.509776
ADAR Y587	0.440905	0.558372
ADAR Y648	0.454308	0.486849
ADAR Y722	0.482329	0.490882
ADAR Y734	0.437911	0.438657
ADARB2 Y696	0.471408	0.495761
ADCK1 Y67	0.467002	0.545372
ADCK1 Y112	0.525946	0.437201
ADCK2 Y218	0.565571	0.597248
COQ8A Y408	0.3143	0.363645
ADCK5 Y353	0.513971	0.560822
ADCK5 Y520	0.468435	0.498337
ADCK5 Y524	0.471203	0.531972
ADCY1 Y52	0.437389	0.465576
ADCY1 Y416	0.413063	0.436749
ADCY1 Y926	0.482222	0.517497
ADCY2 Y282	0.41974	0.486351
ADCY2 Y452	0.362634	0.40437
ADCY2 Y584	0.467171	0.502766
ADCY3 Y12	0.437597	0.492792
ADCY3 Y16	0.441709	0.529398
ADCY3 Y854	0.422163	0.493242
ADCY4 Y444	0.575534	0.57712
ADCY5 Y1164	0.415747	0.417986
ADCY5 Y1252	0.4435	0.412582
ADCY7 Y807	0.627105	0.637762
ADCY7 Y892	0.583545	0.551862
ADCY8 Y764	0.373099	0.38543
ADCY8 Y1154	0.396129	0.456878
ADCY9 Y122	0.49347	0.487286
ADCY9 Y133	0.461807	0.545761
ADCY9 Y172	0.593014	0.615323
ADCY9 Y1221	0.385045	0.381896
ADCY9 Y1225	0.300551	0.342955
ADCYAP1 Y141	0.362085	0.51207
ADCYAP1 Y153	0.445536	0.452427
ADCYAP1 Y162	0.294889	0.332434
ADD1 Y24	0.393116	0.372211
ADD1 Y35	0.286306	0.382248
ADD1 Y393	0.427647	0.529187
ADD1 Y395	0.5034	0.525996
ADD1 Y550	0.306601	0.331001
ADD1 Y575	0.241142	0.254882
ADD1 Y550	0.306601	0.331001
ADD1 Y628	0.481993	0.433121
ADD2 Y31	0.344073	0.448749
ADD2 Y377	0.455749	0.439337
ADD2 Y440	0.556586	0.568101
ADD2 Y489	0.613057	0.52822
ADD3 Y35	0.260416	0.337467
ADD3 Y383	0.451457	0.428253
ADD3 Y389	0.47763	0.489715
ADD3 Y427	0.460895	0.495431
ADD3 Y446	0.567438	0.593085
ADD3 Y565	0.25085	0.283038
ADGB Y957	0.481264	0.516446
ADGB Y1062	0.477169	0.531892
ADGB Y1254	0.463917	0.525682
ADH1A Y111	0.449547	0.464401
ADH1A Y150	0.601512	0.62269
ADH1A Y181	0.408585	0.533074
ADH1A Y247	0.407568	0.394205
ADH1B Y35	0.327556	0.36526
ADH1B Y111	0.449547	0.464401
ADH1B Y150	0.601512	0.62269
ADH1B Y181	0.408585	0.533074
ADH1B Y247	0.407568	0.394205
ADH1B Y320	0.351964	0.439556
ADH1C Y111	0.449547	0.464401
ADH1C Y150	0.601512	0.62269
ADH1C Y247	0.407568	0.394205
ADH4 Y95	0.496788	0.558769
ADH4 Y144	0.414257	0.486435
ADHFE1 Y334	0.391474	0.367675
ADHFE1 Y343	0.371327	0.346039
ADI1 Y46	0.303309	0.31937
ADI1 Y104	0.424378	0.512435
ADIPOR1 Y85	0.343879	0.380378
ADK Y77	0.388479	0.446436
ADM Y52	0.395157	0.441554
ADM Y146	0.310208	0.365437
ADNP Y615	0.38811	0.439645
ADNP Y719	0.609319	0.502693
ADNP Y774	0.42769	0.484312
ADNP2 Y80	0.451434	0.517
ADNP2 Y840	0.43508	0.531014
ADNP2 Y1046	0.306557	0.323722
ADNP2 Y1051	0.376802	0.405839
ADNP2 Y1061	0.320833	0.350243
ADNP2 Y1067	0.293721	0.340332
ADNP2 Y1129	0.36161	0.386096
ADPRH Y4	0.421882	0.446875
ADPRH Y19	0.532028	0.489904
ADPRH Y20	0.366226	0.372563
ADPRH Y205	0.406855	0.410443
ADPRHL1 Y347	0.365557	0.392992
ADPRS Y75	0.565245	0.515694
ADRA1B Y144	0.407964	0.479095
ADRA1B Y149	0.569529	0.643614
ADRA1B Y153	0.583818	0.600633
ADRA2A Y147	0.476829	0.544209
ADRB1 Y157	0.484808	0.534186
ADRB1 Y210	0.386961	0.354576
ADRB2 Y132	0.466426	0.533447
ADRB2 Y141	0.567337	0.571653
ADRB2 Y219	0.529469	0.616103
ADRB2 Y308	0.613896	0.537466
ADRB2 Y326	0.444839	0.419044
ADRB2 Y350	0.434263	0.436203
ADRB2 Y354	0.478708	0.55698
ADRM1 Y22	0.39348	0.430951
ADRM1 Y127	0.388112	0.392072
ADSL Y294	0.342782	0.347501
ADSL Y466	0.381402	0.441391
ADSS2 Y170	0.431659	0.514648
ADSS2 Y223	0.371116	0.378789
ADSS2 Y236	0.422306	0.435568
ADSS2 Y239	0.472334	0.529332
ADSS2 Y402	0.469407	0.528682
ADSS1 Y388	0.413801	0.453557
ADSS1 Y403	0.421427	0.498173
ADTRP Y58	0.441457	0.490571
AEBP1 Y429	0.348248	0.370316
EOGT Y404	0.579438	0.552119
TLE5 Y69	0.46413	0.49736
AFF1 Y64	0.491015	0.494958
AFDN Y94	0.392644	0.473549
AFDN Y203	0.384884	0.384943
AFDN Y253	0.441957	0.464975
AFDN Y263	0.494668	0.577892
AFDN Y295	0.352268	0.388903
AFDN Y375	0.377145	0.455215
AFDN Y584	0.306435	0.326641
AFDN Y980	0.423285	0.483436
AFDN Y986	0.344509	0.387037
AFDN Y1096	0.454797	0.52606
AFDN Y1132	0.285454	0.350709
AFDN Y1151	0.444428	0.486287
AFDN Y1189	0.455907	0.541072
AFDN Y1219	0.415067	0.36844
AFDN Y1226	0.653002	0.539154
AFDN Y1230	0.44855	0.49176
AFDN Y1252	0.421767	0.390497
AFDN Y1285	0.342025	0.361709
AFDN Y1419	0.307899	0.350333
AFDN Y1497	0.495483	0.491375
AFDN Y1656	0.339984	0.402475
AFDN Y1657	0.526097	0.591643
AFDN Y1692	0.430316	0.356298
AFDN Y1714	0.448219	0.461342
AFDN Y374	0.377145	0.455215
AFDN Y94	0.392644	0.473549
AFDN Y374	0.377145	0.455215
AFDN Y1213	0.44855	0.49176
AFDN Y1268	0.342025	0.361709
AFDN Y1480	0.495483	0.491375
AFDN Y1639	0.339984	0.402475
EQTN Y51	0.493168	0.515471
EQTN Y61	0.373973	0.440212
EQTN Y62	0.434863	0.541821
AFAP1 Y19	0.402251	0.450852
AFAP1 Y93	0.451641	0.447194
AFAP1 Y94	0.44805	0.465692
AFAP1 Y125	0.39749	0.390212
AFAP1 Y248	0.389623	0.484789
AFAP1 Y353	0.509711	0.59138
AFAP1 Y451	0.637306	0.618182
AFAP1 Y453	0.501808	0.547766
AFAP1 Y483	0.405407	0.465757
AFAP1 Y491	0.510855	0.542193
AFAP1 Y501	0.516247	0.480014
AFAP1 Y553	0.393221	0.455548
AFAP1 Y537	0.427263	0.447735
AFAP1L1 Y126	0.448282	0.417537
AFAP1L1 Y158	0.450589	0.440547
AFAP1L1 Y159	0.461082	0.434003
AFAP1L1 Y446	0.458665	0.501645
AFAP1L1 Y524	0.516971	0.581604
AFAP1L1 Y557	0.448077	0.438006
AFAP1L1 Y562	0.427362	0.499402
AFAP1L2 Y54	0.383357	0.433863
AFAP1L2 Y56	0.364795	0.47079
AFAP1L2 Y124	0.458822	0.440327
AFAP1L2 Y161	0.416302	0.409742
AFAP1L2 Y301	0.398702	0.409461
AFAP1L2 Y307	0.385072	0.449426
AFAP1L2 Y359	0.496479	0.574849
AFAP1L2 Y383	0.389503	0.369743
AFAP1L2 Y413	0.398363	0.500219
AFAP1L2 Y457	0.538454	0.514242
AFAP1L2 Y459	0.46521	0.474199
AFAP1L2 Y489	0.512473	0.459859
AFAP1L2 Y537	0.482236	0.48342
AFAP1L2 Y668	0.44709	0.427393
AFF2 Y1124	0.462746	0.54209
AFF2 Y1127	0.522548	0.658755
AFF2 Y1136	0.437921	0.470934
AFG3L2 Y160	0.475177	0.488822
AFG3L2 Y179	0.442272	0.440216
AFG3L2 Y614	0.461522	0.505345
AFMID Y27	0.444017	0.446922
AFP Y377	0.50235	0.510452
AFP Y404	0.425407	0.404081
AFTPH Y52	0.447274	0.448959
AFTPH Y753	0.485231	0.550032
AGA Y178	0.476645	0.463966
AGAP11 Y31	0.442825	0.507175
AGAP11 Y143	0.513702	0.555162
AGAP11 Y161	0.427382	0.437492
AGBL2 Y524	0.431426	0.521991
AGBL3 Y76	0.346484	0.395997
AGBL3 Y956	0.531515	0.487715
AGBL4 Y275	0.392741	0.407047
AGBL5 Y302	0.395463	0.406082
AGBL5 Y315	0.559316	0.491626
AGK Y226	0.448656	0.515702
AGMO Y21	0.43896	0.418943
AGO1 Y336	0.563987	0.53363
AGO1 Y510	0.607116	0.645668
AGO2 Y338	0.563987	0.53363
AGO2 Y393	0.385161	0.411856
AGO2 Y529	0.476883	0.571192
AGO2 Y749	0.360248	0.391291
AGO3 Y189	0.430639	0.394941
AGO3 Y317	0.459328	0.507135
AGO3 Y323	0.45645	0.459532
AGO3 Y339	0.563987	0.53363
AGO3 Y421	0.368212	0.374233
AGO3 Y513	0.607116	0.645668
AGO3 Y682	0.59702	0.636427
AGO3 Y683	0.595326	0.551889
AGO3 Y705	0.579645	0.585188
AGO4 Y47	0.437475	0.513
AGO4 Y328	0.563987	0.53363
AGO4 Y412	0.37701	0.392707
POMGNT2 Y390	0.432531	0.475478
AGPAT1 Y275	0.306293	0.338883
AGPAT2 Y72	0.37022	0.423426
AGPAT2 Y74	0.44267	0.504694
AGPAT4 Y226	0.345841	0.442343
AGPAT4 Y367	0.404369	0.411194
AGPAT5 Y221	0.430167	0.425527
AGPAT5 Y232	0.370533	0.404634
GPAT4 Y76	0.472813	0.529898
GPAT4 Y218	0.372271	0.360848
GPAT4 Y387	0.49013	0.504397
LCLAT1 Y77	0.412538	0.489042
LCLAT1 Y229	0.413443	0.482531
GPAT3 Y347	0.432567	0.497554
GPAT3 Y352	0.497884	0.542286
AGPS Y326	0.460445	0.539156
AGPS Y387	0.41935	0.446117
AGPS Y645	0.487273	0.431669
AGR2 Y111	0.476654	0.464889
AGR2 Y124	0.404853	0.421911
AGR2 Y150	0.471907	0.561209
AGR2 Y152	0.489326	0.467004
AGRN Y123	0.546507	0.49606
AGRN Y217	0.456386	0.516098
AGTRAP Y133	0.524606	0.585781
AGXT Y194	0.393698	0.410958
AGXT Y231	0.312184	0.40911
AGXT Y260	0.393594	0.425482
AGXT Y297	0.384922	0.445975
AGXT2 Y58	0.517068	0.486957
AGXT2 Y63	0.466823	0.52729
AGXT2 Y298	0.459059	0.465829
PHYKPL Y153	0.318061	0.360857
AHCYL1 Y28	0.414288	0.495744
AHCYL1 Y482	0.465465	0.477957
AHCYL1 Y527	0.501456	0.555142
AHCYL2 Y319	0.342943	0.421211
AHCYL2 Y322	0.392921	0.442223
AHCYL2 Y344	0.377431	0.415763
AHCYL2 Y563	0.465465	0.477957
AHCYL2 Y608	0.501456	0.555142
AHDC1 Y493	0.439105	0.464428
AHDC1 Y612	0.453316	0.544687
AHDC1 Y839	0.387486	0.508422
AHDC1 Y1260	0.308593	0.398565
AHDC1 Y1456	0.527294	0.482039
AHDC1 Y1468	0.373735	0.420252
AHI1 Y531	0.525456	0.695246
AHI1 Y805	0.608182	0.611984
AHI1 Y1112	0.487919	0.548179
AHNAK Y61	0.425826	0.503886
AHNAK Y121	0.357943	0.42741
AHNAK Y125	0.443894	0.504945
AHNAK Y160	0.50263	0.544705
AHNAK Y715	0.34983	0.405158
AHNAK Y836	0.361068	0.414787
AHNAK Y964	0.343932	0.402157
AHNAK Y1469	0.348733	0.38565
AHNAK Y5089	0.353088	0.392516
AHNAK Y5836	0.455977	0.475535
AHNAK2 Y59	0.413464	0.486273
AHNAK2 Y180	0.628132	0.553087
AHNAK2 Y3318	0.3945	0.370253
AHNAK2 Y4795	0.43931	0.496875
AHNAK2 Y5535	0.559779	0.594527
AHR Y76	0.441488	0.515648
AHR Y322	0.46625	0.528496
AHR Y540	0.430408	0.545397
AHRR Y77	0.475712	0.579366
AHSA1 Y151	0.387859	0.440787
AHSA1 Y223	0.356038	0.389196
AHSA1 Y333	0.452851	0.439823
AICDA Y48	0.352378	0.401237
AIDA Y188	0.491191	0.514908
AIDA Y276	0.387139	0.369816
AIDA Y296	0.532244	0.562
AIF1 Y37	0.421994	0.452209
AIF1 Y54	0.498643	0.457295
AIF1 Y124	0.391592	0.359073
AIFM2 Y220	0.383848	0.4218
AIFM2 Y223	0.447645	0.529121
AIFM2 Y345	0.37926	0.455195
CRYBG1 Y925	0.299864	0.303356
CRYBG1 Y992	0.35748	0.388144
CRYBG1 Y1027	0.627397	0.564861
CRYBG1 Y1569	0.322925	0.361136
IKZF3 Y96	0.397491	0.532418
IKZF3 Y286	0.475378	0.482275
IKZF3 Y290	0.450777	0.542765
IKZF3 Y146	0.287913	0.310675
AIP Y163	0.57612	0.440452
AIP Y203	0.442801	0.510936
AIP Y247	0.469911	0.527783
AIP Y248	0.516867	0.508656
MAGI2 Y362	0.430593	0.495997
MAGI2 Y365	0.529113	0.530827
MAGI2 Y366	0.52315	0.627669
MAGI2 Y547	0.516875	0.542666
MAGI2 Y1106	0.466658	0.404688
MAGI2 Y1172	0.416149	0.457608
AJM1 Y326	0.430915	0.419508
AK2 Y12	0.239638	0.317634
AK2 Y152	0.45236	0.435008
AK2 Y190	0.439556	0.447383
AK2 Y200	0.384637	0.449365
AK2 Y201	0.344499	0.3508
AK3 Y85	0.573828	0.679291
AK3 Y138	0.397766	0.403473
AK3 Y186	0.44512	0.458195
AK3 Y207	0.513891	0.517119
AK3 Y209	0.640856	0.742452
AK4 Y205	0.556275	0.53322
AK5 Y37	0.439981	0.448668
AK5 Y92	0.360134	0.380559
AK5 Y521	0.407463	0.412296
AK5 Y522	0.340322	0.414039
AK5 Y532	0.391862	0.459364
AK6 Y44	0.369324	0.378397
AK6 Y51	0.353122	0.346888
AK6 Y103	0.462276	0.507939
AK7 Y310	0.455473	0.435074
AK7 Y390	0.592499	0.596978
AK7 Y391	0.425395	0.44494
AK8 Y107	0.381147	0.435053
AKAP1 Y900	0.590486	0.629976
AKAP10 Y113	0.455633	0.424451
AKAP10 Y442	0.509844	0.574933
AKAP11 Y424	0.458699	0.522099
AKAP11 Y485	0.470238	0.540735
AKAP11 Y486	0.598909	0.624111
AKAP11 Y488	0.483283	0.560887
AKAP11 Y491	0.412842	0.544295
AKAP11 Y1291	0.498062	0.495313
AKAP11 Y1298	0.183816	0.195672
AKAP11 Y1367	0.439825	0.513074
AKAP11 Y1455	0.398554	0.497955
AKAP11 Y1530	0.430224	0.419668
AKAP12 Y374	0.395107	0.463087
AKAP12 Y852	0.395016	0.412727
AKAP12 Y1270	0.458187	0.492097
AKAP13 Y604	0.538463	0.510922
AKAP13 Y1512	0.39596	0.47569
AKAP13 Y1676	0.504949	0.494072
AKAP13 Y2115	0.38992	0.491109
AKAP13 Y2205	0.491689	0.481612
AKAP13 Y2269	0.390139	0.371689
AKAP2 Y30	0.515268	0.518902
AKAP2 Y204	0.389072	0.40573
AKAP2 Y356	0.42775	0.450002
AKAP2 Y418	0.45765	0.459649
AKAP2 Y550	0.399705	0.46706
AKAP2 Y568	0.403422	0.375441
AKAP2 Y680	0.433564	0.43356
AKAP2 Y684	0.516691	0.57862
AKAP2 Y763	0.388869	0.470585
AKAP2 Y812	0.31119	0.368982
AKAP2 Y850	0.470581	0.502984
PALM2-AKAP2 Y136	0.499869	0.508238
PALM2-AKAP2 Y213	0.457696	0.513695
AKAP3 Y214	0.412227	0.408916
AKAP3 Y404	0.499792	0.562081
AKAP4 Y57	0.27831	0.265757
AKAP4 Y303	0.575512	0.618823
AKAP4 Y336	0.486647	0.535479
AKAP4 Y448	0.610206	0.645569
AKAP4 Y554	0.524154	0.51415
AKAP4 Y714	0.426096	0.492501
AKAP4 Y792	0.459931	0.44738
AKAP5 Y388	0.499892	0.523008
AKAP6 Y1002	0.452934	0.544662
AKAP6 Y1472	0.518389	0.550938
AKAP8 Y51	0.504733	0.560299
AKAP8 Y53	0.541854	0.525322
AKAP8 Y80	0.329874	0.349594
AKAP8 Y146	0.369208	0.383338
AKAP8 Y150	0.578553	0.62365
AKAP8 Y152	0.498659	0.536245
AKAP8 Y154	0.40174	0.488781
AKAP8 Y170	0.500208	0.565778
AKAP8 Y229	0.417946	0.435789
AKAP8 Y311	0.53997	0.444766
AKAP8 Y436	0.371511	0.39479
AKAP8 Y539	0.412243	0.379935
AKAP8L Y29	0.517727	0.5055
AKAP8L Y31	0.445654	0.542699
AKAP8L Y125	0.414729	0.414933
AKAP8L Y197	0.461577	0.4906
AKAP8L Y435	0.425413	0.432425
AKAP9 Y66	0.406029	0.443546
AKAP9 Y308	0.330226	0.335871
AKAP9 Y478	0.538974	0.612613
AKAP9 Y1213	0.508993	0.491001
AKAP9 Y1214	0.427431	0.480368
AKAP9 Y1233	0.349333	0.379142
AKAP9 Y1245	0.354895	0.371564
AKAP9 Y1247	0.555177	0.501621
AKAP9 Y1487	0.429903	0.461309
AKAP9 Y2482	0.470291	0.452286
AKAP9 Y2987	0.358951	0.419878
AKAP9 Y3010	0.364405	0.381848
AKAP9 Y3461	0.522896	0.541677
AKAP9 Y3495	0.537954	0.630245
AKAP9 Y3814	0.345229	0.40499
AKAP9 Y3823	0.44485	0.404913
AKAP9 Y3839	0.357525	0.333813
AKAP9 Y3870	0.402239	0.365539
AK9 Y401	0.426944	0.521797
AK9 Y415	0.317691	0.347369
AK9 Y957	0.314439	0.346542
AK9 Y1306	0.557218	0.563346
AK9 Y1838	0.597325	0.557221
AK9 Y36	0.314439	0.346542
AKIRIN2 Y194	0.406526	0.404217
AKIRIN2 Y201	0.504165	0.520031
AKNA Y356	0.658535	0.4668
AKNA Y376	0.348491	0.289469
AKNA Y450	0.419842	0.483959
AKNA Y758	0.450819	0.505672
AKNA Y1219	0.50288	0.505524
AKNA Y1224	0.508403	0.574599
AKNAD1 Y228	0.338645	0.34706
AKR1A1 Y50	0.311739	0.370355
AKR1A1 Y210	0.531312	0.63511
AKR1A1 Y325	0.428328	0.473151
AKR1B1 Y40	0.456887	0.489102
AKR1B1 Y49	0.397246	0.43499
AKR1B1 Y83	0.437965	0.441626
AKR1B1 Y104	0.562651	0.510214
AKR1B1 Y190	0.417664	0.467538
AKR1B1 Y199	0.474907	0.479915
AKR1B10 Y40	0.415613	0.443036
AKR1B10 Y47	0.471618	0.537109
AKR1B10 Y49	0.429949	0.484208
AKR1B10 Y190	0.407246	0.453405
AKR1B10 Y199	0.438374	0.452735
AKR1B10 Y310	0.293188	0.29109
AKR1B10 Y316	0.424907	0.480753
AKR1B15 Y190	0.407246	0.453405
AKR1B15 Y199	0.438374	0.452735
AKR1C1 Y5	0.392485	0.463979
AKR1C1 Y24	0.513028	0.505902
AKR1C1 Y55	0.373883	0.410071
AKR1C1 Y81	0.538748	0.494288
AKR1C1 Y110	0.605038	0.565927
AKR1C1 Y184	0.43358	0.439274
AKR1C1 Y196	0.326027	0.437995
AKR1C1 Y272	0.380036	0.396254
AKR1C1 Y305	0.62184	0.594239
AKR1C1 Y317	0.447309	0.402634
AKR1C2 Y5	0.392485	0.463979
AKR1C2 Y24	0.513028	0.505902
AKR1C2 Y81	0.538748	0.494288
AKR1C2 Y110	0.605038	0.565927
AKR1C2 Y184	0.43358	0.439274
AKR1C2 Y196	0.326027	0.437995
AKR1C2 Y272	0.380036	0.396254
AKR1C2 Y305	0.62184	0.594239
AKR1C2 Y317	0.447309	0.402634
AKR1C3 Y24	0.560477	0.505574
AKR1C3 Y55	0.373883	0.410071
AKR1C3 Y81	0.538748	0.494288
AKR1C3 Y110	0.607577	0.563962
AKR1C3 Y196	0.338834	0.404935
AKR1C3 Y272	0.380036	0.396254
AKR1C3 Y305	0.51565	0.452811
AKR1C3 Y319	0.56485	0.597693
AKR1C3 Y323	0.447322	0.4916
AKR1C4 Y24	0.560477	0.505574
AKR1C4 Y53	0.453118	0.497128
AKR1C4 Y81	0.538748	0.494288
AKR1C4 Y184	0.43358	0.439274
AKR1C4 Y196	0.387296	0.447444
AKR1C4 Y272	0.380036	0.396254
AKR1C4 Y305	0.658289	0.610596
AKR1C4 Y317	0.322698	0.341567
AKR1D1 Y49	0.44262	0.51612
AKR1D1 Y56	0.446894	0.475942
AKR1D1 Y58	0.411369	0.4593
AKR1D1 Y199	0.349964	0.427609
AKR1D1 Y326	0.404729	0.448329
AKR7A2 Y223	0.473132	0.498013
AKR7A2 Y225	0.474118	0.533441
AKR7A3 Y111	0.432629	0.437744
AKR7L Y195	0.473132	0.498013
AKR7L Y197	0.474118	0.533441
AKT1 Y176	0.442395	0.534062
AKT1 Y315	0.470043	0.427587
AKT1 Y326	0.297387	0.368215
AKT1 Y417	0.351135	0.437442
AKT1 Y437	0.477719	0.437484
AKT1 Y474	0.502729	0.52453
AKT2 Y38	0.353457	0.364059
AKT2 Y122	0.304582	0.294875
AKT2 Y177	0.477641	0.531976
AKT2 Y178	0.442395	0.534062
AKT2 Y316	0.470043	0.427587
AKT2 Y327	0.297387	0.368215
AKT2 Y438	0.4808	0.438999
AKT2 Y456	0.515347	0.486365
AKT2 Y475	0.449094	0.499506
AKT3 Y312	0.470043	0.427587
AKT3 Y323	0.297387	0.368215
AKT3 Y434	0.477719	0.437484
AKT3 Y473	0.44925	0.474632
AKTIP Y100	0.461102	0.502567
AKTIP Y117	0.491302	0.418478
ALAD Y205	0.38209	0.476568
ALAS1 Y628	0.339231	0.367886
ALB Y17	0.519217	0.567115
ALB Y54	0.459831	0.513453
ALB Y108	0.490529	0.479197
ALB Y162	0.438486	0.469357
ALB Y164	0.368395	0.465433
ALB Y172	0.39591	0.465261
ALB Y174	0.507835	0.572802
ALB Y287	0.364548	0.390711
ALB Y343	0.473208	0.500831
ALB Y365	0.45887	0.557795
ALB Y377	0.4396	0.441703
ALB Y394	0.482416	0.549585
ALB Y425	0.327731	0.335058
ALB Y476	0.447329	0.491178
ALB Y521	0.445103	0.357784
ALCAM Y86	0.289344	0.296041
ALCAM Y199	0.524155	0.538196
ALCAM Y298	0.631067	0.563748
ALDH16A1 Y19	0.406954	0.439789
ALDH16A1 Y482	0.439209	0.510228
ALDH1A1 Y119	0.488708	0.541188
ALDH1A1 Y154	0.488947	0.46181
ALDH1A1 Y316	0.33693	0.392876
ALDH1A1 Y380	0.356771	0.393325
ALDH1A1 Y426	0.382321	0.474365
ALDH1A1 Y481	0.355905	0.360151
ALDH1A1 Y486	0.541179	0.619694
ALDH1A2 Y168	0.348686	0.403809
ALDH1A2 Y333	0.338403	0.396876
ALDH1A3 Y327	0.422797	0.492295
ALDH1A3 Y437	0.391508	0.475463
ALDH1A3 Y492	0.480116	0.48017
ALDH1A3 Y497	0.560998	0.607086
ALDH1B1 Y135	0.491887	0.509854
ALDH1B1 Y332	0.376684	0.433807
ALDH1B1 Y373	0.554338	0.517872
ALDH1L1 Y105	0.435257	0.459986
ALDH1L1 Y200	0.38355	0.468028
ALDH1L1 Y408	0.496968	0.517165
ALDH1L1 Y848	0.416177	0.478133
ALDH1L2 Y127	0.424756	0.458834
ALDH2 Y148	0.527294	0.47671
ALDH2 Y149	0.477073	0.541408
ALDH2 Y156	0.290281	0.330209
ALDH2 Y220	0.446634	0.49421
ALDH2 Y332	0.356631	0.386937
ALDH2 Y396	0.360112	0.382592
ALDH2 Y442	0.468886	0.478556
ALDH2 Y497	0.377933	0.387927
ALDH2 Y502	0.6058	0.617097
ALDH3A1 Y163	0.368567	0.474104
ALDH3A1 Y186	0.451037	0.494594
ALDH3A1 Y272	0.338497	0.364436
ALDH3A1 Y305	0.382142	0.451856
ALDH3A1 Y443	0.34023	0.373258
ALDH3B1 Y183	0.372402	0.411904
ALDH3B2 Y362	0.421292	0.452674
ALDH3B2 Y365	0.539093	0.580024
ALDH4A1 Y96	0.455185	0.477673
ALDH4A1 Y505	0.387298	0.438399
ALDH5A1 Y128	0.382086	0.457784
ALDH5A1 Y175	0.461755	0.533667
ALDH5A1 Y524	0.498072	0.516839
ALDH6A1 Y170	0.373267	0.498832
ALDH6A1 Y268	0.327053	0.378691
ALDH6A1 Y498	0.324418	0.405045
ALDH7A1 Y39	0.554063	0.639786
ALDH7A1 Y69	0.465025	0.50961
ALDH7A1 Y88	0.357426	0.380323
ALDH9A1 Y360	0.399346	0.38067
ALDH9A1 Y476	0.401586	0.505952
ALDH9A1 Y500	0.401586	0.505952
ALDOA Y3	0.513763	0.486244
ALDOA Y5	0.544649	0.587461
ALDOA Y138	0.329209	0.330181
ALDOA Y174	0.528363	0.649158
ALDOA Y204	0.463614	0.519598
ALDOA Y214	0.467049	0.502154
ALDOA Y223	0.447087	0.471425
ALDOA Y328	0.348266	0.388989
ALDOA Y343	0.445336	0.452161
ALDOA Y364	0.463977	0.531409
ALDOB Y204	0.454894	0.525189
ALDOB Y214	0.468986	0.506317
ALDOB Y223	0.452742	0.486568
ALDOB Y302	0.388706	0.468295
ALDOB Y362	0.543102	0.607679
ALDOC Y138	0.329209	0.330181
ALDOC Y174	0.528363	0.649158
ALDOC Y204	0.463614	0.519598
ALDOC Y214	0.467049	0.502154
ALDOC Y223	0.454407	0.483648
ALDOC Y358	0.451348	0.465907
ALDOC Y364	0.470174	0.542998
ALG10 Y366	0.432951	0.500354
ALG12 Y414	0.377882	0.37205
ALG13 Y604	0.473282	0.473053
ALG13 Y655	0.404326	0.428555
ALG14 Y206	0.295457	0.350317
ALG14 Y211	0.416839	0.503253
ALG2 Y281	0.49836	0.500081
ALG2 Y410	0.483686	0.535146
ALG5 Y123	0.456985	0.47279
ALG5 Y127	0.430814	0.444063
ALG6 Y428	0.492586	0.466676
ALG8 Y511	0.452268	0.532368
PDCD6IP Y39	0.388256	0.446118
PDCD6IP Y223	0.429035	0.406244
PDCD6IP Y258	0.383687	0.451303
PDCD6IP Y294	0.407838	0.50565
PDCD6IP Y319	0.310804	0.325121
PDCD6IP Y370	0.392463	0.419975
PDCD6IP Y485	0.387262	0.430561
PDCD6IP Y608	0.396	0.467245
PDCD6IP Y727	0.42904	0.445025
ALK Y46	0.552517	0.558402
ALK Y849	0.320955	0.358828
ALK Y1078	0.359735	0.391209
ALK Y1092	0.368008	0.414199
ALK Y1096	0.436314	0.479478
ALK Y1131	0.307586	0.375931
ALK Y1278	0.372524	0.390552
ALK Y1282	0.402129	0.475408
ALK Y1283	0.396753	0.4331
ALK Y1359	0.436994	0.469631
ALK Y1401	0.479398	0.510976
ALK Y1507	0.50539	0.519496
ALK Y1584	0.464242	0.553292
ALK Y1586	0.461209	0.533336
ALK Y1604	0.488228	0.463687
ACVRL1 Y375	0.462494	0.411537
ACVRL1 Y421	0.380068	0.305772
ACVR1B Y156	0.390808	0.43409
ACVR1B Y184	0.415749	0.405123
ACVR1B Y380	0.462494	0.411537
ACVR1B Y463	0.44244	0.476834
ALKBH2 Y91	0.375531	0.423945
ALKBH3 Y127	0.52149	0.470894
ALKBH3 Y143	0.581142	0.70291
ALKBH4 Y109	0.286638	0.307138
ALKBH4 Y158	0.349611	0.384876
ALKBH5 Y51	0.317994	0.346482
ALKBH5 Y60	0.424392	0.383754
ALKBH5 Y71	0.385207	0.399274
ALKBH5 Y372	0.406556	0.407686
ALKBH8 Y345	0.459126	0.510254
ALMS1 Y339	0.42983	0.421159
ALMS1 Y345	0.423895	0.479447
ALMS1 Y394	0.480725	0.487583
ALMS1 Y397	0.493354	0.520212
ALMS1 Y453	0.398728	0.393858
ALMS1 Y632	0.4298	0.50797
ALMS1 Y764	0.433584	0.501276
ALMS1 Y811	0.396734	0.484147
ALMS1 Y871	0.438758	0.485267
ALMS1 Y1050	0.34249	0.377382
ALMS1 Y1060	0.474997	0.576148
ALMS1 Y1107	0.488606	0.509355
ALMS1 Y1192	0.410416	0.544774
ALMS1 Y1249	0.526922	0.578043
ALMS1 Y1297	0.475337	0.504014
ALMS1 Y1344	0.516666	0.58924
ALMS1 Y1392	0.475337	0.504014
ALMS1 Y1712	0.415361	0.536194
ALMS1 Y1940	0.458654	0.496482
ALMS1 Y1941	0.422262	0.491348
ALMS1 Y3277	0.490796	0.501468
ALMS1 Y3278	0.417129	0.466171
ALMS1 Y3337	0.394577	0.459659
ALMS1 Y4123	0.465247	0.47815
ALOX12 Y295	0.393416	0.396709
ALOX12 Y395	0.508169	0.549888
ALOX12B Y4	0.372806	0.388586
ALOX12B Y318	0.440764	0.428786
ALOX12B Y496	0.499297	0.497163
ALOX12B Y497	0.483587	0.477783
ALOX15 Y4	0.332377	0.363068
ALOXE3 Y434	0.487068	0.527961
NAT10 Y416	0.32352	0.355793
NAT10 Y635	0.3631	0.422054
NAT10 Y820	0.357155	0.39381
NAT10 Y963	0.35657	0.369167
ALPK3 Y305	0.491749	0.464846
ALPK3 Y322	0.408033	0.438958
ALPK3 Y342	0.374436	0.326059
ALPK3 Y1632	0.421366	0.462606
ALPK2 Y1975	0.445597	0.449662
ALPK1 Y119	0.359386	0.409463
ALPK1 Y717	0.556582	0.467153
ALPK1 Y1037	0.46569	0.528772
LSM14A Y7	0.369164	0.461332
LSM14A Y22	0.428505	0.529178
LSM14A Y27	0.51754	0.536435
LSM14A Y64	0.366679	0.401098
LSM14A Y111	0.376316	0.398638
LSM14A Y362	0.397616	0.436429
LSM14A Y363	0.401614	0.484088
LSM14A Y409	0.271627	0.300895
LSM14A Y455	0.326783	0.33973
ALPI Y179	0.542551	0.563263
ALPL Y117	0.386666	0.491094
ALPP Y182	0.542551	0.563263
ALPP Y191	0.496895	0.504385
ALPP Y239	0.380107	0.347932
ALPP Y243	0.455062	0.491494
ALPP Y410	0.518514	0.567865
ALPP Y415	0.453553	0.458089
ALPP Y421	0.463911	0.443075
ALPP Y441	0.373539	0.393422
ALPG Y188	0.496895	0.504385
ALPG Y225	0.42916	0.424953
ALPG Y236	0.380107	0.347932
ALPG Y240	0.455062	0.491494
ALPG Y407	0.518514	0.567865
ALPG Y412	0.453553	0.458089
ALPG Y418	0.463911	0.443075
ALPG Y438	0.373539	0.393422
ALS2 Y1039	0.417144	0.46449
ALS2 Y1084	0.339247	0.416536
ALS2 Y1394	0.44779	0.464693
ALS2 Y1398	0.545389	0.567991
ALS2 Y1469	0.46008	0.48369
C2CD6 Y129	0.70708	0.684687
C2CD6 Y177	0.365523	0.366605
C2CD6 Y976	0.320568	0.409078
C2CD6 Y1436	0.401737	0.432433
C2CD6 Y1437	0.480047	0.516389
C2CD6 Y1647	0.469051	0.492169
ALX3 Y177	0.562191	0.601342
ALX3 Y181	0.514775	0.53852
ALX4 Y66	0.395319	0.450882
SLC35G6 Y210	0.631843	0.525298
AMACR Y126	0.573764	0.562012
AMACR Y365	0.362484	0.343401
AMACR Y126	0.573764	0.562012
AMBN Y395	0.42624	0.438306
AMBRA1 Y814	0.431544	0.44752
AMBRA1 Y1026	0.408733	0.450109
AMD1 Y63	0.404691	0.395888
AMD1 Y112	0.48129	0.501505
AMDHD1 Y404	0.443316	0.410683
AMDHD1 Y415	0.469528	0.474774
AMH Y195	0.509543	0.555223
JAML Y69	0.480651	0.50568
JAML Y73	0.546444	0.578011
JAML Y74	0.667107	0.780205
JAML Y339	0.464902	0.611122
RUNX1 Y254	0.506941	0.468592
RUNX1 Y258	0.557965	0.563247
RUNX1 Y453	0.406083	0.459035
RUNX2 Y521	0.412315	0.465223
AMN1 Y25	0.413713	0.458111
AMOT Y109	0.453975	0.414876
AMOT Y420	0.445209	0.479382
AMOT Y527	0.277427	0.297619
AMOT Y599	0.415885	0.420068
AMOT Y719	0.445283	0.520475
AMOT Y836	0.373309	0.418439
AMOTL1 Y191	0.455712	0.417043
AMOTL1 Y218	0.427319	0.507475
AMOTL1 Y219	0.42561	0.47165
AMOTL1 Y546	0.478129	0.548383
AMOTL1 Y661	0.417508	0.386214
AMOTL2 Y22	0.523296	0.530714
AMOTL2 Y92	0.354661	0.452058
AMOTL2 Y107	0.455712	0.417043
AMOTL2 Y573	0.388803	0.408405
AMPD1 Y356	0.417313	0.38849
AMPD1 Y576	0.608593	0.671771
AMPD1 Y580	0.561588	0.660601
AMPD2 Y145	0.402333	0.38976
AMPD2 Y197	0.377052	0.352098
AMPD2 Y254	0.497432	0.512627
AMPD2 Y307	0.401229	0.441122
AMPD2 Y494	0.384059	0.466364
AMPD2 Y721	0.582933	0.590647
AMPD2 Y116	0.377052	0.352098
AMPD3 Y170	0.396381	0.449256
AMPD3 Y433	0.400623	0.437598
AMPD3 Y435	0.574105	0.636167
AMPH Y145	0.407088	0.424166
PRKAA1 Y190	0.575484	0.54908
PRKAA1 Y247	0.606957	0.560663
PRKAA1 Y294	0.476301	0.517458
PRKAA1 Y352	0.382934	0.415675
PRKAA1 Y441	0.379228	0.45766
PRKAA1 Y442	0.395961	0.53443
PRKAA1 Y463	0.406017	0.385485
PRKAA1 Y500	0.418329	0.427951
PRKAA2 Y179	0.575484	0.54908
PRKAA2 Y232	0.442027	0.448441
PRKAA2 Y324	0.525601	0.639824
PRKAA2 Y436	0.354769	0.418648
PRKAB1 Y92	0.48639	0.442613
PRKAB1 Y187	0.425439	0.423189
PRKAB1 Y261	0.493137	0.521613
PRKAB2 Y189	0.448274	0.461321
PRKAB2 Y194	0.412598	0.501843
PRKAB2 Y263	0.493137	0.521613
PRKAG1 Y107	0.456999	0.402761
PRKAG1 Y272	0.530135	0.536568
PRKAG2 Y180	0.335736	0.296674
PRKAG2 Y223	0.535929	0.613252
AMY1C Y77	0.403606	0.420857
AMY1C Y82	0.465795	0.482633
AMY1C Y166	0.378799	0.360847
AMY1C Y189	0.323004	0.37123
AMY1C Y197	0.392197	0.418433
AMY1C Y273	0.318103	0.370161
AMY2A Y67	0.330435	0.397957
AMY2A Y77	0.403606	0.420857
AMY2A Y82	0.465795	0.482633
AMY2A Y166	0.378799	0.360847
AMY2A Y189	0.296845	0.349982
AMY2A Y197	0.392197	0.418433
AMY2A Y273	0.318103	0.370161
AMY2B Y77	0.403606	0.420857
AMY2B Y82	0.465795	0.482633
AMY2B Y166	0.378799	0.360847
AMY2B Y189	0.296845	0.349982
AMY2B Y197	0.392197	0.418433
AMY2B Y273	0.318103	0.370161
AMZ2 Y179	0.413708	0.347301
AMZ2 Y210	0.424556	0.527001
AMZ2 Y214	0.390488	0.426426
ANG Y38	0.404663	0.416395
ANGEL1 Y336	0.437496	0.437093
ANGEL1 Y351	0.475083	0.46232
ANGEL1 Y472	0.36635	0.414835
ANGEL2 Y21	0.376387	0.396277
ANGEL2 Y187	0.275428	0.371142
ANGEL2 Y483	0.406384	0.538342
ANGPT1 Y300	0.481211	0.548612
ANGPT1 Y303	0.443858	0.560962
ANGPT1 Y386	0.452449	0.50317
ANGPT1 Y389	0.444353	0.494679
ANGPT1 Y401	0.408609	0.440816
ANGPT1 Y404	0.454657	0.494951
ANGPT2 Y482	0.446084	0.496099
ANGPTL2 Y426	0.388323	0.430094
ANGPTL2 Y433	0.526224	0.465882
ANGPTL2 Y453	0.353335	0.392279
ANGPTL2 Y462	0.490983	0.477372
ANGPTL2 Y467	0.400184	0.420005
ANGPTL2 Y476	0.435279	0.468125
ANGPTL7 Y145	0.430845	0.402236
ANLN Y671	0.414989	0.416379
ANLN Y676	0.448681	0.442834
ANLN Y1118	0.343833	0.415923
ANLN Y634	0.414989	0.416379
ANK1 Y3	0.444796	0.485252
ANK1 Y100	0.450432	0.476894
ANK1 Y216	0.579791	0.583947
ANK1 Y546	0.419805	0.527082
ANK1 Y603	0.57033	0.558763
ANK1 Y624	0.443525	0.432361
ANK1 Y702	0.590002	0.565605
ANK1 Y711	0.53949	0.636662
ANK1 Y735	0.569853	0.601315
ANK1 Y884	0.376738	0.358638
ANK1 Y1073	0.422057	0.471886
ANK1 Y1230	0.541303	0.511253
ANK1 Y1259	0.461674	0.406201
ANK1 Y1468	0.553354	0.591515
ANK1 Y1750	0.380211	0.449835
ANK1 Y216	0.579791	0.583947
ANK1 Y1504	0.390571	0.416093
ANK2 Y50	0.40076	0.406597
ANK2 Y148	0.461699	0.483409
ANK2 Y531	0.574992	0.569601
ANK2 Y573	0.56571	0.552673
ANK2 Y630	0.5907	0.585447
ANK2 Y729	0.618956	0.59071
ANK2 Y806	0.503157	0.517401
ANK2 Y1455	0.487692	0.494894
ANK2 Y2548	0.338553	0.394697
ANK2 Y3811	0.357171	0.392167
ANK2 Y3907	0.458133	0.436939
ANK3 Y60	0.393998	0.364158
ANK3 Y245	0.556227	0.623047
ANK3 Y484	0.514437	0.496688
ANK3 Y533	0.574299	0.5792
ANK3 Y575	0.505755	0.528539
ANK3 Y632	0.576299	0.569136
ANK3 Y653	0.419076	0.39894
ANK3 Y731	0.600701	0.566251
ANK3 Y740	0.539089	0.634196
ANK3 Y808	0.497877	0.508547
ANK3 Y883	0.40019	0.390399
ANK3 Y902	0.433682	0.458165
ANK3 Y1366	0.479612	0.485827
ANK3 Y1654	0.463009	0.548285
ANK3 Y2544	0.527229	0.554737
ANK3 Y3095	0.500778	0.560389
ANK3 Y3133	0.469287	0.548762
ANK3 Y3179	0.353753	0.410554
ANK3 Y3324	0.335793	0.40061
ANK3 Y4177	0.432981	0.48526
ANK3 Y4266	0.348959	0.36359
ANK3 Y4303	0.414585	0.439388
ANK3 Y28	0.35067	0.394079
ANK3 Y848	0.368046	0.386022
ANK3 Y861	0.398325	0.414835
ANK3 Y884	0.40019	0.390399
ANK3 Y1461	0.519419	0.612895
ANK3 Y1463	0.444593	0.494363
ANK3 Y1614	0.354785	0.395684
ANK3 Y1454	0.519419	0.612895
ANK3 Y1456	0.444593	0.494363
ANK3 Y1607	0.354785	0.395684
ANK3 Y1750	0.348959	0.36359
ANK3 Y1787	0.414585	0.439388
ANKAR Y337	0.464827	0.524096
ANKDD1A Y433	0.497037	0.501885
ANKEF1 Y454	0.449405	0.478267
ANKFN1 Y255	0.295366	0.361741
ANKFY1 Y211	0.44928	0.527676
ANKFY1 Y1083	0.426772	0.42833
ANKHD1 Y772	0.49389	0.498812
ANKHD1 Y857	0.406556	0.428705
ANKHD1 Y1625	0.448966	0.515948
ANKHD1 Y1661	0.479722	0.576633
ANKIB1 Y24	0.378073	0.395079
ANKIB1 Y216	0.47473	0.535563
ANKIB1 Y296	0.517094	0.478223
ANKIB1 Y562	0.381005	0.455844
ANKK1 Y190	0.527263	0.41179
ANKK1 Y336	0.419202	0.444098
ANKLE2 Y199	0.463092	0.550042
ANKLE2 Y200	0.47905	0.480955
ANKLE2 Y206	0.428227	0.459306
ANKLE2 Y217	0.377249	0.438038
ANKLE2 Y219	0.343405	0.419231
ANKLE2 Y256	0.33538	0.353396
ANKLE2 Y476	0.604462	0.620365
ANKLE2 Y477	0.504107	0.566944
ANKLE2 Y509	0.328964	0.361028
ANKLE2 Y918	0.519963	0.555864
ANKMY2 Y340	0.425449	0.44848
ANKRD1 Y274	0.440745	0.475752
ANKRD1 Y311	0.340725	0.378629
ANKRD11 Y109	0.310184	0.341922
ANKRD11 Y213	0.446244	0.500032
ANKRD11 Y214	0.385186	0.466502
ANKRD11 Y391	0.48913	0.477106
ANKRD11 Y1114	0.464893	0.451796
ANKRD11 Y1850	0.561613	0.534255
ANKRD12 Y1150	0.366934	0.459095
ANKRD12 Y1839	0.414292	0.559506
ANKRD12 Y1863	0.54693	0.517312
ANKRD12 Y1864	0.520308	0.530679
ANKRD13A Y91	0.603711	0.580892
ANKRD13A Y99	0.383872	0.411432
ANKRD13A Y470	0.484879	0.525924
ANKRD13A Y485	0.444127	0.385907
ANKRD13A Y520	0.465608	0.460569
ANKRD13A Y524	0.395268	0.469533
ANKRD13B Y489	0.473901	0.526944
ANKRD13D Y176	0.344024	0.387258
KANK1 Y324	0.452862	0.466928
KANK1 Y770	0.396605	0.448283
ANKRD17 Y888	0.516266	0.552255
ANKRD17 Y926	0.484133	0.566894
ANKRD17 Y1333	0.423317	0.426338
ANKRD17 Y1593	0.617295	0.5819
ANKRD17 Y2038	0.403789	0.423944
ANKRD18A Y325	0.386881	0.460402
ANKRD18B Y609	0.406292	0.506111
ANKRD18B Y611	0.442014	0.524595
ANKRD19P Y23	0.335083	0.389759
ANKRD19P Y28	0.551634	0.459389
ANKRD20A4 Y815	0.344902	0.366448
ANKRD24 Y253	0.530649	0.570478
KANK2 Y100	0.417379	0.532343
KANK2 Y102	0.540892	0.527906
KANK2 Y111	0.551396	0.594053
KANK2 Y360	0.361353	0.393282
KANK2 Y702	0.491406	0.616359
ANKRD26 Y296	0.44787	0.554323
ANKRD26 Y493	0.482831	0.498211
ANKRD26 Y1648	0.413801	0.45386
ANKRD26 Y160	0.371703	0.441821
ANKRD27 Y215	0.452729	0.432999
ANKRD27 Y914	0.415707	0.503764
ANKRD27 Y928	0.479338	0.396354
ANKRD27 Y940	0.437292	0.451446
ANKRD28 Y1003	0.493809	0.506914
ANKRD30A Y1132	0.327671	0.372566
ANKRD30B Y1112	0.345693	0.385716
ANKRD30B Y1379	0.400079	0.428212
ANKRD31 Y406	0.427306	0.433871
[truncated: 37,299 more rows]

## Sheet: known interactors
Phosphosite	N-SH2 prediction	C-SH2 prediction
BTLA Y257	0.669668	0.705289
BTLA Y282	0.517021	0.665848
CD33 Y340	0.693478	0.646537
GAB1 Y627	0.568612	0.520447
GAB2 Y614	0.655141	0.595275
IRS1 Y896	0.610277	0.58615
IRS1 Y1179	0.643303	0.531113
KIR2DL1 Y302	0.717822	0.676453
LAIR1 Y251	0.730652	0.697388
LAIR1 Y281	0.543143	0.604744
LILRB4 Y412	0.662707	0.672749
LILRB4 Y442	0.603845	0.657581
PDCD1 Y223	0.64728	0.580602
PDCD1 Y248	0.611654	0.72035
MPZL1 Y241	0.735269	0.71492
MPZL1 Y263	0.491306	0.657008
SIGLEC5 Y520	0.74035	0.676916
