# Supplementary material for: Proximity-labeling proteomics reveals remodeled interactomes and altered localization of pathogenic SHP2 variants
Source: EMBO Rep. 2025 Dec 22;27(3):793–826. doi: 10.1038/s44319-025-00674-4 (PMC12894930; doi:10.1038/s44319-025-00674-4)
Supplement: Supplementary file 9 — Source data Fig. 2 [file 44319_2025_674_MOESM9_ESM.zip › Figure 2/C/TurboID data for SHP2WT-TurboID vs TurboID-only with EGF.xlsx]

## Sheet: volcano plot
Gene	log2(fold-change)	log10(p-value)	known interactors	WT hits
PABPN1	-0.49683	0.257828
MAPK1	0.701087	0.477042
RCC2	0.071973	0.185565
EEF1E1	0.74299	0.352078
SORD	0.284407	0.272327
SPCS2	0.251074	0.096039
PPP2R1A	0.101214	0.254077
EDC4	-0.00452	0.003548
NUP88	-1.23609	2.01007
HSPA1B;HSPA1A;HSPA1B	-0.20649	0.230204
MCCC1	-0.224	0.202304
SEPT11	-0.81247	2.14072
C8orf33	-0.02112	0.005138
STIM1	-1.03997	1.27963
CSE1L	0.022824	0.018915
SNW1	-3.19606	0.252751
YBX1	-0.54216	0.768863
GCN1	-0.35807	0.663307
MAP1B	-0.7964	0.952861
DHX9	0.139226	0.166469
SVIL	-0.95721	1.2535
TCEB3	0.29091	0.099362
GIGYF2	-0.56804	0.957787
HNRNPM	-0.128	0.640359
YWHAE	0.000534	0.000459
KRT2	-0.35952	0.327368
SRRM2	-0.24612	0.880569
AKAP1	-1.12414	0.803011
CCDC124	0.262109	0.273283
SRM	0.667663	1.24917
TMA7	4.75756	0.484791
EEF1G	0.010765	0.022608
RPLP1	-1.74727	0.181915
PRRC2B	-1.10519	0.702993
MYO1B	-0.40205	0.306375
CCT2	0.294813	0.236451
RBM14	0.500526	0.778336
TAF15	0.798967	0.186906
FUS	0.106691	0.05386
PHB	0.138312	0.131839
MYH14	-0.38654	0.799675
birA	1.8907	1.7584		1.7584
CNOT3	-0.38943	0.473111
SPECC1L	-0.36008	0.623228
CDK2	0.213594	0.279354
SHMT2	-0.16413	0.222448
KRT19	0.244729	0.600633
HARS	-0.24151	0.392419
XRN2	-0.09529	0.082322
LIN7C	-0.43794	0.330417
SPTAN1	-0.83484	1.4709
EPRS	-0.25328	0.383789
FASN	0.217455	0.311216
DCTPP1	-3.30064	0.255549
RPS25	-0.0785	0.074396
NUP98	-0.02919	0.047395
RPL32	0.068767	0.34628
NOLC1	-0.02366	0.005227
HADHB	0.061006	0.112248
GPI	0.068378	0.034272
TUBB6	-0.28062	0.302945
CAD	0.111078	0.147609
SPTBN1	-0.68945	1.44455
RAI14	-0.05979	0.051424
TMOD3	0.075625	0.081512
YES1	-0.13315	0.073605
PGLS	0.248674	0.203959
ACIN1	-0.41784	0.255874
PPA1	1.00961	0.882993
NONO	0.025983	0.020615
LUZP1	-0.5164	0.99695
NUP214	-1.04976	1.43885
LSM12	-0.36432	0.158338
MTHFD1	0.085707	0.085532
TRA2B	-0.61421	0.186705
RAN	-0.21231	0.266649
EIF4B	-0.78055	1.01555
TRIM28	-0.3989	0.934063
MYO5A	0.622034	0.500061
KANK1	-0.59469	0.613432
TCOF1	0.382918	0.716551
FGFR1OP	-4.46051	0.351793
TLN1	-0.73875	0.885385
SLC25A11	-0.45999	0.389501
CEP131	0.124795	0.078868
MPRIP	-0.19949	0.176118
MCCC2	-0.08163	0.145578
TMOD2	0.111732	0.210154
PRKAR2B	-0.70294	0.689647
NUP107	0.202362	0.187787
UBE2V1	9.0653	0.759434
UBA1	0.2548	0.477742
EDC3	-0.55212	1.12077
SEPT8	-2.42277	1.69348
HSPD1	-0.21672	0.561875
KPNB1	-0.83443	1.60549
EWSR1	0.115354	0.130901
MDH2	0.423796	0.511086
PDCD2L	-0.49492	0.395345
ENAH	-1.5724	0.367802
ENO2	0.595924	0.399496
ENO1	-0.343	0.767187
ADD1	-0.45956	0.653855
ACAT1	-0.35696	0.493845
FLOT1	0.18969	0.182724
LMNA	0.036568	0.060798
SLC25A5	0.378814	0.418619
SLC25A4	-0.26463	0.195475
UBTF	0.366592	0.459118
ANXA1	-0.7637	0.971154
PGK1	-0.26834	0.210118
RPL4	-0.05148	0.083764
RAD50	0.019134	0.037228
LGALS1	-0.08882	0.077722
PAICS	-0.35432	0.723343
KLC2	-0.40846	0.67193
WRAP73	0.246702	0.013677
RPS3A	0.106949	0.128803
FLII	0.006218	0.008722
ATP1A1	-0.02928	0.120272
DKC1	-0.60755	0.285732
LRPPRC	-0.44073	0.373628
ALDOA	0.229673	0.429111
EIF5A	-0.08222	0.094421
ETF1	-0.62493	0.60868
SMTN	2.28176	0.168389
PC	0.427208	0.634974
MYH10	-0.28371	0.380568
CAPZA1	0.252387	0.19919
EIF4H	-0.3354	0.445954
PPP1CB	-0.24764	0.204251
FARSA	0.055376	0.178759
RPS8	0.158103	0.249297
LIMA1	0.295993	0.155501
RPS18	0.398893	0.637678
AHNAK	-0.7454	1.00129
POLDIP3	-0.07702	0.133977
NPM1	-0.51489	1.01032
RBBP4	-0.10511	0.047032
ALYREF	2.39562	0.588919
TMSB10	-0.33679	0.321829
CAPZA2	0.201768	0.233676
KRT17	-0.54703	0.743432
KRT10	0.408351	0.370291
CYCS	-0.89943	1.19589
HSP90AA1	-0.06437	0.024371
MAP4	-0.96372	1.1029
CALM2;CALM1;CALM2;CALM3	-0.18956	0.187121
RPS14	-0.15053	0.168606
MCM7	-0.46469	0.702111
KRT6C	0.735466	0.84134
SEPT9	-0.93441	2.12877
GTPBP4	-0.00407	0.00741
KRT1	-0.0779	0.057729
KRT8	0.476985	0.935561
TUFM	0.141173	0.181612
FLNA	-0.95039	2.50189
ARL6IP4	0.507146	0.030231
RPS2	0.16311	0.316482
RPS12	0.116291	0.198541
RPL11	-0.06022	0.046167
TPM1	-0.17119	0.086512
ARHGDIA	-0.23509	0.156889
TPM4	-0.24907	0.280487
ATXN2L	-0.58885	1.05935
PKM	0.349816	1.05889
FAM120A	-0.1006	0.201968
PRRC2C	-0.94107	1.70887
MYH9	-0.35579	1.33584
CTTN	-0.75364	1.04029
FXR1	-0.02574	0.022762
FUBP3	0.544811	0.417361
ARPC4	-0.26819	0.67188
GAPDH	0.309454	0.696061
KPNA3	-0.01858	0.018355
BCAP31	-0.65527	0.398441
EXOSC3	-5.51719	0.454507
MYL6B	-0.48011	0.775957
ILF3	-0.2341	0.22546
PARP1	-0.3561	0.174373
LRRFIP2	-0.06445	0.016964
ATAD3A	0.224928	0.421148
EDF1	-0.01287	0.012902
DYNLRB1	-0.03074	0.02782
HNRNPU	0.003243	0.010475
SF3B3	-0.01997	0.036483
PCCA	-0.61947	0.744582
EIF4A1	0.290121	0.912004
RPL13A	0.141477	0.161189
CCT5	-0.16257	0.21875
CCT4	-0.12587	0.139907
PHGDH	-0.28743	0.604778
DNAJC8	-3.85321	0.342188
PCCB	-0.20638	0.16625
PA2G4	0.063418	0.11055
OTUB1	0.061292	0.099058
FN3K	0.228356	0.115903
SRSF3	0.769489	0.749303
TCP1	0.058501	0.106539
HDLBP	-0.17774	0.225597
EIF3A	0.078126	0.178382
RPS20	-0.32438	1.63731
RPLP0	-0.02573	0.040275
GSTP1	0.739993	0.365209
EIF4G2	-1.14699	1.32786
MAPKAP1	4.07523	0.251199
RPL34	0.140746	0.318619
RPL3	-0.01404	0.034712
RANGAP1	-0.25237	0.300952
SEC16A	-0.17536	0.828153
BUB3	-0.01109	0.042856
MAZ	-0.82029	0.751727
XRCC5	0.385408	1.03012
SYNCRIP	0.110645	0.155196
SRSF7	-0.13053	0.096963
ATP2A2	0.032923	0.036739
GART	-0.07885	0.141851
TUBA1B	-0.15542	0.265136
UPF2	2.32845	0.158641
SLC25A3	-0.40739	0.746422
DDX41	0.269597	0.15348
SLTM	2.0586	0.657098
UPF1	-0.52352	0.882227
MYBBP1A	-0.54921	0.605712
GSN	-0.72838	0.832444
SRPK2	0.347986	0.235345
CAMK2G	0.16453	0.403259
JUP	0.211728	0.142026
XRCC6	0.401905	0.697397
CORO1B	0.042161	0.009092
CALML5	-5.32137	0.374373
ACTB	0.337075	0.306329
DNAJC11	0.02653	0.016252
CASC3	0.133616	0.177381
EIF2S3	-0.251	0.781875
SCRIB	-0.32826	0.295303
LMNB1	-0.28484	0.628105
SYTL4	-1.04414	1.10853
NUP155	0.528189	0.552913
EEF2	-0.15142	0.564211
MCM4	0.103822	0.149412
TPM3	-0.58558	1.16561
MCM5	0.302508	0.634
RPL10A	-0.00994	0.018363
RPS15A	-0.11794	0.165444
AURKAIP1	-0.13565	0.007263
HIST1H2AG;HIST1H2AH;HIST1H2AJ;H2AFJ	-0.3548	0.391898
KHSRP	0.244789	0.374922
GSTK1	0.681225	0.406136
TOP1	0.18538	0.192522
STK3	-0.6658	0.409801
RPL22	-0.80592	0.829614
STAU2	-0.36976	0.256902
SPAG9	-1.29125	0.848394
HSPE1	0.166982	0.15787
DCP1A	-2.0202	0.8226
CNN3	-0.07692	0.103367
SLC25A13	0.370302	0.482843
ACTR3	0.091672	0.121808
ASCC3	-0.36609	0.254162
MYO6	-0.65784	2.07563
UQCRC2	0.213576	0.435805
NUP160	0.322529	0.274487
MCM3	-0.31783	0.533268
FLNB	0.081819	0.08736
RPL7A	-0.20425	0.341117
ZC3H18	-6.92656	0.738844
DBN1	0.341688	0.134159
PLEC	0.412978	0.459371
SELENOI	-3.74805	0.35638
FXR2	-0.00522	0.007536
CCT8	-1.02611	1.65308
0	-0.01312	0.018495
ACACA	0.260796	0.645553
RPS23	-0.02762	0.075784
PABPC4	-0.66249	1.36305
FMR1	-0.02927	0.046544
TWF2	-0.80619	0.466038
PPP1CC	-0.25383	0.580767
RPL18A	-0.44331	0.516035
DNAJC10	0.686268	0.360512
ATP5B	-0.17178	0.346486
LARP4B	0.815033	0.210287
ST13	-0.16419	0.166018
SAFB	-0.02518	0.006754
XRN1	-0.53126	1.08813
IGF2BP1	0.133575	0.234305
RPL35A	0.141938	0.149998
MRPL11	0.285908	0.151981
CORO1C	-0.16736	0.508079
IPO7	0.345766	0.123993
MYO1D	0.306798	0.35306
ACACA	0.082446	0.151958
RAVER1	-0.76547	0.050163
SEPT2	-0.46716	0.464637
RPS7	0.323771	0.800689
ABCE1	0.357648	0.509172
COPZ1	-0.78924	1.58689
TUBB3	0.133451	0.187114
ADAR	-0.04939	0.095432
UBAP2L	-0.59482	0.693248
RPL6	-0.1193	0.199071
NCL	-0.43466	0.477093
PRKDC	-0.05539	0.04745
PRPF8	-0.575	1.02518
RBM26	-0.68286	0.625497
RPL24	0.233916	0.604913
DPYSL2	-0.55571	1.33472
DPYSL3	-0.70766	1.94713
RPSA	0.081003	0.118361
ABLIM1	-2.81123	0.591987
ABRAXAS2	-0.24305	0.230971
NUP85	0.409734	0.204515
PABPC1	-0.53696	0.988342
EIF3C	-0.2871	0.506571
HSPA5	0.129881	0.24277
EIF4E	-0.07697	0.092162
NXF1	-0.62727	0.616707
YWHAQ	-0.51848	0.699448
DOCK7	-0.31985	0.835978
RPL30	-0.26037	0.457479
NCKAP1	-0.23029	0.230527
NEK1	-0.9133	0.854432
CKAP4	-0.18003	0.157375
RPL10	-0.06371	0.09762
SERBP1	-0.52531	1.06737
CKAP5	-0.42128	0.590478
RANBP2	-0.92732	1.7677
HIST1H1E	-0.12904	0.087664
RPS19	-0.08996	0.039242
ARPC5	1.33899	0.367048
FECH	-0.13666	0.211218
SFPQ	0.203735	0.230753
NKAP	0.814474	0.921161
ARPC5L	0.035244	0.0019
EXOSC4	-1.6049	0.874328
AP3D1	-0.44695	0.590129
SRSF6	-0.02029	0.017566
LIG3	-3.75994	0.276352
CMC1	4.82847	0.329046
PCMT1	0.28397	0.520165
RBMX	0.330371	0.142279
PPM1G	-0.13261	0.145943
KRT13	0.010003	0.004918
SMC2	-0.16495	0.237541
PUM1	0.254874	0.308181
CLTC	0.402086	0.606965
LMNB2	0.186207	0.536992
RBM39	-0.42507	0.712116
RUVBL1	0.215493	0.483895
NUDT21	1.09942	0.453366
MYL6	1.45218	1.09333
APEX1	-0.66584	0.113434
USP10	0.432534	0.260132
MACF1	-0.37014	0.226933
UNC45A	-0.94068	1.00049
DDX1	0.173056	0.411626
SRSF11	0.430218	0.328765
POLR2E	-0.36724	0.136662
TPM3	-0.39024	0.652754
AP3B1	-0.36739	0.820811
NUP133	-0.11249	0.065965
RPL12	0.147423	0.341754
RNPS1	0.248006	0.254086
PURB	-1.01499	0.308729
TMEM33	-0.17963	0.381734
HSP90AB1	0.447855	0.340261
RAB11FIP1	-0.22595	0.257404
NUP188	-0.30995	0.234671
GMPS	0.392966	0.924568
DSG1	0.54936	0.431026
RSL1D1	-0.0586	0.114806
RAB11FIP5	-1.98756	1.00369
PGAM1	-0.03443	0.031971
EIF4G1	-0.3566	0.592331
SYNRG	-0.89293	0.604623
CCT6A	0.049678	0.042516
GAPVD1	-0.3602	0.185682
COG1	-0.89609	1.10565
EIF4G3	3.72739	0.305128
HSPA8	-0.0912	0.200875
HNRNPK	-0.33188	0.313847
RPL36	-0.07578	0.184962
C21orf2	3.26116	0.381261
HNRNPA2B1	0.297544	0.412099
ESYT1	-0.42619	0.969824
TUBB4B	-0.16	0.160155
TUBB2A	0.445153	0.181301
TUBB	0.14067	0.118078
RPS16	-0.02052	0.028927
C1QBP	-0.14841	0.141624
H1FX	-0.09655	0.033784
CCAR2	-0.4795	0.700758
DHX15	-0.32925	1.01863
PCM1	-0.5627	0.596767
PRRC2A	-0.75777	0.958694
SNX9	-0.45805	0.553574
CEP170	0.49106	0.254898
MRPL51	3.35865	0.359848
HIST2H2BE	0.014646	0.014407
GNAI2	-0.13414	0.193896
JPT2	-0.98896	0.977517
LUC7L2	-0.10276	0.090709
TNRC6B	0.258491	0.116419
U2AF2	0.57296	0.947644
KLC3	-1.2816	0.341958
ITPR3	-0.13549	0.089189
GOLGA3	-1.27084	1.87594
CCT3	0.044891	0.065455
RPL26L1	0.338286	0.608293
PRMT1	0.235162	0.361268
SND1	-0.31788	0.584631
ATXN2	-0.31493	0.149937
TAGLN2	-0.55904	0.773323
CD2AP	-0.77471	1.76103
RALB	-1.79173	0.4035
PRKAR2A	-0.16722	0.120782
RDX	-0.23533	0.306377
YTHDF1	-4.75213	0.431109
RPL18	0.140987	0.219354
DDX5	-0.27407	0.546159
PPP6C	0.10306	0.08348
RAE1	-0.07288	0.13071
C11orf98	-0.6845	0.356625
DDX21	0.194796	0.263485
KRT16	-0.87385	0.469419
KRT14	-0.55306	0.304277
RPL29	-0.07959	0.154768
EIF3B	-0.35717	0.99658
CDKN2AIP	-4.76962	0.474677
HSPA9	-0.20876	0.484362
BASP1	-0.36093	0.292261
DBT	0.013189	0.0149
PIK3C2A	-0.64314	0.625482
TPM1	-0.14092	0.207817
CC2D1A	0.22633	0.185733
HSPB1	-0.50046	0.801709
PPP1R12A	-2.43169	0.711519
TRAP1	0.175686	0.4198
RPL8	-0.15923	0.262529
MSN	-0.42526	0.737463
PHB2	-0.16717	0.225396
PSMA1	-0.70922	0.602656
SCAMP3	4.5614	0.396273
PSMD11	0.100479	0.350793
ACACB	-0.18351	0.414637
KRT18	-0.02441	0.061073
KRT5	0.409097	0.334549
FKBP3	-0.12427	0.066946
CCDC47	-0.80378	0.536301
RPL13	-0.17499	0.220129
GNG12	3.69901	0.351565
TJP1	-0.26352	0.27522
THRAP3	-0.27887	1.44184
CACYBP	0.158946	0.340955
EXOSC10	-0.83698	1.71017
STMN1	-0.02461	0.026881
BRD2	0.090792	0.005777
CFL1	-0.0145	0.016573
RBBP7	0.101104	0.259112
ZC3HAV1	-0.11916	0.192219
TSG101	-0.59624	0.221583
HNRNPL	0.176418	0.196488
CHTOP	-0.366	0.220259
TMOD1	-0.33258	0.454669
YTHDC2	-0.23079	0.499659
HNRNPC	-0.60692	0.527659
EML4	-0.65331	0.911434
NEMP1	0.557047	0.26475
ATP6V1G1	-3.95312	0.23789
ARPC1B	0.261388	0.178823
PI4KA	0.076256	0.055092
LARP4	0.205136	0.132185
SSFA2	0.079374	0.045013
NXT1	-4.78539	0.462035
CALD1	-0.79586	1.09708
ATP5J2	-4.47345	0.378441
LIMCH1	-2.06558	0.47423
COG8	3.72383	0.399746
AIFM1	0.126388	0.105165
PRDX1	-0.23946	0.447684
PRDX2	0.124394	0.285471
KPRP	1.04488	0.725269
HP1BP3	-0.3348	0.573379
HNRNPH3	1.30954	0.637725
HNRNPH1	-0.11331	0.127261
HEATR5B	-7.19955	0.734988
IQGAP1	-0.11651	0.209668
SF1	-0.48531	0.552913
THOC2	0.432319	0.123738
LRRC59	-0.33223	0.51491
RPL28	-0.01312	0.023415
NCBP1	-5.3177	0.455224
SON	-0.13954	0.120822
LARP1	-0.37408	1.39081
RPN1	0.006076	0.01476
MYL12B	-1.25804	0.448059
EIF4A3	0.385608	0.791213
RPS24	-0.20657	0.235724
DNAJC13	-0.56112	1.45302
RUVBL2	-0.10943	0.185437
TRIP4	-1.1028	1.51744
PSMC4	0.204242	0.161663
SERPINH1	0.43908	0.598979
TOP1MT	-0.41974	0.186397
PSMD14	-0.41371	0.509059
TUBA1C	-0.1955	0.490102
ATP5A1	0.405728	0.99261
DCP2	6.1771	0.487313
RPL37A	-0.23985	0.380986
KTN1	-0.42451	0.449986
TUBG1	0.154935	0.227894
AK2	0.008531	0.008759
RHOG	-0.28659	0.248908
EXOSC5	-5.5814	0.510385
ZC3H4	-3.89497	0.344568
SNRPA	-0.24278	0.273167
SREK1IP1	4.19812	0.303022
HNRNPA0	-0.10821	0.103396
CNOT1	-0.66433	1.60461
DNAJC7	0.26055	0.115469
PATL1	-0.98506	1.0568
CPSF6	-0.30915	0.51371
CPSF7	0.265724	0.221916
WBP11	3.27626	0.282164
HNRNPA1	-0.44621	1.38319
DSP	0.179734	0.139783
SUPT16H	-0.20401	0.08659
EIF4E2	-0.00381	0.006131
AFTPH	-0.9319	1.01389
RANBP1	0.009392	0.029365
HSD17B4	0.057428	0.064737
GSPT1	-1.20474	0.923788
PLS3	0.356819	0.767307
RPS11	-0.03065	0.061553
ANXA2	0.320941	0.255024
HINT1	-0.04861	0.061846
NUP35	0.907592	0.294778
ALB	-0.3094	0.258074
IDH2	-0.21436	0.411619
RPS27A	1.03377	0.819077
ACTA2	0.387599	0.176206
MTPN	-0.69073	0.163964
BCLAF1	-0.28621	0.240318
DSC1	0.1634	0.089687
NUP93	-0.00447	0.006143
NCAPH	-1.33837	0.719911
ZCCHC3	-0.81019	1.5758
CNBP	-1.5088	1.98933
ACTR2	0.231201	0.305019
THNSL1	-0.06499	0.048975
ZFR	-0.84723	0.678478
GPATCH1	0.324709	0.565043
FHL1	-0.67308	0.987532
GTF3C4	-0.0304	0.069581
CORO7-PAM16	-0.75144	0.811877
TXN	0.049872	0.082056
RPL14	-0.22114	0.955337
GLE1	0.281045	1.10027
PTPN11	18.3609	1.39668		1.39668
FUBP1	0.493326	0.457882
CCT7	0.144361	0.228577
ZC3H7A	0.531245	0.18834
MATR3	0.346558	0.856318
PCBP1	0.453581	0.629031
PRMT3	-0.75549	0.203701
ASCC1	-1.53614	0.680305
SRSF4	0.201018	0.291506
DDX17	-0.02304	0.029144
ACOT7	-0.07199	0.062884
PNKP	0.801182	0.05333
RAC1	0.05853	0.07898
PFN1	0.043176	0.1012
TIAL1	0.268971	0.093066
DYNC1H1	0.392098	0.873782
AGO1	-1.14846	0.363899
GOT2	0.226855	0.138454
MRE11	0.105195	0.090817
PDHB	0.308137	0.465812
RPS4X	0.015972	0.024505
RPS3	0.101273	0.173668
SYAP1	-0.55789	0.414728
RACK1	0.134192	0.227824
CAPZB	0.546692	0.850159
G3BP1	-0.25661	0.381575
SLC25A6	0.215327	0.05804
DDX39B	0.289582	0.632858
RPL9	0.18453	0.572774
PNN	-6.43238	0.536138
ATP5J2-PTCD1	-0.43038	0.350697
PRDX6	-0.15952	0.128448
DNAJA3	0.016278	0.028433
FRG1	-0.16676	0.050729
RPL19	0.583061	1.34843
EEF1A1	0.373735	0.824317
VIM	0.000244	0.000571
UBAP2	-0.24718	0.08028
MYO1C	0.380365	0.507398
MRPS18B	-9.89449	0.969157
COX4I1	0.01047	0.005663
OCRL	-0.40161	0.599241
RPS29	-0.32087	0.98543
CSNK1A1	-0.45255	0.205619
GSK3B	-3.20058	0.281642
RPS6	0.014591	0.034777
PPP2R2A	0.33651	0.379107
PPIB	-0.55295	0.464633
POLR2M	0.093088	0.021885
LYPLA2	-0.85098	0.913702
HSD17B10	-0.14112	0.707525
NCAPD2	0.436769	0.211707
BOLA2	-0.70699	0.766495
SYNJ2	-0.31162	0.200584
MYH11	0.072322	0.09167
SLC16A1	-0.09854	0.112726
EPPK1	0.26746	0.24418
PHKG2	4.20727	0.336862
EIF2AK2	0.170512	0.20455
RPS27L	0.112841	0.088736
RPS27	-0.39605	0.926635
ARL8A	-0.58927	0.161752
ARL8B	2.76783	0.568361
NUP205	-0.04702	0.040227
HNRNPF	-0.36898	1.38805
MMTAG2	-1.24061	0.344495
ACTA1	-0.23493	0.174613
HNRNPR	0.148078	0.134619
IDH3B	0.132212	0.479156
RPS15	-0.11438	0.048856
EIF3I	0.18204	0.21334
HIST1H4A	-0.01877	0.021528
RPS17	0.637598	0.907125
KIF5B	-0.56259	0.869308
TNKS1BP1	-0.29033	0.286618
IGF2BP3	0.334144	0.694627
IGF2BP2	-0.25505	0.410626
RGPD5	-0.54613	1.2324
EZR	-0.64735	2.31295
CWC22	-2.24768	0.199319
DDX3X	-0.1433	0.413214
KIF2C	-8.15271	0.772494
SART1	-1.05791	1.01402
RPL36A	-0.56815	0.441376
ZW10	-0.27282	0.054033
BUD31	6.98167	0.736265
ZC3H15	-0.50311	0.127098
VDAC3	0.241482	0.154196
RPL27	-0.02377	0.019867
RPS10	1.0134	0.320195
AKAP13	-0.44046	0.330029
MOV10	-0.90367	1.45182
STOML2	0.008334	0.006804
LRRC47	-0.23154	0.26735
TMPO	-0.59083	2.59356
PTBP1	-0.65518	0.694381
TECR	0.301208	0.467413
MPZL1	0.386811	0.759356
BCAS2	-0.42115	0.398757
BAG2	0.122822	0.63555
TWF1	0.249396	0.269924
NOP58	0.174753	0.36581
NOP56	-0.00882	0.015147
RPL23A	-0.19197	0.541247
TMEM109	2.74615	0.17914
PRC1	4.18324	0.398598
RPL23	0.395178	0.585007
USP9Y	0.024897	0.017454
CYLD	-0.25966	0.060734
CWC27	0.044635	0.077211
HNRNPA3	-0.12166	0.093111
MTDH	-0.26781	0.32779
NOL12;	0.182755	0.298808
ACTG1	1.00941	0.23264
CAMSAP1	-1.29527	0.24946
RPL35	-0.14442	0.237688
LSM14A	6.58643	0.599835
GIT1	-0.53021	1.31782
DYNLL1	-0.32911	1.00097
RP9	5.94109	0.572557
GTF2I	-0.18103	0.317705
S100A10	0.327922	0.208821
NARS	-0.30626	0.410095
MAP1S	0.175592	0.122547
RFC3	-0.30678	0.115796
RFC2	0.763796	0.861713
EFTUD2	-0.36179	1.46714
CNOT2	-0.55748	0.478575
CLINT1	-0.21178	0.215819
HIST2H3A	-0.34239	0.340737
ETFB	0.138624	0.151172
PPIG	-9.91771	0.714236
ITPR2	0.796289	0.347427
KRT9	0.028113	0.012326
SEC11A	3.09545	0.245685
CEP350	-1.33381	0.505859
RBM22	-0.48784	0.657378
MRPL10	-4.327	0.328475
RPL21	-0.33031	0.371383
KIF11	-0.43025	0.761451
EIF2S2	-0.12753	0.159317
KPNA2	-0.03879	0.05227
SPATA2	0.193995	0.267504
ATP5I	5.09985	0.299941
GNB1	-0.1069	0.131295
HAUS1	-1.26144	0.077149
NCLN	-0.94891	1.02645
RFC4	0.755169	0.353354
AP3M2	0.696434	0.562626
LYAR	-0.1123	0.255433
RPS9	0.042128	0.085355
MYL9	-4.87451	0.363344
ARHGAP21	-2.34373	0.865428
GNB2	0.3612	0.482138
RABL6	-0.59128	0.234432
ZNF593	3.51143	0.253376
EIF4G3	-0.42117	0.633422
DNAJA2	0.015243	0.005203
TMEM97	-0.19832	0.22961
DHX29	1.78189	1.08224
PSMD3	-0.15035	0.385351
SMC1A	-0.61427	0.636717
YWHAZ	-0.081	0.076977
FLG2	0.544118	0.248583
MYH14	-0.305	0.018442
PGAM5	-0.22422	0.73473
ATPIF1	-3.91868	0.354168
SLC25A1	1.98158	0.422053
RPL17;RPL17-C18orf32;RPL17;RPL17;RPL17	0.081902	0.149142
DDX50	0.866748	0.539991
PSPC1	0.009724	0.006533
ATP5O	-0.02531	0.018202
KHDRBS1	0.042615	0.07434
SHTN1	-0.73175	0.90961
HNRNPD	0.97772	0.524027
U2SURP	-0.37757	1.93709
SH3BGRL2	-0.02242	0.011577
PCBP2	-0.04316	0.322977
ZNF326	0.731025	0.502041
EBNA1BP2	0.53325	0.338947
HIST1H2BD;HIST2H2BF;HIST1H2BH;HIST1H2BN;HIST1H2BM;HIST1H2BN	-0.96928	0.422268
AP3S1	-0.27753	0.424859
DDOST	0.225204	0.309102
XPO1	0.126785	0.125474
QARS	-0.06191	0.048105
EPM2AIP1	-0.35778	0.020487
ATP5C1	-0.61222	1.24031
NKRF	-0.64433	1.51236
SRP14	0.239429	0.145442
RPL7	0.024619	0.013638
ABCF2	0.056797	0.03425
HNRNPAB	0.270026	0.165985
AFDN	-0.52733	0.802004
CASP8AP2	0.170162	0.432529
NDUFB4	2.82974	0.986495
DHX30	0.057166	0.031135
RBM25	-0.57225	0.81311
RPL31	0.854616	1.41517
SAFB2	-2.46816	0.242671
EIF1	0.224778	0.011803
IRAK1	-1.27573	0.832768
SLC25A10	-0.00459	0.006762
SEC13	-0.28584	0.403851
NDUFS1	0.363091	0.343915
SARS2	0.376266	0.106643
CD3EAP	0.144663	0.065691
ANKHD1	-0.31386	0.401987
ARPC1A	-0.048	0.060489
PSMC2	0.138403	0.186477
PGRMC1	0.231306	0.537466
UBE2I	-0.22509	0.127601
STT3A	0.273623	0.505996
SSR4	0.145498	0.198943
RPL15	0.210098	0.242417
PURA	0.619691	0.29109
MSH2	0.190532	0.435209
HNRNPDL	0.559876	0.527781
TARDBP	-0.20596	0.678552
ELAVL1	0.118526	0.060937
ABCF1	-0.38165	0.729012
TTC28	-1.27896	0.943809
NDUFS5	-0.8693	0.224075
ZYX	-1.35037	1.89534
SBSN	-3.67704	0.321838
IMPDH2	0.124494	0.172569
NUP153	-0.32032	0.617457
RAB21	0.031393	0.018968
OCIAD2	0.357228	0.135643
MRPL57	-4.59089	0.308634
PRPF19	0.05639	0.157185
TACO1	0.381083	0.457931
HSPH1	0.257312	0.593049
TIMM8A	-8.28185	0.744754
RBMS1	-4.0295	0.280573
DPM1	0.075918	0.082165
THYN1	-2.9313	0.242835
SAMHD1	0.235121	0.450259
MCRIP1	-3.80905	0.347327
HMGB1	0.168216	0.2323
DAZAP1	0.189672	0.204007
TFAM	0.220232	0.227245
VAPA	0.253574	0.483781
AHNAK2	-0.68736	0.414507
NOP10	-0.21516	0.311116
PFKP	0.026625	0.047044
FHOD1	-1.9128	0.564253
HELZ	-0.55442	0.088515
KRT3	0.729511	0.395045
KRT6A	0.652982	0.033853
SEC61A1	0.079507	0.130101
SUMO1	-0.94362	0.939943
PLOD1	0.240681	0.213487
CSDE1	-0.12803	0.20299
TXNRD1	7.09454	0.606768
CPSF2	0.182879	0.114155
SNRPD3	0.039623	0.011258
VBP1	-0.22374	0.251615
LETM1	-0.08796	0.045764
PDIA3	-0.09568	0.08483
HK1	-0.03964	0.028447
USP7	-0.30393	0.445221
GPX1	0.529913	0.499069
NUDC	-0.55831	1.93471
G3BP2	-0.3934	0.202232
PIN4	0.024572	0.014805
0	-0.18683	0.145041
RPL5	-0.1031	0.192616
DSTN	-0.28857	0.172621
ESYT2	-0.65634	1.02076
H3F3B;H3F3A	3.20206	0.224496
HSP90B1	0.332883	0.649531
WNK1	-0.83881	0.74157
TMEM209	-0.34528	0.183409
RPS13	0.205451	0.191567
PCNA	-0.17275	0.296345
MTPAP	-0.35139	0.775437
KIF2A	-0.03682	0.045322
AAAS	-0.0932	0.06486
TMA16	-3.35621	0.33648
RECQL	-1.1135	1.28198
PRPF40A	-0.51432	0.906874
IMMT	0.167946	0.177671
FAU	-0.83201	0.348258
TRAPPC3	-0.30742	0.282142
SLC25A24	0.595046	0.338343
NSUN2	-0.44237	0.449973
WNK2	-0.02829	0.018871
NAP1L4	-0.51054	0.735141
EEF1D	-0.79092	0.586125
SEC61B	-1.06081	0.647203
PIP	-1.49395	0.532913
NOP2	-0.18669	0.234802
YBX3	-0.79852	0.791704
PPP2CA	0.027283	0.075442
AFG3L2	0.083304	0.065146
PSMD10	-4.49534	0.340808
EIF3D	0.039716	0.058538
THOC7	-2.8144	0.258275
NUFIP2	-0.80621	0.668389
EWSR1	-0.04526	0.002588
AGK	-0.40115	0.370312
ARFGAP3	3.39566	0.23147
LSM8	-4.74381	0.408802
RBM3	0.452732	0.291192
MSI1	-0.13119	0.007828
CSRP2	2.46676	1.13059
FHL2	4.18417	0.323361
TRMT112	-0.27849	0.127213
CS	-0.00032	0.000252
PEX14	-1.38023	3.01754
U2AF1L5;U2AF1	1.34112	0.926927
RTCB	0.231094	0.375805
UBE2M	-0.69567	0.480127
PDLIM1	-0.23397	0.173086
THOC6	4.32745	0.381923
RPAP3	-1.40386	0.963468
EIF3K	0.586748	0.470047
SF3B2	-0.34251	0.835717
PCNT	-0.12384	0.113339
NOC2L	-0.05432	0.071323
GSTO1	-0.80616	0.451688
ABCD3	-0.21724	1.23476
AHCYL2	-0.69349	1.01218
RPL36AL	3.35183	0.413097
DNAJB1	-0.02386	0.034569
MAGOHB	0.794708	0.400239
MYO5C	2.7196	0.996302
PHF6	-0.22442	0.299911
NTPCR	-0.17198	0.150206
PDE4DIP	0.494146	0.143553
ENY2	3.15898	0.208855
MARS	-0.0137	0.011044
PRDX4	0.241704	0.568395
CTPS1	0.082842	0.175375
CLNS1A	-0.70415	0.245022
SLIRP	0.273379	0.05726
CDC42	-0.53386	1.28225
TOMM70	0.194999	0.412747
EFCAB7	0.098943	0.195676
PABPC4	-0.47274	0.028397
HNRNPH2	0.56795	0.8984
ADD3	-0.98053	0.579465
EPB41L2	-0.77152	1.26164
AP3M1	0.077882	0.099598
BAG3	-0.26884	0.754643
MTCH2	0.000268	0.000835
SRPRB	-0.81982	1.08537
FLNC	0.040795	0.058736
HCFC1	-0.71223	2.05541
G6PD	-0.03044	0.173423
ALDH18A1	0.329111	1.04424
RPS28	0.096655	0.146612
HRNR	-0.36255	0.306524
DRG1	-0.61154	0.635551
RRP12	-0.84942	0.497385
PDIA6	0.054144	0.068284
PPIF	1.2066	0.879498
SRSF9	0.341328	0.124263
TMED10	-0.36226	0.260695
MRPL24	0.555702	0.595912
ILF2	0.088079	0.134392
TRIP6	-0.24551	0.442082
AGFG1	-1.50797	1.3759
RAB11B	0.253582	0.248049
MACROD1	0.325384	0.129801
PDAP1	-1.29323	1.4547
CMAS	0.586576	0.409538
HSD17B12	0.518118	0.617444
MARC2	0.291041	0.015601
NOS1AP	-1.67263	0.561474
DDX6	0.012739	0.03607
EMD	-0.72492	0.745619
LDHB	0.137289	0.240765
LDHA	-0.26258	1.05849
EARS2	0.489493	0.028731
DHX57	-0.73928	0.921595
NUP62	-1.14663	1.37529
RPL26	2.11653	0.366246
RPL37	-3.12834	0.356283
TOP3B	0.909869	0.176172
ACP1	0.496144	0.668164
GTF3C5	-0.03615	0.065752
PPP6R3	-0.2383	0.177986
CHD3	-0.80497	0.734456
ZNF598	1.34059	1.07632
PDK3	0.182689	0.292262
MRPS14	-0.47487	0.669993
AP2A1	0.544747	0.486487
CHD4	0.069376	0.085087
EHD1	-1.14636	0.757831
HNRNPUL1	-0.40058	1.40158
HIST1H2AB;HIST3H2A	-0.82298	0.631732
MAP1A	-1.86908	0.900048
ASCC2	-0.89481	0.800408
HMGB2	0.030043	0.052027
AASDHPPT	4.46687	0.338192
PRKRA	0.532202	0.285175
BANF1	0.170558	0.101799
MTA1	-0.04832	0.023567
SF3A2	0.756548	0.397628
FLG	-3.93547	0.367568
DDX19A	-0.59672	0.449206
MOGS	-0.27795	0.589584
PPIA	-0.08146	0.102716
IDH3G	-0.05944	0.074354
KIF5C	-0.26735	1.09549
UQCRQ	-0.62593	0.543214
MYL6	-0.80992	0.41504
DNAJA1	0.595329	0.784413
IDH3A	0.280113	0.547831
PSMC5	0.070289	0.127952
WASHC2C	-2.28992	0.911961
CTNNA1	-1.28466	0.722359
ACOT9	0.008383	0.011596
DAPK3	4.12087	0.319316
NDUFA13	-0.6812	0.290984
SSX2IP	-0.89105	0.395701
CALD1	-4.19485	0.346034
ACTN4	0.146752	0.159203
POLR2B	-0.32433	0.770811
DNM1L	-0.3734	0.526923
SDHA	-0.34623	0.119797
SMCHD1	0.089182	0.132944
ERCC6L	-0.18355	0.212515
ACTR1A	-0.17875	0.254292
TBC1D15	-0.21246	0.28486
FAM98A	0.51137	0.248393
RPL38	0.432467	0.991339
TOMM5	0.672155	0.04292
PLCD3	0.132	0.216651
BRCC3	-0.60193	0.573042
CPSF1	-0.63587	1.40441
TSR1	7.64336	0.664474
PRPS1	-0.02543	0.022792
IPO9	0.534735	0.323841
RHOA	0.112828	0.131711
FLOT2	0.198801	0.471118
SF3A1	0.107982	0.378
TDRD3	-1.3311	0.835909
DARS	-0.07896	0.093855
RAB27A	-1.10941	0.077328
LIMD1	-2.8	0.811798
DARS2	-0.11577	0.044816
SMC4	-0.22733	0.102424
SEC61A2	-0.32413	0.288375
UBR4	-0.02914	0.022088
GOLGB1	0.005193	0.005807
DIS3	0.516426	0.369597
RBM17	-1.7968	1.1198
ANP32E	0.027701	0.017371
CALR	0.040642	0.035503
ISY1	-2.81855	0.325132
NAF1	0.317607	0.018721
CCDC138	-5.29731	0.48876
DDX20	0.113745	0.736114
TCERG1	0.003792	0.001493
RPL27A	0.132356	0.201864
KIF7	1.23164	0.586017
PRKACA	8.33898	0.750601
TKT	0.584085	0.293901
NAT10	-0.2486	0.158944
POLR1C	0.135385	0.113376
RARS	0.012327	0.010966
SRP72	-0.49009	0.532527
STAU1	-0.06199	0.062966
CELF1	0.153436	0.066579
SUN2	-1.17143	0.522083
DLAT	-0.01905	0.017743
RAB35	1.9446	0.409009
RAB32	0.770016	0.595944
NIPSNAP1	-0.15678	0.15204
SEC22B	-0.08731	0.100168
FAM98B	-0.5319	0.542455
C14orf166	0.219121	0.521522
HNRNPM	7.9594	0.660513
WDR18	0.497236	0.24252
TUBB4A	0.266296	0.186559
NUPL2	-0.14725	0.008237
MRPL23	0.591735	0.40139
AP2M1	0.231503	0.594131
PYM1	-2.26516	0.791508
PKP2	0.557362	0.575224
ARF4	-0.5896	0.166989
SPG20	-1.01933	1.73503
PRPF6	-0.581	0.698804
NDUFA1	0.323387	0.43063
RBBP6	-1.0583	0.369636
UBA5	7.82273	0.758207
COPA	0.187245	1.15983
PES1	-0.16424	0.236518
AHSA1	-0.39759	0.461279
ANKRD17	0.128227	0.113384
CAND1	0.039023	0.028716
FBL	-0.15216	1.39625
SF3B1	-0.3172	1.06389
CANX	0.106315	0.2258
ELOB	0.289478	0.177205
MPG	-1.86418	0.127529
VPS45	3.70302	0.330003
PHF5A	0.292235	0.524578
IKBKAP	-0.12306	0.202384
STRAP	0.497126	0.433581
RAB14	0.090494	0.229079
CNOT9	-0.42868	0.673682
MYCBP2	-1.78472	0.659419
SRSF1	0.136459	0.064791
ERH	0.114912	0.08097
TGM1	8.66609	1.41761		1.41761
AHCY	0.013786	0.020276
VARS	-0.34178	0.951965
GNL3	0.885433	0.531972
SKIV2L2	1.62006	0.414371
MRPS11	1.00602	0.589389
COPE	0.593426	0.938567
DIDO1	-0.49795	0.601074
NIFK	-4.09543	0.337944
COX5B	-0.26811	0.250261
RCC1	0.492537	0.208796
SCP2	0.161329	0.048491
CAVIN1	0.9007	0.055158
TK1	3.36467	0.208139
FEN1	0.298638	1.59538
STRN4	-0.76305	0.518101
HMGB3	-0.76181	0.165787
PAK2	-0.76898	0.79552
MAPRE1	-0.28468	0.259238
BLMH	3.44271	0.218711
HSDL2	-0.16329	0.163423
NOLC1	0.170713	0.211736
NAP1L1	-0.6184	0.41864
MRPL15	-0.01978	0.01208
CLIC1	0.280666	0.417343
ATP5H	0.49426	0.21786
PPFIA1	0.259045	0.642437
YWHAB	-0.09315	0.214844
FLII	3.36897	0.401221
OXA1L	0.138009	0.007451
RAB18	1.76269	1.53911	1.53911	1.53911
RPS21	0.423123	0.266829
LARS	-0.05363	0.059054
SMC3	0.033963	0.047029
RAC3	-5.0543	0.444993
DLG5	4.261	0.396033
OFD1	-5.58351	0.53383
TMPO	-0.46019	0.365469
RPLP2	-0.37067	0.265227
WIPI2	-1.06791	1.31513
ATP5L	0.367225	0.591553
SMARCB1	0.751996	0.360674
STIP1	-0.20648	0.153877
PSMD12	0.045542	0.02458
LRCH2	-0.30111	0.593477
CSTF2	-0.84088	0.595804
POTEJ	-6.48434	0.743265
LGALS7	0.76601	0.044932
THOC5	5.40845	0.509524
EIF1AX	-0.58236	0.585591
LSG1	0.11019	0.063024
XAB2	-0.81315	0.765527
HACD3	0.151538	0.080547
MRPS23	-7.50999	0.616322
SRP68	-0.20659	0.159897
COX7A2	0.947519	0.983522
CSTF3	-4.11753	0.314492
CRTC3	-3.10679	0.339446
NBAS	-0.34028	0.216168
PRKCI	0.026868	0.011641
CHD1	0.284162	0.587159
TSFM	-0.54276	0.392451
NMT1	-0.25514	0.250242
AAK1	0.079339	0.022792
S100A9	-0.85143	0.176138
EIF3E	-0.24453	0.226136
NEK9	-1.03849	2.02042
DUSP3	0.866178	0.85359
TROVE2	0.860209	0.660551
CAP1	-0.59524	1.29966
CDC37	-0.09015	0.097376
NDUFA4	-1.63994	2.96445
PRKAR1A	-1.4915	1.26485
TNRC6A	-5.24305	0.509538
PRPF4	-0.93651	1.91243
EIF3F	-0.06631	0.447961
RPS26	-0.13922	0.635072
CTNNB1	-0.70019	0.252101
CYB5R3	-0.02845	0.030348
CSNK2A2	0.558814	0.612032
SUCLG1	0.268332	0.247409
TUBA1A	-1.77506	0.948879
ZNF207	-0.12279	0.183485
ZBTB33	2.36884	0.201375
ELOC	-0.45428	1.25104
MED23	-1.2721	1.67409
COMT	-0.89916	1.54114
SRPRA	-0.84181	0.935567
RBM28	-0.60018	0.289101
SEPT7	-0.03238	0.031117
FSD1	-1.00086	0.4273
EIF5B	-0.01552	0.02985
ATAD3B	1.26049	0.833576
GSPT2	-0.89329	1.26492
TOMM34	0.842417	0.048153
HNRNPUL2	5.09613	0.449388
TBL2	-0.74714	0.558487
LPCAT1	0.141888	0.253182
AIMP2	0.014911	0.027636
MIF	-1.18958	1.48754
SNU13	0.303855	0.302363
NOL10	5.27037	0.426183
S100A8	0.294831	0.146039
PPP1CA	-0.77231	0.807392
CPT1A	-0.77932	0.779227
DIMT1	-4.14248	0.320613
ZCCHC10	3.25448	0.374794
CNOT10	0.243377	0.044347
SPTLC1	-0.03007	0.019041
LMF2	-0.45008	0.216033
GTPBP1	-0.3396	0.221848
NDUFA10	-0.18244	0.562864
TMEM43	-1.35108	0.342177
AP2B1	-0.24423	0.201714
HADH	0.789909	0.87398
DHCR7	-0.89436	0.365031
ALYREF	0.183833	0.296891
HAT1	-0.27476	0.281318
PDLIM7	-7.7276	0.724008
PRPF4B	-0.20006	0.10411
TP53BP2	-1.37548	0.683243
CAPRIN1	0.754992	0.720602
CTSB	-1.1334	0.184891
TMEM11	-0.16754	0.726206
ARHGEF7	-0.70146	1.40091
PSMD4	0.259915	0.238911
SDHB	-0.27898	0.262182
RAB38	1.04085	0.488456
DST	-0.01113	0.006357
NDC1	-0.59602	0.820266
COG6	1.0434	0.064532
SLC25A19	-0.58577	0.20709
RPN2	-0.15637	0.824952
IARS	0.006259	0.0114
CD59	-3.54319	0.269528
MPC2	2.6399	0.218418
SET	-0.40788	0.255116
PYCR1	-0.20806	0.177857
HMGN2	0.250427	0.016224
FKBP15	-1.51293	1.3036
GANAB	0.126002	0.150416
PDCD5	0.413255	0.230049
HSPB8	-0.40211	0.934559
PTPMT1	-0.30416	0.322249
ARHGEF12	0.347061	0.143925
CCP110	-0.02875	0.030708
AGO2	-0.09554	0.03387
MRPL12	0.225468	0.184147
FDXR	0.108296	0.182818
VDAC2	-0.09999	0.051733
CPSF3	-1.1829	1.3637
POLR2A	-0.55659	0.939901
MRPL33	-8.65589	0.704481
RPS5	0.146513	0.275471
SBDS	-0.31679	0.396576
COA3	1.96178	1.42371		1.42371
LBR	-0.86569	0.97662
IK	-3.88997	0.375876
LMO7	-4.68568	0.446604
PARD3	-0.75247	1.49379
GIPC1	-4.38916	0.326788
SAR1A	0.199878	0.249409
MTHFD2	2.97228	0.256816
FKBP2	0.293077	0.015939
HELZ2	6.19505	0.58824
hCG_1984214	-0.14678	0.044549
RAB5C	0.205706	0.714443
AARS2	0.045075	0.031921
COPB1	0.007234	0.0078
H1F0	-0.79379	0.536095
KRT33A	11.5288	2.59897		2.59897
CPNE1	0.134036	0.175927
CPNE3	0.321209	0.493684
TIPRL	0.251	0.474279
TPP1	-0.21138	0.01071
QKI	3.35e-05	8.08646e-06
APOBEC3C	5.04196	0.415579
CMTR1	-0.96101	1.28639
COX6C	0.714324	0.54911
FAM3C	-0.21187	0.012784
NAA35	5.75985	0.438604
DDX52	-0.06253	0.0471
PPP2R3C	0.101209	0.158438
ELOVL1	-4.66028	0.377705
MYO1C	4.47743	0.371342
SKIV2L	-0.11815	0.113754
SF3A3	-0.04612	0.052622
PALM	3.46648	0.28639
NDUFS2	0.205851	0.166345
UBAC2	0.290094	0.102171
CCDC61	-2.46293	0.169157
PGM3	-0.93903	0.734237
RAB1B	-0.32554	1.02126
MYEF2	0.903783	0.744182
NDUFA9	0.231126	0.276301
CDIPT	-0.03635	0.032166
ARPC2	-0.09916	0.124902
LUC7L3	-0.60931	0.512689
BCR	0.436029	0.116995
ARF1	0.166247	0.255877
WTAP	3.79278	0.345327
MCAT	-3.77878	0.26092
SNRPN;SNRPB;SNRPN	0.220266	0.22205
SF3B5	-0.13342	0.062451
CAMK2D	0.447391	0.299291
CCT6B	0.329053	0.136127
CSTB	5.02864	0.371115
RAB34	0.110778	0.05457
AKAP9	-0.08449	0.34678
AFF4	-6.14314	0.674846
RRAS2	0.578058	0.473295
ORMDL3	0.023926	0.001573
TJP2	-0.27489	0.138637
RINT1	-2.3367	0.781134
RBM8A	1.62633	0.183286
RBFOX2	-0.12082	0.042595
SNRNP200	0.228388	0.252923
TCEA1	1.09116	0.673341
UQCRC1	-0.12427	0.138511
GTF3C1	-0.02812	0.021816
NOSIP	-1.18386	0.374369
COX6B1	-0.34186	0.265308
DERL1	0.286691	0.187497
NSF	-0.21939	0.254418
DBNL	-0.55314	0.979253
CWF19L1	0.601318	0.038751
MMGT1	3.85426	0.274149
RHOT2	-0.45289	0.156704
AGPS	-0.67829	0.465135
LRCH1	-0.52981	0.404682
ACSL3	0.29648	0.174498
CSTF1	-1.11205	0.788976
SUGT1	-0.46773	0.328125
NCOA5	4.98139	0.313765
USP9X	-0.19437	0.14653
SNRPD2	-0.60351	0.479075
BABAM2	-0.66668	0.531058
STUB1	-0.2164	2.32525
S100A11	-4.77804	0.365115
CNP	-0.2058	0.462541
CHERP	-0.57275	0.996583
ARHGAP35	-0.50022	0.950846
LUC7L	-0.17823	0.210424
SRSF10	4.04725	0.237332
NOP9	-0.25648	0.017149
TES	-0.27251	0.512445
YBEY	9.22116	1.29357
TIMM23	0.04485	0.040796
API5	0.650083	0.219445
FLNA	-0.50968	0.714454
ARPC3	0.184506	0.517952
NDUFA8	0.56626	0.216247
RPL39;RPL39P5	-4.98154	0.408078
SNRPC	0.526989	0.255227
PSMD6	-0.47579	0.342126
PQBP1	2.58929	0.243441
SRP9	-0.76001	0.218149
SRSF5	5.61571	0.514792
SFXN1	-0.17249	0.208572
RAB5B	0.334359	0.301762
SH3GL1	-0.51126	0.597229
CAPZB	0.044665	0.014786
PRPF38B	0.033433	0.014021
NUP43	7.62656	0.568171
CLN6	0.236915	0.242519
UCHL1	-0.01318	0.016084
MOB4	-1.62207	0.838169
TOMM22	0.664779	0.41045
VPS36	-5.31852	0.51967
IPO5	0.243781	0.392524
UBA52	0.027999	0.028417
PTPN1	-0.17179	0.25672
MAIP1	0.553045	0.451311
HAUS5	-0.60371	0.646966
TMED9	0.446835	0.023879
RER1	1.1297	0.845898
SPRR2D	7.29849	0.670602
LOR	0.179476	0.246345
TP53	0.238869	0.229234
TIA1	-0.56362	0.031839
TLN2	-0.57267	0.312626
DLG1	-3.82883	0.326524
SURF4	-0.3708	0.575824
MRPS9	-0.26833	0.27496
PRPF31	0.108313	0.086329
MYO6	-0.66964	0.67635
CHMP2A	-0.22256	0.050611
METAP1	5.39447	0.390584
CDC5L	-0.37232	0.527244
C19orf47	0.572	0.048107
FIP1L1	-0.60641	0.956394
BRIX1	0.186798	0.267542
ARCN1	-0.08298	0.092938
NKIRAS2	1.44718	0.095166
ADD2	-2.19391	1.3992
HMGA2	0.005252	0.011716
YTHDF2	-1.0033	0.690843
IGBP1	-1.31312	0.776325
SEC23IP	-0.75681	0.42747
ACLY	0.021231	0.023725
DYNC1I2	-3.18665	0.296367
NCBP2	4.67155	0.389573
PDIA3	1.85361	0.09504
SLC25A22	-0.05149	0.071443
HIST1H1C	-0.50633	0.607586
CKMT1A	0.098747	0.067241
MAP4K4	-0.09067	0.145629
SEH1L	0.014372	0.025011
CPSF4	2.96016	0.236002
SLAIN2	-1.60268	1.6549
CYFIP1	-0.12224	0.089741
CIRBP	-0.18919	0.171735
GNG5	-4.11121	0.534975
SH3KBP1	3.25423	0.263892
S100A7	-0.13405	0.008104
HPRT1	0.03369	0.023661
EEF1B2	0.380638	0.391739
TMED1	-3.25741	0.333858
DDX18	0.062803	0.087847
KRT77	1.9561	1.28842
RAP1B	-0.05458	0.015631
ABR	3.32157	0.238084
KRT80	6.92688	0.846289
COPG1	-0.17946	0.248089
PPME1	-0.32322	0.365035
SFXN4	1.84692	0.65243
SIN3A	0.042541	0.045043
KRT78	1.08554	0.412563
CEP97	-0.56702	0.387402
TSC2	0.373839	0.022958
RFC1	-0.71259	0.350452
DVL2	-0.69652	0.479359
RNH1	0.296785	0.707398
TPI1	0.149606	0.049327
DMTN	-0.04107	0.014224
POLR1A	0.268719	0.179444
PDLIM5	-1.54377	2.39025
TMEM41B	-7.26973	0.757416
MCM3AP	-0.77644	0.42479
JPT1	-1.51554	0.57767
DCD	1.3768	0.266257
RAB13	-0.96183	0.975782
RBM15	0.355172	0.420568
DNM2	-0.14071	0.287812
SRPK1	0.226147	0.091896
MRPL30	4.82291	0.450457
ZFYVE16	-0.66923	0.95596
PAK1	-0.7125	1.42718
KRT19	-4.42825	0.375931
CYFIP2	-0.08625	0.068994
MYO5B	4.57155	0.369848
TOM1L2	2.39941	0.392089
AGO3	-1.45002	0.607864
LMNA	0.136557	0.592973
OTUD4	-2.53908	1.791
ANKRD28	0.310606	0.492453
TOE1	-11.4922	1.972
SRP54	-1.06689	1.02997
PTGES3	0.190091	0.157302
HAUS8	-1.05118	0.524097
MAP1LC3B2;MAP1LC3B;MAP1LC3B	-0.14485	0.008375
XP32	1.36016	0.681401
NME1-NME2	-0.35726	0.616562
MRPL53	1.57631	1.58104		1.58104
WASL	-1.04976	1.45343
UTP18	2.85751	0.269117
TPM4	4.31048	0.330685
MRPS6	3.57168	0.285123
HADHA	-0.4112	0.595463
SAMM50	0.297474	0.252202
PIN1	1.28855	0.449447
MIB1	0.086521	0.102918
KLC1	-0.489	0.596271
DHRS2	-0.38109	0.256452
SEC24C	0.292905	0.40215
LLPH	1.14966	1.21758
TNPO1	0.898088	0.638388
SMARCC2	0.120662	0.32829
LYN	0.224489	0.257
CASP14	0.961908	0.181467
RALY	-0.96985	0.441822
MAP7D1	-1.09674	0.864102
RRP1B	-0.27567	0.541911
PAWR	-3.57683	0.352806
EBP	-0.13789	0.155706
KPNA1	1.1299	0.402032
UPF3B	4.65307	0.466806
TIMM50	1.26539	1.48946		1.48946
PGD	-0.3352	0.282126
AIMP1	0.298671	0.419414
CSRP1	2.93391	0.553082
IGF2R	-0.57578	1.98552
NHP2	-4.08211	0.358302
RBM4	-0.11108	0.095595
DECR1	0.194556	0.147667
SUMO2	-0.17246	0.205139
DDRGK1	-1.14489	0.955434
ZNF622	1.9728	0.624782
EIF2A	3.47589	0.293631
ZCCHC17	6.0952	0.619904
YWHAG	-0.07548	0.107849
DNAJB6	-0.5302	0.029461
LAS1L	0.387949	0.562573
PLRG1	-2.80141	0.21857
STOM	-0.47213	0.048937
PFKL	0.811295	0.614867
GPC4	-4.04095	0.36969
PARS2	6.91701	0.762715
EPS15L1	-0.81385	1.12014
H2AFZ;H2AFV	3.29163	0.27651
DDX28	-6.51529	0.734947
NES	-0.5022	1.642
MAGED1	-1.31017	1.33238
PSMD2	0.173003	0.237672
SSBP1	-3.7454	0.371332
ATP6V1A	0.128504	0.266397
PSMC3	-0.10522	0.228684
MBNL1	4.07986	0.396763
RCN2	0.654517	0.205631
HERC2	0.596452	0.587758
ECH1	0.018093	0.009944
KIAA1468	-4.87321	0.451864
MTHFD1L	0.811951	0.973597
PRSS3	-4.65252	0.393668
SERPINB4	0.155299	0.444317
EXOSC9	-0.81556	0.407943
AP2S1	3.98824	0.332798
ZC3H14	-0.68708	0.403963
ADSL	0.01335	0.009457
PSMD1	-0.44734	0.148382
CKB	-0.22893	0.081161
CAMSAP3	-2.27365	1.45588
FMR1	0.054476	0.021736
DDX39A	-0.02052	0.014412
MRPS26	-0.44076	0.312654
GIT2	-0.95302	0.79726
RALGAPB	-0.54954	1.17285
PIBF1	-4.94391	0.423768
IBA57	-4.90383	0.431419
UBTF	0.264681	0.375041
AKAP2	-1.6164	0.69141
L1RE1	-2.00102	0.172356
CRKL	0.362971	0.218549
EPB41L5	-7.41756	0.7325
MAGT1	0.035657	0.015134
ARFGAP2	-0.8074	0.182344
CTSD	-0.23083	0.120681
ILKAP	-1.40295	1.15615
PSMB6	-0.01965	0.01554
COG7	0.777059	0.046173
MGST2	-0.13433	0.006757
PARK7	0.110673	0.663407
PFKM	0.03982	0.041683
APPL2	-3.98751	0.457628
GSN	-0.88847	0.628118
SUGP2	-0.9408	1.43317
MT-CO2	0.185555	0.26717
EIF2S1	0.107118	0.112641
NIP7	0.730188	0.044771
CHMP1A	-2.73064	0.203723
MRPL13	6.8003	0.543205
PDE12	0.937459	0.462704
CALU	0.132688	0.094548
CBX3	-0.01379	0.005619
SMG9	0.80673	0.205593
POLR1E	0.285506	0.060414
LARP1B	-0.59965	0.033452
COX5A	0.251656	0.098856
ATP6V1B2	-0.21225	0.161137
ACADSB	0.003028	0.002789
SNRPD1	-0.38291	0.837866
USMG5	1.94929	0.426776
SFXN2	0.30261	0.209132
ATP5F1	-0.98589	0.259025
TRA2A	6.91705	0.583195
GPX4	-2.96192	0.231695
DHRS7B	0.565404	0.185181
DHX36	-0.43776	0.185313
EXOSC2	-1.76929	2.80544
SMU1	7.70173	0.772927
CNIH4	0.420609	1.22876
RPL10	-0.09524	0.005831
MGST3	3.49266	0.412104
HSPA4L	-0.43607	1.15245
DHX16	0.039118	0.032783
NOP16	-7.84106	0.669637
DYNLL2	-0.10183	0.106798
VDAC1	0.639901	0.521576
NAA10	0.275379	0.455983
DENR	0.343283	0.05296
CYC1	1.56711	1.90646		1.90646
CDK9	0.203195	0.095772
DNAJC2	-4.08037	0.377632
AP2A2	-0.01437	0.011843
TPM1	-7.6287	0.759595
FAM136A	-4.26678	0.348999
RALA	0.567736	0.034125
RAB10	-0.83543	0.318478
RANBP10	-6.15103	0.555271
LEMD2	-7.57745	0.743703
TAOK1	3.99925	0.3727
KIFC1	0.239661	0.185064
TCF25	0.08906	0.135711
GCDH	0.460284	0.435005
VAPB	-1.28497	1.16739
KIAA1524	-0.80378	0.95671
VCL	-0.41729	0.409616
WARS	0.443144	0.388262
TRIM25	-0.0741	0.060882
RFC5	0.219601	0.137311
DLD	-0.18169	0.230182
PLEKHA5	-1.03465	0.520763
NRBF2	1.49619	0.832172
SLK	-0.61099	0.429534
LRRFIP1	-1.52752	1.06167
PSME3	0.491648	0.348235
SART3	-1.09623	1.33272
WDR5	-0.6754	1.49167
SARNP	4.21974	0.329779
EEF1D	-0.67133	0.849442
VASP	-0.38126	0.025159
LEMD3	-0.46883	0.627467
PTPN23	-0.30468	0.265365
MTCH1	1.35411	0.430585
XPO7	-0.33168	0.420434
KPNA4	-0.30689	0.739715
GNAI3	0.467952	0.285962
FARSB	0.311886	0.46493
CEP85	4.85954	0.346974
YTHDC1	4.63133	0.368554
RAB7A	0.007486	0.004584
CHMP4B	-0.92678	0.536007
NCAPG	-0.39861	0.341631
ARHGEF2	1.07735	0.646472
USP39	0.436281	0.86891
NASP	-0.19501	0.293001
MRPS12	1.08878	0.427494
SNRNP70	0.907911	0.538415
WIPF2	-3.09389	0.875497
MRPS34	-0.31402	0.455039
PDHA1	0.277589	0.220722
DIAPH3	-1.02968	0.237342
RBM12	0.303457	0.691285
MT-CO3	-3.87994	0.343095
RAPH1	-6.54151	0.573876
LPP	-2.47685	1.22241
KIF21A	3.79127	0.338539
GAR1	-0.25171	0.093959
DNAJB11	-1.48153	0.450533
SLC3A2	0.442602	0.212867
MAP2K4	-3.82989	0.300717
TSPO	0.173479	0.115771
MAT2A	0.348573	0.792249
SRGAP2	-1.25147	0.96655
YWHAH	-0.21701	0.637465
GLO1	2.02871	0.670537
EIF4G1	-4.31045	0.310027
SNRPA1	5.17296	0.400335
DUS3L	-6.25197	0.727318
DSG2	0.375749	0.094681
COPB2	0.05415	0.041679
BCAS3	-7.35747	0.51336
DCAF7	0.541957	0.590249
PCBP2	-0.76946	0.335708
COG5	2.73464	0.207046
RHOC	0.110147	0.136749
CTNND1	0.158523	0.195521
WASHC4	-0.14539	0.024754
SEC23A	-0.64208	0.513107
SCYL1	-0.10188	0.109068
PLP2	-2.07677	0.29276
SMARCE1	0.314927	0.174337
BMS1	4.41713	0.426654
SLC25A12	0.558125	0.48787
GNAI1	0.086439	0.09268
ROCK2	-0.49669	0.329876
TRIM56	3.80862	0.330964
MT-ATP8	-0.92564	0.678471
NAA50	3.68726	0.257366
PALLD	-0.16968	0.139072
HAX1	8.43255	0.748333
RAF1	-0.73111	0.559591
ARAF	-0.74826	0.142849
EIF2B1	0.039084	0.022488
TUBGCP2	0.429401	0.271705
SBF1	1.04718	0.329858
GLUD1	0.489545	0.703359
PFDN2	-0.04088	0.011552
TTF2	-0.46287	0.969855
WASHC5	6.79682	0.719109
DVL3	-4.66266	0.419508
SPATA5	4.25668	0.349554
RICTOR	-4.33083	0.326514
SNAP23	-9.05702	1.04777
REXO4	-0.07187	0.039842
DDX46	-0.93451	2.14884
DIS3L	-3.20195	0.196443
TUBB2B	0.01606	0.006191
LSM4	-1.08638	0.685402
AKAP8L	-0.08082	0.124363
PHACTR4	-6.65593	0.72914
EXOSC6	-0.59397	0.256951
PUM2	0.062307	0.00481
PICALM	-0.60228	0.153649
ITCH	-0.59376	0.035447
CHORDC1	0.057934	0.067523
PPFIBP1	-5.3953	0.576945
TUBGCP3	0.284251	0.346431
GSK3A	3.91978	0.32692
BRD4	-5.31734	0.450488
DIAPH1	-0.22019	0.241345
HMGA1	4.78229	0.390375
TBCB	-1.06307	0.600841
ALDH5A1	0.331138	0.181661
VPS8	-1.10759	1.26879
EXOSC1	-0.78863	0.974105
MDN1	0.222562	0.104668
EXOC2	0.244715	0.070124
ATP6V0A1	0.245572	0.09296
PKN2	-0.49728	1.69122
CLASP1	-4.36676	0.48453
PBDC1	0.343256	0.017901
UBE2N	-2.12609	1.51605
NELFA	-3.39435	0.344907
MRPL35	1.02637	0.827938
MRPS7	-4.51855	0.388909
GEMIN4	0.859105	0.280409
SARS	-1.61351	0.863323
DGCR8	8.14269	0.67163
XRCC1	0.341887	0.14223
ANP32A	-1.01678	0.536345
TRIM33	-0.09128	0.083241
EIF2B3	0.239039	0.151095
SMAP1	-2.46259	0.284534
ARMCX3	0.34849	0.145549
CISD2	-6.60518	0.552386
RASSF7	4.69267	0.415081
TRIOBP	-0.51455	0.79224
TEX10	-0.84059	0.300986
NDUFAF3	-8.4432	0.740343
BST2	0.603814	1.6908
PBRM1	0.134377	0.090697
DPY19L1	4.55466	0.416534
SH3BP1	-1.34858	0.101892
RNMT	0.03856	0.002264
RBM27	0.036024	0.00879
FSCN1	0.108021	0.145495
SCO1	-5.04036	0.475678
DBR1	0.411066	0.023288
ATP6V0D1	-0.13494	0.117709
DHX35	-0.26318	0.090207
HAUS2	3.02348	0.249867
MGMT	-2.01667	0.156841
GRB2	0.365577	0.558545
KCTD12	3.88983	0.323828
PELO	0.874112	0.617116
RAB8A	-2.09282	0.601887
OSTC	-4.24009	0.338006
C16orf70	-6.08684	0.49581
HMMR	-1.86582	0.595964
NME4	-0.2595	0.120909
ARF5	1.19288	0.254782
FAM168A	0.196771	0.327806
MICAL3	-8.34693	0.955997
ATG5	-3.98177	0.397373
MEPCE	0.462138	0.217912
CEP55	1.51304	0.088622
GRSF1	-0.83858	0.342042
UNK	-0.43987	0.406851
MRPS35	-0.60211	0.898166
ACSL1	5.51738	0.484543
CASP3	4.55572	0.391222
ITPR1	-0.07479	0.066112
DDX42	-0.52627	0.277672
DOCK6	-0.04766	0.078395
METAP2	0.008183	0.003243
SF3B6	-0.81075	1.35181
UACA	-0.37911	0.197511
SQSTM1	-1.34631	1.60206
GPATCH8	3.10703	0.258274
NEURL4	8.19181	0.823235
EIF6	0.318355	0.193249
SMN2;SMN1;SMN1	-1.08023	0.912105
SLC25A21	-1.6115	0.100554
SLC12A4	-3.78634	0.340782
EIF3L	0.209554	0.532794
SPTBN2	-0.38787	0.648928
CERS2	-0.59367	0.589694
BRK1	-0.57676	0.140916
CDK4	0.957587	1.44834
MARC1	-1.26774	0.080758
CDC73	0.836554	0.779584
SFN	-4.00969	0.277697
PTMA	0.356007	0.262432
PTCD3	-0.44968	0.644827
TSC22D4	-1.51365	0.64279
CCDC6	-1.65534	0.965414
SPATS2	-4.05201	0.456097
SMNDC1	-4.83996	0.45341
CHCHD1	4.82335	0.393311
CDV3	-0.85795	0.666071
GEMIN5	-0.83754	0.694647
DIAPH2	-0.35085	0.378918
MRPL22	-0.59872	0.376882
PFN2	-0.14457	0.213806
NUP54	-0.06815	0.136606
LTV1	0.958977	0.723076
UBE2D2	1.89869	0.824578
TMEM214	4.49497	0.411552
ASCC1	-8.40306	0.713258
LANCL2	-0.47608	0.56436
CDC42BPA	0.87753	0.333958
THOC3	4.02226	0.347259
ZRANB2	-0.11678	0.059726
LAMTOR1	-0.29285	0.521307
C11orf58;SMAP	-3.53044	0.294388
NDUFB6	3.02105	0.234988
TACC2	-0.55978	0.407046
ZC3H11A	-0.91502	0.497604
PSMC6	0.246328	0.246279
EPB41	-1.1467	1.1365
CASK	-0.98788	0.951406
MAP2K3	0.732186	0.045904
SPATS2L	1.06581	0.064896
QPCTL	0.452515	0.030846
PPP1R13L	-3.46082	0.350222
PKP4	2.51225	0.364924
SEPT6	-0.90119	1.75361
KIF1C	3.64696	0.38341
TM7SF2	0.519364	0.030109
ACTBL2	6.23588	0.459508
TOP2A	1.30895	0.073409
RAB9A	-0.31202	0.691981
EIF4ENIF1	-2.33485	0.174459
SAP18	-1.16465	0.085448
NF2	-1.55453	0.584155
RPF2	-2.20822	0.182048
APMAP	0.250899	0.038036
TAB1	0.562857	0.306044
PKN1	-0.32706	0.158048
FAM120C	-4.2799	0.444962
SNRPE	-4.60234	0.341763
GGA1	-2.07744	1.09461
MRPL16	0.203459	0.217387
COIL	0.140647	0.048587
PARP9	1.68586	0.557645
MAP2K1	-2.72058	0.209551
CGGBP1	-0.85985	0.057996
HNRNPLL;HNRPLL;HNRNPLL	-0.89347	0.377817
EIF3G	-0.34688	0.585379
NDUFS3	0.336333	0.257668
WDR92	-0.7084	0.292921
SAP130	4.63704	0.437586
RNF40	-0.22195	0.145253
PAN3	-7.47143	0.756869
RHOT1	0.29686	0.74298
CDK1	0.080579	0.111968
EED	0.820003	0.446983
GNAS	0.017591	0.008067
SMPD4	-0.62463	0.324237
ZNF638	0.035498	0.114977
RTN3	-0.51306	0.027758
N4BP2	-0.46721	0.026682
EHD3	4.04879	0.273189
AAK1	-5.16151	0.437178
PEAK1	-4.41205	0.348186
PEX5	-1.10803	1.08166
MAP7	4.15341	0.366515
LSM2	-0.28076	0.015458
SLC25A3	0.921246	0.174033
SAV1	-7.08015	0.749913
ZFP91	-1.83711	1.37186
MAPK3	0.659257	0.267097
MMS19	-0.73953	0.389463
EPS15	-0.71222	0.967702
RBX1	-6.04843	0.603365
CHCHD3	-0.26443	0.430789
CAST	-2.46505	0.572004
TTC4	0.157089	0.303818
SLFN11	-1.41879	0.452672
PRPF3	-1.72127	3.47645
RCN1	0.193339	0.055624
EXOC4	-0.49563	0.235414
MPDU1	0.199114	0.093979
PDCD10	0.226536	0.012943
SPC24	1.65641	0.143687
MKLN1	-4.77609	0.516136
MYO9B	2.17596	0.144778
UCKL1	0.513597	0.02477
PAK4	0.377974	0.635053
BNIP1	1.8292	0.133515
PFDN1	2.27874	0.13582
MZT2B	0.062159	0.086173
PPP1R2	-0.89779	0.650975
PYCR3	0.460605	0.296758
SNX5	-0.17463	0.207721
FYCO1	-1.63938	0.858747
SHC1	-0.0675	0.05123
CTR9	2.4483	2.3056		2.3056
VPS13C	1.49697	0.682835
UFL1	-0.15689	0.323254
SNX27	4.08999	0.343678
GRK2	-4.64581	0.509829
COG3	-1.97462	0.899882
AKAP12	-1.34602	1.07268
USP15	0.282545	0.081299
PPP4C	6.39547	0.634891
STRN	-1.15711	1.33244
ABI1	0.064226	0.040632
MAP7D2	-1.71752	0.994646
ZMYM4	-0.66891	1.37687
HSBP1	-0.23409	0.223488
NDUFB10	0.299172	0.121112
TBC1D7	0.012608	0.020416
MTHFSD	7.62896	0.73247
CLMN	-3.86	0.355249
TACC1	-1.52499	0.991182
URI1	-8.05476	0.766008
HPS5	-6.93966	0.687308
PCNP	-2.46443	0.714148
DYNC1LI1	-0.19404	0.32698
C19orf25	-4.48251	0.387296
EHD4	-2.40834	0.777336
MRPS28	-4.13255	0.252724
HECTD4	0.311497	0.022821
VAC14	2.23557	0.16201
WRNIP1	-0.98804	1.9952
DCTN3	-0.97499	1.08685
SNTB2	0.019517	0.006099
TMEM256-PLSCR3;TMEM256-PLSCR3;TMEM256	0.890053	0.054877
POP1	0.832796	0.779623
HECTD3	-2.78995	0.256106
PAF1	3.10128	1.25939
FAF2	0.381013	0.771872
STRIP1	-4.28049	0.321238
YAP1	0.119045	0.006911
ARMC6	-0.53946	0.038594
WDR54	3.20657	0.223505
PMS1	-2.4076	1.049
GAK	0.484356	0.216965
RBMXL1	3.67538	0.392927
STAT3	-1.16931	0.460292
AP1G2	-4.22492	0.243284
PPP6R2	0.284679	0.64878
VPS51	-0.02361	0.006821
AKAP11	-3.535	2.62073
PAN2	9.42056	1.03768
CDC27	0.595563	0.566689
PACSIN2	-3.76888	1.13941
BUB1B	-1.297	0.783431
KLC4	4.62232	0.375243
USE1	1.48569	0.131215
;VKORC1;;VKORC1	-0.89746	0.605988
TTC1	-1.6108	0.723702
ZFYVE1	-2.93409	0.186363
RPTOR	-0.39626	0.094288
ABI2	4.61503	0.43191
WDR6	-0.85969	0.333871
WDR36	0.298007	0.052911
FBLIM1	0.065411	0.017309
EIF3M	0.028084	0.041547
GSR	0.232073	0.013494
COG2	2.93668	0.206747
;ARHGEF18	-3.99333	0.246561
GATAD2A	-0.90156	1.62031
CUL3	3.76386	0.301578
NEK7	-0.2273	0.110135
ATP6V1E1	-1.42842	0.283407
SNX1	-0.51993	0.165867
COG4	0.068326	0.015118
DDB1	-0.2968	0.451819
CARS	0.6628	0.642753
SCFD2	-0.14106	0.03679
CARD19	0.208543	0.531022
RAB3GAP2	-0.0648	0.103376
NFAT5	0.69336	0.042378
TAGLN	0.124533	0.313949
ARMC8	5.86041	0.46755
TFCP2	4.39585	0.414519
PAIP1	-0.06347	0.101127
PON2	-0.24092	0.205692
MICALL1	-4.70277	0.504853
LLGL1	-0.02177	0.027559
NUDCD2	3.25368	0.25517
ARAP1	0.482087	0.668996
TAB2	0.416117	0.027626
MIS18A	-0.53972	0.428007
RNF214	3.2004	0.255402
KANK2	-0.3805	0.019248
VCP	-0.21451	0.743804
TUBGCP6	0.107517	0.017584
DCTN1	-0.10611	0.210926
ZC3H13	0.373601	0.125299
PDZD11	0.076201	0.137458
OGT	-0.14259	0.700341
SPATA5L1	0.007985	0.000454
WDR60	-3.52081	0.281432
SLC25A17	3.4502	0.400597
EXOSC7	-1.29758	0.76868
GPHN	-0.40451	0.489722
CHMP2B	-5.33993	0.618354
PREB	-0.57688	0.070595
SYMPK	-1.46069	1.71192
TXLNG	-0.4261	0.090782
SNTB1	3.49015	0.252223
RALGAPA1	-0.6987	0.123408
AP1G1	-0.9273	0.492365
MRPS5	0.413524	0.765774
HAUS6	-0.80573	1.63439
SNX2	-0.1022	0.078013
MIOS	-0.06125	0.028894
MON2	0.032315	0.037421
POP4	2.95062	0.266804
TANC1	-6.69727	0.629446
STAT5B	0.665058	0.293745
RECQL5	0.968652	0.048652
DPY30	-0.3718	0.262349
PTPN13	-0.67274	0.295978
TIMM13	-0.28649	0.180645
AMPD2	-0.92032	1.03341
SEPT10	-1.78317	0.496677
FNBP1L	-1.00287	0.765886
HELLS	-1.20688	2.71145
SNRPF	0.231948	0.073924
GFPT1	0.207903	0.318045
ARID1A	0.796723	0.320068
LIMS1	-2.0284	0.448361
NPEPPS	-0.17334	0.325768
TIMM29	1.67082	0.57857
AP1B1	-0.29094	0.596901
SMARCA2	-0.22402	0.113348
SMARCD3	-2.03455	1.20199
ILVBL	0.198735	0.125208
[truncated: 2,904 more rows]

## Sheet: line graph
Foldchange	enriched in TurboID	enriched in SHP2WT
-15
-14
-13	0
-12	0.2
-11	0.307692
-10	0.409091
-9	0.44
-8	0.44
-7	0.44
-6	0.44
-5	0.44
-4	0.44
-3	0.444444
-2	0.5
-1	0.682927
0	0.701389	0.657895
1		0.666667
2		0.666667
3		0.625
4		0.625
5		0.625
6		0.625
7		0.608696
8		0.608696
9		0.571429
10		0.666667
11		0.733333
12		0.833333
13		1
14		1
15		1
