# Supplementary material for: Proximity-labeling proteomics reveals remodeled interactomes and altered localization of pathogenic SHP2 variants
Source: EMBO Rep. 2025 Dec 22;27(3):793–826. doi: 10.1038/s44319-025-00674-4 (PMC12894930; doi:10.1038/s44319-025-00674-4)
Supplement: Supplementary file 9 — Source data Fig. 2 [file 44319_2025_674_MOESM9_ESM.zip › Figure 2/D/TurboID data for SHP2WT with vs without EGF.xlsx]

## Sheet: volcano plot
Gene	log2(fold-change)	log10(p-value)	transcription proteins	spliceosome	EGF pathway
PABPN1	0.437304	0.193801
MAPK1	1.09355	0.440946
RCC2	0.381762	0.765285
EEF1E1	-0.14418	0.060997
SORD	-0.39724	0.461839
SPCS2	-0.21177	0.238804
PPP2R1A	-0.00973	0.018914
EDC4	-0.35132	0.330041
NUP88	-0.23481	0.515839
HSPA1B;HSPA1A;HSPA1B	0.090247	0.097093
MCCC1	-0.27867	0.237884
SEPT11	0.184003	0.365763
C8orf33	4.16157	0.423628
STIM1	0.183079	0.239419
CSE1L	-0.16258	0.12912
SNW1	-4.03968	0.379922
YBX1	-0.08841	0.185126
GCN1	0.031957	0.061028
MAP1B	-0.21903	0.265869
DHX9	0.326747	0.738678
SVIL	0.068627	0.055803
TCEB3	4.2597	0.381028
GIGYF2	-0.00057	0.000806
HNRNPM	0.120881	0.674139
YWHAE	0.041914	0.053181
KRT2	0.082397	0.094852
SRRM2	-0.4372	1.29102
AKAP1	-0.48307	0.286412
CCDC124	-0.47516	0.648054
SRM	0.724973	0.742437
TMA7	3.46837	0.355017
EEF1G	0.021079	0.040016
RPLP1	-1.61208	0.180586
PRRC2B	-0.19322	0.115855
MYO1B	-0.54621	0.475264
CCT2	-0.29234	0.306067
RBM14	0.0118	0.016073
TAF15	1.06297	0.275864
FUS	0.564253	0.366182
PHB	-0.08546	0.114025
MYH14	-0.1495	0.222938
birA	0.074713	0.073237
CNOT3	-0.00134	0.001518
SPECC1L	0.006654	0.008188
CDK2	0.034095	0.041684
SHMT2	-0.16184	0.217665
KRT19	-0.13027	0.426586
HARS	0.185806	0.24138
XRN2	-0.24514	0.241669
LIN7C	-0.24093	0.233298
SPTAN1	-0.2614	0.652274
EPRS	-0.62768	1.1761
FASN	0.413547	0.519193
DCTPP1	-4.54452	0.404856
RPS25	0.015215	0.015581
NUP98	-0.03629	0.051866
RPL32	0.277301	0.586391
NOLC1	-0.03474	0.006387
HADHB	0.391577	0.38771
GPI	0.141656	0.073591
TUBB6	0.153136	0.116056
CAD	0.070172	0.094292
SPTBN1	0.147735	0.250309
RAI14	-0.16048	0.200139
TMOD3	0.191924	0.247806
YES1	-0.78894	0.913977
PGLS	0.274479	0.252641
ACIN1	-0.15969	0.087831
PPA1	0.577911	0.972937
NONO	0.063258	0.052832
LUZP1	-0.14046	0.439343
NUP214	0.015115	0.016656
LSM12	-0.97729	0.537873
MTHFD1	-0.19523	0.235366
TRA2B	-0.6209	0.21088
RAN	0.393576	0.389628
EIF4B	0.238231	0.214236
TRIM28	-0.28567	0.70573
MYO5A	0.100447	0.147742
KANK1	-0.12322	0.138888
TCOF1	-0.00776	0.010229
FGFR1OP	0.104986	0.007306
TLN1	-0.28822	0.375183
SLC25A11	-0.6631	0.693634
CEP131	0.074567	0.042115
MPRIP	0.36775	0.336565
MCCC2	-0.09302	0.165364
TMOD2	0.252844	0.174354
PRKAR2B	-0.79222	0.782351
NUP107	-0.47708	0.645938
UBE2V1	0.080374	0.024793
UBA1	0.198783	0.309356
EDC3	0.614469	1.32081
SEPT8	0.599504	0.282631
HSPD1	-0.26537	0.785652
KPNB1	-0.08347	0.098774
EWSR1	-0.02068	0.024693
MDH2	-0.05965	0.059629
PDCD2L	0.101513	0.085647
ENAH	-0.76186	0.623934
ENO2	0.668385	0.42755
ENO1	0.156935	0.165078
ADD1	-0.40778	0.599595
ACAT1	-0.09282	0.149576
FLOT1	-0.26488	0.705865
LMNA	-0.25688	0.702221
SLC25A5	0.029379	0.055511
SLC25A4	-0.29493	0.265829
UBTF	-0.50567	0.848337
ANXA1	-0.12729	0.12221
PGK1	0.042491	0.045975
RPL4	-0.24694	0.523125
RAD50	-0.10108	0.217269
LGALS1	-0.10676	0.08454
PAICS	0.292386	0.458551
KLC2	-0.19098	0.570068
WRAP73	0.472921	0.025847
RPS3A	-0.28204	0.681642
FLII	0.09269	0.263058
ATP1A1	-0.06939	0.490109
DKC1	0.506739	0.236144
LRPPRC	-0.31663	0.630319
ALDOA	-0.00918	0.014845
EIF5A	-0.13092	0.184384
ETF1	0.052073	0.042859
SMTN	4.45976	0.570013
PC	0.070736	0.185629
MYH10	-0.45951	0.771844
CAPZA1	-0.05	0.114185
EIF4H	0.325432	0.212319
PPP1CB	-0.11632	0.08863
FARSA	0.015892	0.050586
RPS8	0.174569	0.227276
LIMA1	-0.14434	0.084899
RPS18	0.236638	0.4205
AHNAK	0.072315	0.156373
POLDIP3	0.10197	0.184552
NPM1	-0.40684	0.639606
RBBP4	0.532643	0.26581
ALYREF	-0.44952	0.982585
TMSB10	0.05377	0.038261
CAPZA2	-0.0378	0.070117
KRT17	-0.39697	0.710409
KRT10	0.889137	0.986591
CYCS	-0.8267	1.2031
HSP90AA1	-0.29429	0.235561
MAP4	0.077142	0.101031
CALM2;CALM1;CALM2;CALM3	-0.3437	0.459191
RPS14	-0.43606	0.628822
MCM7	-0.07137	0.073239
KRT6C	0.870871	1.13642
SEPT9	-0.0684	0.218044
GTPBP4	-0.43015	0.913938
KRT1	0.62281	0.593663
KRT8	0.334613	0.352351
TUFM	-0.0828	0.077011
FLNA	-0.16332	0.549941
ARL6IP4	0.380515	0.022763
RPS2	-0.0529	0.136294
RPS12	-0.06778	0.108784
RPL11	-0.04926	0.041075
TPM1	-0.61082	0.486271
ARHGDIA	-0.15226	0.080178
TPM4	-0.23	0.232906
ATXN2L	-0.33936	0.525865
PKM	0.398201	0.975431
FAM120A	-0.06722	0.114323
PRRC2C	-0.44952	1.02885
MYH9	-0.1585	0.192818
CTTN	-0.14311	0.206667
FXR1	-0.41438	0.630765
FUBP3	0.751983	0.672443
ARPC4	-0.22814	0.32228
GAPDH	-0.1046	0.188103
KPNA3	-0.01516	0.02159
BCAP31	0.188145	0.103092
EXOSC3	-4.16031	0.379409
MYL6B	-0.61819	0.925533
ILF3	0.189632	0.177249
PARP1	-0.24479	0.121724
LRRFIP2	-0.97905	0.844653
ATAD3A	-0.13102	0.459835
EDF1	0.001228	0.002193
DYNLRB1	0.078122	0.094586
HNRNPU	-0.09351	0.454594
SF3B3	0.100499	0.130399
PCCA	-0.67126	0.901128
EIF4A1	0.163955	0.593636
RPL13A	-0.20035	0.205725
CCT5	-0.11175	0.117501
CCT4	-0.03539	0.056463
PHGDH	-0.06171	0.130215
DNAJC8	-6.43762	0.582101
PCCB	0.124507	0.098144
PA2G4	0.075306	0.221903
OTUB1	0.203069	0.330016
FN3K	0.4831	0.281467
SRSF3	-0.23927	0.18694
TCP1	-0.22382	0.615754
HDLBP	0.016335	0.037782
EIF3A	0.280261	0.332371
RPS20	-0.43128	2.38216
RPLP0	0.054238	0.107456
GSTP1	0.497246	0.973396
EIF4G2	-0.342	0.377345
MAPKAP1	-5.4204	0.524563
RPL34	0.809253	0.6843
RPL3	0.076295	0.082467
RANGAP1	0.13201	0.175049
SEC16A	0.004589	0.00814
BUB3	-0.04006	0.247328
MAZ	-2.58555	2.41705
XRCC5	0.640468	1.04506
SYNCRIP	0.066404	0.158706
SRSF7	0.676802	0.640342
ATP2A2	-0.23937	0.365336
GART	-0.12559	0.356033
TUBA1B	0.185152	0.592055
UPF2	3.33104	0.280505
SLC25A3	0.188036	0.307633
DDX41	-0.05208	0.03799
SLTM	-0.38853	0.09965
UPF1	0.103089	0.286159
MYBBP1A	-0.41211	0.479701
GSN	-0.74195	2.00861
SRPK2	0.271616	0.192962
CAMK2G	-0.11855	0.240623
JUP	0.706846	1.0036
XRCC6	0.668079	0.871671
CORO1B	1.12156	0.36975
CALML5	4.15475	0.453569
ACTB	0.754503	0.84354
DNAJC11	0.004145	0.00418
CASC3	0.223717	0.926375
EIF2S3	0.056064	0.071492
SCRIB	-0.07777	0.097708
LMNB1	-0.24459	0.535595
SYTL4	-0.57009	0.745611
NUP155	-0.12356	0.601262
EEF2	-0.05631	0.166945
MCM4	-0.17525	0.356352
TPM3	-0.41082	1.63841
MCM5	0.086155	0.165527
RPL10A	-0.27277	0.66295
RPS15A	-0.07754	0.112559
AURKAIP1	-5.22527	0.549399
HIST1H2AG;HIST1H2AH;HIST1H2AJ;H2AFJ	-0.52724	0.642859
KHSRP	0.002864	0.002217
GSTK1	-0.12404	0.214348
TOP1	0.116652	0.109793
STK3	-0.50924	0.648965
RPL22	-0.40691	0.406625
STAU2	0.355454	0.271962
SPAG9	-0.77053	0.584446
HSPE1	-0.38875	0.386072
DCP1A	-0.62267	0.187925
CNN3	0.621142	0.760351
SLC25A13	-0.1948	0.250561
ACTR3	-0.03967	0.064219
ASCC3	-0.35208	0.203135
MYO6	0.12139	0.480847
UQCRC2	-0.09211	0.376243
NUP160	-0.12761	0.166684
MCM3	-0.56286	1.03735
FLNB	-0.04125	0.0422
RPL7A	-0.43372	0.552976
ZC3H18	-8.6155	1.15291
DBN1	0.217201	0.149693
PLEC	-0.48521	0.441688
SELENOI	0.118761	0.207214
FXR2	-0.22814	0.450661
CCT8	0.116718	0.172575
0	-0.41836	1.15055
ACACA	0.069159	0.267361
RPS23	0.174561	0.203873
PABPC4	0.354029	0.975185
FMR1	-0.4618	1.09368
TWF2	0.045221	0.02269
PPP1CC	-0.11997	0.266095
RPL18A	-0.74956	1.08723
DNAJC10	-0.37487	0.490041
ATP5B	-0.13885	0.312069
LARP4B	3.964	0.377567
ST13	0.102903	0.097121
SAFB	0.196722	0.061624
XRN1	-0.45197	0.300333
IGF2BP1	-0.02377	0.058332
RPL35A	-0.37682	0.539585
MRPL11	0.44765	0.263422
CORO1C	0.100581	0.204663
IPO7	0.1466	0.048582
MYO1D	0.165452	0.189335
ACACA	-0.33005	0.663357
RAVER1	-0.19304	0.012916
SEPT2	-0.08175	0.159888
RPS7	0.043591	0.197145
ABCE1	0.189097	0.515782
COPZ1	-0.48802	1.17594
TUBB3	0.502064	1.09074
ADAR	-0.15766	0.370059
UBAP2L	0.166256	0.352981
RPL6	-0.09082	0.095965
NCL	-0.4364	0.512359
PRKDC	0.154679	0.156611
PRPF8	0.076574	0.13406
RBM26	-0.72644	0.728931
RPL24	0.058623	0.057391
DPYSL2	0.078594	0.16643
DPYSL3	0.099886	0.249608
RPSA	0.120814	0.110897
ABLIM1	3.28077	0.318757
ABRAXAS2	-0.27746	0.463035
NUP85	-0.84509	0.670573
PABPC1	0.050051	0.087061
EIF3C	-0.06973	0.219159
HSPA5	-0.17414	0.432224
EIF4E	-0.12706	0.151766
NXF1	-1.00411	1.02689
YWHAQ	-0.50278	1.5843
DOCK7	0.145457	0.248391
RPL30	-0.21752	0.295193
NCKAP1	-0.226	0.360068
NEK1	1.18234	0.867865
CKAP4	-0.65816	0.989336
RPL10	-0.42704	1.55421
SERBP1	-0.107	0.14896
CKAP5	-0.10236	0.129326
RANBP2	-0.17904	0.285102
HIST1H1E	-0.24406	0.205961
RPS19	-0.17618	0.08501
ARPC5	-0.05424	0.020051
FECH	-0.43526	1.08963
SFPQ	0.097546	0.10294
NKAP	-0.46016	0.326521
ARPC5L	0.169038	0.009014
EXOSC4	-0.8486	0.564213
AP3D1	0.073859	1.1109
SRSF6	-0.02679	0.027731
LIG3	-4.50965	0.378714
CMC1	0.580077	0.031368
PCMT1	0.083192	0.115714
RBMX	0.731917	0.386581
PPM1G	-0.03353	0.044834
KRT13	0.474822	0.250165
SMC2	0.428048	1.87845
PUM1	-0.3828	0.521852
CLTC	0.337306	1.25397
LMNB2	0.027224	0.027277
RBM39	0.382265	0.689891
RUVBL1	0.125628	0.368228
NUDT21	0.837225	0.341404
MYL6	-0.25697	0.176948
APEX1	-1.58694	0.288192
USP10	0.850363	0.624745
MACF1	0.44059	0.419935
UNC45A	-0.46619	0.444562
DDX1	0.410306	1.06922
SRSF11	0.641705	0.511066
POLR2E	0.002972	0.001032
TPM3	-0.41039	0.581502
AP3B1	0.077474	0.218594
NUP133	-0.10345	0.071901
RPL12	0.064435	0.140788
RNPS1	0.19653	0.210656
PURB	0.813936	0.228664
TMEM33	0.192158	0.190811
HSP90AB1	-0.36357	0.865444
RAB11FIP1	0.281318	0.185029
NUP188	-0.16928	0.130977
GMPS	0.255721	0.468543
DSG1	1.62477	1.45747
RSL1D1	0.045512	0.213358
RAB11FIP5	2.43053	0.36007
PGAM1	-0.08085	0.058676
EIF4G1	-0.08536	0.220968
SYNRG	-0.23673	0.151148
CCT6A	0.067264	0.072656
GAPVD1	0.420307	0.144847
COG1	-0.05653	0.056792
EIF4G3	-0.35345	0.197831
HSPA8	0.284087	1.52719
HNRNPK	-0.11902	0.103186
RPL36	-0.20673	0.650276
C21orf2	3.34068	0.448982
HNRNPA2B1	0.251323	0.308508
ESYT1	-0.14653	0.315395
TUBB4B	-0.01843	0.015764
TUBB2A	0.826332	0.61612
TUBB	-0.39111	0.766291
RPS16	-0.00841	0.009292
C1QBP	-0.13241	0.154353
H1FX	0.430392	0.207108
CCAR2	0.215477	0.299071
DHX15	0.066022	0.190043
PCM1	-0.24283	0.338048
PRRC2A	-0.10897	0.328023
SNX9	-0.0598	0.03572
CEP170	0.141338	0.128932
MRPL51	0.900417	0.495584
HIST2H2BE	-0.02916	0.034826
GNAI2	-0.22012	1.16888
JPT2	-0.13796	0.127634
LUC7L2	0.140135	0.152926
TNRC6B	1.97121	1.42912
U2AF2	0.344695	0.539823
KLC3	0.137488	0.2414
ITPR3	-0.74538	1.00308
GOLGA3	-0.09648	0.14031
CCT3	-0.07008	0.266562
RPL26L1	-0.06879	0.119116
PRMT1	0.022831	0.031929
SND1	-0.24792	0.653072
ATXN2	-0.00605	0.004274
TAGLN2	-0.01447	0.01114
CD2AP	0.215811	0.438739
RALB	2.78545	0.208107
PRKAR2A	-0.23509	0.266349
RDX	0.242397	0.39421
YTHDF1	-3.3678	0.311905
RPL18	0.247478	0.18462
DDX5	-0.1436	0.619305
PPP6C	0.050001	0.045152
RAE1	0.2412	0.376609
C11orf98	6.80743	0.750109
DDX21	0.143051	0.247584
KRT16	0.100962	0.037839
KRT14	0.638973	0.44132
RPL29	-0.51771	1.03464
EIF3B	0.302743	0.690636
CDKN2AIP	3.64861	0.255869
HSPA9	-0.1626	0.360391
BASP1	-0.20994	0.158125
DBT	-0.20392	0.39424
PIK3C2A	0.493988	0.364541
TPM1	-0.29187	0.439711
CC2D1A	0.829288	0.727053
HSPB1	-0.41609	0.783408
PPP1R12A	-1.62792	0.544478
TRAP1	-0.13588	0.225995
RPL8	-0.28261	0.445744
MSN	-0.12697	0.111447
PHB2	-0.28044	0.421498
PSMA1	-0.0948	0.187679
SCAMP3	0.157065	0.026329
PSMD11	-0.02066	0.039913
ACACB	-0.20092	0.452174
KRT18	-0.09359	0.231933
KRT5	0.819963	0.804766
FKBP3	0.438673	0.278608
CCDC47	-0.97823	1.30404
RPL13	-0.26507	0.33916
GNG12	1.29172	1.99789
TJP1	0.122132	0.158943
THRAP3	0.152279	0.322041
CACYBP	0.127537	0.202678
EXOSC10	-0.04179	0.053055
STMN1	0.077156	0.102822
BRD2	7.40975	0.937136
CFL1	-0.11592	0.222037
RBBP7	-0.69456	0.345773
ZC3HAV1	0.102904	0.19477
TSG101	0.082365	0.030823
HNRNPL	0.298372	0.399136
CHTOP	-0.2314	0.120473
TMOD1	-0.40155	0.594158
YTHDC2	0.103009	0.165946
HNRNPC	-0.74645	0.792893
EML4	-0.21454	0.252826
NEMP1	0.249584	0.311355
ATP6V1G1	-8.4624	0.833486
ARPC1B	-0.26409	0.196406
PI4KA	-0.52031	0.478002
LARP4	0.524051	0.396273
SSFA2	0.364493	0.140729
NXT1	-4.05322	0.441931
CALD1	0.564599	0.761559
ATP5J2	-5.01856	0.494591
LIMCH1	-0.79074	0.222881
COG8	-0.94599	0.056225
AIFM1	0.30751	0.220174
PRDX1	0.103393	0.12102
PRDX2	0.100331	0.296211
KPRP	1.01171	0.805929
HP1BP3	-0.12866	0.153928
HNRNPH3	1.28778	0.921131
HNRNPH1	0.292217	0.399989
HEATR5B	3.67849	0.431513
IQGAP1	-0.39504	0.941473
SF1	-0.61356	0.80872
THOC2	0.170335	0.046145
LRRC59	-0.17636	0.211161
RPL28	-0.10538	0.125455
NCBP1	-4.6472	0.451385
SON	0.13295	0.124633
LARP1	-0.08724	0.120394
RPN1	-0.12912	0.310407
MYL12B	-0.6847	0.235949
EIF4A3	0.218733	0.248944
RPS24	-0.37579	0.498645
DNAJC13	-0.00381	0.007117
RUVBL2	-0.24048	0.659547
TRIP4	-0.41411	0.441575
PSMC4	-0.19361	0.241322
SERPINH1	0.069642	0.059139
TOP1MT	-1.52746	0.891411
PSMD14	-0.49465	0.595714
TUBA1C	0.191136	0.536277
ATP5A1	0.059663	0.110893
DCP2	2.25707	0.145135
RPL37A	-0.39462	0.891368
KTN1	0.009676	0.007188
TUBG1	-0.02658	0.03599
AK2	-0.13231	0.192686
RHOG	-0.14172	0.114572
EXOSC5	1.08888	0.067769
ZC3H4	-3.13465	0.38394
SNRPA	0.279469	0.153474
SREK1IP1	-0.70784	0.040498
HNRNPA0	-0.38986	0.475135
CNOT1	-0.09097	0.185754
DNAJC7	-0.06412	0.026977
PATL1	-0.01552	0.010216
CPSF6	-0.20842	0.240523
CPSF7	0.34605	0.298637
WBP11	-1.13754	0.614635
HNRNPA1	-0.08025	0.11246
DSP	-0.00683	0.004852
SUPT16H	0.246459	0.130668
EIF4E2	0.56024	0.745263
AFTPH	-0.07912	0.069813
RANBP1	0.248622	0.961674
HSD17B4	0.042784	0.063717
GSPT1	-0.12502	0.082568
PLS3	0.192529	0.38161
RPS11	-0.30321	1.47179
ANXA2	0.943355	0.928867
HINT1	0.068692	0.069404
NUP35	-0.15634	0.357203
ALB	-0.32335	0.274198
IDH2	-0.18353	0.486524
RPS27A	0.250381	0.202907
ACTA2	-0.97983	1.40305
MTPN	0.394287	0.096257
BCLAF1	0.098799	0.080607
DSC1	5.05707	0.53055
NUP93	-0.33399	1.00498
NCAPH	-0.65087	0.427228
ZCCHC3	-0.31307	0.983428
CNBP	1.39152	0.256228
ACTR2	0.009589	0.021489
THNSL1	-0.2458	0.379279
ZFR	0.334714	0.287246
GPATCH1	0.899637	0.626586
FHL1	-0.45185	0.698829
GTF3C4	0.063783	0.070042
CORO7-PAM16	-0.02777	0.020765
TXN	0.49039	0.737697
RPL14	0.06624	0.142329
GLE1	-3.91879	0.401697
PTPN11	0.388429	1.15647
FUBP1	0.042379	0.039467
CCT7	-0.08607	0.127833
ZC3H7A	-0.58532	0.239457
MATR3	-0.10255	0.505938
PCBP1	0.232388	0.289456
PRMT3	-0.354	0.073937
ASCC1	0.285871	0.069464
SRSF4	0.050674	0.073343
DDX17	-0.04592	0.061179
ACOT7	0.287538	0.342616
PNKP	0.557079	0.035492
RAC1	-0.20825	0.435096
PFN1	-0.07155	0.069552
TIAL1	1.52669	0.538035
DYNC1H1	0.014945	0.021827
AGO1	1.22996	0.967817
GOT2	0.29391	0.1713
MRE11	0.071383	0.12877
PDHB	-0.18101	0.518957
RPS4X	-0.09294	0.154025
RPS3	0.044708	0.108738
SYAP1	0.039633	0.024026
RACK1	0.055247	0.104842
CAPZB	0.288619	0.72777
G3BP1	-0.04297	0.054166
SLC25A6	0.106756	0.02728
DDX39B	0.138475	0.68296
RPL9	-0.08111	0.172449
PNN	-4.1252	0.358854
ATP5J2-PTCD1	0.327391	0.222884
PRDX6	-0.32993	0.504887
DNAJA3	0.705691	1.7602
FRG1	-0.13609	0.034182
RPL19	-0.14786	0.124506
EEF1A1	0.022684	0.046195
VIM	-0.07619	0.21485
UBAP2	-0.09813	0.038351
MYO1C	0.020535	0.03755
MRPS18B	-10.0122	1.28564
COX4I1	-0.36405	0.313987
OCRL	-0.04828	0.050743
RPS29	-0.06404	0.383551
CSNK1A1	0.877925	0.55276
GSK3B	-3.41596	0.326065
RPS6	-0.16128	0.178511
PPP2R2A	0.030102	0.050093
PPIB	-0.46031	0.325976
POLR2M	0.995527	0.251743
LYPLA2	-0.18446	0.608677
HSD17B10	0.06327	0.16395
NCAPD2	0.076029	0.033921
BOLA2	-0.36924	0.462818
SYNJ2	-0.20743	0.227023
MYH11	0.169011	0.955268
SLC16A1	-0.6833	0.93475
EPPK1	0.389493	0.356971
PHKG2	-1.00063	0.423956
EIF2AK2	-0.18572	0.320888
RPS27L	-0.44027	0.32291
RPS27	-0.43355	1.03939
ARL8A	-0.89112	0.260122
ARL8B	0.820541	0.097879
NUP205	-0.30532	0.599686
HNRNPF	-0.2897	1.08128
MMTAG2	-1.35096	0.424647
ACTA1	-0.27141	0.307833
HNRNPR	-0.06239	0.061498
IDH3B	0.11532	0.505466
RPS15	-0.59036	0.918521
EIF3I	-0.09738	0.553753
HIST1H4A	0.139267	0.195054
RPS17	0.098625	0.088767
KIF5B	-0.31697	0.414527
TNKS1BP1	0.141034	0.19303
IGF2BP3	-0.05315	0.078643
IGF2BP2	-0.35043	0.769807
RGPD5	0.116222	0.201716
EZR	-0.05605	0.146348
CWC22	3.78284	0.280046
DDX3X	-0.16023	0.335651
KIF2C	-5.66984	0.384045
SART1	-0.07504	0.044554
RPL36A	-1.07213	0.725506
ZW10	-0.85788	0.370076
BUD31	3.32487	0.262562
ZC3H15	4.68042	0.464518
VDAC3	0.436206	0.296657
RPL27	0.014476	0.031128
RPS10	0.12524	0.047941
AKAP13	-0.49431	0.477795
MOV10	-0.26373	0.44389
STOML2	-0.21669	0.527634
LRRC47	-0.56414	0.954425
TMPO	-0.36234	2.31971
PTBP1	-0.64055	0.718562
TECR	0.108587	0.185011
MPZL1	0.38827	0.795715
BCAS2	-0.12868	0.120495
BAG2	0.111324	0.259493
TWF1	0.206895	0.177424
NOP58	0.171732	0.508126
NOP56	-0.14737	0.33347
RPL23A	-0.105	0.279785
TMEM109	-2.17702	0.385971
PRC1	-0.99172	0.440929
RPL23	0.002096	0.005934
USP9Y	-0.31377	0.296799
CYLD	-1.06259	0.23758
CWC27	0.080807	0.145799
HNRNPA3	0.130492	0.113965
MTDH	-0.16131	0.319862
NOL12;	0.275221	0.623126
ACTG1	0.144938	0.095333
CAMSAP1	0.868305	0.18911
RPL35	-0.44107	0.946299
LSM14A	-1.78171	1.88185
GIT1	0.287789	0.492402
DYNLL1	0.181836	0.48403
RP9	0.17097	0.119052
GTF2I	0.037444	0.063577
S100A10	0.69475	0.317691
NARS	-0.33371	0.464839
MAP1S	-0.10206	0.073655
RFC3	0.365117	0.182419
RFC2	0.085953	0.074137
EFTUD2	-0.16703	0.617507
CNOT2	-0.12669	0.119727
CLINT1	-0.13068	0.117071
HIST2H3A	-0.61764	0.774661
ETFB	0.144533	0.150859
PPIG	-8.92272	0.894183
ITPR2	0.072416	0.033021
KRT9	0.47867	0.303111
SEC11A	3.8229	0.374097
CEP350	-1.34996	0.428899
RBM22	-0.45228	1.55317
MRPL10	-5.69489	0.509207
RPL21	-0.16926	0.191709
KIF11	0.0822	0.127288
EIF2S2	-0.21733	0.207258
KPNA2	-0.94938	0.384325
SPATA2	0.19383	0.366506
ATP5I	-0.90897	0.062997
GNB1	-0.2966	1.38173
HAUS1	2.95051	0.186298
NCLN	-0.88466	0.938301
RFC4	-0.08676	0.05489
AP3M2	-0.0216	0.029308
LYAR	-0.77986	1.04047
RPS9	0.013994	0.028578
MYL9	0.21487	0.014019
ARHGAP21	-0.90289	0.265347
GNB2	0.039187	0.47485
RABL6	0.002245	0.000687
ZNF593	0.668792	0.045946
EIF4G3	-0.0819	0.105079
DNAJA2	-0.74873	0.661822
TMEM97	0.072737	0.070333
DHX29	1.88712	1.09053
PSMD3	-0.1204	0.155147
SMC1A	-0.45293	0.53639
YWHAZ	0.210818	0.12897
FLG2	0.682473	0.34226
MYH14	-3.94636	0.296754
PGAM5	-0.20034	0.799363
ATPIF1	3.8481	0.264341
SLC25A1	1.78195	0.430613
RPL17;RPL17-C18orf32;RPL17;RPL17;RPL17	-0.1775	0.375213
DDX50	0.18755	0.272491
PSPC1	-0.04642	0.030633
ATP5O	-0.17148	0.158333
KHDRBS1	-0.15311	0.354386
SHTN1	0.113217	0.184883
HNRNPD	0.730656	0.591366
U2SURP	0.33904	1.11744
SH3BGRL2	0.062428	0.035924
PCBP2	0.100323	0.320426
ZNF326	0.384929	0.270138
EBNA1BP2	0.967799	0.719939
HIST1H2BD;HIST2H2BF;HIST1H2BH;HIST1H2BN;HIST1H2BM;HIST1H2BN	-0.54986	0.197945
AP3S1	-0.35674	0.511703
DDOST	-0.01021	0.011689
XPO1	-0.02865	0.03697
QARS	-0.37411	0.375777
EPM2AIP1	0.33313	0.01965
ATP5C1	-0.39198	0.476029
NKRF	-0.5163	1.07471
SRP14	1.03466	0.632854
RPL7	-0.06634	0.047439
ABCF2	0.090907	0.111689
HNRNPAB	0.313429	0.194288
AFDN	-0.39005	1.36924
CASP8AP2	-4.19979	0.400879
NDUFB4	-0.25148	0.097749
DHX30	-0.35023	0.252346
RBM25	0.214381	0.254272
RPL31	0.089561	0.080324
SAFB2	-2.24853	0.238623
EIF1	-4.83021	0.484729
IRAK1	0.878871	0.556359
SLC25A10	-0.17032	0.357412
SEC13	-0.2479	0.458053
NDUFS1	0.278298	0.312664
SARS2	-0.12424	0.094998
CD3EAP	-0.59625	0.332767
ANKHD1	-0.26488	0.370275
ARPC1A	4.70162	0.425137
PSMC2	0.090151	0.112977
PGRMC1	-0.01327	0.02703
UBE2I	0.575836	0.401377
STT3A	0.021842	0.036372
SSR4	0.046158	0.051084
RPL15	-0.20571	0.315919
PURA	-0.35797	0.30898
MSH2	0.12708	0.445404
HNRNPDL	0.640123	0.707805
TARDBP	-0.22847	0.496206
ELAVL1	0.512617	0.280873
ABCF1	-0.02389	0.031737
TTC28	-0.32152	0.165522
NDUFS5	-0.88126	0.195006
ZYX	-1.00852	0.657519
SBSN	0.175663	0.013978
IMPDH2	0.096794	0.139564
NUP153	-0.33053	0.657454
RAB21	-0.38726	0.339041
OCIAD2	-0.03923	0.026214
MRPL57	-3.09579	0.20898
PRPF19	-0.02657	0.089976
TACO1	-0.8511	1.53901
HSPH1	0.056777	0.170938
TIMM8A	-4.87409	0.321243
RBMS1	-0.36508	0.01973
DPM1	-0.03052	0.038982
THYN1	-3.07831	0.283243
SAMHD1	0.054484	0.083866
MCRIP1	-3.20502	0.399173
HMGB1	0.229404	0.400712
DAZAP1	-0.40622	1.91475
TFAM	-0.26041	0.370976
VAPA	0.165946	0.338556
AHNAK2	-0.03497	0.016346
NOP10	4.37986	0.424326
PFKP	-0.69341	0.481487
FHOD1	3.63911	0.393706
HELZ	2.35196	0.582001
KRT3	0.886037	2.71171
KRT6A	0.711412	0.03567
SEC61A1	0.345563	0.248749
SUMO1	-0.32821	0.339966
PLOD1	-0.42281	0.089031
CSDE1	-0.02426	0.028451
TXNRD1	6.81925	0.721323
CPSF2	0.424932	0.297742
SNRPD3	0.925613	0.430731
VBP1	0.309831	0.382725
LETM1	0.159089	0.125101
PDIA3	-0.10259	0.088098
HK1	0.310999	0.314056
USP7	0.245429	0.387505
GPX1	0.083555	0.162026
NUDC	0.131261	0.736608
G3BP2	0.457352	0.390156
PIN4	0.29186	0.20862
0	0.710939	0.673145
RPL5	-0.23468	0.48896
DSTN	-0.48581	0.335666
ESYT2	-0.24238	0.229243
H3F3B;H3F3A	-5.05798	0.601676
HSP90B1	-0.14604	0.19246
WNK1	0.090809	0.092238
TMEM209	-0.72264	0.514073
RPS13	0.329687	0.366898
PCNA	0.023175	0.028477
MTPAP	-0.40734	1.60476
KIF2A	-0.08729	0.108786
AAAS	-0.11815	0.082496
TMA16	-5.38477	0.657145
RECQL	0.183463	0.140398
PRPF40A	-0.44293	0.801454
IMMT	0.307291	0.857078
FAU	0.814986	0.418238
TRAPPC3	-0.25049	0.278707
SLC25A24	-0.0065	0.016672
NSUN2	-0.3819	0.543417
WNK2	0.343301	0.597455
NAP1L4	0.121992	0.152033
EEF1D	-0.74879	0.468585
SEC61B	4.74854	0.433622
PIP	8.93665	2.95163
NOP2	-0.38593	0.443109
YBX3	0.790746	1.4125
PPP2CA	0.131153	0.255792
AFG3L2	0.278955	0.187423
PSMD10	-4.36508	0.371028
EIF3D	0.000455	0.000799
THOC7	-3.20879	0.341024
NUFIP2	-0.0646	0.047443
EWSR1	3.90201	0.414173
AGK	-1.26157	0.933418
ARFGAP3	-0.57777	0.03548
LSM8	-3.77	0.355032
RBM3	0.131361	0.099071
MSI1	4.23723	0.329729
CSRP2	4.05438	0.433677
FHL2	0.259301	0.097964
TRMT112	-0.80648	0.324634
CS	-0.00434	0.00333
PEX14	0.005387	0.004574
U2AF1L5;U2AF1	-0.31636	0.19127
RTCB	0.138427	0.312767
UBE2M	-0.43226	0.344279
PDLIM1	-0.07546	0.053201
THOC6	-0.91894	0.386695
RPAP3	-0.39389	0.276804
EIF3K	0.007018	0.009409
SF3B2	-0.08915	0.173831
PCNT	-0.17526	0.153127
NOC2L	-0.47751	0.843135
GSTO1	-2.43616	0.712077
ABCD3	-0.09245	0.22782
AHCYL2	0.591296	0.747146
RPL36AL	3.26773	0.462557
DNAJB1	0.154031	0.262348
MAGOHB	0.007906	0.002432
MYO5C	2.08729	0.909357
PHF6	-0.02377	0.018096
NTPCR	-0.235	0.228481
PDE4DIP	-0.357	0.089934
ENY2	-4.96123	0.540564
MARS	-0.43416	0.482119
PRDX4	-0.07217	0.153458
CTPS1	0.040143	0.087301
CLNS1A	0.941757	0.295022
SLIRP	1.01456	0.3451
CDC42	-0.28952	0.413179
TOMM70	-0.18933	0.586381
EFCAB7	0.147946	0.235091
PABPC4	3.89026	0.300515
HNRNPH2	0.23409	0.431371
ADD3	0.389547	0.181435
EPB41L2	0.043893	0.112799
AP3M1	0.07589	0.131158
BAG3	0.771164	1.07579
MTCH2	-0.16945	0.307323
SRPRB	-0.56792	0.879535
FLNC	0.086688	0.132803
HCFC1	-0.10505	0.448544
G6PD	0.204355	0.538342
ALDH18A1	0.248944	1.09254
RPS28	0.037876	0.074302
HRNR	0.266946	0.347136
DRG1	-0.38817	0.183565
RRP12	-0.96102	0.634892
PDIA6	0.104009	0.16702
PPIF	0.083962	0.046717
SRSF9	0.899349	0.333961
TMED10	-0.07735	0.044734
MRPL24	0.390806	0.313271
ILF2	-0.09496	0.08886
TRIP6	-0.28411	0.909111
AGFG1	0.859038	0.490076
RAB11B	0.084148	0.080782
MACROD1	-0.53009	0.256194
PDAP1	-0.26928	0.329992
CMAS	0.653514	0.770575
HSD17B12	-0.19135	0.367467
MARC2	-0.08639	0.004511
NOS1AP	-0.535	0.170615
DDX6	0.274754	0.840981
EMD	-0.55408	0.630539
LDHB	0.046335	0.085208
LDHA	-0.04837	0.085894
EARS2	0.787918	0.047683
DHX57	0.21223	0.273022
NUP62	0.443133	0.46098
RPL26	-0.12664	0.531853
RPL37	-3.09304	0.378795
TOP3B	1.68089	0.516456
ACP1	0.452468	0.357212
GTF3C5	-0.21313	0.490513
PPP6R3	-1.04176	1.38196
CHD3	-0.64011	0.573208
ZNF598	-0.0388	0.030907
PDK3	-0.09062	0.109104
MRPS14	0.062185	0.072234
AP2A1	0.024978	0.054685
CHD4	0.393819	0.693573
EHD1	-0.44184	0.126576
HNRNPUL1	-0.06265	0.12624
HIST1H2AB;HIST3H2A	3.47082	0.315792
MAP1A	0.187327	0.058212
ASCC2	-0.22044	0.185571
HMGB2	0.032757	0.839382
AASDHPPT	1.0845	0.859447
PRKRA	0.633643	0.310943
BANF1	0.528812	0.497265
MTA1	-0.01231	0.005754
SF3A2	1.13968	1.0967
FLG	0.389583	0.850135
DDX19A	-0.16144	0.120308
MOGS	-0.36363	0.612426
PPIA	-0.07573	0.094769
IDH3G	0.048779	0.05744
KIF5C	0.127613	0.180136
UQCRQ	0.087579	0.086238
MYL6	-0.29571	0.128155
DNAJA1	0.093286	0.10634
IDH3A	-0.06888	0.13795
PSMC5	0.429444	0.353509
WASHC2C	7.53566	0.750581
CTNNA1	-0.14627	0.063555
ACOT9	-0.12292	0.185181
DAPK3	3.89205	0.287473
NDUFA13	-0.82858	0.34396
SSX2IP	-0.72768	0.350238
CALD1	0.140654	0.009342
ACTN4	0.075143	0.081067
POLR2B	0.070117	0.10508
DNM1L	0.105145	0.272325
SDHA	-0.52122	0.175909
SMCHD1	-0.19248	1.12414
ERCC6L	-0.18881	0.140329
ACTR1A	0.044094	0.088248
TBC1D15	-0.15368	0.183801
FAM98A	0.061156	0.024374
RPL38	0.277234	0.341101
TOMM5	5.47101	0.536851
PLCD3	-6.02234	0.914802
BRCC3	-0.13216	0.102819
CPSF1	-0.29514	0.698287
TSR1	-1.45734	0.217021
PRPS1	0.181591	0.216168
IPO9	0.060922	0.064626
RHOA	0.002341	0.005513
FLOT2	-0.03692	0.098085
SF3A1	0.164455	0.427434
TDRD3	1.30796	0.417388
DARS	-0.31004	0.507526
RAB27A	5.26296	0.358865
LIMD1	-1.13607	0.705247
DARS2	-0.32248	0.155333
SMC4	-0.77897	0.789552
SEC61A2	-0.32339	0.232495
UBR4	-0.10547	0.077444
GOLGB1	-0.0825	0.159259
DIS3	-0.69265	0.554944
RBM17	-1.36876	0.545785
ANP32E	-0.11704	0.099674
CALR	0.53436	0.590275
ISY1	0.026134	0.084736
NAF1	0.182481	0.010619
CCDC138	-1.12523	0.065866
DDX20	0.571427	0.740302
TCERG1	0.788663	0.320373
RPL27A	-0.18301	0.24807
KIF7	0.102467	0.045575
PRKACA	5.62673	0.677972
TKT	0.048979	0.021985
NAT10	-0.12894	0.106427
POLR1C	-0.11905	0.084814
RARS	-0.20697	0.229003
SRP72	-0.22995	0.253773
STAU1	0.174936	0.307394
CELF1	1.10994	0.817148
SUN2	3.96032	0.430307
DLAT	-0.14484	0.275078
RAB35	0.559781	1.25819
RAB32	0.157548	0.126491
NIPSNAP1	0.481263	0.48631
SEC22B	0.093825	0.10507
FAM98B	-0.60827	0.71752
C14orf166	0.009549	0.01701
HNRNPM	8.01868	0.779413
WDR18	-0.43833	0.827101
TUBB4A	-0.78008	0.978007
NUPL2	-0.0242	0.001339
MRPL23	0.265885	0.176303
AP2M1	0.077728	0.167462
PYM1	-0.20239	0.059094
PKP2	0.501048	0.619033
ARF4	-0.104	0.20984
SPG20	0.350157	0.396811
PRPF6	-0.89786	1.1676
NDUFA1	-3.42905	0.397516
RBBP6	-0.17441	0.064984
UBA5	4.48004	0.383927
COPA	0.136955	0.760569
PES1	-0.28035	1.78352
AHSA1	-0.36271	0.438486
ANKRD17	1.11515	0.740384
CAND1	0.015821	0.012494
FBL	0.072224	0.101109
SF3B1	-0.0542	0.109202
CANX	-0.11776	0.189199
ELOB	-0.38585	0.286578
MPG	-2.0649	0.156269
VPS45	0.01189	0.004043
PHF5A	0.205551	0.116416
IKBKAP	-0.1283	0.235563
STRAP	0.372985	0.399248
RAB14	0.071926	0.188442
CNOT9	-0.02305	0.028715
MYCBP2	-1.61569	0.428334
SRSF1	0.190191	0.079026
ERH	0.144613	0.110908
TGM1	7.66656	1.07008
AHCY	0.003424	0.006565
VARS	-0.16829	0.379851
GNL3	0.133473	0.200863
SKIV2L2	0.227644	0.479727
MRPS11	-0.8087	0.915401
COPE	0.372369	0.656372
DIDO1	0.134434	0.260438
NIFK	-5.40924	0.421487
COX5B	-0.0774	0.052746
RCC1	0.283431	0.131324
SCP2	-0.56491	0.18576
CAVIN1	-0.45388	0.025438
TK1	-4.6188	0.379414
FEN1	0.060931	0.355718
STRN4	-0.20762	0.085829
HMGB3	5.16615	0.53051
PAK2	-0.06931	0.058949
MAPRE1	0.94124	0.752031
BLMH	-0.37497	0.021618
HSDL2	-0.11801	0.190408
NOLC1	0.219714	0.967441
NAP1L1	-0.1048	0.069859
MRPL15	-0.08553	0.069486
CLIC1	-0.1215	0.295528
ATP5H	0.556851	0.416467
PPFIA1	0.117792	0.369691
YWHAB	-0.24928	0.4036
FLII	3.47369	0.478677
OXA1L	0.129689	0.006734
RAB18	-0.45694	1.80413
RPS21	0.078231	0.076722
LARS	0.06213	0.059851
SMC3	-0.44928	1.01781
RAC3	-4.17796	0.418662
DLG5	0.015286	0.007146
OFD1	-1.46343	0.123759
TMPO	-0.16596	0.149263
RPLP2	-0.46582	0.307664
WIPI2	0.045799	0.040987
ATP5L	0.356966	1.61881
SMARCB1	0.539432	0.471801
STIP1	-0.37898	0.317593
PSMD12	-0.53572	0.586251
LRCH2	0.094683	0.192234
CSTF2	0.000783	0.000406
POTEJ	-8.40283	0.891055
LGALS7	8.75084	0.945713
THOC5	1.27713	0.35482
EIF1AX	-0.25685	0.223816
LSG1	-0.08871	0.040236
XAB2	-0.03171	0.018131
HACD3	0.040041	0.021851
MRPS23	-4.45457	0.277309
SRP68	-0.02445	0.017493
COX7A2	1.13296	1.45325
CSTF3	-4.19821	0.349815
CRTC3	0.203856	0.344782
NBAS	0.380208	0.268221
PRKCI	4.0413	0.35608
CHD1	0.135642	0.251982
TSFM	-0.74241	0.632689
NMT1	-0.70995	0.477801
AAK1	0.492973	0.1352
S100A9	-0.08327	0.015178
EIF3E	-0.20664	0.360376
NEK9	-0.2618	0.421096
DUSP3	-0.11956	0.041603
TROVE2	0.320416	0.557764
CAP1	-0.21934	0.497744
CDC37	0.009108	0.009802
NDUFA4	-1.74376	3.50255
PRKAR1A	3.1869	0.307555
TNRC6A	-0.5853	0.034366
PRPF4	-0.11816	0.322942
EIF3F	0.043163	0.109815
RPS26	0.334731	0.247501
CTNNB1	0.247951	0.064362
CYB5R3	0.059316	0.046417
CSNK2A2	0.466806	0.328532
SUCLG1	-0.28585	0.264663
TUBA1A	-1.03362	0.634827
ZNF207	0.2042	0.142184
ZBTB33	-4.11125	0.640368
ELOC	0.274532	0.203712
MED23	0.485882	0.588594
COMT	-0.94067	1.93179
SRPRA	-0.07636	0.076409
RBM28	0.407913	0.22644
SEPT7	0.47295	0.468704
FSD1	0.011495	0.020954
EIF5B	0.018411	0.033076
ATAD3B	-0.27353	0.162923
GSPT2	0.178073	0.228066
TOMM34	0.051022	0.002701
HNRNPUL2	5.9148	0.680362
TBL2	-1.0728	0.992312
LPCAT1	0.142647	0.254123
AIMP2	-0.13415	0.342821
MIF	-0.74826	0.501784
SNU13	0.740348	0.903728
NOL10	-3.69678	0.363973
S100A8	4.57834	0.420104
PPP1CA	-0.37928	0.444658
CPT1A	-0.70409	0.8396
DIMT1	-4.15047	0.360375
ZCCHC10	3.39582	0.449359
CNOT10	1.24369	0.378821
SPTLC1	-0.30023	0.279536
LMF2	4.79304	0.50046
GTPBP1	0.069358	0.161484
NDUFA10	-0.2821	0.699223
TMEM43	-0.92564	0.242439
AP2B1	-0.28378	0.288503
HADH	0.16356	0.172751
DHCR7	-2.11875	1.45654
ALYREF	0.172189	0.236102
HAT1	0.320105	0.283604
PDLIM7	4.15962	0.453542
PRPF4B	0.00162	0.000886
TP53BP2	-0.97849	0.49616
CAPRIN1	0.458307	0.676116
CTSB	2.88862	0.216234
TMEM11	0.082533	0.269112
ARHGEF7	-0.04283	0.072709
PSMD4	-0.06441	0.092029
SDHB	-0.55556	0.603814
RAB38	4.5542	0.367637
DST	0.332106	0.228371
NDC1	-0.27143	0.257964
COG6	-3.25793	0.318098
SLC25A19	-0.22349	0.076995
RPN2	0.2364	1.42958
IARS	0.015775	0.030296
CD59	-4.24873	0.315057
MPC2	3.20117	0.283759
SET	0.307083	0.161571
PYCR1	-0.24013	0.331505
HMGN2	7.07423	0.91487
FKBP15	-0.41179	0.249889
GANAB	-0.08763	1.27944
PDCD5	0.416749	0.244486
HSPB8	0.302409	0.215599
PTPMT1	-0.61179	0.99292
ARHGEF12	-0.40165	0.265889
CCP110	2.38157	0.424382
AGO2	-0.41613	0.225161
MRPL12	-0.10842	0.093938
FDXR	0.155454	0.613935
VDAC2	0.275773	0.146946
CPSF3	-0.5261	0.455226
POLR2A	-0.38852	1.11906
MRPL33	-3.44152	0.222989
RPS5	-0.2676	0.416627
SBDS	0.606829	0.389372
COA3	0.292012	0.167731
LBR	0.245424	0.229166
IK	-3.40095	0.356833
LMO7	-3.54827	0.372808
PARD3	-0.46241	1.35212
GIPC1	-0.34326	0.020712
SAR1A	0.382739	0.329232
MTHFD2	2.4382	0.195089
FKBP2	-4.49011	0.442332
HELZ2	3.07461	0.202447
hCG_1984214	-0.24991	0.087087
RAB5C	0.425849	0.931396
AARS2	-0.24642	0.426364
COPB1	-0.2429	0.302174
H1F0	-0.5297	0.30484
KRT33A	6.33754	0.516074
CPNE1	0.003425	0.010522
CPNE3	0.23122	0.75042
TIPRL	0.247691	0.516797
TPP1	-0.22955	0.011623
QKI	-0.45559	0.382234
APOBEC3C	0.409875	0.395444
CMTR1	0.528653	0.672632
COX6C	0.082337	0.122449
FAM3C	-5.148	0.594731
NAA35	2.15674	0.179433
DDX52	-0.29807	0.276588
PPP2R3C	0.064944	0.106606
ELOVL1	-5.30403	0.50171
MYO1C	0.096922	0.005103
SKIV2L	0.075479	0.058015
SF3A3	0.414047	0.276983
PALM	4.00553	0.417586
NDUFS2	0.005915	0.006853
UBAC2	-0.40462	0.159015
CCDC61	-7.16015	0.744562
PGM3	-0.16273	0.077908
RAB1B	0.043591	0.035433
MYEF2	1.01835	0.593486
NDUFA9	-0.17226	0.2533
CDIPT	-0.12749	0.121636
ARPC2	-0.0284	0.032018
LUC7L3	-0.63647	0.472744
BCR	0.343404	0.070565
ARF1	0.119007	0.178494
WTAP	-0.04271	0.008879
MCAT	-9.00756	0.990011
SNRPN;SNRPB;SNRPN	0.365346	0.891381
SF3B5	-0.30053	0.390124
CAMK2D	0.152742	0.23407
CCT6B	-0.08247	0.037247
CSTB	-0.63305	0.217831
RAB34	-0.47619	0.210862
AKAP9	-0.01586	0.038096
AFF4	0.500819	0.036491
RRAS2	-0.02992	0.074703
ORMDL3	-0.0749	0.004703
TJP2	0.121308	0.082653
RINT1	7.10757	0.872379
RBM8A	4.87941	0.493784
RBFOX2	1.34255	0.444162
SNRNP200	0.014371	0.026331
TCEA1	-0.05076	0.026545
UQCRC1	-0.52171	0.788987
GTF3C1	-0.29383	0.608946
NOSIP	0.056049	0.012807
COX6B1	-0.23274	0.161528
DERL1	-0.505	0.580349
NSF	-0.42684	0.505922
DBNL	0.106584	0.062456
CWF19L1	4.40872	0.343737
MMGT1	7.82878	0.929546
RHOT2	0.067703	0.212007
AGPS	-0.4939	0.259743
LRCH1	0.294121	0.207184
ACSL3	-0.13481	0.179767
CSTF1	-1.11179	0.792406
SUGT1	0.165893	0.078201
NCOA5	-2.03682	0.15721
USP9X	-0.47354	0.489647
SNRPD2	0.022691	0.014833
BABAM2	-0.3809	0.324555
STUB1	-0.21785	0.56483
S100A11	-4.51711	0.385646
CNP	-0.43384	0.89122
CHERP	0.117279	0.326487
ARHGAP35	0.182386	0.434857
LUC7L	-0.51106	0.946495
SRSF10	8.85335	0.907558
NOP9	3.2742	0.453317
TES	0.056064	0.061727
YBEY	7.76398	0.892721
TIMM23	-0.15882	0.172682
API5	0.280143	0.174271
FLNA	0.399816	1.00143
ARPC3	0.515073	0.270362
NDUFA8	0.119668	0.040915
RPL39;RPL39P5	-4.83996	0.454934
SNRPC	0.513454	0.273286
PSMD6	0.029358	0.025534
PQBP1	7.23234	1.07987
SRP9	-0.79185	0.30574
SRSF5	-0.07851	0.016492
SFXN1	-0.35556	0.584242
RAB5B	0.105231	0.064773
SH3GL1	-0.00654	0.006619
CAPZB	-0.22833	0.100756
PRPF38B	0.068064	0.02957
NUP43	0.206515	0.103308
CLN6	4.77916	0.414863
UCHL1	0.046708	0.055299
MOB4	-0.30697	0.159493
TOMM22	0.430041	0.247012
VPS36	2.58836	0.150355
IPO5	-0.12631	0.226345
UBA52	0.192907	0.314776
PTPN1	-0.03872	0.055343
MAIP1	-0.21008	0.252191
HAUS5	-0.14966	0.156473
TMED9	0.359985	0.019072
RER1	-0.28517	0.191216
SPRR2D	3.50785	0.334279
LOR	0.239194	0.412321
TP53	-0.04721	0.043434
TIA1	0.010482	0.000613
TLN2	0.004015	0.002879
DLG1	0.251109	0.014089
SURF4	0.238842	0.20916
MRPS9	-0.11418	0.182913
PRPF31	0.026149	0.029613
MYO6	-0.32982	0.310134
CHMP2A	-0.17881	0.039423
METAP1	-2.50528	0.221383
CDC5L	-0.28213	0.793958
C19orf47	0.569442	0.045175
FIP1L1	-0.3931	1.15351
BRIX1	-0.02349	0.028801
ARCN1	-0.04521	0.037918
NKIRAS2	4.42011	0.327643
ADD2	4.21779	0.423805
HMGA2	0.101919	0.324893
YTHDF2	0.611155	0.385906
IGBP1	-0.2522	0.141197
SEC23IP	-0.16382	0.093394
ACLY	-0.047	0.057796
DYNC1I2	0.599064	0.038581
NCBP2	7.90504	0.963388
PDIA3	-1.14454	0.070563
SLC25A22	-0.75854	1.2375
HIST1H1C	-0.2141	0.824589
CKMT1A	0.624772	0.279462
MAP4K4	-0.11477	0.209529
SEH1L	0.065329	0.0869
CPSF4	-1.28069	0.856746
SLAIN2	-0.04909	0.038829
CYFIP1	-0.40981	0.382894
CIRBP	-0.27637	0.244077
GNG5	-2.72785	0.343017
SH3KBP1	-0.20686	0.093546
S100A7	4.10511	0.453975
HPRT1	-0.294	0.257736
EEF1B2	0.51398	0.583231
TMED1	0.240029	1.07219
DDX18	0.048214	0.087743
KRT77	0.350163	0.158527
RAP1B	-0.84085	0.574108
ABR	-0.05649	0.022806
KRT80	5.68029	0.65593
COPG1	-0.24043	0.415021
PPME1	-0.61995	1.17846
SFXN4	-0.00983	0.004525
SIN3A	-0.22527	0.279732
KRT78	0.873243	0.380111
CEP97	-0.16035	0.076335
TSC2	-3.77444	0.276384
RFC1	-0.61568	0.319211
DVL2	-0.50121	0.828264
RNH1	0.074223	0.311229
TPI1	0.092507	0.03669
DMTN	1.28863	0.40606
POLR1A	-0.45397	0.209315
PDLIM5	-0.22493	0.150769
TMEM41B	-10.4947	5.03333
MCM3AP	-0.79968	0.553242
JPT1	0.99719	0.333188
DCD	1.73349	0.568819
RAB13	-0.90475	1.22873
RBM15	0.140913	0.143117
DNM2	-0.29489	0.701297
SRPK1	0.811745	0.194854
MRPL30	0.407958	0.196266
ZFYVE16	0.091494	0.11881
PAK1	0.081599	0.152174
KRT19	0.302059	2.05584
CYFIP2	-0.15416	0.188515
MYO5B	0.145885	0.043264
TOM1L2	2.30618	0.429526
AGO3	2.30694	0.234382
LMNA	4.52936	0.426659
OTUD4	-1.1264	0.297629
ANKRD28	0.248363	0.501783
TOE1	-3.53855	0.400622
SRP54	0.119046	0.105175
PTGES3	0.149952	0.137022
HAUS8	-0.58986	0.239801
MAP1LC3B2;MAP1LC3B;MAP1LC3B	3.92841	0.442452
XP32	2.62909	0.989936
NME1-NME2	-0.28781	0.433262
MRPL53	0.080263	0.063406
WASL	-0.20784	0.290292
UTP18	-3.52073	0.935834
TPM4	-0.23975	0.386591
MRPS6	-0.97242	0.674461
HADHA	0.199124	0.237431
SAMM50	0.12889	0.158492
PIN1	0.780707	0.544905
MIB1	-0.37994	0.903491
KLC1	-0.31343	0.395945
DHRS2	-0.38055	0.306997
SEC24C	0.065469	0.098903
LLPH	1.71932	0.754153
TNPO1	0.115181	0.254506
SMARCC2	-0.02762	0.089663
LYN	-0.25659	1.01563
CASP14	2.36211	0.576221
RALY	0.200098	0.140765
MAP7D1	0.205595	0.09762
RRP1B	-0.50811	1.31976
PAWR	0.216518	0.458953
EBP	-0.10211	0.081012
KPNA1	-0.26977	0.083829
UPF3B	0.334116	0.508826
TIMM50	0.76875	1.06956
PGD	-0.38816	0.485121
AIMP1	0.405898	0.473928
CSRP1	10.604	1.21072
IGF2R	-0.76584	0.506399
NHP2	-3.86437	0.379582
RBM4	-0.12521	0.18889
DECR1	0.135407	0.095518
SUMO2	-0.06444	0.057593
DDRGK1	4.31397	0.430701
ZNF622	0.032426	0.016925
EIF2A	4.46047	0.500492
ZCCHC17	-0.81484	1.59261
YWHAG	0.728171	0.468677
DNAJB6	4.23662	0.295333
LAS1L	0.661754	1.20465
PLRG1	-3.74584	0.343983
STOM	-0.60657	0.087343
PFKL	0.182362	0.119134
GPC4	-0.00288	0.003576
PARS2	-0.75235	0.049855
EPS15L1	0.00876	0.007493
H2AFZ;H2AFV	-0.82895	0.181005
DDX28	-8.27817	2.73987
NES	-0.35594	1.23938
MAGED1	-0.33329	0.474143
PSMD2	0.13733	0.228474
SSBP1	-6.23821	0.937846
ATP6V1A	-0.11023	0.234335
PSMC3	-0.11195	0.319542
MBNL1	2.75034	0.253749
RCN2	4.39061	0.37465
HERC2	0.470202	0.434829
ECH1	-0.27667	0.207145
KIAA1468	-3.74331	0.386207
MTHFD1L	0.345875	0.252978
PRSS3	-0.73231	0.037538
SERPINB4	-4.33672	0.404054
EXOSC9	1.53086	0.685272
AP2S1	5.04503	0.540384
ZC3H14	-0.27751	0.252697
ADSL	-0.35834	0.382391
PSMD1	0.155232	0.050639
CKB	-0.24887	0.090632
CAMSAP3	0.162643	0.526762
FMR1	-0.47157	0.458216
DDX39A	-0.26624	0.238879
MRPS26	-0.04827	0.018626
GIT2	0.740086	0.338296
RALGAPB	0.254354	0.605301
PIBF1	-5.15245	0.507584
IBA57	-5.11343	0.523051
UBTF	-2.90497	0.38643
AKAP2	-0.86636	0.336061
L1RE1	-2.82099	0.287794
CRKL	-0.67508	0.541664
EPB41L5	0.060393	0.095927
MAGT1	1.05865	0.574387
ARFGAP2	-0.7749	0.153847
CTSD	0.744483	0.481682
ILKAP	-0.68382	0.456602
PSMB6	-0.61067	1.09254
COG7	-3.63673	0.344472
MGST2	-9.06715	0.948717
PARK7	-0.01103	0.021047
PFKM	0.148835	0.177134
APPL2	2.87529	0.222606
GSN	-0.39356	0.250129
SUGP2	0.170547	0.169753
MT-CO2	0.204139	0.388972
EIF2S1	-0.03971	0.047693
NIP7	-0.101	0.005719
CHMP1A	-3.76202	0.316406
MRPL13	1.51557	0.361571
PDE12	-0.13129	0.091096
CALU	-0.03956	0.040375
CBX3	0.502141	0.238749
SMG9	8.99831	1.02974
POLR1E	1.14907	0.454096
LARP1B	4.47567	0.334796
COX5A	0.280134	0.093743
ATP6V1B2	-0.2037	0.173857
ACADSB	-0.31528	0.849609
SNRPD1	-0.05791	0.107764
USMG5	1.11695	1.4423
SFXN2	-0.53599	0.653706
ATP5F1	-0.87169	0.165304
TRA2A	4.92075	0.329175
GPX4	1.10561	0.060186
DHRS7B	0.098378	0.044818
DHX36	-0.51279	0.541521
EXOSC2	0.242842	0.382285
SMU1	-2.03121	0.211345
CNIH4	0.011454	0.014672
RPL10	3.8463	0.284427
MGST3	5.11707	0.437727
HSPA4L	-0.03884	0.058922
DHX16	0.945515	0.395467
NOP16	-7.4529	0.950737
DYNLL2	0.234816	0.548562
VDAC1	0.280923	0.241322
NAA10	-0.17393	0.260414
DENR	-0.37038	0.187764
CYC1	0.221797	0.192619
CDK9	0.006965	0.007061
DNAJC2	-4.03267	0.422733
AP2A2	-0.16054	0.173541
TPM1	0.268451	1.23753
FAM136A	0.183656	0.009584
RALA	3.86318	0.262088
RAB10	-0.81859	0.343703
RANBP10	-3.46596	0.231852
LEMD2	-8.14836	1.00653
TAOK1	-0.51779	0.172229
KIFC1	0.24017	0.344694
TCF25	0.538875	0.35726
GCDH	-0.60397	0.425676
VAPB	-0.71144	0.864932
KIAA1524	-0.65293	0.755825
VCL	-0.02011	0.017581
WARS	0.080292	0.115161
TRIM25	0.061933	0.089882
RFC5	-0.27283	0.309579
DLD	-0.12765	0.153678
PLEKHA5	5.36889	0.548363
NRBF2	4.26141	0.410855
SLK	-0.37545	0.296903
LRRFIP1	-1.31328	1.05757
PSME3	0.201628	0.13302
SART3	0.713366	0.683558
WDR5	-0.48197	1.64594
SARNP	-0.39757	0.674987
EEF1D	-0.62868	0.920739
VASP	3.26603	0.43985
LEMD3	-0.40954	0.505527
PTPN23	-0.30304	0.251925
MTCH1	1.50885	0.373536
XPO7	-0.29722	0.372582
KPNA4	-0.37016	0.699251
GNAI3	-0.43927	1.00752
FARSB	-0.08263	0.121809
CEP85	-2.3761	0.201062
YTHDC1	0.921078	0.058544
RAB7A	0.148771	0.109258
CHMP4B	-0.8	0.538908
NCAPG	-0.18298	0.279552
ARHGEF2	0.447836	0.335964
USP39	-0.24229	1.07186
NASP	0.104445	0.159267
MRPS12	-0.97696	0.966373
SNRNP70	0.167867	0.1269
WIPF2	-0.39639	0.069654
MRPS34	-0.85164	1.91145
PDHA1	0.661848	0.524543
DIAPH3	1.58232	0.304769
RBM12	0.010313	0.014542
MT-CO3	-7.22137	1.0656
RAPH1	4.47329	0.44554
LPP	3.21373	0.328255
KIF21A	3.77832	0.364165
GAR1	-0.33862	0.251325
DNAJB11	-2.21386	0.834009
SLC3A2	-0.1097	0.036271
MAP2K4	-7.73838	1.05666
TSPO	-0.15026	0.165959
MAT2A	0.421498	0.488546
SRGAP2	-0.83305	0.985909
YWHAH	0.787723	0.454474
GLO1	2.2332	0.915574
EIF4G1	-3.98693	0.300728
SNRPA1	0.707	0.297457
DUS3L	-5.95952	0.915104
DSG2	1.39666	0.478761
COPB2	-0.01101	0.012009
BCAS3	-4.39236	0.309831
DCAF7	0.182628	0.282188
PCBP2	-0.36679	0.115331
COG5	3.53852	0.309384
RHOC	-0.12041	0.173268
CTNND1	-0.04718	0.091181
WASHC4	3.63034	0.309043
SEC23A	0.125605	0.071429
SCYL1	0.078997	0.095844
PLP2	-2.54795	0.414261
SMARCE1	-0.21685	0.413586
BMS1	1.15132	0.508696
SLC25A12	0.154621	0.156781
GNAI1	-0.20363	0.327515
ROCK2	-0.40659	0.304624
TRIM56	2.85186	0.234565
MT-ATP8	-0.70684	0.587972
NAA50	0.014012	0.000836
PALLD	0.817342	0.51782
HAX1	0.287487	0.165943
RAF1	-0.25489	0.136863
ARAF	-1.50536	0.32241
EIF2B1	-0.99525	2.00523
TUBGCP2	-0.6738	0.745207
SBF1	-0.43208	0.368335
GLUD1	0.381004	0.457336
PFDN2	-0.33374	0.139785
TTF2	0.957319	2.2473
WASHC5	6.13902	0.642013
DVL3	0.857972	0.05016
SPATA5	1.05242	0.152069
RICTOR	-3.033	0.241583
SNAP23	-0.37727	0.027024
REXO4	-0.26435	0.407974
DDX46	0.286026	0.819136
DIS3L	1.68789	0.110483
TUBB2B	-0.17755	0.06667
LSM4	1.43898	0.591541
AKAP8L	-0.10124	0.118621
PHACTR4	0.200526	0.408422
EXOSC6	0.432024	0.374321
PUM2	0.215537	0.016889
PICALM	0.222321	0.063525
ITCH	3.47135	0.241043
CHORDC1	0.381241	0.744865
PPFIBP1	3.28861	0.240331
TUBGCP3	-0.1292	0.097148
GSK3A	3.79417	0.358603
BRD4	-5.12978	0.481478
DIAPH1	0.080529	0.079149
HMGA1	4.58581	0.426606
TBCB	0.081619	0.036239
ALDH5A1	-0.22929	0.202803
VPS8	2.17757	1.66524
EXOSC1	-1.1001	1.03614
MDN1	-0.5101	0.366216
EXOC2	0.070747	0.027853
ATP6V0A1	1.82273	0.523542
PKN2	0.082336	0.135765
CLASP1	7.09555	0.9755
PBDC1	0.612628	0.032814
UBE2N	-0.59077	0.541432
NELFA	-3.63533	0.423659
MRPL35	0.224874	0.435796
MRPS7	0.030404	0.001591
GEMIN4	-0.19447	0.19448
SARS	-0.89835	0.543991
DGCR8	8.74537	1.01445
XRCC1	1.72081	1.05169
ANP32A	0.140438	0.089444
TRIM33	-0.19133	0.28148
EIF2B3	-0.26656	0.312809
SMAP1	-2.42205	0.31653
ARMCX3	0.314888	0.36898
CISD2	0.30387	0.016206
RASSF7	3.84361	0.284983
TRIOBP	0.117875	0.208604
TEX10	-1.76487	0.860335
NDUFAF3	-12.4651	4.93691
BST2	0.389134	0.82766
PBRM1	-0.14448	0.268337
DPY19L1	4.57205	0.483451
SH3BP1	-5.10324	0.472043
RNMT	4.12493	0.288836
RBM27	-0.48712	0.616297
FSCN1	0.330575	0.360395
SCO1	-4.00431	0.393614
DBR1	4.47554	0.443102
ATP6V0D1	-0.10648	0.0967
DHX35	-0.01759	0.008819
HAUS2	4.37412	0.460048
MGMT	-4.12543	0.388241
GRB2	-0.09317	0.7338
KCTD12	-0.05493	0.022846
PELO	-0.49073	0.450056
RAB8A	-1.35235	0.422886
OSTC	0.509931	0.0263
C16orf70	-4.12437	0.367564
HMMR	0.083446	0.016597
NME4	-0.58895	0.312063
ARF5	-0.22862	0.336682
FAM168A	0.306604	0.683431
MICAL3	-3.51715	0.432869
ATG5	3.98018	0.315172
MEPCE	-1.4246	0.687339
CEP55	-3.39929	0.206221
GRSF1	0.876593	0.530516
UNK	-0.76257	1.44489
MRPS35	-0.07891	0.103691
ACSL1	0.039091	0.110555
CASP3	0.844376	0.505596
ITPR1	-0.25377	0.338037
DDX42	0.460031	0.266168
DOCK6	-0.06311	0.093193
METAP2	0.532003	0.33353
SF3B6	-0.01155	0.007792
UACA	-0.43695	0.176052
SQSTM1	-0.25303	0.405153
GPATCH8	4.0997	0.413825
NEURL4	8.46613	1.16428
EIF6	-0.10997	0.057553
SMN2;SMN1;SMN1	-0.85175	0.793976
SLC25A21	-6.06224	0.719192
SLC12A4	-3.43202	0.342056
EIF3L	-0.03972	0.077318
SPTBN2	-0.35138	0.717262
CERS2	8.15059	0.84302
BRK1	-1.35013	0.492238
CDK4	0.059138	0.049638
MARC1	3.41262	0.482282
CDC73	0.004884	0.003991
SFN	-6.40694	0.695827
PTMA	0.181438	0.128458
PTCD3	-0.3234	0.487405
TSC22D4	-0.16572	0.043751
CCDC6	-0.87029	0.323232
SPATS2	2.46766	0.174875
SMNDC1	4.33114	0.322809
CHCHD1	0.633092	0.034572
CDV3	3.28178	0.314327
GEMIN5	0.070861	0.09057
DIAPH2	0.644323	0.842862
MRPL22	0.154285	0.069105
PFN2	0.013871	0.022737
NUP54	-0.18532	0.566722
LTV1	-0.77817	0.785238
UBE2D2	0.275516	0.203682
TMEM214	-4.37015	0.507054
ASCC1	-6.48584	0.804328
LANCL2	-0.58483	0.182711
CDC42BPA	0.330833	0.109487
THOC3	-0.52378	0.033582
ZRANB2	-0.01482	0.006117
LAMTOR1	-0.29993	0.54789
C11orf58;SMAP	4.92674	0.329981
NDUFB6	2.91353	0.21478
TACC2	0.111591	0.060052
ZC3H11A	-0.81743	0.511071
PSMC6	0.163611	0.207024
EPB41	-0.27676	0.240646
CASK	-0.76879	0.922201
MAP2K3	-3.74239	0.386684
SPATS2L	-4.15722	0.434621
QPCTL	3.69035	0.449836
PPP1R13L	0.584473	0.038466
PKP4	5.03002	0.576637
SEPT6	0.499392	0.470096
KIF1C	0.178541	0.011474
TM7SF2	-4.62998	0.306812
ACTBL2	4.30126	0.242729
TOP2A	1.10091	0.060023
RAB9A	-0.50902	1.41628
EIF4ENIF1	-3.17025	0.283891
SAP18	-4.32563	0.421328
NF2	-1.00476	0.42342
RPF2	-2.19918	0.168859
APMAP	-1.97056	0.506284
TAB1	1.64606	0.957185
PKN1	1.44537	1.17787
FAM120C	-5.30503	0.661802
SNRPE	-4.18348	0.344608
GGA1	12.2771	4.72424
MRPL16	0.114608	0.23796
COIL	-0.05816	0.019046
PARP9	6.24885	1.22813
MAP2K1	-3.30966	0.288646
CGGBP1	3.20759	0.238935
HNRNPLL;HNRPLL;HNRNPLL	-1.20871	0.610117
EIF3G	0.025591	0.028808
NDUFS3	0.043487	0.06867
WDR92	0.267002	0.148314
SAP130	1.26379	0.494242
RNF40	-0.72214	0.863217
PAN3	-1.89219	0.345363
RHOT1	0.149895	0.305695
CDK1	0.536025	0.611116
EED	0.375575	0.187939
GNAS	-1.0573	0.774729
SMPD4	-0.64199	0.285849
ZNF638	-0.22488	0.542518
RTN3	-2.98625	0.252743
N4BP2	-6.83647	0.426647
EHD3	4.28957	0.296015
AAK1	-3.20004	0.29
PEAK1	-2.57341	0.363973
PEX5	4.36236	0.394543
MAP7	3.01679	0.259554
LSM2	-0.09347	0.005198
SLC25A3	0.408051	0.064155
SAV1	-0.28426	0.018499
ZFP91	0.780341	0.589684
MAPK3	0.083955	0.100751
MMS19	-0.56357	0.277961
EPS15	-0.14792	0.182186
RBX1	-6.05167	0.729273
CHCHD3	-0.50776	0.991538
CAST	-1.73229	0.459066
TTC4	-6.69391	0.895753
SLFN11	-0.39771	1.29835
PRPF3	-0.63565	1.8467
RCN1	0.720875	0.338443
EXOC4	-1.22117	0.697013
MPDU1	-0.02879	0.009902
PDCD10	-1.08256	0.059379
SPC24	-3.72912	0.287276
MKLN1	-4.87452	0.60525
MYO9B	4.05603	0.409736
UCKL1	-3.79714	0.297859
PAK4	0.463025	0.349357
BNIP1	6.2173	0.559139
PFDN1	5.6103	0.377352
MZT2B	0.101064	0.170721
PPP1R2	0.254721	0.171203
PYCR3	0.159383	0.097515
SNX5	0.156633	0.150639
FYCO1	-0.13483	0.045539
SHC1	-0.39369	0.31176
CTR9	-0.10826	0.131427
VPS13C	0.495561	0.169611
UFL1	0.179623	0.330562
SNX27	-0.32164	0.148224
GRK2	-5.65526	0.752108
COG3	2.43942	0.219729
AKAP12	-0.45911	0.409233
USP15	0.896788	0.319046
PPP4C	3.84479	0.360554
STRN	0.497792	0.516105
ABI1	-0.14496	0.135839
MAP7D2	1.29966	0.206668
ZMYM4	-0.63716	1.05199
HSBP1	4.74517	0.447574
NDUFB10	-1.34589	0.337695
TBC1D7	0.167119	3.05181
MTHFSD	7.5146	0.91325
CLMN	1.06468	0.069308
TACC1	3.11789	0.298896
URI1	0.208596	0.012268
HPS5	0.677036	0.045864
PCNP	0.277697	0.045903
DYNC1LI1	-0.29668	0.432207
C19orf25	-8.18784	0.93241
EHD4	2.70188	0.213968
MRPS28	-4.36733	0.269274
HECTD4	-4.27958	0.593936
VAC14	-2.34542	0.376096
WRNIP1	0.55618	0.257787
DCTN3	-0.20247	0.215755
SNTB2	-0.91249	0.603748
TMEM256-PLSCR3;TMEM256-PLSCR3;TMEM256	0.253511	0.014555
POP1	-0.12159	0.083789
HECTD3	0.149413	0.008671
PAF1	-0.16213	0.273595
FAF2	-0.08559	0.175192
STRIP1	-2.86313	0.222354
YAP1	1.43991	0.106674
ARMC6	-0.42918	0.030763
WDR54	3.92299	0.333519
PMS1	3.96944	0.344457
GAK	4.11608	0.390754
RBMXL1	4.19053	0.496228
STAT3	-0.89245	0.357353
AP1G2	-1.95315	0.113286
PPP6R2	0.522124	1.02342
VPS51	0.323282	0.111532
AKAP11	-1.65418	1.01168
PAN2	6.34985	0.831426
CDC27	-0.67018	0.554479
PACSIN2	-5.09637	1.69514
BUB1B	0.076923	0.041674
KLC4	0.257799	0.170328
USE1	3.39455	0.419508
;VKORC1;;VKORC1	3.96767	0.325646
TTC1	0.541184	0.110494
ZFYVE1	0.828547	0.0477
RPTOR	-1.38824	0.415638
ABI2	-1.32006	0.365348
WDR6	3.75209	0.446989
WDR36	1.06528	0.214664
FBLIM1	-0.13517	0.049361
EIF3M	0.094224	0.069314
GSR	-0.91683	0.051384
COG2	1.04675	0.067216
;ARHGEF18	0.24902	0.012396
GATAD2A	-0.37611	0.842991
CUL3	-0.97949	0.476265
NEK7	-0.48139	0.282429
ATP6V1E1	-1.57571	0.353922
SNX1	0.395687	0.163417
COG4	-2.48019	1.19873
DDB1	-0.19108	0.307906
CARS	-0.03586	0.020707
SCFD2	1.3719	0.439748
CARD19	-4.01814	0.422572
RAB3GAP2	0.010445	0.013996
NFAT5	4.28655	0.441917
TAGLN	0.12408	0.323133
ARMC8	-0.34699	0.046328
TFCP2	8.66043	1.08429
PAIP1	-0.57802	0.495025
PON2	-0.55928	0.589234
MICALL1	-4.71101	0.597752
LLGL1	0.690826	0.687637
NUDCD2	0.234224	0.201481
ARAP1	0.16182	0.191276
TAB2	0.537687	0.034809
MIS18A	-0.03497	0.019346
RNF214	-2.15842	0.479088
KANK2	-1.034	0.077517
VCP	0.020132	0.034225
TUBGCP6	3.68183	0.29443
DCTN1	-0.19062	0.44813
ZC3H13	-0.10314	0.062796
PDZD11	0.030754	0.08299
OGT	-0.27421	0.867067
SPATA5L1	0.583453	0.036191
WDR60	-4.02032	0.36652
SLC25A17	0.143225	0.010026
EXOSC7	4.16579	0.400898
GPHN	-0.36078	0.405985
CHMP2B	0.007327	0.000487
PREB	-0.77387	1.15496
SYMPK	0.17421	0.313875
TXLNG	-0.20409	0.043288
SNTB1	-4.20442	0.495219
RALGAPA1	6.67748	0.47544
AP1G1	3.73644	0.328382
MRPS5	0.274457	0.228306
HAUS6	-0.25441	0.828424
SNX2	-0.39654	0.751207
MIOS	-0.26774	0.028492
MON2	-0.119	0.14379
POP4	-0.9644	0.254622
TANC1	-4.71202	0.49685
STAT5B	0.828129	1.0391
RECQL5	0.038787	0.001728
DPY30	0.068206	0.021027
PTPN13	-1.0414	0.618037
TIMM13	-0.06593	0.034552
AMPD2	-0.35466	0.405539
SEPT10	-0.53707	0.131649
FNBP1L	0.401738	0.206138
HELLS	0.342077	0.433218
SNRPF	0.630346	0.200299
GFPT1	-0.02248	0.0358
ARID1A	0.629277	0.195201
LIMS1	4.84696	0.506463
NPEPPS	-0.03547	0.061376
TIMM29	1.28976	0.667365
AP1B1	-0.24296	0.525023
SMARCA2	-0.3396	0.151773
SMARCD3	-0.21987	0.109425
ILVBL	-0.31396	0.369415
[truncated: 2,919 more rows]

## Sheet: line graph
Foldchange	enriched in TurboID	enriched in SHP2WT
-15
-14
-13	0.5
-12	0.2
-11	0.333333
-10	0.4
-9	0.411765
-8	0.411765
-7	0.411765
-6	0.444444
-5	0.444444
-4	0.5
-3	0.521739
-2	0.566667
-1	0.612903
0	0.563636	0.65
1		0.631579
2		0.666667
3		0.666667
4		0.666667
5		0.666667
6		0.666667
7		0.666667
8		0.666667
9		0.666667
10		0.642857
11		0.625
12		0
13
14
15
