# Supplementary material for: Proximity-labeling proteomics reveals remodeled interactomes and altered localization of pathogenic SHP2 variants
Source: EMBO Rep. 2025 Dec 22;27(3):793–826. doi: 10.1038/s44319-025-00674-4 (PMC12894930; doi:10.1038/s44319-025-00674-4)
Supplement: Supplementary file 9 — Source data Fig. 2 [file 44319_2025_674_MOESM9_ESM.zip › Figure 2/E/SHP2 SH2 specificity matrices.xlsx]

## Sheet: Screen 1 calculations
Input	-5	-4	-3	-2	-1	1	2	3	4	5		Input	-5	-4	-3	-2	-1	1	2	3	4	5
A	47275	95401	37915	26185	92310	37347	45988	109681	25811	28471		A	0.0544322	0.109843	0.0436547	0.030149	0.106284	0.0430007	0.0529498	0.126285	0.0297184	0.0327811
C	13511	15735	12678	22333	8108	18696	20210	13158	43544	24464		C	0.0155565	0.018117	0.0145972	0.0257139	0.00933542	0.0215263	0.0232695	0.0151499	0.0501359	0.0281675
D	9244	27792	4467	5478	12017	20777	16254	23041	7152	8860		D	0.0106435	0.0319993	0.00514323	0.00630728	0.0138362	0.0239223	0.0187146	0.026529	0.0082347	0.0102013
E	23942	36574	16951	11403	56876	26914	15830	46116	9613	18726		E	0.0275667	0.0421107	0.0195171	0.0131292	0.0654861	0.0309883	0.0182264	0.0530972	0.0110683	0.0215608
F	47419	29197	12581	18291	18509	17680	30774	33859	23539	25818		F	0.054598	0.033617	0.0144856	0.02106	0.021311	0.0203565	0.0354327	0.0389847	0.0271024	0.0297264
G	46890	94612	61877	39475	75749	101726	80645	70803	83878	39935		G	0.0539889	0.108935	0.0712442	0.0454509	0.0872162	0.117126	0.0928534	0.0815214	0.0965758	0.0459805
H	3383	14524	4266	13223	4264	11836	11468	10854	7505	15174		H	0.00389517	0.0167227	0.0049118	0.0152248	0.0049095	0.0136278	0.0132041	0.0124971	0.00864114	0.0174711
I	34572	15274	13017	18767	5589	47733	46928	14799	32056	19971		I	0.039806	0.0175862	0.0149876	0.021608	0.00643508	0.054959	0.0540321	0.0170393	0.0369088	0.0229943
K	14394	17843	27063	31690	10863	36057	15396	7758	14815	29527		K	0.0165732	0.0205441	0.0311599	0.0364874	0.0125075	0.0415155	0.0177267	0.00893244	0.0170578	0.0339969
L	150181	77775	100526	104335	144278	58223	124005	112803	61773	118435		L	0.172918	0.0895489	0.115744	0.12013	0.166119	0.067037	0.142777	0.12988	0.0711244	0.136364
M	80662	20494	64145	41782	23408	51473	42121	16944	35791	36036		M	0.0928738	0.0235965	0.0738555	0.0481071	0.0269516	0.0592652	0.0484974	0.019509	0.0412092	0.0414913
N	6506	11974	5496	12987	2671	24927	17838	5085	11940	12136		N	0.00749097	0.0137867	0.00632801	0.014953	0.00307535	0.0287005	0.0205384	0.00585479	0.0137475	0.0139732
P	20560	61737	46261	74815	32477	25138	40188	54077	28594	64157		P	0.0236727	0.071083	0.0532642	0.0861408	0.0373935	0.0289435	0.0462718	0.0622634	0.0329227	0.0738693
Q	8259	17291	17651	28839	17019	15150	11117	16377	9366	36545		Q	0.00950937	0.0199086	0.0203231	0.0332048	0.0195954	0.0174435	0.0127999	0.0188562	0.0107839	0.0420773
R	43144	57872	159669	170999	34551	135557	90844	36608	199857	131324		R	0.0496758	0.0666329	0.18384	0.196886	0.0397815	0.156078	0.104596	0.0421499	0.230112	0.151204
S	81100	97615	78836	89868	61918	74295	73872	73359	110809	92968		S	0.0933781	0.112392	0.0907705	0.103473	0.0712914	0.0855421	0.085055	0.0844644	0.127584	0.107042
T	27463	40825	76782	64308	18277	55028	53039	25824	49135	55503		T	0.0316207	0.0470053	0.0884056	0.0740432	0.0210438	0.0633584	0.0610683	0.0297333	0.0565733	0.0639053
V	165097	90083	41852	25577	210576	72535	96607	161796	38155	33130		V	0.190092	0.10372	0.0481877	0.0294489	0.242454	0.0835156	0.111232	0.186289	0.0439311	0.0381454
W	35551	29704	81067	57533	32349	27078	25386	23742	65971	61079		W	0.0409332	0.0342007	0.0933392	0.0662426	0.0372461	0.0311772	0.029229	0.0273362	0.075958	0.0703254
Y	9359	16198	5420	10632	6711	10350	10010	11836	9216	16261		Y	0.0107759	0.0186501	0.0062405	0.0122415	0.00772694	0.0119168	0.0115254	0.0136278	0.0106112	0.0187227
N-SH2	-5	-4	-3	-2	-1	1	2	3	4	5		N-SH2	-5	-4	-3	-2	-1	1	2	3	4	5		N-SH2	-5	-4	-3	-2	-1	1	2	3	4	5
A	56164	119060	52658	26978	117881	68227	56226	117188	33078	32081		A	0.0538967	0.114253	0.0505321	0.0258888	0.113122	0.0654725	0.053956	0.112457	0.0317426	0.0307858		A	-0.0142635	0.0567899	0.211061	-0.21978	0.0899498	0.606528	0.0271574	-0.167311	0.0950634	-0.0905967
C	13296	16917	13110	23419	7502	20088	16659	11585	42993	21387		C	0.0127592	0.016234	0.0125807	0.0224735	0.00719913	0.019277	0.0159864	0.0111173	0.0412573	0.0205236		C	-0.285974	-0.158326	-0.214482	-0.19432	-0.374893	-0.159218	-0.54159	-0.446505	-0.281195	-0.456749
D	10072	29396	4916	5586	10680	19577	24790	21004	15346	10210		D	0.0096654	0.0282092	0.00471753	0.00536048	0.0102488	0.0187866	0.0237892	0.020156	0.0147264	0.0097978		D	-0.139071	-0.181872	-0.124644	-0.234656	-0.432988	-0.34865	0.346141	-0.396362	0.838621	-0.0582183
E	24284	40992	16431	10708	54103	25071	26344	37432	13776	20007		E	0.0233037	0.0393371	0.0157676	0.0102757	0.0519187	0.0240588	0.0252804	0.0359208	0.0132198	0.0191993		E	-0.242369	-0.0982986	-0.307773	-0.353547	-0.334934	-0.36516	0.471991	-0.563818	0.256276	-0.167361
F	57142	33419	11114	18196	16996	17519	28741	32623	36460	60749		F	0.0548352	0.0320698	0.0106653	0.0174614	0.0163098	0.0168117	0.0275807	0.0313059	0.034988	0.0582964		F	0.00625456	-0.0679742	-0.441691	-0.270335	-0.385854	-0.27602	-0.361424	-0.316473	0.368439	0.971661
G	54168	110365	76332	48215	93707	100260	75069	66253	98639	42475		G	0.0519813	0.105909	0.0732503	0.0462684	0.0899238	0.0962123	0.0720383	0.0635782	0.0946567	0.0407602		G	-0.0546712	-0.040635	0.0400621	0.0257202	0.0441074	-0.283765	-0.36619	-0.358647	-0.0289569	-0.173862
H	5753	19766	4931	15961	8906	11649	13325	9998	10811	25226		H	0.00552075	0.018968	0.00473192	0.0153166	0.00854644	0.0111787	0.012787	0.00959436	0.0103745	0.0242076		H	0.50318	0.18176	-0.0538263	0.00867891	0.799748	-0.285798	-0.0463009	-0.381338	0.263753	0.470487
I	38755	16447	15603	28407	5937	57578	58600	21047	32387	22472		I	0.0371905	0.015783	0.0149731	0.0272601	0.00569731	0.0552534	0.0562342	0.0201973	0.0310795	0.0215647		I	-0.0980533	-0.156076	-0.00139615	0.335226	-0.175679	0.00770806	0.0576291	0.245292	-0.248002	-0.0926006
K	17349	20830	35956	32069	13805	31366	18544	5664	17066	26178		K	0.0166486	0.019989	0.0345044	0.0307743	0.0132477	0.0300997	0.0177953	0.00543533	0.016377	0.0251211		K	0.00655321	-0.039518	0.147088	-0.245671	0.0829457	-0.4639	0.00557429	-0.716686	-0.0587563	-0.436503
L	188236	83736	127840	156474	152341	70767	163441	217812	68987	130052		L	0.180637	0.0803554	0.122679	0.150157	0.146191	0.06791	0.156842	0.209018	0.0662018	0.124801		L	0.0630085	-0.156281	0.083948	0.321877	-0.18437	0.018665	0.135549	0.686455	-0.103474	-0.12783
M	90791	23146	68564	49192	27173	57986	46580	20649	43423	38817		M	0.0871258	0.0222115	0.0657959	0.047206	0.026076	0.055645	0.0446994	0.0198153	0.0416699	0.0372499		M	-0.0921716	-0.0872613	-0.166708	-0.0272804	-0.0476504	-0.0909338	-0.117652	0.0224748	0.0160399	-0.155573
N	7643	15180	6282	15788	4858	22576	22768	4946	15935	13364		N	0.00733445	0.0145671	0.00602838	0.0151506	0.00466187	0.0216646	0.0218488	0.00474632	0.0152917	0.0128245		N	-0.0304635	0.079444	-0.0699807	0.0189376	0.60016	-0.405742	0.0892311	-0.302808	0.153574	-0.123764
P	33805	90798	76570	97436	38997	19094	42964	93139	28490	70320		P	0.0324403	0.0871323	0.0734787	0.0935023	0.0374226	0.0183231	0.0412294	0.0893787	0.0273398	0.067481		P	0.454565	0.293703	0.46416	0.118305	0.00112217	-0.659573	-0.166459	0.521548	-0.268079	-0.130494
Q	13113	21699	22705	38161	28109	17524	18145	14726	13045	39376		Q	0.0125836	0.020823	0.0217883	0.0366203	0.0269742	0.0168165	0.0174124	0.0141315	0.0125183	0.0377863		Q	0.404127	0.0647846	0.100438	0.141255	0.461063	-0.0528083	0.443982	-0.416128	0.215169	-0.15518
R	55707	66713	192774	189616	46734	118183	96687	28106	202852	110498		R	0.0534581	0.0640196	0.184991	0.181961	0.0448472	0.113412	0.0927835	0.0269713	0.194662	0.106037		R	0.105867	-0.0577202	0.00900365	-0.11373	0.172922	-0.4607	-0.172892	-0.644103	-0.241363	-0.511933
S	99449	124801	95189	101039	90142	121077	102734	65429	147446	100583		S	0.0954343	0.119762	0.091346	0.0969598	0.0865027	0.116189	0.0985864	0.0627875	0.141493	0.0965222		S	0.0314232	0.0916321	0.00911769	-0.0937897	0.279018	0.441765	0.212992	-0.427866	0.149289	-0.149242
T	34517	52163	92566	80771	34995	121957	81062	25737	57062	65375		T	0.0331236	0.050057	0.0888289	0.0775101	0.0335822	0.117033	0.0777893	0.0246979	0.0547583	0.0627356		T	0.0669861	0.0907514	0.00689164	0.0660166	0.674297	0.885312	0.34915	-0.267691	-0.0470433	-0.0266493
V	188558	101164	58301	37090	253440	100994	112743	218986	41356	35059		V	0.180946	0.0970798	0.0559472	0.0355926	0.243208	0.0969166	0.108191	0.210145	0.0396864	0.0336436		V	-0.0711373	-0.0954534	0.215401	0.273361	0.00448062	0.214698	-0.0399844	0.17384	-0.146598	-0.181176
W	40217	29217	64079	51640	26595	27643	22324	18740	106924	161138		W	0.0385935	0.0280374	0.061492	0.0495552	0.0255213	0.026527	0.0214227	0.0179834	0.102607	0.154632		W	-0.0849164	-0.286672	-0.602086	-0.418723	-0.545389	-0.23303	-0.44826	-0.604143	0.433859	1.13673
Y	13049	26262	6150	15325	9170	12935	14325	11007	15995	16704		Y	0.0125222	0.0252017	0.00590171	0.0147063	0.00879978	0.0124128	0.0137467	0.0105626	0.0153492	0.0160296		Y	0.216681	0.434338	-0.080529	0.264651	0.187571	0.0588267	0.254271	-0.367583	0.532586	-0.224045
C-SH2	-5	-4	-3	-2	-1	1	2	3	4	5		C-SH2	-5	-4	-3	-2	-1	1	2	3	4	5		C-SH2	-5	-4	-3	-2	-1	1	2	3	4	5
A	38346	82952	34798	19786	87162	73820	37176	65563	20499	23418		A	0.055239	0.119495	0.0501276	0.0285023	0.125559	0.10634	0.0535531	0.0944455	0.0295294	0.0337343		A	0.0212284	0.121503	0.199466	-0.0810301	0.240443	1.30625	0.0163447	-0.419129	-0.00920194	0.0413553
C	7285	9619	6022	15208	3638	10861	8341	5565	20800	11941		C	0.0104944	0.0138565	0.00867487	0.0219076	0.00524065	0.0156456	0.0120155	0.00801655	0.029963	0.0172014		C	-0.567904	-0.386788	-0.750782	-0.231116	-0.83297	-0.460342	-0.953546	-0.918256	-0.74266	-0.711506
D	6721	20316	2991	3012	5808	9083	11681	8384	6011	7657		D	0.00968189	0.0292658	0.00430862	0.00433888	0.0083666	0.0130843	0.0168268	0.0120774	0.00865903	0.0110301		D	-0.136612	-0.128823	-0.255448	-0.539697	-0.725733	-0.870516	-0.1534	-1.13526	0.0724889	0.112703
E	17363	25962	10312	5369	31513	11085	14303	16717	6488	15080		E	0.0250121	0.037399	0.0148547	0.0077342	0.0453954	0.0159683	0.0206039	0.0240813	0.00934616	0.0217232		E	-0.140298	-0.171186	-0.393816	-0.763458	-0.528642	-0.956517	0.176887	-1.14072	-0.243982	0.0108242
F	31900	19692	7499	7970	9616	9004	17788	19492	17447	24704		F	0.0459533	0.0283669	0.0108025	0.011481	0.0138521	0.0129705	0.0256241	0.0280788	0.0251329	0.0355869		F	-0.248679	-0.24498	-0.423246	-0.875252	-0.621488	-0.65025	-0.467577	-0.473427	-0.108843	0.259598
G	38001	75857	54547	29542	63419	64409	55274	32250	60257	31892		G	0.054742	0.109274	0.0785766	0.0425561	0.091357	0.0927831	0.0796238	0.0464571	0.086802	0.0459414		G	0.0199869	0.00448971	0.141327	-0.0949412	0.0669189	-0.336124	-0.221754	-0.811281	-0.153933	-0.00122857
H	3422	11697	3679	13278	6513	7539	9005	4798	5946	17157		H	0.00492954	0.0168499	0.00529971	0.0191274	0.00938217	0.0108602	0.012972	0.00691166	0.00856539	0.0247152		H	0.339766	0.0109303	0.10966	0.329219	0.934345	-0.327506	-0.0255851	-0.854491	-0.012702	0.500426
I	25910	10880	7258	18156	3470	23363	32594	25741	24713	12861		I	0.0373245	0.015673	0.0104554	0.0261543	0.00499864	0.0336551	0.0469526	0.0370807	0.0355998	0.0185267		I	-0.0928653	-0.166169	-0.519522	0.275479	-0.364424	-0.707531	-0.202612	1.1218	-0.0520937	-0.311673
K	12284	12008	26443	17860	8375	13191	14475	2567	13026	22274		K	0.0176956	0.0172979	0.0380919	0.0257279	0.0120644	0.019002	0.0208517	0.00369784	0.0187643	0.0320864		K	0.0945426	-0.248132	0.289795	-0.504065	-0.0520309	-1.12749	0.234238	-1.27237	0.137566	-0.0834436
L	126277	56944	55471	58714	95563	36086	90947	162981	48325	86906		L	0.181907	0.0820295	0.0799076	0.0845793	0.137661	0.051983	0.131012	0.234779	0.0696136	0.125191		L	0.0731193	-0.126532	-0.534532	-0.506216	-0.271097	-0.366919	-0.12407	0.854129	-0.0309761	-0.123337
M	62366	13188	41063	22187	21007	36056	31780	13794	30212	27875		M	0.0898409	0.0189977	0.0591525	0.031961	0.0302612	0.0519397	0.04578	0.0198707	0.0435213	0.0401548		M	-0.0478997	-0.312745	-0.320267	-0.589936	0.167099	-0.190346	-0.08319	0.0264969	0.0787554	-0.0472365
N	5759	10394	4763	13545	3424	11422	19107	2192	10559	11863		N	0.00829608	0.0149729	0.00686124	0.019512	0.00493237	0.0164537	0.0275242	0.00315764	0.0152106	0.017089		N	0.147277	0.119076	0.116719	0.383923	0.681533	-0.802663	0.422378	-0.890769	0.145901	0.290406
P	23005	58312	48657	73435	28832	9152	25421	35303	16336	55657		P	0.0331397	0.0840002	0.0700919	0.105785	0.0415334	0.0131837	0.0366197	0.050855	0.0235325	0.0801756		P	0.485337	0.240888	0.396081	0.296371	0.151483	-1.13448	-0.337513	-0.291994	-0.484427	0.118187
Q	9442	14057	17183	19405	19650	9265	11897	8389	7995	39367		Q	0.0136016	0.0202495	0.0247526	0.0279535	0.0283064	0.0133465	0.017138	0.0120846	0.011517	0.0567093		Q	0.516355	0.024498	0.284463	-0.248362	0.530614	-0.386224	0.421061	-0.64187	0.0948956	0.430543
R	36815	36481	154687	107156	27891	52009	72075	13222	193134	79592		R	0.0530336	0.052552	0.222831	0.154361	0.0401778	0.0749205	0.103826	0.0190467	0.278215	0.114655		R	0.0943635	-0.34249	0.277498	-0.351045	0.0143028	-1.05884	-0.0106617	-1.14599	0.273865	-0.399205
S	67039	86882	78678	84445	55401	144501	76282	30543	90293	80401		S	0.0965725	0.125156	0.113338	0.121646	0.0798068	0.208158	0.109887	0.0439981	0.13007	0.11582		S	0.0485285	0.155185	0.320336	0.233435	0.162784	1.28297	0.369546	-0.940902	0.0278416	0.11371
T	24269	34854	71610	109672	18345	85402	64661	13157	36099	52923		T	0.0349605	0.0502082	0.103156	0.157986	0.0264265	0.123024	0.0931461	0.0189531	0.0520017	0.0762372		T	0.144855	0.0951019	0.222623	1.09336	0.328588	0.957335	0.609073	-0.649651	-0.121562	0.25456
V	126973	77002	29973	33347	183578	64010	75113	214521	28544	23493		V	0.18291	0.110924	0.043177	0.0480374	0.26445	0.0922083	0.108203	0.309024	0.0411185	0.0338424		V	-0.0555624	0.0968716	-0.158403	0.70594	0.125283	0.142851	-0.0398345	0.730174	-0.095454	-0.172677
W	19036	16509	32474	22515	12964	12926	11735	10076	48934	56614		W	0.0274222	0.0237817	0.0467798	0.0324335	0.018675	0.0186203	0.0169046	0.0145148	0.0704909	0.0815542		W	-0.57793	-0.524174	-0.996599	-1.03027	-0.99598	-0.743615	-0.789985	-0.913288	-0.107764	0.213713
Y	11970	20583	6081	19587	8020	11005	14534	8934	8571	12514		Y	0.0172433	0.0296504	0.00875986	0.0282157	0.011553	0.015853	0.0209367	0.0128697	0.0123468	0.0180268		Y	0.678227	0.668868	0.489246	1.20471	0.580305	0.411759	0.86122	-0.0825729	0.218553	-0.0546424

## Sheet: Screen 2 calculations
Input	-5	-4	-3	-2	-1	1	2	3	4	5		Input	-5	-4	-3	-2	-1	1	2	3	4	5
A	45783	88573	36583	26981	85996	34674	42640	101769	24309	25066		A	0.056703	0.109593	0.0452647	0.033384	0.106404	0.0429026	0.0527591	0.12592	0.0300779	0.0310145
C	12524	14190	11310	19847	7310	16971	17921	11747	39066	22439		C	0.0155112	0.0175575	0.013994	0.024557	0.00904477	0.0209985	0.0221739	0.0145347	0.0483369	0.0277641
D	11857	26323	5591	6084	11406	19403	15024	21823	6707	7994		D	0.0146851	0.0325699	0.00691782	0.00752782	0.0141128	0.0240076	0.0185894	0.0270019	0.00829867	0.00989109
E	23411	34976	17114	12399	53949	25518	15081	43130	8837	17184		E	0.0289949	0.0432764	0.0211754	0.0153415	0.0667519	0.0315738	0.0186599	0.0533654	0.0109341	0.021262
F	42561	25684	11164	16537	16976	16474	28608	31307	22038	23733		F	0.0527125	0.0317793	0.0138134	0.0204615	0.0210046	0.0203835	0.0353971	0.0387366	0.0272679	0.0293652
G	52416	95822	59959	39277	72563	94938	76895	67638	77919	40534		G	0.064918	0.118562	0.0741881	0.048598	0.0897832	0.117468	0.0951433	0.0836895	0.0964103	0.0501533
H	2567	13652	4881	12253	4198	11148	10876	10384	7213	14232		H	0.00317927	0.0168919	0.00603933	0.0151608	0.00519425	0.0137936	0.013457	0.0128483	0.00892475	0.0176095
I	30647	13249	11483	16867	5069	42458	43317	13710	29712	18165		I	0.0379568	0.0163932	0.0142081	0.0208698	0.00627195	0.0525339	0.0535967	0.0169636	0.0367631	0.0224758
K	13520	16760	25266	29763	10783	35282	14501	7318	14145	27068		K	0.0167447	0.0207374	0.031262	0.0368262	0.013342	0.0436549	0.0179423	0.00905467	0.0175018	0.0334916
L	128803	69741	90599	94325	131384	53056	113691	103014	57361	108988		L	0.159525	0.0862918	0.112099	0.11671	0.162563	0.065647	0.140672	0.127461	0.0709736	0.134852
M	72022	18263	57474	37620	21570	46924	38791	15256	32895	33160		M	0.0892004	0.0225971	0.0711134	0.0465478	0.0266889	0.0580597	0.0479967	0.0188765	0.0407015	0.0410293
N	5888	11227	5110	12031	2682	23734	16914	4809	11132	11270		N	0.00729238	0.0138914	0.00632268	0.0148861	0.00331848	0.0293664	0.0209279	0.00595025	0.0137738	0.0139445
P	16523	58089	44762	70888	31326	24085	38177	51311	26926	57801		P	0.020464	0.0718745	0.0553847	0.0877107	0.0387601	0.0298007	0.047237	0.0634878	0.0333159	0.071518
Q	6553	16110	17318	26563	16460	14313	10476	15270	8537	34316		Q	0.00811599	0.0199332	0.0214278	0.0328668	0.0203662	0.0177097	0.0129621	0.0188938	0.010563	0.0424597
R	38030	55551	151503	158588	33464	127792	84996	34936	186950	125539		R	0.0471008	0.0687342	0.187457	0.196223	0.0414055	0.158119	0.105167	0.0432268	0.231316	0.155331
S	77893	87419	72966	82458	57573	70049	68848	68802	103591	87633		S	0.0964717	0.108165	0.0902819	0.102026	0.0712359	0.0866726	0.0851866	0.0851297	0.128175	0.10843
T	24666	37062	70143	59657	16910	50863	49883	24008	45989	51112		T	0.0305492	0.0458575	0.0867889	0.0738145	0.020923	0.0629335	0.061721	0.0297054	0.0569029	0.0632416
V	161596	84470	39363	25147	193139	66177	89139	149232	35138	29222		V	0.200139	0.104516	0.0487044	0.0311147	0.238974	0.0818818	0.110293	0.184647	0.0434768	0.0361568
W	31488	26541	70808	51389	29262	24944	23048	21630	61000	57802		W	0.0389984	0.0328396	0.0876118	0.0635844	0.0362063	0.0308636	0.0285176	0.0267631	0.0754762	0.0715192
Y	8670	14498	4805	9528	6182	9399	9376	11108	8737	14944		Y	0.0107379	0.0179386	0.0059453	0.0117891	0.00764908	0.0116295	0.0116011	0.0137441	0.0108104	0.0184904
N-SH2	-5	-4	-3	-2	-1	1	2	3	4	5		N-SH2	-5	-4	-3	-2	-1	1	2	3	4	5		N-SH2	-5	-4	-3	-2	-1	1	2	3	4	5
A	55132	116354	48755	30094	104560	61233	54930	114094	31878	32674		A	0.0525031	0.110729	0.0463978	0.028639	0.0995047	0.0582725	0.0522742	0.108578	0.0303367	0.0310943		A	-0.111023	0.0148753	0.0356696	-0.221175	-0.0967176	0.441748	-0.0133203	-0.213782	0.0123634	0.00370415
C	17877	20564	16969	32818	10588	26508	24061	15694	56672	28816		C	0.0170245	0.0195698	0.0161486	0.0312313	0.0100761	0.0252264	0.0228977	0.0149352	0.053932	0.0274228		C	0.134309	0.15654	0.206595	0.346859	0.15578	0.264649	0.0463383	0.0392136	0.158015	-0.0178454
D	10955	26684	4879	5010	10669	18402	19582	20647	11596	9501		D	0.0104326	0.0253939	0.00464311	0.00476777	0.0101532	0.0175123	0.0186352	0.0196487	0.0110353	0.00904164		D	-0.49325	-0.359056	-0.575228	-0.658917	-0.475075	-0.455124	0.00355201	-0.458624	0.411181	-0.129545
E	24392	38360	17179	10775	51152	25009	23159	37580	11903	18514		E	0.0232289	0.0365055	0.0163484	0.010254	0.0486789	0.0237998	0.0220393	0.0357631	0.0113275	0.0176189		E	-0.319879	-0.245469	-0.373238	-0.581243	-0.455513	-0.407775	0.240134	-0.577434	0.0509895	-0.271156
F	66366	39066	15728	23396	22507	23466	37672	45160	39180	54099		F	0.0632014	0.0371773	0.0149676	0.0222648	0.0214188	0.0223315	0.0358506	0.0429766	0.0372857	0.0514834		F	0.261812	0.226337	0.115774	0.121857	0.0281701	0.131674	0.0183668	0.149853	0.451417	0.81
G	57589	108659	70841	45779	89243	99967	76813	67749	91848	45995		G	0.0548429	0.103406	0.0674159	0.0435656	0.0849282	0.0951337	0.0730992	0.0644734	0.0874073	0.0437712		G	-0.243315	-0.197328	-0.138099	-0.157706	-0.0802022	-0.304241	-0.380246	-0.376341	-0.141434	-0.196363
H	3479	19297	5755	16944	8098	13113	12892	10759	9839	20080		H	0.00331311	0.0183641	0.00547675	0.0161248	0.00770647	0.012479	0.0122687	0.0102388	0.0093633	0.0191092		H	0.0594888	0.120558	-0.141068	0.0889323	0.569156	-0.144494	-0.133379	-0.327525	0.0692051	0.117914
I	44429	18766	16956	28243	7022	65248	60772	22668	40331	24664		I	0.0423104	0.0178587	0.0161362	0.0268775	0.0066825	0.0620933	0.0578338	0.021572	0.0383811	0.0234715		I	0.156655	0.123531	0.183589	0.364983	0.0914737	0.24119	0.109766	0.346721	0.0621363	0.0625383
K	17003	19804	29529	26813	12180	29197	16451	5716	14742	24206		K	0.0161922	0.0188466	0.0281013	0.0255166	0.0115911	0.0277854	0.0156556	0.00543964	0.0140292	0.0230357		K	-0.0484064	-0.137937	-0.153772	-0.529294	-0.202952	-0.651819	-0.196684	-0.735151	-0.319067	-0.539931
L	176734	100283	141840	158216	179022	85202	184866	205586	82860	152062		L	0.168307	0.0954347	0.134982	0.150566	0.170367	0.0810826	0.175928	0.195646	0.0788538	0.14471		L	0.0773128	0.145292	0.26799	0.367476	0.0676402	0.304664	0.322655	0.618194	0.151899	0.101783
M	100567	24646	74751	51849	29986	68868	51645	23108	47285	45161		M	0.0957715	0.0234545	0.0711369	0.0493422	0.0285362	0.0655383	0.049148	0.0219908	0.0449988	0.0429775		M	0.102547	0.0537232	0.000476276	0.0841092	0.0965558	0.174801	0.0341996	0.220309	0.144807	0.0669263
N	7672	12782	6018	13939	4110	23757	21963	4694	15593	12666		N	0.00730617	0.012164	0.00572704	0.0132651	0.00391129	0.0226084	0.0209011	0.00446705	0.0148391	0.0120536		N	0.00272445	-0.191565	-0.142746	-0.166337	0.237122	-0.37731	-0.0018499	-0.413626	0.107479	-0.210234
P	19388	82180	67391	88834	34309	19520	41258	74434	29711	69111		P	0.0184635	0.0782069	0.0641327	0.084539	0.0326502	0.0185762	0.0392632	0.0708352	0.0282745	0.0657696		P	-0.148412	0.121816	0.211574	-0.0531366	-0.247481	-0.681889	-0.266737	0.157986	-0.23671	-0.120886
Q	7855	21292	23196	33298	23974	17292	15546	15017	12183	39258		Q	0.00748044	0.0202626	0.0220745	0.0316881	0.0228149	0.016456	0.0147944	0.0142909	0.011594	0.0373599		Q	-0.117645	0.0236484	0.0428966	-0.0526897	0.163799	-0.105928	0.190748	-0.402811	0.134361	-0.184602
R	44977	61389	174409	176109	42912	111302	82070	26445	180403	103424		R	0.0428323	0.0584211	0.165977	0.167594	0.0408373	0.105921	0.078102	0.0251664	0.171681	0.0984236		R	-0.137051	-0.234539	-0.175579	-0.227522	-0.0199359	-0.578025	-0.429247	-0.780427	-0.430136	-0.658272
S	99916	119551	90211	101375	77276	107619	88839	68836	141363	104988		S	0.0951516	0.113771	0.0858494	0.0964737	0.0735398	0.102416	0.0845438	0.0655079	0.134528	0.099912		S	-0.0198786	0.0729008	-0.0726281	-0.0807366	0.0459209	0.240789	-0.0109287	-0.377994	0.0697988	-0.118029
T	34923	48442	86619	77677	29761	98961	69524	27040	58658	68123		T	0.0332577	0.0461	0.0824311	0.0739214	0.0283221	0.0941764	0.0661626	0.0257327	0.055822	0.0648293		T	0.122553	0.0076111	-0.0743228	0.00208891	0.436839	0.581536	0.100256	-0.207127	-0.0276681	0.0357728
V	197002	107784	58750	37620	265250	104599	123180	223108	48038	39384		V	0.187608	0.102573	0.0559095	0.0358011	0.252426	0.0995418	0.117224	0.212321	0.0457154	0.0374798		V	-0.0932818	-0.0270745	0.199042	0.202406	0.0790061	0.28176	0.0879322	0.201478	0.0724369	0.0518476
W	48508	37458	93337	74665	37832	36583	30378	28179	111174	138892		W	0.0461949	0.0356471	0.0888243	0.071055	0.0360029	0.0348143	0.0289093	0.0268166	0.105799	0.132177		W	0.24432	0.118345	0.0198296	0.160265	-0.00812847	0.173773	0.0196782	0.00287961	0.487231	0.886065
Y	15308	27441	7692	17351	10354	14959	15204	14291	15548	19187		Y	0.014578	0.0261143	0.0073201	0.0165121	0.0098534	0.0142358	0.0144689	0.0136	0.0147963	0.0182593		Y	0.441081	0.541773	0.300115	0.486066	0.365336	0.291727	0.318699	-0.0151994	0.452812	-0.0181443
C-SH2	-5	-4	-3	-2	-1	1	2	3	4	5		C-SH2	-5	-4	-3	-2	-1	1	2	3	4	5		C-SH2	-5	-4	-3	-2	-1	1	2	3	4	5
A	53601	116105	47260	31996	103390	66809	52422	110629	29781	32757		A	0.0515883	0.111661	0.0454512	0.0307714	0.0994329	0.064252	0.0504156	0.106395	0.0286412	0.0315033		A	-0.13638	0.0269736	0.00593217	-0.117566	-0.0977589	0.582674	-0.0655491	-0.243083	-0.0706124	0.0225574
C	18631	21458	17701	36236	11883	27155	26627	17200	60424	30879		C	0.0179314	0.0206367	0.0170235	0.0348491	0.0114282	0.0261157	0.0256079	0.0165417	0.0581113	0.0296971		C	0.209182	0.233123	0.282718	0.504989	0.337442	0.314632	0.207725	0.186602	0.265694	0.0971036
D	10667	28490	5069	5467	11045	18017	16215	20142	8565	9485		D	0.0102665	0.0273996	0.00487499	0.00525776	0.0106223	0.0173274	0.0155944	0.0193711	0.00823718	0.00912197		D	-0.516412	-0.249386	-0.504919	-0.517785	-0.409914	-0.470435	-0.253454	-0.479157	-0.0107284	-0.116784
E	24633	40069	18661	11164	54066	25819	19528	40418	10387	20295		E	0.0237081	0.0385354	0.0179468	0.0107367	0.0519967	0.0248308	0.0187806	0.038871	0.00998945	0.0195182		E	-0.290422	-0.167396	-0.238665	-0.514884	-0.360389	-0.346596	0.00929803	-0.457208	-0.130364	-0.123456
F	62476	39528	16533	24310	23691	24823	41089	45715	33826	38369		F	0.0601301	0.0380151	0.0159002	0.0233796	0.0227843	0.0238729	0.0395164	0.0439653	0.0325313	0.0369005		F	0.189943	0.258487	0.20298	0.192338	0.117328	0.227973	0.15882	0.182668	0.254625	0.329533
G	57206	105420	70268	43454	83230	103656	81968	63954	86176	49629		G	0.055058	0.101385	0.0675786	0.0417908	0.0800445	0.0996887	0.0788308	0.0615062	0.0828777	0.0477295		G	-0.237668	-0.225798	-0.134623	-0.21771	-0.165645	-0.236768	-0.271343	-0.444313	-0.218203	-0.0714632
H	3161	18065	6050	16799	6904	12686	12847	11097	8716	18399		H	0.00304231	0.0173736	0.00581844	0.016156	0.00663976	0.0122005	0.0123553	0.0106723	0.00838241	0.0176948		H	-0.0635297	0.0405673	-0.0537557	0.0917263	0.354216	-0.177062	-0.123231	-0.267707	-0.0904473	0.00697487
I	45312	19223	15900	27552	7350	63560	58868	27846	43803	25214		I	0.0436106	0.0184873	0.0152914	0.0264975	0.00706869	0.0611273	0.0566149	0.0267802	0.0421265	0.024249		I	0.20032	0.173432	0.106013	0.34444	0.172529	0.218569	0.0790362	0.658727	0.19647	0.10955
K	17233	18458	29797	26867	11700	29293	17214	6222	16335	28417		K	0.0165859	0.0177515	0.0286566	0.0258387	0.0112522	0.0281718	0.0165552	0.00598386	0.0157098	0.0273294		K	-0.0137487	-0.224294	-0.125544	-0.511199	-0.245764	-0.63189	-0.116084	-0.597585	-0.15584	-0.293348
L	179343	102611	129004	139784	185778	81963	172536	190457	85156	154425		L	0.172609	0.0986837	0.124067	0.134434	0.178668	0.078826	0.165932	0.183167	0.0818968	0.148515		L	0.113728	0.193589	0.146335	0.203973	0.136276	0.263943	0.238265	0.523111	0.206524	0.139223
M	101218	24793	77113	48944	29916	67488	53789	21978	48011	47453		M	0.0974174	0.0238441	0.0741616	0.0470707	0.028771	0.064905	0.0517303	0.0211368	0.0461734	0.0456368		M	0.127129	0.0774914	0.0605506	0.0161181	0.108377	0.160791	0.108075	0.163169	0.181983	0.153541
N	7400	12817	6137	13983	3310	22480	19774	4681	13905	13849		N	0.00712214	0.0123264	0.00590211	0.0134478	0.00318331	0.0216196	0.0190172	0.00450184	0.0133728	0.0133189		N	-0.0340798	-0.172431	-0.0993038	-0.146597	-0.0599921	-0.441827	-0.138127	-0.402434	-0.0426231	-0.0662198
P	18522	73102	55065	80666	34413	21063	37080	52872	28314	71174		P	0.0178265	0.0703041	0.0529575	0.0775786	0.0330959	0.0202568	0.0356608	0.0508484	0.0272303	0.0684499		P	-0.199063	-0.0318718	-0.064653	-0.177095	-0.227921	-0.556938	-0.405577	-0.320278	-0.290998	-0.0632582
Q	7726	20328	22520	29581	21285	15444	14879	15717	11106	43716		Q	0.0074359	0.01955	0.0216581	0.0284488	0.0204703	0.0148529	0.0143095	0.0151155	0.0106809	0.0420428		Q	-0.126261	-0.0280059	0.0154204	-0.208261	0.00735868	-0.253794	0.142676	-0.321888	0.0160241	-0.0142341
R	43549	56485	175233	158641	38251	102817	84028	28601	212609	116826		R	0.0419138	0.0543231	0.168526	0.152569	0.036787	0.0988818	0.0808119	0.0275063	0.204472	0.112355		R	-0.168326	-0.339463	-0.153586	-0.363032	-0.170627	-0.677233	-0.380039	-0.652163	-0.177964	-0.467288
S	97880	116954	91933	104958	67782	122442	86729	69369	128234	112197		S	0.0942047	0.112478	0.0884144	0.100941	0.0651877	0.117756	0.0834096	0.066714	0.123326	0.107903		S	-0.034307	0.0564048	-0.0301556	-0.0154333	-0.128004	0.442148	-0.0304143	-0.351673	-0.0556339	-0.00702612
T	34109	48095	87172	100180	22190	80141	68646	26729	57889	71148		T	0.0328282	0.0462542	0.0838356	0.0963457	0.0213407	0.0770737	0.0660187	0.025706	0.0556734	0.0684249		T	0.103801	0.0124285	-0.0499484	0.384317	0.0285189	0.29241	0.0971134	-0.208623	-0.0315137	0.113647
V	195583	113217	54901	40286	272073	101721	126435	240206	48647	40321		V	0.188239	0.108884	0.0527997	0.0387441	0.26166	0.0978277	0.121596	0.231012	0.0467851	0.0387778		V	-0.0884379	0.059062	0.116478	0.316378	0.13084	0.256702	0.140753	0.323201	0.105805	0.100962
W	46137	39495	104612	79393	41058	37224	33431	30802	93933	94916		W	0.0444046	0.0379834	0.100608	0.0763543	0.0394866	0.0357993	0.0321515	0.0296231	0.0903378	0.0912832		W	0.187295	0.20993	0.19955	0.264038	0.125121	0.214026	0.173031	0.146476	0.259309	0.352018
Y	14627	25084	8868	19536	10482	15196	15692	15162	13980	20328		Y	0.0140778	0.0241239	0.00852859	0.0187883	0.0100808	0.0146144	0.0150914	0.0145817	0.0134449	0.01955		Y	0.390703	0.427396	0.520558	0.672376	0.398254	0.329598	0.379471	0.0853469	0.31464	0.0803878

## Sheet: average
N-SH2	-5	-4	-3	-2	-1	1	2	3	4	5
A	-0.0626431	0.0358326	0.123366	-0.220477	-0.0033839	0.524138	0.00691853	-0.190547	0.0537134	-0.0434463
C	-0.0758326	-0.000893149	-0.00394331	0.0762695	-0.109557	0.0527154	-0.247626	-0.203646	-0.0615897	-0.237297
D	-0.31616	-0.270464	-0.349936	-0.446786	-0.454031	-0.401887	0.174846	-0.427493	0.624901	-0.0938818
E	-0.281124	-0.171884	-0.340505	-0.467395	-0.395223	-0.386467	0.356062	-0.570626	0.153633	-0.219258
F	0.134033	0.0791814	-0.162959	-0.074239	-0.178842	-0.0721733	-0.171529	-0.0833097	0.409928	0.890831
G	-0.148993	-0.118981	-0.0490184	-0.0659929	-0.0180474	-0.294003	-0.373218	-0.367494	-0.0851954	-0.185113
H	0.281334	0.151159	-0.0974471	0.0488056	0.684452	-0.215146	-0.08984	-0.354432	0.166479	0.294201
I	0.0293009	-0.0162725	0.0910965	0.350104	-0.0421025	0.124449	0.0836977	0.296007	-0.0929329	-0.0150312
K	-0.0209266	-0.0887274	-0.00334188	-0.387483	-0.060003	-0.55786	-0.095555	-0.725918	-0.188912	-0.488217
L	0.0701607	-0.00549479	0.175969	0.344677	-0.0583648	0.161665	0.229102	0.652325	0.024212	-0.0130231
M	0.0051876	-0.0167691	-0.0831159	0.0284144	0.0244527	0.0419334	-0.041726	0.121392	0.0804235	-0.0443233
N	-0.0138695	-0.0560607	-0.106363	-0.0736995	0.418641	-0.391526	0.0436906	-0.358217	0.130526	-0.166999
P	0.153076	0.207759	0.337867	0.0325841	-0.123179	-0.670731	-0.216598	0.339767	-0.252395	-0.12569
Q	0.143241	0.0442165	0.071667	0.0442828	0.312431	-0.0793684	0.317365	-0.409469	0.174765	-0.169891
R	-0.0155921	-0.14613	-0.0832877	-0.170626	0.0764933	-0.519362	-0.30107	-0.712265	-0.33575	-0.585102
S	0.00577233	0.0822665	-0.0317552	-0.0872632	0.162469	0.341277	0.101031	-0.40293	0.109544	-0.133636
T	0.0947696	0.0491812	-0.0337156	0.0340527	0.555568	0.733424	0.224703	-0.237409	-0.0373557	0.00456173
V	-0.0822095	-0.061264	0.207221	0.237884	0.0417434	0.248229	0.0239739	0.187659	-0.0370806	-0.0646642
W	0.0797018	-0.0841636	-0.291128	-0.129229	-0.276759	-0.0296281	-0.214291	-0.300632	0.460545	1.0114
Y	0.328881	0.488056	0.109793	0.375359	0.276453	0.175277	0.286485	-0.191391	0.492699	-0.121095
C-SH2	-5	-4	-3	-2	-1	1	2	3	4	5
A	-0.0575756	0.0742383	0.102699	-0.0992982	0.071342	0.944462	-0.0246022	-0.331106	-0.0399072	0.0319563
C	-0.179361	-0.0768322	-0.234032	0.136936	-0.247764	-0.072855	-0.372911	-0.365827	-0.238483	-0.307201
D	-0.326512	-0.189104	-0.380184	-0.528741	-0.567823	-0.670476	-0.203427	-0.807209	0.0308802	-0.00204037
E	-0.21536	-0.169291	-0.31624	-0.639171	-0.444516	-0.651557	0.0930926	-0.798964	-0.187173	-0.0563157
F	-0.0293682	0.00675374	-0.110133	-0.341457	-0.25208	-0.211139	-0.154379	-0.145379	0.0728909	0.294565
G	-0.108841	-0.110654	0.00335231	-0.156326	-0.0493628	-0.286446	-0.246548	-0.627797	-0.186068	-0.0363459
H	0.138118	0.0257488	0.0279523	0.210473	0.644281	-0.252284	-0.0744078	-0.561099	-0.0515747	0.253701
I	0.0537273	0.00363179	-0.206755	0.309959	-0.0959475	-0.244481	-0.0617879	0.890263	0.0721881	-0.101062
K	0.0403969	-0.236213	0.0821252	-0.507632	-0.148898	-0.879693	0.0590771	-0.934978	-0.00913686	-0.188396
L	0.0934236	0.0335284	-0.194099	-0.151122	-0.0674104	-0.0514883	0.0570978	0.68862	0.0877739	0.00794286
M	0.0396146	-0.117627	-0.129858	-0.286909	0.137738	-0.0147775	0.0124426	0.0948331	0.130369	0.0531524
N	0.0565987	-0.0266776	0.00870767	0.118663	0.310771	-0.622245	0.142125	-0.646602	0.0516389	0.112093
P	0.143137	0.104508	0.165714	0.059638	-0.0382189	-0.845709	-0.371545	-0.306136	-0.387713	0.0274644
Q	0.195047	-0.00175393	0.149942	-0.228312	0.268986	-0.320009	0.281868	-0.481879	0.0554599	0.208155
R	-0.0369811	-0.340976	0.0619562	-0.357038	-0.0781619	-0.868034	-0.19535	-0.899075	0.0479504	-0.433247
S	0.00711072	0.105795	0.14509	0.109001	0.0173897	0.862561	0.169566	-0.646288	-0.0138962	0.0533418
T	0.124328	0.0537652	0.0863375	0.738836	0.178554	0.624872	0.353093	-0.429137	-0.0765376	0.184103
V	-0.0720002	0.0779668	-0.0209622	0.511159	0.128061	0.199776	0.0504593	0.526687	0.00517533	-0.0358571
W	-0.195318	-0.157122	-0.398525	-0.383117	-0.435429	-0.264794	-0.308477	-0.383406	0.0757723	0.282865
Y	0.534465	0.548132	0.504902	0.938545	0.48928	0.370679	0.620346	0.00138702	0.266597	0.0128727

## Sheet: reordered
order	N-SH2	-5	-4	-3	-2	-1	1	2	3	4	5
1	Y	0.328881	0.488056	0.109793	0.375359	0.276453	0.175277	0.286485	-0.191391	0.492699	-0.121095
2	W	0.0797018	-0.0841636	-0.291128	-0.129229	-0.276759	-0.0296281	-0.214291	-0.300632	0.460545	1.0114
3	F	0.134033	0.0791814	-0.162959	-0.074239	-0.178842	-0.0721733	-0.171529	-0.0833097	0.409928	0.890831
4	L	0.0701607	-0.00549479	0.175969	0.344677	-0.0583648	0.161665	0.229102	0.652325	0.024212	-0.0130231
5	I	0.0293009	-0.0162725	0.0910965	0.350104	-0.0421025	0.124449	0.0836977	0.296007	-0.0929329	-0.0150312
6	V	-0.0822095	-0.061264	0.207221	0.237884	0.0417434	0.248229	0.0239739	0.187659	-0.0370806	-0.0646642
7	M	0.0051876	-0.0167691	-0.0831159	0.0284144	0.0244527	0.0419334	-0.041726	0.121392	0.0804235	-0.0443233
8	P	0.153076	0.207759	0.337867	0.0325841	-0.123179	-0.670731	-0.216598	0.339767	-0.252395	-0.12569
9	G	-0.148993	-0.118981	-0.0490184	-0.0659929	-0.0180474	-0.294003	-0.373218	-0.367494	-0.0851954	-0.185113
10	A	-0.0626431	0.0358326	0.123366	-0.220477	-0.0033839	0.524138	0.00691853	-0.190547	0.0537134	-0.0434463
11	T	0.0947696	0.0491812	-0.0337156	0.0340527	0.555568	0.733424	0.224703	-0.237409	-0.0373557	0.00456173
12	S	0.00577233	0.0822665	-0.0317552	-0.0872632	0.162469	0.341277	0.101031	-0.40293	0.109544	-0.133636
13	C	-0.0758326	-0.000893149	-0.00394331	0.0762695	-0.109557	0.0527154	-0.247626	-0.203646	-0.0615897	-0.237297
14	N	-0.0138695	-0.0560607	-0.106363	-0.0736995	0.418641	-0.391526	0.0436906	-0.358217	0.130526	-0.166999
15	Q	0.143241	0.0442165	0.071667	0.0442828	0.312431	-0.0793684	0.317365	-0.409469	0.174765	-0.169891
16	D	-0.31616	-0.270464	-0.349936	-0.446786	-0.454031	-0.401887	0.174846	-0.427493	0.624901	-0.0938818
17	E	-0.281124	-0.171884	-0.340505	-0.467395	-0.395223	-0.386467	0.356062	-0.570626	0.153633	-0.219258
18	H	0.281334	0.151159	-0.0974471	0.0488056	0.684452	-0.215146	-0.08984	-0.354432	0.166479	0.294201
19	R	-0.0155921	-0.14613	-0.0832877	-0.170626	0.0764933	-0.519362	-0.30107	-0.712265	-0.33575	-0.585102
20	K	-0.0209266	-0.0887274	-0.00334188	-0.387483	-0.060003	-0.55786	-0.095555	-0.725918	-0.188912	-0.488217
order	C-SH2	-5	-4	-3	-2	-1	1	2	3	4	5
1	Y	0.534465	0.548132	0.504902	0.938545	0.48928	0.370679	0.620346	0.00138702	0.266597	0.0128727
2	W	-0.195318	-0.157122	-0.398525	-0.383117	-0.435429	-0.264794	-0.308477	-0.383406	0.0757723	0.282865
3	F	-0.0293682	0.00675374	-0.110133	-0.341457	-0.25208	-0.211139	-0.154379	-0.145379	0.0728909	0.294565
4	L	0.0934236	0.0335284	-0.194099	-0.151122	-0.0674104	-0.0514883	0.0570978	0.68862	0.0877739	0.00794286
5	I	0.0537273	0.00363179	-0.206755	0.309959	-0.0959475	-0.244481	-0.0617879	0.890263	0.0721881	-0.101062
6	V	-0.0720002	0.0779668	-0.0209622	0.511159	0.128061	0.199776	0.0504593	0.526687	0.00517533	-0.0358571
7	M	0.0396146	-0.117627	-0.129858	-0.286909	0.137738	-0.0147775	0.0124426	0.0948331	0.130369	0.0531524
8	P	0.143137	0.104508	0.165714	0.059638	-0.0382189	-0.845709	-0.371545	-0.306136	-0.387713	0.0274644
9	G	-0.108841	-0.110654	0.00335231	-0.156326	-0.0493628	-0.286446	-0.246548	-0.627797	-0.186068	-0.0363459
10	A	-0.0575756	0.0742383	0.102699	-0.0992982	0.071342	0.944462	-0.0246022	-0.331106	-0.0399072	0.0319563
11	T	0.124328	0.0537652	0.0863375	0.738836	0.178554	0.624872	0.353093	-0.429137	-0.0765376	0.184103
12	S	0.00711072	0.105795	0.14509	0.109001	0.0173897	0.862561	0.169566	-0.646288	-0.0138962	0.0533418
13	C	-0.179361	-0.0768322	-0.234032	0.136936	-0.247764	-0.072855	-0.372911	-0.365827	-0.238483	-0.307201
14	N	0.0565987	-0.0266776	0.00870767	0.118663	0.310771	-0.622245	0.142125	-0.646602	0.0516389	0.112093
15	Q	0.195047	-0.00175393	0.149942	-0.228312	0.268986	-0.320009	0.281868	-0.481879	0.0554599	0.208155
16	D	-0.326512	-0.189104	-0.380184	-0.528741	-0.567823	-0.670476	-0.203427	-0.807209	0.0308802	-0.00204037
17	E	-0.21536	-0.169291	-0.31624	-0.639171	-0.444516	-0.651557	0.0930926	-0.798964	-0.187173	-0.0563157
18	H	0.138118	0.0257488	0.0279523	0.210473	0.644281	-0.252284	-0.0744078	-0.561099	-0.0515747	0.253701
19	R	-0.0369811	-0.340976	0.0619562	-0.357038	-0.0781619	-0.868034	-0.19535	-0.899075	0.0479504	-0.433247
20	K	0.0403969	-0.236213	0.0821252	-0.507632	-0.148898	-0.879693	0.0590771	-0.934978	-0.00913686	-0.188396
