# Supplementary material for: Proximity-labeling proteomics reveals remodeled interactomes and altered localization of pathogenic SHP2 variants
Source: EMBO Rep. 2025 Dec 22;27(3):793–826. doi: 10.1038/s44319-025-00674-4 (PMC12894930; doi:10.1038/s44319-025-00674-4)
Supplement: Supplementary file 9 — Source data Fig. 2 [file 44319_2025_674_MOESM9_ESM.zip › Figure 2/B/TurboID data for SHP2WT-TurboID vs TurboID-only no EGF.xlsx]

## Sheet: volcano plot
Gene	log2(fold-change)	log10(p-value)	known interactors	WT hits
PABPN1	-0.22166	0.130815
MAPK1	-0.78257	0.275854
RCC2	-0.28891	0.397863
EEF1E1	0.29044	0.399776
SORD	0.30127	0.845101
SPCS2	1.62159	1.13253
PPP2R1A	0.13492	0.209709
EDC4	-0.22001	0.288802
NUP88	-1.01051	4.02748
HSPA1B;HSPA1A;HSPA1B	-0.15139	0.17762
MCCC1	0.08497	0.110216
SEPT11	-1.27617	1.78578
C8orf33	-4.5767	0.428085
STIM1	-1.40202	2.3486
CSE1L	0.3854	0.451272
SNW1	-0.7528	0.68667
YBX1	-0.2524	0.297826
GCN1	-0.38035	1.39673
MAP1B	-0.65721	1.63653
DHX9	-0.12409	0.645685
SVIL	-0.57487	0.466164
TCEB3	-4.7068	0.377673
GIGYF2	-0.75329	2.24153
HNRNPM	0.12952	0.118241
YWHAE	-0.11439	0.254182
KRT2	-0.21074	0.195063
SRRM2	0.11352	0.277157
AKAP1	-1.3724	1.10394
CCDC124	0.81264	2.28337
SRM	-0.14477	0.119571
TMA7	4.28902	0.318512
EEF1G	-0.00358	0.007752
RPLP1	-1.61763	1.01256
PRRC2B	-1.16016	1.50872
MYO1B	0.17061	0.335415
CCT2	0.32911	0.438677
RBM14	-0.23796	0.642527
TAF15	-0.1173	0.104433
FUS	-0.20439	0.413208
PHB	0.38815	0.55818
MYH14	0.1606	0.159446
birA	1.37259	2.66147		2.66147
CNOT3	-0.39153	0.37426
SPECC1L	-1.2015	2.11304
CDK2	-0.09296	0.252712
SHMT2	0.44873	0.89109
KRT19	0.57059	0.486571
HARS	-1.62661	0.385243
XRN2	-0.13464	0.332253
LIN7C	-0.35057	0.642961
SPTAN1	-0.74948	1.7626
EPRS	0.03268	0.161274
FASN	-0.63866	0.965324
DCTPP1	5.05902	0.43156
RPS25	0.50542	0.37499
NUP98	-0.34886	0.905534
RPL32	-0.33637	0.612357
NOLC1	-0.31296	0.070257
HADHB	-0.26849	0.241163
GPI	0.97401	0.665703
TUBB6	-0.12587	0.10323
CAD	0.00791	0.006568
SPTBN1	-0.80414	1.23408
RAI14	-0.33009	1.43385
TMOD3	-0.19959	0.280802
YES1	0.57924	0.688331
PGLS	0.76132	0.838179
ACIN1	-0.14477	0.162078
PPA1	0.32907	0.274796
NONO	0.02043	0.036683
LUZP1	-0.57105	1.55561
NUP214	-1.41514	2.36454
LSM12	0.21325	0.477788
MTHFD1	0.10394	0.538605
TRA2B	0.52925	0.645912
RAN	-0.58513	0.633948
EIF4B	-0.92243	1.02763
TRIM28	-0.23446	0.722724
MYO5A	-0.14231	0.501875
KANK1	-0.78302	1.0197
TCOF1	0.02019	0.014997
FGFR1OP	3.2714	0.359967
TLN1	-0.67217	1.0804
SLC25A11	0.04947	0.229749
CEP131	-0.55426	0.593201
MPRIP	-0.71677	1.12641
MCCC2	0.07834	0.084477
TMOD2	0.03527	0.02049
PRKAR2B	0.0207	0.011798
NUP107	0.65648	1.47692
UBE2V1	0.6165	0.281868
UBA1	0.43299	0.849732
EDC3	-1.18087	2.06968
SEPT8	-2.97882	1.29749
HSPD1	0.75549	1.44431
KPNB1	-0.59948	0.933791
EWSR1	0.33341	0.433345
MDH2	0.78464	1.33579
PDCD2L	0.00119	0.00128
ENAH	-1.62368	0.698934
ENO2	0.58777	0.554091
ENO1	0.15789	0.144519
ADD1	-0.45454	0.977612
ACAT1	-0.02946	0.033069
FLOT1	0.2268	0.597797
LMNA	0.04791	0.118843
SLC25A5	0.2761	0.337642
SLC25A4	-0.01	0.009986
UBTF	1.69885	0.640037
ANXA1	-0.26394	0.355917
PGK1	0.69033	2.30064
RPL4	0.10599	0.281296
RAD50	-0.02661	0.057892
LGALS1	0.02693	0.023367
PAICS	-0.82649	1.47224
KLC2	-0.78836	2.07629
WRAP73	0.1072	0.006039
RPS3A	0.00362	0.01276
FLII	-0.29458	0.544403
ATP1A1	-0.12198	0.523036
DKC1	-1.36262	0.777151
LRPPRC	0.27481	0.670762
ALDOA	0.55464	1.95472
EIF5A	0.5611	1.62763
ETF1	-0.88307	1.61458
SMTN	2.77979	0.196235
PC	0.31998	0.932984
MYH10	0.44974	1.28222
CAPZA1	-0.00841	0.017803
EIF4H	-0.21997	0.143457
PPP1CB	0.28006	0.127637
FARSA	-0.04772	0.19936
RPS8	0.04374	0.046587
LIMA1	0.11072	0.179669
RPS18	0.92766	0.851609
AHNAK	-0.95822	2.3239
POLDIP3	0.0364	0.048556
NPM1	0.00759	0.009486
RBBP4	-0.50074	0.487268
ALYREF	0.69637	1.03238
TMSB10	0.05554	0.047369
CAPZA2	0.17329	0.284658
KRT17	-0.12879	0.152361
KRT10	-0.75612	0.923045
CYCS	0.57827	1.02693
HSP90AA1	0.3809	0.464373
MAP4	-1.12233	2.1678
CALM2;CALM1;CALM2;CALM3	0.71052	1.08644
RPS14	0.17012	0.653491
MCM7	0.01349	0.01497
KRT6C	-0.54663	0.599564
SEPT9	-0.56189	1.3819
GTPBP4	0.16742	0.212451
KRT1	-0.61115	1.17831
KRT8	-0.35759	0.360434
TUFM	-0.22994	0.299737
FLNA	-0.93909	1.57757
ARL6IP4	-3.96067	0.298715
RPS2	0.00787	0.028068
RPS12	0.50731	1.08491
RPL11	-0.66356	1.50946
TPM1	0.15948	0.161708
ARHGDIA	2.17166	0.650331
TPM4	0.29119	0.30855
ATXN2L	-0.57598	0.812836
PKM	0.03378	0.041018
FAM120A	-0.26197	0.34558
PRRC2C	-0.50898	0.998012
MYH9	0.07059	0.066298
CTTN	-0.71768	1.52046
FXR1	0.11493	0.274575
FUBP3	-0.02562	0.030198
ARPC4	0.61826	0.712437
GAPDH	0.26079	0.781401
KPNA3	-0.28217	0.961989
BCAP31	-0.02735	0.016333
EXOSC3	-1.23456	0.868783
MYL6B	0.10469	0.125641
ILF3	-0.20701	0.422713
PARP1	0.00505	0.003808
LRRFIP2	4.79235	0.384588
ATAD3A	-0.06158	0.183694
EDF1	0.00026	0.000483
DYNLRB1	0.4214	0.619862
HNRNPU	-0.03383	0.248257
SF3B3	-0.27194	0.365785
PCCA	0.12295	0.106297
EIF4A1	0.08811	0.148028
RPL13A	-0.12935	0.169561
CCT5	-0.25321	0.394389
CCT4	-0.08418	0.085418
PHGDH	-0.26313	0.426435
DNAJC8	11.116	1.12753
PCCB	-0.33929	0.36672
PA2G4	0.37449	1.4391
OTUB1	-0.17516	0.354385
FN3K	-0.76684	0.546439
SRSF3	0.61005	0.675317
TCP1	0.34156	2.2615
HDLBP	-0.3865	1.48372
EIF3A	-0.42838	0.463001
RPS20	0.03103	0.127664
RPLP0	-0.16925	0.675414
GSTP1	0.59499	1.68065
EIF4G2	-0.94603	1.26067
MAPKAP1	1.83616	0.595485
RPL34	-0.4	0.179541
RPL3	-0.42443	0.531634
RANGAP1	-0.87658	2.03796
SEC16A	-0.2028	0.379362
BUB3	-0.32198	2.89579
MAZ	0.34865	0.205162
XRCC5	-0.10437	0.136388
SYNCRIP	-0.15702	0.295627
SRSF7	0.64645	0.620209
ATP2A2	0.15226	0.973775
GART	-0.12487	0.265695
TUBA1B	-0.17869	0.848457
UPF2	-3.82362	0.298997
SLC25A3	-0.63214	1.42382
DDX41	0.14719	0.114201
SLTM	0.52291	0.229154
UPF1	-0.69877	2.12997
MYBBP1A	-0.08081	0.11662
GSN	0.17453	0.195436
SRPK2	-0.33866	0.360452
CAMK2G	0.04025	0.082325
JUP	-0.16772	0.066265
XRCC6	-0.06184	0.062941
CORO1B	0.34086	0.082271
CALML5	-12.6565	4.9976
ACTB	-0.20195	0.255317
DNAJC11	-0.07259	0.071356
CASC3	-4.02425	0.384369
EIF2S3	-0.48795	0.719438
SCRIB	-0.67797	1.86953
LMNB1	0.31535	1.07199
SYTL4	-0.35122	0.433387
NUP155	0.44082	0.745008
EEF2	-0.04076	0.076791
MCM4	0.04943	0.12785
TPM3	0.15333	0.378425
MCM5	0.17278	0.34144
RPL10A	0.41543	0.523025
RPS15A	0.40804	1.01092
AURKAIP1	0.94712	0.537248
HIST1H2AG;HIST1H2AH;HIST1H2AJ;H2AFJ	0.38908	0.564768
KHSRP	-0.64258	0.636864
GSTK1	0.11883	0.174558
TOP1	-0.12162	0.053496
STK3	-0.35528	0.721363
RPL22	-0.49528	0.733942
STAU2	-0.43642	0.479384
SPAG9	-1.1238	2.87995
HSPE1	0.64083	1.00378
DCP1A	-1.76784	0.767763
CNN3	-0.46121	0.327061
SLC25A13	0.15869	0.385339
ACTR3	0.15399	0.482857
ASCC3	-0.0223	0.016458
MYO6	-0.92277	2.1078
UQCRC2	0.13549	0.43532
NUP160	0.07073	0.370331
MCM3	0.42465	0.587502
FLNB	-0.54209	1.64146
RPL7A	0.08583	0.098819
ZC3H18	2.42341	0.172604
DBN1	-0.09056	0.11042
PLEC	0.75736	0.816945
SELENOI	-0.16324	0.464121
FXR2	-0.04294	0.154681
CCT8	-0.66475	1.00663
0	0.34774	0.669035
ACACA	-0.20071	0.738654
RPS23	-0.07184	0.070668
PABPC4	-0.99505	2.21964
FMR1	0.12562	0.139508
TWF2	-1.09509	1.16149
PPP1CC	-0.23674	0.781984
RPL18A	0.65774	1.72453
DNAJC10	0.60673	0.688427
ATP5B	0.2562	1.88456
LARP4B	-0.15156	0.00803
ST13	0.07385	0.076101
SAFB	0.29889	0.177212
XRN1	-0.25768	0.15346
IGF2BP1	0.28208	0.776509
RPL35A	0.15348	0.764901
MRPL11	2.494	0.345268
CORO1C	-0.32921	0.708521
IPO7	-0.26175	0.090351
MYO1D	0.25868	0.465355
ACACA	0.92697	0.612846
RAVER1	-0.11267	0.007471
SEPT2	-0.94652	1.93965
RPS7	0.03892	0.069351
ABCE1	-0.14284	0.694844
COPZ1	-0.41417	0.734723
TUBB3	0.22908	0.157359
ADAR	0.09362	0.151006
UBAP2L	-0.65327	2.81761
RPL6	-0.33608	0.456962
NCL	0.21635	0.425634
PRKDC	0.09438	0.082524
PRPF8	-1.05065	1.17852
RBM26	0.29309	0.224263
RPL24	-0.13817	0.140311
DPYSL2	-0.78078	1.63501
DPYSL3	-0.85667	2.28846
RPSA	0.55818	0.655446
ABLIM1	-5.93163	0.535456
ABRAXAS2	-0.4811	1.19828
NUP85	0.75817	1.35761
PABPC1	-0.66468	2.79018
EIF3C	-0.43279	1.01185
HSPA5	0.31988	1.08343
EIF4E	-0.09871	0.133642
NXF1	0.21624	0.157741
YWHAQ	0.01229	0.031214
DOCK7	-0.65654	1.18103
RPL30	0.26548	0.365302
NCKAP1	0.04215	0.104606
NEK1	-2.21836	1.40706
CKAP4	0.80917	1.48153
RPL10	-0.10018	0.516381
SERBP1	-0.58771	1.05486
CKAP5	-0.22438	0.799443
RANBP2	-0.86492	1.65953
HIST1H1E	-0.23745	0.19289
RPS19	1.09726	1.43178		1.43178
ARPC5	7.21812	0.74048
FECH	-0.0914	0.312439
SFPQ	0.09947	0.129685
NKAP	0.39335	0.294301
ARPC5L	0.07342	0.004014
EXOSC4	-0.08551	0.075785
AP3D1	-0.65502	2.79532
SRSF6	1.04758	0.385602
LIG3	1.77545	1.01648
CMC1	4.02814	0.266026
PCMT1	0.06742	0.113346
RBMX	-0.49063	1.684
PPM1G	0.23759	0.269795
KRT13	-0.29377	0.214086
SMC2	0.05875	0.151587
PUM1	0.40449	0.349981
CLTC	-0.38238	0.892495
LMNB2	0.07055	0.071851
RBM39	0.04941	0.027112
RUVBL1	0.07183	0.135775
NUDT21	0.1875	0.075057
MYL6	0.0661	0.041335
APEX1	9.94035	0.938637
USP10	-0.48759	1.11726
MACF1	-0.30507	0.404
UNC45A	-0.80558	0.480356
DDX1	-0.16158	0.567416
SRSF11	0.20704	0.138583
POLR2E	-1.07219	1.51317
TPM3	0.12813	0.165073
AP3B1	-0.6283	1.69678
NUP133	0.19315	0.17374
RPL12	0.39412	0.460053
RNPS1	0.10516	0.272097
PURB	3.79402	0.390361
TMEM33	0.65041	0.651272
HSP90AB1	0.0545	0.166722
RAB11FIP1	-0.70274	0.473692
NUP188	-0.52246	1.57243
GMPS	-0.18115	0.367951
DSG1	-1.31869	1.21292
RSL1D1	0.10111	0.241094
RAB11FIP5	-4.32083	0.579545
PGAM1	0.74233	0.812772
EIF4G1	-0.4345	2.50865
SYNRG	-0.71755	1.43305
CCT6A	0.79143	0.827475
GAPVD1	-1.21292	0.45031
COG1	-1.04897	2.01507
EIF4G3	-0.57174	0.416054
HSPA8	-0.0571	0.078565
HNRNPK	0.00901	0.011224
RPL36	0.39335	1.25368
C21orf2	-0.26212	1.49772
HNRNPA2B1	0.1871	0.321526
ESYT1	-0.2894	0.86298
TUBB4B	0.03065	0.034702
TUBB2A	-1.34999	2.87148
TUBB	0.75717	3.17906
RPS16	-0.00405	0.004654
C1QBP	-0.33224	0.502435
H1FX	-0.59503	0.344626
CCAR2	-0.67215	1.36585
DHX15	-0.52508	1.65697
PCM1	-0.51433	0.711697
PRRC2A	-0.86399	3.38593
SNX9	-0.61894	0.412347
CEP170	-0.63456	0.599129
MRPL51	2.47637	0.243085
HIST2H2BE	0.12222	0.243343
GNAI2	-0.00596	0.01663
JPT2	-0.97057	1.73658
LUC7L2	-0.20647	0.432343
TNRC6B	-1.98745	2.02174
U2AF2	-0.75044	1.49049
KLC3	-0.62383	1.21307
ITPR3	0.0517	0.194503
GOLGA3	-1.00792	2.48716
CCT3	0.11518	0.28929
RPL26L1	0.0466	0.076539
PRMT1	0.3078	0.710879
SND1	-0.08567	0.323338
ATXN2	-0.57263	1.45138
TAGLN2	-0.52829	0.481337
CD2AP	-1.07647	2.23017
RALB	-4.13549	0.311626
PRKAR2A	-0.44396	1.28808
RDX	-0.07447	0.115768
YTHDF1	-0.4184	0.09031
RPL18	-0.17866	0.120278
DDX5	0.03166	0.05159
PPP6C	-0.02542	0.028906
RAE1	-0.3566	0.425648
C11orf98	-7.12042	0.641865
DDX21	-0.12919	0.232716
KRT16	0.0831	0.041104
KRT14	-1.09353	1.2168
RPL29	0.00398	0.003919
EIF3B	-0.64209	1.51727
CDKN2AIP	-7.96793	0.701494
HSPA9	0.18565	0.749804
BASP1	0.83973	1.28142
DBT	-0.32954	0.721551
PIK3C2A	-1.07646	0.989941
TPM1	0.05162	0.057166
CC2D1A	-0.97387	1.15473
HSPB1	-0.05908	0.20364
PPP1R12A	-1.01754	1.01802
TRAP1	0.08711	0.168944
RPL8	0.26501	0.32035
MSN	0.29925	0.198686
PHB2	0.29823	0.409258
PSMA1	-0.2715	0.159096
SCAMP3	4.75669	0.416787
PSMD11	0.26924	0.552419
ACACB	0.38178	0.834505
KRT18	-0.08049	0.242647
KRT5	-0.60519	0.884025
FKBP3	0.79968	0.468519
CCDC47	0.4881	0.805355
RPL13	-0.28476	0.576689
GNG12	3.87599	0.448505
TJP1	-0.63454	1.65208
THRAP3	-0.34466	0.634589
CACYBP	-0.2396	0.373585
EXOSC10	-1.20075	1.81465
STMN1	0.4521	0.402647
BRD2	-3.85464	0.380717
CFL1	0.12727	0.127977
RBBP7	0.80666	0.365008
ZC3HAV1	-0.42503	1.96811
TSG101	-0.5492	0.971888
HNRNPL	0.16533	0.648173
CHTOP	-0.25583	0.178897
TMOD1	0.19846	0.623524
YTHDC2	-0.36717	0.852375
HNRNPC	-0.01133	0.014492
EML4	-0.6616	1.04715
NEMP1	-0.77939	0.952098
ATP6V1G1	-0.37331	0.305601
ARPC1B	-0.18078	0.337673
PI4KA	1.06394	0.421569
LARP4	-0.66465	0.6387
SSFA2	-0.78619	0.326686
NXT1	3.1619	0.275892
CALD1	-1.31215	2.04953
ATP5J2	0.38595	0.864257
LIMCH1	-0.05832	0.031524
COG8	-0.23369	0.011773
AIFM1	-0.18245	0.114553
PRDX1	-0.06787	0.07981
PRDX2	0.05722	0.160791
KPRP	-0.61954	0.53481
HP1BP3	0.13094	0.082426
HNRNPH3	1.79993	2.07335		2.07335
HNRNPH1	-0.08851	0.1816
HEATR5B	-7.40994	0.712046
IQGAP1	0.25093	0.52786
SF1	-0.1289	0.176685
THOC2	1.48901	0.9603
LRRC59	0.32391	0.444074
RPL28	0.50836	0.515886
NCBP1	0.20892	0.044244
SON	-0.37243	0.568318
LARP1	-0.29213	0.412794
RPN1	0.47664	0.845897
MYL12B	-0.16132	0.127216
EIF4A3	0.0093	0.008991
RPS24	0.20647	0.197675
DNAJC13	-0.68763	1.67873
RUVBL2	-0.12133	0.312052
TRIP4	-0.78255	0.891183
PSMC4	0.03659	0.088541
SERPINH1	-0.46419	0.518132
TOP1MT	-0.22063	0.096323
PSMD14	0.48773	0.693822
TUBA1C	0.03101	0.069212
ATP5A1	0.59603	0.558089
DCP2	2.923	0.221346
RPL37A	0.25184	0.717995
KTN1	-0.2334	0.23865
TUBG1	0.03996	0.133308
AK2	0.71662	1.35387
RHOG	0.4188	0.749306
EXOSC5	-3.83434	0.377938
ZC3H4	-8.23419	0.873478
SNRPA	0.18912	0.105526
SREK1IP1	0.96064	0.055494
HNRNPA0	0.08607	0.157599
CNOT1	-0.89555	1.81181
DNAJC7	-0.12965	0.137528
PATL1	-1.29567	1.01294
CPSF6	-0.03918	0.040409
CPSF7	-0.57468	0.675602
WBP11	-0.00663	0.003545
HNRNPA1	-0.26263	0.368661
DSP	-0.60863	0.516711
SUPT16H	-0.11953	0.072365
EIF4E2	-0.83497	0.939853
AFTPH	-1.09876	1.15504
RANBP1	-0.27109	0.866368
HSD17B4	0.3836	0.873169
GSPT1	-1.13034	1.01242
PLS3	0.15987	0.319522
RPS11	0.16124	1.84315
ANXA2	-0.43933	0.69186
HINT1	0.16418	0.194426
NUP35	0.83259	0.413607
ALB	0.2405	0.250043
IDH2	0.44327	1.28973
RPS27A	0.64563	1.02149
ACTA2	0.55821	0.436997
MTPN	-1.06062	0.371269
BCLAF1	-0.52831	0.614911
DSC1	-5.08344	0.459059
NUP93	-0.17616	1.05059
NCAPH	0.00229	0.003008
ZCCHC3	-0.7314	1.77961
CNBP	-3.26145	0.578226
ACTR2	0.24651	0.27187
THNSL1	-0.70598	1.24615
ZFR	-0.32781	0.846029
GPATCH1	-1.47642	0.734319
FHL1	-0.49504	1.14024
GTF3C4	-0.11694	0.101246
CORO7-PAM16	-0.88428	1.08024
TXN	-0.41149	0.57097
RPL14	-0.0665	0.100266
GLE1	0.10776	0.006303
PTPN11	17.3992	1.32737		1.32737
FUBP1	0.14066	0.344839
CCT7	0.07065	0.237035
ZC3H7A	0.66757	0.282651
MATR3	0.23685	0.305299
PCBP1	0.10319	0.211015
PRMT3	0.41496	0.108203
ASCC1	-2.08971	0.671904
SRSF4	0.22491	0.73753
DDX17	-0.11385	0.422028
ACOT7	0.00789	0.031861
PNKP	7.33476	0.737734
RAC1	0.50043	1.17826
PFN1	1.44082	1.51738		1.51738
TIAL1	3.12051	0.274169
DYNC1H1	-0.02632	0.036783
AGO1	-1.50386	1.40759
GOT2	1.41847	1.26955
MRE11	-0.42963	0.660749
PDHB	0.3312	0.918687
RPS4X	0.04279	0.149886
RPS3	-0.01317	0.013665
SYAP1	-0.992	1.53618
RACK1	-0.02204	0.056762
CAPZB	-0.07735	0.158246
G3BP1	-0.21305	0.331602
SLC25A6	-0.4028	0.234923
DDX39B	0.4793	2.00259
RPL9	0.42558	0.628988
PNN	-0.50702	0.110383
ATP5J2-PTCD1	0.05415	0.035386
PRDX6	0.3722	1.0441
DNAJA3	0.16914	0.207402
FRG1	-1.07102	0.467358
RPL19	0.53104	0.406932
EEF1A1	0.2633	0.964109
VIM	-0.08007	0.327313
UBAP2	-1.42997	2.07581
MYO1C	0.11052	0.257671
MRPS18B	-0.41793	0.194389
COX4I1	1.75976	1.76921		1.76921
OCRL	-0.91649	1.4491
RPS29	0.11921	0.312264
CSNK1A1	0.65269	0.478187
GSK3B	4.47694	0.461277
RPS6	0.52066	0.57871
PPP2R2A	0.36452	0.765223
PPIB	0.00818	0.005284
POLR2M	-0.9927	0.183729
LYPLA2	-0.78355	2.80734
HSD17B10	0.28892	0.568366
NCAPD2	0.14741	0.125258
BOLA2	0.19603	0.140208
SYNJ2	-0.5799	0.705744
MYH11	-0.05855	0.244737
SLC16A1	0.64665	0.758392
EPPK1	-0.07193	0.08267
PHKG2	0.77143	0.143652
EIF2AK2	0.44471	0.571862
RPS27L	0.34101	0.30059
RPS27	-0.31209	0.937683
ARL8A	0.45648	0.277598
ARL8B	6.15569	0.54092
NUP205	0.05124	0.266136
HNRNPF	-0.07259	0.280663
MMTAG2	0.56245	0.35145
ACTA1	0.70064	0.683886
HNRNPR	-0.33938	1.11929
IDH3B	-0.20393	0.797995
RPS15	0.27199	0.303841
EIF3I	-0.362	1.29263
HIST1H4A	0.07106	0.072858
RPS17	-0.3989	0.290543
KIF5B	-0.27471	0.453706
TNKS1BP1	-0.90523	1.20969
IGF2BP3	0.07256	0.109044
IGF2BP2	5.18301	0.387103
RGPD5	-0.87652	1.64747
EZR	-0.65306	1.51431
CWC22	3.52566	0.339722
DDX3X	-0.07977	0.101823
KIF2C	-0.91361	0.059968
SART1	-1.08911	0.899256
RPL36A	0.39286	0.292122
ZW10	0.34806	0.134346
BUD31	-0.33405	0.021133
ZC3H15	-5.72884	0.519972
VDAC3	0.20212	0.252365
RPL27	-0.34477	0.237545
RPS10	1.67278	1.00476
AKAP13	-0.17872	0.169754
MOV10	-0.36737	0.813208
STOML2	0.02185	0.07624
LRRC47	0.5407	0.67565
TMPO	-0.12986	0.912072
PTBP1	0.19576	0.256442
TECR	-0.04281	0.064353
MPZL1	-0.08604	0.144769
BCAS2	-0.85924	1.37699
BAG2	0.46902	0.434397
TWF1	1.07698	1.06379
NOP58	-0.16659	0.32025
NOP56	-0.241	0.396046
RPL23A	0.20961	0.511857
TMEM109	0.21495	0.456878
PRC1	4.56984	0.409626
RPL23	0.13434	0.300301
USP9Y	-0.0462	0.130338
CYLD	-0.71372	0.215074
CWC27	-3.40008	0.374599
HNRNPA3	0.16509	0.952341
MTDH	-0.70114	1.3695
NOL12;	-0.32034	1.01261
ACTG1	-0.19828	0.132033
CAMSAP1	-1.93696	1.40931
RPL35	0.42277	1.06276
LSM14A	0.97588	1.45695
GIT1	-1.00188	1.47808
DYNLL1	-0.71031	2.00614
RP9	4.01267	0.332257
GTF2I	-0.07539	0.411215
S100A10	0.1168	0.046467
NARS	0.10689	0.240149
MAP1S	-0.02922	0.034136
RFC3	-0.31664	0.256295
RFC2	0.13032	0.106601
EFTUD2	-0.02857	0.047996
CNOT2	-0.94344	2.12448
CLINT1	-0.06268	0.068802
HIST2H3A	0.17483	0.281862
ETFB	0.09452	0.178761
PPIG	-1.22132	0.061368
ITPR2	0.06128	0.120853
KRT9	-0.48214	0.557095
SEC11A	4.62272	0.338522
CEP350	0.22918	0.076887
RBM22	-0.24774	0.336492
MRPL10	0.35367	0.32283
RPL21	0.33957	0.313403
KIF11	-0.28523	1.07749
EIF2S2	0.12936	0.139181
KPNA2	0.89248	0.323915
SPATA2	-0.14952	0.534455
ATP5I	7.3416	0.804225
GNB1	0.79066	0.536819
HAUS1	-9.28641	0.731412
NCLN	0.28337	0.309424
RFC4	-0.06803	0.043619
AP3M2	1.06592	0.660784
LYAR	-1.05763	0.395208
RPS9	0.08035	0.234535
MYL9	0.31412	0.021838
ARHGAP21	-1.39814	0.589239
GNB2	-0.23084	0.258492
RABL6	-0.98091	0.357909
ZNF593	3.35365	0.273422
EIF4G3	-0.231	0.602336
DNAJA2	0.12935	0.074382
TMEM97	8.69968	0.759004
DHX29	-1.20916	0.442804
PSMD3	0.04247	0.04633
SMC1A	0.01382	0.026403
YWHAZ	-0.41087	0.26819
FLG2	-0.52962	0.62694
MYH14	7.65655	0.734627
PGAM5	-0.49669	2.77932
ATPIF1	0.97994	0.063726
SLC25A1	0.24149	0.578587
RPL17;RPL17-C18orf32;RPL17;RPL17;RPL17	0.13775	0.29947
DDX50	0.51188	0.38722
PSPC1	-0.013	0.012958
ATP5O	0.21811	0.949
KHDRBS1	-0.02785	0.067102
SHTN1	-1.0809	2.00209
HNRNPD	-0.09196	0.057842
U2SURP	-0.80364	2.04576
SH3BGRL2	0.1569	0.0877
PCBP2	-0.1334	0.245845
ZNF326	0.01021	0.017924
EBNA1BP2	-1.10335	1.0247
HIST1H2BD;HIST2H2BF;HIST1H2BH;HIST1H2BN;HIST1H2BM;HIST1H2BN	0.25457	0.101933
AP3S1	0.01342	0.012056
DDOST	1.11815	0.658664
XPO1	0.28945	0.546237
QARS	-0.02847	0.110787
EPM2AIP1	-3.92283	0.370621
ATP5C1	-0.15601	0.120778
NKRF	-0.19107	0.430343
SRP14	0.35252	0.199353
RPL7	-0.19072	0.624584
ABCF2	-0.6179	0.824033
HNRNPAB	-0.56768	0.321208
AFDN	-0.66343	1.7823
CASP8AP2	4.28759	0.360902
NDUFB4	6.42107	0.518184
DHX30	-0.21387	0.272321
RBM25	-0.65416	1.1751
RPL31	0.08156	0.058052
SAFB2	0.74818	0.047465
EIF1	13.7116	3.63595		3.63595
IRAK1	-1.32956	0.687516
SLC25A10	0.01392	0.021621
SEC13	-0.08891	0.18884
NDUFS1	0.18555	0.294436
SARS2	-0.84828	0.674233
CD3EAP	0.33827	0.612728
ANKHD1	-0.39833	1.01602
ARPC1A	4.68443	0.285083
PSMC2	-0.07164	0.085698
PGRMC1	0.31992	2.34702
UBE2I	-0.74965	1.69525
STT3A	0.26688	0.761239
SSR4	-0.05176	0.08512
RPL15	0.19738	0.325241
PURA	0.20482	0.210003
MSH2	-0.03526	0.126083
HNRNPDL	-0.2341	0.266548
TARDBP	-0.07276	0.147781
ELAVL1	-0.11809	0.082141
ABCF1	-0.60685	0.794968
TTC28	-1.47328	0.966608
NDUFS5	5.34495	0.524454
ZYX	0.09456	0.044022
SBSN	-7.35094	0.905427
IMPDH2	0.23117	0.57214
NUP153	-0.46525	1.10581
RAB21	0.40214	0.87311
OCIAD2	0.95213	0.488011
MRPL57	-5.52907	0.526697
PRPF19	-0.13212	0.33708
TACO1	1.6487	2.03266		2.03266
HSPH1	0.05178	0.108903
TIMM8A	0.34204	0.017767
RBMS1	-8.07941	0.654717
DPM1	-0.21984	0.993639
THYN1	-0.94744	0.33975
SAMHD1	0.24745	0.608575
MCRIP1	-9.22626	0.949042
HMGB1	-0.25452	0.415824
DAZAP1	-0.03095	0.057788
TFAM	0.43678	0.989124
VAPA	0.20824	0.52229
AHNAK2	-0.33069	0.323217
NOP10	-4.97501	0.425291
PFKP	0.76488	0.474487
FHOD1	-5.92114	0.606001
HELZ	-3.61755	1.04296
KRT3	-0.50921	0.885517
KRT6A	-0.40808	0.020049
SEC61A1	1.68536	0.351032
SUMO1	-0.83055	1.47551
PLOD1	-0.20889	0.037449
CSDE1	-0.406	0.806365
TXNRD1	0.59697	0.035118
CPSF2	-0.48814	0.75067
SNRPD3	-0.13178	0.049866
VBP1	-0.00612	0.008944
LETM1	0.94387	0.702241
PDIA3	0.70136	1.34494
HK1	-0.20018	0.459184
USP7	-0.83367	2.78545
GPX1	0.27419	0.380593
NUDC	-0.88674	2.70056
G3BP2	-0.31038	0.292264
PIN4	-0.16087	0.091855
0	1.17072	0.353074
RPL5	0.06931	0.19522
DSTN	0.31452	1.10366
ESYT2	-0.13869	0.126284
H3F3B;H3F3A	-0.30832	0.154352
HSP90B1	0.60282	0.657322
WNK1	-0.83915	1.06738
TMEM209	0.06773	0.067414
RPS13	0.50322	1.52885
PCNA	0.14165	0.299036
MTPAP	0.00878	0.018677
KIF2A	-0.08404	0.10639
AAAS	-0.24641	0.261673
TMA16	5.34825	0.507597
RECQL	-0.05834	0.040478
PRPF40A	0.00239	0.002269
IMMT	-0.64143	3.08576
FAU	-1.25832	0.595048
TRAPPC3	-0.17205	0.195801
SLC25A24	0.0387	0.086007
NSUN2	0.05463	0.094477
WNK2	-1.06799	1.54403
NAP1L4	-0.74208	1.54376
EEF1D	0.21315	0.148612
SEC61B	-4.74259	0.381961
PIP	-4.91307	0.3848
NOP2	0.01944	0.024149
YBX3	-1.18143	1.04151
PPP2CA	0.45852	0.932779
AFG3L2	-0.63212	0.537835
PSMD10	1.3413	0.539539
EIF3D	0.46013	0.83788
THOC7	0.04248	0.017226
NUFIP2	-0.92889	2.71735
EWSR1	-8.33793	0.740252
AGK	-0.25994	0.177748
ARFGAP3	-0.17582	0.010035
LSM8	3.67168	0.316135
RBM3	0.30182	0.364974
MSI1	-4.92658	0.376651
CSRP2	-2.73662	0.242877
FHL2	-0.02454	0.006758
TRMT112	-0.05209	0.018509
CS	0.75888	0.954052
PEX14	-1.7055	1.37029
U2AF1L5;U2AF1	-0.40518	0.19502
RTCB	0.19208	0.309872
UBE2M	0.3615	0.411913
PDLIM1	-0.21296	0.513096
THOC6	0.43025	0.338387
RPAP3	-1.267	1.5717
EIF3K	0.42916	0.488532
SF3B2	-0.15179	0.335089
PCNT	-0.00335	0.002884
NOC2L	0.22488	0.662477
GSTO1	1.73749	0.439004
ABCD3	-0.37761	0.925293
AHCYL2	-0.78354	0.661899
RPL36AL	-0.10701	0.258055
DNAJB1	-0.094	0.151473
MAGOHB	1.35712	0.67793
MYO5C	4.42063	0.362332
PHF6	-0.40972	0.398886
NTPCR	-0.04029	0.149185
PDE4DIP	-0.03362	0.008576
ENY2	5.78056	0.619059
MARS	0.01692	0.0291
PRDX4	-0.00531	0.011072
CTPS1	-0.37422	0.879443
CLNS1A	-1.6506	0.780621
SLIRP	-0.50416	0.125187
CDC42	0.09376	0.125643
TOMM70	0.22449	1.15154
EFCAB7	-0.14989	0.25083
PABPC4	-0.37571	0.022822
HNRNPH2	0.32055	0.244478
ADD3	-1.40985	0.666901
EPB41L2	-0.84524	1.40936
AP3M1	0.07222	0.154536
BAG3	-0.929	0.902909
MTCH2	0.0658	0.085028
SRPRB	-0.43925	1.09553
FLNC	-0.25249	0.965469
HCFC1	-0.86546	2.42686
G6PD	-0.29424	0.665498
ALDH18A1	-0.22336	0.620845
RPS28	0.00832	0.015603
HRNR	-0.9943	1.21322
DRG1	0.86515	0.442601
RRP12	0.21338	0.187914
PDIA6	0.14983	0.830087
PPIF	1.90378	1.78564		1.78564
SRSF9	0.14241	0.061172
TMED10	1.02254	0.709885
MRPL24	0.27817	0.185692
ILF2	0.56573	0.643315
TRIP6	-0.27334	1.38963
AGFG1	-2.79788	1.30292
RAB11B	0.26782	0.484267
MACROD1	0.89871	2.01047
PDAP1	-0.28726	0.383408
CMAS	-0.15734	0.209676
HSD17B12	0.07663	0.182076
MARC2	-4.33497	0.362904
NOS1AP	-0.14037	0.054231
DDX6	-0.10761	0.26455
EMD	0.06715	0.154458
LDHB	0.33468	0.306253
LDHA	-0.01601	0.018435
EARS2	3.64348	0.259787
DHX57	-0.93155	2.0235
NUP62	-1.79987	1.6477
RPL26	0.83906	0.541264
RPL37	3.32444	0.362233
TOP3B	-2.37652	1.27156
ACP1	-0.45546	0.326803
GTF3C5	-0.07119	0.129992
PPP6R3	0.40213	0.425786
CHD3	-0.21957	0.137262
ZNF598	-0.54268	0.924134
PDK3	0.09484	0.09012
MRPS14	-0.87587	2.07623
AP2A1	0.00691	0.015097
CHD4	-0.97058	1.60824
EHD1	-0.38174	0.102486
HNRNPUL1	-0.34668	0.85651
HIST1H2AB;HIST3H2A	-3.99669	0.331767
MAP1A	-2.40038	0.914567
ASCC2	-0.87754	1.08074
HMGB2	0.16776	0.124516
AASDHPPT	-0.44577	0.340582
PRKRA	8.36921	0.764431
BANF1	0.75641	0.536001
MTA1	-0.66368	0.682476
SF3A2	-0.65494	0.248002
FLG	-3.63406	0.422947
DDX19A	0.86379	0.407754
MOGS	1.10322	0.962751
PPIA	0.63189	1.81443
IDH3G	0.0304	0.033244
KIF5C	-0.32548	0.407155
UQCRQ	0.82461	1.33976
MYL6	-0.06145	0.026844
DNAJA1	0.3134	0.62206
IDH3A	0.2946	0.870548
PSMC5	-0.70873	0.540711
WASHC2C	-10.3789	0.823366
CTNNA1	-0.70677	0.53036
ACOT9	-0.03293	0.033116
DAPK3	-8.32462	0.819175
NDUFA13	2.33885	0.40555
SSX2IP	-0.19522	0.204988
CALD1	-4.50169	0.351317
ACTN4	0.00314	0.007014
POLR2B	-0.47957	0.974355
DNM1L	-0.24985	0.664151
SDHA	0.37514	0.108535
SMCHD1	0.0295	0.157626
ERCC6L	-0.25626	0.191633
ACTR1A	-0.48899	1.15966
TBC1D15	-0.36287	0.670977
FAM98A	0.84521	0.477515
RPL38	0.05187	0.056388
TOMM5	-1.28519	0.114795
PLCD3	3.67034	0.405154
BRCC3	-0.68213	1.08489
CPSF1	-0.75778	1.14159
TSR1	9.03361	0.835412
PRPS1	0.13133	0.362238
IPO9	0.1447	0.550551
RHOA	0.25814	1.13083
FLOT2	-0.18111	0.513839
SF3A1	-0.16269	0.379933
TDRD3	-2.80383	0.891139
DARS	0.08588	0.222003
RAB27A	-2.51782	0.190765
LIMD1	-1.14561	0.450508
DARS2	0.7907	1.53703
SMC4	-0.00468	0.002367
SEC61A2	0.39727	0.320129
UBR4	-0.16513	0.199935
GOLGB1	-0.42555	2.22928
DIS3	1.01307	1.29787
RBM17	-0.2427	0.082959
ANP32E	5.61494	0.469441
CALR	0.13335	0.235728
ISY1	-0.03084	0.057057
NAF1	-0.00405	0.00024
CCDC138	-5.76341	0.502877
DDX20	-0.43814	0.428897
TCERG1	-0.76464	0.354748
RPL27A	0.07001	0.135849
KIF7	0.23427	0.132397
PRKACA	-4.68391	0.471121
TKT	0.71683	0.286169
NAT10	0.21203	0.169103
POLR1C	0.77385	0.702253
RARS	0.31702	0.941645
SRP72	-0.25742	0.412317
STAU1	-0.14878	0.217682
CELF1	3.15974	0.237427
SUN2	0.0854	0.005113
DLAT	-0.0158	0.031121
RAB35	0.70458	0.796639
RAB32	-0.04223	0.043093
NIPSNAP1	0.33943	0.337938
SEC22B	-0.40115	0.474868
FAM98B	0.04657	0.069038
C14orf166	-0.06462	0.11721
HNRNPM	-4.73069	0.291034
WDR18	0.00762	0.013591
TUBB4A	0.83248	0.878106
NUPL2	0.13166	0.007366
MRPL23	-0.07764	0.057428
AP2M1	0.17241	0.691862
PYM1	-0.22749	0.122405
PKP2	0.1087	0.069458
ARF4	0.0801	0.097787
SPG20	-1.19567	1.30462
PRPF6	0.48689	0.575329
NDUFA1	3.59512	0.368303
RBBP6	-0.87435	0.660294
UBA5	3.09697	0.369617
COPA	0.1372	0.632917
PES1	0.03529	0.044261
AHSA1	0.02814	0.048525
ANKRD17	-1.42201	0.805473
CAND1	0.07915	0.173905
FBL	-0.28194	0.363962
SF3B1	-0.72093	1.73954
CANX	0.59493	1.14207
ELOB	0.84618	0.711504
MPG	4.08686	0.396422
VPS45	-1.09887	0.586352
PHF5A	0.086	0.039396
IKBKAP	-0.44652	2.36005
STRAP	-0.12993	0.098001
RAB14	-0.04366	0.081961
CNOT9	-0.57478	1.65307
MYCBP2	-0.91507	0.196779
SRSF1	0.03723	0.012857
ERH	-0.45492	0.896766
TGM1	-3.63285	0.314731
AHCY	-0.11984	0.185097
VARS	-0.1949	0.367963
GNL3	0.08175	0.231858
SKIV2L2	-0.05065	0.105457
MRPS11	0.79348	0.824083
COPE	0.27862	0.797028
DIDO1	-0.72289	1.16245
NIFK	0.33098	0.018071
COX5B	0.73999	0.807181
RCC1	9.44864	0.794379
SCP2	1.85587	1.00111
CAVIN1	8.93018	0.742178
TK1	5.53416	0.433543
FEN1	0.36754	1.85237
STRN4	-1.04005	0.53611
HMGB3	3.6139	0.237023
PAK2	-0.89413	1.56622
MAPRE1	-1.80989	1.46283
BLMH	3.8598	0.259614
HSDL2	-0.10339	0.133855
NOLC1	-0.06039	0.325622
NAP1L1	-0.4429	0.732762
MRPL15	-0.45382	1.26048
CLIC1	0.3099	1.30498
ATP5H	1.0754	0.807275
PPFIA1	-0.1431	0.221746
YWHAB	0.28994	0.43614
FLII	-0.15163	0.338494
OXA1L	-3.8724	0.311442
RAB18	0.79926	1.78281
RPS21	1.11112	0.990375
LARS	-0.15408	0.20112
SMC3	0.4133	0.616809
RAC3	0.11131	0.371908
DLG5	1.91446	1.04758
OFD1	-9.55108	0.888817
TMPO	0.00737	0.009182
RPLP2	0.63728	0.590324
WIPI2	-1.3477	1.53544
ATP5L	0.40582	0.67079
SMARCB1	-0.28817	0.187607
STIP1	0.31995	0.465791
PSMD12	0.66457	0.799246
LRCH2	-0.28025	0.683726
CSTF2	-0.89454	0.929212
POTEJ	-4.59765	0.390339
LGALS7	-4.16944	0.384073
THOC5	0.84771	0.631412
EIF1AX	0.37229	0.476203
LSG1	-2.81321	0.923152
XAB2	-0.93584	0.811216
HACD3	-0.65938	1.09401
MRPS23	4.90838	0.331754
SRP68	-0.32739	0.497954
COX7A2	-0.10745	0.173156
CSTF3	-0.57272	0.135978
CRTC3	-0.27665	0.546914
NBAS	-0.79286	1.07199
PRKCI	-5.12789	0.410171
CHD1	-0.11811	0.184597
TSFM	0.42136	0.800471
NMT1	0.62139	0.360842
AAK1	-1.0294	0.46768
S100A9	0.09659	0.017406
EIF3E	-0.13118	0.180735
NEK9	-1.26728	1.21934
DUSP3	0.2605	0.078164
TROVE2	0.27844	0.70078
CAP1	-0.01001	0.019828
CDC37	-0.31909	0.229933
NDUFA4	0.76555	2.67568
PRKAR1A	-0.66936	0.036676
TNRC6A	-5.37123	0.477726
PRPF4	-0.89546	2.32854
EIF3F	0.0337	0.056865
RPS26	0.45391	0.159865
CTNNB1	-0.78819	0.265674
CYB5R3	0.24758	0.255708
CSNK2A2	-0.21194	0.127315
SUCLG1	0.10295	0.105595
TUBA1A	0.44375	0.491381
ZNF207	-0.17711	0.120065
ZBTB33	3.08577	0.335099
ELOC	-0.0966	0.059538
MED23	-1.84723	1.98273
COMT	1.77457	1.47352		1.47352
SRPRA	-0.20594	0.538324
RBM28	-1.21916	1.31212
SEPT7	-0.63061	0.767432
FSD1	0.35125	0.101603
EIF5B	-0.16503	0.470713
ATAD3B	-0.04023	0.037953
GSPT2	-0.76725	1.33167
TOMM34	0.9313	0.054295
HNRNPUL2	-1.89636	0.113023
TBL2	0.22003	1.74664
LPCAT1	0.03443	0.047232
AIMP2	0.01728	0.028749
MIF	0.98175	0.532393
SNU13	-0.21117	0.305084
NOL10	-0.73864	0.225871
S100A8	-4.59032	0.373007
PPP1CA	-0.28938	1.36218
CPT1A	-0.22641	0.558188
DIMT1	0.13772	0.106776
ZCCHC10	-0.1845	0.389281
CNOT10	-1.23148	0.365712
SPTLC1	0.44102	0.415505
LMF2	-4.81479	0.435208
GTPBP1	-0.34027	1.00505
NDUFA10	0.25154	0.533995
TMEM43	-0.31217	0.101661
AP2B1	-0.01004	0.011319
HADH	0.29351	0.335075
DHCR7	0.93046	0.70457
ALYREF	0.14607	0.296805
HAT1	-0.4037	0.40362
PDLIM7	-11.6455	3.16404
PRPF4B	-0.38407	0.264408
TP53BP2	-0.44661	0.414544
CAPRIN1	-0.57042	2.04881
CTSB	-0.40443	0.019729
TMEM11	-0.28878	0.651923
ARHGEF7	-0.77878	2.00386
PSMD4	0.30516	0.539626
SDHB	0.66325	0.870113
RAB38	-4.42409	0.316108
DST	-0.31872	0.36219
NDC1	-0.71384	0.734454
COG6	9.19489	1.08194
SLC25A19	0.11443	0.071158
RPN2	0.35497	0.345546
IARS	-0.05131	0.336816
CD59	-3.68897	0.324929
MPC2	0.16954	0.009176
SET	0.61494	0.428783
PYCR1	-0.05026	0.140971
HMGN2	-10.3969	5.2584
FKBP15	-1.06163	0.797918
GANAB	-0.0213	0.063029
PDCD5	1.42948	0.703221
HSPB8	-0.67807	0.468343
PTPMT1	-0.19364	0.324257
ARHGEF12	0.75984	0.332701
CCP110	-1.73807	0.266839
AGO2	-0.74449	1.03833
MRPL12	0.62716	0.798744
FDXR	0.3422	0.74209
VDAC2	-0.476	0.409068
CPSF3	-0.43275	0.359916
POLR2A	-1.27177	0.510298
MRPL33	-4.45962	0.425263
RPS5	0.28158	0.531513
SBDS	0.1039	0.05086
COA3	5.78519	0.546122
LBR	-0.88061	1.23857
IK	-2.46913	1.00499
LMO7	-2.35753	1.38691
PARD3	-0.2805	1.60008
GIPC1	4.03263	0.358937
SAR1A	0.17067	0.137729
MTHFD2	-3.7858	0.285215
FKBP2	4.97969	0.466627
HELZ2	-4.17168	0.283498
hCG_1984214	-0.30787	0.236568
RAB5C	-0.10401	0.201255
AARS2	0.02891	0.050379
COPB1	0.46059	0.934774
H1F0	0.57431	0.357546
KRT33A	1.76091	0.097834
CPNE1	0.12405	0.17283
CPNE3	-0.17576	0.43429
TIPRL	0.05357	0.155112
TPP1	4.86822	0.320033
QKI	0.20852	0.062337
APOBEC3C	0.25459	0.380449
CMTR1	-1.30856	1.09514
COX6C	0.60144	0.25926
FAM3C	-0.5733	0.084944
NAA35	-2.60245	0.207887
DDX52	0.1109	0.167949
PPP2R3C	-0.00802	0.013002
ELOVL1	0.05057	0.094928
MYO1C	4.10839	0.357031
SKIV2L	-0.13465	0.124744
SF3A3	-0.48533	0.299651
PALM	-0.49135	0.028521
NDUFS2	0.63673	0.897833
UBAC2	0.51351	0.156707
CCDC61	11.4784	2.11258		2.11258
PGM3	-0.57334	0.376127
RAB1B	0.17624	0.134791
MYEF2	-0.50288	0.235462
NDUFA9	0.83566	0.82809
CDIPT	0.35938	0.455308
ARPC2	0.10193	0.203387
LUC7L3	0.58234	0.498118
BCR	0.33074	0.061292
ARF1	0.16004	0.268794
WTAP	4.80123	0.480725
MCAT	6.08239	0.628451
SNRPN;SNRPB;SNRPN	-0.15845	0.388837
SF3B5	-0.7571	2.19355
CAMK2D	-0.27955	0.348288
CCT6B	-0.10358	0.102701
CSTB	0.05666	0.02287
RAB34	-0.32048	0.168021
AKAP9	-0.44945	1.27189
AFF4	-0.02286	0.001698
RRAS2	-0.07068	0.156221
ORMDL3	3.78337	0.367612
TJP2	-0.56037	0.242807
RINT1	-8.65678	0.863265
RBM8A	6.62392	0.695279
RBFOX2	-0.49617	0.131964
SNRNP200	-0.26231	0.851622
TCEA1	0.54417	0.281626
UQCRC1	0.35021	0.915317
GTF3C1	0.11427	0.209238
NOSIP	-1.18636	0.531374
COX6B1	1.64703	1.50106		1.50106
DERL1	6.3418	0.589941
NSF	-0.05802	0.068068
DBNL	-1.32191	0.836889
CWF19L1	-3.06978	0.244348
MMGT1	-0.19468	0.306086
RHOT2	-0.88681	0.390629
AGPS	-0.20076	0.126899
LRCH1	-0.81491	1.04494
ACSL3	0.87198	0.58907
CSTF1	-0.16999	0.158999
SUGT1	-0.88554	0.448818
NCOA5	2.74754	0.229054
USP9X	0.24286	0.974633
SNRPD2	-0.4539	0.618731
BABAM2	-0.59038	2.03587
STUB1	-0.05257	0.098923
S100A11	2.58697	1.30716		1.30716
CNP	-0.03841	0.043341
CHERP	-0.88801	1.36778
ARHGAP35	-0.78446	1.82437
LUC7L	0.6616	0.945301
SRSF10	-3.99674	0.411399
NOP9	-0.123	0.288231
TES	-0.84315	1.1156
YBEY	3.81541	0.355076
TIMM23	0.33042	0.452531
API5	-0.00593	0.002987
FLNA	-1.27336	2.22
ARPC3	1.47689	0.234152
NDUFA8	5.45448	0.521421
RPL39;RPL39P5	4.64531	0.38942
SNRPC	0.28567	0.841165
PSMD6	-0.11272	0.152434
PQBP1	-3.28316	0.294989
SRP9	-0.25693	0.101554
SRSF5	1.06256	0.695804
SFXN1	0.05883	0.1195
RAB5B	0.98104	0.746297
SH3GL1	-0.75336	2.27229
CAPZB	0.0494	0.019782
PRPF38B	0.30764	0.382998
NUP43	8.45662	0.804895
CLN6	0.0557	0.002662
UCHL1	0.75068	1.11789
MOB4	1.31548	0.075194
TOMM22	-0.00261	0.002208
VPS36	-9.24502	0.681905
IPO5	0.08935	0.376822
UBA52	-0.21182	0.467138
PTPN1	-0.21753	0.576116
MAIP1	0.79863	1.09171
HAUS5	-0.56398	2.32525
TMED9	1.37711	0.084141
RER1	0.42581	0.4282
SPRR2D	4.89357	0.41311
LOR	-0.2722	0.738422
TP53	0.02288	0.070947
TIA1	4.42602	0.344315
TLN2	-0.4389	0.653729
DLG1	-3.08233	0.273613
SURF4	0.4021	0.353318
MRPS9	-0.21508	0.500415
PRPF31	-0.26217	0.457301
MYO6	-0.65736	1.0408
CHMP2A	3.52191	0.296871
METAP1	3.00279	0.262453
CDC5L	-0.11664	0.226333
C19orf47	-0.49393	0.038578
FIP1L1	-0.59157	2.98024
BRIX1	-0.06039	0.083906
ARCN1	-0.27147	0.179269
NKIRAS2	3.51862	0.344394
ADD2	-5.9609	0.530178
HMGA2	-0.28987	1.02381
YTHDF2	-1.59655	1.48813
IGBP1	-1.53633	2.37048
SEC23IP	-1.22889	2.03784
ACLY	-0.1152	0.135067
DYNC1I2	7.10048	0.732844
NCBP2	-0.30042	0.853443
PDIA3	1.69257	0.10949
SLC25A22	0.85193	1.51403
HIST1H1C	-0.39583	0.364116
CKMT1A	0.34406	0.152168
MAP4K4	-0.19988	0.410225
SEH1L	-0.20684	0.228183
CPSF4	-0.42248	0.16887
SLAIN2	-1.60506	1.75318
CYFIP1	-0.11623	0.325566
CIRBP	0.86897	1.05989
GNG5	2.92124	0.268994
SH3KBP1	-1.72928	0.870298
S100A7	-4.56122	0.390426
HPRT1	0.25043	0.526478
EEF1B2	-0.70359	0.842504
TMED1	-0.22678	0.616748
DDX18	-0.00313	0.005213
KRT77	0.49569	0.26498
RAP1B	1.50681	0.989316
ABR	0.41124	0.381604
KRT80	-1.16236	0.070261
COPG1	0.27909	0.566705
PPME1	0.43229	0.486064
SFXN4	2.64932	0.559878
SIN3A	-0.19516	0.41628
KRT78	-0.93574	0.480868
CEP97	-0.93963	0.716539
TSC2	-4.85658	0.472153
RFC1	-0.11697	0.150271
DVL2	0.7217	0.197893
RNH1	-0.10597	0.134492
TPI1	0.58268	0.339845
DMTN	-1.18323	0.415739
POLR1A	0.44326	0.242756
PDLIM5	-0.92695	0.66442
TMEM41B	-0.352	0.260015
MCM3AP	-0.2226	0.391659
JPT1	-2.78731	1.32139
DCD	-2.40984	0.680058
RAB13	0.20886	0.312379
RBM15	-0.29316	0.377874
DNM2	0.13549	0.308718
SRPK1	-1.21659	0.327847
MRPL30	0.03277	0.009603
ZFYVE16	-0.96752	1.9137
PAK1	-0.91707	0.948085
KRT19	-0.34451	1.11898
CYFIP2	-0.04512	0.039388
MYO5B	-0.11716	0.04617
TOM1L2	0.04194	0.06862
AGO3	-0.86431	0.052752
LMNA	-0.10046	0.005117
OTUD4	-0.90887	0.221427
ANKRD28	0.03693	0.090687
TOE1	3.33983	0.331753
SRP54	-1.11156	0.910494
PTGES3	0.34823	1.08553
HAUS8	-0.69013	0.433543
MAP1LC3B2;MAP1LC3B;MAP1LC3B	-0.18526	0.394168
XP32	-1.82556	0.641688
NME1-NME2	0.51624	1.02588
MRPL53	0.55995	0.296133
WASL	-1.4219	2.58934
UTP18	2.44241	1.4677		1.4677
TPM4	0.09535	0.101583
MRPS6	0.72612	0.323143
HADHA	0.38984	0.698617
SAMM50	0.10235	0.105074
PIN1	3.48459	1.50766		1.50766
MIB1	0.14351	0.319318
KLC1	-0.30195	0.8936
DHRS2	-0.53024	0.933428
SEC24C	-0.28185	1.14387
LLPH	-1.43683	0.520975
TNPO1	0.33328	0.365246
SMARCC2	-0.19125	0.352577
LYN	1.25477	0.68738
CASP14	-0.80332	0.196703
RALY	-0.47976	0.670334
MAP7D1	-0.50585	0.281972
RRP1B	-0.23055	1.02932
PAWR	-2.9363	0.408689
EBP	0.52384	0.543559
KPNA1	-0.311	0.134377
UPF3B	3.50709	0.303452
TIMM50	-0.06472	0.042171
PGD	1.49696	0.610249
AIMP1	-0.24421	0.229874
CSRP1	-5.3341	0.354693
IGF2R	0.04587	0.021932
NHP2	-0.14352	0.078242
RBM4	0.41857	0.250272
DECR1	-0.05405	0.044363
SUMO2	0.68585	1.00313
DDRGK1	-4.14073	0.362301
ZNF622	-0.57611	0.395844
EIF2A	0.04152	0.002563
ZCCHC17	3.51546	1.62248		1.62248
YWHAG	-0.64998	0.373249
DNAJB6	-4.8926	0.344899
LAS1L	0.29178	0.264853
PLRG1	-0.06894	0.040777
STOM	2.34647	0.284603
PFKL	0.68761	0.985228
GPC4	-0.18121	0.305749
PARS2	-0.26231	0.015907
EPS15L1	-0.84033	0.980756
H2AFZ;H2AFV	2.13969	0.765012
DDX28	5.15666	0.629116
NES	-0.2219	0.952499
MAGED1	-1.12453	1.23799
PSMD2	-0.0115	0.012415
SSBP1	6.29181	0.745391
ATP6V1A	0.0443	0.053101
PSMC3	-0.09815	0.369763
MBNL1	8.55144	0.739874
RCN2	1.53275	0.085716
HERC2	-0.43758	0.378231
ECH1	0.7458	0.639063
KIAA1468	-1.52693	1.47348
MTHFD1L	0.18828	0.106306
PRSS3	-1.3611	0.090991
SERPINB4	-0.07429	0.003784
EXOSC9	-1.75208	0.718917
AP2S1	-0.19074	0.011322
ZC3H14	-0.07519	0.03251
ADSL	0.1006	0.303746
PSMD1	0.93148	0.560577
CKB	1.30932	1.44486		1.44486
CAMSAP3	-2.20133	1.72406
FMR1	5.6615	0.606479
DDX39A	0.12072	0.313915
MRPS26	-1.3016	0.643965
GIT2	-1.77346	0.860918
RALGAPB	-0.74003	1.92949
PIBF1	0.40506	0.13476
IBA57	5.29267	0.468617
UBTF	2.9257	0.34495
AKAP2	-1.28985	0.806818
L1RE1	3.86779	0.424028
CRKL	0.27424	0.083976
EPB41L5	-3.86882	0.409552
MAGT1	0.34041	0.201318
ARFGAP2	-0.55163	0.109029
CTSD	0.18742	0.127332
ILKAP	0.11379	0.075105
PSMB6	1.72851	0.607052
COG7	4.73579	0.466279
MGST2	13.7386	3.35806		3.35806
PARK7	-0.03491	0.067799
PFKM	-0.18301	0.357619
APPL2	-6.87174	0.675304
GSN	-0.45478	0.527777
SUGP2	-0.76398	0.843966
MT-CO2	0.51044	1.64284
EIF2S1	0.40069	0.82528
NIP7	-3.58615	0.323767
CHMP1A	2.11543	0.859062
MRPL13	-0.98595	0.251445
PDE12	-0.37374	0.182173
CALU	0.69036	1.17822
CBX3	-0.90627	0.815892
SMG9	-8.12312	0.774667
POLR1E	-1.20136	0.51378
LARP1B	-9.06067	0.84326
COX5A	0.44456	0.193952
ATP6V1B2	0.19448	0.394458
ACADSB	0.07895	0.392018
SNRPD1	-0.12237	0.482112
USMG5	-0.45622	0.926501
SFXN2	4.97729	0.424975
ATP5F1	-0.38326	0.085144
TRA2A	-4.09235	0.284574
GPX4	4.727	0.334208
DHRS7B	0.14792	0.07277
DHX36	-0.57688	0.236579
EXOSC2	-1.12448	1.55454
SMU1	6.19059	0.670977
CNIH4	0.55399	0.863391
RPL10	3.74836	0.358868
MGST3	-4.46612	0.331671
HSPA4L	0.19316	0.274531
DHX16	-0.53127	0.183437
NOP16	-1.31205	0.080471
DYNLL2	-0.20752	0.172714
VDAC1	0.76075	1.84974
NAA10	0.0732	0.165057
DENR	-0.62052	0.248786
CYC1	1.10448	0.544371
CDK9	-0.39149	0.410709
DNAJC2	4.22397	0.370439
AP2A2	0.32343	0.440795
TPM1	-0.16889	0.562227
FAM136A	-4.55235	0.388524
RALA	0.54721	0.032108
RAB10	0.44627	0.324458
RANBP10	-1.4115	0.080622
LEMD2	5.86874	0.686159
TAOK1	0.40947	0.241963
KIFC1	-1.23351	1.27916
TCF25	-0.52472	0.286784
GCDH	1.63724	0.746842
VAPB	-0.38656	1.00998
KIAA1524	-0.01577	0.014685
VCL	0.35305	1.31248
WARS	0.09746	0.096207
TRIM25	-0.6321	1.46052
RFC5	0.34653	0.331415
DLD	0.30227	0.520951
PLEKHA5	-6.07119	0.537043
NRBF2	-3.65923	0.310478
SLK	-0.76806	0.959125
LRRFIP1	-0.34336	0.383524
PSME3	0.99356	1.04289
SART3	-1.47291	1.38592
WDR5	0.10905	0.115577
SARNP	0.4957	0.839883
EEF1D	0.06232	0.184374
VASP	-8.22473	0.735873
LEMD3	-0.24601	0.242527
PTPN23	-0.69826	0.588911
MTCH1	-0.51346	0.107221
XPO7	0.14756	0.210234
KPNA4	0.05652	0.068735
GNAI3	0.61913	0.653526
FARSB	-0.13196	0.378937
CEP85	2.91772	0.252611
YTHDC1	-1.25455	0.105043
RAB7A	0.7987	0.900987
CHMP4B	-0.19175	0.943876
NCAPG	-0.14775	0.154462
ARHGEF2	-0.27168	0.257595
USP39	0.33291	0.497667
NASP	-0.3488	0.858995
MRPS12	0.84001	0.45356
SNRNP70	0.50613	0.401014
WIPF2	-3.07919	0.599108
MRPS34	0.21817	0.318426
PDHA1	-0.43287	0.341577
DIAPH3	-3.04912	0.718161
RBM12	-0.05863	0.065896
MT-CO3	10.6064	6.21467		6.21467
RAPH1	-4.20027	0.397587
LPP	-7.43583	0.700347
KIF21A	-4.11102	0.356687
GAR1	-0.57122	0.357403
DNAJB11	10.3027	0.886075
SLC3A2	1.72304	0.637547
MAP2K4	7.7278	0.814088
TSPO	0.0779	0.139392
MAT2A	0.26686	0.271265
SRGAP2	-1.04629	1.52197
YWHAH	0.51433	0.142445
GLO1	0.16525	0.349326
EIF4G1	-4.49926	0.436897
SNRPA1	0.13813	0.051584
DUS3L	2.7534	0.252152
DSG2	-2.12783	0.75545
COPB2	0.3306	0.384652
BCAS3	-3.4612	0.65242
DCAF7	0.25115	0.536961
PCBP2	5.10366	0.376821
COG5	0.25583	0.019329
RHOC	0.21325	0.927469
CTNND1	0.16011	0.432621
WASHC4	-3.56652	0.275521
SEC23A	-0.35302	0.322968
SCYL1	-0.6187	1.98844
PLP2	0.69125	0.97403
SMARCE1	-0.24263	0.442754
BMS1	-0.75917	0.23458
SLC25A12	0.14553	0.21086
GNAI1	0.16533	0.624376
ROCK2	-0.59889	1.03834
TRIM56	2.90436	0.201399
MT-ATP8	-0.14236	0.198538
NAA50	0.354	0.021861
PALLD	-0.30464	0.177837
HAX1	-0.24186	0.136103
RAF1	-0.95514	0.511422
ARAF	-0.06599	0.020503
EIF2B1	1.03569	0.601035
TUBGCP2	0.70027	0.346054
SBF1	0.02198	0.024784
GLUD1	0.54399	0.826542
PFDN2	0.10183	0.10019
TTF2	-1.22184	3.37412
WASHC5	-4.21371	0.394115
DVL3	-5.77875	0.528972
SPATA5	-0.66462	0.299864
RICTOR	-1.35307	0.791534
SNAP23	-4.16662	0.334812
REXO4	0.23088	0.171125
DDX46	-1.30635	2.09485
DIS3L	-4.02296	0.346912
TUBB2B	-0.20814	0.074357
LSM4	-1.30912	0.5286
AKAP8L	0.08354	0.117412
PHACTR4	-8.09267	0.723279
EXOSC6	-1.54442	1.21411
PUM2	-2.20119	0.140456
PICALM	0.40292	0.358407
ITCH	-8.28289	0.742169
CHORDC1	0.01452	0.023715
PPFIBP1	-8.40025	0.761212
TUBGCP3	0.3039	0.264927
GSK3A	0.15034	0.008354
BRD4	1.50082	0.404515
DIAPH1	-0.34356	0.604417
HMGA1	0.03131	0.067601
TBCB	-1.17019	1.07116
ALDH5A1	1.21439	1.36153		1.36153
VPS8	-2.93635	1.87921
EXOSC1	0.27394	0.246738
MDN1	0.41144	0.304007
EXOC2	1.2977	0.391552
ATP6V0A1	1.58228	0.291293
PKN2	-0.56611	1.06972
CLASP1	-4.06743	0.41365
PBDC1	0.08186	0.004475
UBE2N	0.29187	0.196275
NELFA	-3.90678	0.305776
MRPL35	0.28061	0.654487
MRPS7	1.8546	0.115207
GEMIN4	-0.26662	0.269836
SARS	0.39787	0.827286
DGCR8	-7.76232	0.731702
XRCC1	4.17577	0.446851
ANP32A	0.6618	0.961932
TRIM33	-0.35392	1.01845
EIF2B3	0.13189	0.540647
SMAP1	-1.34224	0.917103
ARMCX3	-0.47348	0.503275
CISD2	1.72886	0.108833
RASSF7	-7.43408	0.718358
TRIOBP	-0.95458	2.35266
TEX10	9.6243	0.757711
NDUFAF3	4.84262	0.482852
BST2	4.53933	0.424156
PBRM1	0.15908	0.143692
DPY19L1	-0.14766	0.51772
SH3BP1	4.91495	0.426809
RNMT	3.82246	0.342041
RBM27	-0.33445	0.239478
FSCN1	0.09589	0.100701
SCO1	-0.90641	0.207566
DBR1	-3.87631	0.413462
ATP6V0D1	-0.26599	0.307853
DHX35	-1.24561	0.695798
HAUS2	-5.69206	0.557872
MGMT	1.50189	0.452784
GRB2	0.30764	0.919114
KCTD12	0.75077	0.300538
PELO	0.65683	0.380832
RAB8A	-0.15328	0.078292
OSTC	0.27818	0.014588
C16orf70	-2.24176	1.05442
HMMR	0.66552	0.191825
NME4	-0.60146	0.821286
ARF5	-0.40062	0.408239
FAM168A	-0.27858	0.543661
MICAL3	-1.35543	0.467622
ATG5	-4.01304	0.309761
MEPCE	0.86923	0.504497
CEP55	-3.71476	0.321516
GRSF1	0.14488	0.078903
UNK	-0.29555	0.383333
MRPS35	-0.57358	1.26662
ACSL1	0.39856	0.678308
CASP3	0.28395	0.053299
ITPR1	0.13454	0.185704
DDX42	-0.68618	1.49336
DOCK6	-0.19628	0.283783
METAP2	1.39214	0.185993
SF3B6	-0.88995	0.766673
UACA	-0.61112	0.303969
SQSTM1	-1.07196	1.89556
GPATCH8	-5.3576	0.462047
NEURL4	-8.12846	0.861753
EIF6	1.06105	0.70185
SMN2;SMN1;SMN1	1.50903	0.43965
SLC25A21	9.1797	0.821176
SLC12A4	5.24857	0.519547
EIF3L	0.14678	0.12965
SPTBN2	0.34735	0.603812
CERS2	-8.91649	0.732835
BRK1	0.04285	0.021007
CDK4	0.54815	0.415524
MARC1	-3.89753	0.395835
CDC73	0.99245	1.42563
SFN	-0.7351	0.179605
PTMA	1.19989	1.39147		1.39147
PTCD3	-0.53715	1.32484
TSC22D4	-1.50172	0.593791
CCDC6	-0.23616	0.069251
SPATS2	-2.99275	0.205185
SMNDC1	-6.19495	0.423704
CHCHD1	4.04852	0.364708
CDV3	-3.9909	0.34961
GEMIN5	-1.16295	0.969591
DIAPH2	-0.98504	2.79386
MRPL22	-0.39176	0.240078
PFN2	-0.63631	1.05623
NUP54	-0.30377	1.588
LTV1	1.22825	1.09064
UBE2D2	1.62208	0.823483
TMEM214	7.8734	0.781231
ASCC1	-6.85257	0.68463
LANCL2	0.02043	0.00533
CDC42BPA	-0.73348	0.350886
THOC3	-0.00041	2.37555e-05
ZRANB2	-0.51979	0.243563
LAMTOR1	0.14993	0.105636
C11orf58;SMAP	-9.69982	0.821864
NDUFB6	0.70404	0.046434
TACC2	-1.19736	0.967468
ZC3H11A	-0.60966	2.06343
PSMC6	-0.01742	0.033681
EPB41	-0.81451	1.19924
CASK	-0.38437	1.56008
MAP2K3	3.86841	0.341744
SPATS2L	4.09715	0.346272
QPCTL	-0.25644	0.777402
PPP1R13L	-1.52913	0.098473
PKP4	-1.90623	0.111057
SEPT6	-1.33727	1.08021
KIF1C	-3.87392	0.305872
TM7SF2	8.81556	0.742115
ACTBL2	4.85127	0.352817
TOP2A	-4.18647	0.377223
RAB9A	0.12501	0.338605
EIF4ENIF1	-0.86639	0.255539
SAP18	0.7838	0.298953
NF2	-1.32145	3.43247
RPF2	-1.04302	0.065826
APMAP	2.86248	1.38019		1.38019
TAB1	-1.37393	0.964897
PKN1	-1.90663	1.46941
FAM120C	-0.22834	0.299731
SNRPE	14.3203	3.05656		3.05656
GGA1	-15.3525	2.24915
MRPL16	-0.06178	0.130391
COIL	0.37721	0.212086
PARP9	0.39385	0.029654
MAP2K1	3.93658	0.37207
CGGBP1	-3.35511	0.241752
HNRNPLL;HNRPLL;HNRNPLL	1.03376	0.630701
EIF3G	-1.01051	1.38254
NDUFS3	0.40748	1.21625
WDR92	-0.99232	0.744829
SAP130	-0.58374	0.250978
RNF40	-0.1403	1.68896
PAN3	-5.65782	0.563211
RHOT1	-0.00322	0.005561
CDK1	-0.49395	0.573884
EED	-0.20175	0.167349
GNAS	0.07651	0.134759
SMPD4	-0.12308	0.065468
ZNF638	0.03607	0.062021
RTN3	-1.50168	0.312498
N4BP2	2.80371	0.148245
EHD3	-0.18659	0.010543
AAK1	-2.0172	0.936976
PEAK1	-3.86045	0.36907
PEX5	-5.89268	0.47766
MAP7	-4.31058	0.364358
LSM2	-3.54109	0.31622
SLC25A3	-0.94353	0.228476
SAV1	-0.46953	0.029274
ZFP91	-3.05515	1.59023
MAPK3	-0.07272	0.068422
MMS19	-0.10452	0.087183
EPS15	-0.93225	1.38532
RBX1	-0.50579	0.507778
CHCHD3	0.37587	0.261954
CAST	-0.45007	1.14533
TTC4	1.85838	0.112956
SLFN11	-0.01871	0.06491
PRPF3	-0.98859	2.00241
RCN1	0.59563	0.616447
EXOC4	0.2221	0.24902
MPDU1	4.20877	0.344069
PDCD10	-1.90796	0.137494
SPC24	-2.68315	0.244548
MKLN1	0.05289	0.017427
MYO9B	-3.85446	0.352055
UCKL1	1.09523	0.542613
PAK4	-0.42289	0.283056
BNIP1	-0.65241	0.034206
PFDN1	-9.01339	0.815419
MZT2B	-0.05136	0.07047
PPP1R2	-1.90077	1.79794
PYCR3	-0.41061	0.392787
SNX5	-0.69442	0.782621
FYCO1	-1.19009	0.555539
SHC1	0.21912	0.153617
CTR9	2.04386	1.41165		1.41165
VPS13C	0.07149	0.022196
UFL1	-0.74189	1.54037
SNX27	4.83582	0.456246
GRK2	-0.68004	0.926153
COG3	-4.90776	0.426904
AKAP12	-1.05075	1.47235
USP15	-0.76444	2.28795
PPP4C	1.22799	0.076057
STRN	-1.60245	1.63923
ABI1	-0.12937	0.081641
MAP7D2	-2.9771	0.478506
ZMYM4	-0.17639	0.267431
HSBP1	-5.11834	0.422575
NDUFB10	2.11101	0.562158
TBC1D7	-0.14936	0.481054
MTHFSD	-3.13419	0.389571
CLMN	-5.72908	0.603072
TACC1	-4.99353	0.446914
URI1	-8.55189	0.767849
HPS5	-4.71026	0.372362
PCNP	-1.8098	0.419404
DYNC1LI1	-0.23225	0.423829
C19orf25	4.6817	0.357653
EHD4	-3.74019	0.28617
MRPS28	4.817	0.321815
HECTD4	1.03771	0.455511
VAC14	0.1619	0.067785
WRNIP1	-1.75935	0.768118
DCTN3	-0.61736	1.15097
SNTB2	0.13028	0.135549
TMEM256-PLSCR3;TMEM256-PLSCR3;TMEM256	0.83852	0.053527
POP1	0.21811	0.231987
HECTD3	-4.706	0.434818
PAF1	3.34814	3.35666		3.35666
FAF2	-0.1518	0.568656
STRIP1	-0.55403	0.191474
YAP1	-6.67385	0.520188
ARMC6	3.44864	0.353496
WDR54	-8.31925	0.898785
PMS1	-6.60829	0.530467
GAK	-4.95967	0.423089
RBMXL1	-0.3709	0.025105
STAT3	-0.32801	0.294027
AP1G2	2.14067	0.130079
PPP6R2	-0.65993	1.2955
VPS51	-0.99898	0.937943
AKAP11	-1.67265	0.769485
PAN2	-6.75723	0.741564
CDC27	-1.00768	0.513056
PACSIN2	1.63529	0.803625
BUB1B	-1.84743	1.5042
KLC4	1.16474	0.373637
USE1	-3.85557	0.375905
;VKORC1;;VKORC1	-4.87322	0.365894
TTC1	-1.98743	0.479254
ZFYVE1	-0.71241	0.041422
RPTOR	0.51328	0.299194
ABI2	-0.63081	0.275158
WDR6	-5.30841	0.576231
WDR36	-0.86666	0.25856
FBLIM1	-0.62231	0.334765
EIF3M	0.04091	0.026387
GSR	0.35511	0.018306
COG2	-3.06594	0.31045
;ARHGEF18	1.5192	0.096692
GATAD2A	-0.61494	0.90659
CUL3	0.99442	0.623297
NEK7	0.3412	0.198208
ATP6V1E1	0.06217	0.045804
SNX1	-0.6568	1.03386
COG4	1.33233	0.611634
DDB1	1.02887	0.705913
CARS	-0.20614	0.162834
SCFD2	-1.32629	0.865611
CARD19	0.5527	0.034631
RAB3GAP2	-0.41322	0.661652
NFAT5	-7.49073	0.741045
TAGLN	-0.16202	0.553842
ARMC8	-1.37355	0.36816
TFCP2	0.51618	0.034374
PAIP1	0.00218	0.001244
PON2	0.38144	1.09069
MICALL1	0.38555	0.192307
LLGL1	-0.44466	0.425194
NUDCD2	-0.2949	0.243951
ARAP1	-0.98836	1.78032
TAB2	-0.18307	0.012066
MIS18A	-1.19678	1.12018
RNF214	0.91358	0.170424
KANK2	-2.97306	0.984736
VCP	0.31516	0.618511
TUBGCP6	-3.29904	0.246825
DCTN1	-0.14514	0.529172
ZC3H13	-0.96114	2.34156
PDZD11	-0.11967	0.444948
OGT	-0.15978	0.449867
SPATA5L1	-2.50287	0.206776
WDR60	-0.55052	0.21153
SLC25A17	-6.98429	0.753836
EXOSC7	-3.73661	0.316826
GPHN	-0.30666	0.345368
CHMP2B	-5.4587	0.568694
PREB	4.99416	0.438352
SYMPK	-1.49233	2.18449
TXLNG	-1.56143	1.52173
SNTB1	-0.225	0.039467
RALGAPA1	-1.65067	0.07969
AP1G1	-2.98771	0.231925
MRPS5	-0.12956	0.080432
HAUS6	-0.42367	0.652924
SNX2	0.17528	0.213228
MIOS	0.24299	0.024822
MON2	0.14336	0.174888
POP4	-0.57557	0.132224
TANC1	-1.37662	0.417554
STAT5B	-1.14935	1.16306
RECQL5	5.24546	0.368936
DPY30	-0.85891	0.286916
PTPN13	-0.49687	0.243525
TIMM13	1.7883	1.07596
AMPD2	-1.0569	2.07671
SEPT10	-1.31911	0.750525
FNBP1L	-1.73692	0.93199
HELLS	-1.63453	1.50776
SNRPF	0.45665	0.117572
GFPT1	0.09241	0.325439
ARID1A	-0.05597	0.018627
LIMS1	2.76091	0.200237
NPEPPS	0.15508	0.534039
TIMM29	-0.71965	0.31781
AP1B1	0.35645	0.401604
SMARCA2	0.45275	0.320262
SMARCD3	-1.75145	1.68084
ILVBL	0.59949	1.0013
[truncated: 2,905 more rows]

## Sheet: line graph
Foldchange	enriched in TurboID	enriched in SHP2WT
-15	0
-14	0.5
-13	0.4
-12	0.363636
-11	0.444444
-10	0.48
-9	0.518519
-8	0.518519
-7	0.518519
-6	0.518519
-5	0.5
-4	0.5
-3	0.5
-2	0.607843
-1	0.691667
0	0.759036	0.78125
1		0.7125
2		0.728814
3		0.76
4		0.744186
5		0.744186
6		0.744186
7		0.744186
8		0.744186
9		0.744186
10		0.717949
11		0.7
12		0.684211
13		0.888889
14		0.666667
15		1
