# Supplementary material for: Proximity-labeling proteomics reveals remodeled interactomes and altered localization of pathogenic SHP2 variants
Source: EMBO Rep. 2025 Dec 22;27(3):793–826. doi: 10.1038/s44319-025-00674-4 (PMC12894930; doi:10.1038/s44319-025-00674-4)
Supplement: Supplementary file 10 — Source data Fig. 3 [file 44319_2025_674_MOESM10_ESM.zip]

Archive with 21 entries (15 files):
- Figure 3/
- __MACOSX/._Figure 3
- Figure 3/.DS_Store
- __MACOSX/Figure 3/._.DS_Store
- Figure 3/A/
- Figure 3/README.txt
- __MACOSX/Figure 3/._README.txt
- Figure 3/C/
- Figure 3/D/
- Figure 3/E/
- Figure 3/B/
- Figure 3/A/Pymol rendering of SHP2 mutation sites.pse
- __MACOSX/Figure 3/A/._Pymol rendering of SHP2 mutation sites.pse
- Figure 3/C/SHP2 core interactome -EGF.xlsx
- __MACOSX/Figure 3/C/._SHP2 core interactome -EGF.xlsx
- Figure 3/D/SHP2 +EGF core interactome.xlsx
- __MACOSX/Figure 3/D/._SHP2 +EGF core interactome.xlsx
- Figure 3/E/BioGrid Overlap.xlsx
- __MACOSX/Figure 3/E/._BioGrid Overlap.xlsx
- Figure 3/B/Overlap between SHP2 variants.xlsx
- __MACOSX/Figure 3/B/._Overlap between SHP2 variants.xlsx
