# Supplementary material for: Proximity-labeling proteomics reveals remodeled interactomes and altered localization of pathogenic SHP2 variants
Source: EMBO Rep. 2025 Dec 22;27(3):793–826. doi: 10.1038/s44319-025-00674-4 (PMC12894930; doi:10.1038/s44319-025-00674-4)
Supplement: Supplementary file 10 — Source data Fig. 3 [file 44319_2025_674_MOESM10_ESM.zip › Figure 3/README.txt]

Figure 3 source data:

3A. Rendering of SHP2 in the autoinhibited conformation highlighting mutation sites of interest as sticks. Rendering of PDB structures 4DGP is provided as a Pymol .pse file.

3B. First tab of .xlsx sheet gives the number of overlapping hits for increasing SHP2 variants, with without and with EGF (as plotted in the figure). The second tab of the .xlsx annotates whether each protein the TurboID dataset is a hit for each of the variants (defined as fold-change >2 and p-value <0.05). The number of SHP2 variants that show significant labeling of each protein is shown in highlighted blue (-EGF) and red (+EGF) columns in the sheet.

3C. First tab of the .xlsx sheet lists the proteins defined as the core SHP2 interactome without EGF. The second tab provides the GO Biological Processes for this list, extracted from https://string-db.org/.

3D. First tab of the .xlsx sheet lists the proteins defined as the core SHP2 interactome with EGF. The second tab provides the GO Biological Processes for this list, extracted from https://string-db.org/.

3E. First tab of the .xlsx sheet lists all of the proteins in the BioGrid database that are enriched hits for one or more -EGF sample (both with a p-value cutoff of <0.05 and <0.1). The second tab shows the same thing, but for +EGF samples.

Processed TurboID proteomics data (normalized intensities), including individual replicate data, can be found in Dataset EV2. BioGrid analysis can be found in Dataset EV5.
