# Supplementary material for: Proximity-labeling proteomics reveals remodeled interactomes and altered localization of pathogenic SHP2 variants
Source: EMBO Rep. 2025 Dec 22;27(3):793–826. doi: 10.1038/s44319-025-00674-4 (PMC12894930; doi:10.1038/s44319-025-00674-4)
Supplement: Supplementary file 10 — Source data Fig. 3 [file 44319_2025_674_MOESM10_ESM.zip › Figure 3/C/SHP2 core interactome -EGF.xlsx]

## Sheet: -EGF core interactome
Gene Name	Protein Description	Protein Name	UniProtID	GO-BP	GO-CC	GO-MF
SPCS2	Signal peptidase complex subunit 2	A0A087WUC6_HUMAN;SPCS2_HUMAN	A0A087WUC6;Q15005	signal peptide processing,protein targeting to ER	endoplasmic reticulum membrane,integral component of membrane,signal peptidase complex	protein binding,peptidase activity
CSE1L	Exportin-2	XPO2_HUMAN	P55060	protein export from nucleus,protein import into nucleus	nucleus,nucleoplasm,cytoplasm,cytosol,membrane,extracellular exosome,nuclear envelope	protein binding,small GTPase binding,nuclear export signal receptor activity
LRPPRC	Leucine-rich PPR motif-containing protein, mitochondrial""	LPPRC_HUMAN	P42704	negative regulation of mitochondrial RNA catabolic process,mitochondrion transport along microtubule,mRNA transport,regulation of mitochondrial translation	mitochondrion,condensed nuclear chromosome,nucleus,nuclear inner membrane,nuclear outer membrane,nucleoplasm,cytoskeleton,microtubule,membrane,mitochondrial nucleoid,perinuclear region of cytoplasm,ribonucleoprotein complex	actin filament binding,single-stranded DNA binding,RNA binding,protein binding,microtubule binding,ubiquitin protein ligase binding,beta-tubulin binding
SRSF3	Serine/arginine-rich splicing factor 3	SRSF3_HUMAN	P84103	mRNA export from nucleus,regulation of mRNA splicing, via spliceosome,cellular response to leukemia inhibitory factor,mRNA splicing, via spliceosome	nucleoplasm,cytoplasm,nuclear speck	RNA binding,protein binding,phospholipase binding
NUP155	Nuclear pore complex protein Nup155	NU155_HUMAN	O75694	nuclear envelope organization,mRNA export from nucleus,atrial cardiac muscle cell action potential,protein import into nucleus,protein targeting to nuclear inner membrane,transcription-dependent tethering of RNA polymerase II gene DNA at nuclear periphery,RNA export from nucleus	nuclear envelope,cytosol,membrane,nuclear membrane,nuclear pore inner ring	protein binding,structural constituent of nuclear pore
NUP85	Nuclear pore complex protein Nup85	NUP85_HUMAN	Q9BW27	lamellipodium assembly,macrophage chemotaxis,nephron development,protein import into nucleus,positive regulation of transcription, DNA-templated,mRNA export from nucleus	kinetochore,nuclear envelope,nucleoplasm,spindle,cytosol,membrane,nuclear membrane,nuclear pore outer ring	protein binding,structural constituent of nuclear pore
RPS19	40S ribosomal protein S19	RS19_HUMAN	P39019	ribosomal small subunit assembly,maturation of SSU-rRNA from tricistronic rRNA transcript (SSU-rRNA, 5.8S rRNA, LSU-rRNA),cytoplasmic translation,monocyte chemotaxis,rRNA processing,translation,nucleolus organization,response to extracellular stimulus,erythrocyte differentiation,maturation of SSU-rRNA,killing of cells of other organism,ribosomal small subunit biogenesis,defense response to Gram-n…	postsynaptic density,nucleoplasm,nucleolus,cytoplasm,cytosol,ribosome,focal adhesion,membrane,cytosolic ribosome,extracellular exosome,cytosolic small ribosomal subunit	RNA binding,structural constituent of ribosome,protein binding,fibroblast growth factor binding,protein kinase binding,identical protein binding
LIG3	DNA ligase 3	DNLI3_HUMAN	P49916	V(D)J recombination,double-strand break repair via homologous recombination,base-excision repair, gap-filling,base-excision repair, DNA ligation,double-strand break repair,cell cycle,cell division,DNA biosynthetic process,negative regulation of mitochondrial DNA replication,mitochondrial DNA repair,lagging strand elongation,double-strand break repair via alternative nonhomologous end joining,DNA …	nucleoplasm,mitochondrion,DNA ligase III-XRCC1 complex,cytoplasm	DNA binding,DNA ligase activity,protein binding,ATP binding,zinc ion binding,DNA ligase (ATP) activity
TMEM33	Transmembrane protein 33	TMM33_HUMAN	P57088	response to endoplasmic reticulum stress,regulation of endoplasmic reticulum tubular network organization,positive regulation of IRE1-mediated unfolded protein response,positive regulation of PERK-mediated unfolded protein response,endoplasmic reticulum tubular network organization,membrane organization	nuclear envelope,endoplasmic reticulum,endoplasmic reticulum membrane,integral component of endoplasmic reticulum membrane,melanosome	protein binding
RHOG	Rho-related GTP-binding protein RhoG	RHOG_HUMAN	P84095	Rho protein signal transduction,Rac protein signal transduction,actin cytoskeleton organization,positive regulation of transcription, DNA-templated,positive regulation of cell proliferation,cell chemotaxis,activation of GTPase activity,regulation of ruffle assembly,positive regulation of protein localization to plasma membrane,motor neuron axon guidance,regulation of neutrophil migration,cortical…	endoplasmic reticulum membrane,cytosol,plasma membrane,focal adhesion,secretory granule membrane,extracellular exosome,cell cortex,cell projection,cytoplasmic vesicle,cytoskeleton	GTPase activity,protein binding,GTP binding,protein kinase binding
GTF3C4	General transcription factor 3C polypeptide 4	TF3C4_HUMAN	Q9UKN8	transcription from RNA polymerase III promoter,transcription initiation from RNA polymerase III promoter,histone acetylation,5S class rRNA transcription from RNA polymerase III type 1 promoter,tRNA transcription from RNA polymerase III promoter,regulation of catalytic activity	nucleoplasm,mitochondrion,transcription factor TFIIIC complex	DNA binding,histone acetyltransferase activity,protein binding,enzyme activator activity
PNKP	Bifunctional polynucleotide phosphatase/kinase	PNKP_HUMAN	Q96T60	nucleotide-excision repair, DNA damage removal,DNA-dependent DNA replication,DNA repair,base-excision repair, gap-filling,double-strand break repair via nonhomologous end joining,response to oxidative stress,response to radiation,negative regulation of protein ADP-ribosylation,positive regulation of telomere maintenance via telomerase,nucleotide phosphorylation,DNA ligation involved in DNA repair…	site of double-strand break,nucleus,nucleoplasm,nucleolus,mitochondrion,membrane	damaged DNA binding,double-stranded DNA binding,endonuclease activity,protein binding,ATP binding,purine nucleotide binding,polynucleotide 3'-phosphatase activity,ATP-dependent polydeoxyribonucleotide 5'-hydroxyl-kinase activity
DNAJA3	DnaJ homolog subfamily A member 3, mitochondrial""	DNJA3_HUMAN	Q96EY1	negative regulation of transcription from RNA polymerase II promoter,mitochondrial DNA replication,protein folding,activation-induced cell death of T cells,small GTPase mediated signal transduction,cell aging,negative regulation of cell proliferation,response to heat,T cell differentiation in thymus,positive regulation of T cell proliferation,regulation of catalytic activity,skeletal muscle acety…	actin filament,nucleus,mitochondrion,mitochondrial matrix,cytosol,extrinsic component of plasma membrane,neuromuscular junction,intracellular membrane-bounded organelle,postsynaptic membrane	protein binding,ATP binding,Hsp70 protein binding,GTPase regulator activity,metal ion binding,unfolded protein binding,protein kinase binding
COX4I1	Cytochrome c oxidase subunit 4 isoform 1, mitochondrial""	COX41_HUMAN	P13073	generation of precursor metabolites and energy,hydrogen ion transmembrane transport,mitochondrial electron transport, cytochrome c to oxygen	nucleoplasm,mitochondrion,mitochondrial inner membrane,mitochondrial respiratory chain complex IV,cytosol,membrane,integral component of membrane,mitochondrial membrane	cytochrome-c oxidase activity,protein binding
HSD17B10	3-hydroxyacyl-CoA dehydrogenase type-2	HCD2_HUMAN	Q99714	isoleucine catabolic process,lipid metabolic process,fatty acid beta-oxidation,bile acid biosynthetic process,mitochondrion organization,C21-steroid hormone metabolic process,androgen metabolic process,estrogen metabolic process,protein homotetramerization,Requires Ontology,mitochondrial tRNA methylation,mitochondrial tRNA 3'-end processing,fatty acid metabolic process	cytoplasm,mitochondrion,mitochondrial matrix,plasma membrane,mitochondrial ribonuclease P complex,mitochondrial nucleoid,tRNA methyltransferase complex	tRNA binding,RNA binding,3-hydroxyacyl-CoA dehydrogenase activity,protein binding,cholate 7-alpha-dehydrogenase activity,testosterone dehydrogenase [NAD(P)] activity,17-beta-hydroxysteroid dehydrogenase (NAD+) activity,3-hydroxy-2-methylbutyryl-CoA dehydrogenase activity,testosterone dehydrogenase (NAD+) activity,androstan-3-alpha,17-beta-diol dehydrogenase activity,Requires Ontology,estradiol 17…
SLC16A1	Monocarboxylate transporter 1	MOT1_HUMAN	P53985	lipid metabolic process,centrosome cycle,monocarboxylic acid transport,mevalonate transport,response to food,plasma membrane lactate transport,glucose homeostasis,regulation of insulin secretion,behavioral response to nutrient,cellular response to organic cyclic compound,Requires Ontology,carboxylic acid transmembrane transport	centrosome,plasma membrane,integral component of plasma membrane,membrane,basolateral plasma membrane,apical plasma membrane,cell junction,intracellular membrane-bounded organelle,synapse,extracellular exosome,basal plasma membrane,lateral plasma membrane,integral component of membrane	protein binding,monocarboxylic acid transmembrane transporter activity,lactate transmembrane transporter activity,mevalonate transmembrane transporter activity,symporter activity,identical protein binding,carboxylic acid transmembrane transporter activity,organic cyclic compound binding
RPS10	40S ribosomal protein S10	RS10_HUMAN	P46783	cytoplasmic translation,translation	nucleoplasm,nucleolus,cytosol,ribosome,focal adhesion,membrane,cytosolic ribosome,cytosolic small ribosomal subunit	RNA binding,structural constituent of ribosome,protein binding
MPZL1	Myelin protein zero-like protein 1	MPZL1_HUMAN	O95297	transmembrane receptor protein tyrosine kinase signaling pathway,cell-cell signaling	integral component of plasma membrane,focal adhesion,cell surface,plasma membrane	structural molecule activity,protein binding
S100A10	Protein S100-A10	S10AA_HUMAN	P60903	membrane raft assembly,membrane budding,positive regulation of plasminogen activation,positive regulation of GTPase activity,positive regulation of binding,positive regulation of stress fiber assembly,positive regulation of focal adhesion assembly,protein localization to plasma membrane,positive regulation of substrate adhesion-dependent cell spreading	membrane raft,extracellular region,plasma membrane,extrinsic component of plasma membrane,extracellular exosome,plasma membrane protein complex,Requires Ontology,AnxA2-p11 complex,extracellular space,cytoplasm	lipid binding,protein binding,protein homodimerization activity,ion channel binding,calcium-dependent protein binding,calcium ion binding
RFC3	Replication factor C subunit 3	RFC3_HUMAN	P40938	DNA synthesis involved in DNA repair,DNA replication,DNA strand elongation involved in DNA replication,DNA duplex unwinding,response to organophosphorus,positive regulation of DNA-directed DNA polymerase activity,DNA-dependent DNA replication,DNA repair	nucleoplasm,DNA replication factor C complex,Ctf18 RFC-like complex,nucleus	DNA binding,DNA clamp loader activity,single-stranded DNA-dependent ATP-dependent DNA helicase activity,protein binding,DNA-dependent ATPase activity
ETFB	Electron transfer flavoprotein subunit beta	ETFB_HUMAN	P38117	cellular amino acid catabolic process,respiratory electron transport chain,fatty acid beta-oxidation using acyl-CoA dehydrogenase	mitochondrion,mitochondrial matrix,electron transfer flavoprotein complex	protein binding,electron carrier activity
ATP5O	ATP synthase subunit O, mitochondrial""	ATPO_HUMAN	P48047	ATP biosynthetic process,mitochondrial ATP synthesis coupled proton transport,hydrogen ion transmembrane transport,ATP synthesis coupled proton transport	nucleus,mitochondrion,mitochondrial inner membrane,plasma membrane,mitochondrial proton-transporting ATP synthase complex,mitochondrial proton-transporting ATP synthase, stator stalk,proton-transporting ATP synthase complex, catalytic core F(1)	proton-transporting ATP synthase activity, rotational mechanism,protein binding
SRP14	Signal recognition particle 14 kDa protein	SRP14_HUMAN	P37108	cotranslational protein targeting to membrane,SRP-dependent cotranslational protein targeting to membrane,protein targeting to ER	extracellular region,nucleus,cytoplasm,cytosol,secretory granule lumen,ficolin-1-rich granule lumen,signal recognition particle, endoplasmic reticulum targeting	RNA binding,protein binding,7S RNA binding,endoplasmic reticulum signal peptide binding
TACO1	Translational activator of cytochrome c oxidase 1	TACO1_HUMAN	Q9BSH4	mitochondrial respiratory chain complex IV assembly,motor learning,regulation of mitochondrial translation,regulation of cytochrome-c oxidase activity	mitochondrion	mRNA binding,protein binding,rRNA binding,mitochondrial ribosome binding
TFAM	Transcription factor A, mitochondrial""	TFAM_HUMAN	Q00059	transcription from mitochondrial promoter,transcription initiation from mitochondrial promoter,mitochondrial respiratory chain complex assembly,positive regulation of transcription, DNA-templated	nucleus,mitochondrion,mitochondrial matrix,cytosol,mitochondrial nucleoid,macromolecular complex	mitochondrial RNA polymerase regulatory region DNA binding,transcription coactivator binding,chromatin binding,RNA binding,protein binding,heat shock protein binding,mitochondrial RNA polymerase binding promoter specificity activity,sequence-specific DNA binding,DNA binding, bending,transcription regulatory region sequence-specific DNA binding
RPS13	40S ribosomal protein S13	RS13_HUMAN	P62277	cytoplasmic translation,translation,negative regulation of RNA splicing	postsynaptic density,nucleus,nucleoplasm,nucleolus,cytosol,ribosome,focal adhesion,membrane,cytosolic ribosome,extracellular exosome,cytosolic small ribosomal subunit	RNA binding,mRNA binding,structural constituent of ribosome,protein binding,mRNA 5'-UTR binding,small ribosomal subunit rRNA binding
THOC6	THO complex subunit 6 homolog	THOC6_HUMAN	Q86W42	mRNA processing,mRNA export from nucleus,apoptotic process,central nervous system development,RNA splicing,negative regulation of apoptotic process,viral mRNA export from host cell nucleus	chromosome, telomeric region,nucleus,nucleoplasm,nuclear body,nuclear speck,transcription export complex,THO complex,THO complex part of transcription export complex	RNA binding
TOMM70	Mitochondrial import receptor subunit TOM70	TOM70_HUMAN	O94826	activation of innate immune response,positive regulation of defense response to virus by host,protein targeting to mitochondrion,protein import into mitochondrial matrix,positive regulation of interferon-beta production,regulation of apoptotic process,protein import into mitochondrial inner membrane,negative regulation of cell growth involved in cardiac muscle cell development,response to thyroxi…	mitochondrion,mitochondrial outer membrane,membrane,integral component of mitochondrial outer membrane,extracellular exosome,mitochondrial outer membrane translocase complex	protein transmembrane transporter activity,protein binding,mitochondrion targeting sequence binding
MACROD1	O-acetyl-ADP-ribose deacetylase MACROD1	MACD1_HUMAN	Q9BQ69	cellular response to DNA damage stimulus,purine nucleoside metabolic process,protein de-ADP-ribosylation,Requires Ontology	nucleus,nucleoplasm	protein binding,hydrolase activity, acting on glycosyl bonds,deacetylase activity,Requires Ontology
MARC2	Mitochondrial amidoxime reducing component 2	MARC2_HUMAN	Q969Z3	nitric oxide biosynthetic process,nitrate metabolic process,detoxification of nitrogen compound,cellular detoxification of nitrogen compound	mitochondrion,mitochondrial outer membrane,peroxisome	nitrate reductase activity,oxidoreductase activity, acting on other nitrogenous compounds as donors,molybdenum ion binding,pyridoxal phosphate binding,molybdopterin cofactor binding,nitrite reductase activity
UQCRQ	Cytochrome b-c1 complex subunit 8	QCR8_HUMAN	O14949	subthalamus development,pons development,cerebellar Purkinje cell layer development,hippocampus development,thalamus development,hypothalamus development,pyramidal neuron development,midbrain development,mitochondrial electron transport, ubiquinol to cytochrome c	mitochondrion,mitochondrial inner membrane,mitochondrial respiratory chain complex III
POLR1C	DNA-directed RNA polymerases I and III subunit RPAC1	RPAC1_HUMAN	O15160	transcription from RNA polymerase I promoter,transcription from RNA polymerase III promoter	nucleoplasm,cytosol,DNA-directed RNA polymerase III complex,DNA-directed RNA polymerase I complex	DNA binding,protein binding,protein dimerization activity,DNA-directed RNA polymerase activity,RNA polymerase III activity,RNA polymerase I activity
RAB35	Ras-related protein Rab-35	RAB35_HUMAN	Q15286	mitotic cytokinesis,protein localization,protein transport,endosomal transport,antigen processing and presentation,neuron projection development,Rab protein signal transduction,protein localization to endosome,plasma membrane to endosome transport,cellular response to nerve growth factor stimulus,endocytic recycling	cytosol,plasma membrane,clathrin-coated pit,endosome membrane,clathrin-coated endocytic vesicle membrane,cell projection membrane,melanosome,intercellular bridge,clathrin-coated endocytic vesicle,recycling endosome membrane,extracellular exosome,anchored component of synaptic vesicle membrane	GTPase activity,protein binding,GTP binding,phosphatidylinositol-4,5-bisphosphate binding,GDP binding
NIPSNAP1	Protein NipSnap homolog 1	NIPS1_HUMAN	Q9BPW8	sensory perception of pain	mitochondrion,synaptic membrane	protein binding,neurotransmitter binding
MRPS11	28S ribosomal protein S11, mitochondrial""	RT11_HUMAN	P82912	mitochondrial translation,maturation of SSU-rRNA from tricistronic rRNA transcript (SSU-rRNA, 5.8S rRNA, LSU-rRNA),ribosomal small subunit assembly,translation	mitochondrion,mitochondrial inner membrane,mitochondrial small ribosomal subunit,cytosolic small ribosomal subunit	RNA binding,structural constituent of ribosome,protein binding,mRNA 5'-UTR binding,small ribosomal subunit rRNA binding
THOC5	THO complex subunit 5 homolog	THOC5_HUMAN	Q13769	mRNA processing,mRNA export from nucleus,RNA splicing,monocyte differentiation,positive regulation of DNA-templated transcription, elongation,viral mRNA export from host cell nucleus,primitive hemopoiesis,negative regulation of DNA damage checkpoint	chromosome, telomeric region,nucleus,nucleoplasm,cytoplasm,transcription export complex,THO complex,THO complex part of transcription export complex	protein binding,mRNA binding
COMT	Catechol O-methyltransferase	COMT_HUMAN	P21964	lipid metabolic process,cellular response to phosphate starvation,methylation,neurotransmitter catabolic process,dopamine catabolic process,catecholamine catabolic process,dopamine metabolic process,developmental process	cytosol,plasma membrane,membrane,integral component of membrane,intracellular membrane-bounded organelle,extracellular exosome,dendrite,axon	magnesium ion binding,protein binding,methyltransferase activity,catechol O-methyltransferase activity,Requires Ontology,O-methyltransferase activity
ATAD3B	ATPase family AAA domain-containing protein 3B	ATD3B_HUMAN	Q5T9A4	mitochondrion organization	mitochondrion,mitochondrial inner membrane,plasma membrane,secretory granule membrane,ficolin-1-rich granule membrane	ATP binding,ATPase activity
SPTLC1	Serine palmitoyltransferase 1	SPTC1_HUMAN	O15269	sphingolipid biosynthetic process,ceramide biosynthetic process,positive regulation of lipophagy,sphingolipid metabolic process,sphingomyelin biosynthetic process,sphinganine biosynthetic process,sphingosine biosynthetic process,regulation of fat cell apoptotic process	endoplasmic reticulum,endoplasmic reticulum membrane,integral component of membrane,serine C-palmitoyltransferase complex,SPOTS complex	serine C-palmitoyltransferase activity,protein binding,pyridoxal phosphate binding
HADH	Hydroxyacyl-coenzyme A dehydrogenase, mitochondrial""	HCDH_HUMAN	Q16836	fatty acid beta-oxidation,response to xenobiotic stimulus,response to activity,response to insulin,negative regulation of insulin secretion,regulation of insulin secretion,Requires Ontology	nucleoplasm,cytoplasm,mitochondrion,mitochondrial matrix	3-hydroxyacyl-CoA dehydrogenase activity,transferase activity,identical protein binding,NAD+ binding
NDUFS2	NADH dehydrogenase [ubiquinone] iron-sulfur protein 2, mitochondrial""	NDUS2_HUMAN	O75306	mitochondrial electron transport, NADH to ubiquinone,response to oxidative stress,neurogenesis,mitochondrial respiratory chain complex I assembly,gliogenesis,mitochondrial ATP synthesis coupled electron transport,neural precursor cell proliferation,cellular response to oxygen levels	nucleoplasm,mitochondrion,mitochondrial inner membrane,mitochondrial respiratory chain complex I,mitochondrial matrix	NADH dehydrogenase activity,NADH dehydrogenase (ubiquinone) activity,protein binding,electron carrier activity,oxygen sensor activity,ubiquitin protein ligase binding,metal ion binding,quinone binding,NAD binding,4 iron, 4 sulfur cluster binding
S100A11	Protein S100-A11	S10AB_HUMAN	P31949	signal transduction,negative regulation of DNA replication,negative regulation of cell proliferation,positive regulation of smooth muscle cell migration,cell-cell adhesion	ruffle,extracellular region,extracellular space,nucleus,cytoplasm,adherens junction,secretory granule lumen,extracellular exosome	protein binding,protein homodimerization activity,S100 protein binding,calcium-dependent protein binding,cadherin binding involved in cell-cell adhesion,calcium ion binding
YBEY	Putative ribonuclease	YBEY_HUMAN	P58557	rRNA processing,proteolysis,RNA phosphodiester bond hydrolysis, endonucleolytic	nucleus	metalloendopeptidase activity,endoribonuclease activity,metal ion binding
SNRPC	U1 small nuclear ribonucleoprotein C	RU1C_HUMAN	P09234	spliceosomal snRNP assembly,mRNA splicing, via spliceosome,mRNA 5'-splice site recognition	nucleoplasm,Cajal body,commitment complex,U1 snRNP,U2-type prespliceosome	U1 snRNA binding,RNA binding,single-stranded RNA binding,mRNA binding,protein binding,zinc ion binding,protein homodimerization activity,pre-mRNA 5'-splice site binding
MAIP1	m-AAA protease-interacting protein 1, mitochondrial""	MAIP1_HUMAN	Q8WWC4	calcium ion transmembrane import into mitochondrion,protein insertion into mitochondrial membrane,mitochondrial calcium ion homeostasis,protein insertion into mitochondrial membrane from inner side,inner mitochondrial membrane organization	mitochondrial inner membrane,mitochondrial matrix	protein binding,ribosome binding
HADHA	Trifunctional enzyme subunit alpha, mitochondrial""	ECHA_HUMAN	P40939	fatty acid beta-oxidation,response to xenobiotic stimulus,response to insulin,cardiolipin acyl-chain remodeling	mitochondrion,mitochondrial inner membrane,mitochondrial fatty acid beta-oxidation multienzyme complex,mitochondrial nucleoid	fatty-acyl-CoA binding,3-hydroxyacyl-CoA dehydrogenase activity,acetyl-CoA C-acetyltransferase activity,protein binding,long-chain-enoyl-CoA hydratase activity,macromolecular complex binding,NAD+ binding,long-chain-3-hydroxyacyl-CoA dehydrogenase activity,enoyl-CoA hydratase activity
EBP	3-beta-hydroxysteroid-Delta(8),Delta(7)-isomerase""	EBP_HUMAN	Q15125	cholesterol biosynthetic process,cholesterol metabolic process,cholesterol biosynthetic process via desmosterol,cholesterol biosynthetic process via lathosterol,ossification involved in bone maturation,sterol biosynthetic process	nuclear envelope,endoplasmic reticulum,endoplasmic reticulum membrane,integral component of endoplasmic reticulum membrane,cytoplasmic vesicle	C-8 sterol isomerase activity,steroid delta-isomerase activity,protein binding,identical protein binding,cholestenol delta-isomerase activity
GPC4	Glypican-4	GPC4_HUMAN	O75487	regulation of signal transduction,Wnt signaling pathway,Wnt signaling pathway, planar cell polarity pathway,Requires Ontology,synaptic membrane adhesion,cell migration	nucleus,Golgi lumen,plasma membrane,external side of plasma membrane,lysosomal lumen,anchored component of plasma membrane,Requires Ontology,extracellular exosome,glutamatergic synapse,cell surface,synapse	protein binding,coreceptor activity involved in Wnt signaling pathway, planar cell polarity pathway
SSBP1	Single-stranded DNA-binding protein, mitochondrial""	SSBP_HUMAN	Q04837	DNA unwinding involved in DNA replication,positive regulation of helicase activity,protein homotetramerization,mitochondrion morphogenesis,positive regulation of mitochondrial DNA replication,Requires Ontology,mitochondrial DNA replication	nucleus,mitochondrion,mitochondrial matrix,mitochondrial nucleoid,extracellular exosome,nucleoid	chromatin binding,single-stranded DNA binding,RNA binding,protein binding,identical protein binding,protein homodimerization activity
MBNL1	Muscleblind-like protein 1	A0A0A0MQX8_HUMAN;C9JP00_HUMAN;MBNL1_HUMAN	A0A0A0MQX8;C9JP00;Q9NR56	in utero embryonic development,mRNA processing,nervous system development,RNA splicing,embryonic limb morphogenesis,regulation of RNA splicing,myoblast differentiation,regulation of alternative mRNA splicing, via spliceosome	nucleus,nucleoplasm,cytoplasm,cytosol,cytoplasmic stress granule	regulatory region RNA binding,RNA binding,double-stranded RNA binding,protein binding,metal ion binding
MAGT1	Magnesium transporter protein 1	A0A087WU53_HUMAN;MAGT1_HUMAN	A0A087WU53;Q9H0U3	protein N-linked glycosylation,magnesium ion transport,protein N-linked glycosylation via asparagine,cognition,transmembrane transport,magnesium ion transmembrane transport	endoplasmic reticulum,plasma membrane,integral component of plasma membrane,oligosaccharyltransferase complex,membrane,azurophil granule membrane	magnesium ion transmembrane transporter activity
MGST2	Microsomal glutathione S-transferase 2	MGST2_HUMAN	Q99735	lipid metabolic process,glutathione biosynthetic process,leukotriene biosynthetic process,membrane lipid catabolic process,positive regulation of inflammatory response,regulation of catalytic activity,cellular oxidant detoxification	endoplasmic reticulum membrane,plasma membrane,membrane,integral component of membrane,intracellular membrane-bounded organelle,endoplasmic reticulum,nuclear envelope	glutathione transferase activity,leukotriene-C4 synthase activity,glutathione peroxidase activity,protein binding,enzyme activator activity,identical protein binding,glutathione binding
CHMP1A	Charged multivesicular body protein 1a	CHM1A_HUMAN	Q9HD42	mitotic chromosome condensation,negative regulation of gene expression,plasma membrane repair,autophagy,nucleus organization,mitotic metaphase plate congression,regulation of centrosome duplication,vesicle-mediated transport,nuclear envelope reassembly,multivesicular body assembly,viral budding via host ESCRT complex,ubiquitin-dependent protein catabolic process via the multivesicular body sortin…	autophagosome membrane,kinetochore,condensed nuclear chromosome,nuclear pore,lysosomal membrane,early endosome,microtubule organizing center,kinetochore microtubule,cytosol,plasma membrane,endomembrane system,nuclear matrix,midbody,multivesicular body membrane,extracellular exosome,amphisome membrane,multivesicular body,ESCRT III complex	protein binding,metallopeptidase activity,zinc ion binding,protein domain specific binding,identical protein binding,protein homodimerization activity
COX5A	Cytochrome c oxidase subunit 5A, mitochondrial""	COX5A_HUMAN	P20674	hydrogen ion transmembrane transport,mitochondrial electron transport, cytochrome c to oxygen	mitochondrial inner membrane,mitochondrial respiratory chain complex IV,mitochondrial membrane	cytochrome-c oxidase activity,protein binding,electron carrier activity,metal ion binding
ATP5F1	ATP synthase F(0) complex subunit B1, mitochondrial""	AT5F1_HUMAN	P24539	substantia nigra development,mitochondrial ATP synthesis coupled proton transport,ATP synthesis coupled proton transport	nucleus,nucleoplasm,mitochondrion,mitochondrial inner membrane,mitochondrial matrix,membrane,mitochondrial proton-transporting ATP synthase complex,mitochondrial proton-transporting ATP synthase complex, coupling factor F(o)	proton-transporting ATP synthase activity, rotational mechanism,protein binding
MGST3	Microsomal glutathione S-transferase 3	MGST3_HUMAN;Q5VV89_HUMAN	O14880;Q5VV89	lipid metabolic process,leukotriene biosynthetic process,cellular oxidant detoxification	endoplasmic reticulum membrane,membrane,integral component of membrane,intracellular membrane-bounded organelle,endoplasmic reticulum,nuclear envelope	glutathione transferase activity,leukotriene-C4 synthase activity,glutathione peroxidase activity,protein binding,identical protein binding
RAB10	Ras-related protein Rab-10	RAB10_HUMAN	P61026	Golgi to plasma membrane transport,axonogenesis,vesicle-mediated transport,endosomal transport,antigen processing and presentation,polarized epithelial cell differentiation,cellular response to insulin stimulus,Golgi to plasma membrane protein transport,regulated exocytosis,establishment of neuroblast polarity,endoplasmic reticulum tubular network organization,protein localization to plasma membr…	plasma membrane,Golgi membrane,endosome,endoplasmic reticulum membrane,Golgi apparatus,trans-Golgi network,cytosol,cytoskeleton,adherens junction,focal adhesion,cilium,cytoplasmic vesicle membrane,secretory granule membrane,phagocytic vesicle membrane,insulin-responsive compartment,perinuclear region of cytoplasm,recycling endosome,recycling endosome membrane,extracellular exosome,exocytic vesicl…	obsolete small monomeric GTPase activity,protein binding,GTP binding,GDP binding,myosin V binding,cadherin binding involved in cell-cell adhesion
RAB7A	Ras-related protein Rab-7a	RAB7A_HUMAN	P51149	autophagosome assembly,protein targeting to lysosome,endocytosis,epidermal growth factor catabolic process,endosome to lysosome transport,protein transport,lipid catabolic process,viral release from host cell,protein to membrane docking,retrograde transport, endosome to Golgi,early endosome to late endosome transport,bone resorption,positive regulation of protein catabolic process,positive regula…	lysosome,late endosome,autophagosome membrane,mitochondrion,lysosomal membrane,Golgi apparatus,lipid particle,cytosol,plasma membrane,endosome membrane,secretory granule membrane,phagocytic vesicle membrane,late endosome membrane,extrinsic component of lysosome membrane,melanosome membrane,pre-autophagosomal structure membrane,phagocytic vesicle,extracellular exosome,alveolar lamellar body,anchor…	GTPase activity,obsolete small monomeric GTPase activity,protein binding,GTP binding,GDP binding,small GTPase binding,retromer complex binding
MT-CO3	Cytochrome c oxidase subunit 3	COX3_HUMAN	P00414	respiratory chain complex IV assembly,hydrogen ion transmembrane transport,mitochondrial electron transport, cytochrome c to oxygen,aerobic respiration	mitochondrial inner membrane,mitochondrial respiratory chain complex IV,integral component of membrane,mitochondrial membrane,respiratory chain complex IV,mitochondrion	cytochrome-c oxidase activity,protein binding,oxidoreduction-driven active transmembrane transporter activity,electron carrier activity
SLC3A2	4F2 cell-surface antigen heavy chain	F5GZS6_HUMAN;J3KPF3_HUMAN;4F2_HUMAN	F5GZS6;J3KPF3;P08195	response to exogenous dsRNA,carbohydrate metabolic process,calcium ion transport,amino acid transport,leucine transport,phenylalanine transport,tryptophan transport,sodium ion transmembrane transport,viral entry into host cell,leucine import across plasma membrane,L-leucine import into cell,L-alanine import across plasma membrane	nucleoplasm,lysosomal membrane,plasma membrane,cell surface,membrane,integral component of membrane,melanosome,apical pole of neuron,synapse,extracellular exosome,basal plasma membrane,basolateral plasma membrane,apical plasma membrane,amino acid transport complex	RNA binding,double-stranded RNA binding,catalytic activity,calcium:sodium antiporter activity,protein binding,aromatic amino acid transmembrane transporter activity,neutral amino acid transmembrane transporter activity,L-alanine transmembrane transporter activity,L-leucine transmembrane transporter activity,cadherin binding
PLP2	Proteolipid protein 2	PLP2_HUMAN	Q04941	ion transport,chemotaxis,cytokine-mediated signaling pathway,ion transmembrane transport	endoplasmic reticulum,endoplasmic reticulum membrane,plasma membrane,membrane,integral component of membrane	protein binding,ion transmembrane transporter activity,chemokine binding
ALDH5A1	Succinate-semialdehyde dehydrogenase, mitochondrial""	SSDH_HUMAN	P51649	succinate metabolic process,glutamate metabolic process,central nervous system development,gamma-aminobutyric acid catabolic process,post-embryonic development,neurotransmitter catabolic process	mitochondrion,mitochondrial matrix	succinate-semialdehyde dehydrogenase (NAD+) activity,identical protein binding
DPY19L1	Probable C-mannosyltransferase DPY19L1	A0A1B0GW05_HUMAN	A0A1B0GW05
SCO1	Protein SCO1 homolog, mitochondrial;Protein SCO1 homolog, mitochondrial""	J3QL56_HUMAN;SCO1_HUMAN	J3QL56;O75880	cellular copper ion homeostasis,mitochondrial respiratory chain complex IV assembly	mitochondrion,myofibril,integral component of mitochondrial inner membrane	copper ion binding,protein binding,copper chaperone activity
ACSL1	Long-chain-fatty-acid--CoA ligase 1	ACSL1_HUMAN	P33121	long-chain fatty acid metabolic process,response to nutrient,lipid biosynthetic process,positive regulation of plasma membrane long-chain fatty acid transport,response to organic cyclic compound,fatty acid transport,triglyceride biosynthetic process,adiponectin-activated signaling pathway,response to oleic acid,long-chain fatty-acyl-CoA biosynthetic process,xenobiotic catabolic process,long-chain…	mitochondrion,mitochondrial outer membrane,peroxisomal membrane,endoplasmic reticulum,endoplasmic reticulum membrane,plasma membrane,membrane,integral component of membrane	long-chain fatty acid-CoA ligase activity,ATP binding,arachidonate-CoA ligase activity,phytanate-CoA ligase activity,pristanate-CoA ligase activity,oleoyl-CoA ligase activity
SPTBN2	Spectrin beta chain, non-erythrocytic 2""	SPTN2_HUMAN	O15020	synapse assembly,vesicle-mediated transport,cerebellar Purkinje cell layer morphogenesis,adult behavior,multicellular organism growth,actin filament capping,Requires Ontology,actin cytoskeleton organization	extracellular space,cytosol,apical plasma membrane,paranodal junction,neuronal cell body,Requires Ontology,presynapse,glutamatergic synapse,spectrin,plasma membrane,cortical actin cytoskeleton,cell junction,cell projection	actin binding,structural constituent of cytoskeleton,phospholipid binding,cadherin binding,structural constituent of synapse,actin filament binding
APMAP	Adipocyte plasma membrane-associated protein	APMAP_HUMAN	Q9HDC9	biological_process,biosynthetic process	cell surface,membrane,integral component of membrane	arylesterase activity,protein binding,strictosidine synthase activity
SNRPE	Small nuclear ribonucleoprotein E	RUXE_HUMAN	P62304	spliceosomal complex assembly,spliceosomal snRNP assembly,mRNA splicing, via spliceosome	nucleus,nucleoplasm,cytosol,spliceosomal complex,U7 snRNP,U1 snRNP,U4 snRNP,U12-type spliceosomal complex,telomerase holoenzyme complex,small nuclear ribonucleoprotein complex,methylosome,pICln-Sm protein complex,SMN-Sm protein complex,U4/U6 x U5 tri-snRNP complex,U2-type precatalytic spliceosome,U2-type catalytic step 2 spliceosome,catalytic step 2 spliceosome,U2 snRNP,precatalytic spliceosome,U…	RNA binding,protein binding
RTN3	Reticulon-3	RTN3_HUMAN	O95197	apoptotic process,vesicle-mediated transport,endoplasmic reticulum tubular network organization,endoplasmic reticulum tubular network assembly,negative regulation of beta-amyloid formation	Golgi membrane,extracellular space,endoplasmic reticulum,endoplasmic reticulum membrane,Golgi apparatus,plasma membrane,integral component of membrane,synapse	protein binding
RBX1	E3 ubiquitin-protein ligase RBX1	RBX1_HUMAN	P62877	MAPK cascade,protein polyubiquitination,response to reactive oxygen species,DNA repair,protein monoubiquitination,protein ubiquitination,SCF-dependent proteasomal ubiquitin-dependent protein catabolic process,positive regulation of proteasomal ubiquitin-dependent protein catabolic process,proteasome-mediated ubiquitin-dependent protein catabolic process,post-translational protein modification,pro…	nucleoplasm,cytosol,SCF ubiquitin ligase complex,cullin-RING ubiquitin ligase complex,Cul2-RING ubiquitin ligase complex,Cul3-RING ubiquitin ligase complex,Cul4A-RING E3 ubiquitin ligase complex,Cul4B-RING E3 ubiquitin ligase complex,Cul5-RING ubiquitin ligase complex,Cul7-RING ubiquitin ligase complex,nucleus	ubiquitin-protein transferase activity,protein binding,zinc ion binding,NEDD8 transferase activity,ubiquitin protein ligase binding,ubiquitin-ubiquitin ligase activity,RNA polymerase II sequence-specific DNA binding transcription factor binding,ubiquitin protein ligase activity,NEDD8 ligase activity,cullin family protein binding
CTR9	RNA polymerase-associated protein CTR9 homolog	CTR9_HUMAN	Q6PD62	negative regulation of transcription from RNA polymerase II promoter,endodermal cell fate commitment,inner cell mass cell differentiation,trophectodermal cell differentiation,blastocyst growth,blastocyst hatching,transcription elongation from RNA polymerase II promoter,JAK-STAT cascade,histone monoubiquitination,Wnt signaling pathway,stem cell population maintenance,histone H2B ubiquitination,neg…	nucleoplasm,nuclear speck,euchromatin,Cdc73/Paf1 complex	protein binding,SH2 domain binding,RNA polymerase II core binding
NDUFB10	NADH dehydrogenase [ubiquinone] 1 beta subcomplex subunit 10	NDUBA_HUMAN	O96000	mitochondrial electron transport, NADH to ubiquinone,mitochondrial respiratory chain complex I assembly	mitochondrial inner membrane,mitochondrial respiratory chain complex I	protein binding,NADH dehydrogenase (ubiquinone) activity
PAF1	RNA polymerase II-associated factor 1 homolog	PAF1_HUMAN	Q8N7H5	negative regulation of transcription from RNA polymerase II promoter,endodermal cell fate commitment,transcription elongation from RNA polymerase II promoter,mRNA polyadenylation,histone monoubiquitination,Wnt signaling pathway,nucleosome positioning,stem cell population maintenance,positive regulation of histone methylation,positive regulation of mRNA 3'-end processing,histone H2B ubiquitination…	nucleoplasm,cell junction,cytoplasm,membrane,Cdc73/Paf1 complex,euchromatin	RNA polymerase II core binding,protein binding,chromatin binding
TIMM29	Mitochondrial import inner membrane translocase subunit Tim29	TIM29_HUMAN	Q9BSF4	protein import into mitochondrial inner membrane	mitochondrial inner membrane,mitochondrial intermembrane space,integral component of membrane,mitochondrial inner membrane protein insertion complex	protein binding,Requires Ontology
ILVBL	Acetolactate synthase-like protein	ILVBL_HUMAN	A1L0T0	fatty acid alpha-oxidation,isoleucine biosynthetic process,valine biosynthetic process	endoplasmic reticulum membrane,membrane,integral component of membrane,acetolactate synthase complex	magnesium ion binding,molecular_function,protein binding,lyase activity,thiamine pyrophosphate binding,flavin adenine dinucleotide binding,acetolactate synthase activity
TOP2B	DNA topoisomerase 2-beta	TOP2B_HUMAN	Q02880	neuron migration,DNA topological change,axonogenesis,forebrain development,positive regulation of single stranded viral RNA replication via double stranded DNA intermediate,resolution of meiotic recombination intermediates,sister chromatid segregation	nucleolus,heterochromatin,nucleus,nucleoplasm,cytosol,ribonucleoprotein complex	DNA binding,chromatin binding,DNA topoisomerase type II (ATP-hydrolyzing) activity,protein kinase C binding,ATP binding,protein C-terminus binding,enzyme binding,histone deacetylase binding,metal ion binding,protein heterodimerization activity
TMTC3	Transmembrane and TPR repeat-containing protein 3	TMTC3_HUMAN	Q6ZXV5	response to endoplasmic reticulum stress,protein O-linked mannosylation,positive regulation of proteasomal protein catabolic process	endoplasmic reticulum,integral component of membrane	mannosyltransferase activity,dolichyl-phosphate-mannose-protein mannosyltransferase activity,protein binding
ACAD9	Acyl-CoA dehydrogenase family member 9, mitochondrial""	ACAD9_HUMAN	Q9H845	long-chain fatty acid metabolic process,mitochondrial respiratory chain complex I assembly,medium-chain fatty acid metabolic process	nucleus,mitochondrion,mitochondrial inner membrane,dendrite,mitochondrial membrane	long-chain-acyl-CoA dehydrogenase activity,protein binding,flavin adenine dinucleotide binding,medium-chain-acyl-CoA dehydrogenase activity,acyl-CoA dehydrogenase activity,fatty-acyl-CoA binding,very-long-chain-acyl-CoA dehydrogenase activity
BSG	Basigin	BASI_HUMAN	P35613	protein localization to plasma membrane,angiogenesis,cell surface receptor signaling pathway,embryo implantation,neutrophil chemotaxis,odontogenesis of dentin-containing tooth,response to peptide hormone,response to mercury ion,decidualization,viral entry into host cell,response to cAMP,dendrite self-avoidance,homophilic cell adhesion via plasma membrane adhesion molecules,axon guidance	Golgi membrane,photoreceptor outer segment,photoreceptor inner segment,acrosomal membrane,mitochondrion,endosome,endoplasmic reticulum membrane,plasma membrane,integral component of plasma membrane,focal adhesion,membrane,basolateral plasma membrane,sarcolemma,melanosome,intracellular membrane-bounded organelle,membrane raft,extracellular exosome,axon	protein binding,virus receptor activity,mannose binding,cadherin binding,protein binding involved in cell-cell adhesion
FOCAD	Focadhesin	FOCAD_HUMAN	Q5VW36		focal adhesion,integral component of membrane	protein binding
MRPS2	28S ribosomal protein S2, mitochondrial""	RT02_HUMAN	Q9Y399	mitochondrial translation,mitochondrial ribosome assembly	mitochondrion,mitochondrial inner membrane,mitochondrial small ribosomal subunit	structural constituent of ribosome
PACSIN3	Protein kinase C and casein kinase substrate in neurons protein 3	PACN3_HUMAN	Q9UKS6	endocytosis,negative regulation of endocytosis,positive regulation of membrane protein ectodomain proteolysis,negative regulation of calcium ion transport,membrane tubulation,regulation of endocytosis,cytoskeleton organization	cytoplasm,cytosol,plasma membrane,extracellular exosome,endosome	protein binding,cytoskeletal protein binding,lipid binding,calcium channel inhibitor activity,identical protein binding,phospholipid binding
PMPCA	Mitochondrial-processing peptidase subunit alpha	MPPA_HUMAN	Q10713	protein processing involved in protein targeting to mitochondrion	extracellular space,mitochondrion,mitochondrial inner membrane	metalloendopeptidase activity,protein binding,metal ion binding
DOCK8	Dedicator of cytokinesis protein 8	DOCK8_HUMAN	Q8NF50	memory T cell proliferation,immunological synapse formation,small GTPase mediated signal transduction,dendritic cell migration,positive regulation of GTPase activity,regulation of small GTPase mediated signal transduction,negative regulation of T cell apoptotic process,positive regulation of establishment of T cell polarity,cellular response to chemokine,positive regulation of T cell migration	cytoplasm,cytosol,membrane,leading edge membrane,lamellipodium membrane,cell leading edge	guanyl-nucleotide exchange factor activity,protein binding
SAP30	Histone deacetylase complex subunit SAP30	SAP30_HUMAN	O75446	negative regulation of transcription from RNA polymerase II promoter,skeletal muscle cell differentiation,modulation by host of symbiont transcription,regulation of transcription, DNA-templated	nucleoplasm,histone deacetylase complex	DNA binding,transcription corepressor activity,protein binding,metal ion binding,transcription cofactor activity
NFXL1	NF-X1-type zinc finger protein NFXL1	NFXL1_HUMAN	Q6ZNB6	regulation of transcription from RNA polymerase II promoter,regulation of transcription, DNA-templated	membrane,integral component of membrane,chromatin,nucleus	zinc ion binding,RNA polymerase II regulatory region sequence-specific DNA binding,RNA polymerase II transcription factor activity, sequence-specific DNA binding
LEO1	RNA polymerase-associated protein LEO1	LEO1_HUMAN	Q8WVC0	endodermal cell fate commitment,transcription elongation from RNA polymerase II promoter,mRNA polyadenylation,histone monoubiquitination,Wnt signaling pathway,stem cell population maintenance,positive regulation of mRNA 3'-end processing,histone H2B ubiquitination,negative regulation of myeloid cell differentiation,positive regulation of transcription elongation from RNA polymerase II promoter	fibrillar center,nucleoplasm,centrosome,Cdc73/Paf1 complex,nucleus	protein binding,RNA polymerase II C-terminal domain phosphoserine binding
TARS2	Threonine--tRNA ligase, mitochondrial""	SYTM_HUMAN	Q9BW92	mitochondrial threonyl-tRNA aminoacylation,Requires Ontology,threonyl-tRNA aminoacylation	cellular_component,mitochondrial matrix	aminoacyl-tRNA editing activity,threonine-tRNA ligase activity,protein binding,ATP binding,protein homodimerization activity
ECM29	Proteasome-associated protein ECM29 homolog	ECM29_HUMAN	Q5VYK3	ER-associated ubiquitin-dependent protein catabolic process,proteasome assembly	trans-Golgi network,nucleus,nucleoplasm,early endosome,late endosome,multivesicular body,endoplasmic reticulum,endoplasmic reticulum-Golgi intermediate compartment,centrosome,membrane,ER to Golgi transport vesicle,endocytic vesicle,cytoplasmic vesicle,proteasome complex,cytoplasm	protein binding,binding, bridging,proteasome binding
EIF4A2	Eukaryotic initiation factor 4A-II	IF4A2_HUMAN	Q14240	regulation of translational initiation,negative regulation of RNA-directed RNA polymerase activity,cytoplasmic translational initiation	cytosol,perinuclear region of cytoplasm	RNA binding,RNA helicase activity,helicase activity,protein binding,ATP binding,ATPase activity,translation initiation factor activity
POLRMT	DNA-directed RNA polymerase, mitochondrial""	RPOM_HUMAN	O00411	transcription from mitochondrial promoter	mitochondrion,mitochondrial matrix,mitochondrial nucleoid,macromolecular complex,mitochondrial DNA-directed RNA polymerase complex	RNA binding,DNA-directed RNA polymerase activity,protein binding,sequence-specific DNA binding,mitochondrial RNA polymerase regulatory region DNA binding
TBCD	Tubulin-specific chaperone D	J3KR97_HUMAN;TBCD_HUMAN	J3KR97;Q9BTW9	mitotic cell cycle,protein folding,tubulin complex assembly,post-chaperonin tubulin folding pathway,negative regulation of cell-substrate adhesion,negative regulation of microtubule polymerization,adherens junction assembly,cell morphogenesis involved in neuron differentiation,regulation of catalytic activity,bicellular tight junction assembly,microtubule cytoskeleton organization	cytoplasm,centrosome,microtubule,adherens junction,bicellular tight junction,lateral plasma membrane	GTPase activator activity,protein binding,beta-tubulin binding,chaperone binding
TM9SF3	Transmembrane 9 superfamily member 3	TM9S3_HUMAN	Q9HD45	protein localization to membrane	integral component of membrane,membrane
NDUFA6	NADH dehydrogenase [ubiquinone] 1 alpha subcomplex subunit 6	A0A0C4DGS0_HUMAN;NDUA6_HUMAN	A0A0C4DGS0;P56556	mitochondrial electron transport, NADH to ubiquinone,response to oxidative stress,mitochondrial respiratory chain complex I assembly	mitochondrial inner membrane,mitochondrial respiratory chain complex I,mitochondrial membrane	NADH dehydrogenase (ubiquinone) activity
SEC61G	Protein transport protein Sec61 subunit gamma	SC61G_HUMAN	P60059	protein targeting to ER,posttranslational protein targeting to membrane, translocation	cytosol,membrane,integral component of membrane,Ssh1 translocon complex	protein binding,protein transmembrane transporter activity,ribosome binding
PRIM1	DNA primase small subunit	PRI1_HUMAN	P49642	DNA replication, synthesis of RNA primer,DNA replication initiation	nucleoplasm,alpha DNA polymerase:primase complex,membrane	magnesium ion binding,DNA primase activity,protein binding,zinc ion binding,ribonucleotide binding
TMX3	Protein disulfide-isomerase TMX3	TMX3_HUMAN	Q96JJ7	peptidyl-cysteine oxidation	endoplasmic reticulum membrane,plasma membrane,cell surface,integral component of membrane,platelet alpha granule membrane,endoplasmic reticulum	protein binding,protein disulfide oxidoreductase activity,protein disulfide isomerase activity
0	Uncharacterized protein	A0A1W2PRB8_HUMAN	A0A1W2PRB8
THOC1	THO complex subunit 1	A0A087WWS1_HUMAN;THOC1_HUMAN	A0A087WWS1;Q96FV9	regulation of DNA recombination,RNA processing,mRNA processing,mRNA export from nucleus,apoptotic process,signal transduction,RNA splicing,replication fork processing,regulation of DNA-templated transcription, elongation,positive regulation of DNA-templated transcription, elongation,viral mRNA export from host cell nucleus,negative regulation of isotype switching to IgA isotypes,negative regulati…	chromosome, telomeric region,nucleus,nucleoplasm,cytoplasm,nuclear matrix,nuclear speck,transcription export complex,THO complex,THO complex part of transcription export complex	DNA binding,RNA binding,protein binding
GAB1	GRB2-associated-binding protein 1	GAB1_HUMAN	Q13480	angiogenesis,epidermal growth factor receptor signaling pathway,insulin receptor signaling pathway,actin cytoskeleton reorganization,response to hepatocyte growth factor,vascular endothelial growth factor signaling pathway,positive regulation of cell migration by vascular endothelial growth factor signaling pathway,positive regulation of angiogenesis,endothelial cell chemotaxis to vascular endoth…	cytosol,cell-cell junction	protein binding
MED15	Mediator of RNA polymerase II transcription subunit 15	MED15_HUMAN	Q96RN5	stem cell population maintenance	nucleus,nucleoplasm,cytoplasm,membrane,core mediator complex,mediator complex	transcription cofactor activity,protein binding
APOO	MICOS complex subunit (Fragment);MICOS complex subunit MIC26	H7C1U8_HUMAN;MIC26_HUMAN	H7C1U8;Q9BUR5	lipid transport,inner mitochondrial membrane organization,cristae formation	Golgi membrane,extracellular region,extracellular space,mitochondrion,endoplasmic reticulum membrane,cytosol,integral component of mitochondrial inner membrane,mitochondrial sorting and assembly machinery complex,very-low-density lipoprotein particle,low-density lipoprotein particle,high-density lipoprotein particle,MICOS complex,Requires Ontology	protein binding
PELP1	Proline-, glutamic acid- and leucine-rich protein 1""	PELP1_HUMAN	Q8IZL8	positive regulation of transcription from RNA polymerase II promoter,cellular response to estrogen stimulus,rRNA processing	nucleus,nucleoplasm,nucleolus,cytoplasm,euchromatin,MLL1 complex	chromatin binding,RNA binding,protein binding,SUMO binding,protein N-terminus binding,ATPase binding
HDDC2	HD domain-containing protein 2	HDDC2_HUMAN	Q7Z4H3	dephosphorylation		protein binding,metal ion binding,Requires Ontology
YME1L1	ATP-dependent zinc metalloprotease YME1L1	YMEL1_HUMAN	Q96TA2	misfolded or incompletely synthesized protein catabolic process,mitochondrion organization,cell proliferation,protein hexamerization,mitochondrial protein processing,mitochondrial protein catabolic process,negative regulation of apoptotic process,proteolysis	mitochondrion,mitochondrial inner membrane,membrane,integral component of membrane,nuclear body	ATP-dependent peptidase activity,metalloendopeptidase activity,protein binding,ATP binding,ATPase activity,metal ion binding
SH3GLB1	Endophilin-B1	SHLB1_HUMAN	Q9Y371	autophagy,apoptotic process,positive regulation of autophagy,regulation of macroautophagy,positive regulation of protein complex assembly,regulation of protein stability,regulation of cytokinesis,receptor catabolic process,cellular response to amino acid starvation,cellular response to glucose starvation,autophagic cell death,membrane fission,positive regulation of membrane tubulation,protein loc…	Golgi membrane,autophagosome membrane,cytoplasm,mitochondrial outer membrane,cytosol,midbody,cytoplasmic vesicle,macromolecular complex,membrane	protein binding,lipid binding,identical protein binding,protein homodimerization activity,cadherin binding
TOMM20	Mitochondrial import receptor subunit TOM20 homolog	TOM20_HUMAN	Q15388	protein targeting to mitochondrion,response to muscle activity,response to 3,3',5-triiodo-L-thyronine,protein import into mitochondrial matrix,tRNA import into mitochondrion	mitochondrion,mitochondrial outer membrane,ER-mitochondrion membrane contact site,sperm midpiece,mitochondrial outer membrane translocase complex,integral component of mitochondrial outer membrane	protein binding,P-P-bond-hydrolysis-driven protein transmembrane transporter activity,unfolded protein binding,mitochondrion targeting sequence binding,protein transmembrane transporter activity
MRPL28	39S ribosomal protein L28, mitochondrial""	RM28_HUMAN	Q13084	translation	mitochondrion,mitochondrial inner membrane,mitochondrial ribosome,cytosol,mitochondrial large ribosomal subunit	RNA binding,structural constituent of ribosome,protein binding
SLC25A14	Brain mitochondrial carrier protein 1	F6SL11_HUMAN;UCP5_HUMAN	F6SL11;O95258	mitochondrial transport,aerobic respiration,oxaloacetate(2-) transmembrane transport,sulfate transmembrane transport,thiosulfate transport,phosphate ion transmembrane transport,oxaloacetate transport,malate transmembrane transport,succinate transmembrane transport,sulfate transport	mitochondrion,mitochondrial inner membrane,integral component of plasma membrane	malate transmembrane transporter activity,antiporter activity,oxaloacetate transmembrane transporter activity,succinate transmembrane transporter activity,sulfate transmembrane transporter activity,thiosulfate transmembrane transporter activity
THEM6	Protein THEM6	THEM6_HUMAN	Q8WUY1		extracellular region
SSR3	Translocon-associated protein subunit gamma	C9JA28_HUMAN;SSRG_HUMAN	C9JA28;Q9UNL2	SRP-dependent cotranslational protein targeting to membrane	endoplasmic reticulum membrane,integral component of membrane,endoplasmic reticulum	protein binding
CMSS1	Protein CMSS1 (Fragment);Protein CMSS1	C9J384_HUMAN;CMS1_HUMAN	C9J384;Q9BQ75			RNA binding,protein binding
MED27	Mediator of RNA polymerase II transcription subunit 27	MED27_HUMAN	Q6P2C8	regulation of transcription from RNA polymerase II promoter,transcription initiation from RNA polymerase II promoter,protein ubiquitination,stem cell population maintenance	nucleus,nucleoplasm,nucleolus,cytosol,core mediator complex,ubiquitin ligase complex,transcription factor complex,mediator complex	transcription coactivator activity,protein binding,ubiquitin protein ligase activity
NDUFB9	NADH dehydrogenase [ubiquinone] 1 beta subcomplex subunit 9	NDUB9_HUMAN	Q9Y6M9	mitochondrial electron transport, NADH to ubiquinone,sensory perception of sound,mitochondrial respiratory chain complex I assembly	mitochondrion,mitochondrial inner membrane,mitochondrial respiratory chain complex I	protein binding,NADH dehydrogenase (ubiquinone) activity
NDUFA7	NADH dehydrogenase [ubiquinone] 1 alpha subcomplex subunit 7	NDUA7_HUMAN	O95182	mitochondrial electron transport, NADH to ubiquinone,mitochondrial translation	mitochondrion,mitochondrial inner membrane,mitochondrial respiratory chain complex I,mitochondrial ribosome	structural constituent of ribosome,protein binding,NADH dehydrogenase (ubiquinone) activity
TST	Thiosulfate sulfurtransferase	THTR_HUMAN	Q16762	sulfur amino acid catabolic process,cyanate catabolic process,epithelial cell differentiation,rRNA import into mitochondrion,rRNA transport,transsulfuration	extracellular space,mitochondrion,mitochondrial matrix	thiosulfate sulfurtransferase activity,5S rRNA binding
DCXR	L-xylulose reductase	DCXR_HUMAN	Q7Z4W1	xylulose metabolic process,glucose metabolic process,NADP metabolic process,D-xylose metabolic process,positive regulation of reactive oxygen species metabolic process	nucleus,cytoplasmic microtubule,plasma membrane,microvillus,brush border,extracellular exosome	protein binding,oxidoreductase activity, acting on NAD(P)H, quinone or similar compound as acceptor,identical protein binding,L-xylulose reductase (NADP+) activity,carbonyl reductase (NADPH) activity
SCAF4	Splicing factor, arginine/serine-rich 15""	SFR15_HUMAN	O95104	mRNA processing,negative regulation of termination of RNA polymerase II transcription, poly(A)-coupled	nucleus,nucleoplasm	RNA binding,protein C-terminus binding,RNA polymerase II C-terminal domain phosphoserine binding
CISD1	CDGSH iron-sulfur domain-containing protein 1	CISD1_HUMAN	Q9NZ45	regulation of autophagy,regulation of cellular respiration	mitochondrion,integral component of membrane,mitochondrial outer membrane	identical protein binding,metal ion binding,2 iron, 2 sulfur cluster binding
MRPL45	39S ribosomal protein L45, mitochondrial;39S ribosomal protein L45, mitochondrial""	A0A087X2D5_HUMAN;RM45_HUMAN	A0A087X2D5;Q9BRJ2		mitochondrion,mitochondrial inner membrane,mitochondrial large ribosomal subunit	RNA binding,protein binding
ETFA	Electron transfer flavoprotein subunit alpha, mitochondrial""	ETFA_HUMAN	P13804	cellular amino acid catabolic process,respiratory electron transport chain,fatty acid beta-oxidation using acyl-CoA dehydrogenase	mitochondrion,mitochondrial matrix,electron transfer flavoprotein complex	protein binding,electron carrier activity,oxidoreductase activity,flavin adenine dinucleotide binding
RRP8	Ribosomal RNA-processing protein 8	RRP8_HUMAN	O43159	regulation of G1 to G0 transition,chromatin silencing at rDNA,rRNA processing,positive regulation of histone methylation,positive regulation of histone deacetylation,methylation,cellular response to glucose starvation,negative regulation of cell cycle,negative regulation of transcription, DNA-templated,regulation of transcription by glucose,intrinsic apoptotic signaling pathway by p53 class media…	nucleoplasm,nucleolus,cytosol,plasma membrane,rDNA heterochromatin,eNoSc complex,chromatin silencing complex	RNA binding,protein binding,S-adenosylmethionine-dependent methyltransferase activity,methylated histone binding
VAMP2;VAMP2;;VAMP2	Vesicle-associated membrane protein 2;Vesicle-associated membrane protein 2;Uncharacterized protein (Fragment);Vesicle-associated membrane protein 2	F8WCA0_HUMAN;J3QRU4_HUMAN;L7N2F9_HUMAN;VAMP2_HUMAN	F8WCA0;J3QRU4;L7N2F9;P63027	SNARE complex assembly,vesicle fusionneutrophil degranulation,natural killer cell degranulation,mucus secretion,regulation of histamine secretion by mast cell,exocytosis,vesicle fusion,response to glucose,protein transport,synaptic vesicle exocytosis,vesicle-mediated transport,calcium ion regulated exocytosis,regulation of exocytosis,cellular response to insulin stimulus,Golgi to plasma membrane …	SNARE complex,plasma membranesecretory granule membrane,trans-Golgi network,cytosol,plasma membrane,integral component of plasma membrane,synaptic vesicle,membrane,clathrin-coated vesicle,secretory granule,clathrin-coated endocytic vesicle membrane,synaptic vesicle membrane,cytoplasmic vesicle,vesicle,zymogen granule membrane,neuron projection,intracellular membrane-bounded organelle,neuron proje…	SNAP receptor activity,syntaxin-1 binding,syntaxin bindingSNARE binding,protein binding,calmodulin binding,phospholipid binding,syntaxin-1 binding,syntaxin binding,protein self-association,calcium-dependent protein binding,SNAP receptor activity
CYB5B	Cytochrome b5 type B	CYB5B_HUMAN	O43169	xenobiotic metabolic process,nitric oxide biosynthetic process,response to oxidative stress,regulation of catalytic activity	mitochondrial outer membrane,membrane,integral component of membrane,nitric-oxide synthase complex,intracellular membrane-bounded organelle	nitrite reductase (NO-forming) activity,protein binding,enzyme activator activity,heme binding,metal ion binding
ACO2	Aconitate hydratase, mitochondrial""	ACON_HUMAN	Q99798	tricarboxylic acid cycle,citrate metabolic process,liver development,generation of precursor metabolites and energy,isocitrate metabolic process,response to isolation stress	mitochondrion,mitochondrial matrix,cytosol	aconitate hydratase activity,iron ion binding,citrate dehydratase activity,3 iron, 4 sulfur cluster binding,4 iron, 4 sulfur cluster binding
FKBP8	Peptidyl-prolyl cis-trans isomerase FKBP8	FKBP8_HUMAN	Q14318	protein folding,protein peptidyl-prolyl isomerization,cell fate specification,negative regulation of protein phosphorylation,apoptotic process,smoothened signaling pathway,regulation of gene expression,dorsal/ventral neural tube patterning,positive regulation of BMP signaling pathway,multicellular organism growth,intracellular signal transduction,camera-type eye development,negative regulation of…	mitochondrion,endoplasmic reticulum,cytosol,membrane,integral component of endoplasmic reticulum membrane,mitochondrial membrane,macromolecular complex	peptidyl-prolyl cis-trans isomerase activity,protein binding,identical protein binding,protein binding involved in protein folding,metal ion binding,disordered domain specific binding
NDUFS6	NADH dehydrogenase [ubiquinone] iron-sulfur protein 6, mitochondrial""	NDUS6_HUMAN	O75380	mitochondrial electron transport, NADH to ubiquinone	mitochondrial inner membrane,mitochondrial respiratory chain complex I	NADH dehydrogenase (ubiquinone) activity,electron carrier activity
MRPS30	39S ribosomal protein S30, mitochondrial""	RT30_HUMAN	Q9NP92	apoptotic process	mitochondrion,mitochondrial inner membrane,mitochondrial large ribosomal subunit	RNA binding,structural constituent of ribosome
RBPJ	Recombining binding protein suppressor of hairless	SUH_HUMAN	Q06330	negative regulation of transcription from RNA polymerase II promoter,angiogenesis,somitogenesis,epithelial to mesenchymal transition,blood vessel remodeling,inflammatory response to antigenic stimulus,secondary heart field specification,outflow tract morphogenesis,endocardium morphogenesis,aortic valve development,pulmonary valve development,epithelial to mesenchymal transition involved in endoca…	nucleus,nucleoplasm,nucleolus,cytoplasm,chromatin,MAML1-RBP-Jkappa- ICN1 complex,transcriptional repressor complex	RNA polymerase II core promoter proximal region sequence-specific DNA binding,RNA polymerase II transcription factor activity, sequence-specific DNA binding,transcriptional activator activity, RNA polymerase II transcription regulatory region sequence-specific binding,DNA binding,chromatin binding,transcription factor activity, sequence-specific DNA binding,protein binding,sequence-specific DNA b…
MRPL37	39S ribosomal protein L37, mitochondrial""	RM37_HUMAN	Q9BZE1	translation	mitochondrion,mitochondrial inner membrane,mitochondrial ribosome,mitochondrial large ribosomal subunit	RNA binding,structural constituent of ribosome
VAMP7	Vesicle-associated membrane protein 7	VAMP7_HUMAN	P51809	autophagosome maturation,ER to Golgi vesicle-mediated transport,vesicle fusion,phagocytosis, engulfment,endosome to lysosome transport,protein transport,vesicle-mediated transport,calcium ion regulated exocytosis,eosinophil degranulation,neutrophil degranulation,natural killer cell degranulation,positive regulation of histamine secretion by mast cell,exocytosis	cytoplasm,lysosomal membrane,endoplasmic reticulum membrane,trans-Golgi network,plasma membrane,membrane,integral component of membrane,lamellipodium,secretory granule,transport vesicle membrane,secretory granule membrane,clathrin-coated endocytic vesicle membrane,phagocytic vesicle membrane,platelet alpha granule,pseudopodium,late endosome membrane,azurophil granule membrane,neuron projection,in…	protein binding,SNAP receptor activity,SNARE binding
STXBP3	Syntaxin-binding protein 3	STXB3_HUMAN	O00186	cellular glucose homeostasis,brain development,protein to membrane docking,insulin secretion,response to insulin,neutrophil degranulation,negative regulation of calcium ion-dependent exocytosis,negative regulation of glucose import,platelet aggregation,cellular response to interferon-gamma,intracellular protein transport,vesicle-mediated transport,vesicle docking involved in exocytosis,neurotrans…	presynapse,cytosol,plasma membrane,basolateral plasma membrane,apical plasma membrane,platelet alpha granule,specific granule,phagocytic vesicle,extracellular exosome,tertiary granule,secretory granule	protein binding,syntaxin binding,macromolecular complex binding,syntaxin-1 binding
RARS2	Probable arginine--tRNA ligase, mitochondrial""	SYRM_HUMAN	Q5T160	tRNA aminoacylation for protein translation,arginyl-tRNA aminoacylation,mitochondrial translation	mitochondrial matrix,mitochondrion	RNA binding,arginine-tRNA ligase activity,protein binding,ATP binding
FAM162A	Protein FAM162A	F8W7Q4_HUMAN;F162A_HUMAN	F8W7Q4;Q96A26	activation of cysteine-type endopeptidase activity involved in apoptotic process,positive regulation of apoptotic process,cellular response to hypoxia,positive regulation of release of cytochrome c from mitochondria,neuron apoptotic process	mitochondrion,cytosol,integral component of membrane,mitochondrial membrane	protein binding
RDH13	Retinol dehydrogenase 13	RDH13_HUMAN	Q8NBN7	response to high light intensity,retina layer formation,eye photoreceptor cell development,retinol metabolic process,retinal metabolic process	mitochondrial inner membrane	NADP-retinol dehydrogenase activity
ASPH	Aspartyl/asparaginyl beta-hydroxylase	ASPH_HUMAN	Q12797	muscle contraction,pattern specification process,negative regulation of cell proliferation,electron transport chain,regulation of protein stability,limb morphogenesis,positive regulation of proteolysis,palate development,face morphogenesis,activation of cysteine-type endopeptidase activity,regulation of protein depolymerization,peptidyl-aspartic acid hydroxylation	endoplasmic reticulum,endoplasmic reticulum membrane,plasma membrane,integral component of membrane,cortical endoplasmic reticulum,sarcoplasmic reticulum membrane	structural molecule activity,calcium ion binding,protein binding,structural constituent of muscle,electron carrier activity,Requires Ontology
RAB6A	Ras-related protein Rab-6A	RAB6A_HUMAN	P20340	peptidyl-cysteine methylation,retrograde vesicle-mediated transport, Golgi to ER,antigen processing and presentation,protein localization to Golgi apparatus,early endosome to Golgi transport,minus-end-directed organelle transport along microtubule,intracellular protein transport,intra-Golgi vesicle-mediated transport,retrograde transport, endosome to Golgi	Golgi membrane,endoplasmic reticulum membrane,Golgi apparatus,trans-Golgi network,cytosol,plasma membrane,membrane,secretory granule membrane,cytoplasmic vesicle,trans-Golgi network membrane,extracellular exosome,endosome to plasma membrane transport vesicle,endomembrane system	GTPase activity,protein binding,GTP binding,protein domain specific binding,myosin V binding
SGTA	Small glutamine-rich tetratricopeptide repeat-containing protein alpha	SGTA_HUMAN	O43765	ER-associated ubiquitin-dependent protein catabolic process,tail-anchored membrane protein insertion into ER membrane,negative regulation of ER-associated ubiquitin-dependent protein catabolic process,positive regulation of ER-associated ubiquitin-dependent protein catabolic process,negative regulation of protein ubiquitination involved in ubiquitin-dependent protein catabolic process,posttransla…	nucleus,cytoplasm,cytosol,membrane,TRC complex	protein binding,identical protein binding,protein self-association,BAT3 complex binding,binding, bridging
VKORC1L1	Vitamin K epoxide reductase complex subunit 1-like protein 1	VKORL_HUMAN	Q8N0U8	peptidyl-glutamic acid carboxylation,cellular response to oxidative stress,vitamin K metabolic process	endoplasmic reticulum,endoplasmic reticulum membrane,integral component of membrane	protein binding,vitamin-K-epoxide reductase (warfarin-sensitive) activity,quinone binding
TMEM165	Transmembrane protein 165	TM165_HUMAN	Q9HC07	protein N-linked glycosylation,cellular calcium ion homeostasis,Golgi calcium ion transport,regulation of lysosomal lumen pH,manganese ion transmembrane transport,calcium ion transmembrane transport,Golgi calcium ion homeostasis	Golgi membrane,lysosomal membrane,Golgi apparatus,endosome membrane,integral component of membrane,early endosome membrane,late endosome membrane,trans-Golgi network membrane,intracellular membrane-bounded organelle	manganese ion transmembrane transporter activity,calcium ion transmembrane transporter activity,metal ion transmembrane transporter activity
ALDH2	Aldehyde dehydrogenase, mitochondrial""	ALDH2_HUMAN	P05091	carbohydrate metabolic process,alcohol metabolic process,ethanol catabolic process,electron transport chain,aldehyde catabolic process,regulation of dopamine biosynthetic process,Requires Ontology	mitochondrion,mitochondrial matrix,extracellular exosome	aldehyde dehydrogenase (NAD) activity,aldehyde dehydrogenase [NAD(P)+] activity,phenylacetaldehyde dehydrogenase activity,electron carrier activity,nitroglycerin reductase activity,glyceraldehyde-3-phosphate dehydrogenase (NAD+) (non-phosphorylating) activity,NAD binding,carboxylic ester hydrolase activity
ISCU	Iron-sulfur cluster assembly enzyme ISCU, mitochondrial""	ISCU_HUMAN	Q9H1K1	iron-sulfur cluster assembly,positive regulation of mitochondrial electron transport, NADH to ubiquinone,positive regulation of aconitate hydratase activity,negative regulation of ferrous iron import across plasma membrane,cellular iron ion homeostasis	nucleus,cytoplasm,mitochondrion,mitochondrial matrix,cytosol	iron ion binding,protein binding,binding, bridging,2 iron, 2 sulfur cluster binding,ferrous iron binding
PATZ1	POZ-, AT hook-, and zinc finger-containing protein 1""	PATZ1_HUMAN	Q9HBE1	negative regulation of transcription from RNA polymerase II promoter,regulation of transcription, DNA-templated,spermatogenesis,male gonad development,negative regulation of endothelial cell migration,T cell differentiation,negative regulation of transcription, DNA-templated,positive regulation of transcription, DNA-templated,regulation of transcription from RNA polymerase II promoter	nucleus,nucleoplasm	DNA binding,chromatin binding,ubiquitin protein ligase binding,metal ion binding,transcriptional repressor activity, RNA polymerase II transcription regulatory region sequence-specific binding,RNA polymerase II core promoter proximal region sequence-specific DNA binding
NOMO3;NOMO3;NOMO2	Nodal modulator 3;Nodal modulator 3;Nodal modulator 2	J3KN36_HUMAN;NOMO3_HUMAN;NOMO2_HUMAN	J3KN36;P69849;Q5JPE7	negative regulation of nodal signaling pathway	cellular_component,integral component of membrane,endoplasmic reticulum membraneendoplasmic reticulum membrane,integral component of membrane,macromolecular complex	protein binding,carbohydrate binding,ribosome bindingprotein binding,carbohydrate binding,ribosome binding
SENP3	Sentrin-specific protease 3	SENP3_HUMAN	Q9H4L4	protein desumoylation	nucleoplasm,nucleolus,cytoplasm,MLL1 complex,nucleus	protein binding,SUMO-specific isopeptidase activity,SUMO-specific protease activity
LAMTOR3	Ragulator complex protein LAMTOR3	LTOR3_HUMAN	Q9UHA4	positive regulation of TOR signaling,positive regulation of kinase activity,cellular protein localization,positive regulation of MAPK cascade,cellular response to amino acid stimulus,protein localization to cell junction	lysosomal membrane,plasma membrane,focal adhesion,endosome membrane,specific granule membrane,extracellular exosome,tertiary granule membrane,Ragulator complex	guanyl-nucleotide exchange factor activity,binding, bridging,protein binding,kinase activator activity
PPT1	Palmitoyl-protein thioesterase 1	PPT1_HUMAN	P50897	receptor-mediated endocytosis,pinocytosis,protein depalmitoylation,lysosomal lumen acidification,neurotransmitter secretion,nervous system development,brain development,visual perception,grooming behavior,associative learning,adult locomotory behavior,protein transport,lipid catabolic process,sphingolipid catabolic process,protein catabolic process,negative regulation of cell growth,membrane raft…	extracellular region,nucleus,lysosome,Golgi apparatus,cytosol,synaptic vesicle,membrane,axon,dendrite,neuronal cell body,lysosomal lumen,intracellular membrane-bounded organelle,membrane raft,extracellular exosome	protein binding,palmitoyl-(protein) hydrolase activity,palmitoyl-CoA hydrolase activity,lysophosphatidic acid binding,Requires Ontology,thiolester hydrolase activity
OSBP	Oxysterol-binding protein 1	OSBP1_HUMAN	P22059	sphingomyelin biosynthetic process,bile acid biosynthetic process,phospholipid transport,sterol transport,intracellular cholesterol transport,ceramide transport,positive regulation of insulin secretion involved in cellular response to glucose stimulus,positive regulation of tyrosine phosphorylation of STAT protein,Requires Ontology,positive regulation of secretory granule organization	Golgi membrane,nucleoplasm,nucleolus,cytoplasm,endoplasmic reticulum membrane,Golgi apparatus,trans-Golgi network,cytosol,membrane,cell junction,perinuclear region of cytoplasm,perinuclear endoplasmic reticulum,intracellular membrane-bounded organelle,plasma membrane	protein binding,oxysterol binding,sterol transporter activity,protein domain specific binding,phosphatidylinositol-4-phosphate binding,Requires Ontology,sterol binding
UBL5	Ubiquitin-like protein 5	UBL5_HUMAN	Q9BZL1	positive regulation of protein targeting to mitochondrion,cellular protein modification process,mRNA splicing, via spliceosome	cytoplasm,nucleus	protein binding,protein tag
GNPAT	Dihydroxyacetone phosphate acyltransferase	GNPAT_HUMAN	O15228	phosphatidic acid biosynthetic process,synapse assembly,response to nutrient,ether lipid biosynthetic process,response to xenobiotic stimulus,cerebellum morphogenesis,paranodal junction assembly,response to starvation,membrane organization,response to fatty acid,phospholipid biosynthetic process,fatty acid metabolic process	peroxisome,peroxisomal membrane,peroxisomal matrix,cytosol,membrane,mitochondrial membrane	glycerone-phosphate O-acyltransferase activity
SLC30A7	Zinc transporter 7	ZNT7_HUMAN	Q8NEW0	zinc II ion transport,sequestering of zinc ion,cation transmembrane transport	cytoplasm,Golgi apparatus,integral component of membrane,cytoplasmic vesicle,vesicle,perinuclear region of cytoplasm	cation transmembrane transporter activity
MRPL9	39S ribosomal protein L9, mitochondrial""	RM09_HUMAN	Q9BYD2	translation	mitochondrion,mitochondrial inner membrane,mitochondrial ribosome,mitochondrial large ribosomal subunit	RNA binding,structural constituent of ribosome,protein binding
ATP1B3	Sodium/potassium-transporting ATPase subunit beta-3	AT1B3_HUMAN	P54709	cellular sodium ion homeostasis,cellular potassium ion homeostasis,positive regulation of ATPase activity,sodium ion transmembrane transport,sodium ion export from cell,protein stabilization,potassium ion transmembrane transport,protein localization to plasma membrane,membrane repolarization,positive regulation of potassium ion transmembrane transporter activity,positive regulation of sodium ion …	plasma membrane,basolateral plasma membrane,apical plasma membrane,sperm flagellum,melanosome,extracellular exosome,sodium:potassium-exchanging ATPase complex	ATPase activator activity,protein binding,protein binding, bridging,ATPase binding
LPCAT3	Lysophospholipid acyltransferase 5	MBOA5_HUMAN	Q6P1A2	chylomicron assembly,very-low-density lipoprotein particle assembly,phosphatidylserine acyl-chain remodeling,phosphatidylcholine acyl-chain remodeling,phosphatidylethanolamine acyl-chain remodeling,intestinal stem cell homeostasis,regulation of cholesterol biosynthetic process,positive regulation of intestinal cholesterol absorption,negative regulation of inflammatory response,endoplasmic reticul…	endoplasmic reticulum membrane,membrane,integral component of membrane	1-acylglycerol-3-phosphate O-acyltransferase activity,2-acylglycerol-3-phosphate O-acyltransferase activity,1-acylglycerophosphocholine O-acyltransferase activity,Requires Ontology,transferase activity, transferring acyl groups,lysophospholipid acyltransferase activity
PPP5C	Serine/threonine-protein phosphatase 5	PPP5_HUMAN	P53041	MAPK cascade,mitotic cell cycle,double-strand break repair,transcription, DNA-templated,protein dephosphorylation,response to lead ion,peptidyl-threonine dephosphorylation,positive regulation of I-kappaB kinase/NF-kappaB signaling,response to morphine,peptidyl-serine dephosphorylation,response to arachidonic acid	nucleoplasm,cytosol,plasma membrane,intracellular membrane-bounded organelle,macromolecular complex,Requires Ontology,nucleus	RNA binding,phosphoprotein phosphatase activity,protein serine/threonine phosphatase activity,protein binding,ATP binding,lipid binding,phosphatase activity,identical protein binding,ADP binding,metal ion binding,tau protein binding,Hsp90 protein binding
VAT1	Synaptic vesicle membrane protein VAT-1 homolog	VAT1_HUMAN	Q99536	negative regulation of mitochondrial fusion	extracellular region,integral component of membrane,azurophil granule lumen,extracellular exosome,mitochondrial outer membrane	protein binding,zinc ion binding,oxidoreductase activity
GPD2	Glycerol-3-phosphate dehydrogenase, mitochondrial""	GPDM_HUMAN	P43304	glycerol-3-phosphate metabolic process,glycerophosphate shuttle,glycerol catabolic process	mitochondrion,mitochondrial inner membrane,glycerol-3-phosphate dehydrogenase complex	glycerol-3-phosphate dehydrogenase activity,calcium ion binding,sn-glycerol-3-phosphate:ubiquinone-8 oxidoreductase activity
ESD	S-formylglutathione hydrolase	ESTD_HUMAN	P10768	biological_process,formaldehyde catabolic process	endoplasmic reticulum lumen,cytoplasmic vesicle,extracellular exosome,cytosol	protein binding,hydrolase activity, acting on ester bonds,identical protein binding,methylumbelliferyl-acetate deacetylase activity,carboxylic ester hydrolase activity,S-formylglutathione hydrolase activity
AK4	Adenylate kinase 4, mitochondrial""	KAD4_HUMAN	P27144	cellular response to hypoxia,regulation of oxidative phosphorylation,nucleoside diphosphate phosphorylation,ADP biosynthetic process,nucleoside triphosphate biosynthetic process,nucleobase-containing small molecule interconversion,AMP metabolic process,ATP metabolic process,GTP metabolic process,nucleoside monophosphate phosphorylation,regulation of ATP biosynthetic process	mitochondrion,mitochondrial matrix,cytoplasm	adenylate kinase activity,nucleoside triphosphate adenylate kinase activity,nucleoside diphosphate kinase activity,protein binding,ATP binding,GTP binding,nucleoside phosphate kinase activity
COX15	Cytochrome c oxidase assembly protein COX15 homolog	COX15_HUMAN	Q7KZN9	mitochondrial electron transport, cytochrome c to oxygen,cellular respiration,hydrogen ion transmembrane transport,heme biosynthetic process,heme a biosynthetic process,respiratory gaseous exchange,respiratory chain complex IV assembly	nucleoplasm,mitochondrion,mitochondrial inner membrane,mitochondrial respiratory chain,integral component of membrane,cytochrome complex	cytochrome-c oxidase activity,protein binding,oxidoreductase activity, acting on the CH-CH group of donors,heme binding,binding, bridging,oxidoreductase activity, acting on NAD(P)H, heme protein as acceptor
RNF5	E3 ubiquitin-protein ligase RNF5	RNF5_HUMAN	Q99942	response to bacterium,negative regulation of autophagy,ER-associated ubiquitin-dependent protein catabolic process,protein destabilization,ERAD pathway,cellular protein catabolic process,transmembrane transport,protein K63-linked ubiquitination,protein K48-linked ubiquitination,ER-associated misfolded protein catabolic process,endoplasmic reticulum mannose trimming,regulation of autophagosome ass…	endoplasmic reticulum,endoplasmic reticulum membrane,integral component of membrane,mitochondrial membrane,endoplasmic reticulum quality control compartment	ubiquitin-protein transferase activity,protein binding,zinc ion binding,identical protein binding,macromolecular complex binding,ubiquitin protein ligase activity,ubiquitin-like protein conjugating enzyme binding
ERGIC1	Endoplasmic reticulum-Golgi intermediate compartment protein 1	ERGI1_HUMAN	Q969X5	ER to Golgi vesicle-mediated transport,retrograde vesicle-mediated transport, Golgi to ER	nucleoplasm,endoplasmic reticulum-Golgi intermediate compartment,membrane,endoplasmic reticulum-Golgi intermediate compartment membrane,intracellular membrane-bounded organelle,ER to Golgi transport vesicle,integral component of endoplasmic reticulum membrane,endoplasmic reticulum,integral component of Golgi membrane	protein binding
FADS1	Fatty acid desaturase 1	FADS1_HUMAN	O60427	unsaturated fatty acid biosynthetic process,long-chain fatty acid biosynthetic process,regulation of transcription, DNA-templated,cell-cell signaling,phospholipid biosynthetic process,cellular response to starvation,alpha-linolenic acid metabolic process,linoleic acid metabolic process,regulation of cell differentiation,icosanoid biosynthetic process,lipid metabolic process	mitochondrion,endoplasmic reticulum membrane,membrane,integral component of membrane,intracellular membrane-bounded organelle	C-5 sterol desaturase activity,linoleoyl-CoA desaturase activity,oxidoreductase activity,omega-6 fatty acid desaturase activity,Requires Ontology,oxidoreductase activity, acting on paired donors, with oxidation of a pair of donors resulting in the reduction of molecular oxygen to two molecules of water
HSD17B8	Estradiol 17-beta-dehydrogenase 8	DHB8_HUMAN	Q92506	fatty acid biosynthetic process,estrogen biosynthetic process,androgen metabolic process,protein heterotetramerization	mitochondrial envelope,mitochondrial matrix,plasma membrane,oxidoreductase complex	estradiol 17-beta-dehydrogenase activity,protein binding,17-beta-hydroxysteroid dehydrogenase (NAD+) activity,testosterone dehydrogenase (NAD+) activity,NADH binding,Requires Ontology,quinone binding,oxidoreductase activity, acting on the CH-OH group of donors, NAD or NADP as acceptor
UTP4	U3 small nucleolar RNA-associated protein 4 homolog	UTP4_HUMAN	Q969X6	regulation of transcription, DNA-templated,maturation of SSU-rRNA,maturation of SSU-rRNA from tricistronic rRNA transcript (SSU-rRNA, 5.8S rRNA, LSU-rRNA)	fibrillar center,nucleoplasm,chromosome,nucleolus,t-UTP complex,small-subunit processome,90S preribosome	RNA binding,protein binding
GBF1	Golgi-specific brefeldin A-resistance guanine nucleotide exchange factor 1	GBF1_HUMAN	Q92538	cell activation involved in immune response,ER to Golgi vesicle-mediated transport,retrograde vesicle-mediated transport, Golgi to ER,post-Golgi vesicle-mediated transport,Golgi to endosome transport,Golgi organization,regulation of mitotic cell cycle,protein transport,neutrophil chemotaxis,regulation of ARF protein signal transduction,protein localization to Golgi apparatus,retrograde transport,…	Golgi membrane,endoplasmic reticulum-Golgi intermediate compartment,Golgi apparatus,cis-Golgi network,trans-Golgi network,lipid particle,cytosol,membrane,cell leading edge	guanyl-nucleotide exchange factor activity,protein binding,phosphatidylinositol-3,4,5-trisphosphate binding,phosphatidylinositol-3,5-bisphosphate binding
NDUFV2	NADH dehydrogenase [ubiquinone] flavoprotein 2, mitochondrial;NADH dehydrogenase [ubiquinone] flavoprotein 2, mitochondrial""	E7EPT4_HUMAN;NDUV2_HUMAN	E7EPT4;P19404	mitochondrial electron transport, NADH to ubiquinone,nervous system development,cardiac muscle tissue development	nucleoplasm,mitochondrion,mitochondrial inner membrane,mitochondrial respiratory chain complex I,cytosol	NADH dehydrogenase (ubiquinone) activity,protein binding,electron carrier activity,metal ion binding,2 iron, 2 sulfur cluster binding
STAG2	Cohesin subunit SA-2	STAG2_HUMAN	Q8N3U4	sister chromatid cohesion,cell division,mitotic spindle assembly	chromosome, centromeric region,chromatin,nucleus,nucleoplasm,chromosome,cytosol,membrane,nuclear matrix,nuclear meiotic cohesin complex,mitotic spindle pole,cohesin complex	protein binding,chromatin binding
HMGCL	Hydroxymethylglutaryl-CoA lyase, mitochondrial""	HMGCL_HUMAN	P35914	leucine catabolic process,lipid metabolic process,mitochondrion organization,ketone body biosynthetic process	mitochondrion,mitochondrial matrix,peroxisome,peroxisomal matrix,cytosol,macromolecular complex	magnesium ion binding,hydroxymethylglutaryl-CoA lyase activity,structural molecule activity,manganese ion binding,metal ion binding
ACOT1	Acyl-coenzyme A thioesterase 1	ACOT1_HUMAN	Q86TX2	very long-chain fatty acid metabolic process,long-chain fatty acid metabolic process,acyl-CoA metabolic process,fatty acid metabolic process	cytosol	palmitoyl-CoA hydrolase activity,acyl-CoA hydrolase activity,carboxylic ester hydrolase activity,Requires Ontology
FASTKD5	FAST kinase domain-containing protein 5, mitochondrial""	FAKD5_HUMAN	Q7L8L6	mitochondrial RNA processing,mRNA processing,regulation of mitochondrial mRNA stability	mitochondrion,ribonucleoprotein granule,mitochondrial nucleoid,mitochondrial matrix	RNA binding,protein binding,rRNA binding
GHITM	Growth hormone-inducible transmembrane protein	GHITM_HUMAN	Q9H3K2	apoptotic process,inner mitochondrial membrane organization,negative regulation of release of cytochrome c from mitochondria,Requires Ontology	mitochondrion,integral component of mitochondrial inner membrane,extracellular exosome,membrane	molecular_function,protein binding
LAMP1	Lysosome-associated membrane glycoprotein 1	LAMP1_HUMAN	P11279	positive regulation of natural killer cell degranulation,positive regulation of natural killer cell mediated cytotoxicity,viral entry into host cell,protein stabilization,establishment of protein localization to organelle,Golgi to lysosome transport,Requires Ontology,regulation of organelle transport along microtubule	lysosome,autophagosome membrane,cytoplasm,lysosomal membrane,late endosome,multivesicular body,cytosol,plasma membrane,integral component of plasma membrane,synaptic vesicle,external side of plasma membrane,endosome membrane,membrane,azurophil granule membrane,sarcolemma,melanosome,autolysosome,perinuclear region of cytoplasm,phagolysosome membrane,extracellular exosome,ficolin-1-rich granule mem…	virus receptor activity,protein binding,enzyme binding,protein domain specific binding
GLB1	Beta-galactosidase	BGAL_HUMAN	P16278	glycosaminoglycan catabolic process,glycosphingolipid metabolic process,galactose catabolic process,keratan sulfate catabolic process,cellular carbohydrate metabolic process,response to cortisone,response to Thyroglobulin triiodothyronine	extracellular region,cytoplasm,Golgi apparatus,azurophil granule lumen,lysosomal lumen,intracellular membrane-bounded organelle,perinuclear region of cytoplasm,extracellular exosome,ficolin-1-rich granule lumen,vacuole	beta-galactosidase activity,protein binding,galactoside binding,protein homodimerization activity
TXNL1	Thioredoxin-like protein 1	TXNL1_HUMAN	O43396		nucleus,cytoplasm,cytosol,proteasome complex	disulfide oxidoreductase activity
ERMP1	Endoplasmic reticulum metallopeptidase 1	ERMP1_HUMAN	Q7Z2K6	endoplasmic reticulum unfolded protein response,cellular response to oxidative stress,proteolysis	endoplasmic reticulum,endoplasmic reticulum membrane,membrane,integral component of membrane	protein binding,metalloexopeptidase activity,metal ion binding
HIBCH	3-hydroxyisobutyryl-CoA hydrolase, mitochondrial""	HIBCH_HUMAN	Q6NVY1	valine catabolic process,branched-chain amino acid catabolic process	mitochondrion,mitochondrial matrix	3-hydroxyisobutyryl-CoA hydrolase activity
CMBL	Carboxymethylenebutenolidase homolog	CMBL_HUMAN	Q96DG6	xenobiotic metabolic process	cytosol,extracellular exosome	hydrolase activity
GAA	Lysosomal alpha-glucosidase	LYAG_HUMAN	P10253	maltose metabolic process,regulation of the force of heart contraction,diaphragm contraction,heart morphogenesis,glycogen catabolic process,sucrose metabolic process,glucose metabolic process,lysosome organization,locomotory behavior,tissue development,vacuolar sequestering,muscle cell cellular homeostasis,neuromuscular process controlling posture,neuromuscular process controlling balance,cardiac…	lysosome,lysosomal membrane,plasma membrane,membrane,azurophil granule membrane,lysosomal lumen,intracellular membrane-bounded organelle,extracellular exosome,tertiary granule membrane,ficolin-1-rich granule membrane	alpha-1,4-glucosidase activity,carbohydrate binding,maltose alpha-glucosidase activity,alpha-glucosidase activity,hydrolase activity, hydrolyzing O-glycosyl compounds
WDR1	WD repeat-containing protein 1	WDR1_HUMAN	O75083	neutrophil mediated immunity,sensory perception of sound,regulation of cell shape,actin filament fragmentation,platelet formation,regulation of actin filament depolymerization,cortical cytoskeleton organization,establishment of planar polarity of follicular epithelium,apical junction assembly,maintenance of epithelial cell apical/basal polarity,regulation of oligodendrocyte differentiation,regula…	podosome,extracellular region,cytosol,plasma membrane,cell-cell junction,cell junction,cell projection,extracellular exosome,cortical actin cytoskeleton	actin filament binding
TMED2	Transmembrane emp24 domain-containing protein 2	TMED2_HUMAN	Q15363	neural tube closure,maternal placenta development,heart looping,intracellular protein transport,ER to Golgi vesicle-mediated transport,Golgi organization,positive regulation of gene expression,somite rostral/caudal axis specification,negative regulation of GTPase activity,multicellular organism growth,cargo loading into vesicle,post-anal tail morphogenesis,PERK-mediated unfolded protein response,…	Golgi membrane,endoplasmic reticulum,endoplasmic reticulum membrane,endoplasmic reticulum-Golgi intermediate compartment,Golgi apparatus,ER to Golgi transport vesicle membrane,integral component of membrane,transport vesicle,COPI-coated vesicle,COPI-coated vesicle membrane,Golgi cisterna membrane,endoplasmic reticulum-Golgi intermediate compartment membrane,zymogen granule membrane,intracellular …	protein binding
ATL3	Atlastin-3	ATLA3_HUMAN	Q6DD88	ER to Golgi vesicle-mediated transport,endoplasmic reticulum organization,Golgi organization,protein homooligomerization,positive regulation of endoplasmic reticulum tubular network organization	endoplasmic reticulum,membrane,integral component of membrane,endoplasmic reticulum tubular network,endoplasmic reticulum tubular network membrane	GTPase activity,protein binding,identical protein binding,GTP binding
NLRX1	NLR family member X1	NLRX1_HUMAN	Q86UT6	negative regulation of interferon-beta production,negative regulation of interleukin-6 production,negative regulation of RIG-I signaling pathway,innate immune response,negative regulation of innate immune response,negative regulation of inflammatory response,negative regulation of I-kappaB kinase/NF-kappaB signaling,intracellular signal transduction	mitochondrion,mitochondrial outer membrane,plasma membrane,cell junction	protein binding,ATP binding
NSDHL	Sterol-4-alpha-carboxylate 3-dehydrogenase, decarboxylating""	NSDHL_HUMAN	Q15738	hair follicle development,cholesterol biosynthetic process,smoothened signaling pathway,labyrinthine layer blood vessel development,cholesterol metabolic process	endoplasmic reticulum,endoplasmic reticulum membrane,lipid particle,integral component of membrane	C-3 sterol dehydrogenase (C-4 sterol decarboxylase) activity,3-beta-hydroxy-delta5-steroid dehydrogenase activity,protein binding,sterol-4-alpha-carboxylate 3-dehydrogenase (decarboxylating) activity,Requires Ontology,oxidoreductase activity, acting on the CH-OH group of donors, NAD or NADP as acceptor
HLA-B	HLA class I histocompatibility antigen, B-46 alpha chain;HLA class I histocompatibility antigen, B-7 alpha chain""	A0A1W2PPR8_HUMAN;1B07_HUMAN	A0A1W2PPR8;P01889	positive regulation of T cell mediated cytotoxicity,adaptive immune response,antigen processing and presentation of endogenous peptide antigen via MHC class I via ER pathway, TAP-independent,regulation of T cell anergy,defense response,immune response,detection of bacterium,regulation of interleukin-12 production,regulation of interleukin-6 production,protection from natural killer cell mediated …	Golgi membrane,endoplasmic reticulum,Golgi apparatus,plasma membrane,integral component of plasma membrane,cell surface,ER to Golgi transport vesicle membrane,membrane,secretory granule membrane,phagocytic vesicle membrane,early endosome membrane,recycling endosome membrane,extracellular exosome,integral component of lumenal side of endoplasmic reticulum membrane,MHC class I protein complex	TAP binding,receptor binding,protein binding,peptide antigen binding,chaperone binding
CPOX	Oxygen-dependent coproporphyrinogen-III oxidase, mitochondrial""	HEM6_HUMAN	P36551	protoporphyrinogen IX biosynthetic process,heme biosynthetic process,response to iron ion,response to lead ion,response to insecticide,response to arsenic-containing substance,response to methylmercury	mitochondrion,mitochondrial inner membrane,mitochondrial intermembrane space,cytosol,cytoplasm	coproporphyrinogen oxidase activity,structural constituent of eye lens,protein homodimerization activity
F11R	Junctional adhesion molecule A	JAM1_HUMAN	Q9Y624	regulation of cytokine production,inflammatory response,leukocyte cell-cell adhesion,regulation of cell shape,actomyosin structure organization,regulation of actin cytoskeleton organization,negative regulation of GTPase activity,positive regulation of Rho protein signal transduction,maintenance of blood-brain barrier,memory T cell extravasation,positive regulation of GTPase activity,viral entry i…	plasma membrane,cell-cell junction,bicellular tight junction,integral component of membrane,cell junction,extracellular exosome,occluding junction,macromolecular complex	virus receptor activity,integrin binding,protein binding,PDZ domain binding,protein homodimerization activity,cadherin binding
TPT1	Translationally-controlled tumor protein	TCTP_HUMAN	P13693	negative regulation of intrinsic apoptotic signaling pathway in response to DNA damage,calcium ion transport,cellular calcium ion homeostasis,response to virus,stem cell population maintenance,regulation of apoptotic process,negative regulation of apoptotic process,negative regulation of ectoderm development	spindle pole,extracellular space,nucleus,nucleoplasm,cytoplasm,multivesicular body,cytosol,cytoplasmic microtubule,extracellular exosome	RNA binding,calcium ion binding,protein binding,Requires Ontology
TIMM17B	Mitochondrial import inner membrane translocase subunit Tim17-B	TI17B_HUMAN	O60830	protein targeting to mitochondrion,protein import into mitochondrial matrix	mitochondrial inner membrane,integral component of mitochondrial inner membrane,mitochondrial inner membrane presequence translocase complex	protein binding,protein transmembrane transporter activity
MUT	Methylmalonyl-CoA mutase, mitochondrial""	MUTA_HUMAN	P22033	post-embryonic development,positive regulation of GTPase activity,homocysteine metabolic process	cytoplasm,mitochondrion,mitochondrial matrix	GTPase activity,methylmalonyl-CoA mutase activity,protein binding,cobalamin binding,identical protein binding,protein homodimerization activity,metal ion binding,tetrapyrrole binding,modified amino acid binding
LMAN2L	VIP36-like protein	LMA2L_HUMAN	Q9H0V9	protein folding,ER to Golgi vesicle-mediated transport,protein transport,Golgi organization,endoplasmic reticulum organization	endoplasmic reticulum membrane,Golgi apparatus,integral component of membrane,ER to Golgi transport vesicle,endoplasmic reticulum-Golgi intermediate compartment,Golgi membrane	protein binding,mannose binding,metal ion binding
RETSAT	All-trans-retinol 13,14-reductase""	RETST_HUMAN	Q6NUM9	retinol metabolic process	nuclear outer membrane,endoplasmic reticulum membrane,membrane,nuclear membrane	all-trans-retinol 13,14-reductase activity
PCYOX1	Prenylcysteine oxidase 1	PCYOX_HUMAN	Q9UHG3	prenylated protein catabolic process,prenylcysteine catabolic process,chloride transmembrane transport	lysosome,plasma membrane,extracellular exosome,very-low-density lipoprotein particle	prenylcysteine oxidase activity,protein binding
LSS	Lanosterol synthase	ERG7_HUMAN	P48449	steroid biosynthetic process,cholesterol biosynthetic process,triterpenoid biosynthetic process,regulation of protein stability	endoplasmic reticulum membrane,lipid particle,membrane	lanosterol synthase activity,protein binding,beta-amyrin synthase activity
ACOX1	Peroxisomal acyl-coenzyme A oxidase 1	ACOX1_HUMAN	Q15067	very long-chain fatty acid metabolic process,generation of precursor metabolites and energy,lipid metabolic process,prostaglandin metabolic process,spermatogenesis,fatty acid catabolic process,fatty acid oxidation,fatty acid beta-oxidation using acyl-CoA oxidase,hydrogen peroxide biosynthetic process,Requires Ontology,lipid homeostasis	peroxisome,peroxisomal membrane,peroxisomal matrix,cytosol,membrane	acyl-CoA oxidase activity,PDZ domain binding,protein homodimerization activity,protein N-terminus binding,FAD binding,flavin adenine dinucleotide binding,fatty acid binding,palmitoyl-CoA oxidase activity
WAPL	Wings apart-like protein homolog	WAPL_HUMAN	Q7Z5K2	mitotic cell cycle,negative regulation of DNA replication,response to toxic substance,negative regulation of chromatin binding,negative regulation of sister chromatid cohesion,positive regulation of fibroblast proliferation,cell division,regulation of chromosome segregation,protein localization to chromatin,regulation of cohesin loading,regulation of chromosome condensation	chromosome, centromeric region,chromatin,synaptonemal complex,nucleus,nucleoplasm,chromosome,cytoplasm,Golgi apparatus,centrosome,cytosol,intercellular bridge,mitotic spindle	protein binding
TNPO3	Transportin-3	TNPO3_HUMAN	Q9Y5L0	protein import into nucleus	nuclear envelope,annulate lamellae,intracellular membrane-bounded organelle,cytoplasm	protein binding,small GTPase binding,identical protein binding,nuclear import signal receptor activity
CYP51A1	Lanosterol 14-alpha demethylase	A0A0C4DFL7_HUMAN;CP51A_HUMAN	A0A0C4DFL7;Q16850	steroid biosynthetic process,cholesterol biosynthetic process,sterol metabolic process,negative regulation of protein catabolic process,negative regulation of protein secretion,demethylation,negative regulation of beta-amyloid clearance	endoplasmic reticulum,endoplasmic reticulum membrane,membrane,integral component of membrane	iron ion binding,sterol 14-demethylase activity,heme binding,oxidoreductase activity,monooxygenase activity
ATPAF1	ATP synthase mitochondrial F1 complex assembly factor 1	I3L448_HUMAN;ATPF1_HUMAN	I3L448;Q5TC12	mitochondrial proton-transporting ATP synthase complex assembly	mitochondrion	protein binding
MIA2;CTAGE5;MIA2	Melanoma inhibitory activity protein 2;cTAGE family member 5;Melanoma inhibitory activity protein 2	G3V599_HUMAN;CTGE5_HUMAN;MIA2_HUMAN	G3V599;O15320;Q96PC5	cargo loading into vesicle,ER to Golgi vesicle-mediated transport,protein secretion	endoplasmic reticulum,endoplasmic reticulum membrane,membrane,integral component of membrane,endoplasmic reticulum exit site	protein binding
MFN1	Mitofusin-1	A0A0C4DFN1_HUMAN	A0A0C4DFN1
NDUFB5	NADH dehydrogenase [ubiquinone] 1 beta subcomplex subunit 5, mitochondrial (Fragment);NADH dehydrogenase [ubiquinone] 1 beta subcomplex subunit 5, mitochondrial""	H0Y886_HUMAN;NDUB5_HUMAN	H0Y886;O43674	mitochondrial electron transport, NADH to ubiquinone,mitochondrial respiratory chain complex I assembly	nucleoplasm,mitochondrion,mitochondrial inner membrane,mitochondrial respiratory chain complex I	protein binding,NADH dehydrogenase (ubiquinone) activity
LARS2	Probable leucine--tRNA ligase, mitochondrial""	SYLM_HUMAN	Q15031	tRNA aminoacylation for protein translation,leucyl-tRNA aminoacylation,Requires Ontology,mitochondrial translation	mitochondrial matrix,mitochondrion	aminoacyl-tRNA editing activity,leucine-tRNA ligase activity,ATP binding
RAC2	Ras-related C3 botulinum toxin substrate 2	B1AH77_HUMAN;B1AH80_HUMAN	B1AH77;B1AH80
FBXO22	F-box only protein 22	FBX22_HUMAN	Q8NEZ5	cellular protein modification process,ubiquitin-dependent protein catabolic process,nucleocytoplasmic transport,cellular response to starvation,positive regulation of proteasomal ubiquitin-dependent protein catabolic process,regulation of skeletal muscle fiber development,protein polyubiquitination	nucleus,cytosol,Z disc	ubiquitin-protein transferase activity,protein binding
CHMP6	Charged multivesicular body protein 6	CHMP6_HUMAN	Q96FZ7	regulation of exosomal secretion,plasma membrane repair,autophagy,nucleus organization,mitotic metaphase plate congression,negative regulation of epidermal growth factor-activated receptor activity,protein transport,macroautophagy,nuclear envelope reassembly,multivesicular body assembly,viral budding via host ESCRT complex,regulation of protein catabolic process,ubiquitin-dependent protein catabo…	autophagosome membrane,kinetochore,nuclear pore,lysosomal membrane,kinetochore microtubule,cytosol,plasma membrane,endosome membrane,membrane,midbody,multivesicular body membrane,extracellular exosome,amphisome membrane,ESCRT III complex,multivesicular body	protein binding,macromolecular complex binding,protein N-terminus binding
INTS4	Integrator complex subunit 4	INT4_HUMAN	Q96HW7	snRNA processing	nucleus,nucleoplasm,nucleolus,integrator complex	protein binding
PREP	Prolyl endopeptidase	PPCE_HUMAN	P48147	proteolysis	nucleus,cytoplasm,cytosol,membrane	serine-type endopeptidase activity,protein binding,serine-type peptidase activity,oligopeptidase activity,endopeptidase activity
GBE1	1,4-alpha-glucan-branching enzyme""	GLGB_HUMAN	Q04446	glycogen metabolic process,glycogen biosynthetic process,generation of precursor metabolites and energy,negative regulation of neuron apoptotic process,carbohydrate metabolic process	cytosol,extracellular exosome,cytoplasm	1,4-alpha-glucan branching enzyme activity,hydrolase activity, hydrolyzing O-glycosyl compounds,protein binding,carbohydrate binding,cation binding,Requires Ontology
ARMC1	Armadillo repeat-containing protein 1	ARMC1_HUMAN	Q9NVT9	intracellular distribution of mitochondria	mitochondrion,mitochondrial outer membrane,cytosol	protein binding,metal ion binding
SELENOO	Selenoprotein O	A0A087X0Q9_HUMAN;SELO_HUMAN	A0A087X0Q9;Q9BVL4	protein adenylylation	chromosome,mitochondrion	ATP binding,metal ion binding,protein adenylyltransferase activity
THEM4	Acyl-coenzyme A thioesterase THEM4	THEM4_HUMAN	Q5T1C6	fatty acid metabolic process,protein kinase B signaling,regulation of mitochondrial membrane permeability involved in apoptotic process	mitochondrion,mitochondrial inner membrane,mitochondrial intermembrane space,mitochondrial matrix,cytosol,plasma membrane,ruffle membrane	protein binding,palmitoyl-CoA hydrolase activity,Requires Ontology
GTPBP3	tRNA modification GTPase GTPBP3, mitochondrial""	GTPB3_HUMAN	Q969Y2	tRNA methylation,tRNA wobble uridine modification	mitochondrion,cytoplasm	GTPase activity,protein binding,GTP binding
ACSF3	Acyl-CoA synthetase family member 3, mitochondrial""	ACSF3_HUMAN	Q4G176	fatty acid metabolic process,fatty acid biosynthetic process,long-chain fatty-acyl-CoA biosynthetic process,malonate catabolic process	mitochondrion,mitochondrial matrix	protein binding,ATP binding,acid-thiol ligase activity,very long-chain fatty acid-CoA ligase activity,malonyl-CoA synthetase activity,CoA-ligase activity
METTL7A	Methyltransferase-like protein 7A (Fragment);Methyltransferase-like protein 7A	H0YI09_HUMAN;MET7A_HUMAN	H0YI09;Q9H8H3	methylation	extracellular region,endoplasmic reticulum,lipid particle,membrane,tertiary granule lumen	protein binding,methyltransferase activity
RFT1	Protein RFT1 homolog	B5MDE0_HUMAN;RFT1_HUMAN	B5MDE0;Q96AA3	dolichol-linked oligosaccharide biosynthetic process,carbohydrate transport,glycolipid translocation	endoplasmic reticulum membrane,integral component of membrane	protein binding,glycolipid-translocating activity
RTN3	Reticulon	B7Z4M1_HUMAN	B7Z4M1
VARS2	Valine--tRNA ligase, mitochondrial;VARS2;VARS2;Valine--tRNA ligase, mitochondrial""	A0A0G2JIA5_HUMAN;A0A0G2JL52_HUMAN;A0A140TA36_HUMAN;B4E0K6_HUMAN	A0A0G2JIA5;A0A0G2JL52;A0A140TA36;B4E0K6	valyl-tRNA aminoacylationvalyl-tRNA aminoacylation	cytosolcytosol	valine-tRNA ligase activityvaline-tRNA ligase activity
ATPAF2	ATP synthase mitochondrial F1 complex assembly factor 2	ATPF2_HUMAN	Q8N5M1	proton-transporting ATP synthase complex assembly,mitochondrial proton-transporting ATP synthase complex assembly	cytosol,nuclear speck,mitochondrion	protein binding
B2M	Beta-2-microglobulin	B2MG_HUMAN	P61769	retina homeostasis,positive regulation of T cell mediated cytotoxicity,response to molecule of bacterial origin,antigen processing and presentation of exogenous protein antigen via MHC class Ib, TAP-dependent,positive regulation of T cell cytokine production,iron ion transport,immune response,sensory perception of smell,learning or memory,negative regulation of neuron projection development,antig…	Golgi membrane,extracellular region,extracellular space,endoplasmic reticulum lumen,Golgi apparatus,cytosol,plasma membrane,focal adhesion,external side of plasma membrane,ER to Golgi transport vesicle membrane,membrane,phagocytic vesicle membrane,early endosome membrane,early endosome lumen,specific granule lumen,recycling endosome membrane,extracellular exosome,tertiary granule lumen,MHC class …	protein binding,identical protein binding,protein homodimerization activity,MHC class II protein complex binding
RB1	Retinoblastoma-associated protein	RB_HUMAN	P06400	negative regulation of gene expression,positive regulation of transcription regulatory region DNA binding,negative regulation of transcription from RNA polymerase II promoter,tissue homeostasis,chondrocyte differentiation,aortic valve morphogenesis,chromatin remodeling,regulation of transcription, DNA-templated,negative regulation of protein kinase activity,Ras protein signal transduction,spermat…	nucleus,nucleoplasm,spindle,cytosol,PML body,Rb-E2F complex,Requires Ontology,SWI/SNF complex,chromatin,transcription factor complex	transcription corepressor activity,protein binding,kinase binding,ubiquitin protein ligase binding,identical protein binding,phosphoprotein binding,RNA polymerase II sequence-specific DNA binding transcription factor binding,importin-alpha family protein binding,disordered domain specific binding,Requires Ontology,RNA polymerase II regulatory region sequence-specific DNA binding
ACAD10	Acyl-CoA dehydrogenase family member 10	ACD10_HUMAN	Q6JQN1	fatty acid beta-oxidation	mitochondrion,mitochondrial matrix	acyl-CoA dehydrogenase activity,flavin adenine dinucleotide binding
CERS6	Ceramide synthase 6	CERS6_HUMAN	Q6ZMG9	inflammatory response,sphingolipid biosynthetic process,ceramide biosynthetic process	endoplasmic reticulum membrane,membrane,integral component of membrane,endoplasmic reticulum	DNA binding,protein binding,sphingosine N-acyltransferase activity,N-acyltransferase activity
PTPRA	Receptor-type tyrosine-protein phosphatase alpha	PTPRA_HUMAN	P18433	protein phosphorylation,integrin-mediated signaling pathway,insulin receptor signaling pathway,peptidyl-tyrosine dephosphorylation,modulation of synaptic transmission,regulation of focal adhesion assembly,protein dephosphorylation	plasma membrane,integral component of plasma membrane,focal adhesion,membrane,extracellular exosome,Requires Ontology,receptor complex	protein tyrosine phosphatase activity,transmembrane receptor protein tyrosine phosphatase activity,protein binding
ODR4	Protein odr-4 homolog	ODR4_HUMAN	Q5SWX8	protein localization	integral component of membrane
NT5C3A	Cytosolic 5'-nucleotidase 3A;5'-nucleotidase	5NT3A_HUMAN;X6RM59_HUMAN	Q9H0P0;X6RM59	pyrimidine nucleoside metabolic process,nucleotide metabolic process,dephosphorylation,defense response to virus	cytoplasm,endoplasmic reticulum,cytosol	nucleotide binding,tRNA 2'-phosphotransferase activity,magnesium ion binding,protein binding,5'-nucleotidase activity
CDK5RAP1	CDK5 regulatory subunit-associated protein 1	CK5P1_HUMAN	Q96SZ6	brain development,tRNA methylthiolation,regulation of neuron differentiation,negative regulation of cyclin-dependent protein serine/threonine kinase activity,positive regulation of translational fidelity,positive regulation of mitochondrial translation,mitochondrial tRNA modification	cellular_component,mitochondrion,cytosol	protein kinase binding,metal ion binding,4 iron, 4 sulfur cluster binding,N6-isopentenyladenosine methylthiotransferase activity
ALDH1L2	Mitochondrial 10-formyltetrahydrofolate dehydrogenase	AL1L2_HUMAN	Q3SY69	fatty acid beta-oxidation,one-carbon metabolic process,NADPH regeneration,biosynthetic process,10-formyltetrahydrofolate catabolic process,folic acid metabolic process	nucleoplasm,mitochondrion,mitochondrial matrix,extracellular exosome	protein binding,formyltetrahydrofolate dehydrogenase activity,hydroxymethyl-, formyl- and related transferase activity,aldehyde dehydrogenase (NAD) activity
TBC1D9B	TBC1 domain family member 9B	TBC9B_HUMAN	Q66K14	regulation of cilium assembly,activation of GTPase activity	integral component of membrane	calcium ion binding,protein binding,GTPase activator activity
LAMA5	Laminin subunit alpha-5	LAMA5_HUMAN	O15230	branching involved in ureteric bud morphogenesis,neural crest cell migration,hair follicle development,integrin-mediated signaling pathway,muscle organ development,morphogenesis of embryonic epithelium,cell migration,regulation of cell adhesion,lung development,regulation of cell migration,substrate adhesion-dependent cell spreading,regulation of cell proliferation,odontogenesis of dentin-contain…	Requires Ontology,extracellular region,basement membrane,extracellular space,nucleus,neuromuscular junction,synaptic cleft,extracellular exosome,laminin-10 complex,laminin-11 complex,laminin-5 complex	integrin binding,extracellular matrix structural constituent
HLA-C	HLA class I histocompatibility antigen, Cw-6 alpha chain;HLA class I histocompatibility antigen, Cw-7 alpha chain""	A2AEA2_HUMAN;1C07_HUMAN	A2AEA2;P10321	adaptive immune response,antigen processing and presentation of endogenous peptide antigen via MHC class I via ER pathway, TAP-independent,immune response,innate immune response	Golgi membrane,endoplasmic reticulum,Golgi apparatus,plasma membrane,integral component of plasma membrane,cell surface,ER to Golgi transport vesicle membrane,membrane,secretory granule membrane,phagocytic vesicle membrane,early endosome membrane,recycling endosome membrane,extracellular exosome,integral component of lumenal side of endoplasmic reticulum membrane,MHC class I protein complex	protein binding,peptide antigen binding,TAP binding
RDH10	Retinol dehydrogenase 10	RDH10_HUMAN	Q8IZV5	visual perception,retinoid metabolic process,metanephros development,in utero embryonic development,retinoic acid biosynthetic process,gonad development,neural crest cell development,embryonic camera-type eye development,embryonic forelimb morphogenesis,retinol metabolic process,retinal metabolic process,ear development,nose development,embryonic viscerocranium morphogenesis,primary lung bud form…	nucleus,cytoplasm,endoplasmic reticulum membrane,integral component of membrane,lipid particle	retinol dehydrogenase activity,protein binding,NADP-retinol dehydrogenase activity,oxidoreductase activity, acting on the CH-OH group of donors, NAD or NADP as acceptor
PPT2;PPT2;PPT2;PPT2;PPT2;PPT2;;;PPT2;PPT2;PPT2;PPT2	HCG1999928, isoform CRA_a;Lysosomal thioesterase PPT2;Lysosomal thioesterase PPT2 (Fragment);Lysosomal thioesterase PPT2 (Fragment);Lysosomal thioesterase PPT2 (Fragment);Lysosomal thioesterase PPT2 (Fragment);Uncharacterized protein;Uncharacterized protein;Lysosomal thioesterase PPT2;Lysosomal thioesterase PPT2 (Fragment);Lysosomal thioesterase PPT2 (Fragment);Lysosomal thioesterase PPT2""	A0A024RCQ8_HUMAN;A0A0G2JH76_HUMAN;A0A0G2JHB6_HUMAN;A0A0G2JIU6_HUMAN;A0A0G2JK02_HUMAN;A0A0G2JKR3_HUMAN;A0A0G2JLA3_HUMAN;A0A0G2JLL3_HUMAN;A0A140T8X7_HUMAN;A0A140T9Y1_HUMAN;G8JLL2_HUMAN;PPT2_HUMAN	A0A024RCQ8;A0A0G2JH76;A0A0G2JHB6;A0A0G2JIU6;A0A0G2JK02;A0A0G2JKR3;A0A0G2JLA3;A0A0G2JLL3;A0A140T8X7;A0A140T9Y1;G8JLL2;Q9UMR5	fatty-acyl-CoA biosynthetic process,macromolecule depalmitoylation	lysosome,lysosomal lumen,intracellular membrane-bounded organelle,extracellular exosome	palmitoyl-(protein) hydrolase activity,thiolester hydrolase activity,palmitoyl hydrolase activity
ZMYM1	Zinc finger MYM-type protein 1	ZMYM1_HUMAN	Q5SVZ6		nucleus	zinc ion binding,protein dimerization activity
SRCAP	Helicase SRCAP	A0A0A0MS59_HUMAN;SRCAP_HUMAN	A0A0A0MS59;Q6ZRS2	regulation of transcription from RNA polymerase II promoter,histone acetylation,positive regulation of transcription, DNA-templated,histone exchange	nucleus,nucleoplasm,Golgi apparatus,nuclear body,perinuclear region of cytoplasm,macromolecular complex,Swr1 complex	DNA binding,transcription coactivator activity,helicase activity,histone acetyltransferase activity,protein binding,ATP binding,histone binding,ATPase activity
RPS19BP1	Active regulator of SIRT1	AROS_HUMAN	Q86WX3		nucleoplasm,nucleolus,cytosol	RNA binding,protein binding,enzyme binding
YEATS2	YEATS domain-containing protein 2	YETS2_HUMAN	Q9ULM3	negative regulation of transcription from RNA polymerase II promoter,regulation of transcription, DNA-templated,regulation of transcription from RNA polymerase II promoter,regulation of histone deacetylation,histone H3 acetylation,histone H3-K14 acetylation,negative regulation of transcription, DNA-templated,regulation of cell division,regulation of cell cycle,regulation of tubulin deacetylation,…	Requires Ontology,NuA4 histone acetyltransferase complex	protein binding,TBP-class protein binding,histone binding,Requires Ontology
EZH2	Histone-lysine N-methyltransferase EZH2	EZH2_HUMAN	Q15910	negative regulation of transcription from RNA polymerase II promoter,DNA methylation,chromatin organization,regulation of transcription, DNA-templated,positive regulation of cell proliferation,positive regulation of epithelial to mesenchymal transition,regulation of gliogenesis,skeletal muscle satellite cell maintenance involved in skeletal muscle regeneration,cardiac muscle hypertrophy in respon…	chromatin,nucleus,nucleoplasm,pericentric heterochromatin,cytoplasm,pronucleus,synapse,chromosome, telomeric region,chromatin silencing complex,ESC/E(Z) complex	RNA polymerase II core promoter proximal region sequence-specific DNA binding,RNA polymerase II core promoter sequence-specific DNA binding,transcription corepressor binding,chromatin binding,transcription corepressor activity,protein binding,protein-lysine N-methyltransferase activity,histone-lysine N-methyltransferase activity,chromatin DNA binding,histone methyltransferase activity,ribonucleop…
NEPRO	Nucleolus and neural progenitor protein	NEPRO_HUMAN	Q6NW34	negative regulation of neuron differentiation,positive regulation of Notch signaling pathway	nucleus,nucleolus
TOP3A	DNA topoisomerase 3-alpha	TOP3A_HUMAN	Q13472	double-strand break repair via homologous recombination,DNA topological change,mitochondrial DNA metabolic process,chromosome separation,meiotic cell cycle,resolution of recombination intermediates	nucleoplasm,mitochondrial matrix,PML body,RecQ helicase-Topo III complex,nucleus	DNA binding,single-stranded DNA binding,DNA topoisomerase type I activity,protein binding,zinc ion binding,DNA topoisomerase activity
DOLK	Dolichol kinase	DOLK_HUMAN	Q9UPQ8	dolichyl diphosphate biosynthetic process,phosphorylation,dolichyl monophosphate biosynthetic process	endoplasmic reticulum membrane,integral component of endoplasmic reticulum membrane	dolichol kinase activity,protein binding

## Sheet: STRING GO analysis
#term ID	term description	observed gene count	background gene count	strength	signal	false discovery rate	matching proteins in your network (IDs)	matching proteins in your network (labels)
GO:0022904	Respiratory electron transport chain	16	114	1.07	1.73	4.18e-09	9606.ENSP00000016171,9606.ENSP00000259037,9606.ENSP00000268668,9606.ENSP00000274137,9606.ENSP00000276689,9606.ENSP00000301457,9606.ENSP00000308610,9606.ENSP00000317780,9606.ENSP00000327268,9606.ENSP00000346173,9606.ENSP00000354982,9606.ENSP00000356972,9606.ENSP00000367939,9606.ENSP00000452762,9606.ENSP00000457513,9606.ENSP00000482543	COX15,NDUFB5,NDUFB10,NDUFS6,NDUFB9,NDUFA7,GPD2,COX5A,NDUFV2,ETFB,MT-CO3,NDUFS2,UQCRQ,ETFA,COX4I1,NDUFA6
GO:0045333	Cellular respiration	20	192	0.94	1.64	1.46e-09	9606.ENSP00000016171,9606.ENSP00000216254,9606.ENSP00000259037,9606.ENSP00000268668,9606.ENSP00000274137,9606.ENSP00000276689,9606.ENSP00000290299,9606.ENSP00000301457,9606.ENSP00000308610,9606.ENSP00000317780,9606.ENSP00000327268,9606.ENSP00000346173,9606.ENSP00000354982,9606.ENSP00000356972,9606.ENSP00000358737,9606.ENSP00000367939,9606.ENSP00000452762,9606.ENSP00000457513,9606.ENSP00000477981,…	COX15,ACO2,NDUFB5,NDUFB10,NDUFS6,NDUFB9,ATP5PO,NDUFA7,GPD2,COX5A,NDUFV2,ETFB,MT-CO3,NDUFS2,ATP5PB,UQCRQ,ETFA,COX4I1,SLC25A14,NDUFA6
GO:0022900	Electron transport chain	18	170	0.94	1.53	1.2e-08	9606.ENSP00000016171,9606.ENSP00000259037,9606.ENSP00000261733,9606.ENSP00000268668,9606.ENSP00000274137,9606.ENSP00000276689,9606.ENSP00000301457,9606.ENSP00000308610,9606.ENSP00000317780,9606.ENSP00000327268,9606.ENSP00000346173,9606.ENSP00000354982,9606.ENSP00000356972,9606.ENSP00000367939,9606.ENSP00000368767,9606.ENSP00000452762,9606.ENSP00000457513,9606.ENSP00000482543	COX15,NDUFB5,ALDH2,NDUFB10,NDUFS6,NDUFB9,NDUFA7,GPD2,COX5A,NDUFV2,ETFB,MT-CO3,NDUFS2,UQCRQ,ASPH,ETFA,COX4I1,NDUFA6
GO:0019646	Aerobic electron transport chain	13	87	1.09	1.49	1.6e-07	9606.ENSP00000016171,9606.ENSP00000259037,9606.ENSP00000268668,9606.ENSP00000274137,9606.ENSP00000276689,9606.ENSP00000301457,9606.ENSP00000317780,9606.ENSP00000327268,9606.ENSP00000354982,9606.ENSP00000356972,9606.ENSP00000367939,9606.ENSP00000457513,9606.ENSP00000482543	COX15,NDUFB5,NDUFB10,NDUFS6,NDUFB9,NDUFA7,COX5A,NDUFV2,MT-CO3,NDUFS2,UQCRQ,COX4I1,NDUFA6
GO:0006119	Oxidative phosphorylation	15	122	1.01	1.48	8.07e-08	9606.ENSP00000016171,9606.ENSP00000259037,9606.ENSP00000268668,9606.ENSP00000274137,9606.ENSP00000276689,9606.ENSP00000290299,9606.ENSP00000301457,9606.ENSP00000317780,9606.ENSP00000327268,9606.ENSP00000354982,9606.ENSP00000356972,9606.ENSP00000358737,9606.ENSP00000367939,9606.ENSP00000457513,9606.ENSP00000482543	COX15,NDUFB5,NDUFB10,NDUFS6,NDUFB9,ATP5PO,NDUFA7,COX5A,NDUFV2,MT-CO3,NDUFS2,ATP5PB,UQCRQ,COX4I1,NDUFA6
GO:0015980	Energy derivation by oxidation of organic compounds	22	262	0.84	1.47	4.47e-09	9606.ENSP00000016171,9606.ENSP00000216254,9606.ENSP00000259037,9606.ENSP00000268668,9606.ENSP00000274137,9606.ENSP00000276689,9606.ENSP00000290299,9606.ENSP00000301457,9606.ENSP00000305692,9606.ENSP00000308610,9606.ENSP00000317780,9606.ENSP00000327268,9606.ENSP00000346173,9606.ENSP00000354982,9606.ENSP00000356972,9606.ENSP00000358737,9606.ENSP00000367939,9606.ENSP00000410833,9606.ENSP00000452762,…	COX15,ACO2,NDUFB5,NDUFB10,NDUFS6,NDUFB9,ATP5PO,NDUFA7,GAA,GPD2,COX5A,NDUFV2,ETFB,MT-CO3,NDUFS2,ATP5PB,UQCRQ,GBE1,ETFA,COX4I1,SLC25A14,NDUFA6
GO:0007005	Mitochondrion organization	30	445	0.75	1.46	1.94e-10	9606.ENSP00000168216,9606.ENSP00000255390,9606.ENSP00000258975,9606.ENSP00000259037,9606.ENSP00000262375,9606.ENSP00000268668,9606.ENSP00000270502,9606.ENSP00000276569,9606.ENSP00000276689,9606.ENSP00000284320,9606.ENSP00000295079,9606.ENSP00000312618,9606.ENSP00000318480,9606.ENSP00000321636,9606.ENSP00000355566,9606.ENSP00000356972,9606.ENSP00000357804,9606.ENSP00000360782,9606.ENSP00000361207,…	HSD17B10,SCO1,TACO1,NDUFB5,DNAJA3,NDUFB10,TIMM29,ARMC1,NDUFB9,TOMM70,MAIP1,ACAD9,YME1L1,TOP3A,TOMM20,NDUFS2,THEM4,PMPCA,GHITM,HMGCL,LIG3,APOO,TIMM17B,ATPAF2,SSBP1,TFAM,MFN1,ATPAF1,NDUFA6,ATAD3B
GO:0009060	Aerobic respiration	17	161	0.94	1.45	4.44e-08	9606.ENSP00000016171,9606.ENSP00000216254,9606.ENSP00000259037,9606.ENSP00000268668,9606.ENSP00000274137,9606.ENSP00000276689,9606.ENSP00000290299,9606.ENSP00000301457,9606.ENSP00000317780,9606.ENSP00000327268,9606.ENSP00000354982,9606.ENSP00000356972,9606.ENSP00000358737,9606.ENSP00000367939,9606.ENSP00000457513,9606.ENSP00000477981,9606.ENSP00000482543	COX15,ACO2,NDUFB5,NDUFB10,NDUFS6,NDUFB9,ATP5PO,NDUFA7,COX5A,NDUFV2,MT-CO3,NDUFS2,ATP5PB,UQCRQ,COX4I1,SLC25A14,NDUFA6
GO:0140053	Mitochondrial gene expression	16	143	0.97	1.45	7.2e-08	9606.ENSP00000168216,9606.ENSP00000217372,9606.ENSP00000301457,9606.ENSP00000317376,9606.ENSP00000357823,9606.ENSP00000358060,9606.ENSP00000358549,9606.ENSP00000360850,9606.ENSP00000369618,9606.ENSP00000420588,9606.ENSP00000424328,9606.ENSP00000465759,9606.ENSP00000473980,9606.ENSP00000484903,9606.ENSP00000497004,9606.ENSP00000498867	HSD17B10,CDK5RAP1,NDUFA7,MRPS11,MRPL9,TARS2,RARS2,MRPS2,FASTKD5,TFAM,MRPS30,POLRMT,MRPL37,MRPL45,MRPL28,LARS2
GO:0042775	Mitochondrial ATP synthesis coupled electron transport	13	92	1.07	1.44	2.71e-07	9606.ENSP00000016171,9606.ENSP00000259037,9606.ENSP00000268668,9606.ENSP00000274137,9606.ENSP00000276689,9606.ENSP00000301457,9606.ENSP00000317780,9606.ENSP00000327268,9606.ENSP00000354982,9606.ENSP00000356972,9606.ENSP00000367939,9606.ENSP00000457513,9606.ENSP00000482543	COX15,NDUFB5,NDUFB10,NDUFS6,NDUFB9,NDUFA7,COX5A,NDUFV2,MT-CO3,NDUFS2,UQCRQ,COX4I1,NDUFA6
GO:0006091	Generation of precursor metabolites and energy	27	411	0.74	1.33	3.81e-09	9606.ENSP00000016171,9606.ENSP00000216254,9606.ENSP00000258494,9606.ENSP00000259037,9606.ENSP00000261733,9606.ENSP00000268668,9606.ENSP00000274137,9606.ENSP00000276689,9606.ENSP00000290299,9606.ENSP00000293217,9606.ENSP00000301457,9606.ENSP00000305692,9606.ENSP00000308610,9606.ENSP00000317780,9606.ENSP00000327268,9606.ENSP00000346173,9606.ENSP00000354982,9606.ENSP00000356972,9606.ENSP00000358737,…	COX15,ACO2,ALDH1L2,NDUFB5,ALDH2,NDUFB10,NDUFS6,NDUFB9,ATP5PO,ACOX1,NDUFA7,GAA,GPD2,COX5A,NDUFV2,ETFB,MT-CO3,NDUFS2,ATP5PB,HMGCL,UQCRQ,ASPH,GBE1,ETFA,COX4I1,SLC25A14,NDUFA6
GO:0042776	Proton motive force-driven mitochondrial ATP synthesis	10	64	1.11	1.2	7.2e-06	9606.ENSP00000259037,9606.ENSP00000268668,9606.ENSP00000274137,9606.ENSP00000276689,9606.ENSP00000290299,9606.ENSP00000301457,9606.ENSP00000327268,9606.ENSP00000356972,9606.ENSP00000358737,9606.ENSP00000482543	NDUFB5,NDUFB10,NDUFS6,NDUFB9,ATP5PO,NDUFA7,NDUFV2,NDUFS2,ATP5PB,NDUFA6
GO:0044281	Small molecule metabolic process	63	1645	0.5	1.17	9.63e-13	9606.ENSP00000003100,9606.ENSP00000168216,9606.ENSP00000216254,9606.ENSP00000240285,9606.ENSP00000255681,9606.ENSP00000258494,9606.ENSP00000259037,9606.ENSP00000261733,9606.ENSP00000262554,9606.ENSP00000263383,9606.ENSP00000263847,9606.ENSP00000268668,9606.ENSP00000274137,9606.ENSP00000274813,9606.ENSP00000276689,9606.ENSP00000290299,9606.ENSP00000293217,9606.ENSP00000295802,9606.ENSP00000301457,…	CYP51A1,HSD17B10,ACO2,RDH10,MACROD1,ALDH1L2,NDUFB5,ALDH2,SPTLC1,ILVBL,OSBP,NDUFB10,NDUFS6,MMUT,NDUFB9,ATP5PO,ACOX1,RETSAT,NDUFA7,DCXR,GAA,GLB1,GPD2,ACOT1,ACAD9,ALDH5A1,FADS1,NDUFV2,ETFB,HIBCH,PPT2,GNPAT,MARC2,MGST3,NDUFS2,THEM4,TARS2,RARS2,ATP5PB,NSDHL,HMGCL,HSD17B8,ESD,HADHA,AK4,LSS,TST,ACAD10,RDH13,VKORC1L1,EBP,MFN1,ACSL1,ELOVL7,VARS2,ETFA,HADH,NT5C3A,ACSF3,NDUFA6,MGST2,PPT1,LARS2
GO:0009152	Purine ribonucleotide biosynthetic process	16	197	0.83	1.1	3.02e-06	9606.ENSP00000259037,9606.ENSP00000268668,9606.ENSP00000274137,9606.ENSP00000276689,9606.ENSP00000290299,9606.ENSP00000301457,9606.ENSP00000327268,9606.ENSP00000354608,9606.ENSP00000356972,9606.ENSP00000358737,9606.ENSP00000378743,9606.ENSP00000422607,9606.ENSP00000424123,9606.ENSP00000479130,9606.ENSP00000482543,9606.ENSP00000493153	NDUFB5,NDUFB10,NDUFS6,NDUFB9,ATP5PO,NDUFA7,NDUFV2,PPT2,NDUFS2,ATP5PB,AK4,ACSL1,ELOVL7,ACSF3,NDUFA6,PPT1
GO:0044271	Cellular nitrogen compound biosynthetic process	54	1494	0.48	1.02	7.79e-10	9606.ENSP00000012443,9606.ENSP00000016171,9606.ENSP00000221265,9606.ENSP00000259037,9606.ENSP00000262554,9606.ENSP00000263205,9606.ENSP00000263847,9606.ENSP00000267163,9606.ENSP00000268668,9606.ENSP00000274137,9606.ENSP00000276689,9606.ENSP00000290299,9606.ENSP00000292035,9606.ENSP00000299601,9606.ENSP00000301457,9606.ENSP00000308430,9606.ENSP00000317376,9606.ENSP00000326381,9606.ENSP00000327268,…	PPP5C,COX15,PAF1,NDUFB5,SPTLC1,MED15,OSBP,RB1,NDUFB10,NDUFS6,NDUFB9,ATP5PO,MED27,LEO1,NDUFA7,CYB5B,MRPS11,EIF4A2,NDUFV2,PRIM1,PPT2,CTR9,MARC2,NDUFS2,S100A10,MRPL9,TARS2,RARS2,ATP5PB,MRPS2,GTF3C4,LIG3,RFC3,CERS6,AK4,TFAM,ACSL1,ELOVL7,MRPS30,RPS13,VARS2,POLRMT,RPS19,MRPL37,ACSF3,RPS10,NDUFA6,MGST2,MRPL45,PPT1,POLR1C,MRPL28,CPOX,LARS2
GO:0006120	Mitochondrial electron transport, NADH to ubiquinone	8	46	1.16	1.01	7.61e-05	9606.ENSP00000259037,9606.ENSP00000268668,9606.ENSP00000274137,9606.ENSP00000276689,9606.ENSP00000301457,9606.ENSP00000327268,9606.ENSP00000356972,9606.ENSP00000482543	NDUFB5,NDUFB10,NDUFS6,NDUFB9,NDUFA7,NDUFV2,NDUFS2,NDUFA6
GO:0009058	Biosynthetic process	78	2506	0.41	1	4.15e-12	9606.ENSP00000003100,9606.ENSP00000012443,9606.ENSP00000016171,9606.ENSP00000168216,9606.ENSP00000217456,9606.ENSP00000221265,9606.ENSP00000240285,9606.ENSP00000258494,9606.ENSP00000259037,9606.ENSP00000261407,9606.ENSP00000262554,9606.ENSP00000263205,9606.ENSP00000263383,9606.ENSP00000263847,9606.ENSP00000266712,9606.ENSP00000267163,9606.ENSP00000268668,9606.ENSP00000274137,9606.ENSP00000276689,…	CYP51A1,PPP5C,COX15,HSD17B10,APMAP,PAF1,RDH10,ALDH1L2,NDUFB5,LPCAT3,SPTLC1,MED15,ILVBL,OSBP,TMTC3,RB1,NDUFB10,NDUFS6,NDUFB9,ATP5PO,MED27,ACOX1,RFT1,LEO1,NDUFA7,CYB5B,DPY19L1,MRPS11,FADS1,EIF4A2,NDUFV2,PRIM1,PPT2,MAGT1,CTR9,GNPAT,MARC2,MGST3,NDUFS2,S100A10,MRPL9,TARS2,RARS2,ATP5PB,GBF1,NSDHL,MRPS2,GTF3C4,DOLK,HMGCL,HSD17B8,LIG3,RFC3,TMEM165,CERS6,AK4,LSS,GBE1,EBP,TFAM,ACSL1,ELOVL7,MRPS30,RPS13,VAR…
GO:0044249	Cellular biosynthetic process	72	2362	0.4	0.94	1.94e-10	9606.ENSP00000012443,9606.ENSP00000016171,9606.ENSP00000168216,9606.ENSP00000221265,9606.ENSP00000240285,9606.ENSP00000259037,9606.ENSP00000261407,9606.ENSP00000262554,9606.ENSP00000263205,9606.ENSP00000263383,9606.ENSP00000263847,9606.ENSP00000266712,9606.ENSP00000267163,9606.ENSP00000268668,9606.ENSP00000274137,9606.ENSP00000276689,9606.ENSP00000290299,9606.ENSP00000292035,9606.ENSP00000293217,…	PPP5C,COX15,HSD17B10,PAF1,RDH10,NDUFB5,LPCAT3,SPTLC1,MED15,ILVBL,OSBP,TMTC3,RB1,NDUFB10,NDUFS6,NDUFB9,ATP5PO,MED27,ACOX1,RFT1,LEO1,NDUFA7,CYB5B,DPY19L1,MRPS11,FADS1,EIF4A2,NDUFV2,PRIM1,PPT2,MAGT1,CTR9,GNPAT,MARC2,MGST3,NDUFS2,S100A10,MRPL9,TARS2,RARS2,ATP5PB,MRPS2,GTF3C4,DOLK,HMGCL,HSD17B8,LIG3,RFC3,TMEM165,CERS6,AK4,LSS,GBE1,TFAM,ACSL1,ELOVL7,MRPS30,RPS13,VARS2,POLRMT,RPS19,MRPL37,ACSF3,RPS10,ND…
GO:0032543	Mitochondrial translation	11	112	0.91	0.92	8.15e-05	9606.ENSP00000301457,9606.ENSP00000317376,9606.ENSP00000357823,9606.ENSP00000358060,9606.ENSP00000358549,9606.ENSP00000360850,9606.ENSP00000424328,9606.ENSP00000473980,9606.ENSP00000484903,9606.ENSP00000497004,9606.ENSP00000498867	NDUFA7,MRPS11,MRPL9,TARS2,RARS2,MRPS2,MRPS30,MRPL37,MRPL45,MRPL28,LARS2
GO:0006631	Fatty acid metabolic process	19	325	0.68	0.91	1.32e-05	9606.ENSP00000168216,9606.ENSP00000258494,9606.ENSP00000263383,9606.ENSP00000274813,9606.ENSP00000293217,9606.ENSP00000311224,9606.ENSP00000312618,9606.ENSP00000322229,9606.ENSP00000346173,9606.ENSP00000355607,9606.ENSP00000357804,9606.ENSP00000363794,9606.ENSP00000370023,9606.ENSP00000389813,9606.ENSP00000422607,9606.ENSP00000424123,9606.ENSP00000452762,9606.ENSP00000474560,9606.ENSP00000479130	HSD17B10,ALDH1L2,ILVBL,MMUT,ACOX1,ACOT1,ACAD9,FADS1,ETFB,GNPAT,THEM4,HSD17B8,HADHA,ACAD10,ACSL1,ELOVL7,ETFA,HADH,ACSF3
GO:1901576	Organic substance biosynthetic process	72	2438	0.39	0.9	7e-10	9606.ENSP00000003100,9606.ENSP00000012443,9606.ENSP00000016171,9606.ENSP00000168216,9606.ENSP00000221265,9606.ENSP00000240285,9606.ENSP00000259037,9606.ENSP00000261407,9606.ENSP00000262554,9606.ENSP00000263205,9606.ENSP00000263383,9606.ENSP00000263847,9606.ENSP00000266712,9606.ENSP00000267163,9606.ENSP00000268668,9606.ENSP00000274137,9606.ENSP00000276689,9606.ENSP00000290299,9606.ENSP00000292035,…	CYP51A1,PPP5C,COX15,HSD17B10,PAF1,RDH10,NDUFB5,LPCAT3,SPTLC1,MED15,ILVBL,OSBP,TMTC3,RB1,NDUFB10,NDUFS6,NDUFB9,ATP5PO,MED27,RFT1,LEO1,NDUFA7,DPY19L1,MRPS11,FADS1,EIF4A2,NDUFV2,PRIM1,PPT2,MAGT1,CTR9,GNPAT,MGST3,NDUFS2,S100A10,MRPL9,TARS2,RARS2,ATP5PB,NSDHL,MRPS2,GTF3C4,DOLK,HMGCL,HSD17B8,LIG3,RFC3,TMEM165,CERS6,AK4,LSS,GBE1,EBP,TFAM,ACSL1,ELOVL7,MRPS30,RPS13,VARS2,POLRMT,RPS19,MRPL37,ACSF3,RPS10,ND…
GO:0009142	Nucleoside triphosphate biosynthetic process	11	116	0.89	0.89	0.0001	9606.ENSP00000259037,9606.ENSP00000268668,9606.ENSP00000274137,9606.ENSP00000276689,9606.ENSP00000290299,9606.ENSP00000301457,9606.ENSP00000327268,9606.ENSP00000356972,9606.ENSP00000358737,9606.ENSP00000378743,9606.ENSP00000482543	NDUFB5,NDUFB10,NDUFS6,NDUFB9,ATP5PO,NDUFA7,NDUFV2,NDUFS2,ATP5PB,AK4,NDUFA6
GO:0043604	Amide biosynthetic process	25	536	0.59	0.87	7.06e-06	9606.ENSP00000262554,9606.ENSP00000263847,9606.ENSP00000301457,9606.ENSP00000317376,9606.ENSP00000326381,9606.ENSP00000354608,9606.ENSP00000357823,9606.ENSP00000358060,9606.ENSP00000358549,9606.ENSP00000360850,9606.ENSP00000376453,9606.ENSP00000422607,9606.ENSP00000424123,9606.ENSP00000424328,9606.ENSP00000435777,9606.ENSP00000441000,9606.ENSP00000470972,9606.ENSP00000473980,9606.ENSP00000479130,…	SPTLC1,OSBP,NDUFA7,MRPS11,EIF4A2,PPT2,MRPL9,TARS2,RARS2,MRPS2,CERS6,ACSL1,ELOVL7,MRPS30,RPS13,VARS2,RPS19,MRPL37,ACSF3,RPS10,MGST2,MRPL45,PPT1,MRPL28,LARS2
GO:1901362	Organic cyclic compound biosynthetic process	40	1121	0.47	0.85	7.7e-07	9606.ENSP00000003100,9606.ENSP00000012443,9606.ENSP00000016171,9606.ENSP00000168216,9606.ENSP00000221265,9606.ENSP00000259037,9606.ENSP00000263205,9606.ENSP00000263847,9606.ENSP00000267163,9606.ENSP00000268668,9606.ENSP00000274137,9606.ENSP00000276689,9606.ENSP00000290299,9606.ENSP00000292035,9606.ENSP00000299601,9606.ENSP00000301457,9606.ENSP00000327268,9606.ENSP00000350491,9606.ENSP00000354608,…	CYP51A1,PPP5C,COX15,HSD17B10,PAF1,NDUFB5,MED15,OSBP,RB1,NDUFB10,NDUFS6,NDUFB9,ATP5PO,MED27,LEO1,NDUFA7,NDUFV2,PRIM1,PPT2,CTR9,NDUFS2,S100A10,ATP5PB,NSDHL,GTF3C4,HSD17B8,LIG3,RFC3,AK4,LSS,EBP,TFAM,ACSL1,ELOVL7,POLRMT,ACSF3,NDUFA6,PPT1,POLR1C,CPOX
GO:1901566	Organonitrogen compound biosynthetic process	45	1338	0.44	0.84	3.84e-07	9606.ENSP00000016171,9606.ENSP00000259037,9606.ENSP00000261407,9606.ENSP00000262554,9606.ENSP00000263383,9606.ENSP00000263847,9606.ENSP00000266712,9606.ENSP00000268668,9606.ENSP00000274137,9606.ENSP00000276689,9606.ENSP00000290299,9606.ENSP00000296292,9606.ENSP00000301457,9606.ENSP00000308695,9606.ENSP00000317376,9606.ENSP00000326381,9606.ENSP00000327268,9606.ENSP00000354608,9606.ENSP00000354649,…	COX15,NDUFB5,LPCAT3,SPTLC1,ILVBL,OSBP,TMTC3,NDUFB10,NDUFS6,NDUFB9,ATP5PO,RFT1,NDUFA7,DPY19L1,MRPS11,EIF4A2,NDUFV2,PPT2,MAGT1,NDUFS2,MRPL9,TARS2,RARS2,ATP5PB,MRPS2,DOLK,TMEM165,CERS6,AK4,ACSL1,ELOVL7,MRPS30,RPS13,VARS2,RPS19,MRPL37,ACSF3,RPS10,NDUFA6,MGST2,MRPL45,PPT1,MRPL28,CPOX,LARS2
GO:0043436	Oxoacid metabolic process	33	846	0.51	0.84	2.75e-06	9606.ENSP00000168216,9606.ENSP00000216254,9606.ENSP00000240285,9606.ENSP00000258494,9606.ENSP00000263383,9606.ENSP00000263847,9606.ENSP00000274813,9606.ENSP00000293217,9606.ENSP00000311224,9606.ENSP00000312618,9606.ENSP00000314649,9606.ENSP00000322229,9606.ENSP00000346173,9606.ENSP00000352706,9606.ENSP00000355607,9606.ENSP00000355880,9606.ENSP00000356864,9606.ENSP00000357804,9606.ENSP00000358060,…	HSD17B10,ACO2,RDH10,ALDH1L2,ILVBL,OSBP,MMUT,ACOX1,ACOT1,ACAD9,ALDH5A1,FADS1,ETFB,HIBCH,GNPAT,MARC2,MGST3,THEM4,TARS2,RARS2,HMGCL,HSD17B8,HADHA,TST,ACAD10,ACSL1,ELOVL7,VARS2,ETFA,HADH,ACSF3,MGST2,LARS2
GO:0006635	Fatty acid beta-oxidation	8	60	1.04	0.84	0.00033	9606.ENSP00000168216,9606.ENSP00000258494,9606.ENSP00000293217,9606.ENSP00000346173,9606.ENSP00000370023,9606.ENSP00000389813,9606.ENSP00000452762,9606.ENSP00000474560	HSD17B10,ALDH1L2,ACOX1,ETFB,HADHA,ACAD10,ETFA,HADH
GO:0000959	Mitochondrial RNA metabolic process	7	44	1.12	0.83	0.00048	9606.ENSP00000168216,9606.ENSP00000217372,9606.ENSP00000260665,9606.ENSP00000358060,9606.ENSP00000369618,9606.ENSP00000420588,9606.ENSP00000465759	HSD17B10,CDK5RAP1,LRPPRC,TARS2,FASTKD5,TFAM,POLRMT
GO:0034641	Cellular nitrogen compound metabolic process	89	3463	0.33	0.82	7.79e-10	9606.ENSP00000012443,9606.ENSP00000016171,9606.ENSP00000168216,9606.ENSP00000216225,9606.ENSP00000217372,9606.ENSP00000221265,9606.ENSP00000231498,9606.ENSP00000244520,9606.ENSP00000254605,9606.ENSP00000255681,9606.ENSP00000258494,9606.ENSP00000259037,9606.ENSP00000260665,9606.ENSP00000261600,9606.ENSP00000262375,9606.ENSP00000262554,9606.ENSP00000263205,9606.ENSP00000263672,9606.ENSP00000263847,…	PPP5C,COX15,HSD17B10,RBX1,CDK5RAP1,PAF1,NUP155,SNRPC,RRP8,MACROD1,ALDH1L2,NDUFB5,LRPPRC,THOC1,DNAJA3,SPTLC1,MED15,SPCS2,OSBP,TOP2B,RB1,NDUFB10,NDUFS6,NDUFB9,MBNL1,SCAF4,ATP5PO,MED27,LEO1,PELP1,NDUFA7,CYB5B,ACOT1,MRPS11,EZH2,TOP3A,PNKP,EIF4A2,THOC6,UTP4,NDUFV2,YBEY,PRIM1,UBL5,GTPBP3,COMT,PPT2,CTR9,MARC2,NDUFS2,S100A10,MRPL9,TARS2,RARS2,ATP5PB,MRPS2,GTF3C4,SRSF3,LIG3,RFC3,FASTKD5,CERS6,AK4,TST,SNRP…
GO:0019752	Carboxylic acid metabolic process	32	819	0.51	0.82	4.35e-06	9606.ENSP00000168216,9606.ENSP00000216254,9606.ENSP00000240285,9606.ENSP00000258494,9606.ENSP00000263383,9606.ENSP00000263847,9606.ENSP00000274813,9606.ENSP00000293217,9606.ENSP00000311224,9606.ENSP00000312618,9606.ENSP00000314649,9606.ENSP00000322229,9606.ENSP00000346173,9606.ENSP00000352706,9606.ENSP00000355607,9606.ENSP00000356864,9606.ENSP00000357804,9606.ENSP00000358060,9606.ENSP00000358549,…	HSD17B10,ACO2,RDH10,ALDH1L2,ILVBL,OSBP,MMUT,ACOX1,ACOT1,ACAD9,ALDH5A1,FADS1,ETFB,HIBCH,GNPAT,MGST3,THEM4,TARS2,RARS2,HMGCL,HSD17B8,HADHA,TST,ACAD10,ACSL1,ELOVL7,VARS2,ETFA,HADH,ACSF3,MGST2,LARS2
GO:0072657	Protein localization to membrane	22	455	0.6	0.82	2.54e-05	9606.ENSP00000221566,9606.ENSP00000222812,9606.ENSP00000231498,9606.ENSP00000252999,9606.ENSP00000262225,9606.ENSP00000262375,9606.ENSP00000264710,9606.ENSP00000265062,9606.ENSP00000267884,9606.ENSP00000270502,9606.ENSP00000284320,9606.ENSP00000286371,9606.ENSP00000295079,9606.ENSP00000311449,9606.ENSP00000333769,9606.ENSP00000355566,9606.ENSP00000357005,9606.ENSP00000357801,9606.ENSP00000360184,…	SGTA,STX1A,NUP155,LAMA5,TMED2,DNAJA3,RAB10,RAB7A,SRP14,TIMM29,TOMM70,ATP1B3,MAIP1,RAB6A,BSG,TOMM20,F11R,S100A10,TM9SF3,SEC61G,SSR3,SH3GLB1
GO:0044237	Cellular metabolic process	145	6568	0.26	0.81	4.05e-14	9606.ENSP00000012443,9606.ENSP00000016171,9606.ENSP00000168216,9606.ENSP00000216225,9606.ENSP00000216254,9606.ENSP00000217372,9606.ENSP00000221265,9606.ENSP00000221566,9606.ENSP00000231498,9606.ENSP00000240285,9606.ENSP00000244520,9606.ENSP00000254605,9606.ENSP00000255681,9606.ENSP00000258494,9606.ENSP00000259037,9606.ENSP00000259335,9606.ENSP00000260665,9606.ENSP00000261407,9606.ENSP00000261600,…	PPP5C,COX15,HSD17B10,RBX1,ACO2,CDK5RAP1,PAF1,SGTA,NUP155,RDH10,SNRPC,RRP8,MACROD1,ALDH1L2,NDUFB5,ECPAS,LRPPRC,LPCAT3,THOC1,ALDH2,DNAJA3,SPTLC1,MED15,ILVBL,SPCS2,OSBP,TOP2B,RAB7A,TMTC3,RB1,NDUFB10,NDUFS6,MMUT,NDUFB9,MBNL1,SCAF4,ATP5PO,MED27,ACOX1,RETSAT,RFT1,CMBL,LEO1,PELP1,NDUFA7,GAA,GLB1,FBXO22,CYB5B,GPD2,DPY19L1,ISCU,ACOT1,RAB6A,ACAD9,ALDH5A1,MRPS11,CHMP6,COX5A,EZH2,TOP3A,FADS1,PNKP,EIF4A2,THOC…
GO:0009062	Fatty acid catabolic process	9	85	0.94	0.8	0.0004	9606.ENSP00000168216,9606.ENSP00000258494,9606.ENSP00000263383,9606.ENSP00000293217,9606.ENSP00000346173,9606.ENSP00000370023,9606.ENSP00000389813,9606.ENSP00000452762,9606.ENSP00000474560	HSD17B10,ALDH1L2,ILVBL,ACOX1,ETFB,HADHA,ACAD10,ETFA,HADH
GO:0019395	Fatty acid oxidation	9	85	0.94	0.8	0.0004	9606.ENSP00000168216,9606.ENSP00000258494,9606.ENSP00000263383,9606.ENSP00000293217,9606.ENSP00000346173,9606.ENSP00000370023,9606.ENSP00000389813,9606.ENSP00000452762,9606.ENSP00000474560	HSD17B10,ALDH1L2,ILVBL,ACOX1,ETFB,HADHA,ACAD10,ETFA,HADH
GO:0008152	Metabolic process	166	7988	0.24	0.79	2.2e-15	9606.ENSP00000003100,9606.ENSP00000012443,9606.ENSP00000016171,9606.ENSP00000168216,9606.ENSP00000216225,9606.ENSP00000216254,9606.ENSP00000217372,9606.ENSP00000217456,9606.ENSP00000221265,9606.ENSP00000221566,9606.ENSP00000222812,9606.ENSP00000231498,9606.ENSP00000240285,9606.ENSP00000244520,9606.ENSP00000245544,9606.ENSP00000249071,9606.ENSP00000254605,9606.ENSP00000255681,9606.ENSP00000258494,…	CYP51A1,PPP5C,COX15,HSD17B10,RBX1,ACO2,CDK5RAP1,APMAP,PAF1,SGTA,STX1A,NUP155,RDH10,SNRPC,NUP85,RAC2,RRP8,MACROD1,ALDH1L2,NDUFB5,ECPAS,LRPPRC,LPCAT3,THOC1,ALDH2,DNAJA3,SRCAP,SPTLC1,MED15,ILVBL,SPCS2,OSBP,TOP2B,RAB7A,TMTC3,RB1,NDUFB10,NDUFS6,MMUT,NDUFB9,MBNL1,SCAF4,ATP5PO,MED27,ACOX1,RETSAT,RFT1,CMBL,LEO1,TMX3,PELP1,NDUFA7,DCXR,GAA,GLB1,YEATS2,FBXO22,CYB5B,GPD2,DPY19L1,ISCU,ACOT1,RAB6A,ACAD9,SENP3,…
GO:0072594	Establishment of protein localization to organelle	18	335	0.65	0.79	8.15e-05	9606.ENSP00000221566,9606.ENSP00000231498,9606.ENSP00000245544,9606.ENSP00000262982,9606.ENSP00000263672,9606.ENSP00000264710,9606.ENSP00000265062,9606.ENSP00000265388,9606.ENSP00000267884,9606.ENSP00000270502,9606.ENSP00000284320,9606.ENSP00000295079,9606.ENSP00000333298,9606.ENSP00000355566,9606.ENSP00000360782,9606.ENSP00000379999,9606.ENSP00000388337,9606.ENSP00000420641	SGTA,NUP155,NUP85,CSE1L,SPCS2,RAB10,RAB7A,TNPO3,SRP14,TIMM29,TOMM70,MAIP1,LAMP1,TOMM20,PMPCA,TIMM17B,SEC61G,SSR3
GO:0006629	Lipid metabolic process	40	1210	0.44	0.76	4.64e-06	9606.ENSP00000003100,9606.ENSP00000168216,9606.ENSP00000240285,9606.ENSP00000258494,9606.ENSP00000261407,9606.ENSP00000262554,9606.ENSP00000263383,9606.ENSP00000263847,9606.ENSP00000265062,9606.ENSP00000274813,9606.ENSP00000293217,9606.ENSP00000295802,9606.ENSP00000296292,9606.ENSP00000306920,9606.ENSP00000311224,9606.ENSP00000312618,9606.ENSP00000322229,9606.ENSP00000346173,9606.ENSP00000354511,…	CYP51A1,HSD17B10,RDH10,ALDH1L2,LPCAT3,SPTLC1,ILVBL,OSBP,RAB7A,MMUT,ACOX1,RETSAT,RFT1,GLB1,ACOT1,ACAD9,FADS1,ETFB,COMT,GNPAT,MGST3,THEM4,NSDHL,DOLK,HMGCL,HSD17B8,HADHA,CERS6,LSS,ACAD10,RDH13,EBP,ACSL1,ELOVL7,SLC16A1,ETFA,HADH,ACSF3,MGST2,PPT1
GO:0071704	Organic substance metabolic process	154	7522	0.23	0.75	9.63e-13	9606.ENSP00000003100,9606.ENSP00000012443,9606.ENSP00000016171,9606.ENSP00000168216,9606.ENSP00000216225,9606.ENSP00000216254,9606.ENSP00000217372,9606.ENSP00000221265,9606.ENSP00000221566,9606.ENSP00000222812,9606.ENSP00000231498,9606.ENSP00000240285,9606.ENSP00000244520,9606.ENSP00000245544,9606.ENSP00000254605,9606.ENSP00000255681,9606.ENSP00000258494,9606.ENSP00000259037,9606.ENSP00000259335,…	CYP51A1,PPP5C,COX15,HSD17B10,RBX1,ACO2,CDK5RAP1,PAF1,SGTA,STX1A,NUP155,RDH10,SNRPC,NUP85,RRP8,MACROD1,ALDH1L2,NDUFB5,ECPAS,LRPPRC,LPCAT3,THOC1,ALDH2,DNAJA3,SRCAP,SPTLC1,MED15,ILVBL,SPCS2,OSBP,TOP2B,RAB7A,TMTC3,RB1,NDUFB10,NDUFS6,MMUT,NDUFB9,MBNL1,SCAF4,ATP5PO,MED27,ACOX1,RETSAT,RFT1,LEO1,TMX3,PELP1,NDUFA7,DCXR,GAA,GLB1,YEATS2,FBXO22,GPD2,DPY19L1,ACOT1,RAB6A,ACAD9,SENP3,ALDH5A1,MRPS11,CHMP6,YME1L1…
GO:0044238	Primary metabolic process	148	7156	0.23	0.75	2.51e-12	9606.ENSP00000003100,9606.ENSP00000012443,9606.ENSP00000168216,9606.ENSP00000216225,9606.ENSP00000216254,9606.ENSP00000217372,9606.ENSP00000221265,9606.ENSP00000221566,9606.ENSP00000222812,9606.ENSP00000231498,9606.ENSP00000240285,9606.ENSP00000244520,9606.ENSP00000254605,9606.ENSP00000255681,9606.ENSP00000258494,9606.ENSP00000259037,9606.ENSP00000259335,9606.ENSP00000260665,9606.ENSP00000261407,…	CYP51A1,PPP5C,HSD17B10,RBX1,ACO2,CDK5RAP1,PAF1,SGTA,STX1A,NUP155,RDH10,SNRPC,RRP8,MACROD1,ALDH1L2,NDUFB5,ECPAS,LRPPRC,LPCAT3,THOC1,ALDH2,DNAJA3,SRCAP,SPTLC1,MED15,ILVBL,SPCS2,OSBP,TOP2B,RAB7A,TMTC3,RB1,NDUFB10,NDUFS6,MMUT,NDUFB9,MBNL1,SCAF4,ATP5PO,MED27,ACOX1,RETSAT,RFT1,LEO1,TMX3,PELP1,NDUFA7,DCXR,GAA,GLB1,YEATS2,FBXO22,GPD2,DPY19L1,ACOT1,RAB6A,ACAD9,SENP3,ALDH5A1,MRPS11,CHMP6,YME1L1,EZH2,TOP3A,…
GO:0051668	Localization within membrane	23	535	0.55	0.73	8.15e-05	9606.ENSP00000221566,9606.ENSP00000222812,9606.ENSP00000229340,9606.ENSP00000231498,9606.ENSP00000252999,9606.ENSP00000262225,9606.ENSP00000262375,9606.ENSP00000264710,9606.ENSP00000265062,9606.ENSP00000267884,9606.ENSP00000270502,9606.ENSP00000284320,9606.ENSP00000286371,9606.ENSP00000295079,9606.ENSP00000311449,9606.ENSP00000333769,9606.ENSP00000355566,9606.ENSP00000357005,9606.ENSP00000357801,…	SGTA,STX1A,RAB35,NUP155,LAMA5,TMED2,DNAJA3,RAB10,RAB7A,SRP14,TIMM29,TOMM70,ATP1B3,MAIP1,RAB6A,BSG,TOMM20,F11R,S100A10,TM9SF3,SEC61G,SSR3,SH3GLB1
GO:0016054	Organic acid catabolic process	14	229	0.7	0.73	0.00033	9606.ENSP00000168216,9606.ENSP00000258494,9606.ENSP00000263383,9606.ENSP00000293217,9606.ENSP00000314649,9606.ENSP00000346173,9606.ENSP00000352706,9606.ENSP00000363614,9606.ENSP00000370023,9606.ENSP00000385828,9606.ENSP00000389813,9606.ENSP00000452762,9606.ENSP00000474560,9606.ENSP00000479130	HSD17B10,ALDH1L2,ILVBL,ACOX1,ALDH5A1,ETFB,HIBCH,HMGCL,HADHA,TST,ACAD10,ETFA,HADH,ACSF3
GO:0032787	Monocarboxylic acid metabolic process	22	502	0.56	0.72	0.0001	9606.ENSP00000168216,9606.ENSP00000240285,9606.ENSP00000258494,9606.ENSP00000263383,9606.ENSP00000263847,9606.ENSP00000274813,9606.ENSP00000293217,9606.ENSP00000311224,9606.ENSP00000312618,9606.ENSP00000314649,9606.ENSP00000322229,9606.ENSP00000346173,9606.ENSP00000355607,9606.ENSP00000357804,9606.ENSP00000363794,9606.ENSP00000370023,9606.ENSP00000389813,9606.ENSP00000422607,9606.ENSP00000424123,…	HSD17B10,RDH10,ALDH1L2,ILVBL,OSBP,MMUT,ACOX1,ACOT1,ACAD9,ALDH5A1,FADS1,ETFB,GNPAT,THEM4,HSD17B8,HADHA,ACAD10,ACSL1,ELOVL7,ETFA,HADH,ACSF3
GO:1901360	Organic cyclic compound metabolic process	78	3181	0.31	0.71	2.16e-07	9606.ENSP00000003100,9606.ENSP00000012443,9606.ENSP00000016171,9606.ENSP00000168216,9606.ENSP00000216225,9606.ENSP00000217372,9606.ENSP00000221265,9606.ENSP00000231498,9606.ENSP00000244520,9606.ENSP00000254605,9606.ENSP00000255681,9606.ENSP00000258494,9606.ENSP00000259037,9606.ENSP00000260665,9606.ENSP00000261600,9606.ENSP00000262375,9606.ENSP00000263205,9606.ENSP00000263847,9606.ENSP00000264331,…	CYP51A1,PPP5C,COX15,HSD17B10,RBX1,CDK5RAP1,PAF1,NUP155,SNRPC,RRP8,MACROD1,ALDH1L2,NDUFB5,LRPPRC,THOC1,DNAJA3,MED15,OSBP,TOP2B,RB1,NDUFB10,NDUFS6,NDUFB9,MBNL1,SCAF4,ATP5PO,MED27,LEO1,PELP1,NDUFA7,ACOT1,MRPS11,EZH2,TOP3A,PNKP,THOC6,UTP4,NDUFV2,YBEY,PRIM1,UBL5,GTPBP3,COMT,PPT2,CTR9,NDUFS2,S100A10,TARS2,RARS2,ATP5PB,NSDHL,GTF3C4,SRSF3,HSD17B8,LIG3,RFC3,FASTKD5,AK4,LSS,SNRPE,EBP,SSBP1,THOC5,TFAM,MFN1,…
GO:0044255	Cellular lipid metabolic process	32	918	0.46	0.7	4.1e-05	9606.ENSP00000168216,9606.ENSP00000240285,9606.ENSP00000258494,9606.ENSP00000261407,9606.ENSP00000262554,9606.ENSP00000263383,9606.ENSP00000263847,9606.ENSP00000274813,9606.ENSP00000293217,9606.ENSP00000295802,9606.ENSP00000296292,9606.ENSP00000306920,9606.ENSP00000311224,9606.ENSP00000312618,9606.ENSP00000322229,9606.ENSP00000346173,9606.ENSP00000355607,9606.ENSP00000357804,9606.ENSP00000361667,…	HSD17B10,RDH10,ALDH1L2,LPCAT3,SPTLC1,ILVBL,OSBP,MMUT,ACOX1,RETSAT,RFT1,GLB1,ACOT1,ACAD9,FADS1,ETFB,GNPAT,THEM4,DOLK,HSD17B8,HADHA,CERS6,LSS,ACAD10,RDH13,ACSL1,ELOVL7,ETFA,HADH,ACSF3,MGST2,PPT1
GO:0044282	Small molecule catabolic process	18	369	0.61	0.7	0.00025	9606.ENSP00000168216,9606.ENSP00000258494,9606.ENSP00000261733,9606.ENSP00000263383,9606.ENSP00000293217,9606.ENSP00000306920,9606.ENSP00000308610,9606.ENSP00000314649,9606.ENSP00000346173,9606.ENSP00000352706,9606.ENSP00000363614,9606.ENSP00000367992,9606.ENSP00000370023,9606.ENSP00000385828,9606.ENSP00000389813,9606.ENSP00000452762,9606.ENSP00000474560,9606.ENSP00000479130	HSD17B10,ALDH1L2,ALDH2,ILVBL,ACOX1,GLB1,GPD2,ALDH5A1,ETFB,HIBCH,HMGCL,ESD,HADHA,TST,ACAD10,ETFA,HADH,ACSF3
GO:0033108	Mitochondrial respiratory chain complex assembly	9	98	0.88	0.7	0.001	9606.ENSP00000255390,9606.ENSP00000258975,9606.ENSP00000259037,9606.ENSP00000268668,9606.ENSP00000276689,9606.ENSP00000312618,9606.ENSP00000356972,9606.ENSP00000420588,9606.ENSP00000482543	SCO1,TACO1,NDUFB5,NDUFB10,NDUFB9,ACAD9,NDUFS2,TFAM,NDUFA6
GO:0009259	Ribonucleotide metabolic process	19	410	0.58	0.69	0.00025	9606.ENSP00000259037,9606.ENSP00000268668,9606.ENSP00000274137,9606.ENSP00000276689,9606.ENSP00000290299,9606.ENSP00000301457,9606.ENSP00000311224,9606.ENSP00000327268,9606.ENSP00000354608,9606.ENSP00000356972,9606.ENSP00000358737,9606.ENSP00000378743,9606.ENSP00000420617,9606.ENSP00000422607,9606.ENSP00000424123,9606.ENSP00000476480,9606.ENSP00000479130,9606.ENSP00000482543,9606.ENSP00000493153	NDUFB5,NDUFB10,NDUFS6,NDUFB9,ATP5PO,NDUFA7,ACOT1,NDUFV2,PPT2,NDUFS2,ATP5PB,AK4,MFN1,ACSL1,ELOVL7,NT5C3A,ACSF3,NDUFA6,PPT1
GO:0006725	Cellular aromatic compound metabolic process	72	2936	0.31	0.68	1.13e-06	9606.ENSP00000012443,9606.ENSP00000016171,9606.ENSP00000168216,9606.ENSP00000216225,9606.ENSP00000217372,9606.ENSP00000221265,9606.ENSP00000231498,9606.ENSP00000244520,9606.ENSP00000254605,9606.ENSP00000255681,9606.ENSP00000258494,9606.ENSP00000259037,9606.ENSP00000260665,9606.ENSP00000261600,9606.ENSP00000262375,9606.ENSP00000263205,9606.ENSP00000264331,9606.ENSP00000267163,9606.ENSP00000268668,…	PPP5C,COX15,HSD17B10,RBX1,CDK5RAP1,PAF1,NUP155,SNRPC,RRP8,MACROD1,ALDH1L2,NDUFB5,LRPPRC,THOC1,DNAJA3,MED15,TOP2B,RB1,NDUFB10,NDUFS6,NDUFB9,MBNL1,SCAF4,ATP5PO,MED27,LEO1,PELP1,NDUFA7,ACOT1,MRPS11,EZH2,TOP3A,PNKP,THOC6,UTP4,NDUFV2,YBEY,PRIM1,UBL5,GTPBP3,COMT,PPT2,CTR9,NDUFS2,S100A10,TARS2,RARS2,ATP5PB,GTF3C4,SRSF3,LIG3,RFC3,FASTKD5,AK4,SNRPE,SSBP1,THOC5,TFAM,MFN1,ACSL1,ELOVL7,INTS4,VARS2,POLRMT,RPS…
GO:0046483	Heterocycle metabolic process	71	2891	0.31	0.68	1.4e-06	9606.ENSP00000012443,9606.ENSP00000016171,9606.ENSP00000168216,9606.ENSP00000216225,9606.ENSP00000217372,9606.ENSP00000221265,9606.ENSP00000231498,9606.ENSP00000244520,9606.ENSP00000254605,9606.ENSP00000255681,9606.ENSP00000258494,9606.ENSP00000259037,9606.ENSP00000260665,9606.ENSP00000261600,9606.ENSP00000262375,9606.ENSP00000263205,9606.ENSP00000264331,9606.ENSP00000267163,9606.ENSP00000268668,…	PPP5C,COX15,HSD17B10,RBX1,CDK5RAP1,PAF1,NUP155,SNRPC,RRP8,MACROD1,ALDH1L2,NDUFB5,LRPPRC,THOC1,DNAJA3,MED15,TOP2B,RB1,NDUFB10,NDUFS6,NDUFB9,MBNL1,SCAF4,ATP5PO,MED27,LEO1,PELP1,NDUFA7,ACOT1,MRPS11,EZH2,TOP3A,PNKP,THOC6,UTP4,NDUFV2,YBEY,PRIM1,UBL5,GTPBP3,PPT2,CTR9,NDUFS2,S100A10,TARS2,RARS2,ATP5PB,GTF3C4,SRSF3,LIG3,RFC3,FASTKD5,AK4,SNRPE,SSBP1,THOC5,TFAM,MFN1,ACSL1,ELOVL7,INTS4,VARS2,POLRMT,RPS19,NT…
GO:0006139	Nucleobase-containing compound metabolic process	68	2722	0.32	0.68	1.7e-06	9606.ENSP00000012443,9606.ENSP00000168216,9606.ENSP00000216225,9606.ENSP00000217372,9606.ENSP00000221265,9606.ENSP00000231498,9606.ENSP00000244520,9606.ENSP00000254605,9606.ENSP00000255681,9606.ENSP00000259037,9606.ENSP00000260665,9606.ENSP00000261600,9606.ENSP00000262375,9606.ENSP00000263205,9606.ENSP00000264331,9606.ENSP00000267163,9606.ENSP00000268668,9606.ENSP00000274137,9606.ENSP00000276689,…	PPP5C,HSD17B10,RBX1,CDK5RAP1,PAF1,NUP155,SNRPC,RRP8,MACROD1,NDUFB5,LRPPRC,THOC1,DNAJA3,MED15,TOP2B,RB1,NDUFB10,NDUFS6,NDUFB9,MBNL1,SCAF4,ATP5PO,MED27,LEO1,PELP1,NDUFA7,ACOT1,MRPS11,EZH2,TOP3A,PNKP,THOC6,UTP4,NDUFV2,YBEY,PRIM1,UBL5,GTPBP3,PPT2,CTR9,NDUFS2,S100A10,TARS2,RARS2,ATP5PB,GTF3C4,SRSF3,LIG3,RFC3,FASTKD5,AK4,SNRPE,SSBP1,THOC5,TFAM,MFN1,ACSL1,ELOVL7,INTS4,VARS2,POLRMT,RPS19,NT5C3A,ACSF3,NDU…
GO:0018130	Heterocycle biosynthetic process	33	985	0.44	0.67	6.04e-05	9606.ENSP00000012443,9606.ENSP00000016171,9606.ENSP00000221265,9606.ENSP00000259037,9606.ENSP00000263205,9606.ENSP00000267163,9606.ENSP00000268668,9606.ENSP00000274137,9606.ENSP00000276689,9606.ENSP00000290299,9606.ENSP00000292035,9606.ENSP00000299601,9606.ENSP00000301457,9606.ENSP00000327268,9606.ENSP00000350491,9606.ENSP00000354608,9606.ENSP00000355013,9606.ENSP00000356972,9606.ENSP00000357801,…	PPP5C,COX15,PAF1,NDUFB5,MED15,RB1,NDUFB10,NDUFS6,NDUFB9,ATP5PO,MED27,LEO1,NDUFA7,NDUFV2,PRIM1,PPT2,CTR9,NDUFS2,S100A10,ATP5PB,GTF3C4,LIG3,RFC3,AK4,TFAM,ACSL1,ELOVL7,POLRMT,ACSF3,NDUFA6,PPT1,POLR1C,CPOX
GO:0019438	Aromatic compound biosynthetic process	33	992	0.44	0.67	6.78e-05	9606.ENSP00000012443,9606.ENSP00000016171,9606.ENSP00000221265,9606.ENSP00000259037,9606.ENSP00000263205,9606.ENSP00000267163,9606.ENSP00000268668,9606.ENSP00000274137,9606.ENSP00000276689,9606.ENSP00000290299,9606.ENSP00000292035,9606.ENSP00000299601,9606.ENSP00000301457,9606.ENSP00000327268,9606.ENSP00000350491,9606.ENSP00000354608,9606.ENSP00000355013,9606.ENSP00000356972,9606.ENSP00000357801,…	PPP5C,COX15,PAF1,NDUFB5,MED15,RB1,NDUFB10,NDUFS6,NDUFB9,ATP5PO,MED27,LEO1,NDUFA7,NDUFV2,PRIM1,PPT2,CTR9,NDUFS2,S100A10,ATP5PB,GTF3C4,LIG3,RFC3,AK4,TFAM,ACSL1,ELOVL7,POLRMT,ACSF3,NDUFA6,PPT1,POLR1C,CPOX
GO:0061024	Membrane organization	28	773	0.48	0.67	0.0001	9606.ENSP00000221566,9606.ENSP00000222812,9606.ENSP00000231498,9606.ENSP00000249071,9606.ENSP00000261407,9606.ENSP00000262225,9606.ENSP00000262375,9606.ENSP00000262640,9606.ENSP00000263847,9606.ENSP00000265062,9606.ENSP00000270502,9606.ENSP00000284320,9606.ENSP00000295079,9606.ENSP00000296292,9606.ENSP00000317468,9606.ENSP00000339467,9606.ENSP00000355566,9606.ENSP00000355607,9606.ENSP00000357801,…	SGTA,STX1A,NUP155,RAC2,LPCAT3,TMED2,DNAJA3,VAMP7,OSBP,RAB7A,TIMM29,TOMM70,MAIP1,RFT1,CHMP6,RHOG,TOMM20,GNPAT,S100A10,THEM4,GBF1,GHITM,APOO,CHMP1A,TMEM33,PACSIN3,SH3GLB1,PPT1
GO:0034654	Nucleobase-containing compound biosynthetic process	31	913	0.45	0.66	9.56e-05	9606.ENSP00000012443,9606.ENSP00000221265,9606.ENSP00000259037,9606.ENSP00000263205,9606.ENSP00000267163,9606.ENSP00000268668,9606.ENSP00000274137,9606.ENSP00000276689,9606.ENSP00000290299,9606.ENSP00000292035,9606.ENSP00000299601,9606.ENSP00000301457,9606.ENSP00000327268,9606.ENSP00000350491,9606.ENSP00000354608,9606.ENSP00000355013,9606.ENSP00000356972,9606.ENSP00000357801,9606.ENSP00000358737,…	PPP5C,PAF1,NDUFB5,MED15,RB1,NDUFB10,NDUFS6,NDUFB9,ATP5PO,MED27,LEO1,NDUFA7,NDUFV2,PRIM1,PPT2,CTR9,NDUFS2,S100A10,ATP5PB,GTF3C4,LIG3,RFC3,AK4,TFAM,ACSL1,ELOVL7,POLRMT,ACSF3,NDUFA6,PPT1,POLR1C
GO:0072521	Purine-containing compound metabolic process	19	425	0.57	0.66	0.00038	9606.ENSP00000255681,9606.ENSP00000259037,9606.ENSP00000268668,9606.ENSP00000274137,9606.ENSP00000276689,9606.ENSP00000290299,9606.ENSP00000301457,9606.ENSP00000311224,9606.ENSP00000327268,9606.ENSP00000354608,9606.ENSP00000356972,9606.ENSP00000358737,9606.ENSP00000378743,9606.ENSP00000420617,9606.ENSP00000422607,9606.ENSP00000424123,9606.ENSP00000479130,9606.ENSP00000482543,9606.ENSP00000493153	MACROD1,NDUFB5,NDUFB10,NDUFS6,NDUFB9,ATP5PO,NDUFA7,ACOT1,NDUFV2,PPT2,NDUFS2,ATP5PB,AK4,MFN1,ACSL1,ELOVL7,ACSF3,NDUFA6,PPT1
GO:0009205	Purine ribonucleoside triphosphate metabolic process	12	188	0.72	0.66	0.00099	9606.ENSP00000259037,9606.ENSP00000268668,9606.ENSP00000274137,9606.ENSP00000276689,9606.ENSP00000290299,9606.ENSP00000301457,9606.ENSP00000327268,9606.ENSP00000356972,9606.ENSP00000358737,9606.ENSP00000378743,9606.ENSP00000420617,9606.ENSP00000482543	NDUFB5,NDUFB10,NDUFS6,NDUFB9,ATP5PO,NDUFA7,NDUFV2,NDUFS2,ATP5PB,AK4,MFN1,NDUFA6
GO:0009150	Purine ribonucleotide metabolic process	18	390	0.58	0.65	0.00045	9606.ENSP00000259037,9606.ENSP00000268668,9606.ENSP00000274137,9606.ENSP00000276689,9606.ENSP00000290299,9606.ENSP00000301457,9606.ENSP00000311224,9606.ENSP00000327268,9606.ENSP00000354608,9606.ENSP00000356972,9606.ENSP00000358737,9606.ENSP00000378743,9606.ENSP00000420617,9606.ENSP00000422607,9606.ENSP00000424123,9606.ENSP00000479130,9606.ENSP00000482543,9606.ENSP00000493153	NDUFB5,NDUFB10,NDUFS6,NDUFB9,ATP5PO,NDUFA7,ACOT1,NDUFV2,PPT2,NDUFS2,ATP5PB,AK4,MFN1,ACSL1,ELOVL7,ACSF3,NDUFA6,PPT1
GO:0072599	Establishment of protein localization to endoplasmic reticulum	6	40	1.09	0.65	0.0027	9606.ENSP00000221566,9606.ENSP00000263672,9606.ENSP00000264710,9606.ENSP00000267884,9606.ENSP00000388337,9606.ENSP00000420641	SGTA,SPCS2,RAB10,SRP14,SEC61G,SSR3
GO:0033365	Protein localization to organelle	26	713	0.48	0.64	0.00022	9606.ENSP00000221265,9606.ENSP00000221566,9606.ENSP00000229340,9606.ENSP00000231498,9606.ENSP00000245544,9606.ENSP00000262982,9606.ENSP00000263672,9606.ENSP00000264710,9606.ENSP00000265062,9606.ENSP00000265388,9606.ENSP00000267163,9606.ENSP00000267884,9606.ENSP00000270502,9606.ENSP00000284320,9606.ENSP00000295079,9606.ENSP00000298767,9606.ENSP00000311449,9606.ENSP00000320147,9606.ENSP00000333298,…	PAF1,SGTA,RAB35,NUP155,NUP85,CSE1L,SPCS2,RAB10,RAB7A,TNPO3,RB1,SRP14,TIMM29,TOMM70,MAIP1,WAPL,RAB6A,EZH2,LAMP1,TOMM20,GBF1,PMPCA,TIMM17B,SEC61G,SSR3,SH3GLB1
GO:0090407	Organophosphate biosynthetic process	22	551	0.52	0.64	0.00035	9606.ENSP00000259037,9606.ENSP00000261407,9606.ENSP00000262554,9606.ENSP00000263847,9606.ENSP00000268668,9606.ENSP00000274137,9606.ENSP00000276689,9606.ENSP00000290299,9606.ENSP00000301457,9606.ENSP00000322229,9606.ENSP00000327268,9606.ENSP00000354608,9606.ENSP00000355607,9606.ENSP00000356972,9606.ENSP00000358737,9606.ENSP00000361667,9606.ENSP00000378743,9606.ENSP00000422607,9606.ENSP00000424123,…	NDUFB5,LPCAT3,SPTLC1,OSBP,NDUFB10,NDUFS6,NDUFB9,ATP5PO,NDUFA7,FADS1,NDUFV2,PPT2,GNPAT,NDUFS2,ATP5PB,DOLK,AK4,ACSL1,ELOVL7,ACSF3,NDUFA6,PPT1
GO:0046034	ATP metabolic process	11	163	0.75	0.64	0.0014	9606.ENSP00000259037,9606.ENSP00000268668,9606.ENSP00000274137,9606.ENSP00000276689,9606.ENSP00000290299,9606.ENSP00000301457,9606.ENSP00000327268,9606.ENSP00000356972,9606.ENSP00000358737,9606.ENSP00000378743,9606.ENSP00000482543	NDUFB5,NDUFB10,NDUFS6,NDUFB9,ATP5PO,NDUFA7,NDUFV2,NDUFS2,ATP5PB,AK4,NDUFA6
GO:0043603	Cellular amide metabolic process	28	810	0.46	0.63	0.00022	9606.ENSP00000258494,9606.ENSP00000262554,9606.ENSP00000263672,9606.ENSP00000263847,9606.ENSP00000301457,9606.ENSP00000311224,9606.ENSP00000317376,9606.ENSP00000326381,9606.ENSP00000354608,9606.ENSP00000357823,9606.ENSP00000358060,9606.ENSP00000358549,9606.ENSP00000360850,9606.ENSP00000376453,9606.ENSP00000422607,9606.ENSP00000424123,9606.ENSP00000424328,9606.ENSP00000435777,9606.ENSP00000441000,…	ALDH1L2,SPTLC1,SPCS2,OSBP,NDUFA7,ACOT1,MRPS11,EIF4A2,PPT2,MRPL9,TARS2,RARS2,MRPS2,CERS6,ACSL1,ELOVL7,MRPS30,RPS13,VARS2,RPS19,MRPL37,ACSF3,RPS10,MGST2,MRPL45,PPT1,MRPL28,LARS2
GO:0046395	Carboxylic acid catabolic process	13	225	0.68	0.63	0.0011	9606.ENSP00000168216,9606.ENSP00000258494,9606.ENSP00000263383,9606.ENSP00000293217,9606.ENSP00000314649,9606.ENSP00000346173,9606.ENSP00000352706,9606.ENSP00000363614,9606.ENSP00000370023,9606.ENSP00000389813,9606.ENSP00000452762,9606.ENSP00000474560,9606.ENSP00000479130	HSD17B10,ALDH1L2,ILVBL,ACOX1,ALDH5A1,ETFB,HIBCH,HMGCL,HADHA,ACAD10,ETFA,HADH,ACSF3
GO:0046949	fatty-acyl-CoA biosynthetic process	5	25	1.22	0.63	0.004	9606.ENSP00000354608,9606.ENSP00000422607,9606.ENSP00000424123,9606.ENSP00000479130,9606.ENSP00000493153	PPT2,ACSL1,ELOVL7,ACSF3,PPT1
GO:0006807	Nitrogen compound metabolic process	127	6643	0.2	0.6	3.28e-07	9606.ENSP00000012443,9606.ENSP00000016171,9606.ENSP00000168216,9606.ENSP00000216225,9606.ENSP00000217372,9606.ENSP00000221265,9606.ENSP00000221566,9606.ENSP00000222812,9606.ENSP00000231498,9606.ENSP00000244520,9606.ENSP00000254605,9606.ENSP00000255681,9606.ENSP00000258494,9606.ENSP00000259037,9606.ENSP00000259335,9606.ENSP00000260665,9606.ENSP00000261407,9606.ENSP00000261600,9606.ENSP00000262375,…	PPP5C,COX15,HSD17B10,RBX1,CDK5RAP1,PAF1,SGTA,STX1A,NUP155,SNRPC,RRP8,MACROD1,ALDH1L2,NDUFB5,ECPAS,LRPPRC,LPCAT3,THOC1,DNAJA3,SRCAP,SPTLC1,MED15,ILVBL,SPCS2,OSBP,TOP2B,RAB7A,TMTC3,RB1,NDUFB10,NDUFS6,MMUT,NDUFB9,MBNL1,SCAF4,ATP5PO,MED27,RFT1,LEO1,TMX3,PELP1,NDUFA7,GLB1,YEATS2,FBXO22,CYB5B,DPY19L1,ACOT1,RAB6A,SENP3,ALDH5A1,MRPS11,CHMP6,YME1L1,EZH2,TOP3A,PNKP,EIF4A2,THOC6,UTP4,NDUFV2,YBEY,ERMP1,ETFB,…
GO:0070972	Protein localization to endoplasmic reticulum	7	66	0.94	0.59	0.004	9606.ENSP00000221566,9606.ENSP00000263672,9606.ENSP00000264710,9606.ENSP00000267884,9606.ENSP00000359000,9606.ENSP00000388337,9606.ENSP00000420641	SGTA,SPCS2,RAB10,SRP14,GBF1,SEC61G,SSR3
GO:1901137	Carbohydrate derivative biosynthetic process	22	593	0.49	0.57	0.00093	9606.ENSP00000259037,9606.ENSP00000266712,9606.ENSP00000268668,9606.ENSP00000274137,9606.ENSP00000276689,9606.ENSP00000290299,9606.ENSP00000296292,9606.ENSP00000301457,9606.ENSP00000308695,9606.ENSP00000327268,9606.ENSP00000354608,9606.ENSP00000354649,9606.ENSP00000356972,9606.ENSP00000358737,9606.ENSP00000361667,9606.ENSP00000370736,9606.ENSP00000378743,9606.ENSP00000422607,9606.ENSP00000424123,…	NDUFB5,TMTC3,NDUFB10,NDUFS6,NDUFB9,ATP5PO,RFT1,NDUFA7,DPY19L1,NDUFV2,PPT2,MAGT1,NDUFS2,ATP5PB,DOLK,TMEM165,AK4,ACSL1,ELOVL7,ACSF3,NDUFA6,PPT1
GO:0007029	Endoplasmic reticulum organization	8	93	0.85	0.57	0.0043	9606.ENSP00000221566,9606.ENSP00000261407,9606.ENSP00000262225,9606.ENSP00000264710,9606.ENSP00000366280,9606.ENSP00000367050,9606.ENSP00000381844,9606.ENSP00000422473	SGTA,LPCAT3,TMED2,RAB10,LMAN2L,RTN3,ATL3,TMEM33
GO:0010467	Gene expression	52	2101	0.31	0.56	0.00014	9606.ENSP00000012443,9606.ENSP00000168216,9606.ENSP00000217372,9606.ENSP00000221265,9606.ENSP00000231498,9606.ENSP00000244520,9606.ENSP00000245544,9606.ENSP00000254605,9606.ENSP00000261600,9606.ENSP00000263205,9606.ENSP00000263672,9606.ENSP00000267163,9606.ENSP00000282486,9606.ENSP00000286835,9606.ENSP00000292035,9606.ENSP00000299601,9606.ENSP00000301396,9606.ENSP00000301457,9606.ENSP00000317376,…	PPP5C,HSD17B10,CDK5RAP1,PAF1,NUP155,SNRPC,NUP85,RRP8,THOC1,MED15,SPCS2,RB1,MBNL1,SCAF4,MED27,LEO1,PELP1,NDUFA7,MRPS11,YME1L1,EIF4A2,THOC6,UTP4,YBEY,UBL5,GTPBP3,CTR9,S100A10,MRPL9,TARS2,RARS2,PMPCA,MRPS2,GTF3C4,SRSF3,ASPH,FASTKD5,SNRPE,THOC5,TFAM,MRPS30,INTS4,RPS13,VARS2,POLRMT,RPS19,MRPL37,RPS10,MRPL45,POLR1C,MRPL28,LARS2
GO:0046907	Intracellular transport	38	1365	0.36	0.55	0.00037	9606.ENSP00000221566,9606.ENSP00000222812,9606.ENSP00000229340,9606.ENSP00000231498,9606.ENSP00000245544,9606.ENSP00000260665,9606.ENSP00000261600,9606.ENSP00000262225,9606.ENSP00000262640,9606.ENSP00000262982,9606.ENSP00000263672,9606.ENSP00000263847,9606.ENSP00000264710,9606.ENSP00000265062,9606.ENSP00000265388,9606.ENSP00000267884,9606.ENSP00000270502,9606.ENSP00000284320,9606.ENSP00000295079,…	SGTA,STX1A,RAB35,NUP155,NUP85,LRPPRC,THOC1,TMED2,VAMP7,CSE1L,SPCS2,OSBP,RAB10,RAB7A,TNPO3,SRP14,TIMM29,TOMM70,MAIP1,FBXO22,RAB6A,CHMP6,THOC6,LAMP1,TOMM20,THEM4,GBF1,STXBP3,PMPCA,SRSF3,LMAN2L,ERGIC1,TIMM17B,CHMP1A,SEC61G,THOC5,SSR3,SLC25A14
GO:1901570	Fatty acid derivative biosynthetic process	6	49	1.01	0.55	0.0069	9606.ENSP00000354608,9606.ENSP00000363614,9606.ENSP00000422607,9606.ENSP00000424123,9606.ENSP00000479130,9606.ENSP00000493153	PPT2,HMGCL,ACSL1,ELOVL7,ACSF3,PPT1
GO:0009059	Macromolecule biosynthetic process	38	1394	0.35	0.53	0.00054	9606.ENSP00000012443,9606.ENSP00000221265,9606.ENSP00000263205,9606.ENSP00000266712,9606.ENSP00000267163,9606.ENSP00000292035,9606.ENSP00000296292,9606.ENSP00000299601,9606.ENSP00000301457,9606.ENSP00000308695,9606.ENSP00000317376,9606.ENSP00000326381,9606.ENSP00000350491,9606.ENSP00000354649,9606.ENSP00000355013,9606.ENSP00000357801,9606.ENSP00000357823,9606.ENSP00000358060,9606.ENSP00000358549,…	PPP5C,PAF1,MED15,TMTC3,RB1,MED27,RFT1,LEO1,NDUFA7,DPY19L1,MRPS11,EIF4A2,PRIM1,MAGT1,CTR9,S100A10,MRPL9,TARS2,RARS2,MRPS2,GTF3C4,DOLK,LIG3,RFC3,TMEM165,GBE1,TFAM,MRPS30,RPS13,VARS2,POLRMT,RPS19,MRPL37,RPS10,MRPL45,POLR1C,MRPL28,LARS2
GO:0044242	Cellular lipid catabolic process	11	189	0.68	0.53	0.0044	9606.ENSP00000168216,9606.ENSP00000258494,9606.ENSP00000263383,9606.ENSP00000293217,9606.ENSP00000346173,9606.ENSP00000370023,9606.ENSP00000389813,9606.ENSP00000452762,9606.ENSP00000474560,9606.ENSP00000482639,9606.ENSP00000493153	HSD17B10,ALDH1L2,ILVBL,ACOX1,ETFB,HADHA,ACAD10,ETFA,HADH,MGST2,PPT1
GO:0051701	Biological process involved in interaction with host	10	157	0.72	0.53	0.0049	9606.ENSP00000261600,9606.ENSP00000265062,9606.ENSP00000317468,9606.ENSP00000326531,9606.ENSP00000333298,9606.ENSP00000333769,9606.ENSP00000357005,9606.ENSP00000367123,9606.ENSP00000380998,9606.ENSP00000420306	THOC1,RAB7A,CHMP6,THOC6,LAMP1,BSG,F11R,SLC3A2,CHMP1A,THOC5
GO:0051179	Localization	90	4512	0.22	0.52	6.76e-05	9606.ENSP00000016171,9606.ENSP00000221265,9606.ENSP00000221566,9606.ENSP00000222812,9606.ENSP00000229340,9606.ENSP00000231498,9606.ENSP00000245544,9606.ENSP00000249071,9606.ENSP00000252999,9606.ENSP00000259037,9606.ENSP00000260665,9606.ENSP00000261600,9606.ENSP00000262225,9606.ENSP00000262375,9606.ENSP00000262640,9606.ENSP00000262982,9606.ENSP00000263672,9606.ENSP00000263847,9606.ENSP00000264710,…	COX15,PAF1,SGTA,STX1A,RAB35,NUP155,NUP85,RAC2,LAMA5,NDUFB5,LRPPRC,THOC1,TMED2,DNAJA3,VAMP7,CSE1L,SPCS2,OSBP,RAB10,RAB7A,TNPO3,RB1,SRP14,NDUFB10,TIMM29,NDUFS6,ARMC1,NDUFB9,TOMM70,ATP1B3,ODR4,ATP5PO,MAIP1,RFT1,WAPL,NDUFA7,GAA,FBXO22,RAB6A,CHMP6,COX5A,EZH2,THOC6,NDUFV2,LAMP1,BSG,RHOG,SLC30A7,MAGT1,MT-CO3,TOMM20,NDUFS2,F11R,S100A10,THEM4,ATP5PB,GBF1,STXBP3,TM9SF3,PMPCA,SRSF3,RNF5,PLP2,LMAN2L,RTN3,SLC…
GO:0043043	Peptide biosynthetic process	17	417	0.53	0.51	0.0031	9606.ENSP00000301457,9606.ENSP00000317376,9606.ENSP00000326381,9606.ENSP00000357823,9606.ENSP00000358060,9606.ENSP00000358549,9606.ENSP00000360850,9606.ENSP00000424328,9606.ENSP00000435777,9606.ENSP00000441000,9606.ENSP00000470972,9606.ENSP00000473980,9606.ENSP00000481646,9606.ENSP00000482639,9606.ENSP00000484903,9606.ENSP00000497004,9606.ENSP00000498867	NDUFA7,MRPS11,EIF4A2,MRPL9,TARS2,RARS2,MRPS2,MRPS30,RPS13,VARS2,RPS19,MRPL37,RPS10,MGST2,MRPL45,MRPL28,LARS2
GO:0032042	Mitochondrial DNA metabolic process	4	17	1.29	0.5	0.0135	9606.ENSP00000262375,9606.ENSP00000321636,9606.ENSP00000367787,9606.ENSP00000419665	DNAJA3,TOP3A,LIG3,SSBP1
GO:0006412	Translation	16	389	0.53	0.49	0.0046	9606.ENSP00000301457,9606.ENSP00000317376,9606.ENSP00000326381,9606.ENSP00000357823,9606.ENSP00000358060,9606.ENSP00000358549,9606.ENSP00000360850,9606.ENSP00000424328,9606.ENSP00000435777,9606.ENSP00000441000,9606.ENSP00000470972,9606.ENSP00000473980,9606.ENSP00000481646,9606.ENSP00000484903,9606.ENSP00000497004,9606.ENSP00000498867	NDUFA7,MRPS11,EIF4A2,MRPL9,TARS2,RARS2,MRPS2,MRPS30,RPS13,VARS2,RPS19,MRPL37,RPS10,MRPL45,MRPL28,LARS2
GO:0009987	Cellular process	215	14826	0.08	0.48	1.76e-06	9606.ENSP00000012443,9606.ENSP00000016171,9606.ENSP00000168216,9606.ENSP00000216225,9606.ENSP00000216254,9606.ENSP00000217372,9606.ENSP00000217515,9606.ENSP00000218089,9606.ENSP00000221265,9606.ENSP00000221566,9606.ENSP00000222812,9606.ENSP00000229340,9606.ENSP00000231498,9606.ENSP00000240285,9606.ENSP00000244520,9606.ENSP00000245544,9606.ENSP00000249071,9606.ENSP00000252999,9606.ENSP00000254605,…	PPP5C,COX15,HSD17B10,RBX1,ACO2,CDK5RAP1,TXNL1,STAG2,PAF1,SGTA,STX1A,RAB35,NUP155,RDH10,SNRPC,NUP85,RAC2,LAMA5,RRP8,SCO1,MACROD1,ALDH1L2,TACO1,NDUFB5,ECPAS,LRPPRC,LPCAT3,THOC1,ALDH2,TMED2,DNAJA3,SRCAP,SPTLC1,VAMP7,CSE1L,GAB1,MED15,ILVBL,SPCS2,OSBP,TOP2B,RAB10,RAB7A,TNPO3,PATZ1,TMTC3,RB1,SRP14,NDUFB10,TIMM29,S100A11,NDUFS6,MMUT,ARMC1,NDUFB9,MBNL1,TOMM70,ATP1B3,SCAF4,ODR4,ATP5PO,MED27,ACOX1,MAIP1,RE…
GO:0055086	Nucleobase-containing small molecule metabolic process	20	567	0.47	0.48	0.0041	9606.ENSP00000255681,9606.ENSP00000259037,9606.ENSP00000268668,9606.ENSP00000274137,9606.ENSP00000276689,9606.ENSP00000290299,9606.ENSP00000301457,9606.ENSP00000311224,9606.ENSP00000327268,9606.ENSP00000354608,9606.ENSP00000356972,9606.ENSP00000358737,9606.ENSP00000378743,9606.ENSP00000420617,9606.ENSP00000422607,9606.ENSP00000424123,9606.ENSP00000476480,9606.ENSP00000479130,9606.ENSP00000482543,…	MACROD1,NDUFB5,NDUFB10,NDUFS6,NDUFB9,ATP5PO,NDUFA7,ACOT1,NDUFV2,PPT2,NDUFS2,ATP5PB,AK4,MFN1,ACSL1,ELOVL7,NT5C3A,ACSF3,NDUFA6,PPT1
GO:0006810	Transport	76	3785	0.22	0.47	0.00049	9606.ENSP00000016171,9606.ENSP00000221566,9606.ENSP00000222812,9606.ENSP00000229340,9606.ENSP00000231498,9606.ENSP00000245544,9606.ENSP00000249071,9606.ENSP00000259037,9606.ENSP00000260665,9606.ENSP00000261600,9606.ENSP00000262225,9606.ENSP00000262640,9606.ENSP00000262982,9606.ENSP00000263672,9606.ENSP00000263847,9606.ENSP00000264710,9606.ENSP00000265062,9606.ENSP00000265388,9606.ENSP00000267884,…	COX15,SGTA,STX1A,RAB35,NUP155,NUP85,RAC2,NDUFB5,LRPPRC,THOC1,TMED2,VAMP7,CSE1L,SPCS2,OSBP,RAB10,RAB7A,TNPO3,SRP14,NDUFB10,TIMM29,NDUFS6,NDUFB9,TOMM70,ATP1B3,ATP5PO,MAIP1,RFT1,NDUFA7,FBXO22,RAB6A,CHMP6,COX5A,THOC6,NDUFV2,LAMP1,RHOG,SLC30A7,MAGT1,MT-CO3,TOMM20,NDUFS2,F11R,S100A10,THEM4,ATP5PB,GBF1,STXBP3,PMPCA,SRSF3,RNF5,PLP2,LMAN2L,RTN3,SLC3A2,APOO,ASPH,TMEM165,ERGIC1,TIMM17B,CHMP1A,TST,PCYOX1,SEC…
GO:1901135	Carbohydrate derivative metabolic process	29	998	0.38	0.47	0.0025	9606.ENSP00000255681,9606.ENSP00000259037,9606.ENSP00000266712,9606.ENSP00000268668,9606.ENSP00000274137,9606.ENSP00000276689,9606.ENSP00000290299,9606.ENSP00000296292,9606.ENSP00000301457,9606.ENSP00000306920,9606.ENSP00000308610,9606.ENSP00000308695,9606.ENSP00000311224,9606.ENSP00000327268,9606.ENSP00000354608,9606.ENSP00000354649,9606.ENSP00000356972,9606.ENSP00000358737,9606.ENSP00000361667,…	MACROD1,NDUFB5,TMTC3,NDUFB10,NDUFS6,NDUFB9,ATP5PO,RFT1,NDUFA7,GLB1,GPD2,DPY19L1,ACOT1,NDUFV2,PPT2,MAGT1,NDUFS2,ATP5PB,DOLK,RNF5,TMEM165,AK4,MFN1,ACSL1,ELOVL7,NT5C3A,ACSF3,NDUFA6,PPT1
GO:0006996	Organelle organization	71	3470	0.23	0.46	0.00061	9606.ENSP00000168216,9606.ENSP00000218089,9606.ENSP00000221566,9606.ENSP00000222812,9606.ENSP00000231498,9606.ENSP00000249071,9606.ENSP00000252999,9606.ENSP00000254605,9606.ENSP00000255390,9606.ENSP00000258975,9606.ENSP00000259037,9606.ENSP00000261407,9606.ENSP00000262225,9606.ENSP00000262375,9606.ENSP00000262518,9606.ENSP00000262640,9606.ENSP00000262995,9606.ENSP00000264331,9606.ENSP00000264710,…	HSD17B10,STAG2,SGTA,STX1A,NUP155,RAC2,LAMA5,RRP8,SCO1,TACO1,NDUFB5,LPCAT3,TMED2,DNAJA3,SRCAP,VAMP7,GAB1,TOP2B,RAB10,RAB7A,RB1,NDUFB10,TIMM29,ARMC1,NDUFB9,TOMM70,ACOX1,MAIP1,GAA,YEATS2,ACAD9,MRPS11,CHMP6,YME1L1,EZH2,TOP3A,RHOG,TBCD,TOMM20,NDUFS2,F11R,S100A10,THEM4,GBF1,PMPCA,MRPS2,GHITM,HMGCL,LMAN2L,RTN3,LIG3,APOO,RFC3,TMEM165,TIMM17B,CHMP1A,ATL3,ATPAF2,SSBP1,TFAM,MFN1,TMEM33,WDR1,SPTBN2,PACSIN3,S…
GO:0033036	Macromolecule localization	53	2356	0.27	0.46	0.0012	9606.ENSP00000221265,9606.ENSP00000221566,9606.ENSP00000222812,9606.ENSP00000229340,9606.ENSP00000231498,9606.ENSP00000245544,9606.ENSP00000252999,9606.ENSP00000260665,9606.ENSP00000261600,9606.ENSP00000262225,9606.ENSP00000262375,9606.ENSP00000262640,9606.ENSP00000262982,9606.ENSP00000263672,9606.ENSP00000263847,9606.ENSP00000264710,9606.ENSP00000265062,9606.ENSP00000265388,9606.ENSP00000267163,…	PAF1,SGTA,STX1A,RAB35,NUP155,NUP85,LAMA5,LRPPRC,THOC1,TMED2,DNAJA3,VAMP7,CSE1L,SPCS2,OSBP,RAB10,RAB7A,TNPO3,RB1,SRP14,TIMM29,TOMM70,ATP1B3,ODR4,MAIP1,RFT1,WAPL,RAB6A,CHMP6,EZH2,THOC6,LAMP1,BSG,TOMM20,F11R,S100A10,GBF1,STXBP3,TM9SF3,PMPCA,SRSF3,LMAN2L,APOO,TIMM17B,CHMP1A,TST,SEC61G,THOC5,SSR3,ACSL1,LAMTOR3,SH3GLB1,PPT1
GO:0016070	RNA metabolic process	39	1550	0.32	0.46	0.0021	9606.ENSP00000012443,9606.ENSP00000168216,9606.ENSP00000217372,9606.ENSP00000221265,9606.ENSP00000231498,9606.ENSP00000244520,9606.ENSP00000254605,9606.ENSP00000260665,9606.ENSP00000261600,9606.ENSP00000263205,9606.ENSP00000267163,9606.ENSP00000282486,9606.ENSP00000286835,9606.ENSP00000292035,9606.ENSP00000299601,9606.ENSP00000301396,9606.ENSP00000317376,9606.ENSP00000326531,9606.ENSP00000327179,…	PPP5C,HSD17B10,CDK5RAP1,PAF1,NUP155,SNRPC,RRP8,LRPPRC,THOC1,MED15,RB1,MBNL1,SCAF4,MED27,LEO1,PELP1,MRPS11,THOC6,UTP4,YBEY,PRIM1,UBL5,GTPBP3,CTR9,S100A10,TARS2,RARS2,GTF3C4,SRSF3,FASTKD5,SNRPE,THOC5,TFAM,INTS4,VARS2,POLRMT,RPS19,POLR1C,LARS2
GO:0019637	Organophosphate metabolic process	27	914	0.39	0.46	0.0036	9606.ENSP00000259037,9606.ENSP00000261407,9606.ENSP00000262554,9606.ENSP00000263847,9606.ENSP00000268668,9606.ENSP00000274137,9606.ENSP00000276689,9606.ENSP00000290299,9606.ENSP00000301457,9606.ENSP00000308610,9606.ENSP00000311224,9606.ENSP00000322229,9606.ENSP00000327268,9606.ENSP00000354608,9606.ENSP00000355607,9606.ENSP00000356972,9606.ENSP00000358737,9606.ENSP00000361667,9606.ENSP00000370023,…	NDUFB5,LPCAT3,SPTLC1,OSBP,NDUFB10,NDUFS6,NDUFB9,ATP5PO,NDUFA7,GPD2,ACOT1,FADS1,NDUFV2,PPT2,GNPAT,NDUFS2,ATP5PB,DOLK,HADHA,AK4,MFN1,ACSL1,ELOVL7,NT5C3A,ACSF3,NDUFA6,PPT1
GO:0045047	Protein targeting to ER	5	36	1.06	0.46	0.0163	9606.ENSP00000221566,9606.ENSP00000263672,9606.ENSP00000267884,9606.ENSP00000388337,9606.ENSP00000420641	SGTA,SPCS2,SRP14,SEC61G,SSR3
GO:1901564	Organonitrogen compound metabolic process	93	4981	0.19	0.45	0.00048	9606.ENSP00000012443,9606.ENSP00000016171,9606.ENSP00000168216,9606.ENSP00000216225,9606.ENSP00000221265,9606.ENSP00000221566,9606.ENSP00000222812,9606.ENSP00000255681,9606.ENSP00000258494,9606.ENSP00000259037,9606.ENSP00000259335,9606.ENSP00000261407,9606.ENSP00000262518,9606.ENSP00000262554,9606.ENSP00000263383,9606.ENSP00000263672,9606.ENSP00000263847,9606.ENSP00000265062,9606.ENSP00000266712,…	PPP5C,COX15,HSD17B10,RBX1,PAF1,SGTA,STX1A,MACROD1,ALDH1L2,NDUFB5,ECPAS,LPCAT3,SRCAP,SPTLC1,ILVBL,SPCS2,OSBP,RAB7A,TMTC3,NDUFB10,NDUFS6,MMUT,NDUFB9,ATP5PO,MED27,RFT1,LEO1,TMX3,NDUFA7,GLB1,YEATS2,FBXO22,DPY19L1,ACOT1,RAB6A,SENP3,ALDH5A1,MRPS11,CHMP6,YME1L1,EZH2,EIF4A2,NDUFV2,ERMP1,ETFB,UBL5,HIBCH,COMT,PPT2,MAGT1,CTR9,NDUFS2,MRPL9,TARS2,RARS2,ATP5PB,PMPCA,MRPS2,GTF3C4,DOLK,HMGCL,RNF5,ASPH,PTPRA,SELE…
GO:0007007	Inner mitochondrial membrane organization	5	37	1.05	0.45	0.0181	9606.ENSP00000270502,9606.ENSP00000284320,9606.ENSP00000295079,9606.ENSP00000361207,9606.ENSP00000368528	TIMM29,TOMM70,MAIP1,GHITM,APOO
GO:0006520	Cellular amino acid metabolic process	13	290	0.57	0.44	0.0107	9606.ENSP00000168216,9606.ENSP00000263383,9606.ENSP00000274813,9606.ENSP00000314649,9606.ENSP00000346173,9606.ENSP00000352706,9606.ENSP00000358060,9606.ENSP00000358549,9606.ENSP00000363614,9606.ENSP00000385828,9606.ENSP00000441000,9606.ENSP00000452762,9606.ENSP00000498867	HSD17B10,ILVBL,MMUT,ALDH5A1,ETFB,HIBCH,TARS2,RARS2,HMGCL,TST,VARS2,ETFA,LARS2
GO:0030258	Lipid modification	10	179	0.67	0.44	0.0129	9606.ENSP00000168216,9606.ENSP00000258494,9606.ENSP00000261407,9606.ENSP00000263383,9606.ENSP00000293217,9606.ENSP00000346173,9606.ENSP00000370023,9606.ENSP00000389813,9606.ENSP00000452762,9606.ENSP00000474560	HSD17B10,ALDH1L2,LPCAT3,ILVBL,ACOX1,ETFB,HADHA,ACAD10,ETFA,HADH
GO:0032981	Mitochondrial respiratory chain complex I assembly	6	61	0.91	0.44	0.019	9606.ENSP00000259037,9606.ENSP00000268668,9606.ENSP00000276689,9606.ENSP00000312618,9606.ENSP00000356972,9606.ENSP00000482543	NDUFB5,NDUFB10,NDUFB9,ACAD9,NDUFS2,NDUFA6
GO:0098727	Maintenance of cell number	8	118	0.75	0.42	0.0181	9606.ENSP00000221265,9606.ENSP00000263205,9606.ENSP00000292035,9606.ENSP00000299601,9606.ENSP00000320147,9606.ENSP00000345206,9606.ENSP00000355013,9606.ENSP00000477781	PAF1,MED15,MED27,LEO1,EZH2,RBPJ,CTR9,TPT1
GO:0046784	Viral mRNA export from host cell nucleus	3	8	1.49	0.42	0.0291	9606.ENSP00000261600,9606.ENSP00000326531,9606.ENSP00000420306	THOC1,THOC6,THOC5
GO:0006406	mRNA export from nucleus	6	65	0.88	0.41	0.0242	9606.ENSP00000231498,9606.ENSP00000245544,9606.ENSP00000261600,9606.ENSP00000326531,9606.ENSP00000362820,9606.ENSP00000420306	NUP155,NUP85,THOC1,THOC6,SRSF3,THOC5
GO:0006123	Mitochondrial electron transport, cytochrome c to oxygen	4	23	1.16	0.4	0.0314	9606.ENSP00000016171,9606.ENSP00000317780,9606.ENSP00000354982,9606.ENSP00000457513	COX15,COX5A,MT-CO3,COX4I1
GO:0050658	RNA transport	9	159	0.67	0.39	0.0236	9606.ENSP00000231498,9606.ENSP00000245544,9606.ENSP00000260665,9606.ENSP00000261600,9606.ENSP00000326531,9606.ENSP00000355566,9606.ENSP00000362820,9606.ENSP00000385828,9606.ENSP00000420306	NUP155,NUP85,LRPPRC,THOC1,THOC6,TOMM20,SRSF3,TST,THOC5
GO:0006450	Regulation of translational fidelity	4	24	1.14	0.39	0.0352	9606.ENSP00000217372,9606.ENSP00000358060,9606.ENSP00000441000,9606.ENSP00000498867	CDK5RAP1,TARS2,VARS2,LARS2
GO:0090304	Nucleic acid metabolic process	48	2203	0.26	0.38	0.0065	9606.ENSP00000012443,9606.ENSP00000168216,9606.ENSP00000216225,9606.ENSP00000217372,9606.ENSP00000221265,9606.ENSP00000231498,9606.ENSP00000244520,9606.ENSP00000254605,9606.ENSP00000260665,9606.ENSP00000261600,9606.ENSP00000262375,9606.ENSP00000263205,9606.ENSP00000264331,9606.ENSP00000267163,9606.ENSP00000282486,9606.ENSP00000286835,9606.ENSP00000292035,9606.ENSP00000299601,9606.ENSP00000301396,…	PPP5C,HSD17B10,RBX1,CDK5RAP1,PAF1,NUP155,SNRPC,RRP8,LRPPRC,THOC1,DNAJA3,MED15,TOP2B,RB1,MBNL1,SCAF4,MED27,LEO1,PELP1,MRPS11,EZH2,TOP3A,PNKP,THOC6,UTP4,YBEY,PRIM1,UBL5,GTPBP3,CTR9,S100A10,TARS2,RARS2,GTF3C4,SRSF3,LIG3,RFC3,FASTKD5,SNRPE,SSBP1,THOC5,TFAM,INTS4,VARS2,POLRMT,RPS19,POLR1C,LARS2
GO:0034645	Cellular macromolecule biosynthetic process	23	778	0.39	0.38	0.013	9606.ENSP00000266712,9606.ENSP00000296292,9606.ENSP00000301457,9606.ENSP00000308695,9606.ENSP00000317376,9606.ENSP00000326381,9606.ENSP00000354649,9606.ENSP00000357823,9606.ENSP00000358060,9606.ENSP00000358549,9606.ENSP00000360850,9606.ENSP00000361667,9606.ENSP00000370736,9606.ENSP00000410833,9606.ENSP00000424328,9606.ENSP00000435777,9606.ENSP00000441000,9606.ENSP00000470972,9606.ENSP00000473980,…	TMTC3,RFT1,NDUFA7,DPY19L1,MRPS11,EIF4A2,MAGT1,MRPL9,TARS2,RARS2,MRPS2,DOLK,TMEM165,GBE1,MRPS30,RPS13,VARS2,RPS19,MRPL37,RPS10,MRPL45,MRPL28,LARS2
GO:0051641	Cellular localization	55	2677	0.23	0.37	0.0077	9606.ENSP00000221265,9606.ENSP00000221566,9606.ENSP00000222812,9606.ENSP00000229340,9606.ENSP00000231498,9606.ENSP00000245544,9606.ENSP00000252999,9606.ENSP00000260665,9606.ENSP00000261600,9606.ENSP00000262225,9606.ENSP00000262375,9606.ENSP00000262640,9606.ENSP00000262982,9606.ENSP00000263672,9606.ENSP00000263847,9606.ENSP00000264710,9606.ENSP00000265062,9606.ENSP00000265388,9606.ENSP00000267163,…	PAF1,SGTA,STX1A,RAB35,NUP155,NUP85,LAMA5,LRPPRC,THOC1,TMED2,DNAJA3,VAMP7,CSE1L,SPCS2,OSBP,RAB10,RAB7A,TNPO3,RB1,SRP14,TIMM29,TOMM70,ATP1B3,ODR4,MAIP1,WAPL,GAA,FBXO22,RAB6A,CHMP6,EZH2,THOC6,LAMP1,BSG,SLC30A7,TOMM20,F11R,S100A10,THEM4,GBF1,STXBP3,TM9SF3,PMPCA,SRSF3,LMAN2L,ERGIC1,TIMM17B,CHMP1A,SEC61G,THOC5,SSR3,LAMTOR3,SLC25A14,SH3GLB1,PPT1
GO:0044283	Small molecule biosynthetic process	16	446	0.47	0.37	0.019	9606.ENSP00000003100,9606.ENSP00000168216,9606.ENSP00000240285,9606.ENSP00000262554,9606.ENSP00000263383,9606.ENSP00000263847,9606.ENSP00000322229,9606.ENSP00000356864,9606.ENSP00000359297,9606.ENSP00000363614,9606.ENSP00000363794,9606.ENSP00000380837,9606.ENSP00000417052,9606.ENSP00000424123,9606.ENSP00000479130,9606.ENSP00000482639	CYP51A1,HSD17B10,RDH10,SPTLC1,ILVBL,OSBP,FADS1,MGST3,NSDHL,HMGCL,HSD17B8,LSS,EBP,ELOVL7,ACSF3,MGST2
GO:0033523	Histone H2B ubiquitination	3	10	1.39	0.37	0.0445	9606.ENSP00000221265,9606.ENSP00000299601,9606.ENSP00000355013	PAF1,LEO1,CTR9
GO:0006518	Peptide metabolic process	18	547	0.44	0.36	0.02	9606.ENSP00000263672,9606.ENSP00000301457,9606.ENSP00000317376,9606.ENSP00000326381,9606.ENSP00000357823,9606.ENSP00000358060,9606.ENSP00000358549,9606.ENSP00000360850,9606.ENSP00000424328,9606.ENSP00000435777,9606.ENSP00000441000,9606.ENSP00000470972,9606.ENSP00000473980,9606.ENSP00000481646,9606.ENSP00000482639,9606.ENSP00000484903,9606.ENSP00000497004,9606.ENSP00000498867	SPCS2,NDUFA7,MRPS11,EIF4A2,MRPL9,TARS2,RARS2,MRPS2,MRPS30,RPS13,VARS2,RPS19,MRPL37,RPS10,MGST2,MRPL45,MRPL28,LARS2
GO:0006605	Protein targeting	11	242	0.58	0.36	0.0278	9606.ENSP00000221566,9606.ENSP00000263672,9606.ENSP00000265062,9606.ENSP00000267884,9606.ENSP00000270502,9606.ENSP00000284320,9606.ENSP00000355566,9606.ENSP00000360782,9606.ENSP00000379999,9606.ENSP00000388337,9606.ENSP00000420641	SGTA,SPCS2,RAB7A,SRP14,TIMM29,TOMM70,TOMM20,PMPCA,TIMM17B,SEC61G,SSR3
GO:0008104	Protein localization	43	1943	0.26	0.35	0.0119	9606.ENSP00000221265,9606.ENSP00000221566,9606.ENSP00000222812,9606.ENSP00000229340,9606.ENSP00000231498,9606.ENSP00000245544,9606.ENSP00000252999,9606.ENSP00000262225,9606.ENSP00000262375,9606.ENSP00000262640,9606.ENSP00000262982,9606.ENSP00000263672,9606.ENSP00000264710,9606.ENSP00000265062,9606.ENSP00000265388,9606.ENSP00000267163,9606.ENSP00000267884,9606.ENSP00000270502,9606.ENSP00000284320,…	PAF1,SGTA,STX1A,RAB35,NUP155,NUP85,LAMA5,TMED2,DNAJA3,VAMP7,CSE1L,SPCS2,RAB10,RAB7A,TNPO3,RB1,SRP14,TIMM29,TOMM70,ATP1B3,ODR4,MAIP1,WAPL,RAB6A,CHMP6,EZH2,LAMP1,BSG,TOMM20,F11R,S100A10,GBF1,STXBP3,TM9SF3,PMPCA,LMAN2L,TIMM17B,CHMP1A,SEC61G,SSR3,LAMTOR3,SH3GLB1,PPT1
GO:0016042	Lipid catabolic process	12	289	0.54	0.35	0.0315	9606.ENSP00000168216,9606.ENSP00000258494,9606.ENSP00000263383,9606.ENSP00000265062,9606.ENSP00000293217,9606.ENSP00000346173,9606.ENSP00000370023,9606.ENSP00000389813,9606.ENSP00000452762,9606.ENSP00000474560,9606.ENSP00000482639,9606.ENSP00000493153	HSD17B10,ALDH1L2,ILVBL,RAB7A,ACOX1,ETFB,HADHA,ACAD10,ETFA,HADH,MGST2,PPT1
GO:0032784	Regulation of DNA-templated transcription, elongation	7	103	0.75	0.35	0.0379	9606.ENSP00000261600,9606.ENSP00000263205,9606.ENSP00000292035,9606.ENSP00000299601,9606.ENSP00000320147,9606.ENSP00000420306,9606.ENSP00000434466	THOC1,MED15,MED27,LEO1,EZH2,THOC5,INTS4
GO:0008535	Respiratory chain complex IV assembly	4	27	1.09	0.35	0.0471	9606.ENSP00000016171,9606.ENSP00000255390,9606.ENSP00000258975,9606.ENSP00000354982	COX15,SCO1,TACO1,MT-CO3
GO:0072655	Establishment of protein localization to mitochondrion	6	77	0.81	0.34	0.0467	9606.ENSP00000270502,9606.ENSP00000284320,9606.ENSP00000295079,9606.ENSP00000355566,9606.ENSP00000360782,9606.ENSP00000379999	TIMM29,TOMM70,MAIP1,TOMM20,PMPCA,TIMM17B
GO:0044260	Cellular macromolecule metabolic process	51	2512	0.23	0.32	0.019	9606.ENSP00000012443,9606.ENSP00000168216,9606.ENSP00000216225,9606.ENSP00000221566,9606.ENSP00000259335,9606.ENSP00000260665,9606.ENSP00000261600,9606.ENSP00000262375,9606.ENSP00000264331,9606.ENSP00000266712,9606.ENSP00000296292,9606.ENSP00000301457,9606.ENSP00000305692,9606.ENSP00000307833,9606.ENSP00000308695,9606.ENSP00000311449,9606.ENSP00000317376,9606.ENSP00000317468,9606.ENSP00000320147,…	PPP5C,HSD17B10,RBX1,SGTA,ECPAS,LRPPRC,THOC1,DNAJA3,TOP2B,TMTC3,RFT1,NDUFA7,GAA,FBXO22,DPY19L1,RAB6A,MRPS11,CHMP6,EZH2,TOP3A,PNKP,EIF4A2,PRIM1,GTPBP3,MAGT1,CTR9,MRPL9,TARS2,RARS2,MRPS2,DOLK,RNF5,LIG3,RFC3,TMEM165,CHMP1A,PCYOX1,SNRPE,GBE1,SSBP1,MRPS30,RPS13,VARS2,RPS19,MRPL37,SH3GLB1,RPS10,MRPL45,PPT1,MRPL28,LARS2
GO:0051649	Establishment of localization in cell	39	1756	0.26	0.32	0.0222	9606.ENSP00000221566,9606.ENSP00000222812,9606.ENSP00000229340,9606.ENSP00000231498,9606.ENSP00000245544,9606.ENSP00000260665,9606.ENSP00000261600,9606.ENSP00000262225,9606.ENSP00000262640,9606.ENSP00000262982,9606.ENSP00000263672,9606.ENSP00000263847,9606.ENSP00000264710,9606.ENSP00000265062,9606.ENSP00000265388,9606.ENSP00000267884,9606.ENSP00000270502,9606.ENSP00000284320,9606.ENSP00000295079,…	SGTA,STX1A,RAB35,NUP155,NUP85,LRPPRC,THOC1,TMED2,VAMP7,CSE1L,SPCS2,OSBP,RAB10,RAB7A,TNPO3,SRP14,TIMM29,TOMM70,MAIP1,FBXO22,RAB6A,CHMP6,THOC6,LAMP1,TOMM20,THEM4,GBF1,STXBP3,PMPCA,SRSF3,LMAN2L,ERGIC1,TIMM17B,CHMP1A,SEC61G,THOC5,SSR3,SLC25A14,PPT1
GO:0071705	Nitrogen compound transport	36	1580	0.28	0.32	0.0242	9606.ENSP00000221566,9606.ENSP00000222812,9606.ENSP00000229340,9606.ENSP00000231498,9606.ENSP00000245544,9606.ENSP00000260665,9606.ENSP00000261600,9606.ENSP00000262225,9606.ENSP00000262640,9606.ENSP00000262982,9606.ENSP00000263672,9606.ENSP00000263847,9606.ENSP00000264710,9606.ENSP00000265062,9606.ENSP00000265388,9606.ENSP00000267884,9606.ENSP00000270502,9606.ENSP00000284320,9606.ENSP00000295079,…	SGTA,STX1A,RAB35,NUP155,NUP85,LRPPRC,THOC1,TMED2,VAMP7,CSE1L,SPCS2,OSBP,RAB10,RAB7A,TNPO3,SRP14,TIMM29,TOMM70,MAIP1,RAB6A,CHMP6,THOC6,TOMM20,GBF1,STXBP3,PMPCA,SRSF3,LMAN2L,SLC3A2,TIMM17B,CHMP1A,TST,SEC61G,THOC5,SSR3,PPT1
GO:0043933	Protein-containing complex organization	34	1465	0.28	0.32	0.0258	9606.ENSP00000016171,9606.ENSP00000168216,9606.ENSP00000222812,9606.ENSP00000244520,9606.ENSP00000255390,9606.ENSP00000258975,9606.ENSP00000259037,9606.ENSP00000259335,9606.ENSP00000261407,9606.ENSP00000262225,9606.ENSP00000262518,9606.ENSP00000263205,9606.ENSP00000268668,9606.ENSP00000276689,9606.ENSP00000292035,9606.ENSP00000312618,9606.ENSP00000317376,9606.ENSP00000317468,9606.ENSP00000318480,…	COX15,HSD17B10,STX1A,SNRPC,SCO1,TACO1,NDUFB5,ECPAS,LPCAT3,TMED2,SRCAP,MED15,NDUFB10,NDUFB9,MED27,ACAD9,MRPS11,CHMP6,YME1L1,TBCD,MT-CO3,NDUFS2,HSD17B8,CHMP1A,ATL3,SNRPE,ATPAF2,SSBP1,TFAM,WDR1,ATPAF1,RPS19,NDUFA6,B2M
GO:0006886	Intracellular protein transport	20	683	0.38	0.32	0.0342	9606.ENSP00000221566,9606.ENSP00000222812,9606.ENSP00000231498,9606.ENSP00000245544,9606.ENSP00000262225,9606.ENSP00000262982,9606.ENSP00000263672,9606.ENSP00000265062,9606.ENSP00000265388,9606.ENSP00000267884,9606.ENSP00000270502,9606.ENSP00000284320,9606.ENSP00000295079,9606.ENSP00000311449,9606.ENSP00000355566,9606.ENSP00000359025,9606.ENSP00000360782,9606.ENSP00000379999,9606.ENSP00000388337,…	SGTA,STX1A,NUP155,NUP85,TMED2,CSE1L,SPCS2,RAB7A,TNPO3,SRP14,TIMM29,TOMM70,MAIP1,RAB6A,TOMM20,STXBP3,PMPCA,TIMM17B,SEC61G,SSR3
GO:0044403	Biological process involved in symbiotic interaction	11	257	0.55	0.32	0.0411	9606.ENSP00000261600,9606.ENSP00000265062,9606.ENSP00000296504,9606.ENSP00000317468,9606.ENSP00000326531,9606.ENSP00000333298,9606.ENSP00000333769,9606.ENSP00000357005,9606.ENSP00000367123,9606.ENSP00000380998,9606.ENSP00000420306	THOC1,RAB7A,SAP30,CHMP6,THOC6,LAMP1,BSG,F11R,SLC3A2,CHMP1A,THOC5
GO:0090150	Establishment of protein localization to membrane	10	219	0.58	0.32	0.0447	9606.ENSP00000221566,9606.ENSP00000264710,9606.ENSP00000265062,9606.ENSP00000267884,9606.ENSP00000270502,9606.ENSP00000284320,9606.ENSP00000295079,9606.ENSP00000355566,9606.ENSP00000388337,9606.ENSP00000420641	SGTA,RAB10,RAB7A,SRP14,TIMM29,TOMM70,MAIP1,TOMM20,SEC61G,SSR3
GO:0055085	Transmembrane transport	31	1294	0.3	0.31	0.029	9606.ENSP00000016171,9606.ENSP00000259037,9606.ENSP00000268668,9606.ENSP00000274137,9606.ENSP00000276689,9606.ENSP00000284320,9606.ENSP00000286371,9606.ENSP00000290299,9606.ENSP00000295079,9606.ENSP00000301457,9606.ENSP00000317780,9606.ENSP00000327268,9606.ENSP00000350278,9606.ENSP00000354649,9606.ENSP00000354982,9606.ENSP00000355566,9606.ENSP00000356972,9606.ENSP00000358737,9606.ENSP00000364235,…	COX15,NDUFB5,NDUFB10,NDUFS6,NDUFB9,TOMM70,ATP1B3,ATP5PO,MAIP1,NDUFA7,COX5A,NDUFV2,SLC30A7,MAGT1,MT-CO3,TOMM20,NDUFS2,ATP5PB,RNF5,PLP2,SLC3A2,ASPH,TMEM165,TIMM17B,TST,PCYOX1,SEC61G,SLC16A1,COX4I1,SLC25A14,NDUFA6
GO:0034660	ncRNA metabolic process	17	535	0.42	0.31	0.0384	9606.ENSP00000168216,9606.ENSP00000217372,9606.ENSP00000231498,9606.ENSP00000254605,9606.ENSP00000301396,9606.ENSP00000317376,9606.ENSP00000327179,9606.ENSP00000329614,9606.ENSP00000351644,9606.ENSP00000358060,9606.ENSP00000358549,9606.ENSP00000361219,9606.ENSP00000362820,9606.ENSP00000434466,9606.ENSP00000441000,9606.ENSP00000470972,9606.ENSP00000498867	HSD17B10,CDK5RAP1,NUP155,RRP8,PELP1,MRPS11,UTP4,YBEY,GTPBP3,TARS2,RARS2,GTF3C4,SRSF3,INTS4,VARS2,RPS19,LARS2
GO:0065003	Protein-containing complex assembly	31	1303	0.29	0.3	0.0316	9606.ENSP00000016171,9606.ENSP00000168216,9606.ENSP00000222812,9606.ENSP00000244520,9606.ENSP00000255390,9606.ENSP00000258975,9606.ENSP00000259037,9606.ENSP00000259335,9606.ENSP00000261407,9606.ENSP00000262225,9606.ENSP00000263205,9606.ENSP00000268668,9606.ENSP00000276689,9606.ENSP00000292035,9606.ENSP00000312618,9606.ENSP00000317376,9606.ENSP00000317468,9606.ENSP00000318480,9606.ENSP00000347719,…	COX15,HSD17B10,STX1A,SNRPC,SCO1,TACO1,NDUFB5,ECPAS,LPCAT3,TMED2,MED15,NDUFB10,NDUFB9,MED27,ACAD9,MRPS11,CHMP6,YME1L1,TBCD,MT-CO3,NDUFS2,HSD17B8,ATL3,SNRPE,ATPAF2,SSBP1,TFAM,ATPAF1,RPS19,NDUFA6,B2M
GO:0043170	Macromolecule metabolic process	96	5781	0.14	0.29	0.0243	9606.ENSP00000012443,9606.ENSP00000168216,9606.ENSP00000216225,9606.ENSP00000217372,9606.ENSP00000221265,9606.ENSP00000221566,9606.ENSP00000222812,9606.ENSP00000231498,9606.ENSP00000244520,9606.ENSP00000245544,9606.ENSP00000254605,9606.ENSP00000255681,9606.ENSP00000259335,9606.ENSP00000260665,9606.ENSP00000261600,9606.ENSP00000262375,9606.ENSP00000262518,9606.ENSP00000263205,9606.ENSP00000263672,…	PPP5C,HSD17B10,RBX1,CDK5RAP1,PAF1,SGTA,STX1A,NUP155,SNRPC,NUP85,RRP8,MACROD1,ECPAS,LRPPRC,THOC1,DNAJA3,SRCAP,MED15,SPCS2,TOP2B,RAB7A,TMTC3,RB1,MBNL1,SCAF4,MED27,RFT1,LEO1,TMX3,PELP1,NDUFA7,GAA,GLB1,YEATS2,FBXO22,DPY19L1,RAB6A,SENP3,MRPS11,CHMP6,YME1L1,EZH2,TOP3A,PNKP,EIF4A2,THOC6,UTP4,YBEY,ERMP1,PRIM1,UBL5,GTPBP3,PPT2,MAGT1,CTR9,S100A10,MRPL9,TARS2,RARS2,PMPCA,MRPS2,GTF3C4,DOLK,SRSF3,RNF5,LIG3,AS…
GO:0006396	RNA processing	23	868	0.34	0.29	0.0445	9606.ENSP00000168216,9606.ENSP00000217372,9606.ENSP00000221265,9606.ENSP00000231498,9606.ENSP00000244520,9606.ENSP00000254605,9606.ENSP00000261600,9606.ENSP00000282486,9606.ENSP00000286835,9606.ENSP00000299601,9606.ENSP00000301396,9606.ENSP00000317376,9606.ENSP00000326531,9606.ENSP00000327179,9606.ENSP00000329614,9606.ENSP00000351492,9606.ENSP00000351644,9606.ENSP00000362820,9606.ENSP00000369618,…	HSD17B10,CDK5RAP1,PAF1,NUP155,SNRPC,RRP8,THOC1,MBNL1,SCAF4,LEO1,PELP1,MRPS11,THOC6,UTP4,YBEY,UBL5,GTPBP3,SRSF3,FASTKD5,SNRPE,THOC5,INTS4,RPS19
GO:0022607	Cellular component assembly	49	2467	0.22	0.28	0.0368	9606.ENSP00000016171,9606.ENSP00000168216,9606.ENSP00000218089,9606.ENSP00000222812,9606.ENSP00000244520,9606.ENSP00000245544,9606.ENSP00000249071,9606.ENSP00000252999,9606.ENSP00000254605,9606.ENSP00000255390,9606.ENSP00000258975,9606.ENSP00000259037,9606.ENSP00000259335,9606.ENSP00000261407,9606.ENSP00000262225,9606.ENSP00000263205,9606.ENSP00000265062,9606.ENSP00000267163,9606.ENSP00000268668,…	COX15,HSD17B10,STAG2,STX1A,SNRPC,NUP85,RAC2,LAMA5,RRP8,SCO1,TACO1,NDUFB5,ECPAS,LPCAT3,TMED2,MED15,RAB7A,RB1,NDUFB10,NDUFB9,MED27,ISCU,ACAD9,MRPS11,CHMP6,YME1L1,EZH2,RHOG,TBCD,MT-CO3,GNPAT,NDUFS2,S100A10,GBF1,MRPS2,HSD17B8,RTN3,CHMP1A,ATL3,SNRPE,ATPAF2,SSBP1,TFAM,WDR1,SPTBN2,ATPAF1,RPS19,NDUFA6,B2M
GO:0071702	Organic substance transport	41	1957	0.24	0.28	0.0413	9606.ENSP00000221566,9606.ENSP00000222812,9606.ENSP00000229340,9606.ENSP00000231498,9606.ENSP00000245544,9606.ENSP00000260665,9606.ENSP00000261600,9606.ENSP00000262225,9606.ENSP00000262640,9606.ENSP00000262982,9606.ENSP00000263672,9606.ENSP00000263847,9606.ENSP00000264710,9606.ENSP00000265062,9606.ENSP00000265388,9606.ENSP00000267884,9606.ENSP00000270502,9606.ENSP00000284320,9606.ENSP00000295079,…	SGTA,STX1A,RAB35,NUP155,NUP85,LRPPRC,THOC1,TMED2,VAMP7,CSE1L,SPCS2,OSBP,RAB10,RAB7A,TNPO3,SRP14,TIMM29,TOMM70,MAIP1,RFT1,RAB6A,CHMP6,THOC6,TOMM20,GBF1,STXBP3,PMPCA,SRSF3,LMAN2L,SLC3A2,APOO,TIMM17B,CHMP1A,TST,SEC61G,THOC5,SSR3,ACSL1,SLC16A1,SLC25A14,PPT1
GO:0044085	Cellular component biogenesis	52	2702	0.2	0.27	0.0451	9606.ENSP00000016171,9606.ENSP00000168216,9606.ENSP00000218089,9606.ENSP00000222812,9606.ENSP00000244520,9606.ENSP00000245544,9606.ENSP00000249071,9606.ENSP00000252999,9606.ENSP00000254605,9606.ENSP00000255390,9606.ENSP00000258975,9606.ENSP00000259037,9606.ENSP00000259335,9606.ENSP00000261407,9606.ENSP00000262225,9606.ENSP00000263205,9606.ENSP00000265062,9606.ENSP00000267163,9606.ENSP00000268668,…	COX15,HSD17B10,STAG2,STX1A,SNRPC,NUP85,RAC2,LAMA5,RRP8,SCO1,TACO1,NDUFB5,ECPAS,LPCAT3,TMED2,MED15,RAB7A,RB1,NDUFB10,NDUFB9,MED27,PELP1,ISCU,ACAD9,MRPS11,CHMP6,YME1L1,EZH2,UTP4,YBEY,RHOG,TBCD,MT-CO3,GNPAT,NDUFS2,S100A10,GBF1,MRPS2,HSD17B8,RTN3,CHMP1A,ATL3,SNRPE,ATPAF2,SSBP1,TFAM,WDR1,SPTBN2,ATPAF1,RPS19,NDUFA6,B2M
GO:0071840	Cellular component organization or biogenesis	93	5639	0.14	0.26	0.0384	9606.ENSP00000016171,9606.ENSP00000168216,9606.ENSP00000218089,9606.ENSP00000221566,9606.ENSP00000222812,9606.ENSP00000229340,9606.ENSP00000231498,9606.ENSP00000244520,9606.ENSP00000245544,9606.ENSP00000249071,9606.ENSP00000252999,9606.ENSP00000254605,9606.ENSP00000255390,9606.ENSP00000258975,9606.ENSP00000259037,9606.ENSP00000259335,9606.ENSP00000261407,9606.ENSP00000262225,9606.ENSP00000262375,…	COX15,HSD17B10,STAG2,SGTA,STX1A,RAB35,NUP155,SNRPC,NUP85,RAC2,LAMA5,RRP8,SCO1,TACO1,NDUFB5,ECPAS,LPCAT3,TMED2,DNAJA3,SRCAP,VAMP7,GAB1,MED15,OSBP,TOP2B,RAB10,RAB7A,RB1,NDUFB10,TIMM29,ARMC1,NDUFB9,TOMM70,MED27,ACOX1,MAIP1,RFT1,PELP1,GAA,YEATS2,ISCU,RAB6A,ACAD9,MRPS11,CHMP6,YME1L1,EZH2,TOP3A,UTP4,YBEY,BSG,RHOG,TBCD,MT-CO3,TOMM20,GNPAT,NDUFS2,F11R,S100A10,THEM4,GBF1,GPC4,PMPCA,MRPS2,GHITM,HMGCL,HSD17…
GO:0016043	Cellular component organization	90	5436	0.14	0.26	0.0436	9606.ENSP00000016171,9606.ENSP00000168216,9606.ENSP00000218089,9606.ENSP00000221566,9606.ENSP00000222812,9606.ENSP00000229340,9606.ENSP00000231498,9606.ENSP00000244520,9606.ENSP00000245544,9606.ENSP00000249071,9606.ENSP00000252999,9606.ENSP00000254605,9606.ENSP00000255390,9606.ENSP00000258975,9606.ENSP00000259037,9606.ENSP00000259335,9606.ENSP00000261407,9606.ENSP00000262225,9606.ENSP00000262375,…	COX15,HSD17B10,STAG2,SGTA,STX1A,RAB35,NUP155,SNRPC,NUP85,RAC2,LAMA5,RRP8,SCO1,TACO1,NDUFB5,ECPAS,LPCAT3,TMED2,DNAJA3,SRCAP,VAMP7,GAB1,MED15,OSBP,TOP2B,RAB10,RAB7A,RB1,NDUFB10,TIMM29,ARMC1,NDUFB9,TOMM70,MED27,ACOX1,MAIP1,RFT1,GAA,YEATS2,ISCU,RAB6A,ACAD9,MRPS11,CHMP6,YME1L1,EZH2,TOP3A,BSG,RHOG,TBCD,MT-CO3,TOMM20,GNPAT,NDUFS2,F11R,S100A10,THEM4,GBF1,GPC4,PMPCA,MRPS2,GHITM,HMGCL,HSD17B8,LMAN2L,RTN3,L…
