# Supplementary material for: Proximity-labeling proteomics reveals remodeled interactomes and altered localization of pathogenic SHP2 variants
Source: EMBO Rep. 2025 Dec 22;27(3):793–826. doi: 10.1038/s44319-025-00674-4 (PMC12894930; doi:10.1038/s44319-025-00674-4)
Supplement: Supplementary file 10 — Source data Fig. 3 [file 44319_2025_674_MOESM10_ESM.zip › Figure 3/D/SHP2 +EGF core interactome.xlsx]

## Sheet: +EGF core interactome
Gene Name	Protein Description	Protein Name	UniProtID	GO-BP	GO-CC	GO-MF
EEF1E1	Eukaryotic translation elongation factor 1 epsilon-1	MCA3_HUMAN	O43324	translation,negative regulation of cell proliferation,positive regulation of apoptotic process,positive regulation of DNA damage response, signal transduction by p53 class mediator,cellular response to leukemia inhibitory factor,positive regulation of cellular senescence,positive regulation of apoptotic signaling pathway	nucleus,nucleoplasm,nucleolus,cytoplasm,cytosol,aminoacyl-tRNA synthetase multienzyme complex	protein binding
SRM	Spermidine synthase	SPEE_HUMAN	P19623	polyamine metabolic process,spermidine biosynthetic process,cellular response to leukemia inhibitory factor,polyamine biosynthetic process	cytosol	spermidine synthase activity,protein binding,identical protein binding,protein homodimerization activity
MCCC2	Methylcrotonoyl-CoA carboxylase beta chain, mitochondrial""	MCCB_HUMAN	Q9HCC0	leucine catabolic process,coenzyme A metabolic process	3-methylcrotonyl-CoA carboxylase complex, mitochondrial,mitochondrion,mitochondrial matrix,cytosol,methylcrotonoyl-CoA carboxylase complex	methylcrotonoyl-CoA carboxylase activity,protein binding,ATP binding
NUP107	Nuclear pore complex protein Nup107	NU107_HUMAN	P57740	mRNA export from nucleus,female gonad development,nuclear pore complex assembly,nephron development,protein import into nucleus,posttranscriptional tethering of RNA polymerase II gene DNA at nuclear periphery,regulation of transcription, DNA-templated	kinetochore,nuclear envelope,cytosol,membrane,nuclear membrane,nuclear periphery,nuclear pore,nuclear pore outer ring	protein binding,structural constituent of nuclear pore
TUFM	Elongation factor Tu, mitochondrial""	EFTU_HUMAN	P49411	translational elongation,response to ethanol,mitochondrial translational elongation	mitochondrion,membrane,mitochondrial nucleoid,synapse,extracellular exosome	RNA binding,translation elongation factor activity,GTPase activity,protein binding,GTP binding
SRSF3	Serine/arginine-rich splicing factor 3	SRSF3_HUMAN	P84103	mRNA export from nucleus,regulation of mRNA splicing, via spliceosome,cellular response to leukemia inhibitory factor,mRNA splicing, via spliceosome	nucleoplasm,cytoplasm,nuclear speck	RNA binding,protein binding,phospholipase binding
MAZ	Myc-associated zinc finger protein	MAZ_HUMAN	P56270	negative regulation of transcription from RNA polymerase II promoter,transcription initiation from RNA polymerase II promoter,termination of RNA polymerase II transcription,positive regulation of cell proliferation,positive regulation of gene expression,positive regulation of phosphatidylinositol 3-kinase signaling,positive regulation of cell migration,positive regulation of transcription, DNA-te…	nucleus	RNA polymerase II core promoter proximal region sequence-specific DNA binding,RNA polymerase II transcription factor activity, sequence-specific DNA binding,RNA binding,protein binding,metal ion binding,transcription factor activity, sequence-specific DNA binding
NUP155	Nuclear pore complex protein Nup155	NU155_HUMAN	O75694	nuclear envelope organization,mRNA export from nucleus,atrial cardiac muscle cell action potential,protein import into nucleus,protein targeting to nuclear inner membrane,transcription-dependent tethering of RNA polymerase II gene DNA at nuclear periphery,RNA export from nucleus	nuclear envelope,cytosol,membrane,nuclear membrane,nuclear pore inner ring	protein binding,structural constituent of nuclear pore
SLC25A13	Calcium-binding mitochondrial carrier protein Aralar2	CMC2_HUMAN	Q9UJS0	gluconeogenesis,ATP biosynthetic process,mitochondrial transport,aspartate family amino acid metabolic process,aspartate transport,L-glutamate transport,malate-aspartate shuttle,cellular respiration,response to calcium ion,L-aspartate transport,transport	mitochondrion,mitochondrial inner membrane,integral component of plasma membrane	L-glutamate transmembrane transporter activity,calcium ion binding,acidic amino acid transmembrane transporter activity,L-aspartate transmembrane transporter activity,identical protein binding,transmembrane transporter activity
ACACA	Acetyl-CoA carboxylase 1	ACACA_HUMAN	Q13085	tissue homeostasis,acetyl-CoA metabolic process,fatty acid biosynthetic process,protein metabolic process,fatty-acyl-CoA biosynthetic process,protein homotetramerization,lipid homeostasis,cellular response to prostaglandin E stimulus,malonyl-CoA biosynthetic process	fibrillar center,cytosol,actin cytoskeleton	acetyl-CoA carboxylase activity,protein binding,ATP binding,identical protein binding,metal ion binding
COG8	Conserved oligomeric Golgi complex subunit 8	COG8_HUMAN	Q96MW5	retrograde transport, vesicle recycling within Golgi,Golgi organization,protein transport,glycosylation,intra-Golgi vesicle-mediated transport	Golgi membrane,Golgi apparatus,membrane,trans-Golgi network membrane,Golgi transport complex	protein binding
SERPINH1	Serpin H1	SERPH_HUMAN	P50454	chondrocyte development involved in endochondral bone morphogenesis,response to unfolded protein,collagen biosynthetic process,protein maturation,negative regulation of endopeptidase activity,collagen fibril organization	Requires Ontology,extracellular space,endoplasmic reticulum,endoplasmic reticulum lumen,endoplasmic reticulum-Golgi intermediate compartment,membrane raft	RNA binding,protein binding,collagen binding,unfolded protein binding,serine-type endopeptidase inhibitor activity
GTF3C4	General transcription factor 3C polypeptide 4	TF3C4_HUMAN	Q9UKN8	transcription from RNA polymerase III promoter,transcription initiation from RNA polymerase III promoter,histone acetylation,5S class rRNA transcription from RNA polymerase III type 1 promoter,tRNA transcription from RNA polymerase III promoter,regulation of catalytic activity	nucleoplasm,mitochondrion,transcription factor TFIIIC complex	DNA binding,histone acetyltransferase activity,protein binding,enzyme activator activity
GLE1	Nucleoporin GLE1	GLE1_HUMAN	Q53GS7	protein transport,poly(A)+ mRNA export from nucleus,regulation of translational initiation,mRNA export from nucleus,regulation of translational termination	extracellular space,nuclear envelope,nucleolus,cytosol,membrane,nuclear membrane,centrosome,centriole,ciliary basal body,cytoplasm,nuclear pore cytoplasmic filaments	protein binding,identical protein binding,translation initiation factor binding,inositol hexakisphosphate binding,phospholipid binding
MATR3	Matrin-3	A0A0R4J2E8_HUMAN;A8MXP9_HUMAN;MATR3_HUMAN	A0A0R4J2E8;A8MXP9;P43243	heart valve development,ventricular septum development,activation of innate immune response,posttranscriptional regulation of gene expression,innate immune response	nuclear inner membrane,membrane,nuclear matrix,nucleus	RNA binding,structural molecule activity,protein binding,zinc ion binding,miRNA binding,identical protein binding
SLC16A1	Monocarboxylate transporter 1	MOT1_HUMAN	P53985	lipid metabolic process,centrosome cycle,monocarboxylic acid transport,mevalonate transport,response to food,plasma membrane lactate transport,glucose homeostasis,regulation of insulin secretion,behavioral response to nutrient,cellular response to organic cyclic compound,Requires Ontology,carboxylic acid transmembrane transport	centrosome,plasma membrane,integral component of plasma membrane,membrane,basolateral plasma membrane,apical plasma membrane,cell junction,intracellular membrane-bounded organelle,synapse,extracellular exosome,basal plasma membrane,lateral plasma membrane,integral component of membrane	protein binding,monocarboxylic acid transmembrane transporter activity,lactate transmembrane transporter activity,mevalonate transmembrane transporter activity,symporter activity,identical protein binding,carboxylic acid transmembrane transporter activity,organic cyclic compound binding
ARL8B	ADP-ribosylation factor-like protein 8B	ARL8B_HUMAN	Q9NVJ2	plasma membrane repair,antigen processing and presentation of polysaccharide antigen via MHC class II,antigen processing and presentation following phagocytosis,cell cycle,chromosome segregation,anterograde axonal transport,protein transport,endosomal transport,lysosome localization,natural killer cell mediated cytotoxicity,viral exocytosis,cell division,Requires Ontology,endosome to lysosome tra…	lysosomal membrane,cytoplasm,lysosome,cytosol,membrane,midbody,late endosome membrane,synapse,spindle midzone,extracellular exosome,cytolytic granule membrane,axon cytoplasm	GTPase activity,obsolete small monomeric GTPase activity,protein binding,GTP binding,GDP binding,alpha-tubulin binding,beta-tubulin binding
RPS17	40S ribosomal protein S17	RS17_HUMAN	P08708	cytoplasmic translation,rRNA processing,translation,translational initiation,erythrocyte homeostasis,ribosomal small subunit biogenesis	nucleoplasm,cytosol,ribosome,focal adhesion,membrane,cytosolic ribosome,cytosolic small ribosomal subunit	RNA binding,structural constituent of ribosome
TECR	Very-long-chain enoyl-CoA reductase	TECR_HUMAN	Q9NZ01	sphingolipid metabolic process,fatty acid elongation,long-chain fatty-acyl-CoA biosynthetic process,very long-chain fatty acid biosynthetic process	nucleus,endoplasmic reticulum,endoplasmic reticulum membrane,integral component of endoplasmic reticulum membrane	protein binding,very-long-chain-acyl-CoA dehydrogenase activity,Requires Ontology,oxidoreductase activity
MPZL1	Myelin protein zero-like protein 1	MPZL1_HUMAN	O95297	transmembrane receptor protein tyrosine kinase signaling pathway,cell-cell signaling	integral component of plasma membrane,focal adhesion,cell surface,plasma membrane	structural molecule activity,protein binding
USP9Y	Probable ubiquitin carboxyl-terminal hydrolase FAF-Y	USP9Y_HUMAN	O00507	ubiquitin-dependent protein catabolic process,transforming growth factor beta receptor signaling pathway,spermatogenesis,protein deubiquitination,BMP signaling pathway,cell migration	cytoplasm,nucleus,cytosol	cysteine-type peptidase activity,co-SMAD binding,cysteine-type endopeptidase activity,thiol-dependent ubiquitin-specific protease activity
RFC2	Replication factor C subunit 2	RFC2_HUMAN	P35250	DNA duplex unwinding,positive regulation of DNA-directed DNA polymerase activity,DNA-dependent DNA replication,DNA repair	nucleoplasm,DNA replication factor C complex,Ctf18 RFC-like complex,nucleus	DNA clamp loader activity,single-stranded DNA-dependent ATP-dependent DNA helicase activity,DNA binding,protein binding,ATP binding,ATPase activity,enzyme binding
ETFB	Electron transfer flavoprotein subunit beta	ETFB_HUMAN	P38117	cellular amino acid catabolic process,respiratory electron transport chain,fatty acid beta-oxidation using acyl-CoA dehydrogenase	mitochondrion,mitochondrial matrix,electron transfer flavoprotein complex	protein binding,electron carrier activity
DHX29	ATP-dependent RNA helicase DHX29	A0A087WYN9_HUMAN;DHX29_HUMAN	A0A087WYN9;Q7Z478	formation of translation preinitiation complex,ribosome assembly,positive regulation of translational initiation	eukaryotic 43S preinitiation complex,cytosolic small ribosomal subunit,intracellular	RNA binding,RNA helicase activity,translation initiation factor activity,ATP binding,translation activator activity,ATPase activity,nucleoside-triphosphatase activity,ribosomal small subunit binding,cadherin binding
EBNA1BP2	EBNA1 binding protein 2, isoform CRA_d;Probable rRNA-processing protein EBP2""	H7C2Q8_HUMAN;EBP2_HUMAN	H7C2Q8;Q99848	ribosomal large subunit biogenesis,rRNA processing	chromosome,nucleolus,preribosome, large subunit precursor,nuclear periphery	RNA binding,protein binding
CD3EAP	DNA-directed RNA polymerase I subunit RPA34	RPA34_HUMAN	O15446	transcription from RNA polymerase I promoter,transmembrane receptor protein tyrosine kinase signaling pathway,rRNA transcription	fibrillar center,nucleoplasm,chromosome,nucleolus,mitochondrion,cytosol,RNA polymerase I transcription factor complex,DNA-directed RNA polymerase I complex	RNA binding,DNA-directed RNA polymerase activity
TACO1	Translational activator of cytochrome c oxidase 1	TACO1_HUMAN	Q9BSH4	mitochondrial respiratory chain complex IV assembly,motor learning,regulation of mitochondrial translation,regulation of cytochrome-c oxidase activity	mitochondrion	mRNA binding,protein binding,rRNA binding,mitochondrial ribosome binding
DPM1	Dolichol-phosphate mannosyltransferase subunit 1	DPM1_HUMAN;Q5QPK2_HUMAN	O60762;Q5QPK2	GPI anchor biosynthetic process,dolichol metabolic process,GDP-mannose metabolic process,protein mannosylation,protein O-linked mannosylation	nucleus,endoplasmic reticulum,endoplasmic reticulum membrane,membrane,dolichol-phosphate-mannose synthase complex	dolichyl-phosphate-mannose-protein mannosyltransferase activity,dolichyl-phosphate beta-D-mannosyltransferase activity,protein binding,mannose binding,alcohol binding
SAMHD1	Deoxynucleoside triphosphate triphosphohydrolase SAMHD1	SAMH1_HUMAN	Q9Y3Z3	double-strand break repair via homologous recombination,dGTP catabolic process,immune response,cellular response to DNA damage stimulus,deoxyribonucleotide catabolic process,somatic hypermutation of immunoglobulin genes,innate immune response,regulation of innate immune response,dATP catabolic process,protein homotetramerization,defense response to virus,negative regulation of type I interferon-m…	nucleus,nucleoplasm,plasma membrane,site of double-strand break,tetraspanin-enriched microdomain	ribonuclease activity,nucleic acid binding,single-stranded DNA binding,RNA binding,protein binding,GTP binding,zinc ion binding,dGTPase activity,triphosphoric monoester hydrolase activity,dGTP binding,identical protein binding,Requires Ontology
DAZAP1	DAZ-associated protein 1	K7EK33_HUMAN;K7EQ55_HUMAN;DAZP1_HUMAN	K7EK33;K7EQ55;Q96EP5	maternal placenta development,cell proliferation,cell differentiation,spermatogenesis,positive regulation of mRNA splicing, via spliceosome	nucleoplasm,cytosol,macromolecular complex,ribonucleoprotein complex	RNA binding,protein binding,poly(U) RNA binding,poly(G) binding,RNA stem-loop binding,mRNA 3'-UTR binding
SEC61A1	Protein transport protein Sec61 subunit alpha isoform 1	B4DR61_HUMAN;S61A1_HUMAN	B4DR61;P61619	SRP-dependent cotranslational protein targeting to membrane,posttranslational protein targeting to membrane,endoplasmic reticulum organization,cotranslational protein targeting to membrane,posttranslational protein targeting to membrane, translocation,pronephric nephron development,protein targeting to ER,protein insertion into ER membrane,calcium ion transmembrane transport,SRP-dependent cotrans…	endoplasmic reticulum membrane,membrane,integral component of endoplasmic reticulum membrane,Sec61 translocon complex	calcium channel activity,protein binding,ribosome binding,signal sequence binding,protein transmembrane transporter activity
AGK	Acylglycerol kinase, mitochondrial""	AGK_HUMAN	Q53H12	protein import into mitochondrial inner membrane,glycerolipid metabolic process,lipid phosphorylation,sphingolipid metabolic process,phosphorylation,ceramide biosynthetic process	mitochondrion,mitochondrial outer membrane,mitochondrial inner membrane,mitochondrial intermembrane space,cytosol,integral component of mitochondrial inner membrane,mitochondrial membrane,mitochondrial inner membrane protein insertion complex,intracellular membrane-bounded organelle,cytoplasm,membrane	NAD+ kinase activity,diacylglycerol kinase activity,protein binding,ATP binding,acylglycerol kinase activity,Requires Ontology,ceramide kinase activity,lipid kinase activity
CSRP2	Cysteine and glycine-rich protein 2	CSRP2_HUMAN	Q16527	cell differentiation,actin cytoskeleton organization,muscle tissue development,sarcomere organization	nucleus,focal adhesion,Z disc,cytoplasm	molecular_function,protein binding,metal ion binding,structural constituent of muscle,actinin binding
TOMM70	Mitochondrial import receptor subunit TOM70	TOM70_HUMAN	O94826	activation of innate immune response,positive regulation of defense response to virus by host,protein targeting to mitochondrion,protein import into mitochondrial matrix,positive regulation of interferon-beta production,regulation of apoptotic process,protein import into mitochondrial inner membrane,negative regulation of cell growth involved in cardiac muscle cell development,response to thyroxi…	mitochondrion,mitochondrial outer membrane,membrane,integral component of mitochondrial outer membrane,extracellular exosome,mitochondrial outer membrane translocase complex	protein transmembrane transporter activity,protein binding,mitochondrion targeting sequence binding
MTCH2	Mitochondrial carrier homolog 2	MTCH2_HUMAN	Q9Y6C9	protein localization to mitochondrion,regulation of mitochondrial fusion,positive regulation of apoptotic process,lipid homeostasis,positive regulation of stem cell differentiation	nucleus,mitochondrial outer membrane,mitochondrial inner membrane,membrane,integral component of membrane,mitochondrion	protein binding
MACROD1	O-acetyl-ADP-ribose deacetylase MACROD1	MACD1_HUMAN	Q9BQ69	cellular response to DNA damage stimulus,purine nucleoside metabolic process,protein de-ADP-ribosylation,Requires Ontology	nucleus,nucleoplasm	protein binding,hydrolase activity, acting on glycosyl bonds,deacetylase activity,Requires Ontology
HSD17B12	Very-long-chain 3-oxoacyl-CoA reductase	DHB12_HUMAN	Q53GQ0	fatty acid biosynthetic process,estrogen biosynthetic process,positive regulation of cell-substrate adhesion,extracellular matrix organization,long-chain fatty-acyl-CoA biosynthetic process	endoplasmic reticulum membrane,integral component of membrane,extracellular matrix,fatty acid elongase complex,endoplasmic reticulum	fibronectin binding,protein binding,collagen binding,heparin binding,long-chain-3-hydroxyacyl-CoA dehydrogenase activity,17-beta-hydroxysteroid dehydrogenase (NAD+) activity,long-chain-fatty-acyl-CoA reductase activity,17-beta-hydroxysteroid dehydrogenase (NADP+) activity,3-oxo-arachidoyl-CoA reductase activity,3-oxo-behenoyl-CoA reductase activity,3-oxo-lignoceroyl-CoA reductase activity,Require…
RPL38	60S ribosomal protein L38	RL38_HUMAN	P63173	skeletal system development,ossification,cytoplasmic translation,translation,regulation of translation,sensory perception of sound,90S preribosome assembly,middle ear morphogenesis,axial mesoderm development,ribonucleoprotein complex assembly	postsynaptic density,cytosol,focal adhesion,cytosolic large ribosomal subunit,cytosolic ribosome,eukaryotic 80S initiation complex,polysomal ribosome	RNA binding,structural constituent of ribosome,protein binding
DIS3	Exosome complex exonuclease RRP44	RRP44_HUMAN	Q9Y2L1	rRNA processing,RNA processing,RNA catabolic process,rRNA catabolic process,exonucleolytic nuclear-transcribed mRNA catabolic process involved in deadenylation-dependent decay,regulation of catalytic activity,CUT catabolic process,RNA phosphodiester bond hydrolysis, exonucleolytic	nucleolus,nucleus,nucleoplasm,cytosol,membrane,nuclear exosome (RNase complex),exosome (RNase complex),cytoplasmic exosome (RNase complex)	3'-5'-exoribonuclease activity,RNA binding,endonuclease activity,guanyl-nucleotide exchange factor activity,protein binding
POLR1C	DNA-directed RNA polymerases I and III subunit RPAC1	RPAC1_HUMAN	O15160	transcription from RNA polymerase I promoter,transcription from RNA polymerase III promoter	nucleoplasm,cytosol,DNA-directed RNA polymerase III complex,DNA-directed RNA polymerase I complex	DNA binding,protein binding,protein dimerization activity,DNA-directed RNA polymerase activity,RNA polymerase III activity,RNA polymerase I activity
NDUFA1	NADH dehydrogenase [ubiquinone] 1 alpha subcomplex subunit 1	NDUA1_HUMAN	O15239	mitochondrial electron transport, NADH to ubiquinone,mitochondrial respiratory chain complex I assembly	mitochondrion,mitochondrial inner membrane,mitochondrial respiratory chain complex I,mitochondrial membrane	NADH dehydrogenase (ubiquinone) activity
PES1	Pescadillo homolog	B5MCF9_HUMAN;PESC_HUMAN	B5MCF9;O00541	rRNA processing,cell proliferation,maturation of LSU-rRNA from tricistronic rRNA transcript (SSU-rRNA, 5.8S rRNA, LSU-rRNA),maturation of 5.8S rRNA from tricistronic rRNA transcript (SSU-rRNA, 5.8S rRNA, LSU-rRNA),ribosomal large subunit biogenesis,regulation of cell cycle	nucleoplasm,chromosome,nucleolus,cytosol,membrane,preribosome, large subunit precursor,PeBoW complex	RNA binding,protein binding,ribonucleoprotein complex binding
MRPS11	28S ribosomal protein S11, mitochondrial""	RT11_HUMAN	P82912	mitochondrial translation,maturation of SSU-rRNA from tricistronic rRNA transcript (SSU-rRNA, 5.8S rRNA, LSU-rRNA),ribosomal small subunit assembly,translation	mitochondrion,mitochondrial inner membrane,mitochondrial small ribosomal subunit,cytosolic small ribosomal subunit	RNA binding,structural constituent of ribosome,protein binding,mRNA 5'-UTR binding,small ribosomal subunit rRNA binding
RAB18	Ras-related protein Rab-18	RAB18_HUMAN	Q9NP72	lipid particle organization,eye development,small GTPase mediated signal transduction,brain development,endoplasmic reticulum tubular network organization,intracellular protein transport	endoplasmic reticulum membrane,lipid particle,cytosol,plasma membrane,apical plasma membrane,secretory granule membrane,endoplasmic reticulum tubular network,Golgi apparatus,endomembrane system	GTPase activity,protein binding,GTP binding,GDP binding
HACD3	Very-long-chain (3R)-3-hydroxyacyl-CoA dehydratase 3	HACD3_HUMAN	Q9P035	I-kappaB kinase/NF-kappaB signaling,JNK cascade,small GTPase mediated signal transduction,Rho protein signal transduction,Rac protein signal transduction,fatty acid elongation,very long-chain fatty acid biosynthetic process,positive regulation of viral genome replication,positive regulation by virus of viral protein levels in host cell,regulation of catalytic activity,sphingolipid biosynthetic pr…	endoplasmic reticulum,focal adhesion,nuclear membrane,integral component of endoplasmic reticulum membrane	GTPase activator activity,protein binding,3-hydroxyacyl-CoA dehydratase activity,enzyme binding,Requires Ontology,3-hydroxy-behenoyl-CoA dehydratase activity,3-hydroxy-lignoceroyl-CoA dehydratase activity
CSTF3	Cleavage stimulation factor subunit 3	CSTF3_HUMAN	Q12996	mRNA polyadenylation,mRNA cleavage,RNA 3'-end processing	nucleoplasm,nucleus	RNA binding,protein binding,mRNA binding
COMT	Catechol O-methyltransferase	COMT_HUMAN	P21964	lipid metabolic process,cellular response to phosphate starvation,methylation,neurotransmitter catabolic process,dopamine catabolic process,catecholamine catabolic process,dopamine metabolic process,developmental process	cytosol,plasma membrane,membrane,integral component of membrane,intracellular membrane-bounded organelle,extracellular exosome,dendrite,axon	magnesium ion binding,protein binding,methyltransferase activity,catechol O-methyltransferase activity,Requires Ontology,O-methyltransferase activity
ATAD3B	ATPase family AAA domain-containing protein 3B	ATD3B_HUMAN	Q5T9A4	mitochondrion organization	mitochondrion,mitochondrial inner membrane,plasma membrane,secretory granule membrane,ficolin-1-rich granule membrane	ATP binding,ATPase activity
TMEM43	Transmembrane protein 43	TMM43_HUMAN	Q9BTV4	nuclear membrane organization	endoplasmic reticulum lumen,Golgi apparatus,integral component of nuclear inner membrane	protein binding,identical protein binding,protein self-association
HADH	Hydroxyacyl-coenzyme A dehydrogenase, mitochondrial""	HCDH_HUMAN	Q16836	fatty acid beta-oxidation,response to xenobiotic stimulus,response to activity,response to insulin,negative regulation of insulin secretion,regulation of insulin secretion,Requires Ontology	nucleoplasm,cytoplasm,mitochondrion,mitochondrial matrix	3-hydroxyacyl-CoA dehydrogenase activity,transferase activity,identical protein binding,NAD+ binding
RPS5	40S ribosomal protein S5 (Fragment);40S ribosomal protein S5	M0R0F0_HUMAN;RS5_HUMAN	M0R0F0;P46782	cytoplasmic translation,translation,translational initiation,regulation of translational fidelity,ribosomal small subunit assembly	nucleoplasm,cytosol,focal adhesion,membrane,cytosolic ribosome,extracellular exosome,cytosolic small ribosomal subunit,ribonucleoprotein complex,ribosome	RNA binding,mRNA binding,structural constituent of ribosome,protein binding,rRNA binding
COA3	Cytochrome c oxidase assembly factor 3 homolog, mitochondrial""	COA3_HUMAN	Q9Y2R0	mitochondrial respiratory chain complex IV assembly,positive regulation of mitochondrial translation	mitochondrion,integral component of mitochondrial inner membrane	protein binding
HELZ2	Helicase with zinc finger domain 2	HELZ2_HUMAN	Q9BYK8	positive regulation of transcription from RNA polymerase II promoter,RNA phosphodiester bond hydrolysis,nuclear-transcribed mRNA catabolic process, nonsense-mediated decay	nucleoplasm,membrane,cytoplasm	DNA binding,RNA binding,ribonuclease activity,protein binding,ATP binding,ligand-dependent nuclear receptor transcription coactivator activity,metal ion binding,RNA helicase activity
YBEY	Putative ribonuclease	YBEY_HUMAN	P58557	rRNA processing,proteolysis,RNA phosphodiester bond hydrolysis, endonucleolytic	nucleus	metalloendopeptidase activity,endoribonuclease activity,metal ion binding
IPO5	Importin-5	IPO5_HUMAN	O00410	NLS-bearing protein import into nucleus,ribosomal protein import into nucleus,positive regulation of protein import into nucleus,negative regulation of cyclin-dependent protein serine/threonine kinase activity,cellular response to amino acid stimulus,protein import into nucleus	nucleus,nucleolus,cytoplasm,membrane,nuclear pore	RNA binding,GTPase inhibitor activity,protein binding,small GTPase binding,nuclear import signal receptor activity,nuclear localization sequence binding
RER1	Protein RER1	RER1_HUMAN	O15258	retrograde vesicle-mediated transport, Golgi to ER,skeletal muscle acetylcholine-gated channel clustering,positive regulation of protein localization to plasma membrane,protein retention in ER lumen	endoplasmic reticulum,endoplasmic reticulum-Golgi intermediate compartment,Golgi apparatus,plasma membrane,cell surface,integral component of Golgi membrane	molecular_function,protein binding,acetylcholine receptor binding
POLR1A	DNA-directed RNA polymerase I subunit RPA1	RPA1_HUMAN	O95602	transcription from RNA polymerase I promoter,negative regulation of protein localization to nucleolus	nucleoplasm,chromosome,DNA-directed RNA polymerase I complex	RNA polymerase I activity,DNA binding,chromatin binding,protein binding,zinc ion binding,DNA-directed RNA polymerase activity
MRPL53	39S ribosomal protein L53, mitochondrial""	RM53_HUMAN	Q96EL3		mitochondrion,mitochondrial inner membrane,mitochondrial large ribosomal subunit	protein binding
SEC24C	Protein transport protein Sec24C	SC24C_HUMAN	P53992	in utero embryonic development,intracellular protein transport,ER to Golgi vesicle-mediated transport,cargo loading into COPII-coated vesicle	endoplasmic reticulum membrane,cytosol,ER to Golgi transport vesicle membrane,COPII vesicle coat,endoplasmic reticulum exit site	SNARE binding,protein binding,zinc ion binding
TIMM50	Mitochondrial import inner membrane translocase subunit TIM50	TIM50_HUMAN	Q3ZCQ8	release of cytochrome c from mitochondria,protein dephosphorylation,mitochondrial membrane organization,peptidyl-tyrosine dephosphorylation,protein import into mitochondrial matrix	nucleoplasm,mitochondrion,mitochondrial inner membrane,integral component of membrane,nuclear speck,mitochondrial inner membrane presequence translocase complex	RNA binding,phosphoprotein phosphatase activity,protein serine/threonine phosphatase activity,protein tyrosine phosphatase activity,interleukin-2 receptor binding,protein binding,ribonucleoprotein complex binding
PFKL	ATP-dependent 6-phosphofructokinase, liver type""	PFKAL_HUMAN	P17858	fructose 6-phosphate metabolic process,glycolytic process,response to glucose,fructose 1,6-bisphosphate metabolic process,negative regulation of insulin secretion,canonical glycolysis	extracellular region,cytosol,membrane,secretory granule lumen,extracellular exosome,ficolin-1-rich granule lumen,6-phosphofructokinase complex	6-phosphofructokinase activity,protein binding,ATP binding,kinase binding,identical protein binding,metal ion binding,fructose binding,fructose-6-phosphate binding,monosaccharide binding,AMP binding
PARS2	Probable proline--tRNA ligase, mitochondrial""	SYPM_HUMAN	Q7L3T8	prolyl-tRNA aminoacylation	mitochondrial matrix,mitochondrion	ATP binding,proline-tRNA ligase activity
ECH1	Delta(3,5)-Delta(2,4)-dienoyl-CoA isomerase, mitochondrial""	ECH1_HUMAN	Q13011	fatty acid beta-oxidation	peroxisome,peroxisomal matrix,cytosol,membrane,extracellular exosome,mitochondrion	protein binding,delta3,5-delta2,4-dienoyl-CoA isomerase activity
MAGT1	Magnesium transporter protein 1	A0A087WU53_HUMAN;MAGT1_HUMAN	A0A087WU53;Q9H0U3	protein N-linked glycosylation,magnesium ion transport,protein N-linked glycosylation via asparagine,cognition,transmembrane transport,magnesium ion transmembrane transport	endoplasmic reticulum,plasma membrane,integral component of plasma membrane,oligosaccharyltransferase complex,membrane,azurophil granule membrane	magnesium ion transmembrane transporter activity
CYC1	Cytochrome c1, heme protein, mitochondrial""	CY1_HUMAN	P08574	response to glucagon,hydrogen ion transmembrane transport,mitochondrial electron transport, ubiquinol to cytochrome c	nucleus,mitochondrion,mitochondrial inner membrane,mitochondrial respiratory chain complex III,membrane	protein binding,ubiquinol-cytochrome-c reductase activity,heme binding,metal ion binding
TCF25	Transcription factor 25	TCF25_HUMAN	Q9BQ70	negative regulation of transcription from RNA polymerase II promoter,heart development	nucleus,RQC complex	DNA binding,transcription corepressor activity,protein binding
USP39	U4/U6.U5 tri-snRNP-associated protein 2	SNUT2_HUMAN	Q53GS9	spliceosomal complex assembly,mRNA splicing, via spliceosome,mRNA processing,cell cycle,RNA splicing,protein deubiquitination,cell division	nucleus,nucleoplasm,spliceosomal complex,U4/U6 x U5 tri-snRNP complex	thiol-dependent ubiquitin-specific protease activity,protein binding,zinc ion binding
MRPS34	28S ribosomal protein S34, mitochondrial;28S ribosomal protein S34, mitochondrial""	C9JJ19_HUMAN;RT34_HUMAN	C9JJ19;P82930	mitochondrial translation	mitochondrion,mitochondrial inner membrane,mitochondrial small ribosomal subunit	structural constituent of ribosome
GNAI1	Guanine nucleotide-binding protein G(i) subunit alpha-1	GNAI1_HUMAN	P63096	cell cycle,G-protein coupled receptor signaling pathway,adenylate cyclase-inhibiting G-protein coupled receptor signaling pathway,response to peptide hormone,regulation of cAMP-mediated signaling,cell division,regulation of mitotic spindle organization,cellular response to forskolin,positive regulation of protein localization to cell cortex,adenylate cyclase-modulating G-protein coupled receptor …	nucleus,cytoplasm,lysosomal membrane,centrosome,plasma membrane,cell cortex,midbody,extracellular exosome,cell cortex region,heterotrimeric G-protein complex	magnesium ion binding,G-protein coupled receptor binding,GTPase activity,protein binding,GTP binding,GDP binding,G-protein beta/gamma-subunit complex binding,G-protein coupled serotonin receptor binding
MRPS7	28S ribosomal protein S7, mitochondrial;28S ribosomal protein S7, mitochondrial""	J3QLS3_HUMAN;RT07_HUMAN	J3QLS3;Q9Y2R9	mitochondrial translation,translation,ribosomal small subunit assembly	mitochondrial inner membrane,mitochondrial small ribosomal subunit,ribosome	RNA binding,structural constituent of ribosome,mRNA binding,rRNA binding
MEPCE	7SK snRNA methylphosphate capping enzyme	MEPCE_HUMAN	Q7L2J0	negative regulation of transcription from RNA polymerase II promoter,RNA methylation,snRNA metabolic process,negative regulation of chromatin binding,snRNA modification,positive regulation of G1/S transition of mitotic cell cycle,positive regulation of protein localization to Cajal body,positive regulation of snRNA transcription from RNA polymerase II promoter	nucleus,Requires Ontology,ribonucleoprotein complex	RNA binding,protein binding,RNA methyltransferase activity,S-adenosylmethionine-dependent methyltransferase activity,7SK snRNA binding,RNA 5'-methyltransferase activity,snRNA binding,O-methyltransferase activity
CDK4	Cyclin-dependent kinase 4	CDK4_HUMAN	P11802	G1/S transition of mitotic cell cycle,protein phosphorylation,signal transduction,positive regulation of cell proliferation,response to xenobiotic stimulus,regulation of gene expression,positive regulation of G2/M transition of mitotic cell cycle,cellular response to insulin stimulus,regulation of multicellular organism growth,regulation of insulin receptor signaling pathway,regulation of lipid b…	chromatin,nucleus,nucleoplasm,nucleolus,cytosol,bicellular tight junction,nuclear membrane,cyclin D1-CDK4 complex,cyclin D2-CDK4 complex,cyclin D3-CDK4 complex,cyclin-dependent protein kinase holoenzyme complex,transcription factor complex,mediator complex	cyclin-dependent protein serine/threonine kinase activity,protein serine/threonine/tyrosine kinase activity,protein binding,ATP binding,cyclin-dependent protein serine/threonine kinase regulator activity,cyclin binding,Requires Ontology,RNA polymerase II carboxy-terminal domain kinase activity
GNAS	Guanine nucleotide-binding protein G(s) subunit alpha isoforms short;Guanine nucleotide-binding protein G(s) subunit alpha isoforms XLas	GNAS2_HUMAN;GNAS1_HUMAN	P63092;Q5JWF2	adenylate cyclase-activating G-protein coupled receptor signaling pathway,regulation of cyclase activity,developmental growth,bone development,platelet aggregation,Requires Ontology,adenylate cyclase-modulating G-protein coupled receptor signaling pathway,adenylate cyclase-activating dopamine receptor signaling pathway,sensory perception of chemical stimulus	cytosol,membrane,apical plasma membrane,extracellular exosome,heterotrimeric G-protein complex	protein binding,GTP binding,adenylate cyclase activator activity,metal ion binding,insulin-like growth factor receptor binding,GTPase activity,ionotropic glutamate receptor binding,beta-2 adrenergic receptor binding,G-protein coupled receptor binding,mu-type opioid receptor binding,corticotropin-releasing hormone receptor 1 binding,D1 dopamine receptor binding,G-protein beta/gamma-subunit complex…
SPC24	Kinetochore protein Spc24	SPC24_HUMAN	Q8NBT2	attachment of spindle microtubules to kinetochore,cell division,chromosome segregation	kinetochore,nucleoplasm,nucleolus,cytosol,Ndc80 complex	protein binding,microtubule binding
CTR9	RNA polymerase-associated protein CTR9 homolog	CTR9_HUMAN	Q6PD62	negative regulation of transcription from RNA polymerase II promoter,endodermal cell fate commitment,inner cell mass cell differentiation,trophectodermal cell differentiation,blastocyst growth,blastocyst hatching,transcription elongation from RNA polymerase II promoter,JAK-STAT cascade,histone monoubiquitination,Wnt signaling pathway,stem cell population maintenance,histone H2B ubiquitination,neg…	nucleoplasm,nuclear speck,euchromatin,Cdc73/Paf1 complex	protein binding,SH2 domain binding,RNA polymerase II core binding
UFL1	E3 UFM1-protein ligase 1	UFL1_HUMAN	O94874	positive regulation of cell proliferation,regulation of proteasomal ubiquitin-dependent protein catabolic process,regulation of protein localization,response to endoplasmic reticulum stress,protein ufmylation,osteoblast differentiation,DNA repair,cellular response to DNA damage stimulus,positive regulation of autophagy,histone modification,erythrocyte differentiation,negative regulation of protei…	nucleus,cytoplasm,endoplasmic reticulum,endoplasmic reticulum membrane,cytosol,membrane,site of double-strand break,neuron projection,macromolecular complex	protein binding,protein kinase binding,UFM1 ligase activity,UFM1 transferase activity
NDUFB10	NADH dehydrogenase [ubiquinone] 1 beta subcomplex subunit 10	NDUBA_HUMAN	O96000	mitochondrial electron transport, NADH to ubiquinone,mitochondrial respiratory chain complex I assembly	mitochondrial inner membrane,mitochondrial respiratory chain complex I	protein binding,NADH dehydrogenase (ubiquinone) activity
POP1	Ribonucleases P/MRP protein subunit POP1	POP1_HUMAN	Q99575	tRNA 5'-leader removal,tRNA catabolic process,tRNA processing,RNA phosphodiester bond hydrolysis, endonucleolytic	extracellular space,nucleoplasm,nucleolus,ribonuclease MRP complex,nucleolar ribonuclease P complex,multimeric ribonuclease P complex	ribonuclease P activity,RNA binding,protein binding,ribonuclease P RNA binding
FAF2	FAS-associated factor 2	FAF2_HUMAN	Q96CS3	lipid particle organization,response to unfolded protein,ER-associated ubiquitin-dependent protein catabolic process,retrograde protein transport, ER to cytosol,negative regulation of catalytic activity	extracellular region,endoplasmic reticulum,lipid particle,azurophil granule lumen,VCP-NPL4-UFD1 AAA ATPase complex	protein binding,ubiquitin protein ligase binding,lipase binding,ubiquitin binding,lipase inhibitor activity
CDC27	Cell division cycle protein 27 homolog	CDC27_HUMAN	P30260	metaphase/anaphase transition of mitotic cell cycle,protein K11-linked ubiquitination,protein ubiquitination,cell division,anaphase-promoting complex-dependent catabolic process,positive regulation of mitotic metaphase/anaphase transition	nucleus,nucleoplasm,anaphase-promoting complex,cytoplasm,centrosome,spindle,cytosol,mitotic spindle	protein binding,protein phosphatase binding
RPTOR	Regulatory-associated protein of mTOR	RPTOR_HUMAN	Q8N122	regulation of cell growth,positive regulation of endothelial cell proliferation,regulation of cell size,response to xenobiotic stimulus,positive regulation of peptidyl-threonine phosphorylation,phosphorylation,positive regulation of cell growth,cellular response to nutrient levels,TOR signaling,positive regulation of TOR signaling,activation of protein kinase activity,positive regulation of pepti…	nucleoplasm,cytoplasm,lysosome,lysosomal membrane,cytosol,cytoplasmic stress granule,dendrite,TORC1 complex,neuronal cell body	RNA polymerase III type 1 promoter sequence-specific DNA binding,RNA polymerase III type 2 promoter sequence-specific DNA binding,RNA polymerase III type 3 promoter sequence-specific DNA binding,TFIIIC-class transcription factor binding,protein binding,protein kinase binding,protein serine/threonine kinase inhibitor activity,protein kinase activator activity,protein binding, bridging,macromolecul…
CARD19	Caspase recruitment domain-containing protein 19	CAR19_HUMAN	Q96LW7	negative regulation of I-kappaB kinase/NF-kappaB signaling	nucleus,mitochondrion,endoplasmic reticulum membrane,cytosol,integral component of membrane,mitochondrial membrane	CARD domain binding
PAIP1	Polyadenylate-binding protein-interacting protein 1	PAIP1_HUMAN	Q9H074	translational initiation,mRNA stabilization,CRD-mediated mRNA stabilization,negative regulation of nuclear-transcribed mRNA catabolic process, deadenylation-dependent decay,positive regulation of cytoplasmic translation,regulation of translational initiation	cytoplasm,cytosol,Requires Ontology	RNA binding,protein binding,translation activator activity
PON2	Paraoxonase 2, isoform CRA_a""	A0A0J9YXF2_HUMAN	A0A0J9YXF2
SLC25A17	Peroxisomal membrane protein PMP34	F6RTR7_HUMAN;PM34_HUMAN	F6RTR7;O43808	fatty acid alpha-oxidation,fatty acid beta-oxidation,ADP transport,ATP transport,fatty acid transport,coenzyme A transmembrane transport,FAD transmembrane transport,NAD transmembrane transport,AMP transport	peroxisome,peroxisomal membrane,integral component of peroxisomal membrane,cytosol,membrane	adenine nucleotide transmembrane transporter activity,ATP transmembrane transporter activity,protein binding,ADP transmembrane transporter activity,coenzyme A transmembrane transporter activity,FAD transmembrane transporter activity,FMN transmembrane transporter activity,chaperone binding,NAD transporter activity,AMP transmembrane transporter activity
NPEPPS	Aminopeptidase;Puromycin-sensitive aminopeptidase	E9PLK3_HUMAN;PSA_HUMAN	E9PLK3;P55786	protein polyubiquitination,cellular response to hypoxia,positive regulation of protein targeting to mitochondrion,proteolysis,peptide catabolic process	nucleus,cytosol,extracellular exosome,cytoplasm	aminopeptidase activity,peptide binding,zinc ion binding,metalloaminopeptidase activity
CDKN2A	Cyclin-dependent kinase inhibitor 2A	CDN2A_HUMAN	P42771	negative regulation of cyclin-dependent protein serine/threonine kinase activity,negative regulation of cell-matrix adhesion,cell cycle,Ras protein signal transduction,negative regulation of cell proliferation,negative regulation of cell growth,negative regulation of NF-kappaB transcription factor activity,positive regulation of smooth muscle cell apoptotic process,negative regulation of phosphor…	nucleus,cytoplasm,cytosol,senescence-associated heterochromatin focus	RNA binding,cyclin-dependent protein serine/threonine kinase inhibitor activity,protein binding,protein kinase binding,NF-kappaB binding
TMTC3	Transmembrane and TPR repeat-containing protein 3	TMTC3_HUMAN	Q6ZXV5	response to endoplasmic reticulum stress,protein O-linked mannosylation,positive regulation of proteasomal protein catabolic process	endoplasmic reticulum,integral component of membrane	mannosyltransferase activity,dolichyl-phosphate-mannose-protein mannosyltransferase activity,protein binding
BSG	Basigin	BASI_HUMAN	P35613	protein localization to plasma membrane,angiogenesis,cell surface receptor signaling pathway,embryo implantation,neutrophil chemotaxis,odontogenesis of dentin-containing tooth,response to peptide hormone,response to mercury ion,decidualization,viral entry into host cell,response to cAMP,dendrite self-avoidance,homophilic cell adhesion via plasma membrane adhesion molecules,axon guidance	Golgi membrane,photoreceptor outer segment,photoreceptor inner segment,acrosomal membrane,mitochondrion,endosome,endoplasmic reticulum membrane,plasma membrane,integral component of plasma membrane,focal adhesion,membrane,basolateral plasma membrane,sarcolemma,melanosome,intracellular membrane-bounded organelle,membrane raft,extracellular exosome,axon	protein binding,virus receptor activity,mannose binding,cadherin binding,protein binding involved in cell-cell adhesion
SACS	Sacsin	SACS_HUMAN	Q9NZJ4	protein folding,negative regulation of inclusion body assembly	nucleus,cytoplasm,mitochondrion,axon,dendrite,cell body fiber	Hsp70 protein binding,chaperone binding,proteasome binding
CUL2	Cullin-2	A0A0A0MTN0_HUMAN;CUL2_HUMAN	A0A0A0MTN0;Q13617	G1/S transition of mitotic cell cycle,protein ubiquitination,intrinsic apoptotic signaling pathway,SCF-dependent proteasomal ubiquitin-dependent protein catabolic process	nucleoplasm,nucleolus,cytosol,VCB complex,Cul2-RING ubiquitin ligase complex,cullin-RING ubiquitin ligase complex,SCF ubiquitin ligase complex	protein binding,ubiquitin protein ligase binding,macromolecular complex binding,protein binding, bridging
LEO1	RNA polymerase-associated protein LEO1	LEO1_HUMAN	Q8WVC0	endodermal cell fate commitment,transcription elongation from RNA polymerase II promoter,mRNA polyadenylation,histone monoubiquitination,Wnt signaling pathway,stem cell population maintenance,positive regulation of mRNA 3'-end processing,histone H2B ubiquitination,negative regulation of myeloid cell differentiation,positive regulation of transcription elongation from RNA polymerase II promoter	fibrillar center,nucleoplasm,centrosome,Cdc73/Paf1 complex,nucleus	protein binding,RNA polymerase II C-terminal domain phosphoserine binding
HACD2	Very-long-chain (3R)-3-hydroxyacyl-CoA dehydratase 2	HACD2_HUMAN	Q6Y1H2	sphingolipid biosynthetic process,fatty acid elongation,long-chain fatty-acyl-CoA biosynthetic process,very long-chain fatty acid biosynthetic process	endoplasmic reticulum,endoplasmic reticulum membrane,integral component of endoplasmic reticulum membrane	protein tyrosine phosphatase activity,protein binding,3-hydroxyacyl-CoA dehydratase activity,enzyme binding,3R-hydroxyacyl-CoA dehydratase activity,Requires Ontology,3-hydroxy-behenoyl-CoA dehydratase activity,3-hydroxy-lignoceroyl-CoA dehydratase activity
CTBP1	C-terminal-binding protein 1	CTBP1_HUMAN	Q13363	negative regulation of transcription from RNA polymerase II promoter,protein phosphorylation,negative regulation of cell proliferation,viral genome replication,positive regulation of histone deacetylation,heterochromatin assembly,negative regulation of histone acetylation,negative regulation of transcription, DNA-templated,white fat cell differentiation,regulation of cell cycle,negative regulatio…	nucleus,nucleoplasm,presynaptic active zone cytoplasmic component,glutamatergic synapse,GABA-ergic synapse,transcriptional repressor complex	transcription corepressor binding,chromatin binding,transcription corepressor activity,protein binding,protein C-terminus binding,oxidoreductase activity, acting on the CH-OH group of donors, NAD or NADP as acceptor,protein domain specific binding,identical protein binding,NAD binding,RNA polymerase II sequence-specific DNA binding transcription factor binding,Requires Ontology
SCD5	Stearoyl-CoA desaturase 5	SCD5_HUMAN	Q86SK9	unsaturated fatty acid biosynthetic process,monounsaturated fatty acid biosynthetic process	endoplasmic reticulum membrane,integral component of membrane	stearoyl-CoA 9-desaturase activity,oxidoreductase activity,iron ion binding
ECM29	Proteasome-associated protein ECM29 homolog	ECM29_HUMAN	Q5VYK3	ER-associated ubiquitin-dependent protein catabolic process,proteasome assembly	trans-Golgi network,nucleus,nucleoplasm,early endosome,late endosome,multivesicular body,endoplasmic reticulum,endoplasmic reticulum-Golgi intermediate compartment,centrosome,membrane,ER to Golgi transport vesicle,endocytic vesicle,cytoplasmic vesicle,proteasome complex,cytoplasm	protein binding,binding, bridging,proteasome binding
NMD3	60S ribosomal export protein NMD3	C9JA08_HUMAN;NMD3_HUMAN	C9JA08;Q96D46	ribosomal large subunit export from nucleus,protein transport,positive regulation of protein binding,positive regulation of RNA biosynthetic process,positive regulation of protein localization to nucleolus	nucleoplasm,nucleolus,cytoplasm,membrane,nucleus	RNA binding,protein binding, bridging,ribosomal large subunit binding
STX16-NPEPL1;STX16	STX16-NPEPL1 readthrough (NMD candidate);Syntaxin-16	H3BU86_HUMAN;STX16_HUMAN	H3BU86;O14662	retrograde transport, endosome to Golgi,Golgi ribbon formation,vesicle docking,vesicle fusion,intracellular protein transport	Golgi membrane,cytoplasm,Golgi apparatus,trans-Golgi network,cytosol,focal adhesion,Golgi cisterna,trans-Golgi network membrane,intracellular membrane-bounded organelle,perinuclear region of cytoplasm,SNARE complex,endomembrane system,integral component of membrane	SNAP receptor activity,protein binding,syntaxin binding,SNARE binding
SSSCA1	Sjoegren syndrome/scleroderma autoantigen 1	SSA27_HUMAN	O60232	mitotic cell cycle,cell division		protein binding
STX18	Syntaxin-18	D6RF48_HUMAN;STX18_HUMAN	D6RF48;Q9P2W9	intracellular protein transport,membrane fusion,endoplasmic reticulum membrane organization,positive regulation of organelle assembly,positive regulation of ER to Golgi vesicle-mediated transport,regulation of Golgi organization,retrograde vesicle-mediated transport, Golgi to ER	Golgi membrane,endoplasmic reticulum,endoplasmic reticulum membrane,integral component of membrane,SNARE complex	SNAP receptor activity,protein binding,protein domain specific binding
BARD1	BRCA1-associated RING domain protein 1	BARD1_HUMAN	Q99728	protein polyubiquitination,tissue homeostasis,cellular response to DNA damage stimulus,protein ubiquitination,negative regulation of mRNA 3'-end processing,regulation of phosphorylation,positive regulation of apoptotic process,negative regulation of apoptotic process,positive regulation of protein catabolic process,negative regulation of protein export from nucleus,regulation of cell cycle,cellul…	nuclear ubiquitin ligase complex,nucleus,nucleoplasm,cytoplasm,nuclear speck,BRCA1-BARD1 complex,cytoplasmic ribonucleoprotein granule,BRCA1-B complex,BRCA1-C complex,ubiquitin ligase complex,BRCA1-A complex	ubiquitin-protein transferase activity,RNA binding,protein binding,kinase binding,protein homodimerization activity,metal ion binding,protein heterodimerization activity
DDX10	RNA helicase;Probable ATP-dependent RNA helicase DDX10	E9PIF2_HUMAN;DDX10_HUMAN	E9PIF2;Q13206	anterior head development,rRNA processing	nucleus	RNA binding,RNA helicase activity,ATP binding,ATPase activity
COPG2	Coatomer subunit gamma-2	COPG2_HUMAN	Q9UBF2	intracellular protein transport,retrograde vesicle-mediated transport, Golgi to ER,intra-Golgi vesicle-mediated transport,organelle transport along microtubule,protein secretion,ER to Golgi vesicle-mediated transport	Golgi membrane,endoplasmic reticulum membrane,cytosol,transport vesicle,growth cone,COPI vesicle coat,endoplasmic reticulum,endoplasmic reticulum-Golgi intermediate compartment	structural molecule activity
DNMBP	Dynamin-binding protein	DNMBP_HUMAN	Q6XZF7	aging,regulation of cell shape,intracellular signal transduction,regulation of catalytic activity,regulation of small GTPase mediated signal transduction	Golgi apparatus,Golgi stack,cytosol,cytoskeleton,cell-cell junction,synapse,presynapse	guanyl-nucleotide exchange factor activity,protein binding
CPVL	Probable serine carboxypeptidase CPVL	CPVL_HUMAN	Q9H3G5	proteolysis	extracellular exosome	serine-type carboxypeptidase activity
FRYL	Protein furry homolog-like	FRYL_HUMAN	O94915	cell morphogenesis,neuron projection development	cell cortex,site of polarized growth	protein binding
COQ8A	Atypical kinase COQ8A, mitochondrial""	COQ8A_HUMAN	Q8NI60	protein phosphorylation,ubiquinone biosynthetic process,phosphorylation	mitochondrion,integral component of membrane,extrinsic component of mitochondrial inner membrane	protein kinase activity,protein binding,ATP binding,kinase activity,ADP binding
PRKACB	cAMP-dependent protein kinase catalytic subunit beta	KAPCB_HUMAN	P22694	neural tube closure,renal water homeostasis,protein phosphorylation,signal transduction,adenylate cyclase-modulating G-protein coupled receptor signaling pathway,high-density lipoprotein particle assembly,regulation of protein processing,negative regulation of smoothened signaling pathway involved in dorsal/ventral neural tube patterning,protein kinase A signaling	nucleoplasm,centrosome,cytosol,plasma membrane,extracellular exosome,ciliary base,cAMP-dependent protein kinase complex,nucleus	magnesium ion binding,protein serine/threonine kinase activity,AMP-activated protein kinase activity,cAMP-dependent protein kinase activity,protein serine/threonine/tyrosine kinase activity,protein binding,ATP binding,ubiquitin protein ligase binding,Requires Ontology
INTS1	Integrator complex subunit 1	INT1_HUMAN	Q8N201	snRNA processing,U2 snRNA 3'-end processing	nucleoplasm,membrane,integral component of membrane,nuclear membrane,integrator complex
NAA30	N-alpha-acetyltransferase 30	NAA30_HUMAN	Q147X3	N-terminal peptidyl-methionine acetylation	nucleus,cytoplasm,cytosol,NatC complex	peptide alpha-N-acetyltransferase activity,protein binding
MRPL3	39S ribosomal protein L3, mitochondrial;39S ribosomal protein L3, mitochondrial (Fragment);39S ribosomal protein L3, mitochondrial""	E7ETU7_HUMAN;H0Y9G6_HUMAN;RM03_HUMAN	E7ETU7;H0Y9G6;P09001	translation	mitochondrion,mitochondrial inner membrane,mitochondrial large ribosomal subunit	RNA binding,structural constituent of ribosome
STK24	Serine/threonine-protein kinase 24	B4DR80_HUMAN	B4DR80
MRPL28	39S ribosomal protein L28, mitochondrial""	RM28_HUMAN	Q13084	translation	mitochondrion,mitochondrial inner membrane,mitochondrial ribosome,cytosol,mitochondrial large ribosomal subunit	RNA binding,structural constituent of ribosome,protein binding
SLC25A14	Brain mitochondrial carrier protein 1	F6SL11_HUMAN;UCP5_HUMAN	F6SL11;O95258	mitochondrial transport,aerobic respiration,oxaloacetate(2-) transmembrane transport,sulfate transmembrane transport,thiosulfate transport,phosphate ion transmembrane transport,oxaloacetate transport,malate transmembrane transport,succinate transmembrane transport,sulfate transport	mitochondrion,mitochondrial inner membrane,integral component of plasma membrane	malate transmembrane transporter activity,antiporter activity,oxaloacetate transmembrane transporter activity,succinate transmembrane transporter activity,sulfate transmembrane transporter activity,thiosulfate transmembrane transporter activity
SGPL1	Sphingosine-1-phosphate lyase 1	SGPL1_HUMAN	O95470	luteinization,vasculogenesis,kidney development,fatty acid metabolic process,ceramide metabolic process,spermatogenesis,androgen metabolic process,estrogen metabolic process,post-embryonic development,fibroblast migration,hemopoiesis,sphingolipid biosynthetic process,sphingolipid catabolic process,Leydig cell differentiation,regulation of multicellular organism growth,platelet-derived growth fact…	endoplasmic reticulum,endoplasmic reticulum membrane,integral component of endoplasmic reticulum membrane	protein binding,sphinganine-1-phosphate aldolase activity,pyridoxal phosphate binding
COPS2	COP9 signalosome complex subunit 2	CSN2_HUMAN	P61201	negative regulation of transcription from RNA polymerase II promoter,protein deneddylation,inner cell mass cell proliferation,transcription from RNA polymerase II promoter,protein phosphorylation,signal transduction,neuron differentiation,skeletal muscle cell differentiation,negative regulation of nucleic acid-templated transcription	nucleus,nucleoplasm,cytoplasm,cytosol,COP9 signalosome	transcription corepressor activity,protein binding
CCDC134	Coiled-coil domain-containing protein 134	CC134_HUMAN	Q9H6E4	angiogenesis,placenta development,ventricular system development,embryonic hemopoiesis,embryonic liver development	extracellular region,nucleus,endoplasmic reticulum,membrane	protein binding
PNPLA6	Neuropathy target esterase	PLPL6_HUMAN	Q8IY17	phosphatidylcholine metabolic process,glycerophospholipid catabolic process	endoplasmic reticulum,endoplasmic reticulum membrane,cytosol,membrane,integral component of membrane	lysophospholipase activity,Requires Ontology
TST	Thiosulfate sulfurtransferase	THTR_HUMAN	Q16762	sulfur amino acid catabolic process,cyanate catabolic process,epithelial cell differentiation,rRNA import into mitochondrion,rRNA transport,transsulfuration	extracellular space,mitochondrion,mitochondrial matrix	thiosulfate sulfurtransferase activity,5S rRNA binding
ERCC3	TFIIH basal transcription factor complex helicase XPB subunit	ERCC3_HUMAN	P19447	nucleotide-excision repair, DNA duplex unwinding,response to hypoxia,DNA topological change,DNA repair,transcription-coupled nucleotide-excision repair,nucleotide-excision repair,transcription elongation from RNA polymerase I promoter,transcription from RNA polymerase II promoter,transcription elongation from RNA polymerase II promoter,apoptotic process,response to oxidative stress,protein locali…	nucleus,nucleoplasm,core TFIIH complex,transcription factor TFIID complex,holo TFIIH complex,transcriptional preinitiation complex,nucleotide-excision repair factor 3 complex	DNA binding,damaged DNA binding,protein binding,ATP binding,protein C-terminus binding,ATPase activity,3'-5' DNA helicase activity,protein N-terminus binding,promoter-specific chromatin binding
MED25	Mediator of RNA polymerase II transcription subunit 25	MED25_HUMAN	Q71SY5	negative regulation of transcription from RNA polymerase II promoter,positive regulation of chromatin binding,positive regulation of transcription from RNA polymerase II promoter,negative regulation of fibroblast proliferation,positive regulation of mediator complex assembly	nucleus,nucleoplasm,core mediator complex,transcription factor complex,mediator complex	transcription coactivator binding,protein binding,retinoic acid receptor binding,retinoid X receptor binding
SPTY2D1	Protein SPT2 homolog	SPT2_HUMAN	Q68D10	nucleosome assembly,regulation of transcription, DNA-templated,regulation of chromatin assembly,histone exchange	nucleoplasm,nucleolus	RNA polymerase I core binding,DNA binding,histone binding
ETFA	Electron transfer flavoprotein subunit alpha, mitochondrial""	ETFA_HUMAN	P13804	cellular amino acid catabolic process,respiratory electron transport chain,fatty acid beta-oxidation using acyl-CoA dehydrogenase	mitochondrion,mitochondrial matrix,electron transfer flavoprotein complex	protein binding,electron carrier activity,oxidoreductase activity,flavin adenine dinucleotide binding
RRP8	Ribosomal RNA-processing protein 8	RRP8_HUMAN	O43159	regulation of G1 to G0 transition,chromatin silencing at rDNA,rRNA processing,positive regulation of histone methylation,positive regulation of histone deacetylation,methylation,cellular response to glucose starvation,negative regulation of cell cycle,negative regulation of transcription, DNA-templated,regulation of transcription by glucose,intrinsic apoptotic signaling pathway by p53 class media…	nucleoplasm,nucleolus,cytosol,plasma membrane,rDNA heterochromatin,eNoSc complex,chromatin silencing complex	RNA binding,protein binding,S-adenosylmethionine-dependent methyltransferase activity,methylated histone binding
NUP58	Nucleoporin p58/p45 (Fragment);Nucleoporin p58/p45 (Fragment);Nucleoporin p58/p45	H7BYF2_HUMAN;Q5JRG1_HUMAN;NUP58_HUMAN	H7BYF2;Q5JRG1;Q9BVL2	protein transport,regulation of protein import into nucleus,mRNA transport	nuclear envelope,nuclear membrane,nuclear pore	protein binding,identical protein binding,macromolecular complex binding,structural constituent of nuclear pore,nuclear localization sequence binding
PDS5B	Sister chromatid cohesion protein PDS5 homolog B	PDS5B_HUMAN	Q9NTI5	regulation of cell proliferation,mitotic sister chromatid cohesion,cell proliferation,negative regulation of cell proliferation,cell division,DNA repair	chromosome, centromeric region,chromatin,nucleus,nucleoplasm,chromosome,cytosol	DNA binding,protein binding
POLE	DNA polymerase epsilon catalytic subunit A	DPOE1_HUMAN	Q07864	G1/S transition of mitotic cell cycle,DNA synthesis involved in DNA repair,DNA replication,DNA-dependent DNA replication,base-excision repair, gap-filling,nucleotide-excision repair, DNA gap filling,embryonic organ development,nucleic acid phosphodiester bond hydrolysis,leading strand elongation,DNA replication proofreading,mitotic cell cycle	nucleus,nucleoplasm,plasma membrane,epsilon DNA polymerase complex	nucleotide binding,DNA binding,chromatin binding,DNA-directed DNA polymerase activity,protein binding,zinc ion binding,4 iron, 4 sulfur cluster binding,single-stranded DNA 3'-5' exodeoxyribonuclease activity
GFM1	Elongation factor G, mitochondrial""	EFGM_HUMAN	Q96RP9	mitochondrial translational elongation	mitochondrial matrix,mitochondrion	RNA binding,translation elongation factor activity,GTPase activity,protein binding,GTP binding
MRPL37	39S ribosomal protein L37, mitochondrial""	RM37_HUMAN	Q9BZE1	translation	mitochondrion,mitochondrial inner membrane,mitochondrial ribosome,mitochondrial large ribosomal subunit	RNA binding,structural constituent of ribosome
STXBP3	Syntaxin-binding protein 3	STXB3_HUMAN	O00186	cellular glucose homeostasis,brain development,protein to membrane docking,insulin secretion,response to insulin,neutrophil degranulation,negative regulation of calcium ion-dependent exocytosis,negative regulation of glucose import,platelet aggregation,cellular response to interferon-gamma,intracellular protein transport,vesicle-mediated transport,vesicle docking involved in exocytosis,neurotrans…	presynapse,cytosol,plasma membrane,basolateral plasma membrane,apical plasma membrane,platelet alpha granule,specific granule,phagocytic vesicle,extracellular exosome,tertiary granule,secretory granule	protein binding,syntaxin binding,macromolecular complex binding,syntaxin-1 binding
DDX47	Probable ATP-dependent RNA helicase DDX47	DDX47_HUMAN	Q9H0S4	rRNA processing,mRNA processing,RNA splicing,extrinsic apoptotic signaling pathway via death domain receptors	nucleoplasm,nucleolus,membrane,nucleus	RNA binding,RNA helicase activity,protein binding,ATP binding,ATPase activity
IQGAP3	Ras GTPase-activating-like protein IQGAP3	IQGA3_HUMAN	Q86VI3	G1/S transition of mitotic cell cycle,positive regulation of protein phosphorylation,Ras protein signal transduction,regulation of cell size,positive regulation of gene expression,negative regulation of gene expression,positive regulation of mammary gland epithelial cell proliferation,regulation of GTPase activity,positive regulation of MAPK cascade,ERK1 and ERK2 cascade,cellular response to orga…	cytosol,cell-cell junction,lateral plasma membrane,cytoplasm	protein binding,calmodulin binding,small GTPase binding,myosin VI light chain binding,actin filament binding,GTPase activator activity
ATP6V1H	V-type proton ATPase subunit H	VATH_HUMAN	Q9UI12	endocytosis,vacuolar acidification,regulation of macroautophagy,regulation of catalytic activity,hydrogen ion transmembrane transport	lysosomal membrane,cytosol,plasma membrane,membrane,extracellular exosome,vacuolar proton-transporting V-type ATPase, V1 domain	ATPase activity,protein binding,enzyme regulator activity,proton-transporting ATPase activity, rotational mechanism
TNPO2	Transportin-2	TNPO2_HUMAN	O14787	protein import into nucleus	nucleus,cytoplasm	protein binding,small GTPase binding,nuclear localization sequence binding,nuclear import signal receptor activity
POLD1	DNA polymerase;DNA polymerase delta catalytic subunit	M0R2B7_HUMAN;DPOD1_HUMAN	M0R2B7;P28340	DNA synthesis involved in DNA repair,DNA replication,DNA-dependent DNA replication,DNA repair,base-excision repair, gap-filling,nucleotide-excision repair, DNA gap filling,response to UV,cellular response to UV,fatty acid homeostasis,error-free translesion synthesis,DNA biosynthetic process,nucleic acid phosphodiester bond hydrolysis,DNA replication proofreading	chromosome, telomeric region,nucleus,nucleoplasm,cytosol,membrane,aggresome,delta DNA polymerase complex,nucleotide-excision repair complex	nucleotide binding,DNA binding,chromatin binding,damaged DNA binding,DNA-directed DNA polymerase activity,protein binding,enzyme binding,metal ion binding,4 iron, 4 sulfur cluster binding,3'-5'-exodeoxyribonuclease activity
SGTA	Small glutamine-rich tetratricopeptide repeat-containing protein alpha	SGTA_HUMAN	O43765	ER-associated ubiquitin-dependent protein catabolic process,tail-anchored membrane protein insertion into ER membrane,negative regulation of ER-associated ubiquitin-dependent protein catabolic process,positive regulation of ER-associated ubiquitin-dependent protein catabolic process,negative regulation of protein ubiquitination involved in ubiquitin-dependent protein catabolic process,posttransla…	nucleus,cytoplasm,cytosol,membrane,TRC complex	protein binding,identical protein binding,protein self-association,BAT3 complex binding,binding, bridging
CAPN1	Calpain-1 catalytic subunit	CAN1_HUMAN	P07384	proteolysis,positive regulation of cell proliferation,regulation of macroautophagy,receptor catabolic process,regulation of catalytic activity,mammary gland involution,self proteolysis,regulation of N-methyl-D-aspartate selective glutamate receptor activity	extracellular region,mitochondrion,lysosome,cytosol,plasma membrane,focal adhesion,membrane,extracellular exosome,ficolin-1-rich granule lumen,cytoplasm	calcium-dependent cysteine-type endopeptidase activity,calcium ion binding,protein binding,peptidase activity
ATP5G1;ATP5G1;ATP5G1;ATP5G1;ATP5G3;ATP5G2	ATP synthase F(0) complex subunit C1, mitochondrial;ATP synthase F(0) complex subunit C1, mitochondrial;ATP synthase F(0) complex subunit C1, mitochondrial;ATP synthase F(0) complex subunit C1, mitochondrial;ATP synthase F(0) complex subunit C3, mitochondrial;ATP synthase F(0) complex subunit C2, mitochondrial""	D6R9H7_HUMAN;E7EPU7_HUMAN;E7EQ97_HUMAN;AT5G1_HUMAN;AT5G3_HUMAN;AT5G2_HUMAN	D6R9H7;E7EPU7;E7EQ97;P05496;P48201;Q06055	ATP synthesis coupled proton transportATP synthesis coupled proton transportATP synthesis coupled proton transport	mitochondrion,mitochondrial inner membrane,integral component of membrane,mitochondrial proton-transporting ATP synthase complex,proton-transporting ATP synthase complex, coupling factor F(o),mitochondrial proton-transporting ATP synthase complex, coupling factor F(o)mitochondrial outer membrane,integral component of membrane,proton-transporting ATP synthase complex, coupling factor F(o),mitochon…	protein binding,lipid binding,hydrogen ion transmembrane transporter activityprotein binding,lipid binding,hydrogen ion transmembrane transporter activityprotein binding,lipid binding,hydrogen ion transmembrane transporter activity
BCKDHB	2-oxoisovalerate dehydrogenase subunit beta, mitochondrial""	ODBB_HUMAN	P21953	lipid metabolic process,branched-chain amino acid catabolic process,response to glucocorticoid,response to cAMP,response to nutrient	nucleolus,mitochondrion,mitochondrial matrix,mitochondrial alpha-ketoglutarate dehydrogenase complex	3-methyl-2-oxobutanoate dehydrogenase (2-methylpropanoyl-transferring) activity,protein binding,macromolecular complex binding
MEX3D	RNA-binding protein MEX3D;RNA-binding protein MEX3D (Fragment)	MEX3D_HUMAN;S4R446_HUMAN	Q86XN8;S4R446	mRNA localization resulting in posttranscriptional regulation of gene expression,mRNA destabilization	nucleus,perinuclear region of cytoplasm	RNA binding,mRNA 3'-UTR AU-rich region binding,metal ion binding
ALG10;ALG10B	Dol-P-Glc:Glc(2)Man(9)GlcNAc(2)-PP-Dol alpha-1,2-glucosyltransferase;Putative Dol-P-Glc:Glc(2)Man(9)GlcNAc(2)-PP-Dol alpha-1,2-glucosyltransferase""	AG10A_HUMAN;AG10B_HUMAN	Q5BKT4;Q5I7T1	dolichol-linked oligosaccharide biosynthetic process,protein N-linked glycosylationprotein glycosylation,dolichol-linked oligosaccharide biosynthetic process,positive regulation of protein glycosylation,positive regulation of inward rectifier potassium channel activity,protein N-linked glycosylation	endoplasmic reticulum membrane,integral component of membrane,endoplasmic reticulumendoplasmic reticulum,plasma membrane,integral component of membrane	protein binding,Requires Ontologyprotein binding,transferase activity,Requires Ontology
MCM6	DNA replication licensing factor MCM6	MCM6_HUMAN	Q14566	DNA replication,DNA unwinding involved in DNA replication,DNA replication initiation,double-strand break repair via break-induced replication,mitotic DNA replication	chromosome, telomeric region,nucleus,nucleoplasm,MCM complex,CMG complex	DNA helicase activity,protein binding,ATP binding,ATPase activity,identical protein binding,single-stranded DNA-dependent ATP-dependent 3'-5' DNA helicase activity,single-stranded DNA binding,single-stranded DNA-dependent ATP-dependent DNA helicase activity
ZNF346	Zinc finger protein 346	D6RJ07_HUMAN;ZN346_HUMAN	D6RJ07;Q9UL40		nucleus,nucleoplasm,nucleolus,cytoplasm	RNA binding,double-stranded RNA binding,protein binding,zinc ion binding,enzyme binding,miRNA binding
MRPL39	39S ribosomal protein L39, mitochondrial""	RM39_HUMAN	Q9NYK5		mitochondrion,mitochondrial inner membrane,mitochondrial ribosome,mitochondrial large ribosomal subunit	nucleotide binding,RNA binding
ALG5	Dolichyl-phosphate beta-glucosyltransferase	ALG5_HUMAN	Q9Y673	protein glycosylation,determination of left/right symmetry,protein N-linked glycosylation via asparagine,protein N-linked glycosylation	endoplasmic reticulum membrane,membrane,integral component of membrane	oligosaccharyl transferase activity,dolichyl-phosphate beta-glucosyltransferase activity
SENP3	Sentrin-specific protease 3	SENP3_HUMAN	Q9H4L4	protein desumoylation	nucleoplasm,nucleolus,cytoplasm,MLL1 complex,nucleus	protein binding,SUMO-specific isopeptidase activity,SUMO-specific protease activity
EXOC6	Exocyst complex component 6	EXOC6_HUMAN	Q8TAG9	intracellular protein transport,exocytosis,Golgi to plasma membrane transport	cytosol,plasma membrane,growth cone,perinuclear region of cytoplasm,Flemming body,exocyst	protein binding
PPT1	Palmitoyl-protein thioesterase 1	PPT1_HUMAN	P50897	receptor-mediated endocytosis,pinocytosis,protein depalmitoylation,lysosomal lumen acidification,neurotransmitter secretion,nervous system development,brain development,visual perception,grooming behavior,associative learning,adult locomotory behavior,protein transport,lipid catabolic process,sphingolipid catabolic process,protein catabolic process,negative regulation of cell growth,membrane raft…	extracellular region,nucleus,lysosome,Golgi apparatus,cytosol,synaptic vesicle,membrane,axon,dendrite,neuronal cell body,lysosomal lumen,intracellular membrane-bounded organelle,membrane raft,extracellular exosome	protein binding,palmitoyl-(protein) hydrolase activity,palmitoyl-CoA hydrolase activity,lysophosphatidic acid binding,Requires Ontology,thiolester hydrolase activity
MTA3	Metastasis-associated protein MTA3	E7EQY4_HUMAN;E7EV10_HUMAN;MTA3_HUMAN	E7EQY4;E7EV10;Q9BTC8	chromatin remodeling,positive regulation of cell proliferation,positive regulation of G2/M transition of mitotic cell cycle,histone deacetylation,negative regulation of transcription, DNA-templated,negative regulation of transcription from RNA polymerase II promoter	nucleoplasm,cytoplasm,intracellular membrane-bounded organelle,NuRD complex	chromatin binding,protein binding,zinc ion binding,sequence-specific DNA binding,macromolecular complex binding,transcription coactivator activity,transcription corepressor activity,histone deacetylase binding
PISD	Phosphatidylserine decarboxylase proenzyme, mitochondrial""	PISD_HUMAN	Q9UG56	phosphatidylethanolamine biosynthetic process,regulation of mitochondrion organization,protein autoprocessing,mitochondrial protein catabolic process	nucleus,mitochondrion,integral component of mitochondrial inner membrane	phosphatidylserine decarboxylase activity
DUSP11	RNA/RNP complex-1-interacting phosphatase	DUS11_HUMAN	O75319	RNA processing,protein dephosphorylation,RNA metabolic process,peptidyl-tyrosine dephosphorylation,polynucleotide 5' dephosphorylation	fibrillar center,nucleus,nucleoplasm,nuclear speck,intercellular bridge	RNA binding,polynucleotide 5'-phosphatase activity,protein tyrosine phosphatase activity,protein tyrosine/serine/threonine phosphatase activity,phosphatase activity,nucleotide phosphatase activity, acting on free nucleotides
OPA3	Optic atrophy 3 protein	OPA3_HUMAN	Q9H6K4	visual perception,response to stimulus,regulation of lipid metabolic process	mitochondrion
AK4	Adenylate kinase 4, mitochondrial""	KAD4_HUMAN	P27144	cellular response to hypoxia,regulation of oxidative phosphorylation,nucleoside diphosphate phosphorylation,ADP biosynthetic process,nucleoside triphosphate biosynthetic process,nucleobase-containing small molecule interconversion,AMP metabolic process,ATP metabolic process,GTP metabolic process,nucleoside monophosphate phosphorylation,regulation of ATP biosynthetic process	mitochondrion,mitochondrial matrix,cytoplasm	adenylate kinase activity,nucleoside triphosphate adenylate kinase activity,nucleoside diphosphate kinase activity,protein binding,ATP binding,GTP binding,nucleoside phosphate kinase activity
GRPEL1	GrpE protein homolog 1, mitochondrial""	GRPE1_HUMAN	Q9HAV7	protein folding,protein import into mitochondrial matrix	nucleoplasm,mitochondrion,mitochondrial matrix,presequence translocase-associated import motor	protein binding,identical protein binding,protein homodimerization activity,unfolded protein binding,chaperone binding,adenyl-nucleotide exchange factor activity
STK11IP	Serine/threonine-protein kinase 11-interacting protein	C9JQV3_HUMAN;S11IP_HUMAN	C9JQV3;Q8N1F8	protein localization	extracellular region,cytoplasm,lysosomal membrane,azurophil granule lumen	protein kinase binding
MPP6	MAGUK p55 subfamily member 6	MPP6_HUMAN	Q9NZW5	macromolecular complex assembly	plasma membrane,membrane,extracellular exosome,cell-cell junction	protein binding
PTPN11	Tyrosine-protein phosphatase non-receptor type 11 (Fragment)	A0A0U1RRI0_HUMAN	A0A0U1RRI0
KAT14	Cysteine-rich protein 2-binding protein	A0A075B6H4_HUMAN;CSR2B_HUMAN	A0A075B6H4;Q9H8E8	regulation of transcription, DNA-templated,regulation of transcription from RNA polymerase II promoter,regulation of histone deacetylation,histone H3 acetylation,histone H3-K14 acetylation,regulation of cell division,regulation of cell cycle,regulation of tubulin deacetylation	nucleus,cytoplasm,Requires Ontology	histone acetyltransferase activity,protein binding,LIM domain binding
NOC4L	Nucleolar complex protein 4 homolog	NOC4L_HUMAN	Q9BVI4	rRNA processing	nucleoplasm,nucleolus,integral component of membrane,nuclear membrane,small-subunit processome,Noc4p-Nop14p complex	RNA binding,protein binding
RUFY2	RUN and FYVE domain-containing protein 2 (Fragment);RUN and FYVE domain-containing protein 2	H0YD93_HUMAN;RUFY2_HUMAN	H0YD93;Q8WXA3	biological_process,regulation of endocytosis	nucleus,cytoplasm,endosome	SH3 domain binding,metal ion binding
MAP2K7	Dual specificity mitogen-activated protein kinase kinase 7	MP2K7_HUMAN	O14733	apoptotic process,response to osmotic stress,signal transduction,JNK cascade,response to heat,response to UV,peptidyl-tyrosine phosphorylation,positive regulation of telomere maintenance via telomerase,response to tumor necrosis factor,Fc-epsilon receptor signaling pathway,positive regulation of JUN kinase activity,positive regulation of neuron apoptotic process,positive regulation of transcripti…	nucleus,cytoplasm,cytosol	magnesium ion binding,protein serine/threonine kinase activity,MAP kinase kinase activity,protein tyrosine kinase activity,protein binding,ATP binding,protein C-terminus binding,JUN kinase kinase activity,enzyme binding,protein kinase binding,protein phosphatase binding,mitogen-activated protein kinase kinase kinase binding,Requires Ontology
FAHD2A	Fumarylacetoacetate hydrolase domain-containing protein 2A	FAH2A_HUMAN	Q96GK7			protein binding,hydrolase activity,metal ion binding,hydro-lyase activity
ERBB2	Receptor tyrosine-protein kinase erbB-2	ERBB2_HUMAN	P04626	cell surface receptor signaling pathway,positive regulation of protein phosphorylation,protein phosphorylation,signal transduction,enzyme linked receptor protein signaling pathway,transmembrane receptor protein tyrosine kinase signaling pathway,peripheral nervous system development,heart development,neuromuscular junction development,motor neuron axon guidance,phosphatidylinositol 3-kinase signal…	nucleus,early endosome,cytosol,plasma membrane,endosome membrane,integral component of membrane,basolateral plasma membrane,apical plasma membrane,myelin sheath,perinuclear region of cytoplasm,ERBB3:ERBB2 complex,receptor complex,integral component of plasma membrane,basal plasma membrane	growth factor binding,RNA polymerase I core binding,protein serine/threonine/tyrosine kinase activity,protein tyrosine kinase activity,transmembrane receptor protein tyrosine kinase activity,transmembrane signaling receptor activity,protein binding,ATP binding,protein C-terminus binding,protein phosphatase binding,identical protein binding,ErbB-3 class receptor binding,protein heterodimerization …
ARHGEF17	Rho guanine nucleotide exchange factor 17	ARHGH_HUMAN	Q96PE2	actin cytoskeleton organization,regulation of catalytic activity,regulation of small GTPase mediated signal transduction	cytosol	guanyl-nucleotide exchange factor activity,protein binding
TIMELESS	Protein timeless homolog	TIM_HUMAN	Q9UNS1	regulation of cell proliferation,negative regulation of transcription from RNA polymerase II promoter,morphogenesis of an epithelium,cellular response to DNA damage stimulus,circadian rhythm,detection of abiotic stimulus,lung development,regulation of circadian rhythm,cell cycle phase transition,negative regulation of transcription, DNA-templated,branching morphogenesis of an epithelial tube,cell…	chromatin,nucleus,nucleoplasm,site of double-strand break,replication fork protection complex	protein binding,identical protein binding,DNA binding
GOLPH3	Golgi phosphoprotein 3	GOLP3_HUMAN	Q9H4A6	Golgi organization,glycoprotein biosynthetic process,protein secretion,gene expression,regulation of mitochondrion organization,cell migration,lamellipodium assembly,positive regulation of TOR signaling,Golgi to plasma membrane protein transport,negative regulation of apoptotic process,protein retention in Golgi apparatus,Golgi vesicle budding,positive regulation of protein secretion,leukocyte te…	Golgi membrane,mitochondrion,mitochondrial intermembrane space,endosome,Golgi apparatus,trans-Golgi network,cytosol,plasma membrane,Golgi cisterna,Golgi cisterna membrane,intracellular membrane-bounded organelle	protein binding,enzyme binding,phosphatidylinositol-4-phosphate binding
MTIF2	Translation initiation factor IF-2, mitochondrial""	IF2M_HUMAN	P46199	regulation of translational initiation,ribosome disassembly,mitochondrial translational initiation	nucleoplasm,mitochondrion	RNA binding,translation initiation factor activity,GTPase activity,GTP binding,translation factor activity, RNA binding,ribosomal small subunit binding
OBSL1	Obscurin-like protein 1	A6NN50_HUMAN;OBSL1_HUMAN	A6NN50;O75147	microtubule cytoskeleton organization,cytoskeleton organization,Golgi organization,regulation of mitotic nuclear division,protein localization to Golgi apparatus,positive regulation of dendrite morphogenesis,cardiac myofibril assembly,synapse assembly,homophilic cell adhesion via plasma membrane adhesion molecules,retina layer formation	cytoplasm,Golgi apparatus,centrosome,cytosol,intercalated disc,Z disc,M band,perinuclear region of cytoplasm,3M complex,synapse	protein binding,cytoskeletal adaptor activity
ARMT1	Protein-glutamate O-methyltransferase	ARMT1_HUMAN	Q9H993	protein methylation,cellular response to DNA damage stimulus,dephosphorylation,methylation,regulation of response to DNA damage stimulus		protein binding,S-adenosylmethionine-dependent methyltransferase activity,protein-glutamate O-methyltransferase activity,enzyme binding,metal ion binding,protein carboxyl O-methyltransferase activity,fructose 6-phosphate aldolase activity,Requires Ontology,phosphatase activity
ENPP1	Ectonucleotide pyrophosphatase/phosphodiesterase family member 1	ENPP1_HUMAN	P22413	generation of precursor metabolites and energy,phosphate-containing compound metabolic process,endocytosis,immune response,nucleoside triphosphate catabolic process,negative regulation of cell growth,melanocyte differentiation,regulation of bone mineralization,negative regulation of bone mineralization,inorganic diphosphate transport,cellular phosphate ion homeostasis,sequestering of triglyceride…	extracellular space,lysosomal membrane,plasma membrane,integral component of plasma membrane,cell surface,integral component of membrane,basolateral plasma membrane	nucleic acid binding,exonuclease activity,phosphodiesterase I activity,nucleotide diphosphatase activity,scavenger receptor activity,insulin receptor binding,calcium ion binding,protein binding,ATP binding,zinc ion binding,polysaccharide binding,NADH pyrophosphatase activity,dTTP diphosphatase activity,protein homodimerization activity,nucleoside-triphosphate diphosphatase activity,3'-phosphoaden…
PCBD1	Pterin-4-alpha-carbinolamine dehydratase	PHS_HUMAN	P61457	tetrahydrobiopterin biosynthetic process,tyrosine biosynthetic process, by oxidation of phenylalanine,positive regulation of transcription, DNA-templated	nucleoplasm,cytosol,extracellular exosome	transcription coactivator activity,phenylalanine 4-monooxygenase activity,protein binding,identical protein binding,4-alpha-hydroxytetrahydrobiopterin dehydratase activity
TXNL1	Thioredoxin-like protein 1	TXNL1_HUMAN	O43396		nucleus,cytoplasm,cytosol,proteasome complex	disulfide oxidoreductase activity
CMBL	Carboxymethylenebutenolidase homolog	CMBL_HUMAN	Q96DG6	xenobiotic metabolic process	cytosol,extracellular exosome	hydrolase activity
GAA	Lysosomal alpha-glucosidase	LYAG_HUMAN	P10253	maltose metabolic process,regulation of the force of heart contraction,diaphragm contraction,heart morphogenesis,glycogen catabolic process,sucrose metabolic process,glucose metabolic process,lysosome organization,locomotory behavior,tissue development,vacuolar sequestering,muscle cell cellular homeostasis,neuromuscular process controlling posture,neuromuscular process controlling balance,cardiac…	lysosome,lysosomal membrane,plasma membrane,membrane,azurophil granule membrane,lysosomal lumen,intracellular membrane-bounded organelle,extracellular exosome,tertiary granule membrane,ficolin-1-rich granule membrane	alpha-1,4-glucosidase activity,carbohydrate binding,maltose alpha-glucosidase activity,alpha-glucosidase activity,hydrolase activity, hydrolyzing O-glycosyl compounds
PSMF1	Proteasome inhibitor PI31 subunit	PSMF1_HUMAN	Q92530	ubiquitin-dependent protein catabolic process,negative regulation of endopeptidase activity,proteasome-mediated ubiquitin-dependent protein catabolic process,negative regulation of proteasomal protein catabolic process	nucleoplasm,endoplasmic reticulum,cytosol,membrane,perinuclear region of cytoplasm,proteasome core complex	endopeptidase inhibitor activity,protein binding,protein homodimerization activity,protein heterodimerization activity,proteasome binding
MEMO1	Protein MEMO1	MEMO1_HUMAN	Q9Y316	regulation of microtubule-based process	nucleus,cytosol	protein binding
WDR12	Ribosome biogenesis protein WDR12	WDR12_HUMAN	Q9GZL7	maturation of LSU-rRNA from tricistronic rRNA transcript (SSU-rRNA, 5.8S rRNA, LSU-rRNA),maturation of 5.8S rRNA from tricistronic rRNA transcript (SSU-rRNA, 5.8S rRNA, LSU-rRNA),Notch signaling pathway,ribosomal large subunit biogenesis,regulation of cell cycle	nucleoplasm,nucleolus,preribosome, large subunit precursor,PeBoW complex	protein binding,ribonucleoprotein complex binding
HLA-A	HLA class I histocompatibility antigen, A-3 alpha chain;HLA class I histocompatibility antigen, A-3 alpha chain (Fragment);HLA class I histocompatibility antigen, A-3 alpha chain (Fragment);HLA class I histocompatibility antigen, A-2 alpha chain""	A0A140T913_HUMAN;A0A140T9I0_HUMAN;A0A140T9X5_HUMAN;1A02_HUMAN	A0A140T913;A0A140T9I0;A0A140T9X5;P01892
F11R	Junctional adhesion molecule A	JAM1_HUMAN	Q9Y624	regulation of cytokine production,inflammatory response,leukocyte cell-cell adhesion,regulation of cell shape,actomyosin structure organization,regulation of actin cytoskeleton organization,negative regulation of GTPase activity,positive regulation of Rho protein signal transduction,maintenance of blood-brain barrier,memory T cell extravasation,positive regulation of GTPase activity,viral entry i…	plasma membrane,cell-cell junction,bicellular tight junction,integral component of membrane,cell junction,extracellular exosome,occluding junction,macromolecular complex	virus receptor activity,integrin binding,protein binding,PDZ domain binding,protein homodimerization activity,cadherin binding
CCDC93	Coiled-coil domain-containing protein 93	F8W9X7_HUMAN;CCD93_HUMAN	F8W9X7;Q567U6	Golgi to plasma membrane transport,protein transport,endocytic recycling	early endosome,intracellular membrane-bounded organelle	protein binding
DHCR24;Nbla03646	Delta(24)-sterol reductase	DHC24_HUMAN;Q3LIE7_HUMAN	Q15392;Q3LIE7	cholesterol biosynthetic process,apoptotic process,response to oxidative stress,Ras protein signal transduction,protein localization,negative regulation of cell proliferation,response to hormone,tissue development,male genitalia development,plasminogen activation,cholesterol biosynthetic process via desmosterol,cholesterol biosynthetic process via lathosterol,amyloid precursor protein catabolic p…	Golgi membrane,nucleus,endoplasmic reticulum,endoplasmic reticulum membrane,cytosol,cytoskeleton,membrane,integral component of membrane,cytoplasm	delta24(24-1) sterol reductase activity,protein binding,oxidoreductase activity, acting on the CH-CH group of donors, NAD or NADP as acceptor,enzyme binding,peptide antigen binding,delta24-sterol reductase activity,FAD binding
UFSP2	Ufm1-specific protease 2	UFSP2_HUMAN	Q9NUQ7	proteolysis,regulation of intracellular estrogen receptor signaling pathway	nucleus,cytoplasm,endoplasmic reticulum	protein binding,thiolester hydrolase activity,UFM1 hydrolase activity
CMPK1	UMP-CMP kinase	KCY_HUMAN	P30085	nucleoside diphosphate phosphorylation,'de novo' pyrimidine nucleobase biosynthetic process,UMP biosynthetic process,UDP biosynthetic process,nucleoside triphosphate biosynthetic process,pyrimidine ribonucleotide biosynthetic process,nucleobase-containing small molecule interconversion,nucleoside monophosphate phosphorylation,CDP biosynthetic process	nucleoplasm,nucleolus,cytosol,extracellular exosome,cytoplasm,nucleus	nucleoside diphosphate kinase activity,uridine kinase activity,ATP binding,UMP kinase activity,CMP kinase activity,dCMP kinase activity,nucleoside phosphate kinase activity,cytidylate kinase activity
ACOX1	Peroxisomal acyl-coenzyme A oxidase 1	ACOX1_HUMAN	Q15067	very long-chain fatty acid metabolic process,generation of precursor metabolites and energy,lipid metabolic process,prostaglandin metabolic process,spermatogenesis,fatty acid catabolic process,fatty acid oxidation,fatty acid beta-oxidation using acyl-CoA oxidase,hydrogen peroxide biosynthetic process,Requires Ontology,lipid homeostasis	peroxisome,peroxisomal membrane,peroxisomal matrix,cytosol,membrane	acyl-CoA oxidase activity,PDZ domain binding,protein homodimerization activity,protein N-terminus binding,FAD binding,flavin adenine dinucleotide binding,fatty acid binding,palmitoyl-CoA oxidase activity
CYP51A1	Lanosterol 14-alpha demethylase	A0A0C4DFL7_HUMAN;CP51A_HUMAN	A0A0C4DFL7;Q16850	steroid biosynthetic process,cholesterol biosynthetic process,sterol metabolic process,negative regulation of protein catabolic process,negative regulation of protein secretion,demethylation,negative regulation of beta-amyloid clearance	endoplasmic reticulum,endoplasmic reticulum membrane,membrane,integral component of membrane	iron ion binding,sterol 14-demethylase activity,heme binding,oxidoreductase activity,monooxygenase activity
ATPAF1	ATP synthase mitochondrial F1 complex assembly factor 1	I3L448_HUMAN;ATPF1_HUMAN	I3L448;Q5TC12	mitochondrial proton-transporting ATP synthase complex assembly	mitochondrion	protein binding
VPS29	Vacuolar protein sorting-associated protein 29	VPS29_HUMAN	Q9UBQ0	regulation of autophagy,endocytic recycling,retrograde transport, endosome to Golgi,intracellular protein transport	endosome,early endosome,late endosome,cytosol,endosome membrane,intracellular membrane-bounded organelle,retromer complex,retromer, cargo-selective complex	protein binding,metal ion binding
RPS6KB2	Ribosomal protein S6 kinase beta-2	KS6B2_HUMAN	Q9UBS0	translation,signal transduction,TOR signaling,protein kinase B signaling,positive regulation of translational initiation,peptidyl-serine phosphorylation	nucleoplasm,cytoplasm,nucleus	protein kinase activity,protein serine/threonine/tyrosine kinase activity,ATP binding,peptide binding,Requires Ontology,protein serine/threonine kinase activity,ribosomal protein S6 kinase activity
RPIA	Ribose-5-phosphate isomerase	RPIA_HUMAN	P49247	pentose-phosphate shunt,ribose phosphate metabolic process,D-ribose metabolic process,pentose-phosphate shunt, non-oxidative branch	cytosol,intracellular membrane-bounded organelle	ribose-5-phosphate isomerase activity,protein binding,identical protein binding,monosaccharide binding
VAV2	Guanine nucleotide exchange factor VAV2	VAV2_HUMAN	P52735	regulation of cell size,angiogenesis,signal transduction,small GTPase mediated signal transduction,cell migration,lamellipodium assembly,platelet activation,Fc-epsilon receptor signaling pathway,Fc-gamma receptor signaling pathway involved in phagocytosis,regulation of GTPase activity,positive regulation of phosphatidylinositol 3-kinase activity,vascular endothelial growth factor receptor signali…	cytosol,plasma membrane,cytoplasm	phosphotyrosine binding,guanyl-nucleotide exchange factor activity,epidermal growth factor receptor binding,protein binding,metal ion binding
P4HA1	Prolyl 4-hydroxylase subunit alpha-1	P4HA1_HUMAN	P13674	collagen fibril organization,peptidyl-proline hydroxylation to 4-hydroxy-L-proline	mitochondrion,endoplasmic reticulum,endoplasmic reticulum lumen,membrane,intracellular membrane-bounded organelle,procollagen-proline 4-dioxygenase complex	iron ion binding,protein binding,L-ascorbic acid binding,identical protein binding,procollagen-proline 4-dioxygenase activity
RAC2	Ras-related C3 botulinum toxin substrate 2	B1AH77_HUMAN;B1AH80_HUMAN	B1AH77;B1AH80
CHMP6	Charged multivesicular body protein 6	CHMP6_HUMAN	Q96FZ7	regulation of exosomal secretion,plasma membrane repair,autophagy,nucleus organization,mitotic metaphase plate congression,negative regulation of epidermal growth factor-activated receptor activity,protein transport,macroautophagy,nuclear envelope reassembly,multivesicular body assembly,viral budding via host ESCRT complex,regulation of protein catabolic process,ubiquitin-dependent protein catabo…	autophagosome membrane,kinetochore,nuclear pore,lysosomal membrane,kinetochore microtubule,cytosol,plasma membrane,endosome membrane,membrane,midbody,multivesicular body membrane,extracellular exosome,amphisome membrane,ESCRT III complex,multivesicular body	protein binding,macromolecular complex binding,protein N-terminus binding
CD47	Leukocyte surface antigen CD47	CD47_HUMAN	Q08722	ATP export,integrin-mediated signaling pathway,positive regulation of cell proliferation,cell migration,positive regulation of cell-cell adhesion,regulation of interferon-gamma production,regulation of interleukin-10 production,regulation of interleukin-12 production,regulation of interleukin-6 production,regulation of tumor necrosis factor production,heterotypic cell-cell adhesion,regulation of …	plasma membrane,cell surface,specific granule membrane,tertiary granule membrane,extracellular exosome,integral component of plasma membrane	protein binding,thrombospondin receptor activity,protein binding involved in heterotypic cell-cell adhesion,protein binding involved in cell-cell adhesion
L2HGDH	L-2-hydroxyglutarate dehydrogenase, mitochondrial""	L2HDH_HUMAN	Q9H9P8	2-oxoglutarate metabolic process,small molecule metabolic process	mitochondrion,mitochondrial inner membrane,integral component of membrane,integral component of mitochondrial inner membrane	2-hydroxyglutarate dehydrogenase activity,(S)-2-hydroxy-acid oxidase activity
D2HGDH	D-2-hydroxyglutarate dehydrogenase, mitochondrial""	D2HDH_HUMAN	Q8N465	response to magnesium ion,response to calcium ion,2-oxoglutarate metabolic process,malate metabolic process,response to manganese ion,response to zinc ion,response to cobalt ion,cellular protein metabolic process	mitochondrion,mitochondrial matrix	zinc ion binding,(R)-2-hydroxyglutarate dehydrogenase activity,FAD binding
GBE1	1,4-alpha-glucan-branching enzyme""	GLGB_HUMAN	Q04446	glycogen metabolic process,glycogen biosynthetic process,generation of precursor metabolites and energy,negative regulation of neuron apoptotic process,carbohydrate metabolic process	cytosol,extracellular exosome,cytoplasm	1,4-alpha-glucan branching enzyme activity,hydrolase activity, hydrolyzing O-glycosyl compounds,protein binding,carbohydrate binding,cation binding,Requires Ontology
CRTAP	Cartilage-associated protein	C9JP16_HUMAN;CRTAP_HUMAN	C9JP16;O75718	spermatogenesis,protein stabilization,chaperone-mediated protein folding,negative regulation of post-translational protein modification,collagen fibril organization,peptidyl-proline hydroxylation to 3-hydroxy-L-proline	extracellular space,endoplasmic reticulum,endoplasmic reticulum lumen,macromolecular complex	protein binding,collagen binding
THEM4	Acyl-coenzyme A thioesterase THEM4	THEM4_HUMAN	Q5T1C6	fatty acid metabolic process,protein kinase B signaling,regulation of mitochondrial membrane permeability involved in apoptotic process	mitochondrion,mitochondrial inner membrane,mitochondrial intermembrane space,mitochondrial matrix,cytosol,plasma membrane,ruffle membrane	protein binding,palmitoyl-CoA hydrolase activity,Requires Ontology
PSMG2	Proteasome assembly chaperone 2	PSMG2_HUMAN	Q969U7	mitotic spindle assembly checkpoint,negative regulation of apoptotic process,chaperone-mediated protein complex assembly,proteasome assembly	nucleus,Requires Ontology,cytosol	protein binding,binding, bridging
REPIN1	Replication initiator 1	REPI1_HUMAN	Q9BWE0	DNA replication,regulation of transcription from RNA polymerase II promoter	nucleoplasm,nuclear origin of replication recognition complex,chromosome	DNA binding,RNA binding,metal ion binding,chromatin insulator sequence binding
DHTKD1	Probable 2-oxoglutarate dehydrogenase E1 component DHKTD1, mitochondrial""	DHTK1_HUMAN	Q96HY7	hematopoietic progenitor cell differentiation,generation of precursor metabolites and energy,glycolytic process,tricarboxylic acid cycle	mitochondrion,mitochondrial matrix	oxoglutarate dehydrogenase (succinyl-transferring) activity,protein binding,thiamine pyrophosphate binding
ARMCX1	Armadillo repeat-containing X-linked protein 1	ARMX1_HUMAN	Q9P291	hematopoietic stem cell homeostasis	mitochondrial outer membrane,integral component of membrane,mitochondrion	protein binding
LTN1	E3 ubiquitin-protein ligase listerin	LTN1_HUMAN	O94822	protein autoubiquitination,ribosome-associated ubiquitin-dependent protein catabolic process,rescue of stalled ribosome	cytosol,RQC complex	protein binding,zinc ion binding,ubiquitin protein ligase activity,ribosomal large subunit binding
RIOK2	Serine/threonine-protein kinase RIO2	RIOK2_HUMAN	Q9BVS4	cell cycle,regulation of mitotic metaphase/anaphase transition,maturation of SSU-rRNA,ribosomal small subunit biogenesis,protein autophosphorylation,positive regulation of ribosomal small subunit export from nucleus,positive regulation of rRNA processing	nucleoplasm,cytoplasm,cytosol,preribosome, small subunit precursor,nucleus	protein serine/threonine kinase activity,protein serine/threonine/tyrosine kinase activity,protein binding,ATP binding,metal ion binding,Requires Ontology,protein kinase activity
CD81	Tetraspanin;Tetraspanin;Tetraspanin;Tetraspanin (Fragment);Tetraspanin (Fragment);Tetraspanin (Fragment);CD81 antigen	A6NMH8_HUMAN;E9PIF1_HUMAN;E9PJK1_HUMAN;E9PRJ8_HUMAN;H0YDJ9_HUMAN;H0YDL9_HUMAN;CD81_HUMAN	A6NMH8;E9PIF1;E9PJK1;E9PRJ8;H0YDJ9;H0YDL9;P60033	immunological synapse formation,humoral immune response mediated by circulating immunoglobulin,positive regulation of inflammatory response to antigenic stimulus,protein localization,positive regulation of cell proliferation,myoblast fusion involved in skeletal muscle regeneration,positive regulation of B cell proliferation,receptor internalization,regulation of protein stability,macrophage fusio…	immunological synapse,plasma membrane,integral component of plasma membrane,focal adhesion,membrane,integral component of membrane,basolateral plasma membrane,vesicle,extracellular exosome,tetraspanin-enriched microdomain,basal plasma membrane	virus receptor activity,integrin binding,protein binding,cholesterol binding,MHC class II protein complex binding,MHC class II protein binding,transferrin receptor binding
VARS2	Valine--tRNA ligase, mitochondrial;VARS2;VARS2;Valine--tRNA ligase, mitochondrial""	A0A0G2JIA5_HUMAN;A0A0G2JL52_HUMAN;A0A140TA36_HUMAN;B4E0K6_HUMAN	A0A0G2JIA5;A0A0G2JL52;A0A140TA36;B4E0K6	valyl-tRNA aminoacylationvalyl-tRNA aminoacylation	cytosolcytosol	valine-tRNA ligase activityvaline-tRNA ligase activity
CHD8	Chromodomain-helicase-DNA-binding protein 8	CHD8_HUMAN	Q9HCK8	negative regulation of canonical Wnt signaling pathway,negative regulation of transcription from RNA polymerase II promoter,in utero embryonic development,chromatin remodeling,brain development,Wnt signaling pathway,DNA duplex unwinding,social behavior,negative regulation of transcription, DNA-templated,positive regulation of transcription, DNA-templated,positive regulation of transcription from …	nucleus,nucleoplasm,macromolecular complex,MLL1 complex,chromatin	p53 binding,DNA binding,DNA helicase activity,chromatin binding,protein binding,ATP binding,beta-catenin binding,ATPase activity,methylated histone binding,histone binding,armadillo repeat domain binding,Requires Ontology
DSCR3	Down syndrome critical region protein 3	A8MTY9_HUMAN;DSCR3_HUMAN	A8MTY9;O14972	endocytic recycling,intracellular protein transport	nucleus,endosome	molecular_function,protein binding
PIGT	GPI transamidase component PIG-T (Fragment);GPI transamidase component PIG-T	A0A1W2PNP0_HUMAN;PIGT_HUMAN	A0A1W2PNP0;Q969N2	attachment of GPI anchor to protein,neuron differentiation,neuron apoptotic process	endoplasmic reticulum membrane,membrane,integral component of endoplasmic reticulum membrane,cytoplasmic vesicle,GPI-anchor transamidase complex	protein binding
SSU72	RNA polymerase II subunit A C-terminal domain phosphatase SSU72	SSU72_HUMAN	Q9NP77	mRNA polyadenylation,dephosphorylation of RNA polymerase II C-terminal domain,termination of RNA polymerase II transcription	nucleoplasm,cytosol,mRNA cleavage and polyadenylation specificity factor complex	protein binding,CTD phosphatase activity,protein serine/threonine phosphatase activity
RABGGTA	Geranylgeranyl transferase type-2 subunit alpha	PGTA_HUMAN	Q92696	cellular protein modification process,visual perception,protein geranylgeranylation	nucleoplasm,cytosol,plasma membrane,Rab-protein geranylgeranyltransferase complex,cytoplasm	Rab geranylgeranyltransferase activity,protein binding,zinc ion binding,small GTPase binding
;SHPK	Uncharacterized protein;Sedoheptulokinase	A0A0B4J2A0_HUMAN;SHPK_HUMAN	A0A0B4J2A0;Q9UHJ6	carbohydrate metabolic process,pentose-phosphate shunt,pentose-phosphate shunt, non-oxidative branch,phosphorylation,cellular response to interleukin-13,regulation of macrophage activation,regulation of inflammatory response,cellular response to lipopolysaccharide,cellular response to interleukin-4	cytoplasm,cytosol	ATP binding,sedoheptulokinase activity,phosphotransferase activity, alcohol group as acceptor
RXRB	Retinoic acid receptor RXR-beta	A0A0G2JKR7_HUMAN;RXRB_HUMAN	A0A0G2JKR7;P28702	steroid hormone mediated signaling pathway,positive regulation of transcription, DNA-templated,positive regulation of transcription from RNA polymerase II promoter,retinoic acid receptor signaling pathway,anatomical structure development,regulation of transcription from RNA polymerase II promoter,cell differentiation,response to retinoic acid	nucleus,nucleoplasm,cytoplasm,RNA polymerase II transcription factor complex,chromatin	RNA polymerase II regulatory region sequence-specific DNA binding,RNA polymerase II transcription factor activity, sequence-specific DNA binding,transcriptional activator activity, RNA polymerase II transcription regulatory region sequence-specific binding,steroid hormone receptor activity,RNA polymerase II transcription factor activity, ligand-activated sequence-specific DNA binding,protein bind…
POLG	DNA polymerase subunit gamma-1	DPOG1_HUMAN	P54098	base-excision repair, gap-filling,DNA metabolic process,DNA-dependent DNA replication,mitochondrial DNA replication,DNA biosynthetic process,nucleic acid phosphodiester bond hydrolysis	mitochondrion,mitochondrial matrix,gamma DNA polymerase complex,mitochondrial nucleoid,macromolecular complex	protease binding,DNA binding,chromatin binding,DNA-directed DNA polymerase activity,protein binding,3'-5' exonuclease activity
INSR	Insulin receptor	INSR_HUMAN	P06213	positive regulation of MAP kinase activity,positive regulation of protein phosphorylation,positive regulation of receptor internalization,heart morphogenesis,carbohydrate metabolic process,regulation of transcription, DNA-templated,protein phosphorylation,receptor-mediated endocytosis,G-protein coupled receptor signaling pathway,learning,memory,positive regulation of cell proliferation,insulin re…	nuclear envelope,nuclear lumen,lysosome,late endosome,plasma membrane,integral component of plasma membrane,caveola,external side of plasma membrane,endosome membrane,membrane,dendrite membrane,neuronal cell body membrane,extracellular exosome,insulin receptor complex,receptor complex,axon	beta-amyloid binding,protein serine/threonine/tyrosine kinase activity,protein tyrosine kinase activity,insulin-activated receptor activity,insulin-like growth factor receptor binding,protein binding,ATP binding,GTP binding,protein domain specific binding,insulin-like growth factor I binding,insulin-like growth factor II binding,cargo receptor activity,phosphatidylinositol 3-kinase binding,insuli…
CERS6	Ceramide synthase 6	CERS6_HUMAN	Q6ZMG9	inflammatory response,sphingolipid biosynthetic process,ceramide biosynthetic process	endoplasmic reticulum membrane,membrane,integral component of membrane,endoplasmic reticulum	DNA binding,protein binding,sphingosine N-acyltransferase activity,N-acyltransferase activity
CDK5RAP1	CDK5 regulatory subunit-associated protein 1	CK5P1_HUMAN	Q96SZ6	brain development,tRNA methylthiolation,regulation of neuron differentiation,negative regulation of cyclin-dependent protein serine/threonine kinase activity,positive regulation of translational fidelity,positive regulation of mitochondrial translation,mitochondrial tRNA modification	cellular_component,mitochondrion,cytosol	protein kinase binding,metal ion binding,4 iron, 4 sulfur cluster binding,N6-isopentenyladenosine methylthiotransferase activity
GTF2H3	General transcription factor IIH subunit 3 (Fragment);General transcription factor IIH subunit 3	F5GWD3_HUMAN;TF2H3_HUMAN	F5GWD3;Q13889	DNA repair,transcription from RNA polymerase II promoter,nucleotide-excision repair,phosphorylation of RNA polymerase II C-terminal domain	nucleus,nucleoplasm,core TFIIH complex portion of holo TFIIH complex,transcription factor TFIID complex,holo TFIIH complex,transcriptional preinitiation complex,core TFIIH complex	protein binding,obsolete general RNA polymerase II transcription factor activity,metal ion binding,protein N-terminus binding
UBE2Q1	Ubiquitin-conjugating enzyme E2 Q1	UB2Q1_HUMAN	Q7Z7E8	suckling behavior,embryo implantation,mating behavior,fertilization,reproductive system development,prolactin secretion,protein polyubiquitination	cytosol,filopodium,nucleus	protein binding,ATP binding,ubiquitin conjugating enzyme activity
KAT2A	Histone acetyltransferase KAT2A	KAT2A_HUMAN	Q92830	regulation of protein stability,in utero embryonic development,somitogenesis,positive regulation of cytokine production,neural tube closure,chromatin remodeling,regulation of transcription, DNA-templated,regulation of transcription from RNA polymerase II promoter,heart development,long-term memory,cell proliferation,response to organic cyclic compound,histone acetylation,histone deubiquitination,…	chromatin,extracellular space,nucleus,nucleoplasm,centrosome,Requires Ontology,histone acetyltransferase complex,SAGA complex,transcription factor TFTC complex	chromatin binding,transcription coactivator activity,histone acetyltransferase activity,protein binding,H3 histone acetyltransferase activity,protein phosphatase binding,histone deacetylase binding,histone acetyltransferase activity (H4-K12 specific),peptide-lysine-N-acetyltransferase activity,Requires Ontology
HLA-C	HLA class I histocompatibility antigen, Cw-6 alpha chain;HLA class I histocompatibility antigen, Cw-7 alpha chain""	A2AEA2_HUMAN;1C07_HUMAN	A2AEA2;P10321	adaptive immune response,antigen processing and presentation of endogenous peptide antigen via MHC class I via ER pathway, TAP-independent,immune response,innate immune response	Golgi membrane,endoplasmic reticulum,Golgi apparatus,plasma membrane,integral component of plasma membrane,cell surface,ER to Golgi transport vesicle membrane,membrane,secretory granule membrane,phagocytic vesicle membrane,early endosome membrane,recycling endosome membrane,extracellular exosome,integral component of lumenal side of endoplasmic reticulum membrane,MHC class I protein complex	protein binding,peptide antigen binding,TAP binding
PECR	Peroxisomal trans-2-enoyl-CoA reductase	PECR_HUMAN	Q9BY49	fatty acid biosynthetic process,phytol metabolic process	mitochondrion,peroxisome,peroxisomal membrane,cytosol	2,4-dienoyl-CoA reductase (NADPH) activity,receptor binding,trans-2-enoyl-CoA reductase (NADPH) activity
IFT122	Intraflagellar transport protein 122 homolog	IF122_HUMAN	Q9HBG6	protein localization to cilium,neural tube closure,embryonic body morphogenesis,embryonic heart tube development,intraciliary retrograde transport,intraciliary transport,negative regulation of smoothened signaling pathway,camera-type eye morphogenesis,limb development,cilium morphogenesis,Requires Ontology	cytoplasm,cilium,membrane,intraciliary transport particle A,photoreceptor connecting cilium,ciliary basal body,ciliary tip,Requires Ontology	protein binding
ALG2	Alpha-1,3/1,6-mannosyltransferase ALG2""	ALG2_HUMAN	Q9H553	dolichol-linked oligosaccharide biosynthetic process,protein glycosylation in endoplasmic reticulum,response to calcium ion,mannosylation,oligosaccharide-lipid intermediate biosynthetic process	nucleus,cytoplasm,endoplasmic reticulum membrane,cytosol,actin cytoskeleton,membrane,integral component of membrane,perinuclear region of cytoplasm	alpha-1,3-mannosyltransferase activity,GDP-Man:Man1GlcNAc2-PP-Dol alpha-1,3-mannosyltransferase activity,protein binding,protein heterodimerization activity,protein N-terminus binding,calcium-dependent protein binding,Requires Ontology
CENPB	Major centromere autoantigen B	CENPB_HUMAN	P07199		chromosome, centromeric region,condensed chromosome, centromeric region,nucleoplasm,chromosome,pericentric heterochromatin,nuclear body,nucleus	chromatin binding,satellite DNA binding,centromeric DNA binding,sequence-specific DNA binding,DNA binding
KIF22	Kinesin-like protein KIF22	KIF22_HUMAN	Q14807	mitotic cell cycle,DNA repair,sister chromatid cohesion,mitotic metaphase plate congression,metaphase plate congression,microtubule-based movement	kinetochore,chromatin,nucleus,cytosol,nuclear speck,mitotic spindle,microtubule,kinesin complex	DNA binding,protein binding,ATP binding,microtubule motor activity,ATPase activity,microtubule binding
HLA-DQB1	HLA class II histocompatibility antigen, DQ beta 1 chain;HLA class II histocompatibility antigen, DQ beta 1 chain;HLA class II histocompatibility antigen, DQ beta 1 chain""	A2AAZ0_HUMAN;Q5SU54_HUMAN;Q5Y7D6_HUMAN	A2AAZ0;Q5SU54;Q5Y7D6
DNM1	Dynamin-1	A0A0U1RQP1_HUMAN;DYN1_HUMAN	A0A0U1RQP1;Q05193	endocytosis,receptor-mediated endocytosis,endosome organization,synaptic vesicle budding from presynaptic endocytic zone membrane,modulation of synaptic transmission,toxin transport,receptor internalization,synaptic vesicle endocytosis	photoreceptor inner segment,nucleoplasm,plasma membrane,extracellular exosome,Requires Ontology,presynaptic endocytic zone membrane,glutamatergic synapse,membrane coat,membrane,cytoplasm,synapse,microtubule	RNA binding,protein binding,GTP binding,protein kinase binding,identical protein binding,GTPase activity,microtubule binding
SELENOK	Selenoprotein K	F6XHT0_HUMAN;SELK_HUMAN	F6XHT0;Q9Y6D0	positive regulation of defense response to virus by host,response to oxidative stress,macrophage derived foam cell differentiation,protein palmitoylation,positive regulation of interleukin-6 production,positive regulation of tumor necrosis factor production,positive regulation of T cell proliferation,respiratory burst after phagocytosis,regulation of calcium-mediated signaling,regulation of prote…	endoplasmic reticulum,endoplasmic reticulum membrane,plasma membrane,integral component of membrane,Golgi apparatus	protein binding,identical protein binding
SENP2	Sentrin-specific protease 2	SENP2_HUMAN	Q9HC62	heart development,protein transport,Wnt signaling pathway,protein desumoylation,regulation of Wnt signaling pathway,negative regulation of protein ubiquitination,positive regulation of protein ubiquitination,protein destabilization,regulation of DNA endoreduplication,negative regulation of chromatin binding,fat cell differentiation,positive regulation of transcription from RNA polymerase II promo…	PML body,nucleoplasm,cytosol,nuclear membrane,nuclear pore,nucleus	protein binding,SUMO-specific endopeptidase activity,SUMO-specific isopeptidase activity,SUMO-specific protease activity
MAK16	Protein MAK16 homolog	MAK16_HUMAN	Q9BXY0	maturation of LSU-rRNA,maturation of 5.8S rRNA	nucleolus,intracellular membrane-bounded organelle,preribosome, large subunit precursor	RNA binding,protein binding
TOP3A	DNA topoisomerase 3-alpha	TOP3A_HUMAN	Q13472	double-strand break repair via homologous recombination,DNA topological change,mitochondrial DNA metabolic process,chromosome separation,meiotic cell cycle,resolution of recombination intermediates	nucleoplasm,mitochondrial matrix,PML body,RecQ helicase-Topo III complex,nucleus	DNA binding,single-stranded DNA binding,DNA topoisomerase type I activity,protein binding,zinc ion binding,DNA topoisomerase activity
CTCF	Transcriptional repressor CTCF	CTCF_HUMAN	P49711	negative regulation of transcription from RNA polymerase II promoter,DNA methylation,regulation of gene expression by genetic imprinting,chromosome segregation,negative regulation of cell proliferation,maintenance of DNA methylation,positive regulation of gene expression,negative regulation of gene expression,nucleosome positioning,regulation of histone methylation,regulation of histone acetylati…	chromosome, centromeric region,condensed chromosome,nucleus,nucleoplasm,nucleolus	transcription regulatory region sequence-specific DNA binding,RNA polymerase II core promoter proximal region sequence-specific DNA binding,transcription cofactor binding,transcriptional repressor activity, RNA polymerase II transcription regulatory region sequence-specific binding,transcription factor activity, sequence-specific DNA binding,protein binding,zinc ion binding,chromatin insulator se…
DOLK	Dolichol kinase	DOLK_HUMAN	Q9UPQ8	dolichyl diphosphate biosynthetic process,phosphorylation,dolichyl monophosphate biosynthetic process	endoplasmic reticulum membrane,integral component of endoplasmic reticulum membrane	dolichol kinase activity,protein binding
KIF20A	Kinesin-like protein KIF20A	KI20A_HUMAN	O95235	mitotic cytokinesis,microtubule bundle formation,protein transport,regulation of cytokinesis,Requires Ontology,microtubule-based movement	nucleoplasm,Golgi apparatus,spindle,midbody,cleavage furrow,intercellular bridge,kinesin complex,nucleus,microtubule	protein binding,ATP binding,protein kinase binding,ATPase activity,microtubule motor activity,microtubule binding
TYW1	S-adenosyl-L-methionine-dependent tRNA 4-demethylwyosine synthase	TYW1_HUMAN	Q9NV66	wybutosine biosynthetic process		FMN binding,metal ion binding,4 iron, 4 sulfur cluster binding,Requires Ontology
MICAL2	[F-actin]-methionine sulfoxide oxidase MICAL2	MICA2_HUMAN	O94851	heart looping,cytoskeleton organization,heart development,positive regulation of transcription via serum response element binding,sulfur oxidation,actin filament depolymerization	nucleus	actin binding,protein binding,oxidoreductase activity,oxidoreductase activity, acting on paired donors, with incorporation or reduction of molecular oxygen, NAD(P)H as one donor, and incorporation of one atom of oxygen,NADPH:sulfur oxidoreductase activity,metal ion binding,FAD binding
NCOA2	Nuclear receptor coactivator 2	NCOA2_HUMAN	Q15596	negative regulation of transcription from RNA polymerase II promoter,regulation of transcription, DNA-templated,regulation of glucose metabolic process,response to progesterone,circadian regulation of gene expression,locomotor rhythm,positive regulation of transcription from RNA polymerase II promoter,cellular response to Thyroglobulin triiodothyronine,cellular response to hormone stimulus	nucleoplasm,transcription factor complex,cytoplasm,nuclear body,chromatin,macromolecular complex,nucleus	RNA polymerase II core promoter proximal region sequence-specific DNA binding,RNA polymerase II intronic transcription regulatory region sequence-specific DNA binding,chromatin binding,transcription coactivator activity,protein binding,ligand-dependent nuclear receptor binding,aryl hydrocarbon receptor binding,protein domain specific binding,ligand-dependent nuclear receptor transcription coactiv…

## Sheet: STRING GO analysis
#term ID	term description	observed gene count	background gene count	strength	signal	false discovery rate	matching proteins in your network (IDs)	matching proteins in your network (labels)
GO:0043604	Amide biosynthetic process	28	536	0.64	1.08	1.36e-07	9606.ENSP00000177742,9606.ENSP00000215567,9606.ENSP00000245539,9606.ENSP00000251636,9606.ENSP00000258105,9606.ENSP00000263629,9606.ENSP00000264263,9606.ENSP00000264995,9606.ENSP00000278353,9606.ENSP00000302768,9606.ENSP00000305682,9606.ENSP00000308413,9606.ENSP00000309830,9606.ENSP00000317376,9606.ENSP00000322439,9606.ENSP00000360327,9606.ENSP00000369038,9606.ENSP00000373153,9606.ENSP00000376453,…	MRPS34,TECR,MRPS7,DHX29,MRPL53,MTIF2,GFM1,MRPL3,HSD17B12,PAIP1,MRPL39,RPS6KB2,RPL38,MRPS11,TUFM,PARS2,EEF1E1,HACD2,CERS6,VARS2,RPS5,MRPL37,LTN1,ACACA,PPT1,MRPL28,AGK,RPS17
GO:0042254	Ribosome biogenesis	19	299	0.73	0.99	5.33e-06	9606.ENSP00000245539,9606.ENSP00000251636,9606.ENSP00000254605,9606.ENSP00000261015,9606.ENSP00000283109,9606.ENSP00000309830,9606.ENSP00000314348,9606.ENSP00000317376,9606.ENSP00000328854,9606.ENSP00000329614,9606.ENSP00000346725,9606.ENSP00000350698,9606.ENSP00000353246,9606.ENSP00000366997,9606.ENSP00000407323,9606.ENSP00000417559,9606.ENSP00000418915,9606.ENSP00000472985,9606.ENSP00000498019	MRPS7,DHX29,RRP8,WDR12,RIOK2,RPL38,DDX10,MRPS11,NOC4L,YBEY,PES1,DDX47,MAK16,DIS3,EBNA1BP2,NMD3,CDKN2A,RPS5,RPS17
GO:0034641	Cellular nitrogen compound metabolic process	95	3463	0.36	0.94	7.99e-13	9606.ENSP00000055077,9606.ENSP00000160827,9606.ENSP00000177742,9606.ENSP00000215567,9606.ENSP00000217372,9606.ENSP00000219782,9606.ENSP00000231498,9606.ENSP00000245539,9606.ENSP00000251636,9606.ENSP00000254605,9606.ENSP00000255681,9606.ENSP00000258105,9606.ENSP00000260947,9606.ENSP00000261015,9606.ENSP00000263035,9606.ENSP00000263629,9606.ENSP00000263857,9606.ENSP00000264156,9606.ENSP00000264263,…	RFC2,KIF22,MRPS34,TECR,CDK5RAP1,MAZ,NUP155,MRPS7,DHX29,RRP8,MACROD1,MRPL53,BARD1,WDR12,DHTKD1,MTIF2,POLR1A,MCM6,GFM1,MRPL3,NDUFB10,PFKL,DUSP11,HSD17B12,RIOK2,ERCC3,SSU72,COPS2,PCBD1,LEO1,PAIP1,MRPL39,RPS6KB2,MEPCE,RPL38,USP39,PDS5B,DDX10,CSTF3,MRPS11,NPEPPS,TOP3A,TUFM,POLE,MED25,NOC4L,YBEY,MCCC2,PES1,DDX47,TYW1,MAK16,COMT,CTR9,UFL1,PARS2,NDUFA1,DPM1,CMPK1,GTF3C4,SGPL1,SRSF3,SRM,DIS3,EEF1E1,HACD2,…
GO:0044271	Cellular nitrogen compound biosynthetic process	51	1494	0.46	0.93	1.59e-08	9606.ENSP00000177742,9606.ENSP00000215567,9606.ENSP00000219782,9606.ENSP00000245539,9606.ENSP00000251636,9606.ENSP00000258105,9606.ENSP00000263629,9606.ENSP00000263857,9606.ENSP00000264263,9606.ENSP00000264995,9606.ENSP00000268668,9606.ENSP00000278353,9606.ENSP00000285398,9606.ENSP00000291386,9606.ENSP00000299259,9606.ENSP00000299299,9606.ENSP00000299601,9606.ENSP00000302768,9606.ENSP00000305682,…	MRPS34,TECR,MAZ,MRPS7,DHX29,MRPL53,MTIF2,POLR1A,GFM1,MRPL3,NDUFB10,HSD17B12,ERCC3,SSU72,COPS2,PCBD1,LEO1,PAIP1,MRPL39,RPS6KB2,RPL38,MRPS11,TUFM,POLE,MED25,CTR9,PARS2,NDUFA1,CMPK1,GTF3C4,SRM,EEF1E1,HACD2,CERS6,AK4,POLG,NCOA2,SLC25A13,VARS2,GTF2H3,CD3EAP,POLD1,RPS5,MRPL37,LTN1,ACACA,PPT1,POLR1C,MRPL28,AGK,RPS17
GO:1901566	Organonitrogen compound biosynthetic process	47	1338	0.47	0.92	3.8e-08	9606.ENSP00000177742,9606.ENSP00000215567,9606.ENSP00000239891,9606.ENSP00000245539,9606.ENSP00000251636,9606.ENSP00000258105,9606.ENSP00000261875,9606.ENSP00000263629,9606.ENSP00000264263,9606.ENSP00000264995,9606.ENSP00000265070,9606.ENSP00000266712,9606.ENSP00000268668,9606.ENSP00000278353,9606.ENSP00000279036,9606.ENSP00000299299,9606.ENSP00000302768,9606.ENSP00000305682,9606.ENSP00000308413,…	MRPS34,TECR,ALG5,MRPS7,DHX29,MRPL53,HACD3,MTIF2,GFM1,MRPL3,GOLPH3,TMTC3,NDUFB10,HSD17B12,PIGT,PCBD1,PAIP1,MRPL39,RPS6KB2,RPL38,MRPS11,TUFM,TYW1,MAGT1,PARS2,NDUFA1,DPM1,CMPK1,DOLK,SGPL1,SRM,EEF1E1,HACD2,CERS6,AK4,SLC25A13,ALG2,SELENOK,VARS2,RPS5,MRPL37,LTN1,ACACA,PPT1,MRPL28,AGK,RPS17
GO:0010467	Gene expression	64	2101	0.41	0.9	3.26e-09	9606.ENSP00000177742,9606.ENSP00000217372,9606.ENSP00000219782,9606.ENSP00000229179,9606.ENSP00000231498,9606.ENSP00000245539,9606.ENSP00000251636,9606.ENSP00000254605,9606.ENSP00000258105,9606.ENSP00000261015,9606.ENSP00000263629,9606.ENSP00000263857,9606.ENSP00000264263,9606.ENSP00000264995,9606.ENSP00000265070,9606.ENSP00000272444,9606.ENSP00000283109,9606.ENSP00000285398,9606.ENSP00000291386,…	MRPS34,CDK5RAP1,MAZ,NUP107,NUP155,MRPS7,DHX29,RRP8,MRPL53,WDR12,MTIF2,POLR1A,GFM1,MRPL3,GOLPH3,DUSP11,RIOK2,ERCC3,SSU72,COPS2,LEO1,PAIP1,MRPL39,RPS6KB2,GLE1,RPL38,USP39,DDX10,CSTF3,MRPS11,TUFM,MED25,NOC4L,YBEY,PES1,DDX47,TYW1,MAK16,IQGAP3,CTR9,PARS2,GTF3C4,SRSF3,DIS3,EEF1E1,INTS1,POP1,PISD,NCOA2,EBNA1BP2,CDKN2A,SERPINH1,VARS2,GTF2H3,NAA30,CD3EAP,RPS5,MRPL37,LTN1,SAMHD1,POLR1C,MRPL28,RPS17,ENPP1
GO:0006412	Translation	21	389	0.66	0.9	1.17e-05	9606.ENSP00000177742,9606.ENSP00000245539,9606.ENSP00000251636,9606.ENSP00000258105,9606.ENSP00000263629,9606.ENSP00000264263,9606.ENSP00000264995,9606.ENSP00000302768,9606.ENSP00000305682,9606.ENSP00000308413,9606.ENSP00000309830,9606.ENSP00000317376,9606.ENSP00000322439,9606.ENSP00000360327,9606.ENSP00000369038,9606.ENSP00000441000,9606.ENSP00000472985,9606.ENSP00000473980,9606.ENSP00000478783,…	MRPS34,MRPS7,DHX29,MRPL53,MTIF2,GFM1,MRPL3,PAIP1,MRPL39,RPS6KB2,RPL38,MRPS11,TUFM,PARS2,EEF1E1,VARS2,RPS5,MRPL37,LTN1,MRPL28,RPS17
GO:0044237	Cellular metabolic process	151	6568	0.28	0.89	6.05e-18	9606.ENSP00000055077,9606.ENSP00000160827,9606.ENSP00000177742,9606.ENSP00000215567,9606.ENSP00000217372,9606.ENSP00000219782,9606.ENSP00000221418,9606.ENSP00000221566,9606.ENSP00000225519,9606.ENSP00000231498,9606.ENSP00000239891,9606.ENSP00000245539,9606.ENSP00000251636,9606.ENSP00000254605,9606.ENSP00000255681,9606.ENSP00000256194,9606.ENSP00000257904,9606.ENSP00000258105,9606.ENSP00000259335,…	RFC2,KIF22,MRPS34,TECR,CDK5RAP1,MAZ,ECH1,SGTA,SHPK,NUP155,ALG5,MRPS7,DHX29,RRP8,MACROD1,MICAL2,CDK4,MRPL53,ECPAS,BARD1,WDR12,HACD3,FAF2,DHTKD1,MTIF2,POLR1A,MCM6,GFM1,MRPL3,GOLPH3,PECR,TMTC3,L2HGDH,NDUFB10,ERBB2,PFKL,DUSP11,HSD17B12,PIGT,RIOK2,RPIA,ERCC3,CTBP1,SSU72,ACOX1,CMBL,COPS2,PCBD1,LEO1,PAIP1,INSR,MRPL39,GAA,RPTOR,RPS6KB2,MEPCE,RPL38,USP39,PDS5B,DDX10,D2HGDH,CSTF3,SCD5,CYC1,MRPS11,CHMP6,BCK…
GO:0032543	Mitochondrial translation	11	112	0.92	0.89	0.00011	9606.ENSP00000177742,9606.ENSP00000245539,9606.ENSP00000258105,9606.ENSP00000263629,9606.ENSP00000264263,9606.ENSP00000264995,9606.ENSP00000305682,9606.ENSP00000317376,9606.ENSP00000322439,9606.ENSP00000473980,9606.ENSP00000497004	MRPS34,MRPS7,MRPL53,MTIF2,GFM1,MRPL3,MRPL39,MRPS11,TUFM,MRPL37,MRPL28
GO:0009058	Biosynthetic process	72	2506	0.38	0.88	1.49e-09	9606.ENSP00000003100,9606.ENSP00000177742,9606.ENSP00000215567,9606.ENSP00000219782,9606.ENSP00000225916,9606.ENSP00000239891,9606.ENSP00000245539,9606.ENSP00000251636,9606.ENSP00000258105,9606.ENSP00000261875,9606.ENSP00000263629,9606.ENSP00000263857,9606.ENSP00000264263,9606.ENSP00000264995,9606.ENSP00000265070,9606.ENSP00000265322,9606.ENSP00000266712,9606.ENSP00000268668,9606.ENSP00000278353,…	CYP51A1,MRPS34,TECR,MAZ,KAT2A,ALG5,MRPS7,DHX29,MRPL53,HACD3,MTIF2,POLR1A,GFM1,MRPL3,GOLPH3,PECR,TMTC3,NDUFB10,HSD17B12,PIGT,ERCC3,SSU72,ACOX1,COPS2,PCBD1,LEO1,PAIP1,MRPL39,RPS6KB2,RPL38,SCD5,MRPS11,TUFM,POLE,MED25,TYW1,MAGT1,CTR9,COQ8A,PARS2,NDUFA1,DPM1,CMPK1,GTF3C4,DOLK,SGPL1,SRM,EEF1E1,HACD2,CERS6,AK4,PISD,POLG,NCOA2,SLC25A13,GBE1,ALG2,SELENOK,SERPINH1,VARS2,GTF2H3,CD3EAP,POLD1,RPS5,MRPL37,LTN1…
GO:0009059	Macromolecule biosynthetic process	47	1394	0.45	0.87	1.36e-07	9606.ENSP00000177742,9606.ENSP00000219782,9606.ENSP00000239891,9606.ENSP00000245539,9606.ENSP00000251636,9606.ENSP00000258105,9606.ENSP00000263629,9606.ENSP00000263857,9606.ENSP00000264263,9606.ENSP00000264995,9606.ENSP00000265070,9606.ENSP00000266712,9606.ENSP00000279036,9606.ENSP00000285398,9606.ENSP00000291386,9606.ENSP00000299259,9606.ENSP00000299601,9606.ENSP00000302768,9606.ENSP00000305682,…	MRPS34,MAZ,ALG5,MRPS7,DHX29,MRPL53,MTIF2,POLR1A,GFM1,MRPL3,GOLPH3,TMTC3,PIGT,ERCC3,SSU72,COPS2,LEO1,PAIP1,MRPL39,RPS6KB2,RPL38,MRPS11,TUFM,POLE,MED25,MAGT1,CTR9,PARS2,DPM1,GTF3C4,DOLK,EEF1E1,POLG,NCOA2,GBE1,ALG2,SELENOK,VARS2,GTF2H3,CD3EAP,POLD1,RPS5,MRPL37,LTN1,POLR1C,MRPL28,RPS17
GO:0034660	ncRNA metabolic process	25	535	0.59	0.87	8.05e-06	9606.ENSP00000217372,9606.ENSP00000231498,9606.ENSP00000254605,9606.ENSP00000261015,9606.ENSP00000283109,9606.ENSP00000308546,9606.ENSP00000314348,9606.ENSP00000317376,9606.ENSP00000328854,9606.ENSP00000329614,9606.ENSP00000346725,9606.ENSP00000350698,9606.ENSP00000352645,9606.ENSP00000353246,9606.ENSP00000360327,9606.ENSP00000361219,9606.ENSP00000362820,9606.ENSP00000366997,9606.ENSP00000385722,…	CDK5RAP1,NUP155,RRP8,WDR12,RIOK2,MEPCE,DDX10,MRPS11,NOC4L,YBEY,PES1,DDX47,TYW1,MAK16,PARS2,GTF3C4,SRSF3,DIS3,INTS1,POP1,EBNA1BP2,CDKN2A,VARS2,CD3EAP,RPS17
GO:1901576	Organic substance biosynthetic process	70	2438	0.38	0.86	3.26e-09	9606.ENSP00000003100,9606.ENSP00000177742,9606.ENSP00000215567,9606.ENSP00000219782,9606.ENSP00000225916,9606.ENSP00000239891,9606.ENSP00000245539,9606.ENSP00000251636,9606.ENSP00000258105,9606.ENSP00000261875,9606.ENSP00000263629,9606.ENSP00000263857,9606.ENSP00000264263,9606.ENSP00000264995,9606.ENSP00000265070,9606.ENSP00000265322,9606.ENSP00000266712,9606.ENSP00000268668,9606.ENSP00000278353,…	CYP51A1,MRPS34,TECR,MAZ,KAT2A,ALG5,MRPS7,DHX29,MRPL53,HACD3,MTIF2,POLR1A,GFM1,MRPL3,GOLPH3,PECR,TMTC3,NDUFB10,HSD17B12,PIGT,ERCC3,SSU72,COPS2,PCBD1,LEO1,PAIP1,MRPL39,RPS6KB2,RPL38,SCD5,MRPS11,TUFM,POLE,MED25,TYW1,MAGT1,CTR9,COQ8A,PARS2,NDUFA1,DPM1,CMPK1,GTF3C4,DOLK,SGPL1,SRM,EEF1E1,HACD2,CERS6,AK4,PISD,POLG,NCOA2,SLC25A13,GBE1,ALG2,SELENOK,VARS2,GTF2H3,CD3EAP,POLD1,RPS5,MRPL37,LTN1,ACACA,PPT1,POL…
GO:0044249	Cellular biosynthetic process	68	2362	0.38	0.86	5.58e-09	9606.ENSP00000177742,9606.ENSP00000215567,9606.ENSP00000219782,9606.ENSP00000239891,9606.ENSP00000245539,9606.ENSP00000251636,9606.ENSP00000258105,9606.ENSP00000261875,9606.ENSP00000263629,9606.ENSP00000263857,9606.ENSP00000264263,9606.ENSP00000264995,9606.ENSP00000265070,9606.ENSP00000265322,9606.ENSP00000266712,9606.ENSP00000268668,9606.ENSP00000278353,9606.ENSP00000279036,9606.ENSP00000285398,…	MRPS34,TECR,MAZ,ALG5,MRPS7,DHX29,MRPL53,HACD3,MTIF2,POLR1A,GFM1,MRPL3,GOLPH3,PECR,TMTC3,NDUFB10,HSD17B12,PIGT,ERCC3,SSU72,ACOX1,COPS2,PCBD1,LEO1,PAIP1,MRPL39,RPS6KB2,RPL38,SCD5,MRPS11,TUFM,POLE,MED25,MAGT1,CTR9,COQ8A,PARS2,NDUFA1,DPM1,CMPK1,GTF3C4,DOLK,SGPL1,SRM,EEF1E1,HACD2,CERS6,AK4,PISD,POLG,NCOA2,SLC25A13,GBE1,ALG2,SELENOK,VARS2,GTF2H3,CD3EAP,POLD1,RPS5,MRPL37,LTN1,ACACA,PPT1,POLR1C,MRPL28,AG…
GO:0016072	rRNA metabolic process	16	250	0.73	0.85	6.09e-05	9606.ENSP00000254605,9606.ENSP00000261015,9606.ENSP00000283109,9606.ENSP00000314348,9606.ENSP00000317376,9606.ENSP00000328854,9606.ENSP00000329614,9606.ENSP00000346725,9606.ENSP00000350698,9606.ENSP00000353246,9606.ENSP00000361219,9606.ENSP00000366997,9606.ENSP00000407323,9606.ENSP00000418915,9606.ENSP00000465099,9606.ENSP00000498019	RRP8,WDR12,RIOK2,DDX10,MRPS11,NOC4L,YBEY,PES1,DDX47,MAK16,GTF3C4,DIS3,EBNA1BP2,CDKN2A,CD3EAP,RPS17
GO:0140053	Mitochondrial gene expression	12	143	0.85	0.84	0.00015	9606.ENSP00000177742,9606.ENSP00000217372,9606.ENSP00000245539,9606.ENSP00000258105,9606.ENSP00000263629,9606.ENSP00000264263,9606.ENSP00000264995,9606.ENSP00000305682,9606.ENSP00000317376,9606.ENSP00000322439,9606.ENSP00000473980,9606.ENSP00000497004	MRPS34,CDK5RAP1,MRPS7,MRPL53,MTIF2,GFM1,MRPL3,MRPL39,MRPS11,TUFM,MRPL37,MRPL28
GO:0008152	Metabolic process	169	7988	0.25	0.83	6.05e-18	9606.ENSP00000003100,9606.ENSP00000055077,9606.ENSP00000160827,9606.ENSP00000177742,9606.ENSP00000215567,9606.ENSP00000217372,9606.ENSP00000219782,9606.ENSP00000221418,9606.ENSP00000221566,9606.ENSP00000225519,9606.ENSP00000225916,9606.ENSP00000229179,9606.ENSP00000231498,9606.ENSP00000239891,9606.ENSP00000245539,9606.ENSP00000249071,9606.ENSP00000251636,9606.ENSP00000254605,9606.ENSP00000255681,…	CYP51A1,RFC2,KIF22,MRPS34,TECR,CDK5RAP1,MAZ,ECH1,SGTA,SHPK,KAT2A,NUP107,NUP155,ALG5,MRPS7,RAC2,DHX29,RRP8,MACROD1,MICAL2,CDK4,MRPL53,ECPAS,BARD1,WDR12,HACD3,FAF2,DHTKD1,P4HA1,MTIF2,POLR1A,MCM6,GFM1,UFSP2,MRPL3,GOLPH3,PECR,TMTC3,L2HGDH,NDUFB10,ERBB2,PFKL,DUSP11,HSD17B12,PIGT,RIOK2,RPIA,ERCC3,CTBP1,SSU72,UBE2Q1,ACOX1,SENP2,CMBL,COPS2,PCBD1,LEO1,PAIP1,INSR,MRPL39,GAA,RPTOR,RPS6KB2,MEPCE,GLE1,RPL38,U…
GO:0044238	Primary metabolic process	155	7156	0.26	0.83	2.07e-16	9606.ENSP00000003100,9606.ENSP00000055077,9606.ENSP00000160827,9606.ENSP00000177742,9606.ENSP00000215567,9606.ENSP00000217372,9606.ENSP00000219782,9606.ENSP00000221418,9606.ENSP00000221566,9606.ENSP00000225519,9606.ENSP00000225916,9606.ENSP00000231498,9606.ENSP00000239891,9606.ENSP00000245539,9606.ENSP00000251636,9606.ENSP00000254605,9606.ENSP00000255681,9606.ENSP00000257904,9606.ENSP00000258105,…	CYP51A1,RFC2,KIF22,MRPS34,TECR,CDK5RAP1,MAZ,ECH1,SGTA,SHPK,KAT2A,NUP155,ALG5,MRPS7,DHX29,RRP8,MACROD1,CDK4,MRPL53,ECPAS,BARD1,WDR12,HACD3,FAF2,DHTKD1,P4HA1,MTIF2,POLR1A,MCM6,GFM1,UFSP2,MRPL3,GOLPH3,PECR,TMTC3,NDUFB10,ERBB2,PFKL,DUSP11,HSD17B12,PIGT,RIOK2,RPIA,ERCC3,CTBP1,SSU72,UBE2Q1,ACOX1,SENP2,COPS2,PCBD1,LEO1,PAIP1,INSR,MRPL39,GAA,RPS6KB2,MEPCE,RPL38,USP39,PDS5B,SENP3,DDX10,D2HGDH,CSTF3,SCD5,M…
GO:0034645	Cellular macromolecule biosynthetic process	31	778	0.52	0.83	5.22e-06	9606.ENSP00000177742,9606.ENSP00000239891,9606.ENSP00000245539,9606.ENSP00000251636,9606.ENSP00000258105,9606.ENSP00000263629,9606.ENSP00000264263,9606.ENSP00000264995,9606.ENSP00000265070,9606.ENSP00000266712,9606.ENSP00000279036,9606.ENSP00000302768,9606.ENSP00000305682,9606.ENSP00000308413,9606.ENSP00000309830,9606.ENSP00000317376,9606.ENSP00000322439,9606.ENSP00000354649,9606.ENSP00000360327,…	MRPS34,ALG5,MRPS7,DHX29,MRPL53,MTIF2,GFM1,MRPL3,GOLPH3,TMTC3,PIGT,PAIP1,MRPL39,RPS6KB2,RPL38,MRPS11,TUFM,MAGT1,PARS2,DPM1,DOLK,EEF1E1,GBE1,ALG2,SELENOK,VARS2,RPS5,MRPL37,LTN1,MRPL28,RPS17
GO:0071704	Organic substance metabolic process	160	7522	0.25	0.82	1.54e-16	9606.ENSP00000003100,9606.ENSP00000055077,9606.ENSP00000160827,9606.ENSP00000177742,9606.ENSP00000215567,9606.ENSP00000217372,9606.ENSP00000219782,9606.ENSP00000221418,9606.ENSP00000221566,9606.ENSP00000225519,9606.ENSP00000225916,9606.ENSP00000229179,9606.ENSP00000231498,9606.ENSP00000239891,9606.ENSP00000245539,9606.ENSP00000251636,9606.ENSP00000254605,9606.ENSP00000255681,9606.ENSP00000257904,…	CYP51A1,RFC2,KIF22,MRPS34,TECR,CDK5RAP1,MAZ,ECH1,SGTA,SHPK,KAT2A,NUP107,NUP155,ALG5,MRPS7,DHX29,RRP8,MACROD1,CDK4,MRPL53,ECPAS,BARD1,WDR12,HACD3,FAF2,DHTKD1,P4HA1,MTIF2,POLR1A,MCM6,GFM1,UFSP2,MRPL3,GOLPH3,PECR,TMTC3,L2HGDH,NDUFB10,ERBB2,PFKL,DUSP11,HSD17B12,PIGT,RIOK2,RPIA,ERCC3,CTBP1,SSU72,UBE2Q1,ACOX1,SENP2,COPS2,PCBD1,LEO1,PAIP1,INSR,MRPL39,GAA,RPS6KB2,MEPCE,GLE1,RPL38,USP39,PDS5B,SENP3,DDX10,…
GO:0006807	Nitrogen compound metabolic process	143	6643	0.26	0.8	9.35e-14	9606.ENSP00000055077,9606.ENSP00000160827,9606.ENSP00000177742,9606.ENSP00000215567,9606.ENSP00000217372,9606.ENSP00000219782,9606.ENSP00000221566,9606.ENSP00000225916,9606.ENSP00000231498,9606.ENSP00000239891,9606.ENSP00000245539,9606.ENSP00000251636,9606.ENSP00000254605,9606.ENSP00000255681,9606.ENSP00000257904,9606.ENSP00000258105,9606.ENSP00000259335,9606.ENSP00000260947,9606.ENSP00000261015,…	RFC2,KIF22,MRPS34,TECR,CDK5RAP1,MAZ,SGTA,KAT2A,NUP155,ALG5,MRPS7,DHX29,RRP8,MACROD1,CDK4,MRPL53,ECPAS,BARD1,WDR12,HACD3,FAF2,DHTKD1,P4HA1,MTIF2,POLR1A,MCM6,GFM1,UFSP2,MRPL3,GOLPH3,TMTC3,NDUFB10,ERBB2,PFKL,DUSP11,HSD17B12,PIGT,RIOK2,ERCC3,CTBP1,SSU72,UBE2Q1,SENP2,COPS2,PCBD1,LEO1,PAIP1,INSR,MRPL39,RPS6KB2,MEPCE,RPL38,USP39,PDS5B,SENP3,DDX10,D2HGDH,CSTF3,MRPS11,CHMP6,BCKDHB,NPEPPS,TOP3A,TUFM,POLE,C…
GO:0034470	ncRNA processing	20	409	0.61	0.76	9.7e-05	9606.ENSP00000217372,9606.ENSP00000231498,9606.ENSP00000254605,9606.ENSP00000261015,9606.ENSP00000283109,9606.ENSP00000314348,9606.ENSP00000317376,9606.ENSP00000328854,9606.ENSP00000329614,9606.ENSP00000346725,9606.ENSP00000350698,9606.ENSP00000352645,9606.ENSP00000353246,9606.ENSP00000362820,9606.ENSP00000366997,9606.ENSP00000385722,9606.ENSP00000385787,9606.ENSP00000407323,9606.ENSP00000418915,…	CDK5RAP1,NUP155,RRP8,WDR12,RIOK2,DDX10,MRPS11,NOC4L,YBEY,PES1,DDX47,TYW1,MAK16,SRSF3,DIS3,INTS1,POP1,EBNA1BP2,CDKN2A,RPS17
GO:0043170	Macromolecule metabolic process	124	5781	0.25	0.74	1.75e-10	9606.ENSP00000055077,9606.ENSP00000160827,9606.ENSP00000177742,9606.ENSP00000217372,9606.ENSP00000219782,9606.ENSP00000221566,9606.ENSP00000225916,9606.ENSP00000229179,9606.ENSP00000231498,9606.ENSP00000239891,9606.ENSP00000245539,9606.ENSP00000251636,9606.ENSP00000254605,9606.ENSP00000255681,9606.ENSP00000257904,9606.ENSP00000258105,9606.ENSP00000259335,9606.ENSP00000260947,9606.ENSP00000261015,…	RFC2,KIF22,MRPS34,CDK5RAP1,MAZ,SGTA,KAT2A,NUP107,NUP155,ALG5,MRPS7,DHX29,RRP8,MACROD1,CDK4,MRPL53,ECPAS,BARD1,WDR12,FAF2,P4HA1,MTIF2,POLR1A,MCM6,GFM1,UFSP2,MRPL3,GOLPH3,TMTC3,ERBB2,DUSP11,PIGT,RIOK2,ERCC3,CTBP1,SSU72,UBE2Q1,SENP2,COPS2,LEO1,PAIP1,INSR,MRPL39,GAA,RPS6KB2,MEPCE,GLE1,RPL38,USP39,PDS5B,SENP3,DDX10,D2HGDH,CSTF3,MRPS11,CHMP6,NPEPPS,TOP3A,TUFM,POLE,CRTAP,MED25,NOC4L,YBEY,PSMF1,USP9Y,PES…
GO:0006139	Nucleobase-containing compound metabolic process	70	2722	0.33	0.74	2.3e-07	9606.ENSP00000055077,9606.ENSP00000160827,9606.ENSP00000215567,9606.ENSP00000217372,9606.ENSP00000219782,9606.ENSP00000231498,9606.ENSP00000254605,9606.ENSP00000255681,9606.ENSP00000260947,9606.ENSP00000261015,9606.ENSP00000263035,9606.ENSP00000263857,9606.ENSP00000264156,9606.ENSP00000268668,9606.ENSP00000269848,9606.ENSP00000272444,9606.ENSP00000278353,9606.ENSP00000283109,9606.ENSP00000285398,…	RFC2,KIF22,TECR,CDK5RAP1,MAZ,NUP155,RRP8,MACROD1,BARD1,WDR12,DHTKD1,POLR1A,MCM6,NDUFB10,PFKL,DUSP11,HSD17B12,RIOK2,ERCC3,SSU72,COPS2,LEO1,MEPCE,USP39,PDS5B,DDX10,CSTF3,MRPS11,TOP3A,POLE,MED25,NOC4L,YBEY,MCCC2,PES1,DDX47,TYW1,MAK16,CTR9,UFL1,PARS2,NDUFA1,DPM1,CMPK1,GTF3C4,SRSF3,DIS3,HACD2,AK4,INTS1,POP1,POLG,NCOA2,SLC25A13,EBNA1BP2,REPIN1,HELZ2,CDKN2A,VARS2,GTF2H3,TIMELESS,CD3EAP,POLD1,ACACA,PPT1,…
GO:0043603	Cellular amide metabolic process	30	810	0.49	0.73	3.66e-05	9606.ENSP00000177742,9606.ENSP00000215567,9606.ENSP00000245539,9606.ENSP00000251636,9606.ENSP00000258105,9606.ENSP00000263629,9606.ENSP00000264263,9606.ENSP00000264995,9606.ENSP00000278353,9606.ENSP00000302768,9606.ENSP00000305682,9606.ENSP00000308413,9606.ENSP00000309830,9606.ENSP00000317376,9606.ENSP00000320324,9606.ENSP00000322439,9606.ENSP00000360327,9606.ENSP00000362298,9606.ENSP00000369038,…	MRPS34,TECR,MRPS7,DHX29,MRPL53,MTIF2,GFM1,MRPL3,HSD17B12,PAIP1,MRPL39,RPS6KB2,RPL38,MRPS11,NPEPPS,TUFM,PARS2,SGPL1,EEF1E1,HACD2,CERS6,VARS2,RPS5,MRPL37,LTN1,ACACA,PPT1,MRPL28,AGK,RPS17
GO:0006364	rRNA processing	14	220	0.73	0.73	0.00035	9606.ENSP00000254605,9606.ENSP00000261015,9606.ENSP00000283109,9606.ENSP00000314348,9606.ENSP00000317376,9606.ENSP00000328854,9606.ENSP00000329614,9606.ENSP00000346725,9606.ENSP00000350698,9606.ENSP00000353246,9606.ENSP00000366997,9606.ENSP00000407323,9606.ENSP00000418915,9606.ENSP00000498019	RRP8,WDR12,RIOK2,DDX10,MRPS11,NOC4L,YBEY,PES1,DDX47,MAK16,DIS3,EBNA1BP2,CDKN2A,RPS17
GO:0006725	Cellular aromatic compound metabolic process	73	2936	0.32	0.71	3.43e-07	9606.ENSP00000055077,9606.ENSP00000160827,9606.ENSP00000215567,9606.ENSP00000217372,9606.ENSP00000219782,9606.ENSP00000231498,9606.ENSP00000254605,9606.ENSP00000255681,9606.ENSP00000260947,9606.ENSP00000261015,9606.ENSP00000263035,9606.ENSP00000263857,9606.ENSP00000264156,9606.ENSP00000268668,9606.ENSP00000269848,9606.ENSP00000272444,9606.ENSP00000278353,9606.ENSP00000283109,9606.ENSP00000285398,…	RFC2,KIF22,TECR,CDK5RAP1,MAZ,NUP155,RRP8,MACROD1,BARD1,WDR12,DHTKD1,POLR1A,MCM6,NDUFB10,PFKL,DUSP11,HSD17B12,RIOK2,ERCC3,SSU72,COPS2,PCBD1,LEO1,MEPCE,USP39,PDS5B,DDX10,CSTF3,MRPS11,TOP3A,POLE,MED25,NOC4L,YBEY,MCCC2,PES1,DDX47,TYW1,MAK16,COMT,CTR9,UFL1,PARS2,NDUFA1,DPM1,CMPK1,GTF3C4,SRSF3,DIS3,HACD2,AK4,INTS1,POP1,POLG,NCOA2,SLC25A13,EBNA1BP2,REPIN1,HELZ2,CDKN2A,VARS2,GTF2H3,TIMELESS,CD3EAP,POLD1,…
GO:1901564	Organonitrogen compound metabolic process	107	4981	0.26	0.69	2.28e-08	9606.ENSP00000177742,9606.ENSP00000215567,9606.ENSP00000221566,9606.ENSP00000225916,9606.ENSP00000239891,9606.ENSP00000245539,9606.ENSP00000251636,9606.ENSP00000255681,9606.ENSP00000257904,9606.ENSP00000258105,9606.ENSP00000259335,9606.ENSP00000260947,9606.ENSP00000261875,9606.ENSP00000261942,9606.ENSP00000263035,9606.ENSP00000263556,9606.ENSP00000263629,9606.ENSP00000264263,9606.ENSP00000264689,…	MRPS34,TECR,SGTA,KAT2A,ALG5,MRPS7,DHX29,MACROD1,CDK4,MRPL53,ECPAS,BARD1,HACD3,FAF2,DHTKD1,P4HA1,MTIF2,GFM1,UFSP2,MRPL3,GOLPH3,TMTC3,NDUFB10,ERBB2,PFKL,DUSP11,HSD17B12,PIGT,RIOK2,CTBP1,SSU72,UBE2Q1,SENP2,COPS2,PCBD1,LEO1,PAIP1,INSR,MRPL39,RPS6KB2,RPL38,USP39,SENP3,D2HGDH,MRPS11,CHMP6,BCKDHB,NPEPPS,TUFM,CRTAP,PSMF1,USP9Y,MCCC2,ETFB,TYW1,IQGAP3,COMT,MAGT1,CTR9,ARMT1,UFL1,PRKACB,PARS2,NDUFA1,DPM1,CMP…
GO:0046483	Heterocycle metabolic process	71	2891	0.31	0.69	1.08e-06	9606.ENSP00000055077,9606.ENSP00000160827,9606.ENSP00000215567,9606.ENSP00000217372,9606.ENSP00000219782,9606.ENSP00000231498,9606.ENSP00000254605,9606.ENSP00000255681,9606.ENSP00000260947,9606.ENSP00000261015,9606.ENSP00000263035,9606.ENSP00000263857,9606.ENSP00000264156,9606.ENSP00000268668,9606.ENSP00000269848,9606.ENSP00000272444,9606.ENSP00000278353,9606.ENSP00000283109,9606.ENSP00000285398,…	RFC2,KIF22,TECR,CDK5RAP1,MAZ,NUP155,RRP8,MACROD1,BARD1,WDR12,DHTKD1,POLR1A,MCM6,NDUFB10,PFKL,DUSP11,HSD17B12,RIOK2,ERCC3,SSU72,COPS2,PCBD1,LEO1,MEPCE,USP39,PDS5B,DDX10,CSTF3,MRPS11,TOP3A,POLE,MED25,NOC4L,YBEY,MCCC2,PES1,DDX47,TYW1,MAK16,CTR9,UFL1,PARS2,NDUFA1,DPM1,CMPK1,GTF3C4,SRSF3,DIS3,HACD2,AK4,INTS1,POP1,POLG,NCOA2,SLC25A13,EBNA1BP2,REPIN1,HELZ2,CDKN2A,VARS2,GTF2H3,TIMELESS,CD3EAP,POLD1,ACACA…
GO:0044260	Cellular macromolecule metabolic process	64	2512	0.33	0.68	2.26e-06	9606.ENSP00000055077,9606.ENSP00000160827,9606.ENSP00000177742,9606.ENSP00000221566,9606.ENSP00000239891,9606.ENSP00000245539,9606.ENSP00000251636,9606.ENSP00000258105,9606.ENSP00000259335,9606.ENSP00000260947,9606.ENSP00000261942,9606.ENSP00000263629,9606.ENSP00000264156,9606.ENSP00000264263,9606.ENSP00000264995,9606.ENSP00000265070,9606.ENSP00000266712,9606.ENSP00000279036,9606.ENSP00000285398,…	RFC2,KIF22,MRPS34,SGTA,ALG5,MRPS7,DHX29,MRPL53,ECPAS,BARD1,FAF2,MTIF2,MCM6,GFM1,MRPL3,GOLPH3,TMTC3,PIGT,ERCC3,PAIP1,MRPL39,GAA,RPS6KB2,MEPCE,RPL38,PDS5B,MRPS11,CHMP6,TOP3A,TUFM,POLE,PSMF1,USP9Y,MAGT1,CTR9,ARMT1,UFL1,PARS2,DPM1,DOLK,DIS3,EEF1E1,POP1,POLG,GBE1,CUL2,REPIN1,HELZ2,ALG2,SELENOK,CAPN1,CDC27,VARS2,GTF2H3,TIMELESS,POLD1,RPS5,MRPL37,LTN1,PPT1,SAMHD1,CTCF,MRPL28,RPS17
GO:0022613	Ribonucleoprotein complex biogenesis	20	449	0.57	0.66	0.00035	9606.ENSP00000245539,9606.ENSP00000251636,9606.ENSP00000254605,9606.ENSP00000261015,9606.ENSP00000283109,9606.ENSP00000309830,9606.ENSP00000312981,9606.ENSP00000314348,9606.ENSP00000317376,9606.ENSP00000328854,9606.ENSP00000329614,9606.ENSP00000346725,9606.ENSP00000350698,9606.ENSP00000353246,9606.ENSP00000366997,9606.ENSP00000407323,9606.ENSP00000417559,9606.ENSP00000418915,9606.ENSP00000472985,…	MRPS7,DHX29,RRP8,WDR12,RIOK2,RPL38,USP39,DDX10,MRPS11,NOC4L,YBEY,PES1,DDX47,MAK16,DIS3,EBNA1BP2,NMD3,CDKN2A,RPS5,RPS17
GO:1901360	Organic cyclic compound metabolic process	74	3181	0.29	0.64	4.01e-06	9606.ENSP00000003100,9606.ENSP00000055077,9606.ENSP00000160827,9606.ENSP00000215567,9606.ENSP00000217372,9606.ENSP00000219782,9606.ENSP00000231498,9606.ENSP00000254605,9606.ENSP00000255681,9606.ENSP00000260947,9606.ENSP00000261015,9606.ENSP00000263035,9606.ENSP00000263857,9606.ENSP00000264156,9606.ENSP00000268668,9606.ENSP00000269848,9606.ENSP00000272444,9606.ENSP00000278353,9606.ENSP00000283109,…	CYP51A1,RFC2,KIF22,TECR,CDK5RAP1,MAZ,NUP155,RRP8,MACROD1,BARD1,WDR12,DHTKD1,POLR1A,MCM6,NDUFB10,PFKL,DUSP11,HSD17B12,RIOK2,ERCC3,SSU72,COPS2,PCBD1,LEO1,MEPCE,USP39,PDS5B,DDX10,CSTF3,MRPS11,TOP3A,POLE,MED25,NOC4L,YBEY,MCCC2,PES1,DDX47,TYW1,MAK16,COMT,CTR9,UFL1,PARS2,NDUFA1,DPM1,CMPK1,GTF3C4,SGPL1,SRSF3,DIS3,HACD2,AK4,INTS1,POP1,POLG,NCOA2,SLC25A13,EBNA1BP2,REPIN1,HELZ2,CDKN2A,VARS2,GTF2H3,TIMELESS…
GO:0006518	Peptide metabolic process	22	547	0.53	0.62	0.00049	9606.ENSP00000177742,9606.ENSP00000245539,9606.ENSP00000251636,9606.ENSP00000258105,9606.ENSP00000263629,9606.ENSP00000264263,9606.ENSP00000264995,9606.ENSP00000302768,9606.ENSP00000305682,9606.ENSP00000308413,9606.ENSP00000309830,9606.ENSP00000317376,9606.ENSP00000320324,9606.ENSP00000322439,9606.ENSP00000360327,9606.ENSP00000369038,9606.ENSP00000441000,9606.ENSP00000472985,9606.ENSP00000473980,…	MRPS34,MRPS7,DHX29,MRPL53,MTIF2,GFM1,MRPL3,PAIP1,MRPL39,RPS6KB2,RPL38,MRPS11,NPEPPS,TUFM,PARS2,EEF1E1,VARS2,RPS5,MRPL37,LTN1,MRPL28,RPS17
GO:0090304	Nucleic acid metabolic process	55	2203	0.32	0.59	5.88e-05	9606.ENSP00000055077,9606.ENSP00000160827,9606.ENSP00000217372,9606.ENSP00000219782,9606.ENSP00000231498,9606.ENSP00000254605,9606.ENSP00000260947,9606.ENSP00000261015,9606.ENSP00000263857,9606.ENSP00000264156,9606.ENSP00000272444,9606.ENSP00000283109,9606.ENSP00000285398,9606.ENSP00000291386,9606.ENSP00000299259,9606.ENSP00000299601,9606.ENSP00000308546,9606.ENSP00000312981,9606.ENSP00000313851,…	RFC2,KIF22,CDK5RAP1,MAZ,NUP155,RRP8,BARD1,WDR12,POLR1A,MCM6,DUSP11,RIOK2,ERCC3,SSU72,COPS2,LEO1,MEPCE,USP39,PDS5B,DDX10,CSTF3,MRPS11,TOP3A,POLE,MED25,NOC4L,YBEY,PES1,DDX47,TYW1,MAK16,CTR9,UFL1,PARS2,GTF3C4,SRSF3,DIS3,INTS1,POP1,POLG,NCOA2,EBNA1BP2,REPIN1,HELZ2,CDKN2A,VARS2,GTF2H3,TIMELESS,CD3EAP,POLD1,SAMHD1,CTCF,POLR1C,RPS17,ENPP1
GO:0046949	fatty-acyl-CoA biosynthetic process	5	25	1.22	0.55	0.0085	9606.ENSP00000215567,9606.ENSP00000278353,9606.ENSP00000373153,9606.ENSP00000483300,9606.ENSP00000493153	TECR,HSD17B12,HACD2,ACACA,PPT1
GO:0009987	Cellular process	217	14826	0.09	0.53	1.59e-08	9606.ENSP00000055077,9606.ENSP00000160827,9606.ENSP00000177742,9606.ENSP00000215567,9606.ENSP00000217372,9606.ENSP00000217515,9606.ENSP00000219782,9606.ENSP00000221418,9606.ENSP00000221566,9606.ENSP00000222644,9606.ENSP00000225519,9606.ENSP00000225916,9606.ENSP00000229179,9606.ENSP00000231498,9606.ENSP00000233078,9606.ENSP00000239891,9606.ENSP00000243253,9606.ENSP00000245539,9606.ENSP00000249071,…	RFC2,KIF22,MRPS34,TECR,CDK5RAP1,TXNL1,MAZ,ECH1,SGTA,MPP6,SHPK,KAT2A,NUP107,NUP155,DAZAP1,ALG5,SEC61A1,MRPS7,RAC2,DHX29,RRP8,MACROD1,MICAL2,CDK4,MRPL53,TACO1,ECPAS,EXOC6,BARD1,WDR12,IPO5,HACD3,FAF2,DHTKD1,P4HA1,MTIF2,CD81,ARHGEF17,POLR1A,MCM6,GFM1,GRPEL1,MRPL3,GOLPH3,PECR,TMTC3,L2HGDH,NDUFB10,ERBB2,PFKL,DUSP11,HSD17B12,PIGT,RIOK2,RPIA,TOMM70,ERCC3,CTBP1,SSU72,UBE2Q1,ACOX1,SENP2,IFT122,CMBL,COPS2,P…
GO:0019538	Protein metabolic process	81	3910	0.24	0.53	7.02e-05	9606.ENSP00000177742,9606.ENSP00000221566,9606.ENSP00000225916,9606.ENSP00000239891,9606.ENSP00000245539,9606.ENSP00000251636,9606.ENSP00000255681,9606.ENSP00000257904,9606.ENSP00000258105,9606.ENSP00000259335,9606.ENSP00000260947,9606.ENSP00000261942,9606.ENSP00000263556,9606.ENSP00000263629,9606.ENSP00000264263,9606.ENSP00000264689,9606.ENSP00000264995,9606.ENSP00000265070,9606.ENSP00000266712,…	MRPS34,SGTA,KAT2A,ALG5,MRPS7,DHX29,MACROD1,CDK4,MRPL53,ECPAS,BARD1,FAF2,P4HA1,MTIF2,GFM1,UFSP2,MRPL3,GOLPH3,TMTC3,ERBB2,DUSP11,PIGT,RIOK2,CTBP1,SSU72,UBE2Q1,SENP2,COPS2,LEO1,PAIP1,INSR,MRPL39,RPS6KB2,RPL38,USP39,SENP3,D2HGDH,MRPS11,CHMP6,NPEPPS,TUFM,CRTAP,PSMF1,USP9Y,IQGAP3,MAGT1,CTR9,ARMT1,UFL1,PRKACB,PARS2,DPM1,GTF3C4,DOLK,STK24,EEF1E1,MAP2K7,RABGGTA,MTA3,CPVL,PISD,KAT14,CUL2,ALG2,SELENOK,CDKN2…
GO:0016070	RNA metabolic process	41	1550	0.35	0.52	0.00065	9606.ENSP00000217372,9606.ENSP00000219782,9606.ENSP00000231498,9606.ENSP00000254605,9606.ENSP00000261015,9606.ENSP00000263857,9606.ENSP00000272444,9606.ENSP00000283109,9606.ENSP00000285398,9606.ENSP00000291386,9606.ENSP00000299259,9606.ENSP00000299601,9606.ENSP00000308546,9606.ENSP00000312981,9606.ENSP00000314348,9606.ENSP00000315791,9606.ENSP00000317376,9606.ENSP00000326767,9606.ENSP00000328854,…	CDK5RAP1,MAZ,NUP155,RRP8,WDR12,POLR1A,DUSP11,RIOK2,ERCC3,SSU72,COPS2,LEO1,MEPCE,USP39,DDX10,CSTF3,MRPS11,MED25,NOC4L,YBEY,PES1,DDX47,TYW1,MAK16,CTR9,PARS2,GTF3C4,SRSF3,DIS3,INTS1,POP1,NCOA2,EBNA1BP2,HELZ2,CDKN2A,VARS2,GTF2H3,CD3EAP,SAMHD1,POLR1C,RPS17
GO:0043436	Oxoacid metabolic process	27	846	0.43	0.51	0.0019	9606.ENSP00000215567,9606.ENSP00000221418,9606.ENSP00000261875,9606.ENSP00000263035,9606.ENSP00000265322,9606.ENSP00000267436,9606.ENSP00000269848,9606.ENSP00000278353,9606.ENSP00000293217,9606.ENSP00000299299,9606.ENSP00000315351,9606.ENSP00000316329,9606.ENSP00000318351,9606.ENSP00000343657,9606.ENSP00000346173,9606.ENSP00000357804,9606.ENSP00000360327,9606.ENSP00000362298,9606.ENSP00000373153,…	TECR,ECH1,HACD3,DHTKD1,PECR,L2HGDH,PFKL,HSD17B12,ACOX1,PCBD1,D2HGDH,SCD5,BCKDHB,MCCC2,ETFB,THEM4,PARS2,SGPL1,HACD2,TST,SLC25A17,SLC25A13,VARS2,ETFA,HADH,ACACA,ENPP1
GO:0006631	Fatty acid metabolic process	15	325	0.59	0.5	0.0049	9606.ENSP00000215567,9606.ENSP00000221418,9606.ENSP00000261875,9606.ENSP00000265322,9606.ENSP00000278353,9606.ENSP00000293217,9606.ENSP00000316329,9606.ENSP00000346173,9606.ENSP00000357804,9606.ENSP00000362298,9606.ENSP00000373153,9606.ENSP00000390722,9606.ENSP00000452762,9606.ENSP00000474560,9606.ENSP00000483300	TECR,ECH1,HACD3,PECR,HSD17B12,ACOX1,SCD5,ETFB,THEM4,SGPL1,HACD2,SLC25A17,ETFA,HADH,ACACA
GO:0019752	Carboxylic acid metabolic process	26	819	0.43	0.48	0.003	9606.ENSP00000215567,9606.ENSP00000221418,9606.ENSP00000261875,9606.ENSP00000263035,9606.ENSP00000265322,9606.ENSP00000267436,9606.ENSP00000269848,9606.ENSP00000278353,9606.ENSP00000293217,9606.ENSP00000299299,9606.ENSP00000315351,9606.ENSP00000316329,9606.ENSP00000318351,9606.ENSP00000343657,9606.ENSP00000346173,9606.ENSP00000357804,9606.ENSP00000360327,9606.ENSP00000362298,9606.ENSP00000373153,…	TECR,ECH1,HACD3,DHTKD1,PECR,L2HGDH,PFKL,HSD17B12,ACOX1,PCBD1,D2HGDH,SCD5,BCKDHB,MCCC2,ETFB,THEM4,PARS2,SGPL1,HACD2,TST,SLC25A17,SLC25A13,VARS2,ETFA,HADH,ACACA
GO:0044281	Small molecule metabolic process	41	1645	0.32	0.45	0.0026	9606.ENSP00000003100,9606.ENSP00000215567,9606.ENSP00000221418,9606.ENSP00000225519,9606.ENSP00000225916,9606.ENSP00000255681,9606.ENSP00000261875,9606.ENSP00000263035,9606.ENSP00000265322,9606.ENSP00000267436,9606.ENSP00000268668,9606.ENSP00000269848,9606.ENSP00000278353,9606.ENSP00000283646,9606.ENSP00000293217,9606.ENSP00000299299,9606.ENSP00000305692,9606.ENSP00000315351,9606.ENSP00000316329,…	CYP51A1,TECR,ECH1,SHPK,KAT2A,MACROD1,HACD3,DHTKD1,PECR,L2HGDH,NDUFB10,PFKL,HSD17B12,RPIA,ACOX1,PCBD1,GAA,D2HGDH,SCD5,BCKDHB,MCCC2,ETFB,COQ8A,THEM4,PARS2,NDUFA1,DPM1,CMPK1,SGPL1,HACD2,AK4,TST,SLC25A17,SLC25A13,VARS2,ETFA,HADH,ACACA,PPT1,SAMHD1,ENPP1
GO:0015031	Protein transport	32	1180	0.36	0.42	0.0057	9606.ENSP00000221566,9606.ENSP00000229179,9606.ENSP00000231498,9606.ENSP00000243253,9606.ENSP00000260762,9606.ENSP00000261574,9606.ENSP00000261942,9606.ENSP00000264954,9606.ENSP00000265070,9606.ENSP00000284320,9606.ENSP00000292211,9606.ENSP00000296257,9606.ENSP00000305810,9606.ENSP00000308622,9606.ENSP00000311399,9606.ENSP00000317468,9606.ENSP00000343405,9606.ENSP00000359025,9606.ENSP00000360141,…	SGTA,NUP107,NUP155,SEC61A1,EXOC6,IPO5,FAF2,GRPEL1,GOLPH3,TOMM70,UBE2Q1,SENP2,STX18,GLE1,VPS26C,CHMP6,SEC24C,STXBP3,GNAS,CCDC93,NUP58,KIF20A,COPG2,TNPO2,NMD3,TIMM50,RAB18,ARL8B,VPS29,PPT1,AGK,COG8
GO:0000028	Ribosomal small subunit assembly	4	19	1.25	0.39	0.0354	9606.ENSP00000245539,9606.ENSP00000309830,9606.ENSP00000317376,9606.ENSP00000472985	MRPS7,RPL38,MRPS11,RPS5
GO:0006635	Fatty acid beta-oxidation	6	60	0.92	0.38	0.0334	9606.ENSP00000221418,9606.ENSP00000293217,9606.ENSP00000346173,9606.ENSP00000390722,9606.ENSP00000452762,9606.ENSP00000474560	ECH1,ACOX1,ETFB,SLC25A17,ETFA,HADH
GO:0034654	Nucleobase-containing compound biosynthetic process	26	913	0.38	0.37	0.016	9606.ENSP00000215567,9606.ENSP00000219782,9606.ENSP00000263857,9606.ENSP00000268668,9606.ENSP00000278353,9606.ENSP00000285398,9606.ENSP00000291386,9606.ENSP00000299259,9606.ENSP00000299601,9606.ENSP00000322570,9606.ENSP00000326767,9606.ENSP00000355013,9606.ENSP00000360492,9606.ENSP00000360939,9606.ENSP00000361219,9606.ENSP00000373153,9606.ENSP00000378743,9606.ENSP00000399851,9606.ENSP00000399968,…	TECR,MAZ,POLR1A,NDUFB10,HSD17B12,ERCC3,SSU72,COPS2,LEO1,POLE,MED25,CTR9,NDUFA1,CMPK1,GTF3C4,HACD2,AK4,POLG,NCOA2,SLC25A13,GTF2H3,CD3EAP,POLD1,ACACA,PPT1,POLR1C
GO:0070727	Cellular macromolecule localization	44	1948	0.28	0.36	0.0109	9606.ENSP00000221566,9606.ENSP00000229179,9606.ENSP00000231498,9606.ENSP00000243253,9606.ENSP00000260762,9606.ENSP00000260947,9606.ENSP00000261574,9606.ENSP00000261942,9606.ENSP00000263645,9606.ENSP00000264954,9606.ENSP00000265070,9606.ENSP00000284320,9606.ENSP00000285398,9606.ENSP00000292211,9606.ENSP00000296257,9606.ENSP00000296266,9606.ENSP00000303222,9606.ENSP00000305810,9606.ENSP00000308622,…	SGTA,NUP107,NUP155,SEC61A1,EXOC6,BARD1,IPO5,FAF2,CD81,GRPEL1,GOLPH3,TOMM70,ERCC3,UBE2Q1,SENP2,IFT122,MTCH2,STX18,GLE1,VPS26C,CHMP6,BSG,SEC24C,F11R,STXBP3,GNAS,CCDC93,NUP58,KIF20A,MEX3D,OBSL1,STK11IP,COPG2,TNPO2,NMD3,TIMM50,RER1,RAB18,ARL8B,VPS29,PPT1,CTCF,AGK,COG8
GO:0006396	RNA processing	25	868	0.38	0.36	0.0185	9606.ENSP00000217372,9606.ENSP00000231498,9606.ENSP00000254605,9606.ENSP00000261015,9606.ENSP00000272444,9606.ENSP00000283109,9606.ENSP00000291386,9606.ENSP00000299601,9606.ENSP00000312981,9606.ENSP00000314348,9606.ENSP00000315791,9606.ENSP00000317376,9606.ENSP00000328854,9606.ENSP00000329614,9606.ENSP00000346725,9606.ENSP00000350698,9606.ENSP00000352645,9606.ENSP00000353246,9606.ENSP00000362820,…	CDK5RAP1,NUP155,RRP8,WDR12,DUSP11,RIOK2,SSU72,LEO1,USP39,DDX10,CSTF3,MRPS11,NOC4L,YBEY,PES1,DDX47,TYW1,MAK16,SRSF3,DIS3,INTS1,POP1,EBNA1BP2,CDKN2A,RPS17
GO:0018130	Heterocycle biosynthetic process	27	985	0.36	0.35	0.0197	9606.ENSP00000215567,9606.ENSP00000219782,9606.ENSP00000263857,9606.ENSP00000268668,9606.ENSP00000278353,9606.ENSP00000285398,9606.ENSP00000291386,9606.ENSP00000299259,9606.ENSP00000299299,9606.ENSP00000299601,9606.ENSP00000322570,9606.ENSP00000326767,9606.ENSP00000355013,9606.ENSP00000360492,9606.ENSP00000360939,9606.ENSP00000361219,9606.ENSP00000373153,9606.ENSP00000378743,9606.ENSP00000399851,…	TECR,MAZ,POLR1A,NDUFB10,HSD17B12,ERCC3,SSU72,COPS2,PCBD1,LEO1,POLE,MED25,CTR9,NDUFA1,CMPK1,GTF3C4,HACD2,AK4,POLG,NCOA2,SLC25A13,GTF2H3,CD3EAP,POLD1,ACACA,PPT1,POLR1C
GO:0019438	Aromatic compound biosynthetic process	27	992	0.36	0.34	0.0213	9606.ENSP00000215567,9606.ENSP00000219782,9606.ENSP00000263857,9606.ENSP00000268668,9606.ENSP00000278353,9606.ENSP00000285398,9606.ENSP00000291386,9606.ENSP00000299259,9606.ENSP00000299299,9606.ENSP00000299601,9606.ENSP00000322570,9606.ENSP00000326767,9606.ENSP00000355013,9606.ENSP00000360492,9606.ENSP00000360939,9606.ENSP00000361219,9606.ENSP00000373153,9606.ENSP00000378743,9606.ENSP00000399851,…	TECR,MAZ,POLR1A,NDUFB10,HSD17B12,ERCC3,SSU72,COPS2,PCBD1,LEO1,POLE,MED25,CTR9,NDUFA1,CMPK1,GTF3C4,HACD2,AK4,POLG,NCOA2,SLC25A13,GTF2H3,CD3EAP,POLD1,ACACA,PPT1,POLR1C
GO:1901135	Carbohydrate derivative metabolic process	27	998	0.36	0.34	0.0226	9606.ENSP00000215567,9606.ENSP00000225519,9606.ENSP00000239891,9606.ENSP00000255681,9606.ENSP00000263035,9606.ENSP00000265070,9606.ENSP00000266712,9606.ENSP00000268668,9606.ENSP00000269848,9606.ENSP00000278353,9606.ENSP00000279036,9606.ENSP00000283646,9606.ENSP00000343657,9606.ENSP00000352645,9606.ENSP00000354649,9606.ENSP00000360492,9606.ENSP00000360638,9606.ENSP00000360939,9606.ENSP00000361667,…	TECR,SHPK,ALG5,MACROD1,DHTKD1,GOLPH3,TMTC3,NDUFB10,PFKL,HSD17B12,PIGT,RPIA,MCCC2,TYW1,MAGT1,NDUFA1,DPM1,CMPK1,DOLK,HACD2,AK4,SLC25A13,ALG2,ACACA,PPT1,SAMHD1,ENPP1
GO:0006796	Phosphate-containing compound metabolic process	42	1877	0.27	0.33	0.0194	9606.ENSP00000215567,9606.ENSP00000225519,9606.ENSP00000257904,9606.ENSP00000263035,9606.ENSP00000268668,9606.ENSP00000269571,9606.ENSP00000269848,9606.ENSP00000272444,9606.ENSP00000278353,9606.ENSP00000279036,9606.ENSP00000283109,9606.ENSP00000283646,9606.ENSP00000290921,9606.ENSP00000291386,9606.ENSP00000299259,9606.ENSP00000303830,9606.ENSP00000307272,9606.ENSP00000308413,9606.ENSP00000343657,…	TECR,SHPK,CDK4,DHTKD1,NDUFB10,ERBB2,PFKL,DUSP11,HSD17B12,PIGT,RIOK2,RPIA,CTBP1,SSU72,COPS2,INSR,RPTOR,RPS6KB2,MCCC2,IQGAP3,COQ8A,PRKACB,NDUFA1,DPM1,CMPK1,DOLK,STK24,HACD2,AK4,MAP2K7,PISD,SLC25A13,PNPLA6,CDKN2A,GTF2H3,TIMM50,ACACA,PTPN11,PPT1,SAMHD1,AGK,ENPP1
GO:0008104	Protein localization	43	1943	0.27	0.33	0.0196	9606.ENSP00000221566,9606.ENSP00000229179,9606.ENSP00000231498,9606.ENSP00000243253,9606.ENSP00000260762,9606.ENSP00000260947,9606.ENSP00000261574,9606.ENSP00000261942,9606.ENSP00000263645,9606.ENSP00000264954,9606.ENSP00000265070,9606.ENSP00000284320,9606.ENSP00000285398,9606.ENSP00000292211,9606.ENSP00000296257,9606.ENSP00000296266,9606.ENSP00000303222,9606.ENSP00000305810,9606.ENSP00000308622,…	SGTA,NUP107,NUP155,SEC61A1,EXOC6,BARD1,IPO5,FAF2,CD81,GRPEL1,GOLPH3,TOMM70,ERCC3,UBE2Q1,SENP2,IFT122,MTCH2,STX18,GLE1,VPS26C,CHMP6,BSG,SEC24C,F11R,STXBP3,GNAS,CCDC93,NUP58,KIF20A,OBSL1,STK11IP,COPG2,TNPO2,NMD3,TIMM50,RER1,RAB18,ARL8B,VPS29,PPT1,CTCF,AGK,COG8
GO:0071705	Nitrogen compound transport	37	1580	0.29	0.33	0.0213	9606.ENSP00000221566,9606.ENSP00000229179,9606.ENSP00000231498,9606.ENSP00000243253,9606.ENSP00000260762,9606.ENSP00000261574,9606.ENSP00000261942,9606.ENSP00000264954,9606.ENSP00000265070,9606.ENSP00000284320,9606.ENSP00000292211,9606.ENSP00000296257,9606.ENSP00000305810,9606.ENSP00000308622,9606.ENSP00000311399,9606.ENSP00000317468,9606.ENSP00000343405,9606.ENSP00000355361,9606.ENSP00000359025,…	SGTA,NUP107,NUP155,SEC61A1,EXOC6,IPO5,FAF2,GRPEL1,GOLPH3,TOMM70,UBE2Q1,SENP2,STX18,GLE1,VPS26C,CHMP6,SEC24C,CD47,STXBP3,GNAS,SRSF3,CCDC93,NUP58,KIF20A,TST,SLC25A17,SLC25A13,COPG2,TNPO2,NMD3,TIMM50,RAB18,ARL8B,VPS29,PPT1,AGK,COG8
GO:0007005	Mitochondrion organization	16	445	0.48	0.33	0.0334	9606.ENSP00000225916,9606.ENSP00000258975,9606.ENSP00000264954,9606.ENSP00000268668,9606.ENSP00000284320,9606.ENSP00000321636,9606.ENSP00000354762,9606.ENSP00000357804,9606.ENSP00000360492,9606.ENSP00000391739,9606.ENSP00000399851,9606.ENSP00000418915,9606.ENSP00000445806,9606.ENSP00000460964,9606.ENSP00000497280,9606.ENSP00000500094	KAT2A,TACO1,GRPEL1,NDUFB10,TOMM70,TOP3A,COA3,THEM4,NDUFA1,PISD,POLG,CDKN2A,TIMM50,ATPAF1,AGK,ATAD3B
GO:1901137	Carbohydrate derivative biosynthetic process	19	593	0.43	0.32	0.0334	9606.ENSP00000215567,9606.ENSP00000239891,9606.ENSP00000265070,9606.ENSP00000266712,9606.ENSP00000268668,9606.ENSP00000278353,9606.ENSP00000279036,9606.ENSP00000352645,9606.ENSP00000354649,9606.ENSP00000360492,9606.ENSP00000360638,9606.ENSP00000360939,9606.ENSP00000361667,9606.ENSP00000373153,9606.ENSP00000378743,9606.ENSP00000400101,9606.ENSP00000417764,9606.ENSP00000483300,9606.ENSP00000493153	TECR,ALG5,GOLPH3,TMTC3,NDUFB10,HSD17B12,PIGT,TYW1,MAGT1,NDUFA1,DPM1,CMPK1,DOLK,HACD2,AK4,SLC25A13,ALG2,ACACA,PPT1
GO:0032787	Monocarboxylic acid metabolic process	17	502	0.45	0.32	0.0373	9606.ENSP00000215567,9606.ENSP00000221418,9606.ENSP00000261875,9606.ENSP00000263035,9606.ENSP00000265322,9606.ENSP00000269848,9606.ENSP00000278353,9606.ENSP00000293217,9606.ENSP00000316329,9606.ENSP00000346173,9606.ENSP00000357804,9606.ENSP00000362298,9606.ENSP00000373153,9606.ENSP00000390722,9606.ENSP00000452762,9606.ENSP00000474560,9606.ENSP00000483300	TECR,ECH1,HACD3,DHTKD1,PECR,PFKL,HSD17B12,ACOX1,SCD5,ETFB,THEM4,SGPL1,HACD2,SLC25A17,ETFA,HADH,ACACA
GO:0051223	Regulation of protein transport	17	503	0.45	0.32	0.0376	9606.ENSP00000003100,9606.ENSP00000249071,9606.ENSP00000260947,9606.ENSP00000261574,9606.ENSP00000263645,9606.ENSP00000265070,9606.ENSP00000269571,9606.ENSP00000269848,9606.ENSP00000284320,9606.ENSP00000320324,9606.ENSP00000333769,9606.ENSP00000371155,9606.ENSP00000418813,9606.ENSP00000418915,9606.ENSP00000441065,9606.ENSP00000474560,9606.ENSP00000489597	CYP51A1,RAC2,BARD1,IPO5,CD81,GOLPH3,ERBB2,PFKL,TOMM70,NPEPPS,BSG,NUP58,SELENOK,CDKN2A,SLC16A1,HADH,PTPN11
GO:0006091	Generation of precursor metabolites and energy	15	411	0.49	0.32	0.0403	9606.ENSP00000225519,9606.ENSP00000263035,9606.ENSP00000268668,9606.ENSP00000269848,9606.ENSP00000283646,9606.ENSP00000293217,9606.ENSP00000305692,9606.ENSP00000317159,9606.ENSP00000346173,9606.ENSP00000360492,9606.ENSP00000400101,9606.ENSP00000410833,9606.ENSP00000452762,9606.ENSP00000477981,9606.ENSP00000498074	SHPK,DHTKD1,NDUFB10,PFKL,RPIA,ACOX1,GAA,CYC1,ETFB,NDUFA1,SLC25A13,GBE1,ETFA,SLC25A14,ENPP1
GO:0071840	Cellular component organization or biogenesis	96	5639	0.15	0.31	0.0147	9606.ENSP00000055077,9606.ENSP00000160827,9606.ENSP00000221566,9606.ENSP00000222644,9606.ENSP00000225916,9606.ENSP00000229179,9606.ENSP00000231498,9606.ENSP00000243253,9606.ENSP00000245539,9606.ENSP00000249071,9606.ENSP00000251636,9606.ENSP00000254605,9606.ENSP00000256194,9606.ENSP00000258975,9606.ENSP00000259335,9606.ENSP00000260762,9606.ENSP00000261015,9606.ENSP00000261942,9606.ENSP00000263556,…	RFC2,KIF22,SGTA,MPP6,KAT2A,NUP107,NUP155,SEC61A1,MRPS7,RAC2,DHX29,RRP8,MICAL2,TACO1,ECPAS,EXOC6,WDR12,FAF2,P4HA1,MTIF2,ARHGEF17,MCM6,GRPEL1,GOLPH3,NDUFB10,ERBB2,HSD17B12,RIOK2,TOMM70,ERCC3,CTBP1,ACOX1,IFT122,INSR,TMEM43,GAA,STX18,RPTOR,RPL38,CSRP2,USP39,PDS5B,DDX10,MRPS11,CHMP6,TOP3A,CRTAP,PSMG2,MED25,NOC4L,YBEY,BSG,SPTY2D1,SEC24C,PES1,DDX47,FRYL,ATP6V1H,MAK16,IQGAP3,COA3,F11R,THEM4,UFL1,PRKACB,N…
GO:0044255	Cellular lipid metabolic process	25	918	0.36	0.31	0.035	9606.ENSP00000215567,9606.ENSP00000221418,9606.ENSP00000261875,9606.ENSP00000265322,9606.ENSP00000278353,9606.ENSP00000279036,9606.ENSP00000293217,9606.ENSP00000316329,9606.ENSP00000346173,9606.ENSP00000357804,9606.ENSP00000360638,9606.ENSP00000361667,9606.ENSP00000362298,9606.ENSP00000373153,9606.ENSP00000376453,9606.ENSP00000390722,9606.ENSP00000391739,9606.ENSP00000407509,9606.ENSP00000417764,…	TECR,ECH1,HACD3,PECR,HSD17B12,PIGT,ACOX1,SCD5,ETFB,THEM4,DPM1,DOLK,SGPL1,HACD2,CERS6,SLC25A17,PISD,PNPLA6,ALG2,ETFA,HADH,ACACA,PTPN11,PPT1,AGK
GO:0019693	Ribose phosphate metabolic process	15	419	0.48	0.31	0.0464	9606.ENSP00000215567,9606.ENSP00000263035,9606.ENSP00000268668,9606.ENSP00000269848,9606.ENSP00000278353,9606.ENSP00000283646,9606.ENSP00000343657,9606.ENSP00000360492,9606.ENSP00000360939,9606.ENSP00000373153,9606.ENSP00000378743,9606.ENSP00000400101,9606.ENSP00000483300,9606.ENSP00000493153,9606.ENSP00000498074	TECR,DHTKD1,NDUFB10,PFKL,HSD17B12,RPIA,MCCC2,NDUFA1,CMPK1,HACD2,AK4,SLC25A13,ACACA,PPT1,ENPP1
GO:0010564	Regulation of cell cycle process	21	716	0.39	0.3	0.0419	9606.ENSP00000225916,9606.ENSP00000254605,9606.ENSP00000257904,9606.ENSP00000260947,9606.ENSP00000283109,9606.ENSP00000285398,9606.ENSP00000303830,9606.ENSP00000307272,9606.ENSP00000308546,9606.ENSP00000317468,9606.ENSP00000325919,9606.ENSP00000378356,9606.ENSP00000385636,9606.ENSP00000385823,9606.ENSP00000418915,9606.ENSP00000434614,9606.ENSP00000450607,9606.ENSP00000465075,9606.ENSP00000489597,…	KAT2A,RRP8,CDK4,BARD1,RIOK2,ERCC3,INSR,RPTOR,MEPCE,CHMP6,PSMG2,KIF20A,OBSL1,MTA3,CDKN2A,CDC27,TIMELESS,SPC24,PTPN11,CTCF,GNAI1
GO:0033036	Macromolecule localization	48	2356	0.23	0.28	0.0388	9606.ENSP00000221566,9606.ENSP00000229179,9606.ENSP00000231498,9606.ENSP00000243253,9606.ENSP00000260762,9606.ENSP00000260947,9606.ENSP00000261574,9606.ENSP00000261942,9606.ENSP00000263645,9606.ENSP00000264954,9606.ENSP00000265070,9606.ENSP00000284320,9606.ENSP00000285398,9606.ENSP00000292211,9606.ENSP00000296257,9606.ENSP00000296266,9606.ENSP00000303222,9606.ENSP00000305810,9606.ENSP00000308622,…	SGTA,NUP107,NUP155,SEC61A1,EXOC6,BARD1,IPO5,FAF2,CD81,GRPEL1,GOLPH3,TOMM70,ERCC3,UBE2Q1,SENP2,IFT122,MTCH2,STX18,GLE1,VPS26C,CHMP6,BSG,SEC24C,F11R,STXBP3,GNAS,SRSF3,CCDC93,NUP58,KIF20A,MEX3D,OBSL1,TST,STK11IP,SLC25A17,COPG2,TNPO2,NMD3,TIMM50,RER1,RAB18,ARL8B,VPS29,PPT1,CTCF,AGK,COG8,ENPP1
GO:1901362	Organic cyclic compound biosynthetic process	28	1121	0.32	0.28	0.0477	9606.ENSP00000003100,9606.ENSP00000215567,9606.ENSP00000219782,9606.ENSP00000263857,9606.ENSP00000268668,9606.ENSP00000278353,9606.ENSP00000285398,9606.ENSP00000291386,9606.ENSP00000299259,9606.ENSP00000299299,9606.ENSP00000299601,9606.ENSP00000322570,9606.ENSP00000326767,9606.ENSP00000355013,9606.ENSP00000360492,9606.ENSP00000360939,9606.ENSP00000361219,9606.ENSP00000373153,9606.ENSP00000378743,…	CYP51A1,TECR,MAZ,POLR1A,NDUFB10,HSD17B12,ERCC3,SSU72,COPS2,PCBD1,LEO1,POLE,MED25,CTR9,NDUFA1,CMPK1,GTF3C4,HACD2,AK4,POLG,NCOA2,SLC25A13,GTF2H3,CD3EAP,POLD1,ACACA,PPT1,POLR1C
