# Supplementary material for: Proximity-labeling proteomics reveals remodeled interactomes and altered localization of pathogenic SHP2 variants
Source: EMBO Rep. 2025 Dec 22;27(3):793–826. doi: 10.1038/s44319-025-00674-4 (PMC12894930; doi:10.1038/s44319-025-00674-4)
Supplement: Supplementary file 10 — Source data Fig. 3 [file 44319_2025_674_MOESM10_ESM.zip › Figure 3/E/BioGrid Overlap.xlsx]

## Sheet: No EGF
	WT	T42A	T52S	E76K	R138Q	E139D	Y279C	T468M	T507K	Q510E	Q510K	Core
ACTB	n.s.	n.s.	n.s.	n.s.	n.s.	n.s.	n.s.	n.s.	p<0.05	n.s.	n.s.	n.s.
ALDH1B1*	n.s.	n.s.	n.s.	p<0.05	p<0.05	n.s.	n.s.	p<0.05	n.s.	n.s.	n.s.	n.s.
ATP5A1*	n.s.	n.s.	n.s.	n.s.	n.s.	n.s.	n.s.	p<0.1	n.s.	n.s.	n.s.	n.s.
CALR	n.s.	n.s.	n.s.	n.s.	n.s.	n.s.	n.s.	n.s.	p<0.1	n.s.	n.s.	n.s.
CDC73	n.s.	n.s.	n.s.	n.s.	n.s.	p<0.05	n.s.	p<0.05	n.s.	n.s.	p<0.05	n.s.
CERS2	n.s.	n.s.	n.s.	n.s.	n.s.	n.s.	n.s.	p<0.05	n.s.	n.s.	p<0.05	n.s.
CTR9	p<0.05	p<0.05	p<0.05	p<0.05	p<0.05	p<0.1	n.s.	p<0.05	n.s.	n.s.	p<0.05	p<0.05
ELAVL1	n.s.	n.s.	n.s.	p<0.1	n.s.	n.s.	n.s.	n.s.	n.s.	n.s.	n.s.	n.s.
GAB1	p<0.05	p<0.05	n.s.	p<0.05	n.s.	n.s.	n.s.	n.s.	n.s.	p<0.05	p<0.05	p<0.05
GBF1	p<0.05	p<0.1	p<0.05	p<0.05	n.s.	p<0.05	n.s.	p<0.05	n.s.	n.s.	p<0.05	p<0.05
GOLGA2	n.s.	p<0.1	n.s.	n.s.	n.s.	p<0.05	n.s.	n.s.	n.s.	n.s.	p<0.05	n.s.
HSP90B1	n.s.	n.s.	n.s.	n.s.	n.s.	n.s.	n.s.	p<0.1	n.s.	n.s.	p<0.1	n.s.
HSPD1*	n.s.	n.s.	n.s.	n.s.	p<0.05	n.s.	n.s.	p<0.05	n.s.	n.s.	p<0.05	n.s.
INSR	n.s.	n.s.	n.s.	n.s.	n.s.	p<0.05	n.s.	n.s.	p<0.1	n.s.	p<0.05	n.s.
KIAA1429	n.s.	p<0.1	n.s.	n.s.	n.s.	n.s.	n.s.	n.s.	n.s.	n.s.	n.s.	n.s.
LEO1	p<0.05	n.s.	p<0.05	n.s.	n.s.	n.s.	p<0.05	p<0.05	p<0.05	n.s.	p<0.05	p<0.05
LGALS3	n.s.	n.s.	n.s.	n.s.	n.s.	n.s.	n.s.	n.s.	p<0.1	n.s.	n.s.	n.s.
LRP1	n.s.	n.s.	p<0.05	n.s.	n.s.	n.s.	n.s.	n.s.	n.s.	n.s.	n.s.	n.s.
LRPPRC*	n.s.	p<0.05	n.s.	n.s.	p<0.05	p<0.05	n.s.	p<0.05	n.s.	n.s.	p<0.05	p<0.05
MPZL1	n.s.	n.s.	n.s.	n.s.	n.s.	p<0.05	n.s.	p<0.05	n.s.	p<0.05	p<0.05	p<0.05
NSUN5	n.s.	n.s.	n.s.	n.s.	p<0.1	p<0.1	n.s.	p<0.1	n.s.	n.s.	p<0.1	p<0.1
PAF1	p<0.05	p<0.05	p<0.05	p<0.05	p<0.05	p<0.05	n.s.	p<0.05	n.s.	p<0.05	p<0.05	p<0.05
PPIF*	p<0.05	n.s.	n.s.	n.s.	n.s.	n.s.	n.s.	n.s.	n.s.	n.s.	n.s.	n.s.
PSMB1	p<0.1	n.s.	n.s.	n.s.	n.s.	n.s.	n.s.	n.s.	p<0.1	n.s.	n.s.	n.s.
RAB18	n.s.	n.s.	n.s.	n.s.	n.s.	n.s.	n.s.	p<0.05	n.s.	n.s.	p<0.05	n.s.
RPIA	n.s.	p<0.05	n.s.	p<0.05	n.s.	n.s.	n.s.	n.s.	p<0.1	n.s.	p<0.05	n.s.
SHC1	n.s.	n.s.	n.s.	n.s.	p<0.05	p<0.05	n.s.	n.s.	n.s.	n.s.	n.s.	n.s.
SRC	n.s.	n.s.	n.s.	p<0.1	p<0.05	p<0.05	n.s.	n.s.	n.s.	n.s.	p<0.05	p<0.1
SSBP1*	n.s.	n.s.	p<0.05	n.s.	n.s.	n.s.	n.s.	p<0.05	p<0.05	n.s.	p<0.05	p<0.05
STXBP2	n.s.	n.s.	n.s.	n.s.	n.s.	n.s.	n.s.	n.s.	p<0.05	n.s.	p<0.05	n.s.
TRIM32	n.s.	n.s.	n.s.	n.s.	p<0.1	n.s.	n.s.	n.s.	n.s.	n.s.	n.s.	n.s.
TRMT2B	n.s.	n.s.	p<0.05	n.s.	p<0.05	n.s.	n.s.	n.s.	n.s.	n.s.	n.s.	n.s.
USP47	n.s.	n.s.	n.s.	n.s.	n.s.	n.s.	p<0.05	n.s.	n.s.	n.s.	n.s.	n.s.

## Sheet: With EGF
	WT	T42A	T52S	E76K	R138Q	E139D	Y279C	T468M	T507K	Q510E	Q510K	Core
ACLY	n.s.	n.s.	n.s.	p<0.05	n.s.	n.s.	n.s.	n.s.	n.s.	n.s.	n.s.	n.s.
ALDH1B1*	n.s.	n.s.	n.s.	n.s.	p<0.05	p<0.1	n.s.	p<0.05	n.s.	n.s.	n.s.	p<0.1
CAV1	n.s.	n.s.	n.s.	n.s.	n.s.	n.s.	n.s.	n.s.	n.s.	p<0.05	n.s.	n.s.
CCT7	n.s.	n.s.	n.s.	n.s.	n.s.	p<0.05	n.s.	n.s.	n.s.	n.s.	n.s.	n.s.
CERS2	n.s.	n.s.	n.s.	p<0.05	n.s.	n.s.	n.s.	p<0.1	n.s.	n.s.	n.s.	n.s.
CRKL	n.s.	n.s.	n.s.	n.s.	p<0.1	p<0.1	n.s.	n.s.	n.s.	n.s.	n.s.	n.s.
CTR9	p<0.05	p<0.05	p<0.05	p<0.05	p<0.05	p<0.05	n.s.	p<0.05	n.s.	p<0.05	p<0.05	p<0.05
DCAF7	n.s.	n.s.	n.s.	n.s.	n.s.	n.s.	n.s.	p<0.1	n.s.	n.s.	n.s.	n.s.
ERBB2	n.s.	n.s.	n.s.	n.s.	n.s.	n.s.	n.s.	p<0.05	p<0.05	p<0.05	n.s.	p<0.05
FASN	n.s.	n.s.	n.s.	p<0.05	n.s.	n.s.	n.s.	n.s.	n.s.	n.s.	n.s.	n.s.
GAB1	n.s.	n.s.	n.s.	n.s.	n.s.	n.s.	n.s.	n.s.	n.s.	p<0.1	n.s.	n.s.
GAB2	n.s.	p<0.05	n.s.	n.s.	n.s.	n.s.	n.s.	n.s.	n.s.	p<0.05	p<0.1	p<0.1
GRB2	n.s.	p<0.05	n.s.	n.s.	n.s.	n.s.	n.s.	n.s.	n.s.	n.s.	n.s.	n.s.
GSTM3	n.s.	n.s.	n.s.	n.s.	n.s.	n.s.	n.s.	n.s.	p<0.05	n.s.	n.s.	n.s.
HSPD1*	n.s.	n.s.	n.s.	n.s.	p<0.05	n.s.	n.s.	n.s.	n.s.	n.s.	n.s.	n.s.
INSR	n.s.	n.s.	n.s.	n.s.	n.s.	p<0.05	n.s.	n.s.	p<0.05	n.s.	p<0.05	p<0.05
LEO1	p<0.05	p<0.1	p<0.05	n.s.	n.s.	n.s.	n.s.	p<0.05	p<0.05	n.s.	p<0.05	p<0.05
LRPPRC*	n.s.	n.s.	n.s.	n.s.	n.s.	n.s.	n.s.	n.s.	n.s.	n.s.	p<0.1	n.s.
MAP2K1	n.s.	n.s.	n.s.	p<0.05	n.s.	n.s.	n.s.	n.s.	n.s.	n.s.	n.s.	n.s.
MPZL1	n.s.	p<0.05	n.s.	n.s.	n.s.	p<0.05	n.s.	n.s.	n.s.	p<0.05	p<0.05	p<0.05
MTHFD1	n.s.	n.s.	n.s.	p<0.05	n.s.	n.s.	n.s.	n.s.	n.s.	n.s.	n.s.	n.s.
PAF1	p<0.1	p<0.1	p<0.1	p<0.1	n.s.	n.s.	n.s.	p<0.1	n.s.	p<0.1	p<0.1	p<0.1
PIK3R2	p<0.05	n.s.	n.s.	n.s.	n.s.	n.s.	n.s.	n.s.	p<0.1	n.s.	n.s.	n.s.
PTK7	n.s.	n.s.	n.s.	n.s.	n.s.	n.s.	n.s.	n.s.	n.s.	n.s.	p<0.05	n.s.
RAB18	p<0.05	p<0.05	p<0.1	p<0.05	p<0.1	n.s.	p<0.05	p<0.05	n.s.	p<0.05	p<0.05	p<0.05
RPIA	n.s.	p<0.05	n.s.	p<0.05	n.s.	n.s.	n.s.	n.s.	n.s.	n.s.	p<0.05	p<0.05
STXBP2	n.s.	n.s.	n.s.	n.s.	n.s.	n.s.	n.s.	n.s.	p<0.05	n.s.	n.s.	n.s.
TECR	n.s.	n.s.	n.s.	n.s.	p<0.05	p<0.05	n.s.	p<0.05	n.s.	n.s.	n.s.	p<0.05
TRIM33	n.s.	p<0.05	n.s.	n.s.	n.s.	p<0.1	n.s.	n.s.	n.s.	n.s.	n.s.	n.s.
