# Supplementary material for: Proximity-labeling proteomics reveals remodeled interactomes and altered localization of pathogenic SHP2 variants
Source: EMBO Rep. 2025 Dec 22;27(3):793–826. doi: 10.1038/s44319-025-00674-4 (PMC12894930; doi:10.1038/s44319-025-00674-4)
Supplement: Supplementary file 10 — Source data Fig. 3 [file 44319_2025_674_MOESM10_ESM.zip › Figure 3/B/Overlap between SHP2 variants.xlsx]

## Sheet: Overlapping hits across mutants
# of SHP2 variants	-EGF	+EGF
1	1125	870
2	660	420
3	395	239
4	241	123
5	156	64
6	89	32
7	46	16
8	20	3
9	9	1
10	3	0
11	0	0

## Sheet: Hit overlap counts
Gene Name	Protein Description	Protein Name	UniProtID	GO-BP	GO-CC	GO-MF	WT-EGF	T42A-EGF	T52S-EGF	E76K-EGF	R138Q-EGF	E139D-EGF	Y279C-EGF	T468M-EGF	T507K-EGF	Q510E-EGF	Q510K-EGF	-EGF count	WT+EGF	T42A+EGF	T52S+EGF	E76K+EGF	R138Q+EGF	E139D+EGF	Y279C+EGF	T468M+EGF	T507K+EGF	Q510E+EGF	Q510K+EGF	+EGF count
PABPN1	Polyadenylate-binding protein 2	PABP2_HUMAN	Q86U42	MAPK cascade,RNA processing,mRNA processing,muscle contraction,poly(A)+ mRNA export from nucleus,cellular response to lipopolysaccharide,positive regulation of polynucleotide adenylyltransferase activity	nucleus,nucleoplasm,cytoplasm,nuclear speck,nuclear inclusion body,ribonucleoprotein complex	RNA binding,protein binding,RNA polymerase binding	FALSE	FALSE	FALSE	FALSE	FALSE	FALSE	FALSE	FALSE	FALSE	FALSE	FALSE	0	FALSE	FALSE	FALSE	FALSE	FALSE	FALSE	FALSE	FALSE	FALSE	FALSE	FALSE	0
MAPK1	Mitogen-activated protein kinase 1	MK01_HUMAN	P28482	positive regulation of macrophage chemotaxis,Requires Ontology,protein phosphorylation,apoptotic process,chemotaxis,cellular response to DNA damage stimulus,cell cycle,signal transduction,chemical synaptic transmission,learning or memory,positive regulation of gene expression,positive regulation of peptidyl-threonine phosphorylation,peptidyl-serine phosphorylation,peptidyl-threonine phosphorylati…	extracellular region,nucleus,nucleoplasm,cytoplasm,mitochondrion,early endosome,late endosome,endoplasmic reticulum lumen,Golgi apparatus,microtubule organizing center,cytosol,cytoskeleton,plasma membrane,caveola,focal adhesion,pseudopodium,azurophil granule lumen,synapse,mitotic spindle,ficolin-1-rich granule lumen	phosphotyrosine binding,DNA binding,protein serine/threonine kinase activity,MAP kinase activity,MAP kinase kinase activity,protein binding,ATP binding,RNA polymerase II carboxy-terminal domain kinase activity,phosphatase binding,identical protein binding,Requires Ontology	FALSE	FALSE	FALSE	FALSE	FALSE	FALSE	FALSE	FALSE	FALSE	FALSE	TRUE	1	FALSE	FALSE	FALSE	FALSE	FALSE	FALSE	FALSE	FALSE	FALSE	FALSE	FALSE	0
RCC2	Protein RCC2	RCC2_HUMAN	Q9P258	cell cycle,integrin-mediated signaling pathway,regulation of fibroblast migration,positive regulation of G2/M transition of mitotic cell cycle,regulation of cell migration,negative regulation of GTPase activity,establishment of protein localization,focal adhesion assembly,cell division,negative regulation of focal adhesion assembly,positive regulation of attachment of spindle microtubules to kine…	membrane,nucleolus,cytosol,microtubule,plasma membrane,midbody,early endosome membrane,chromosome, centromeric core domain,mitotic spindle midzone	RNA binding,guanyl-nucleotide exchange factor activity,protein binding,microtubule binding,protein kinase binding,protein domain specific binding,small GTPase binding	FALSE	FALSE	FALSE	FALSE	FALSE	FALSE	FALSE	FALSE	FALSE	FALSE	FALSE	0	FALSE	FALSE	FALSE	FALSE	FALSE	FALSE	FALSE	FALSE	FALSE	FALSE	FALSE	0
EEF1E1	Eukaryotic translation elongation factor 1 epsilon-1	MCA3_HUMAN	O43324	translation,negative regulation of cell proliferation,positive regulation of apoptotic process,positive regulation of DNA damage response, signal transduction by p53 class mediator,cellular response to leukemia inhibitory factor,positive regulation of cellular senescence,positive regulation of apoptotic signaling pathway	nucleus,nucleoplasm,nucleolus,cytoplasm,cytosol,aminoacyl-tRNA synthetase multienzyme complex	protein binding	FALSE	FALSE	TRUE	FALSE	FALSE	FALSE	FALSE	FALSE	FALSE	FALSE	FALSE	1	FALSE	FALSE	TRUE	TRUE	FALSE	TRUE	TRUE	FALSE	FALSE	TRUE	FALSE	5
SORD	Sorbitol dehydrogenase	DHSO_HUMAN	Q00796	glucose metabolic process,sorbitol catabolic process,response to osmotic stress,response to xenobiotic stimulus,response to hormone,flagellated sperm motility,response to nutrient levels,fructose biosynthetic process,response to cadmium ion,response to copper ion,L-xylitol catabolic process,L-xylitol metabolic process	extracellular space,cytosol,membrane,motile cilium,mitochondrial membrane,extracellular exosome	(R,R)-butanediol dehydrogenase activity,L-iditol 2-dehydrogenase activity,zinc ion binding,carbohydrate binding,identical protein binding,D-xylulose reductase activity,ribitol 2-dehydrogenase activity,NAD binding	FALSE	FALSE	FALSE	FALSE	FALSE	FALSE	FALSE	FALSE	FALSE	FALSE	FALSE	0	FALSE	FALSE	FALSE	TRUE	FALSE	FALSE	FALSE	FALSE	FALSE	FALSE	FALSE	1
SPCS2	Signal peptidase complex subunit 2	A0A087WUC6_HUMAN;SPCS2_HUMAN	A0A087WUC6;Q15005	signal peptide processing,protein targeting to ER	endoplasmic reticulum membrane,integral component of membrane,signal peptidase complex	protein binding,peptidase activity	FALSE	FALSE	TRUE	TRUE	TRUE	FALSE	TRUE	TRUE	FALSE	FALSE	TRUE	6	FALSE	FALSE	FALSE	FALSE	FALSE	FALSE	FALSE	FALSE	FALSE	FALSE	FALSE	0
PPP2R1A	Serine/threonine-protein phosphatase 2A 65 kDa regulatory subunit A alpha isoform	2AAA_HUMAN	P30153	regulation of DNA replication,regulation of transcription, DNA-templated,protein dephosphorylation,ceramide metabolic process,apoptotic process,chromosome segregation,female meiotic division,RNA splicing,response to organic substance,second-messenger-mediated signaling,regulation of Wnt signaling pathway,regulation of cell adhesion,negative regulation of cell growth,regulation of growth,negative …	chromosome, centromeric region,nucleus,mitochondrion,cytosol,microtubule cytoskeleton,membrane,lateral plasma membrane,dendrite,neuron projection,neuronal cell body,extracellular exosome,glutamatergic synapse,protein phosphatase type 2A complex,cytoplasm	protein serine/threonine phosphatase activity,protein binding,protein heterodimerization activity,protein antigen binding,protein phosphatase regulator activity	FALSE	FALSE	FALSE	FALSE	FALSE	FALSE	FALSE	FALSE	FALSE	FALSE	FALSE	0	FALSE	FALSE	FALSE	FALSE	FALSE	FALSE	FALSE	FALSE	FALSE	FALSE	TRUE	1
EDC4	Enhancer of mRNA-decapping protein 4	EDC4_HUMAN	Q6P2E9	biological_process,deadenylation-independent decapping of nuclear-transcribed mRNA	cytoplasmic mRNA processing body,nucleus,nucleoplasm,cytoplasm,cytosol,membrane,cytoplasmic ribonucleoprotein granule	protein binding	FALSE	FALSE	FALSE	FALSE	FALSE	FALSE	FALSE	FALSE	FALSE	FALSE	FALSE	0	FALSE	FALSE	FALSE	FALSE	FALSE	FALSE	FALSE	FALSE	FALSE	FALSE	FALSE	0
NUP88	Nuclear pore complex protein Nup88	NUP88_HUMAN	Q99567	mitotic cell cycle,protein import into nucleus,ribosomal small subunit export from nucleus,mRNA export from nucleus,ribosomal large subunit export from nucleus	nuclear envelope,nucleoplasm,cytosol,nuclear pore	transporter activity,protein binding,structural constituent of nuclear pore	FALSE	FALSE	FALSE	FALSE	FALSE	FALSE	FALSE	FALSE	FALSE	FALSE	FALSE	0	FALSE	FALSE	FALSE	FALSE	FALSE	FALSE	FALSE	FALSE	FALSE	FALSE	FALSE	0
HSPA1B;HSPA1A;HSPA1B	Heat shock 70 kDa protein 1B;Heat shock 70 kDa protein 1A;Heat shock 70 kDa protein 1B	A0A0G2JIW1_HUMAN;HS71A_HUMAN;HS71B_HUMAN	A0A0G2JIW1;P0DMV8;P0DMV9	regulation of cell death,mRNA catabolic process,response to unfolded protein,lysosomal transport,negative regulation of cell proliferation,positive regulation of gene expression,negative regulation of cell growth,negative regulation of transforming growth factor beta receptor signaling pathway,regulation of protein ubiquitination,negative regulation of protein ubiquitination,positive regulation o…	extracellular region,nucleus,nucleoplasm,cytoplasm,mitochondrion,endoplasmic reticulum,centrosome,centriole,cytosol,focal adhesion,inclusion body,aggresome,nuclear speck,vesicle,perinuclear region of cytoplasm,extracellular exosome,blood microparticle,ficolin-1-rich granule lumen,macromolecular complex,ribonucleoprotein complex,plasma membraneextracellular region,nucleus,nucleoplasm,cytoplasm,mit…	virus receptor activity,G-protein coupled receptor binding,transcription corepressor activity,RNA binding,receptor binding,protein binding,ATP binding,ATPase activity,enzyme binding,heat shock protein binding,denatured protein binding,ubiquitin protein ligase binding,histone deacetylase binding,protein binding involved in protein folding,cadherin binding,protein N-terminus binding,unfolded protei…	FALSE	FALSE	FALSE	FALSE	FALSE	FALSE	FALSE	FALSE	FALSE	FALSE	FALSE	0	FALSE	FALSE	FALSE	FALSE	FALSE	FALSE	FALSE	FALSE	FALSE	FALSE	FALSE	0
MCCC1	Methylcrotonoyl-CoA carboxylase subunit alpha, mitochondrial""	MCCA_HUMAN	Q96RQ3	leucine catabolic process,biotin metabolic process	3-methylcrotonyl-CoA carboxylase complex, mitochondrial,mitochondrion,mitochondrial matrix,cytosol,methylcrotonoyl-CoA carboxylase complex	methylcrotonoyl-CoA carboxylase activity,biotin carboxylase activity,protein binding,ATP binding,biotin binding,metal ion binding	FALSE	FALSE	FALSE	FALSE	FALSE	FALSE	FALSE	FALSE	TRUE	TRUE	FALSE	2	FALSE	FALSE	FALSE	FALSE	FALSE	FALSE	FALSE	FALSE	TRUE	FALSE	FALSE	1
SEPT11	Septin-11;Septin 11, isoform CRA_b;Septin-11""	D6RER5_HUMAN;D6RGI3_HUMAN;SEP11_HUMAN	D6RER5;D6RGI3;Q9NVA2	cellular protein localization,cytoskeleton-dependent cytokinesis	stress fiber,axon,dendritic spine,septin complex,cell division site,microtubule cytoskeleton,septin ring	protein binding,GTP binding,binding, bridging,GTPase activity	FALSE	FALSE	FALSE	FALSE	FALSE	FALSE	FALSE	FALSE	FALSE	FALSE	FALSE	0	FALSE	FALSE	FALSE	FALSE	FALSE	FALSE	FALSE	FALSE	FALSE	FALSE	FALSE	0
C8orf33	UPF0488 protein C8orf33	CH033_HUMAN	Q9H7E9			protein binding	FALSE	FALSE	FALSE	FALSE	FALSE	FALSE	FALSE	FALSE	FALSE	FALSE	FALSE	0	FALSE	FALSE	FALSE	FALSE	FALSE	FALSE	FALSE	FALSE	FALSE	FALSE	FALSE	0
STIM1	Stromal interaction molecule 1	STIM1_HUMAN	Q13586	store-operated calcium entry,detection of calcium ion,activation of store-operated calcium channel activity,positive regulation of adenylate cyclase activity,positive regulation of angiogenesis,regulation of calcium ion transport,enamel mineralization,regulation of store-operated calcium entry,cellular calcium ion homeostasis	endoplasmic reticulum,endoplasmic reticulum membrane,microtubule,plasma membrane,integral component of plasma membrane,integral component of endoplasmic reticulum membrane,cortical endoplasmic reticulum,sarcoplasmic reticulum membrane,plasma membrane raft	protease binding,calcium channel regulator activity,calcium ion binding,protein binding,identical protein binding,microtubule plus-end binding	FALSE	FALSE	FALSE	FALSE	FALSE	FALSE	FALSE	FALSE	FALSE	FALSE	FALSE	0	FALSE	FALSE	FALSE	FALSE	FALSE	FALSE	FALSE	FALSE	FALSE	FALSE	FALSE	0
CSE1L	Exportin-2	XPO2_HUMAN	P55060	protein export from nucleus,protein import into nucleus	nucleus,nucleoplasm,cytoplasm,cytosol,membrane,extracellular exosome,nuclear envelope	protein binding,small GTPase binding,nuclear export signal receptor activity	FALSE	FALSE	FALSE	FALSE	TRUE	TRUE	TRUE	TRUE	FALSE	FALSE	TRUE	5	FALSE	FALSE	FALSE	TRUE	FALSE	FALSE	FALSE	TRUE	FALSE	FALSE	FALSE	2
SNW1	SNW domain-containing protein 1	SNW1_HUMAN	Q13573	negative regulation of transcription, DNA-templated,negative regulation of transcription from RNA polymerase II promoter,mRNA splicing, via spliceosome,regulation of transcription from RNA polymerase II promoter,positive regulation of transforming growth factor beta receptor signaling pathway,intrinsic apoptotic signaling pathway in response to DNA damage by p53 class mediator,positive regulation…	nucleus,nucleoplasm,nuclear matrix,nuclear body,nuclear speck,spliceosomal complex,U2-type catalytic step 2 spliceosome,catalytic step 2 spliceosome	transcription coactivator activity,transcription corepressor activity,RNA binding,Notch binding,protein binding,ligand-dependent nuclear receptor binding,enzyme binding,vitamin D receptor binding,retinoic acid receptor binding,SMAD binding,androgen receptor binding	FALSE	FALSE	FALSE	FALSE	FALSE	FALSE	FALSE	FALSE	FALSE	FALSE	FALSE	0	FALSE	FALSE	FALSE	FALSE	FALSE	FALSE	FALSE	FALSE	FALSE	FALSE	FALSE	0
YBX1	Nuclease-sensitive element-binding protein 1	YBOX1_HUMAN	P67809	negative regulation of transcription from RNA polymerase II promoter,in utero embryonic development,regulation of transcription, DNA-templated,mRNA processing,RNA splicing,epidermis development,negative regulation of translation,positive regulation of transcription from RNA polymerase II promoter,mRNA stabilization,embryonic morphogenesis,RNA transport,tRNA transport,negative regulation of striat…	extracellular region,nucleoplasm,cytoplasm,cytosol,cytoplasmic stress granule,nuclear membrane,intracellular membrane-bounded organelle,extracellular exosome,CRD-mediated mRNA stability complex,U12-type spliceosomal complex,histone pre-mRNA 3'end processing complex,ribonucleoprotein complex,nucleus,messenger ribonucleoprotein complex	DNA binding,chromatin binding,double-stranded DNA binding,single-stranded DNA binding,RNA binding,mRNA binding,protein binding,miRNA binding,GTPase binding,Requires Ontology,sequence-specific double-stranded DNA binding,nucleic acid binding	FALSE	FALSE	FALSE	FALSE	FALSE	FALSE	FALSE	FALSE	TRUE	FALSE	FALSE	1	FALSE	FALSE	FALSE	FALSE	FALSE	FALSE	FALSE	FALSE	FALSE	FALSE	FALSE	0
GCN1	eIF-2-alpha kinase activator GCN1	GCN1_HUMAN	Q92616	translation,regulation of translation,positive regulation of kinase activity,cellular response to amino acid starvation,positive regulation of transcription from RNA polymerase II promoter in response to stress,cellular response to leucine starvation	cytoplasm,cytosol,ribosome,membrane,polysome	RNA binding,translation factor activity, RNA binding,protein kinase regulator activity,protein kinase binding,ribosome binding,cadherin binding	FALSE	FALSE	FALSE	FALSE	FALSE	FALSE	FALSE	FALSE	FALSE	FALSE	FALSE	0	FALSE	FALSE	FALSE	FALSE	FALSE	FALSE	FALSE	FALSE	FALSE	FALSE	FALSE	0
MAP1B	Microtubule-associated protein 1B	MAP1B_HUMAN	P46821	odontoblast differentiation,microtubule bundle formation,neuron migration,negative regulation of microtubule depolymerization,synapse assembly,response to xenobiotic stimulus,response to mechanical stimulus,response to carbohydrate,response to inorganic substance,peripheral nervous system axon regeneration,response to insecticide,developmental maturation,positive regulation of microtubule polymer…	photoreceptor outer segment,cytosol,microtubule,plasma membrane,postsynaptic density,axon,dendrite,growth cone,somatodendritic compartment,neuronal cell body,varicosity,dendritic spine,perikaryon,perinuclear region of cytoplasm,apical dendrite,basilar dendrite,hippocampal mossy fiber,synapse,microtubule associated complex	structural molecule activity,protein binding,phospholipid binding,microtubule binding,macromolecular complex binding,actin binding	FALSE	FALSE	FALSE	FALSE	FALSE	FALSE	FALSE	FALSE	FALSE	FALSE	FALSE	0	FALSE	FALSE	FALSE	FALSE	FALSE	FALSE	FALSE	FALSE	FALSE	FALSE	FALSE	0
DHX9	ATP-dependent RNA helicase A	DHX9_HUMAN	Q08211	alternative mRNA splicing, via spliceosome,osteoblast differentiation,DNA replication,DNA-templated transcription, termination,regulation of transcription from RNA polymerase II promoter,inflammatory response,RNA secondary structure unwinding,targeting of mRNA for destruction involved in RNA interference,DNA duplex unwinding,positive regulation of interferon-alpha production,positive regulation o…	nucleus,nucleoplasm,perichromatin fibrils,nucleolus,cytoplasm,centrosome,cytosol,actin cytoskeleton,membrane,nuclear body,cytoplasmic ribonucleoprotein granule,CRD-mediated mRNA stability complex,nuclear stress granule,polysome,RISC complex,macromolecular complex,polysomal ribosome,RISC-loading complex,ribonucleoprotein complex,intracellular	RNA polymerase II core promoter proximal region sequence-specific DNA binding,RNA polymerase II core binding,regulatory region RNA binding,DNA binding,DNA helicase activity,DNA replication origin binding,double-stranded DNA binding,single-stranded DNA binding,transcription cofactor activity,transcription coactivator activity,RNA binding,RNA helicase activity,double-stranded RNA binding,single-str…	FALSE	TRUE	FALSE	FALSE	FALSE	FALSE	FALSE	FALSE	FALSE	FALSE	FALSE	1	FALSE	FALSE	FALSE	TRUE	FALSE	FALSE	FALSE	FALSE	FALSE	FALSE	FALSE	1
SVIL	Supervillin	SVIL_HUMAN	O95425	skeletal muscle tissue development,positive regulation of cytokinesis,barbed-end actin filament capping,actin filament severing,actin polymerization or depolymerization	podosome,nucleus,cytoplasm,cytosol,plasma membrane,focal adhesion,actin cytoskeleton,midbody,cleavage furrow,microtubule minus-end,cell projection,costamere	protein binding,actin filament binding,phosphatidylinositol-4,5-bisphosphate binding	FALSE	FALSE	FALSE	FALSE	FALSE	FALSE	FALSE	FALSE	FALSE	FALSE	FALSE	0	FALSE	FALSE	FALSE	FALSE	FALSE	FALSE	FALSE	FALSE	FALSE	FALSE	FALSE	0
TCEB3	Elongin-A	A0A024RAC6_HUMAN	A0A024RAC6				FALSE	FALSE	FALSE	FALSE	FALSE	FALSE	FALSE	FALSE	FALSE	FALSE	FALSE	0	FALSE	FALSE	FALSE	FALSE	FALSE	FALSE	FALSE	FALSE	FALSE	FALSE	FALSE	0
GIGYF2	GRB10-interacting GYF protein 2	GGYF2_HUMAN	Q6Y7W6	negative regulation of translation,feeding behavior,adult locomotory behavior,post-embryonic development,posttranscriptional gene silencing,spinal cord motor neuron differentiation,mitotic G1 DNA damage checkpoint,multicellular organism growth,cellular protein metabolic process,insulin-like growth factor receptor signaling pathway,homeostasis of number of cells within a tissue,musculoskeletal mov…	endosome,endoplasmic reticulum,Golgi apparatus,cytosol,cytoplasmic stress granule,membrane,integral component of membrane,perikaryon,proximal dendrite,macromolecular complex,vesicle	RNA binding,protein binding,cadherin binding,proline-rich region binding	FALSE	FALSE	FALSE	FALSE	FALSE	FALSE	FALSE	FALSE	FALSE	FALSE	FALSE	0	FALSE	FALSE	FALSE	FALSE	FALSE	FALSE	FALSE	FALSE	FALSE	FALSE	FALSE	0
HNRNPM	Heterogeneous nuclear ribonucleoprotein M	HNRPM_HUMAN	P52272	alternative mRNA splicing, via spliceosome,mRNA splicing, via spliceosome,regulation of mRNA stability involved in response to oxidative stress	nucleoplasm,nucleolus,membrane,nuclear matrix,paraspeckles,Requires Ontology,extracellular exosome,spliceosomal complex,catalytic step 2 spliceosome,cytoplasm,nucleus,post-mRNA release spliceosomal complex,ribonucleoprotein complex	RNA binding,protein binding,protein domain specific binding,mRNA binding	FALSE	FALSE	FALSE	FALSE	FALSE	FALSE	FALSE	FALSE	FALSE	FALSE	FALSE	0	FALSE	FALSE	FALSE	FALSE	FALSE	FALSE	FALSE	FALSE	FALSE	FALSE	FALSE	0
YWHAE	14-3-3 protein epsilon	1433E_HUMAN	P62258	MAPK cascade,neuron migration,regulation of heart rate by hormone,protein targeting,substantia nigra development,hippocampus development,cerebral cortex development,protein localization to nucleus,cellular response to heat,intracellular signal transduction,positive regulation of protein export from nucleus,regulation of cytosolic calcium ion concentration,regulation of membrane repolarization,mem…	plasma membrane,nucleus,cytoplasm,cytosol,focal adhesion,membrane,melanosome,extracellular exosome	RNA binding,calcium channel regulator activity,protein binding,potassium channel regulator activity,enzyme binding,protein phosphatase binding,protein domain specific binding,MHC class II protein complex binding,ubiquitin protein ligase binding,identical protein binding,histone deacetylase binding,ion channel binding,cadherin binding,protein heterodimerization activity,phosphoserine binding,phosp…	FALSE	FALSE	FALSE	FALSE	FALSE	FALSE	FALSE	FALSE	FALSE	FALSE	FALSE	0	FALSE	FALSE	FALSE	FALSE	FALSE	FALSE	FALSE	FALSE	FALSE	FALSE	FALSE	0
KRT2	Keratin, type II cytoskeletal 2 epidermal""	K22E_HUMAN	P35908	keratinocyte development,epidermis development,peptide cross-linking,keratinization,keratinocyte activation,keratinocyte proliferation,intermediate filament organization,positive regulation of epidermis development,keratinocyte migration	cornified envelope,extracellular space,nucleus,cytosol,intermediate filament,membrane,keratin filament,extracellular exosome	structural constituent of cytoskeleton,protein binding,cytoskeletal protein binding,structural constituent of epidermis	FALSE	FALSE	FALSE	FALSE	FALSE	FALSE	FALSE	FALSE	FALSE	FALSE	FALSE	0	FALSE	FALSE	FALSE	FALSE	FALSE	FALSE	FALSE	FALSE	FALSE	FALSE	FALSE	0
SRRM2	Serine/arginine repetitive matrix protein 2	SRRM2_HUMAN	Q9UQ35	mRNA splicing, via spliceosome	nucleus,nucleoplasm,Cajal body,nuclear speck,U2-type precatalytic spliceosome,U2-type catalytic step 2 spliceosome,catalytic step 2 spliceosome	RNA binding,protein N-terminus binding,C2H2 zinc finger domain binding,mRNA binding	FALSE	FALSE	FALSE	FALSE	FALSE	FALSE	FALSE	FALSE	FALSE	FALSE	FALSE	0	FALSE	FALSE	FALSE	FALSE	FALSE	FALSE	FALSE	FALSE	FALSE	FALSE	FALSE	0
AKAP1	A-kinase anchor protein 1, mitochondrial""	AKAP1_HUMAN	Q92667	apoptotic process,Requires Ontology	mitochondrion,mitochondrial outer membrane,cytosol,membrane,integral component of membrane	RNA binding,protein binding,protein kinase A regulatory subunit binding	FALSE	FALSE	FALSE	FALSE	FALSE	FALSE	FALSE	FALSE	FALSE	FALSE	FALSE	0	FALSE	FALSE	FALSE	FALSE	FALSE	FALSE	FALSE	FALSE	FALSE	FALSE	FALSE	0
CCDC124	Coiled-coil domain-containing protein 124	CC124_HUMAN	Q96CT7	cell cycle,positive regulation of transcription, DNA-templated,cell division,transcription from RNA polymerase II promoter	microtubule organizing center,cytosol,plasma membrane,midbody,nucleus	RNA binding,transcription coactivator activity	FALSE	FALSE	FALSE	FALSE	FALSE	FALSE	FALSE	FALSE	TRUE	FALSE	FALSE	1	FALSE	FALSE	FALSE	FALSE	FALSE	FALSE	FALSE	FALSE	FALSE	FALSE	FALSE	0
SRM	Spermidine synthase	SPEE_HUMAN	P19623	polyamine metabolic process,spermidine biosynthetic process,cellular response to leukemia inhibitory factor,polyamine biosynthetic process	cytosol	spermidine synthase activity,protein binding,identical protein binding,protein homodimerization activity	FALSE	TRUE	FALSE	FALSE	TRUE	TRUE	FALSE	FALSE	FALSE	FALSE	FALSE	3	FALSE	TRUE	FALSE	TRUE	TRUE	TRUE	FALSE	TRUE	FALSE	FALSE	TRUE	6
TMA7	Translation machinery-associated protein 7	TMA7_HUMAN	Q9Y2S6				FALSE	FALSE	FALSE	FALSE	FALSE	FALSE	FALSE	FALSE	FALSE	FALSE	FALSE	0	FALSE	FALSE	FALSE	FALSE	FALSE	FALSE	FALSE	FALSE	FALSE	FALSE	FALSE	0
EEF1G	Elongation factor 1-gamma	EF1G_HUMAN	P26641	glutathione metabolic process,response to virus,translational elongation	endoplasmic reticulum,nucleus,cytoplasm,cytosol,membrane,extracellular exosome	translation elongation factor activity,protein binding,cadherin binding	FALSE	FALSE	FALSE	FALSE	FALSE	FALSE	FALSE	FALSE	FALSE	FALSE	FALSE	0	FALSE	FALSE	FALSE	FALSE	FALSE	FALSE	FALSE	FALSE	FALSE	FALSE	FALSE	0
RPLP1	60S acidic ribosomal protein P1	RLA1_HUMAN	P05386	cytoplasmic translation,translation,translational elongation,regulation of translation,activation of protein kinase activity	cytosol,focal adhesion,cytosolic large ribosomal subunit,cytosolic ribosome	structural constituent of ribosome,protein binding,protein kinase activator activity,ribonucleoprotein complex binding	FALSE	FALSE	FALSE	FALSE	FALSE	FALSE	FALSE	FALSE	FALSE	FALSE	FALSE	0	FALSE	FALSE	FALSE	FALSE	FALSE	FALSE	FALSE	FALSE	FALSE	FALSE	FALSE	0
PRRC2B	Protein PRRC2B	PRC2B_HUMAN	Q5JSZ5	cell differentiation		RNA binding,protein binding	FALSE	FALSE	FALSE	FALSE	FALSE	FALSE	FALSE	FALSE	FALSE	FALSE	FALSE	0	FALSE	FALSE	FALSE	FALSE	FALSE	FALSE	FALSE	FALSE	FALSE	FALSE	FALSE	0
MYO1B	Unconventional myosin-Ib	E9PDF6_HUMAN;MYO1B_HUMAN	E9PDF6;O43795	post-Golgi vesicle-mediated transport,actin filament organization,actin filament-based movement,actin filament bundle assembly,vesicle transport along actin filament	trans-Golgi network membrane,cytoplasm,early endosome,actin filament,plasma membrane,brush border,endosome membrane,filopodium,apical part of cell,perinuclear region of cytoplasm,extracellular exosome,cell periphery,myosin complex,microvillus,actin cytoskeleton,vesicle	microfilament motor activity,protein binding,calmodulin binding,ATP binding,phosphatidylinositol-4,5-bisphosphate binding,phosphatidylinositol-3,4,5-trisphosphate binding,cadherin binding,actin filament binding	FALSE	FALSE	FALSE	FALSE	FALSE	FALSE	FALSE	FALSE	TRUE	TRUE	FALSE	2	FALSE	FALSE	FALSE	FALSE	FALSE	FALSE	FALSE	FALSE	TRUE	FALSE	FALSE	1
CCT2	T-complex protein 1 subunit beta	TCPB_HUMAN	P78371	chaperone-mediated protein complex assembly,protein folding,binding of sperm to zona pellucida,positive regulation of telomere maintenance via telomerase,protein stabilization,chaperone mediated protein folding independent of cofactor,positive regulation of telomerase activity,chaperone-mediated protein folding,scaRNA localization to Cajal body,toxin transport,positive regulation of establishment…	extracellular region,cytosol,chaperonin-containing T-complex,microtubule,azurophil granule lumen,cell body,extracellular exosome,zona pellucida receptor complex	protein binding,ATP binding,ATPase activity,ubiquitin protein ligase binding,protein binding involved in protein folding,unfolded protein binding	FALSE	FALSE	FALSE	FALSE	FALSE	FALSE	FALSE	FALSE	FALSE	FALSE	FALSE	0	FALSE	FALSE	FALSE	FALSE	FALSE	FALSE	FALSE	FALSE	FALSE	FALSE	FALSE	0
RBM14	RNA-binding protein 14	RBM14_HUMAN	Q96PK6	activation of innate immune response,response to hormone,histone deacetylation,innate immune response,positive regulation of transcription from RNA polymerase II promoter,negative regulation of centriole replication,SMAD protein signal transduction,centriole assembly,mRNA splicing, via spliceosome	nucleus,nucleoplasm,nucleolus,cytoplasm,nuclear speck,transcription factor complex,ribonucleoprotein complex	RNA binding,protein binding,ligand-dependent nuclear receptor transcription coactivator activity,mRNA binding	FALSE	FALSE	FALSE	FALSE	FALSE	FALSE	FALSE	FALSE	FALSE	FALSE	FALSE	0	FALSE	FALSE	FALSE	FALSE	FALSE	FALSE	FALSE	FALSE	FALSE	FALSE	FALSE	0
TAF15	TATA-binding protein-associated factor 2N	RBP56_HUMAN	Q92804	mRNA stabilization,RNA splicing,positive regulation of transcription, DNA-templated	nucleolus,nucleus,nucleoplasm,cytoplasm	DNA binding,RNA binding,mRNA 3'-UTR binding,protein binding,metal ion binding,transcription cofactor activity	FALSE	FALSE	FALSE	FALSE	FALSE	TRUE	FALSE	FALSE	FALSE	FALSE	FALSE	1	FALSE	FALSE	FALSE	FALSE	FALSE	FALSE	FALSE	FALSE	FALSE	FALSE	FALSE	0
FUS	RNA-binding protein FUS	FUS_HUMAN	P35637	mRNA stabilization,regulation of transcription, DNA-templated,regulation of transcription from RNA polymerase II promoter,RNA splicing,regulation of RNA splicing,positive regulation of transcription, DNA-templated,protein homooligomerization,positive regulation of double-strand break repair via homologous recombination	nucleus,nucleoplasm,cytoplasm	DNA binding,chromatin binding,transcription coactivator activity,RNA binding,mRNA 3'-UTR binding,protein binding,identical protein binding,metal ion binding,transcription cofactor activity	FALSE	FALSE	FALSE	FALSE	FALSE	TRUE	FALSE	FALSE	FALSE	FALSE	FALSE	1	FALSE	FALSE	FALSE	FALSE	FALSE	FALSE	FALSE	FALSE	FALSE	FALSE	FALSE	0
PHB	Prohibitin	PHB_HUMAN	P35232	negative regulation of transcription from RNA polymerase II promoter,osteoblast differentiation,positive regulation of immunoglobulin production,regulation of transcription, DNA-templated,mitochondrion organization,signal transduction,activation of phospholipase C activity,negative regulation of cell proliferation,positive regulation of gene expression,positive regulation of cell death,negative r…	nucleus,nucleoplasm,cytoplasm,mitochondrion,mitochondrial inner membrane,early endosome,plasma membrane,integral component of plasma membrane,cell surface,membrane,mitochondrial prohibitin complex,extracellular exosome	complement component C3a binding,complement component C3b binding,transcription corepressor activity,protein binding,protein C-terminus binding,enzyme binding,proteinase activated receptor binding,histone deacetylase binding,protein heterodimerization activity	FALSE	FALSE	FALSE	FALSE	FALSE	FALSE	FALSE	FALSE	FALSE	FALSE	FALSE	0	FALSE	FALSE	FALSE	FALSE	FALSE	FALSE	FALSE	FALSE	FALSE	FALSE	FALSE	0
MYH14	Myosin-14	MYH14_HUMAN	Q7Z406	skeletal muscle contraction,skeletal muscle tissue development,sensory perception of sound,regulation of cell shape,neuronal action potential,actin filament-based movement,actomyosin structure organization,mitochondrion morphogenesis,vocalization behavior	stress fiber,cytosol,brush border,membrane,growth cone,actomyosin,extracellular exosome,myosin II filament,myosin II complex	microfilament motor activity,actin filament binding,calmodulin binding,ATP binding	FALSE	FALSE	FALSE	FALSE	FALSE	FALSE	FALSE	FALSE	TRUE	FALSE	FALSE	1	FALSE	FALSE	FALSE	FALSE	FALSE	FALSE	FALSE	FALSE	TRUE	FALSE	FALSE	1
birA	Bifunctional ligase/repressor BirA	BIRA_ECOLI	P06709				TRUE	FALSE	TRUE	FALSE	FALSE	FALSE	FALSE	TRUE	FALSE	TRUE	FALSE	4	TRUE	TRUE	TRUE	FALSE	TRUE	FALSE	FALSE	TRUE	FALSE	TRUE	FALSE	6
CNOT3	CCR4-NOT transcription complex subunit 3	CNOT3_HUMAN	O75175	trophectodermal cell differentiation,regulation of transcription, DNA-templated,gene silencing by RNA,Requires Ontology,regulation of stem cell population maintenance,nuclear-transcribed mRNA poly(A) tail shortening	cytoplasmic mRNA processing body,nucleus,cytosol,CCR4-NOT complex,CCR4-NOT core complex	protein binding	FALSE	FALSE	FALSE	FALSE	FALSE	FALSE	FALSE	FALSE	FALSE	FALSE	FALSE	0	FALSE	FALSE	FALSE	FALSE	FALSE	FALSE	FALSE	FALSE	FALSE	FALSE	FALSE	0
SPECC1L	Cytospin-A	CYTSA_HUMAN	Q69YQ0	cell adhesion,cell cycle,cell division,actin cytoskeleton organization	cytoplasm,spindle,gap junction,actin cytoskeleton,microtubule organizing center,filamentous actin	protein binding	FALSE	FALSE	FALSE	FALSE	FALSE	FALSE	FALSE	FALSE	FALSE	FALSE	FALSE	0	FALSE	FALSE	FALSE	FALSE	FALSE	FALSE	FALSE	FALSE	FALSE	FALSE	FALSE	0
CDK2	Cyclin-dependent kinase 2	G3V5T9_HUMAN;CDK2_HUMAN	G3V5T9;P24941	G2/M transition of mitotic cell cycle,negative regulation of transcription from RNA polymerase II promoter,DNA replication,DNA repair,protein phosphorylation,potassium ion transport,centriole replication,Ras protein signal transduction,positive regulation of cell proliferation,histone phosphorylation,peptidyl-serine phosphorylation,positive regulation of heterochromatin assembly,mitotic G1 DNA da…	chromosome, telomeric region,condensed chromosome,X chromosome,Y chromosome,nucleus,nucleoplasm,cytoplasm,endosome,centrosome,cytosol,Cajal body,cyclin A2-CDK2 complex,cyclin-dependent protein kinase holoenzyme complex,transcription factor complex,cyclin A1-CDK2 complex,cyclin E1-CDK2 complex,cyclin E2-CDK2 complex	histone kinase activity,magnesium ion binding,protein serine/threonine kinase activity,cyclin-dependent protein serine/threonine kinase activity,protein serine/threonine/tyrosine kinase activity,protein binding,ATP binding,protein domain specific binding,cyclin binding,cyclin-dependent protein kinase activity,Requires Ontology	FALSE	FALSE	FALSE	FALSE	FALSE	FALSE	FALSE	FALSE	FALSE	FALSE	FALSE	0	FALSE	FALSE	FALSE	FALSE	FALSE	FALSE	FALSE	FALSE	FALSE	FALSE	FALSE	0
SHMT2	Serine hydroxymethyltransferase, mitochondrial""	GLYM_HUMAN	P34897	regulation of oxidative phosphorylation,glycine metabolic process,L-serine metabolic process,one-carbon metabolic process,negative regulation of translation,response to type I interferon,tetrahydrofolate interconversion,tetrahydrofolate metabolic process,protein tetramerization,protein homotetramerization,regulation of mitochondrial translation,protein K63-linked deubiquitination,regulation of ae…	nucleus,cytoplasm,mitochondrion,mitochondrial inner membrane,mitochondrial matrix,microtubule cytoskeleton,mitochondrial nucleoid,extracellular exosome,BRISC complex,cytosol	chromatin binding,glycine hydroxymethyltransferase activity,protein binding,pyridoxal phosphate binding,translation repressor activity, nucleic acid binding,protein homodimerization activity,zinc ion binding,serine binding,mRNA 5'-UTR binding	FALSE	FALSE	FALSE	FALSE	FALSE	FALSE	FALSE	FALSE	FALSE	FALSE	FALSE	0	FALSE	FALSE	FALSE	FALSE	FALSE	FALSE	FALSE	FALSE	FALSE	FALSE	FALSE	0
KRT19	Keratin, type I cytoskeletal 19""	K1C19_HUMAN	P08727	Notch signaling pathway,response to estrogen,sarcomere organization,cell differentiation involved in embryonic placenta development,epithelial cell differentiation,intermediate filament organization	cytosol,intermediate filament,apicolateral plasma membrane,Z disc,sarcolemma,costamere,extracellular exosome,cell periphery,terminal web,plasma membrane,cytoskeleton	structural constituent of cytoskeleton,protein binding,structural constituent of muscle	FALSE	FALSE	FALSE	FALSE	FALSE	FALSE	FALSE	FALSE	FALSE	FALSE	FALSE	0	FALSE	FALSE	FALSE	FALSE	FALSE	FALSE	FALSE	FALSE	FALSE	FALSE	FALSE	0
HARS	Histidine--tRNA ligase, cytoplasmic""	SYHC_HUMAN	P12081	translation,tRNA aminoacylation for protein translation,histidyl-tRNA aminoacylation,mitochondrial translation	cytoplasm,cytosol,mitochondrion	histidine-tRNA ligase activity,ATP binding,identical protein binding,protein homodimerization activity	FALSE	FALSE	FALSE	FALSE	FALSE	FALSE	FALSE	FALSE	FALSE	FALSE	FALSE	0	FALSE	FALSE	FALSE	FALSE	FALSE	FALSE	FALSE	FALSE	FALSE	FALSE	FALSE	0
XRN2	5'-3' exoribonuclease 2	XRN2_HUMAN	Q9H0D6	DNA catabolic process, exonucleolytic,DNA-templated transcription, termination,rRNA processing,RNA processing,mRNA processing,RNA catabolic process,spermatogenesis,RNA metabolic process,hippocampus development,neuron differentiation,retina development in camera-type eye,RNA phosphodiester bond hydrolysis, exonucleolytic,nuclear-transcribed mRNA catabolic process	nucleoplasm,nucleolus,membrane,aggresome,nucleus	3'-5'-exoribonuclease activity,transcription termination site sequence-specific DNA binding,RNA binding,nuclease activity,5'-3' exoribonuclease activity,protein binding,5'-3' exonuclease activity,identical protein binding,metal ion binding	FALSE	FALSE	FALSE	FALSE	FALSE	FALSE	FALSE	FALSE	FALSE	FALSE	FALSE	0	FALSE	FALSE	FALSE	FALSE	FALSE	FALSE	FALSE	FALSE	FALSE	FALSE	FALSE	0
LIN7C	Protein lin-7 homolog C	LIN7C_HUMAN	Q9NUP9	morphogenesis of an epithelial sheet,exocytosis,protein transport,neurotransmitter secretion,maintenance of epithelial cell apical/basal polarity,protein localization to basolateral plasma membrane	cytoplasm,plasma membrane,cell-cell junction,bicellular tight junction,presynapse,postsynaptic density membrane,MPP7-DLG1-LIN7 complex,basolateral plasma membrane,synapse	protein binding,cytoskeletal protein binding,protein domain specific binding,L27 domain binding	FALSE	FALSE	FALSE	FALSE	FALSE	FALSE	FALSE	FALSE	FALSE	FALSE	FALSE	0	FALSE	FALSE	FALSE	FALSE	FALSE	FALSE	FALSE	FALSE	FALSE	FALSE	FALSE	0
SPTAN1	Spectrin alpha chain, non-erythrocytic 1""	SPTN1_HUMAN	Q13813	actin filament capping,actin cytoskeleton organization	extracellular region,cytosol,microtubule cytoskeleton,membrane,specific granule lumen,intracellular membrane-bounded organelle,extracellular exosome,extracellular vesicle,tertiary granule lumen,spectrin,cell projection,cortical actin cytoskeleton,cell junction,plasma membrane	actin binding,structural constituent of cytoskeleton,calcium ion binding,protein binding,calmodulin binding,cadherin binding,actin filament binding	FALSE	FALSE	FALSE	FALSE	FALSE	FALSE	FALSE	FALSE	FALSE	FALSE	FALSE	0	FALSE	FALSE	FALSE	FALSE	FALSE	FALSE	FALSE	FALSE	FALSE	FALSE	FALSE	0
EPRS	Bifunctional glutamate/proline--tRNA ligase	SYEP_HUMAN	P07814	tRNA aminoacylation for protein translation,glutamyl-tRNA aminoacylation,prolyl-tRNA aminoacylation,negative regulation of translation,cellular response to insulin stimulus,macromolecular complex assembly,cellular response to interferon-gamma,Requires Ontology	cytoplasm,cytosol,plasma membrane,membrane,aminoacyl-tRNA synthetase multienzyme complex,GAIT complex,ribonucleoprotein complex	glutamate-tRNA ligase activity,proline-tRNA ligase activity,protein binding,ATP binding,zinc ion binding,RNA stem-loop binding,identical protein binding,protein homodimerization activity,GTPase binding	FALSE	FALSE	FALSE	FALSE	FALSE	FALSE	FALSE	FALSE	FALSE	FALSE	FALSE	0	FALSE	FALSE	FALSE	FALSE	FALSE	FALSE	FALSE	FALSE	FALSE	FALSE	FALSE	0
FASN	Fatty acid synthase	FAS_HUMAN	P49327	osteoblast differentiation,glandular epithelial cell development,fatty acid metabolic process,fatty acid biosynthetic process,inflammatory response,ether lipid biosynthetic process,neutrophil differentiation,monocyte differentiation,mammary gland development,cellular response to interleukin-4,establishment of endothelial intestinal barrier	Golgi apparatus,cytosol,plasma membrane,membrane,melanosome,glycogen granule,extracellular exosome,cytoplasm	RNA binding,[acyl-carrier-protein] S-acetyltransferase activity,[acyl-carrier-protein] S-malonyltransferase activity,3-oxoacyl-[acyl-carrier-protein] synthase activity,3-oxoacyl-[acyl-carrier-protein] reductase (NADPH) activity,3-hydroxypalmitoyl-[acyl-carrier-protein] dehydratase activity,oleoyl-[acyl-carrier-protein] hydrolase activity,protein binding,(3R)-hydroxymyristoyl-[acyl-carrier-protein…	FALSE	FALSE	FALSE	FALSE	FALSE	FALSE	FALSE	FALSE	FALSE	FALSE	FALSE	0	FALSE	FALSE	FALSE	TRUE	FALSE	FALSE	FALSE	FALSE	FALSE	FALSE	FALSE	1
DCTPP1	dCTP pyrophosphatase 1	DCTP1_HUMAN	Q9H773	dTTP catabolic process,dCTP catabolic process,nucleoside triphosphate catabolic process,DNA protection	nucleus,mitochondrion,cytosol	magnesium ion binding,protein binding,pyrimidine deoxyribonucleotide binding,identical protein binding,nucleoside-triphosphate diphosphatase activity,dCTP diphosphatase activity	FALSE	FALSE	FALSE	FALSE	FALSE	FALSE	FALSE	FALSE	FALSE	FALSE	FALSE	0	FALSE	FALSE	FALSE	FALSE	FALSE	FALSE	FALSE	FALSE	FALSE	FALSE	FALSE	0
RPS25	40S ribosomal protein S25	RS25_HUMAN	P62851	cytoplasmic translation,rRNA processing,translation,ribosomal small subunit biogenesis	postsynaptic density,nucleus,nucleoplasm,nucleolus,cytosol,ribosome,cytosolic ribosome,extracellular exosome,small ribosomal subunit,cytosolic small ribosomal subunit	RNA binding,structural constituent of ribosome,protein binding	FALSE	FALSE	FALSE	FALSE	FALSE	FALSE	FALSE	FALSE	FALSE	FALSE	FALSE	0	FALSE	FALSE	FALSE	FALSE	FALSE	FALSE	FALSE	FALSE	FALSE	FALSE	FALSE	0
NUP98	Nuclear pore complex protein Nup98-Nup96	NUP98_HUMAN	P52948	proteolysis,protein import into nucleus,nucleocytoplasmic transport,nuclear pore organization,positive regulation of transcription, DNA-templated,positive regulation of mRNA splicing, via spliceosome,mRNA transport,nuclear pore complex assembly	kinetochore,nuclear envelope,nucleoplasm,cytosol,nuclear body,nuclear membrane,nuclear periphery,nuclear inclusion body,intracellular membrane-bounded organelle,nuclear pore,nuclear pore outer ring,nuclear pore nuclear basket,ribonucleoprotein complex	transcription coactivator activity,mRNA binding,transporter activity,protein binding,nuclear localization sequence binding,serine-type peptidase activity,structural constituent of nuclear pore,promoter-specific chromatin binding	FALSE	FALSE	FALSE	FALSE	FALSE	FALSE	FALSE	FALSE	FALSE	FALSE	FALSE	0	FALSE	FALSE	FALSE	FALSE	FALSE	FALSE	FALSE	FALSE	FALSE	FALSE	FALSE	0
RPL32	60S ribosomal protein L32	F8W727_HUMAN;RL32_HUMAN	F8W727;P62910	cytoplasmic translation,translation	cytosol,membrane,cytosolic large ribosomal subunit,cytosolic ribosome,polysomal ribosome	RNA binding,structural constituent of ribosome	FALSE	FALSE	FALSE	FALSE	FALSE	FALSE	FALSE	FALSE	FALSE	FALSE	FALSE	0	FALSE	FALSE	FALSE	FALSE	FALSE	FALSE	FALSE	FALSE	FALSE	FALSE	FALSE	0
NOLC1	Nucleolar and coiled-body phosphoprotein 1	NOLC1_HUMAN	Q14978	mitotic cell cycle,rRNA processing,regulation of translation,response to osmotic stress,nucleolus organization,positive regulation of cell proliferation,neural crest formation,neural crest cell development,box H/ACA snoRNA metabolic process,regulation of protein import into nucleus,positive regulation of transcription, DNA-templated	fibrillar center,cytoplasm,Cajal body,box C/D snoRNP complex,box H/ACA snoRNP complex,nucleoplasm,nucleolus	TFIIB-class transcription factor binding,RNA binding,protein binding,ATP binding,GTP binding,nuclear localization sequence binding,protein domain specific binding,protein binding, bridging,box C/D snoRNA binding,box H/ACA snoRNA binding,protein heterodimerization activity,Requires Ontology	FALSE	FALSE	FALSE	FALSE	FALSE	FALSE	FALSE	FALSE	TRUE	FALSE	FALSE	1	FALSE	FALSE	FALSE	FALSE	FALSE	FALSE	FALSE	FALSE	TRUE	FALSE	FALSE	1
HADHB	Trifunctional enzyme subunit beta, mitochondrial""	ECHB_HUMAN	P55084	fatty acid beta-oxidation	mitochondrion,mitochondrial envelope,mitochondrial outer membrane,mitochondrial inner membrane,endoplasmic reticulum,mitochondrial fatty acid beta-oxidation multienzyme complex,mitochondrial nucleoid	RNA binding,3-hydroxyacyl-CoA dehydrogenase activity,acetyl-CoA C-acyltransferase activity,enoyl-CoA hydratase activity,protein binding,acetyl-CoA C-myristoyltransferase activity	FALSE	FALSE	FALSE	FALSE	FALSE	FALSE	FALSE	FALSE	FALSE	FALSE	FALSE	0	FALSE	FALSE	FALSE	FALSE	FALSE	FALSE	FALSE	FALSE	FALSE	FALSE	FALSE	0
GPI	Glucose-6-phosphate isomerase	G6PI_HUMAN	P06744	in utero embryonic development,mesoderm formation,positive regulation of immunoglobulin production,carbohydrate metabolic process,glycolytic process,humoral immune response,signal transduction,hemostasis,learning or memory,positive regulation of endothelial cell migration,response to estradiol,response to progesterone,response to testosterone,erythrocyte homeostasis,response to immobilization str…	extracellular region,nucleoplasm,cytosol,plasma membrane,membrane,secretory granule lumen,neuron projection,ciliary membrane,extracellular exosome,ficolin-1-rich granule lumen	glucose-6-phosphate isomerase activity,cytokine activity,protein binding,growth factor activity,ubiquitin protein ligase binding,monosaccharide binding	FALSE	FALSE	FALSE	FALSE	FALSE	FALSE	FALSE	FALSE	FALSE	FALSE	FALSE	0	FALSE	FALSE	FALSE	FALSE	FALSE	FALSE	FALSE	FALSE	FALSE	FALSE	FALSE	0
TUBB6	Tubulin beta-6 chain	TBB6_HUMAN	Q9BUF5	mitotic cell cycle,microtubule cytoskeleton organization	nucleus,microtubule,extracellular exosome,cytoplasm	molecular_function,GTPase activity,protein binding,structural constituent of cytoskeleton,GTP binding	FALSE	FALSE	FALSE	FALSE	FALSE	FALSE	FALSE	FALSE	FALSE	FALSE	FALSE	0	FALSE	FALSE	FALSE	FALSE	FALSE	FALSE	FALSE	FALSE	FALSE	FALSE	FALSE	0
CAD	CAD protein	PYR1_HUMAN	P27708	de novo' pyrimidine nucleobase biosynthetic process,UDP biosynthetic process,glutamine metabolic process,peptidyl-threonine phosphorylation,'de novo' UMP biosynthetic process,protein autophosphorylation,citrulline biosynthetic process,nitrogen compound metabolic process,UTP biosynthetic process	nucleus,nucleoplasm,cytosol,membrane,nuclear matrix,cell projection,neuronal cell body,terminal bouton,extracellular exosome,cytoplasm	aspartate carbamoyltransferase activity,carbamoyl-phosphate synthase (glutamine-hydrolyzing) activity,dihydroorotase activity,protein kinase activity,ATP binding,zinc ion binding,enzyme binding,identical protein binding,aspartate binding	FALSE	FALSE	FALSE	FALSE	FALSE	FALSE	FALSE	FALSE	FALSE	FALSE	FALSE	0	FALSE	FALSE	FALSE	FALSE	FALSE	FALSE	FALSE	FALSE	FALSE	FALSE	FALSE	0
SPTBN1	Spectrin beta chain, non-erythrocytic 1""	SPTB2_HUMAN	Q01082	mitotic cytokinesis,plasma membrane organization,common-partner SMAD protein phosphorylation,positive regulation of interleukin-2 production,Golgi to plasma membrane protein transport,actin filament capping,regulation of SMAD protein import into nucleus,membrane assembly,protein localization to plasma membrane,regulation of protein localization to plasma membrane,positive regulation of protein lo…	nucleolus,cytoplasm,cytosol,postsynaptic density,spectrin-associated cytoskeleton,axolemma,M band,cuticular plate,extracellular exosome,glutamatergic synapse,spectrin,cell junction,cell projection,cortical actin cytoskeleton,plasma membrane	RNA binding,actin binding,structural constituent of cytoskeleton,protein binding,calmodulin binding,phospholipid binding,ankyrin binding,cadherin binding,GTPase binding,actin filament binding	FALSE	FALSE	FALSE	FALSE	FALSE	FALSE	FALSE	FALSE	FALSE	FALSE	FALSE	0	FALSE	FALSE	FALSE	FALSE	FALSE	FALSE	FALSE	FALSE	FALSE	FALSE	FALSE	0
RAI14	Ankycorbin	RAI14_HUMAN	Q9P0K7	spermatogenesis,cell differentiation	fibrillar center,nucleoplasm,cytosol,cytoskeleton,cell cortex,cell junction	actin binding,protein binding	FALSE	FALSE	FALSE	FALSE	FALSE	FALSE	FALSE	FALSE	FALSE	FALSE	FALSE	0	FALSE	FALSE	FALSE	FALSE	FALSE	FALSE	FALSE	FALSE	FALSE	FALSE	FALSE	0
TMOD3	Tropomodulin-3	TMOD3_HUMAN	Q9NYL9	erythrocyte development,pointed-end actin filament capping,cell-cell adhesion,positive regulation of mitotic cell cycle phase transition,muscle contraction,actin filament organization,myofibril assembly	adherens junction,striated muscle thin filament,cytoskeleton,myofibril	actin binding,cadherin binding involved in cell-cell adhesion,tropomyosin binding	FALSE	FALSE	FALSE	FALSE	FALSE	FALSE	FALSE	FALSE	TRUE	TRUE	FALSE	2	FALSE	FALSE	FALSE	FALSE	FALSE	FALSE	FALSE	FALSE	TRUE	FALSE	FALSE	1
YES1	Tyrosine-protein kinase;Tyrosine-protein kinase Yes	J3QRU1_HUMAN;YES_HUMAN	J3QRU1;P07947	negative regulation of inflammatory response to antigenic stimulus,cellular protein modification process,regulation of glucose transport,peptidyl-tyrosine phosphorylation,T cell costimulation,cellular response to platelet-derived growth factor stimulus,Fc-gamma receptor signaling pathway involved in phagocytosis,regulation of vascular permeability,positive regulation of transcription from RNA pol…	Golgi apparatus,microtubule organizing center,cytosol,actin filament,plasma membrane,focal adhesion,extracellular exosome,extrinsic component of cytoplasmic side of plasma membrane	phosphotyrosine binding,protein serine/threonine/tyrosine kinase activity,protein tyrosine kinase activity,non-membrane spanning protein tyrosine kinase activity,protein binding,ATP binding,enzyme binding,ion channel binding,receptor binding	FALSE	FALSE	FALSE	FALSE	TRUE	FALSE	FALSE	FALSE	FALSE	FALSE	TRUE	2	FALSE	FALSE	FALSE	FALSE	FALSE	FALSE	FALSE	FALSE	FALSE	FALSE	FALSE	0
PGLS	6-phosphogluconolactonase	6PGL_HUMAN	O95336	carbohydrate metabolic process,pentose-phosphate shunt,pentose-phosphate shunt, oxidative branch	cytosol,extracellular exosome,cytoplasm	protein binding,6-phosphogluconolactonase activity	FALSE	FALSE	FALSE	FALSE	FALSE	FALSE	FALSE	FALSE	FALSE	FALSE	FALSE	0	FALSE	FALSE	FALSE	FALSE	FALSE	FALSE	FALSE	FALSE	FALSE	FALSE	FALSE	0
ACIN1	Apoptotic chromatin condensation inducer in the nucleus	S4R3H4_HUMAN	S4R3H4				FALSE	FALSE	FALSE	FALSE	FALSE	FALSE	FALSE	FALSE	TRUE	FALSE	FALSE	1	FALSE	FALSE	FALSE	FALSE	FALSE	FALSE	FALSE	FALSE	TRUE	FALSE	FALSE	1
PPA1	Inorganic pyrophosphatase	IPYR_HUMAN	Q15181	phosphate-containing compound metabolic process	cytoplasm,cytosol,extracellular exosome	magnesium ion binding,inorganic diphosphatase activity	FALSE	FALSE	FALSE	FALSE	FALSE	FALSE	FALSE	FALSE	FALSE	FALSE	FALSE	0	FALSE	FALSE	FALSE	FALSE	FALSE	FALSE	FALSE	FALSE	FALSE	FALSE	FALSE	0
NONO	Non-POU domain-containing octamer-binding protein	NONO_HUMAN	Q15233	activation of innate immune response,DNA repair,DNA recombination,mRNA processing,circadian rhythm,RNA splicing,regulation of circadian rhythm,innate immune response,negative regulation of transcription, DNA-templated,negative regulation of oxidative stress-induced neuron intrinsic apoptotic signaling pathway,regulation of transcription, DNA-templated	fibrillar center,nucleus,nucleoplasm,chromosome,membrane,nuclear matrix,nuclear speck,paraspeckles,RNA polymerase II transcription factor complex	DNA binding,chromatin binding,RNA binding,protein binding,identical protein binding	FALSE	FALSE	FALSE	FALSE	TRUE	TRUE	FALSE	FALSE	FALSE	FALSE	FALSE	2	FALSE	FALSE	FALSE	FALSE	TRUE	TRUE	FALSE	FALSE	FALSE	FALSE	FALSE	2
LUZP1	Leucine zipper protein 1	LUZP1_HUMAN	Q86V48	ventricular septum development,artery development,neural fold bending	nucleus,membrane,extracellular exosome		FALSE	FALSE	FALSE	FALSE	FALSE	FALSE	FALSE	FALSE	FALSE	FALSE	FALSE	0	FALSE	FALSE	FALSE	FALSE	FALSE	FALSE	FALSE	FALSE	FALSE	FALSE	FALSE	0
NUP214	Nuclear pore complex protein Nup214	NU214_HUMAN	P35658	protein export from nucleus,mitotic cell cycle,mRNA export from nucleus,regulation of nucleocytoplasmic transport,regulation of cell cycle,protein import into nucleus,RNA export from nucleus	nuclear envelope,nucleoplasm,cytosol,cytoplasmic side of nuclear pore,nuclear pore	nuclear export signal receptor activity,protein binding,structural constituent of nuclear pore,nuclear localization sequence binding	FALSE	FALSE	FALSE	FALSE	FALSE	FALSE	FALSE	FALSE	FALSE	FALSE	FALSE	0	FALSE	FALSE	FALSE	FALSE	FALSE	FALSE	FALSE	FALSE	FALSE	FALSE	FALSE	0
LSM12	Protein LSM12 homolog	LSM12_HUMAN	Q3MHD2			protein binding	FALSE	FALSE	FALSE	FALSE	FALSE	FALSE	FALSE	FALSE	FALSE	FALSE	FALSE	0	FALSE	FALSE	FALSE	FALSE	FALSE	FALSE	FALSE	FALSE	FALSE	FALSE	FALSE	0
MTHFD1	C-1-tetrahydrofolate synthase, cytoplasmic""	C1TC_HUMAN	P11586	purine nucleotide biosynthetic process,histidine biosynthetic process,neural tube closure,methionine metabolic process,one-carbon metabolic process,heart development,serine family amino acid metabolic process,serine family amino acid biosynthetic process,methionine biosynthetic process,10-formyltetrahydrofolate biosynthetic process,tetrahydrofolate interconversion,embryonic neurocranium morphogen…	mitochondrion,cytosol,membrane,extracellular exosome	formate-tetrahydrofolate ligase activity,methenyltetrahydrofolate cyclohydrolase activity,methylenetetrahydrofolate dehydrogenase [NAD(P)+] activity,methylenetetrahydrofolate dehydrogenase (NAD+) activity,methylenetetrahydrofolate dehydrogenase (NADP+) activity,protein binding,ATP binding	FALSE	FALSE	FALSE	FALSE	FALSE	FALSE	FALSE	FALSE	FALSE	FALSE	FALSE	0	FALSE	FALSE	FALSE	TRUE	FALSE	FALSE	FALSE	FALSE	FALSE	FALSE	FALSE	1
TRA2B	Transformer-2 protein homolog beta	TRA2B_HUMAN	P62995	RNA splicing, via transesterification reactions,regulation of alternative mRNA splicing, via spliceosome,mRNA splicing, via spliceosome,cerebral cortex regionalization,regulation of RNA splicing,positive regulation of mRNA splicing, via spliceosome,cellular response to glucose stimulus,embryonic brain development	nucleus,nuclear inner membrane,nucleoplasm,spliceosomal complex,macromolecular complex	RNA binding,mRNA binding,protein binding,protein domain specific binding,pre-mRNA binding,identical protein binding	FALSE	FALSE	FALSE	FALSE	FALSE	FALSE	FALSE	FALSE	FALSE	FALSE	FALSE	0	FALSE	FALSE	FALSE	FALSE	FALSE	FALSE	FALSE	FALSE	FALSE	FALSE	FALSE	0
RAN	GTP-binding nuclear protein Ran	B5MDF5_HUMAN;RAN_HUMAN	B5MDF5;P62826	ribosomal large subunit export from nucleus,ribosomal small subunit export from nucleus,mitotic sister chromatid segregation,mitotic cell cycle,DNA metabolic process,protein import into nucleus,protein export from nucleus,mitotic spindle organization,spermatid development,viral process,hippocampus development,positive regulation of protein binding,pre-miRNA export from nucleus,positive regulation…	Flemming body,chromatin,male germ cell nucleus,manchette,nucleus,nuclear envelope,nucleoplasm,nucleolus,cytoplasm,centriole,cytosol,membrane,midbody,sperm flagellum,melanosome,recycling endosome,extracellular exosome,nuclear pore,macromolecular complex,RNA nuclear export complex	nuclear export signal receptor activity,pre-miRNA binding,magnesium ion binding,chromatin binding,RNA binding,GTPase activity,protein binding,GTP binding,GDP binding,protein domain specific binding,macromolecular complex binding,cadherin binding,dynein intermediate chain binding,protein heterodimerization activity,importin-alpha family protein binding	FALSE	FALSE	FALSE	FALSE	FALSE	FALSE	FALSE	FALSE	FALSE	FALSE	FALSE	0	FALSE	FALSE	FALSE	FALSE	FALSE	FALSE	FALSE	FALSE	FALSE	FALSE	FALSE	0
EIF4B	Eukaryotic translation initiation factor 4B	E7EX17_HUMAN;IF4B_HUMAN	E7EX17;P23588	regulation of translational initiation,eukaryotic translation initiation factor 4F complex assembly,formation of translation preinitiation complex	cytosol,eukaryotic translation initiation factor 4F complex	RNA binding,translation initiation factor activity,protein binding,RNA strand annealing activity,ribosomal small subunit binding,RNA strand-exchange activity	FALSE	FALSE	FALSE	FALSE	FALSE	FALSE	FALSE	FALSE	FALSE	FALSE	FALSE	0	FALSE	FALSE	FALSE	FALSE	FALSE	FALSE	FALSE	FALSE	FALSE	FALSE	FALSE	0
TRIM28	Transcription intermediary factor 1-beta	TIF1B_HUMAN	Q13263	negative regulation of transcription from RNA polymerase II promoter,epithelial to mesenchymal transition,DNA repair,chromatin organization,Ras protein signal transduction,embryo implantation,protein ubiquitination,protein sumoylation,positive regulation of protein import into nucleus,DNA methylation involved in embryo development,positive regulation of DNA binding,negative regulation by host of …	euchromatin,heterochromatin,nucleus,nucleoplasm,macromolecular complex,RNA polymerase II transcription factor complex,chromatin	DNA binding,chromatin binding,transcription coactivator activity,transcription corepressor activity,RNA binding,protein kinase activity,ubiquitin-protein transferase activity,protein binding,zinc ion binding,SUMO transferase activity,ubiquitin protein ligase binding,Krueppel-associated box domain binding,chromo shadow domain binding,promoter-specific chromatin binding	FALSE	FALSE	FALSE	FALSE	FALSE	FALSE	FALSE	FALSE	FALSE	FALSE	FALSE	0	FALSE	FALSE	FALSE	FALSE	FALSE	FALSE	FALSE	FALSE	FALSE	FALSE	FALSE	0
MYO5A	Unconventional myosin-Va	MYO5A_HUMAN	Q9Y4I1	regulation of Golgi organization,post-Golgi vesicle-mediated transport,protein transport,vesicle-mediated transport,actin filament-based movement,vesicle transport along actin filament,melanosome transport,cellular response to insulin stimulus,protein localization to plasma membrane,actin filament organization	lysosome,early endosome,late endosome,peroxisome,endoplasmic reticulum,actin filament,vesicle,recycling endosome,ruffle,cytoplasm,cytosol,membrane,growth cone,filopodium tip,insulin-responsive compartment,melanosome,neuron projection,extracellular exosome,myosin complex,actin cytoskeleton	microfilament motor activity,RNA binding,protein binding,calmodulin binding,ATP binding,small GTPase binding,actin filament binding	FALSE	FALSE	FALSE	FALSE	FALSE	FALSE	FALSE	FALSE	FALSE	TRUE	FALSE	1	FALSE	FALSE	FALSE	FALSE	FALSE	FALSE	FALSE	FALSE	FALSE	FALSE	FALSE	0
KANK1	KN motif and ankyrin repeat domain-containing protein 1	KANK1_HUMAN	Q14678	negative regulation of actin filament polymerization,cell proliferation,negative regulation of neuron projection development,actin cytoskeleton organization,positive regulation of Wnt signaling pathway,negative regulation of cell migration,regulation of Rho protein signal transduction,negative regulation of Rho protein signal transduction,negative regulation of insulin receptor signaling pathway,…	nucleus,cytoplasm,plasma membrane,ruffle membrane,cytoskeleton	protein binding,beta-catenin binding	FALSE	FALSE	FALSE	FALSE	FALSE	FALSE	FALSE	FALSE	FALSE	FALSE	FALSE	0	FALSE	FALSE	FALSE	FALSE	FALSE	FALSE	FALSE	FALSE	FALSE	FALSE	FALSE	0
TCOF1	Treacle protein	TCOF_HUMAN	Q13428	skeletal system development,regulation of translation,neural crest formation,neural crest cell development,transcription of nuclear large rRNA transcript from RNA polymerase I promoter	fibrillar center,nucleoplasm,nucleolus,cytosol	RNA binding,transporter activity,protein binding,protein binding, bridging,protein heterodimerization activity,scaffold protein binding	FALSE	FALSE	FALSE	FALSE	FALSE	FALSE	FALSE	FALSE	FALSE	FALSE	FALSE	0	FALSE	FALSE	FALSE	FALSE	FALSE	FALSE	FALSE	FALSE	FALSE	FALSE	FALSE	0
FGFR1OP	FGFR1 oncogene partner	FR1OP_HUMAN	O95684	negative regulation of protein kinase activity,positive regulation of cell proliferation,cell projection organization,positive regulation of cell growth,positive regulation of cell migration,microtubule anchoring,negative regulation of protein tyrosine kinase activity	nucleus,centrosome,cytosol,cell projection,perinuclear region of cytoplasm,centriole	protein binding,protein kinase binding,protein tyrosine kinase inhibitor activity,protein homodimerization activity	FALSE	FALSE	FALSE	FALSE	FALSE	FALSE	FALSE	FALSE	FALSE	TRUE	FALSE	1	FALSE	FALSE	FALSE	FALSE	FALSE	FALSE	FALSE	FALSE	FALSE	FALSE	FALSE	0
TLN1	Talin-1	TLN1_HUMAN	Q9Y490	cell-cell junction assembly,cell-substrate junction assembly,integrin-mediated signaling pathway,cortical actin cytoskeleton organization,integrin activation,platelet aggregation,cell-cell adhesion	ruffle,extracellular region,cytosol,cytoskeleton,adherens junction,focal adhesion,cell surface,ruffle membrane,extracellular exosome,plasma membrane	phosphatidylserine binding,integrin binding,structural constituent of cytoskeleton,protein binding,vinculin binding,LIM domain binding,phosphatidylinositol binding,cadherin binding,actin filament binding	FALSE	FALSE	FALSE	FALSE	FALSE	FALSE	FALSE	FALSE	FALSE	FALSE	FALSE	0	FALSE	FALSE	FALSE	FALSE	FALSE	FALSE	FALSE	FALSE	FALSE	FALSE	FALSE	0
SLC25A11	Mitochondrial 2-oxoglutarate/malate carrier protein	M2OM_HUMAN	Q02978	alpha-ketoglutarate transport,oxaloacetate(2-) transmembrane transport,sulfate transmembrane transport,malate transmembrane transport,sulfate transport,oxaloacetate transport,phosphate ion transmembrane transport,succinate transmembrane transport,thiosulfate transport	nucleus,mitochondrion,mitochondrial inner membrane,integral component of plasma membrane	RNA binding,protein binding,oxoglutarate:malate antiporter activity,succinate transmembrane transporter activity,malate transmembrane transporter activity,sulfate transmembrane transporter activity,antiporter activity,thiosulfate transmembrane transporter activity,oxaloacetate transmembrane transporter activity	FALSE	FALSE	FALSE	FALSE	FALSE	FALSE	FALSE	FALSE	FALSE	FALSE	FALSE	0	FALSE	FALSE	FALSE	FALSE	FALSE	FALSE	FALSE	FALSE	FALSE	FALSE	FALSE	0
CEP131	Centrosomal protein of 131 kDa	CP131_HUMAN	Q9UPN4	cell cycle,sperm axoneme assembly,positive regulation of cell proliferation,regulation of centrosome duplication,intraciliary transport involved in cilium morphogenesis,protein localization to centrosome,positive regulation of intracellular protein transport,manchette assembly,Requires Ontology,intramanchette transport,cilium morphogenesis	centrosome,acrosomal vesicle,manchette,centriole,cytosol,microtubule cytoskeleton,centriolar satellite,ciliary transition zone,ciliary basal body,intracellular membrane-bounded organelle,intercellular bridge,Requires Ontology	protein binding,protein homodimerization activity,macromolecular complex binding	FALSE	FALSE	FALSE	FALSE	FALSE	FALSE	FALSE	FALSE	FALSE	FALSE	FALSE	0	FALSE	FALSE	FALSE	FALSE	FALSE	FALSE	FALSE	FALSE	FALSE	FALSE	FALSE	0
MPRIP	Myosin phosphatase Rho-interacting protein	MPRIP_HUMAN	Q6WCQ1	actin filament organization	cytosol,focal adhesion,actin cytoskeleton	protein binding,cadherin binding,actin filament binding	FALSE	FALSE	FALSE	FALSE	FALSE	FALSE	FALSE	FALSE	FALSE	FALSE	FALSE	0	FALSE	FALSE	FALSE	FALSE	FALSE	FALSE	FALSE	FALSE	FALSE	FALSE	FALSE	0
MCCC2	Methylcrotonoyl-CoA carboxylase beta chain, mitochondrial""	MCCB_HUMAN	Q9HCC0	leucine catabolic process,coenzyme A metabolic process	3-methylcrotonyl-CoA carboxylase complex, mitochondrial,mitochondrion,mitochondrial matrix,cytosol,methylcrotonoyl-CoA carboxylase complex	methylcrotonoyl-CoA carboxylase activity,protein binding,ATP binding	FALSE	FALSE	TRUE	FALSE	FALSE	FALSE	FALSE	FALSE	TRUE	TRUE	FALSE	3	FALSE	FALSE	TRUE	FALSE	FALSE	FALSE	FALSE	FALSE	TRUE	TRUE	FALSE	3
TMOD2	Tropomodulin-2	TMOD2_HUMAN	Q9NZR1	neuron-neuron synaptic transmission,nervous system development,learning or memory,positive regulation of G-protein coupled receptor protein signaling pathway,pointed-end actin filament capping,myofibril assembly,actin filament organization,muscle contraction	synapse,myofibril,cytoskeleton,striated muscle thin filament	actin binding,protein binding,tropomyosin binding	FALSE	FALSE	TRUE	FALSE	FALSE	FALSE	FALSE	FALSE	TRUE	TRUE	FALSE	3	FALSE	FALSE	FALSE	FALSE	FALSE	FALSE	FALSE	FALSE	TRUE	FALSE	FALSE	1
PRKAR2B	cAMP-dependent protein kinase type II-beta regulatory subunit	KAP3_HUMAN	P31323	fatty acid metabolic process,learning,intracellular signal transduction,modulation of synaptic transmission,response to antipsychotic drug,response to clozapine,negative regulation of cAMP-dependent protein kinase activity	cytoplasm,centrosome,cytosol,plasma membrane,neuronal cell body,dendritic spine,dendritic shaft,membrane raft,perinuclear region of cytoplasm,extracellular exosome,ciliary base,glutamatergic synapse,cAMP-dependent protein kinase complex	cAMP-dependent protein kinase inhibitor activity,protein binding,cAMP-dependent protein kinase regulator activity,protein domain specific binding,ubiquitin protein ligase binding,protein kinase A catalytic subunit binding,cAMP binding	FALSE	FALSE	FALSE	FALSE	FALSE	FALSE	FALSE	FALSE	FALSE	FALSE	FALSE	0	FALSE	FALSE	FALSE	FALSE	FALSE	FALSE	FALSE	FALSE	FALSE	FALSE	FALSE	0
NUP107	Nuclear pore complex protein Nup107	NU107_HUMAN	P57740	mRNA export from nucleus,female gonad development,nuclear pore complex assembly,nephron development,protein import into nucleus,posttranscriptional tethering of RNA polymerase II gene DNA at nuclear periphery,regulation of transcription, DNA-templated	kinetochore,nuclear envelope,cytosol,membrane,nuclear membrane,nuclear periphery,nuclear pore,nuclear pore outer ring	protein binding,structural constituent of nuclear pore	FALSE	FALSE	FALSE	TRUE	TRUE	FALSE	FALSE	FALSE	FALSE	FALSE	FALSE	2	FALSE	FALSE	FALSE	FALSE	TRUE	TRUE	FALSE	TRUE	FALSE	FALSE	FALSE	3
UBE2V1	Ubiquitin-conjugating enzyme E2 variant 1	UB2V1_HUMAN	Q13404	regulation of DNA repair,regulation of transcription, DNA-templated,cell differentiation,positive regulation of I-kappaB kinase/NF-kappaB signaling,positive regulation of transcription, DNA-templated,positive regulation of NF-kappaB transcription factor activity,protein K63-linked ubiquitination,positive regulation of protein K63-linked ubiquitination,positive regulation of intracellular signal t…	nucleus,nucleoplasm,cytoplasm,cytosol,UBC13-UEV1A complex,extracellular exosome,ubiquitin ligase complex,ubiquitin conjugating enzyme complex,macromolecular complex	protein binding	FALSE	FALSE	FALSE	FALSE	FALSE	FALSE	FALSE	FALSE	FALSE	FALSE	FALSE	0	FALSE	FALSE	FALSE	FALSE	FALSE	FALSE	FALSE	FALSE	FALSE	FALSE	FALSE	0
UBA1	Ubiquitin-like modifier-activating enzyme 1	UBA1_HUMAN	P22314	cellular response to DNA damage stimulus,protein ubiquitination,ubiquitin-dependent protein catabolic process,protein modification by small protein conjugation	heterochromatin,lysosomal membrane,endosome membrane,desmosome,rough endoplasmic reticulum membrane,nucleus,nucleoplasm,cytoplasm,mitochondrion,cytosol,extracellular exosome	RNA binding,ubiquitin activating enzyme activity,protein binding,ATP binding	FALSE	FALSE	FALSE	FALSE	FALSE	FALSE	FALSE	FALSE	FALSE	FALSE	FALSE	0	FALSE	FALSE	FALSE	FALSE	FALSE	FALSE	FALSE	FALSE	FALSE	FALSE	FALSE	0
EDC3	Enhancer of mRNA-decapping protein 3	EDC3_HUMAN	Q96F86	RNA phosphodiester bond hydrolysis, endonucleolytic,cytoplasmic mRNA processing body assembly,deadenylation-independent decapping of nuclear-transcribed mRNA	cytosol,membrane,cytoplasmic ribonucleoprotein granule,cytoplasmic mRNA processing body	protein binding,identical protein binding,phosphodiesterase decapping endonuclease activity,mRNA binding	FALSE	FALSE	FALSE	FALSE	FALSE	FALSE	FALSE	FALSE	FALSE	FALSE	FALSE	0	FALSE	FALSE	FALSE	FALSE	FALSE	FALSE	FALSE	FALSE	FALSE	FALSE	FALSE	0
SEPT8	Septin-8	A0A087X142_HUMAN;A6NFQ9_HUMAN;A6NMH6_HUMAN;F8W8I8_HUMAN;SEPT8_HUMAN	A0A087X142;A6NFQ9;A6NMH6;F8W8I8;Q92599	regulation of SNARE complex assembly,cytoskeleton-dependent cytokinesis,cellular protein localization	axon,synaptic vesicle membrane,presynapse,septin complex,cell division site,microtubule cytoskeleton,septin ring	protein binding,GTP binding,GTPase activity,binding, bridging	FALSE	FALSE	FALSE	FALSE	FALSE	FALSE	FALSE	FALSE	FALSE	FALSE	FALSE	0	FALSE	FALSE	FALSE	FALSE	FALSE	FALSE	FALSE	FALSE	FALSE	FALSE	FALSE	0
HSPD1	60 kDa heat shock protein, mitochondrial""	CH60_HUMAN	P10809	adhesion of symbiont to host,positive regulation of interferon-gamma production,T cell activation,MyD88-dependent toll-like receptor signaling pathway,positive regulation of T cell mediated immune response to tumor cell,'de novo' protein folding,activation of cysteine-type endopeptidase activity involved in apoptotic process,response to unfolded protein,response to cold,positive regulation of int…	extracellular space,cytoplasm,mitochondrion,mitochondrial inner membrane,mitochondrial matrix,early endosome,cytosol,plasma membrane,clathrin-coated pit,cell surface,membrane,coated vesicle,secretory granule,extracellular exosome,sperm midpiece,macromolecular complex,lipopolysaccharide receptor complex	lipopolysaccharide binding,p53 binding,DNA replication origin binding,single-stranded DNA binding,RNA binding,double-stranded RNA binding,protein binding,ATP binding,high-density lipoprotein particle binding,isomerase activity,ATPase activity,enzyme binding,ubiquitin protein ligase binding,apolipoprotein binding,apolipoprotein A-I binding,unfolded protein binding,chaperone binding	FALSE	FALSE	FALSE	FALSE	TRUE	FALSE	FALSE	TRUE	FALSE	FALSE	TRUE	3	FALSE	FALSE	FALSE	FALSE	TRUE	FALSE	FALSE	FALSE	FALSE	FALSE	FALSE	1
KPNB1	Importin subunit beta-1	IMB1_HUMAN	Q14974	protein import into nucleus,RNA import into nucleus,NLS-bearing protein import into nucleus,ribosomal protein import into nucleus,mitotic chromosome movement towards spindle pole,mitotic metaphase plate congression,astral microtubule organization,Ran protein signal transduction,establishment of mitotic spindle localization,establishment of protein localization,mitotic spindle assembly	extracellular region,nuclear envelope,nucleoplasm,cytosol,cytoplasmic stress granule,membrane,nuclear membrane,specific granule lumen,NLS-dependent protein nuclear import complex,extracellular exosome,endoplasmic reticulum tubular network,ficolin-1-rich granule lumen,nuclear pore,nucleus,cytoplasm	RNA binding,protein binding,zinc ion binding,enzyme binding,protein domain specific binding,small GTPase binding,Hsp90 protein binding,importin-alpha family protein binding,nuclear import signal receptor activity,nuclear localization sequence binding	FALSE	FALSE	FALSE	FALSE	FALSE	FALSE	FALSE	FALSE	FALSE	FALSE	FALSE	0	FALSE	FALSE	FALSE	FALSE	FALSE	FALSE	FALSE	FALSE	FALSE	FALSE	FALSE	0
EWSR1	RNA-binding protein EWS	EWS_HUMAN	Q01844	regulation of transcription, DNA-templated	nucleoplasm,nucleolus,cytoplasm,plasma membrane,Cajal body,nucleus	RNA binding,protein binding,calmodulin binding,identical protein binding,metal ion binding,transcription cofactor activity	FALSE	FALSE	FALSE	FALSE	TRUE	TRUE	FALSE	FALSE	FALSE	FALSE	FALSE	2	FALSE	FALSE	FALSE	FALSE	FALSE	FALSE	FALSE	FALSE	FALSE	FALSE	FALSE	0
MDH2	Malate dehydrogenase, mitochondrial""	MDHM_HUMAN	P40926	carbohydrate metabolic process,oxaloacetate metabolic process,malate metabolic process,NADH metabolic process,aerobic respiration,tricarboxylic acid cycle	nucleus,mitochondrion,mitochondrial matrix,membrane,extracellular exosome,cytoplasm	RNA binding,L-malate dehydrogenase activity,protein self-association,malate dehydrogenase (NADP+) activity	FALSE	FALSE	FALSE	FALSE	FALSE	FALSE	FALSE	FALSE	FALSE	FALSE	FALSE	0	FALSE	FALSE	FALSE	FALSE	FALSE	FALSE	FALSE	FALSE	FALSE	FALSE	FALSE	0
PDCD2L	Programmed cell death protein 2-like	PDD2L_HUMAN	Q9BRP1	cell cycle	cytoplasm,membrane	protein binding	FALSE	FALSE	FALSE	TRUE	FALSE	FALSE	FALSE	FALSE	FALSE	FALSE	FALSE	1	FALSE	FALSE	FALSE	FALSE	FALSE	FALSE	FALSE	FALSE	FALSE	TRUE	FALSE	1
ENAH	Protein enabled homolog	ENAH_HUMAN	Q8N8S7	actin polymerization-dependent cell motility,axon guidance,actin polymerization or depolymerization	cytosol,cytoskeleton,plasma membrane,focal adhesion,lamellipodium,cell junction,filopodium,synapse	actin binding,protein binding,WW domain binding,SH3 domain binding,profilin binding	FALSE	FALSE	FALSE	FALSE	FALSE	FALSE	FALSE	FALSE	FALSE	FALSE	FALSE	0	FALSE	FALSE	FALSE	FALSE	FALSE	FALSE	FALSE	FALSE	FALSE	FALSE	FALSE	0
ENO2	Gamma-enolase	ENOG_HUMAN	P09104	gluconeogenesis,glycolytic process,response to xenobiotic stimulus,response to estradiol,multicellular organismal reproductive process,canonical glycolysis,negative regulation of neuron death	photoreceptor inner segment,extracellular space,cytosol,plasma membrane,cell cortex,cell surface,membrane,growth cone,perikaryon,membrane raft,extracellular exosome,synaptic membrane,phosphopyruvate hydratase complex	magnesium ion binding,phosphopyruvate hydratase activity,protein binding,enzyme binding,identical protein binding,macromolecular complex binding	FALSE	FALSE	FALSE	FALSE	FALSE	FALSE	FALSE	FALSE	FALSE	FALSE	FALSE	0	FALSE	FALSE	FALSE	FALSE	FALSE	FALSE	FALSE	FALSE	FALSE	FALSE	FALSE	0
ENO1	Alpha-enolase	ENOA_HUMAN	P06733	negative regulation of transcription from RNA polymerase II promoter,response to virus,positive regulation of plasminogen activation,negative regulation of cell growth,negative regulation of transcription, DNA-templated,positive regulation of muscle contraction,canonical glycolysis,negative regulation of hypoxia-induced intrinsic apoptotic signaling pathway,positive regulation of ATP biosynthetic…	extracellular space,nucleus,nuclear outer membrane,cytoplasm,cytosol,plasma membrane,cell cortex,cell surface,membrane,M band,extracellular exosome,phosphopyruvate hydratase complex	magnesium ion binding,RNA polymerase II regulatory region sequence-specific DNA binding,transcription corepressor binding,transcriptional repressor activity, RNA polymerase II transcription regulatory region sequence-specific binding,transcription corepressor activity,RNA binding,phosphopyruvate hydratase activity,protein binding,protein homodimerization activity,cadherin binding,GTPase binding	FALSE	FALSE	FALSE	FALSE	FALSE	FALSE	FALSE	FALSE	FALSE	FALSE	FALSE	0	FALSE	FALSE	FALSE	FALSE	FALSE	FALSE	FALSE	FALSE	FALSE	FALSE	FALSE	0
ADD1	Alpha-adducin	ADDA_HUMAN	P35611	actin cytoskeleton organization,positive regulation of protein binding,barbed-end actin filament capping,actin filament bundle assembly,cellular response to calcium ion,positive regulation of establishment of endothelial barrier,positive regulation of adherens junction organization	plasma membrane,nucleus,nucleoplasm,cytoplasm,cytosol,adherens junction,focal adhesion,nuclear body,F-actin capping protein complex,postsynaptic density,cytoskeleton	RNA binding,actin binding,protein binding,calmodulin binding,spectrin binding,protein homodimerization activity,cadherin binding,protein heterodimerization activity,actin filament binding,RNA polymerase II sequence-specific DNA binding transcription factor binding	FALSE	FALSE	FALSE	FALSE	FALSE	FALSE	FALSE	FALSE	FALSE	FALSE	FALSE	0	FALSE	FALSE	FALSE	FALSE	FALSE	FALSE	FALSE	FALSE	FALSE	FALSE	FALSE	0
ACAT1	Acetyl-CoA acetyltransferase, mitochondrial""	THIL_HUMAN	P24752	liver development,acetyl-CoA biosynthetic process,isoleucine catabolic process,fatty acid beta-oxidation,brain development,response to hormone,response to organic cyclic compound,coenzyme A metabolic process,coenzyme A biosynthetic process,cholesterol esterification,response to starvation,acetyl-CoA catabolic process,ketone body catabolic process,adipose tissue development,metanephric proximal co…	mitochondrion,mitochondrial matrix,extracellular exosome	acetyl-CoA C-acetyltransferase activity,C-acetyltransferase activity,enzyme binding,potassium ion binding,identical protein binding,Requires Ontology	FALSE	FALSE	FALSE	FALSE	FALSE	FALSE	FALSE	FALSE	FALSE	FALSE	FALSE	0	FALSE	FALSE	FALSE	FALSE	FALSE	FALSE	FALSE	FALSE	FALSE	FALSE	FALSE	0
FLOT1	Flotillin-1	FLOT1_HUMAN	O75955	regulation of toll-like receptor 4 signaling pathway,membrane raft assembly,positive regulation of cytokine production,positive regulation of protein phosphorylation,regulation of receptor internalization,axonogenesis,extracellular matrix disassembly,positive regulation of protein binding,positive regulation of synaptic transmission, dopaminergic,positive regulation of interferon-beta production,…	apical plasma membrane,cortical actin cytoskeleton,Requires Ontology,uropod,lysosomal membrane,endosome,early endosome,microtubule organizing center,plasma membrane,caveola,cell-cell junction,adherens junction,focal adhesion,external side of plasma membrane,membrane,basolateral plasma membrane,lamellipodium,cytoplasmic vesicle,centriolar satellite,sarcolemma,melanosome,cell-cell contact zone,memb…	protease binding,protein binding,ionotropic glutamate receptor binding	FALSE	FALSE	FALSE	FALSE	FALSE	FALSE	FALSE	FALSE	FALSE	TRUE	FALSE	1	FALSE	FALSE	FALSE	FALSE	FALSE	FALSE	FALSE	FALSE	FALSE	TRUE	FALSE	1
LMNA	Prelamin-A/C	LMNA_HUMAN	P02545	protein import into nucleus,nuclear envelope organization,negative regulation of cell proliferation,positive regulation of gene expression,regulation of cell migration,establishment or maintenance of microtubule cytoskeleton polarity,regulation of protein stability,protein localization to nucleus,ventricular cardiac muscle cell development,cellular response to hypoxia,negative regulation of mesen…	nuclear envelope,nucleus,lamin filament,nucleoplasm,cytosol,nuclear matrix,nuclear body,nuclear speck,nuclear membrane,site of double-strand break	protein binding	FALSE	FALSE	FALSE	FALSE	FALSE	FALSE	FALSE	FALSE	FALSE	FALSE	FALSE	0	FALSE	FALSE	FALSE	FALSE	FALSE	FALSE	FALSE	FALSE	FALSE	FALSE	FALSE	0
SLC25A5	ADP/ATP translocase 2	ADT2_HUMAN	P05141	chromosome segregation,positive regulation of cell proliferation,adenine transport,B cell differentiation,erythrocyte differentiation,regulation of mitochondrial membrane permeability,adenine nucleotide transport,Requires Ontology,negative regulation of mitochondrial outer membrane permeabilization involved in apoptotic signaling pathway,positive regulation of macromitophagy,hydrogen ion transmem…	nucleus,mitochondrion,mitochondrial inner membrane,integral component of plasma membrane,membrane,mitochondrial nucleoid,membrane raft,mitochondrial permeability transition pore complex,MMXD complex	adenine nucleotide transmembrane transporter activity,RNA binding,ATP:ADP antiporter activity,protein binding,hydrogen ion transmembrane transporter activity,adenine transmembrane transporter activity,oxidative phosphorylation uncoupler activity,ubiquitin protein ligase binding	FALSE	FALSE	FALSE	FALSE	FALSE	FALSE	FALSE	FALSE	FALSE	FALSE	FALSE	0	FALSE	FALSE	FALSE	FALSE	FALSE	FALSE	FALSE	FALSE	FALSE	FALSE	FALSE	0
SLC25A4	ADP/ATP translocase 1	ADT1_HUMAN	P12235	mitochondrial genome maintenance,generation of precursor metabolites and energy,apoptotic mitochondrial changes,adenine transport,ADP transport,regulation of mitochondrial membrane permeability,negative regulation of necroptotic process,Requires Ontology,positive regulation of macromitophagy,hydrogen ion transmembrane transport,mitochondrial ATP transmembrane transport,adaptive thermogenesis,nega…	mitochondrion,mitochondrial inner membrane,integral component of plasma membrane,membrane,integral component of mitochondrial membrane,mitochondrial permeability transition pore complex	ATP:ADP antiporter activity,protein binding,hydrogen ion transmembrane transporter activity,adenine transmembrane transporter activity,oxidative phosphorylation uncoupler activity	FALSE	FALSE	FALSE	FALSE	FALSE	FALSE	FALSE	FALSE	FALSE	FALSE	FALSE	0	FALSE	FALSE	FALSE	FALSE	FALSE	FALSE	FALSE	FALSE	FALSE	FALSE	FALSE	0
UBTF	Nucleolar transcription factor 1	UBF1_HUMAN	P17480	regulation of glucose mediated signaling pathway,RNA polymerase I transcriptional preinitiation complex assembly,transcription from RNA polymerase I promoter,transcription initiation from RNA polymerase I promoter,positive regulation of transcription from RNA polymerase I promoter	fibrillar center,nucleus,nucleoplasm,nucleolus	RNA polymerase I CORE element sequence-specific DNA binding,RNA polymerase I upstream control element sequence-specific DNA binding,transcription factor activity, core RNA polymerase I binding,chromatin binding,RNA binding,protein binding,scaffold protein binding	FALSE	FALSE	FALSE	FALSE	FALSE	FALSE	FALSE	FALSE	FALSE	FALSE	FALSE	0	FALSE	FALSE	FALSE	FALSE	FALSE	FALSE	FALSE	FALSE	FALSE	FALSE	FALSE	0
ANXA1	Annexin A1	ANXA1_HUMAN	P04083	neutrophil homeostasis,adaptive immune response,monocyte chemotaxis,regulation of leukocyte migration,phagocytosis,inflammatory response,signal transduction,G-protein coupled receptor signaling pathway, coupled to cyclic nucleotide second messenger,regulation of cell shape,peptide cross-linking,keratinocyte differentiation,positive regulation of vesicle fusion,actin cytoskeleton reorganization,re…	actin filament,cornified envelope,phagocytic cup,extracellular region,extracellular space,nucleus,nucleoplasm,cytoplasm,endosome,cytosol,plasma membrane,adherens junction,focal adhesion,cell surface,basolateral plasma membrane,apical plasma membrane,lateral plasma membrane,extrinsic component of membrane,extrinsic component of external side of plasma membrane,extrinsic component of endosome membr…	receptor binding,calcium ion binding,protein binding,phospholipid binding,calcium-dependent phospholipid binding,phospholipase A2 inhibitor activity,calcium-dependent protein binding,cadherin binding involved in cell-cell adhesion	FALSE	FALSE	FALSE	FALSE	FALSE	FALSE	FALSE	FALSE	FALSE	FALSE	FALSE	0	FALSE	FALSE	FALSE	FALSE	FALSE	FALSE	FALSE	FALSE	FALSE	FALSE	FALSE	0
PGK1	Phosphoglycerate kinase 1	PGK1_HUMAN	P00558	glycolytic process,phosphorylation,negative regulation of angiogenesis,epithelial cell differentiation,plasminogen activation,cellular response to hypoxia,gluconeogenesis	extracellular space,cytosol,membrane,membrane raft,extracellular exosome	phosphoglycerate kinase activity,protein binding,ATP binding,protein-disulfide reductase activity,ADP binding	FALSE	FALSE	FALSE	FALSE	FALSE	FALSE	FALSE	FALSE	FALSE	FALSE	FALSE	0	FALSE	FALSE	FALSE	FALSE	FALSE	FALSE	FALSE	FALSE	FALSE	FALSE	FALSE	0
RPL4	60S ribosomal protein L4	RL4_HUMAN	P36578	cytoplasmic translation,translation	nucleus,nucleolus,cytoplasm,rough endoplasmic reticulum,cytosol,focal adhesion,membrane,cytosolic large ribosomal subunit,cytosolic ribosome,extracellular exosome,ribonucleoprotein complex	RNA binding,structural constituent of ribosome,protein binding	FALSE	FALSE	FALSE	FALSE	FALSE	FALSE	FALSE	FALSE	FALSE	FALSE	FALSE	0	FALSE	FALSE	FALSE	FALSE	FALSE	FALSE	FALSE	FALSE	FALSE	FALSE	FALSE	0
RAD50	DNA repair protein RAD50	RAD50_HUMAN	Q92878	cellular response to DNA damage stimulus,regulation of mitotic recombination,telomere maintenance,DNA repair,double-strand break repair,DNA recombination,telomere maintenance via telomerase,reciprocal meiotic recombination,telomeric 3' overhang formation,positive regulation of protein autophosphorylation,positive regulation of telomere maintenance,DNA duplex unwinding,positive regulation of kinas…	chromosome, telomeric region,nucleoplasm,membrane,Mre11 complex,site of double-strand break,BRCA1-C complex,condensed nuclear chromosome	single-stranded DNA endodeoxyribonuclease activity,DNA helicase activity,3'-5' exonuclease activity,DNA binding,protein binding,ATP binding,ATPase activity,protein binding, bridging,identical protein binding,metal ion binding,single-stranded telomeric DNA binding,double-stranded telomeric DNA binding,G-quadruplex DNA binding	FALSE	FALSE	FALSE	FALSE	FALSE	FALSE	FALSE	FALSE	FALSE	FALSE	FALSE	0	FALSE	FALSE	FALSE	FALSE	FALSE	FALSE	FALSE	FALSE	FALSE	FALSE	FALSE	0
LGALS1	Galectin-1	LEG1_HUMAN	P09382	positive regulation of dendritic cell differentiation,plasma cell differentiation,apoptotic process,T cell costimulation,regulation of apoptotic process,positive regulation of apoptotic process,positive regulation of I-kappaB kinase/NF-kappaB signaling,myoblast differentiation,positive regulation of viral entry into host cell,positive regulation of inflammatory response,cell-cell adhesion	Requires Ontology,extracellular region,extracellular space,cytoplasm,endoplasmic reticulum lumen,extracellular exosome,galectin complex	RNA binding,protein binding,carbohydrate binding,laminin binding	FALSE	FALSE	FALSE	FALSE	FALSE	FALSE	FALSE	FALSE	FALSE	FALSE	TRUE	1	FALSE	FALSE	FALSE	FALSE	FALSE	FALSE	FALSE	FALSE	FALSE	FALSE	TRUE	1
PAICS	Multifunctional protein ADE2	PUR6_HUMAN	P22234	GMP biosynthetic process,'de novo' IMP biosynthetic process,purine nucleobase biosynthetic process,'de novo' AMP biosynthetic process,'de novo' XMP biosynthetic process	cytoplasm,cytosol,membrane,extracellular exosome	phosphoribosylaminoimidazole carboxylase activity,phosphoribosylaminoimidazolesuccinocarboxamide synthase activity,protein binding,ATP binding,identical protein binding,5-amino-4-imidazole carboxylate lyase activity,cadherin binding	FALSE	FALSE	FALSE	FALSE	FALSE	FALSE	FALSE	FALSE	FALSE	FALSE	FALSE	0	FALSE	FALSE	FALSE	FALSE	FALSE	FALSE	FALSE	FALSE	FALSE	FALSE	FALSE	0
KLC2	Kinesin light chain 2	KLC2_HUMAN	Q9H0B6	lysosome localization,axo-dendritic transport,microtubule-based movement	nucleoplasm,mitochondrion,lysosomal membrane,cytosol,microtubule,plasma membrane,membrane,kinesin complex,kinesin I complex,macromolecular complex,cytoplasm,membrane-bounded organelle	protein binding,kinesin binding,cadherin binding	FALSE	FALSE	FALSE	FALSE	FALSE	FALSE	FALSE	FALSE	FALSE	FALSE	FALSE	0	FALSE	FALSE	FALSE	FALSE	FALSE	FALSE	FALSE	FALSE	FALSE	FALSE	FALSE	0
WRAP73	WD repeat domain 8, isoform CRA_c;WD repeat-containing protein WRAP73""	A0A0A0MRV3_HUMAN;WRP73_HUMAN	A0A0A0MRV3;Q9P2S5	cell projection organization,mitotic spindle assembly,positive regulation of nonmotile primary cilium assembly,protein localization to mitotic spindle pole body,mitotic sister chromatid segregation	cytoplasm,centrosome,centriole,ciliary basal body,Msd1-Wdr8-Pkl1 complex,mitotic spindle,microtubule organizing center	protein binding	FALSE	FALSE	FALSE	FALSE	FALSE	FALSE	FALSE	FALSE	FALSE	FALSE	FALSE	0	FALSE	FALSE	FALSE	FALSE	FALSE	FALSE	FALSE	FALSE	FALSE	FALSE	FALSE	0
RPS3A	40S ribosomal protein S3a	RS3A_HUMAN	P61247	cytoplasmic translation,translation,translational initiation,cell differentiation,negative regulation of apoptotic process	nucleus,nucleoplasm,nucleolus,cytoplasm,endoplasmic reticulum,cytosol,focal adhesion,cytosolic ribosome,synapse,extracellular exosome,cytosolic small ribosomal subunit,ribonucleoprotein complex	RNA binding,structural constituent of ribosome,protein binding,mRNA 5'-UTR binding	FALSE	FALSE	FALSE	FALSE	FALSE	FALSE	FALSE	FALSE	FALSE	FALSE	FALSE	0	FALSE	FALSE	FALSE	FALSE	FALSE	FALSE	FALSE	FALSE	FALSE	FALSE	FALSE	0
FLII	Protein flightless-1 homolog	FLII_HUMAN	Q13045	barbed-end actin filament capping,myofibril assembly,actin filament severing,actin polymerization or depolymerization	nucleoplasm,cytosol,brush border,focal adhesion,centriolar satellite,cytoplasm,actin cytoskeleton,nucleus	actin binding,protein binding,phosphatidylinositol-4,5-bisphosphate binding,actin filament binding	FALSE	FALSE	FALSE	FALSE	FALSE	FALSE	FALSE	FALSE	FALSE	FALSE	FALSE	0	FALSE	FALSE	FALSE	FALSE	FALSE	FALSE	FALSE	FALSE	FALSE	FALSE	FALSE	0
ATP1A1	Sodium/potassium-transporting ATPase subunit alpha-1	AT1A1_HUMAN	P05023	regulation of the force of heart contraction,regulation of sodium ion transport,cellular sodium ion homeostasis,regulation of blood pressure,response to xenobiotic stimulus,dephosphorylation,cellular potassium ion homeostasis,negative regulation of glucocorticoid biosynthetic process,sodium ion export from cell,negative regulation of heart contraction,positive regulation of heart contraction,posi…	endoplasmic reticulum,Golgi apparatus,plasma membrane,postsynaptic density,membrane,integral component of membrane,basolateral plasma membrane,apical plasma membrane,lateral plasma membrane,T-tubule,axon,organelle membrane,sperm flagellum,sarcolemma,melanosome,membrane raft,photoreceptor inner segment membrane,extracellular exosome,extracellular vesicle,sodium:potassium-exchanging ATPase complex,…	sodium:potassium-exchanging ATPase activity,protein binding,ATP binding,phosphatase activity,potassium ion binding,sodium ion binding,protein heterodimerization activity,chaperone binding,steroid hormone binding	FALSE	FALSE	FALSE	FALSE	FALSE	FALSE	FALSE	FALSE	FALSE	FALSE	FALSE	0	FALSE	FALSE	FALSE	FALSE	FALSE	FALSE	FALSE	TRUE	FALSE	FALSE	FALSE	1
DKC1	H/ACA ribonucleoprotein complex subunit 4	DKC1_HUMAN	O60832	enzyme-directed rRNA pseudouridine synthesis,rRNA processing,RNA processing,telomere maintenance via telomerase,positive regulation of telomere maintenance via telomerase,positive regulation of telomerase activity,scaRNA localization to Cajal body,telomerase RNA stabilization,positive regulation of establishment of protein localization to telomere,positive regulation of protein localization to Ca…	fibrillar center,nucleus,nucleoplasm,nucleolus,cytoplasm,telomerase holoenzyme complex,box H/ACA snoRNP complex,box H/ACA scaRNP complex,box H/ACA telomerase RNP complex	telomerase activity,RNA binding,protein binding,pseudouridine synthase activity,box H/ACA snoRNA binding,telomerase RNA binding	FALSE	FALSE	FALSE	FALSE	FALSE	FALSE	FALSE	FALSE	FALSE	FALSE	FALSE	0	FALSE	FALSE	FALSE	FALSE	FALSE	FALSE	FALSE	FALSE	FALSE	FALSE	FALSE	0
LRPPRC	Leucine-rich PPR motif-containing protein, mitochondrial""	LPPRC_HUMAN	P42704	negative regulation of mitochondrial RNA catabolic process,mitochondrion transport along microtubule,mRNA transport,regulation of mitochondrial translation	mitochondrion,condensed nuclear chromosome,nucleus,nuclear inner membrane,nuclear outer membrane,nucleoplasm,cytoskeleton,microtubule,membrane,mitochondrial nucleoid,perinuclear region of cytoplasm,ribonucleoprotein complex	actin filament binding,single-stranded DNA binding,RNA binding,protein binding,microtubule binding,ubiquitin protein ligase binding,beta-tubulin binding	FALSE	TRUE	FALSE	FALSE	TRUE	TRUE	FALSE	TRUE	FALSE	FALSE	TRUE	5	FALSE	FALSE	FALSE	FALSE	FALSE	FALSE	FALSE	FALSE	FALSE	FALSE	FALSE	0
ALDOA	Fructose-bisphosphate aldolase A	ALDOA_HUMAN	P04075	fructose metabolic process,glycolytic process,ATP biosynthetic process,striated muscle contraction,actin filament organization,binding of sperm to zona pellucida,regulation of cell shape,fructose 1,6-bisphosphate metabolic process,muscle cell cellular homeostasis,protein homotetramerization	extracellular region,extracellular space,nucleus,cytosol,actin cytoskeleton,membrane,platelet alpha granule lumen,M band,I band,secretory granule lumen,Requires Ontology,extracellular exosome,tertiary granule lumen,ficolin-1-rich granule lumen	RNA binding,actin binding,fructose-bisphosphate aldolase activity,protein binding,cytoskeletal protein binding,tubulin binding,identical protein binding,cadherin binding,fructose binding	FALSE	FALSE	FALSE	FALSE	FALSE	FALSE	FALSE	FALSE	TRUE	FALSE	FALSE	1	FALSE	FALSE	FALSE	FALSE	FALSE	FALSE	FALSE	FALSE	FALSE	FALSE	FALSE	0
EIF5A	Eukaryotic translation initiation factor 5A-1	IF5A1_HUMAN	P63241	translational elongation,protein transport,tumor necrosis factor-mediated signaling pathway,positive regulation of translational elongation,positive regulation of translational termination,positive regulation of transcription from RNA polymerase II promoter,mRNA transport,cellular response to virus,positive regulation of intrinsic apoptotic signaling pathway by p53 class mediator	nucleus,annulate lamellae,cytoplasm,endoplasmic reticulum membrane,cytosol,membrane,nuclear pore	RNA binding,translation elongation factor activity,protein binding,U6 snRNA binding,ribosome binding,protein N-terminus binding	FALSE	FALSE	FALSE	FALSE	FALSE	FALSE	FALSE	FALSE	TRUE	FALSE	FALSE	1	FALSE	FALSE	FALSE	FALSE	FALSE	FALSE	FALSE	FALSE	FALSE	FALSE	FALSE	0
ETF1	Eukaryotic peptide chain release factor subunit 1	ERF1_HUMAN	P62495	translational termination,protein methylation,nuclear-transcribed mRNA catabolic process, nonsense-mediated decay,regulation of translational termination,cytoplasmic translational termination	nucleus,cytoplasm,cytosol,translation release factor complex	RNA binding,translation release factor activity,protein binding,translation termination factor activity,ribosome binding,sequence-specific mRNA binding,translation release factor activity, codon specific	FALSE	FALSE	FALSE	FALSE	FALSE	FALSE	FALSE	FALSE	FALSE	FALSE	FALSE	0	FALSE	FALSE	FALSE	FALSE	FALSE	FALSE	FALSE	FALSE	FALSE	FALSE	FALSE	0
SMTN	Smoothelin	SMTN_HUMAN	P53814	smooth muscle contraction,muscle organ development,actin cytoskeleton organization	cytoplasm,cytoskeleton,actin cytoskeleton,microtubule organizing center,filamentous actin	actin binding,structural constituent of muscle	FALSE	FALSE	FALSE	FALSE	FALSE	FALSE	FALSE	FALSE	FALSE	FALSE	FALSE	0	FALSE	FALSE	FALSE	FALSE	FALSE	FALSE	FALSE	FALSE	FALSE	FALSE	FALSE	0
PC	Pyruvate carboxylase, mitochondrial""	PYC_HUMAN	P11498	gluconeogenesis,lipid metabolic process,negative regulation of gene expression,viral RNA genome packaging,viral release from host cell,positive regulation by host of viral process,pyruvate metabolic process	cytoplasm,mitochondrion,mitochondrial matrix,cytosol	protein binding,ATP binding,biotin binding,identical protein binding,metal ion binding,pyruvate carboxylase activity	FALSE	FALSE	FALSE	FALSE	FALSE	FALSE	FALSE	FALSE	TRUE	TRUE	FALSE	2	FALSE	FALSE	FALSE	FALSE	FALSE	FALSE	FALSE	FALSE	TRUE	FALSE	FALSE	1
MYH10	Myosin-10	MYH10_HUMAN	P35580	mitotic cytokinesis,actin filament-based movement,cell adhesion,regulation of cell shape,actomyosin structure organization,positive regulation of protein secretion	stress fiber,nucleus,cytoplasm,cytosol,cell cortex,lamellipodium,midbody,cleavage furrow,actomyosin,extracellular exosome,myosin II filament,polysome,myosin complex,myosin II complex	microfilament motor activity,actin filament binding,actin binding,protein binding,calmodulin binding,ATP binding,RNA stem-loop binding,ADP binding,mRNA 5'-UTR binding	FALSE	FALSE	TRUE	FALSE	FALSE	FALSE	FALSE	FALSE	TRUE	TRUE	FALSE	3	FALSE	FALSE	FALSE	FALSE	FALSE	FALSE	FALSE	FALSE	TRUE	FALSE	FALSE	1
CAPZA1	F-actin-capping protein subunit alpha-1	CAZA1_HUMAN	P52907	cell junction assembly,macromolecular complex assembly,barbed-end actin filament capping,actin cytoskeleton organization	extracellular region,cytosol,cytoskeleton,actin cytoskeleton,extracellular exosome,WASH complex,F-actin capping protein complex	actin binding,protein binding,cadherin binding,actin filament binding	FALSE	FALSE	FALSE	FALSE	FALSE	FALSE	FALSE	FALSE	FALSE	FALSE	FALSE	0	FALSE	FALSE	FALSE	FALSE	FALSE	FALSE	FALSE	FALSE	FALSE	FALSE	FALSE	0
EIF4H	Eukaryotic translation initiation factor 4H	IF4H_HUMAN	Q15056	regulation of translational initiation,sexual reproduction,developmental growth,formation of translation preinitiation complex,eukaryotic translation initiation factor 4F complex assembly	cytosol,membrane,perinuclear region of cytoplasm,eukaryotic translation initiation factor 4F complex	RNA binding,translation initiation factor activity,protein binding,translation factor activity, RNA binding,cadherin binding,RNA strand annealing activity,ribosomal small subunit binding,RNA strand-exchange activity	FALSE	FALSE	FALSE	FALSE	FALSE	FALSE	FALSE	FALSE	TRUE	FALSE	FALSE	1	FALSE	FALSE	FALSE	FALSE	FALSE	FALSE	FALSE	FALSE	FALSE	FALSE	FALSE	0
PPP1CB	Serine/threonine-protein phosphatase PP1-beta catalytic subunit	PP1B_HUMAN	P62140	MAPK cascade,glycogen metabolic process,regulation of glycogen biosynthetic process,regulation of glycogen catabolic process,protein dephosphorylation,cell cycle,regulation of cell adhesion,circadian regulation of gene expression,regulation of circadian rhythm,entrainment of circadian clock by photoperiod,cell division	chromosome, telomeric region,nucleus,nucleoplasm,nucleolus,cytosol,plasma membrane,focal adhesion,glycogen granule,extracellular exosome,protein phosphatase type 1 complex,PTW/PP1 phosphatase complex,cytoplasm	protein serine/threonine phosphatase activity,protein binding,phosphatase activity,myosin phosphatase activity,protein kinase binding,metal ion binding,myosin-light-chain-phosphatase activity	FALSE	FALSE	FALSE	FALSE	FALSE	FALSE	FALSE	FALSE	FALSE	FALSE	FALSE	0	FALSE	FALSE	FALSE	FALSE	FALSE	FALSE	FALSE	FALSE	FALSE	FALSE	FALSE	0
FARSA	Phenylalanine--tRNA ligase alpha subunit	SYFA_HUMAN	Q9Y285	phenylalanyl-tRNA aminoacylation,protein heterotetramerization	cytosol,phenylalanine-tRNA ligase complex,membrane,cytoplasm	tRNA binding,RNA binding,phenylalanine-tRNA ligase activity,protein binding,ATP binding	FALSE	FALSE	FALSE	FALSE	FALSE	FALSE	FALSE	FALSE	FALSE	FALSE	FALSE	0	FALSE	FALSE	FALSE	FALSE	FALSE	FALSE	FALSE	FALSE	FALSE	FALSE	FALSE	0
RPS8	40S ribosomal protein S8	RS8_HUMAN	P62241	cytoplasmic translation,translation,maturation of SSU-rRNA from tricistronic rRNA transcript (SSU-rRNA, 5.8S rRNA, LSU-rRNA)	nucleus,nucleoplasm,endoplasmic reticulum,cytosol,focal adhesion,membrane,cytosolic ribosome,extracellular exosome,cytosolic small ribosomal subunit,ribonucleoprotein complex	RNA binding,structural constituent of ribosome,protein binding	FALSE	FALSE	FALSE	FALSE	FALSE	FALSE	FALSE	FALSE	FALSE	FALSE	FALSE	0	FALSE	FALSE	FALSE	FALSE	FALSE	FALSE	FALSE	FALSE	FALSE	FALSE	TRUE	1
LIMA1	LIM domain and actin-binding protein 1	LIMA1_HUMAN	Q9UHB6	cholesterol metabolic process,cell migration,intestinal cholesterol absorption,negative regulation of actin filament depolymerization,ruffle organization,cholesterol homeostasis,actin filament bundle assembly	stress fiber,ruffle,cytosol,plasma membrane,focal adhesion,actin cytoskeleton,brush border membrane,cleavage furrow	actin monomer binding,protein binding,cadherin binding,metal ion binding,actin filament binding	FALSE	FALSE	FALSE	FALSE	FALSE	FALSE	FALSE	FALSE	FALSE	FALSE	FALSE	0	FALSE	FALSE	FALSE	FALSE	FALSE	FALSE	FALSE	FALSE	FALSE	FALSE	FALSE	0
RPS18	40S ribosomal protein S18	RS18_HUMAN	P62269	cytoplasmic translation,translation	postsynaptic density,nucleus,nucleoplasm,cytosol,ribosome,focal adhesion,membrane,cytosolic ribosome,extracellular exosome,small ribosomal subunit,cytosolic small ribosomal subunit	RNA binding,structural constituent of ribosome,protein binding,rRNA binding	FALSE	FALSE	FALSE	TRUE	FALSE	FALSE	FALSE	FALSE	FALSE	TRUE	TRUE	3	FALSE	FALSE	FALSE	FALSE	FALSE	FALSE	FALSE	FALSE	FALSE	FALSE	FALSE	0
AHNAK	Neuroblast differentiation-associated protein AHNAK	AHNK_HUMAN	Q09666	regulation of RNA splicing,regulation of voltage-gated calcium channel activity	membrane raft,nucleus,cytoplasm,lysosomal membrane,cytosol,plasma membrane,focal adhesion,actin cytoskeleton,membrane,T-tubule,vesicle,sarcolemma,costamere,cell-cell contact zone,extracellular exosome,plasma membrane protein complex	RNA binding,protein binding,S100 protein binding,cadherin binding,structural molecule activity conferring elasticity	FALSE	FALSE	FALSE	FALSE	FALSE	FALSE	FALSE	FALSE	FALSE	FALSE	FALSE	0	FALSE	FALSE	FALSE	FALSE	FALSE	FALSE	FALSE	FALSE	FALSE	FALSE	FALSE	0
POLDIP3	Polymerase delta-interacting protein 3	PDIP3_HUMAN	Q9BY77	poly(A)+ mRNA export from nucleus,positive regulation of translation,mRNA export from nucleus	nucleoplasm,cytoplasm,cytosol,nuclear speck,cytoplasmic ribonucleoprotein granule,nucleus	RNA binding,protein binding,macromolecular complex binding,mRNA binding	FALSE	FALSE	FALSE	FALSE	FALSE	FALSE	FALSE	FALSE	FALSE	FALSE	FALSE	0	FALSE	FALSE	FALSE	FALSE	FALSE	FALSE	FALSE	FALSE	FALSE	FALSE	FALSE	0
NPM1	Nucleophosmin	NPM_HUMAN	P06748	DNA repair,nucleosome assembly,intracellular protein transport,nucleocytoplasmic transport,centrosome cycle,signal transduction,cell aging,protein localization,positive regulation of cell proliferation,negative regulation of cell proliferation,negative regulation of centrosome duplication,regulation of endodeoxyribonuclease activity,cellular response to UV,ribosome assembly,negative regulation of…	nucleus,nucleoplasm,nucleolus,cytoplasm,centrosome,cytosol,focal adhesion,membrane,spindle pole centrosome,macromolecular complex,protein-DNA complex,ribonucleoprotein complex	core promoter sequence-specific DNA binding,transcription coactivator activity,RNA binding,protein kinase inhibitor activity,protein binding,protein kinase binding,Tat protein binding,histone binding,protein homodimerization activity,ribosomal large subunit binding,ribosomal small subunit binding,NF-kappaB binding,unfolded protein binding,Requires Ontology,chromatin binding	FALSE	FALSE	FALSE	FALSE	FALSE	FALSE	FALSE	FALSE	FALSE	FALSE	FALSE	0	FALSE	FALSE	FALSE	FALSE	FALSE	FALSE	FALSE	FALSE	FALSE	FALSE	FALSE	0
RBBP4	Histone-binding protein RBBP4	RBBP4_HUMAN	Q09028	DNA replication,DNA replication-dependent nucleosome assembly,DNA replication-independent nucleosome assembly,chromatin remodeling,regulation of transcription, DNA-templated,cell cycle,negative regulation of cell proliferation,histone deacetylation,chromatin assembly,regulation of gene expression	chromosome, telomeric region,chromatin,nucleus,nucleoplasm,cytosol,NURF complex,ATPase complex,histone deacetylase complex,Sin3 complex,NuRD complex,macromolecular complex,CAF-1 complex,ESC/E(Z) complex	DNA-dependent ATPase activity,nucleosomal DNA binding,RNA polymerase II core promoter proximal region sequence-specific DNA binding,protein binding,histone binding,histone deacetylase binding	FALSE	FALSE	FALSE	FALSE	FALSE	FALSE	FALSE	FALSE	FALSE	FALSE	FALSE	0	FALSE	FALSE	FALSE	FALSE	FALSE	FALSE	FALSE	FALSE	FALSE	FALSE	FALSE	0
ALYREF	THO complex subunit 4	THOC4_HUMAN	Q86V81	regulation of DNA recombination,mRNA splicing, via spliceosome,osteoblast differentiation,RNA export from nucleus,mRNA export from nucleus,replication fork processing,positive regulation of DNA-templated transcription, elongation,viral mRNA export from host cell nucleus	chromosome, telomeric region,nucleus,nucleoplasm,cytoplasm,cytosol,membrane,nuclear speck,extracellular exosome,transcription export complex,catalytic step 2 spliceosome	RNA binding,protein binding,Requires Ontology,mRNA binding	FALSE	FALSE	FALSE	FALSE	FALSE	FALSE	FALSE	FALSE	FALSE	FALSE	FALSE	0	FALSE	FALSE	FALSE	FALSE	FALSE	FALSE	FALSE	FALSE	FALSE	FALSE	FALSE	0
TMSB10	Thymosin beta-10	TYB10_HUMAN	P63313	actin filament organization,regulation of cell migration,sequestering of actin monomers	cytoskeleton,cytoplasm	protein binding,actin monomer binding	FALSE	FALSE	FALSE	FALSE	FALSE	FALSE	FALSE	FALSE	TRUE	FALSE	FALSE	1	FALSE	FALSE	FALSE	FALSE	FALSE	FALSE	FALSE	FALSE	FALSE	FALSE	FALSE	0
CAPZA2	F-actin-capping protein subunit alpha-2	CAZA2_HUMAN	P47755	macromolecular complex assembly,actin cytoskeleton organization,barbed-end actin filament capping	extracellular region,cytosol,brush border,actin cytoskeleton,membrane,cortical cytoskeleton,extracellular exosome,F-actin capping protein complex	protein binding,actin filament binding	FALSE	FALSE	FALSE	FALSE	FALSE	FALSE	FALSE	FALSE	FALSE	FALSE	FALSE	0	FALSE	FALSE	FALSE	FALSE	FALSE	FALSE	FALSE	FALSE	FALSE	FALSE	FALSE	0
KRT17	Keratin, type I cytoskeletal 17""	K1C17_HUMAN	Q04695	positive regulation of cell growth,hair follicle morphogenesis,keratinization,intermediate filament organization,positive regulation of translation,positive regulation of hair follicle development,epithelial cell differentiation	cytosol,intermediate filament,intermediate filament cytoskeleton,cell periphery,cytoskeleton,keratin filament	structural molecule activity,protein binding	FALSE	FALSE	FALSE	FALSE	FALSE	FALSE	FALSE	FALSE	FALSE	FALSE	FALSE	0	FALSE	FALSE	FALSE	FALSE	FALSE	FALSE	FALSE	FALSE	FALSE	FALSE	FALSE	0
KRT10	Keratin, type I cytoskeletal 10""	K1C10_HUMAN	P13645	peptide cross-linking,keratinocyte differentiation,positive regulation of epidermis development,protein heterotetramerization,epidermis development,morphogenesis of an epithelium,epithelial cell differentiation	cornified envelope,extracellular space,nucleus,cytoplasm,cytosol,intermediate filament,cell surface,membrane,keratin filament,extracellular exosome,cytoskeleton	protein binding,structural constituent of epidermis,protein heterodimerization activity	FALSE	FALSE	FALSE	FALSE	FALSE	FALSE	FALSE	FALSE	TRUE	FALSE	FALSE	1	FALSE	FALSE	FALSE	FALSE	FALSE	FALSE	FALSE	FALSE	FALSE	FALSE	FALSE	0
CYCS	Cytochrome c	CYC_HUMAN	P99999	activation of cysteine-type endopeptidase activity involved in apoptotic process by cytochrome c,cellular respiration,activation of cysteine-type endopeptidase activity,mitochondrial electron transport, ubiquinol to cytochrome c,mitochondrial electron transport, cytochrome c to oxygen,positive regulation of cysteine-type endopeptidase activity involved in apoptotic process	nucleus,mitochondrion,mitochondrial inner membrane,mitochondrial intermembrane space,cytosol,apoptosome,respiratory chain	protein binding,electron carrier activity,heme binding,metal ion binding	FALSE	FALSE	FALSE	FALSE	FALSE	FALSE	FALSE	FALSE	TRUE	TRUE	FALSE	2	FALSE	FALSE	FALSE	FALSE	FALSE	FALSE	FALSE	FALSE	FALSE	FALSE	FALSE	0
HSP90AA1	Heat shock protein HSP 90-alpha	HS90A_HUMAN	P07900	positive regulation of protein phosphorylation,activation of innate immune response,positive regulation of defense response to virus by host,mitochondrial transport,response to unfolded protein,telomere maintenance via telomerase,response to heat,response to cold,central nervous system neuron axonogenesis,establishment of cell polarity,regulation of protein ubiquitination,positive regulation of p…	extracellular region,nucleus,nucleoplasm,cytoplasm,mitochondrion,cytosol,plasma membrane,membrane,secretory granule lumen,melanosome,neuronal cell body,lysosomal lumen,dendritic growth cone,axonal growth cone,perinuclear region of cytoplasm,extracellular exosome,endocytic vesicle lumen,ficolin-1-rich granule lumen,macromolecular complex,myelin sheath	RNA binding,protein binding,ATP binding,ATPase activity,MHC class II protein complex binding,nitric-oxide synthase regulator activity,TPR domain binding,ubiquitin protein ligase binding,identical protein binding,protein homodimerization activity,histone deacetylase binding,protein binding involved in protein folding,tau protein binding,GTPase binding,DNA polymerase binding,scaffold protein bindin…	FALSE	FALSE	FALSE	FALSE	FALSE	FALSE	TRUE	FALSE	FALSE	FALSE	FALSE	1	FALSE	FALSE	FALSE	FALSE	FALSE	FALSE	FALSE	FALSE	FALSE	FALSE	FALSE	0
MAP4	Microtubule-associated protein	E7EVA0_HUMAN	E7EVA0				FALSE	FALSE	FALSE	FALSE	FALSE	FALSE	FALSE	FALSE	FALSE	FALSE	FALSE	0	FALSE	FALSE	FALSE	FALSE	FALSE	FALSE	FALSE	FALSE	FALSE	FALSE	FALSE	0
CALM2;CALM1;CALM2;CALM3	Calmodulin-2 (Fragment);Calmodulin-1;Calmodulin-2;Calmodulin-3	H0Y7A7_HUMAN;CALM1_HUMAN;CALM2_HUMAN;CALM3_HUMAN	H0Y7A7;P0DP23;P0DP24;P0DP25	G2/M transition of mitotic cell cycle,regulation of heart rate,detection of calcium ion,G-protein coupled receptor signaling pathway,positive regulation of peptidyl-threonine phosphorylation,negative regulation of peptidyl-threonine phosphorylation,regulation of release of sequestered calcium ion into cytosol by sarcoplasmic reticulum,regulation of cardiac muscle contraction by regulation of the …	spindle pole,extracellular region,nucleus,nucleoplasm,cytoplasm,centrosome,cytosol,spindle microtubule,plasma membrane,sarcomere,vesicle,myelin sheath,voltage-gated potassium channel complex,macromolecular complex,calcium channel complex,catalytic complexspindle pole,nucleus,cytoplasm,centrosome,spindle microtubule,plasma membrane,voltage-gated potassium channel complex,membrane,sarcomere,vesicle…	calcium ion binding,protein binding,adenylate cyclase binding,adenylate cyclase activator activity,calcium channel inhibitor activity,protein kinase binding,protein domain specific binding,titin binding,N-terminal myristoylation domain binding,protein serine/threonine kinase activator activity,ion channel binding,calcium-dependent protein binding,protein phosphatase activator activity,disordered …	FALSE	FALSE	FALSE	FALSE	FALSE	FALSE	FALSE	FALSE	TRUE	FALSE	FALSE	1	FALSE	FALSE	FALSE	FALSE	FALSE	FALSE	FALSE	FALSE	FALSE	FALSE	FALSE	0
RPS14	40S ribosomal protein S14	RS14_HUMAN	P62263	ribosomal small subunit assembly,negative regulation of transcription from RNA polymerase II promoter,cytoplasmic translation,translation,regulation of translation,erythrocyte differentiation,maturation of SSU-rRNA,maturation of SSU-rRNA from tricistronic rRNA transcript (SSU-rRNA, 5.8S rRNA, LSU-rRNA)	postsynaptic density,nucleoplasm,nucleolus,cytosol,focal adhesion,membrane,cytosolic ribosome,extracellular exosome,cytosolic small ribosomal subunit	RNA binding,structural constituent of ribosome,protein binding,translation regulator activity,mRNA 5'-UTR binding,small ribosomal subunit rRNA binding	FALSE	FALSE	FALSE	FALSE	FALSE	FALSE	FALSE	FALSE	FALSE	FALSE	FALSE	0	FALSE	FALSE	FALSE	FALSE	FALSE	FALSE	FALSE	FALSE	FALSE	FALSE	FALSE	0
MCM7	DNA replication licensing factor MCM7	MCM7_HUMAN	P33993	DNA replication,DNA unwinding involved in DNA replication,cellular response to DNA damage stimulus,cell cycle,cell proliferation,regulation of phosphorylation,cellular response to epidermal growth factor stimulus,cellular response to xenobiotic stimulus,DNA replication initiation,double-strand break repair via break-induced replication,DNA strand elongation involved in DNA replication	nucleolus,chromosome, telomeric region,chromatin,nucleus,nucleoplasm,cytosol,membrane,MCM complex,CMG complex	DNA binding,DNA helicase activity,protein binding,ATP binding,ATPase activity,single-stranded DNA binding,single-stranded DNA-dependent ATP-dependent DNA helicase activity	FALSE	FALSE	FALSE	FALSE	FALSE	FALSE	FALSE	FALSE	FALSE	FALSE	FALSE	0	FALSE	FALSE	FALSE	FALSE	FALSE	FALSE	FALSE	FALSE	FALSE	FALSE	FALSE	0
KRT6C	Keratin, type II cytoskeletal 6C""	K2C6C_HUMAN	P48668	intermediate filament cytoskeleton organization,keratinization,intermediate filament organization	cytosol,intermediate filament,keratin filament,extracellular exosome	protein binding,structural constituent of epidermis	FALSE	FALSE	FALSE	FALSE	FALSE	FALSE	FALSE	FALSE	FALSE	FALSE	FALSE	0	FALSE	FALSE	FALSE	FALSE	FALSE	FALSE	FALSE	FALSE	FALSE	FALSE	FALSE	0
SEPT9	Septin-9	SEPT9_HUMAN	Q9UHD8	positive regulation of nonmotile primary cilium assembly,cellular protein localization,cytoskeleton-dependent cytokinesis	stress fiber,cytoplasm,microtubule,axoneme,actin cytoskeleton,perinuclear region of cytoplasm,Requires Ontology,septin complex,cell division site,microtubule cytoskeleton,septin ring	protein binding,GTP binding,cadherin binding,GTPase activity,binding, bridging	FALSE	FALSE	FALSE	FALSE	FALSE	FALSE	FALSE	FALSE	FALSE	FALSE	FALSE	0	FALSE	FALSE	FALSE	FALSE	FALSE	FALSE	FALSE	FALSE	FALSE	FALSE	FALSE	0
GTPBP4	Nucleolar GTP-binding protein 1	NOG1_HUMAN	Q9BZE4	regulation of cyclin-dependent protein serine/threonine kinase activity,maturation of LSU-rRNA from tricistronic rRNA transcript (SSU-rRNA, 5.8S rRNA, LSU-rRNA),osteoblast differentiation,negative regulation of DNA replication,negative regulation of cell proliferation,negative regulation of cell-cell adhesion,negative regulation of cell migration,negative regulation of protein ubiquitination,nega…	nucleus,nucleoplasm,nucleolus,cytoplasm,cytosol,membrane,nuclear membrane,perinuclear region of cytoplasm	RNA binding,GTPase activity,protein binding,GTP binding	FALSE	FALSE	FALSE	FALSE	FALSE	FALSE	FALSE	FALSE	FALSE	FALSE	FALSE	0	FALSE	FALSE	FALSE	FALSE	FALSE	FALSE	FALSE	FALSE	FALSE	FALSE	FALSE	0
KRT1	Keratin, type II cytoskeletal 1""	K2C1_HUMAN	P04264	complement activation, lectin pathway,retina homeostasis,response to oxidative stress,peptide cross-linking,fibrinolysis,regulation of angiogenesis,negative regulation of inflammatory response,protein heterotetramerization,establishment of skin barrier,intermediate filament organization,keratinization	cornified envelope,extracellular region,extracellular space,nucleus,cytosol,cytoskeleton,membrane,keratin filament,Requires Ontology,extracellular exosome,blood microparticle,ficolin-1-rich granule lumen	protein binding,carbohydrate binding,structural constituent of epidermis,signaling receptor activity,protein heterodimerization activity	FALSE	FALSE	FALSE	FALSE	FALSE	FALSE	FALSE	FALSE	FALSE	FALSE	FALSE	0	FALSE	FALSE	FALSE	FALSE	FALSE	FALSE	FALSE	FALSE	FALSE	FALSE	FALSE	0
KRT8	Keratin, type II cytoskeletal 8""	K2C8_HUMAN	P05787	keratinization,intermediate filament organization	nucleus,nucleoplasm,cytoplasm,cytosol,intermediate filament,nuclear matrix,keratin filament,intermediate filament cytoskeleton,extracellular exosome	protein binding,scaffold protein binding,structural constituent of epidermis	FALSE	FALSE	FALSE	FALSE	FALSE	FALSE	FALSE	FALSE	FALSE	FALSE	FALSE	0	FALSE	FALSE	FALSE	FALSE	FALSE	FALSE	FALSE	FALSE	FALSE	FALSE	FALSE	0
TUFM	Elongation factor Tu, mitochondrial""	EFTU_HUMAN	P49411	translational elongation,response to ethanol,mitochondrial translational elongation	mitochondrion,membrane,mitochondrial nucleoid,synapse,extracellular exosome	RNA binding,translation elongation factor activity,GTPase activity,protein binding,GTP binding	FALSE	FALSE	FALSE	FALSE	TRUE	FALSE	FALSE	FALSE	FALSE	FALSE	FALSE	1	FALSE	FALSE	FALSE	FALSE	TRUE	FALSE	TRUE	TRUE	FALSE	FALSE	FALSE	3
FLNA	Filamin-A	FLNA_HUMAN	P21333	mitotic spindle assembly,angiogenesis,epithelial to mesenchymal transition,blood vessel remodeling,heart morphogenesis,adenylate cyclase-inhibiting dopamine receptor signaling pathway,negative regulation of neuron projection development,negative regulation of transcription from RNA polymerase I promoter,regulation of cell migration,actin cytoskeleton reorganization,regulation of actin filament bu…	extracellular region,nucleus,cytoplasm,trans-Golgi network,cytosol,plasma membrane,brush border,cell-cell junction,focal adhesion,cell cortex,actin cytoskeleton,membrane,Z disc,actin filament bundle,perikaryon,axonal growth cone,extracellular exosome,nucleolus,Myb complex	G-protein coupled receptor binding,RNA binding,protein kinase C binding,protein binding,potassium channel regulator activity,kinase binding,small GTPase binding,Fc-gamma receptor I complex binding,protein homodimerization activity,ion channel binding,cadherin binding,actin filament binding,GTPase binding,Requires Ontology	FALSE	FALSE	FALSE	FALSE	FALSE	FALSE	FALSE	FALSE	FALSE	FALSE	FALSE	0	FALSE	FALSE	FALSE	FALSE	FALSE	FALSE	FALSE	FALSE	FALSE	FALSE	FALSE	0
ARL6IP4	ADP-ribosylation factor-like protein 6-interacting protein 4	F8WCT1_HUMAN	F8WCT1				FALSE	FALSE	FALSE	FALSE	FALSE	FALSE	FALSE	FALSE	FALSE	FALSE	FALSE	0	FALSE	FALSE	FALSE	FALSE	FALSE	FALSE	FALSE	FALSE	FALSE	FALSE	FALSE	0
RPS2	40S ribosomal protein S2	RS2_HUMAN	P15880	cytoplasmic translation,translation,positive regulation of ubiquitin-protein transferase activity	nucleolus,nucleus,nucleoplasm,cytosol,focal adhesion,membrane,cytosolic ribosome,extracellular exosome,cytosolic small ribosomal subunit	RNA binding,mRNA binding,structural constituent of ribosome,protein binding,fibroblast growth factor binding,enzyme binding,cadherin binding	FALSE	FALSE	FALSE	FALSE	FALSE	FALSE	FALSE	FALSE	FALSE	FALSE	FALSE	0	FALSE	FALSE	FALSE	FALSE	FALSE	FALSE	FALSE	FALSE	FALSE	FALSE	FALSE	0
RPS12	40S ribosomal protein S12	RS12_HUMAN	P25398	positive regulation of canonical Wnt signaling pathway,cytoplasmic translation,translation	nucleoplasm,Golgi apparatus,cytosol,membrane,cytosolic ribosome,intracellular membrane-bounded organelle,cytosolic small ribosomal subunit	RNA binding,structural constituent of ribosome,protein binding	FALSE	FALSE	FALSE	FALSE	FALSE	FALSE	FALSE	FALSE	FALSE	FALSE	FALSE	0	FALSE	FALSE	FALSE	FALSE	FALSE	FALSE	FALSE	FALSE	FALSE	FALSE	FALSE	0
RPL11	60S ribosomal protein L11	RL11_HUMAN	P62913	ribosomal large subunit assembly,cytoplasmic translation,rRNA processing,translation,protein targeting,positive regulation of gene expression,positive regulation of protein binding,negative regulation of proteasomal ubiquitin-dependent protein catabolic process,protein localization to nucleus,ribosomal large subunit biogenesis,protein stabilization,regulation of signal transduction by p53 class m…	nucleoplasm,nucleolus,cytoplasm,cytosol,membrane,cytosolic large ribosomal subunit,cytosolic ribosome,extracellular exosome,macromolecular complex,polysomal ribosome	RNA binding,structural constituent of ribosome,protein binding,5S rRNA binding,ubiquitin protein ligase binding,ubiquitin ligase inhibitor activity	FALSE	FALSE	FALSE	FALSE	FALSE	FALSE	FALSE	FALSE	FALSE	FALSE	FALSE	0	FALSE	FALSE	FALSE	FALSE	FALSE	FALSE	FALSE	TRUE	FALSE	FALSE	FALSE	1
TPM1	Tropomyosin 1 (Alpha), isoform CRA_m""	H7BYY1_HUMAN	H7BYY1				FALSE	FALSE	FALSE	FALSE	FALSE	FALSE	FALSE	FALSE	FALSE	TRUE	FALSE	1	FALSE	FALSE	FALSE	FALSE	FALSE	FALSE	FALSE	FALSE	TRUE	FALSE	FALSE	1
ARHGDIA	Rho GDP-dissociation inhibitor 1	GDIR1_HUMAN	P52565	negative regulation of cell adhesion,regulation of protein localization,regulation of Rho protein signal transduction,negative regulation of apoptotic process,regulation of catalytic activity,semaphorin-plexin signaling pathway,regulation of actin cytoskeleton reorganization,Rho protein signal transduction	immunological synapse,nucleus,cytosol,cytoskeleton,extracellular exosome,membrane	GTPase activator activity,protein binding,Rho GDP-dissociation inhibitor activity	FALSE	FALSE	FALSE	FALSE	FALSE	FALSE	FALSE	FALSE	FALSE	FALSE	FALSE	0	FALSE	FALSE	FALSE	FALSE	FALSE	FALSE	FALSE	FALSE	FALSE	FALSE	FALSE	0
TPM4	Tropomyosin alpha-4 chain	TPM4_HUMAN	P67936	osteoblast differentiation,muscle contraction,actin filament organization	stress fiber,podosome,cytosol,cytoskeleton,focal adhesion,membrane,cortical cytoskeleton,extracellular exosome,muscle thin filament tropomyosin,actin filament	calcium ion binding,protein binding,structural constituent of muscle,identical protein binding,protein homodimerization activity,protein heterodimerization activity,actin filament binding	FALSE	FALSE	FALSE	FALSE	FALSE	FALSE	FALSE	FALSE	TRUE	TRUE	FALSE	2	FALSE	FALSE	FALSE	FALSE	FALSE	FALSE	FALSE	FALSE	TRUE	FALSE	FALSE	1
ATXN2L	Ataxin-2-like protein	ATX2L_HUMAN	Q8WWM7	mRNA metabolic process,stress granule assembly	cytosol,cytoplasmic stress granule,membrane,nuclear speck	RNA binding,protein binding,cadherin binding	FALSE	FALSE	FALSE	FALSE	FALSE	FALSE	FALSE	FALSE	FALSE	FALSE	FALSE	0	FALSE	FALSE	FALSE	FALSE	FALSE	FALSE	FALSE	FALSE	FALSE	FALSE	FALSE	0
PKM	Pyruvate kinase PKM	KPYM_HUMAN	P14618	glycolytic process,programmed cell death,positive regulation of sprouting angiogenesis,positive regulation of cytoplasmic translation,cellular response to insulin stimulus	extracellular region,nucleus,cytoplasm,mitochondrion,rough endoplasmic reticulum,cytosol,cilium,vesicle,secretory granule lumen,Requires Ontology,extracellular exosome,extracellular vesicle,ficolin-1-rich granule lumen	magnesium ion binding,RNA binding,mRNA binding,pyruvate kinase activity,protein binding,ATP binding,kinase activity,MHC class II protein complex binding,potassium ion binding,cadherin binding	FALSE	FALSE	FALSE	FALSE	FALSE	FALSE	FALSE	FALSE	FALSE	FALSE	FALSE	0	FALSE	FALSE	FALSE	FALSE	FALSE	FALSE	FALSE	FALSE	FALSE	FALSE	FALSE	0
FAM120A	Constitutive coactivator of PPAR-gamma-like protein 1	F120A_HUMAN	Q9NZB2		cytosol,plasma membrane,membrane,nucleus	RNA binding	FALSE	FALSE	FALSE	FALSE	FALSE	FALSE	FALSE	FALSE	FALSE	FALSE	FALSE	0	FALSE	FALSE	FALSE	FALSE	FALSE	FALSE	FALSE	FALSE	FALSE	FALSE	FALSE	0
PRRC2C	Protein PRRC2C	E7EPN9_HUMAN	E7EPN9				FALSE	FALSE	FALSE	FALSE	FALSE	FALSE	FALSE	FALSE	FALSE	FALSE	FALSE	0	FALSE	FALSE	FALSE	FALSE	FALSE	FALSE	FALSE	FALSE	FALSE	FALSE	FALSE	0
MYH9	Myosin-9	MYH9_HUMAN	P35579	actin filament-based movement,meiotic spindle organization,angiogenesis,in utero embryonic development,establishment of T cell polarity,plasma membrane repair,membrane protein ectodomain proteolysis,phagocytosis, engulfment,integrin-mediated signaling pathway,myoblast fusion,regulation of cell shape,protein transport,platelet formation,monocyte differentiation,actomyosin structure organization,ac…	focal adhesion,stress fiber,ruffle,immunological synapse,uropod,nucleus,cytoplasm,spindle,actomyosin contractile ring,cytosol,plasma membrane,brush border,adherens junction,cytoplasmic side of plasma membrane,actin cytoskeleton,membrane,cell leading edge,neuromuscular junction,cleavage furrow,actomyosin,cortical granule,extracellular exosome,myosin II filament,myosin II complex,macromolecular com…	microfilament motor activity,actin filament binding,RNA binding,motor activity,actin binding,integrin binding,protein binding,calmodulin binding,ATP binding,protein domain specific binding,identical protein binding,protein homodimerization activity,protein anchor,ADP binding,cadherin binding	FALSE	FALSE	FALSE	FALSE	FALSE	FALSE	FALSE	FALSE	FALSE	FALSE	FALSE	0	FALSE	FALSE	FALSE	FALSE	FALSE	FALSE	FALSE	FALSE	FALSE	FALSE	FALSE	0
CTTN	Src substrate cortactin	SRC8_HUMAN	Q14247	intracellular protein transport,receptor-mediated endocytosis,substrate-dependent cell migration, cell extension,actin filament polymerization,regulation of axon extension,positive regulation of actin filament polymerization,actin cytoskeleton reorganization,positive regulation of smooth muscle contraction,focal adhesion assembly,neuron projection morphogenesis,cell motility,dendritic spine maint…	actin filament,growth cone,ruffle,podosome,cytoplasm,Golgi apparatus,cytosol,cytoskeleton,plasma membrane,clathrin-coated pit,focal adhesion,cell cortex,lamellipodium,cortical cytoskeleton,dendritic spine,intracellular membrane-bounded organelle,mitotic spindle midzone,cortical actin cytoskeleton,site of polarized growth	protein binding,profilin binding,cadherin binding,actin filament binding	FALSE	FALSE	FALSE	FALSE	FALSE	FALSE	FALSE	FALSE	FALSE	FALSE	FALSE	0	FALSE	FALSE	FALSE	FALSE	FALSE	FALSE	FALSE	FALSE	FALSE	FALSE	FALSE	0
FXR1	Fragile X mental retardation syndrome-related protein 1	FXR1_HUMAN	P51114	apoptotic process,muscle organ development,cell differentiation,skeletal muscle organ development,positive regulation of gene silencing by miRNA,positive regulation of translation,regulation of filopodium assembly,regulation of alternative mRNA splicing, via spliceosome,positive regulation of protein phosphorylation,regulation of mRNA stability,positive regulation of response to DNA damage stimul…	nucleolus,cytoplasm,cytosol,membrane,costamere,perinuclear region of cytoplasm,glutamatergic synapse,axon,nucleus,dendritic spine,dendritic spine neck,postsynaptic density,dendritic filopodium,neuronal cell body,presynapse,polysome,cytoplasmic ribonucleoprotein granule,growth cone	RNA binding,protein binding,RNA strand annealing activity,protein homodimerization activity,protein heterodimerization activity,mRNA 3'-UTR binding,translation regulator activity	FALSE	FALSE	FALSE	FALSE	FALSE	FALSE	FALSE	FALSE	FALSE	FALSE	FALSE	0	FALSE	FALSE	FALSE	FALSE	FALSE	FALSE	FALSE	FALSE	FALSE	FALSE	FALSE	0
FUBP3	Far upstream element-binding protein 3	FUBP3_HUMAN	Q96I24	positive regulation of transcription from RNA polymerase II promoter,transcription, DNA-templated,positive regulation of gene expression,positive regulation of transcription, DNA-templated,regulation of gene expression	nucleus,cytoplasm,membrane	single-stranded DNA binding,RNA binding,protein binding,mRNA binding	FALSE	FALSE	FALSE	FALSE	FALSE	FALSE	FALSE	FALSE	FALSE	FALSE	FALSE	0	FALSE	FALSE	FALSE	FALSE	FALSE	FALSE	FALSE	FALSE	FALSE	FALSE	FALSE	0
ARPC4	Actin-related protein 2/3 complex subunit 4	ARPC4_HUMAN	P59998	actin filament polymerization,regulation of actin filament polymerization,Arp2/3 complex-mediated actin nucleation,actin nucleation	nucleus,cytosol,site of double-strand break,cell projection,extracellular exosome,Arp2/3 protein complex	protein binding, bridging,actin filament binding,structural constituent of cytoskeleton,protein binding,enzyme binding	FALSE	FALSE	FALSE	FALSE	FALSE	FALSE	FALSE	FALSE	TRUE	TRUE	FALSE	2	FALSE	FALSE	FALSE	FALSE	FALSE	FALSE	FALSE	FALSE	TRUE	FALSE	FALSE	1
GAPDH	Glyceraldehyde-3-phosphate dehydrogenase	G3P_HUMAN	P04406	microtubule cytoskeleton organization,positive regulation of cytokine production,glucose metabolic process,glycolytic process,negative regulation of endopeptidase activity,regulation of macroautophagy,negative regulation of translation,killing of cells of other organism,positive regulation of type I interferon production,peptidyl-cysteine S-trans-nitrosylation,positive regulation of I-kappaB kina…	nucleus,cytoplasm,lipid particle,cytosol,plasma membrane,microtubule cytoskeleton,membrane,nuclear membrane,vesicle,intracellular membrane-bounded organelle,perinuclear region of cytoplasm,extracellular exosome,GAIT complex,ribonucleoprotein complex	glyceraldehyde-3-phosphate dehydrogenase (NAD+) (phosphorylating) activity,protein binding,microtubule binding,aspartic-type endopeptidase inhibitor activity,peptidyl-cysteine S-nitrosylase activity,identical protein binding,NADP binding,NAD binding,disordered domain specific binding	FALSE	FALSE	FALSE	FALSE	FALSE	FALSE	FALSE	FALSE	FALSE	FALSE	FALSE	0	FALSE	FALSE	FALSE	FALSE	FALSE	FALSE	FALSE	FALSE	FALSE	FALSE	FALSE	0
KPNA3	Importin subunit alpha-4	IMA4_HUMAN	O00505	viral entry into host cell,macromolecular complex assembly,viral penetration into host nucleus,NLS-bearing protein import into nucleus	nucleoplasm,cytosol,NLS-dependent protein nuclear import complex,host cell,nuclear pore,nucleus	protein binding,protein C-terminus binding,nuclear import signal receptor activity,nuclear localization sequence binding	FALSE	FALSE	FALSE	FALSE	FALSE	FALSE	FALSE	FALSE	FALSE	FALSE	FALSE	0	FALSE	FALSE	FALSE	FALSE	FALSE	FALSE	FALSE	FALSE	FALSE	FALSE	FALSE	0
BCAP31	B-cell receptor-associated protein 31	BAP31_HUMAN	P51572	protein targeting to mitochondrion,apoptotic process,positive regulation of cytosolic calcium ion concentration,spermatogenesis,negative regulation of endoplasmic reticulum calcium ion concentration,response to endoplasmic reticulum stress,calcium-mediated signaling using intracellular calcium source,positive regulation of cysteine-type endopeptidase activity involved in apoptotic process,positiv…	Golgi membrane,mitochondrion,endoplasmic reticulum,endoplasmic reticulum membrane,lipid particle,cytosol,integral component of plasma membrane,membrane,clathrin-coated vesicle,Golgi cisterna membrane,endoplasmic reticulum-Golgi intermediate compartment membrane,ER-mitochondrion membrane contact site,integral component of lumenal side of endoplasmic reticulum membrane,perinuclear endoplasmic retic…	protein binding,MHC class I protein binding,macromolecular complex binding	FALSE	FALSE	FALSE	FALSE	FALSE	FALSE	FALSE	FALSE	FALSE	FALSE	FALSE	0	FALSE	FALSE	FALSE	FALSE	FALSE	FALSE	FALSE	FALSE	FALSE	FALSE	FALSE	0
EXOSC3	Exosome complex component RRP40	EXOS3_HUMAN	Q9NQT5	rRNA processing,RNA processing,RNA catabolic process,exonucleolytic nuclear-transcribed mRNA catabolic process involved in deadenylation-dependent decay,DNA deamination,isotype switching,positive regulation of isotype switching,CUT catabolic process,nuclear-transcribed mRNA catabolic process, exonucleolytic, 3'-5',nuclear polyadenylation-dependent rRNA catabolic process,exonucleolytic trimming to…	nucleus,nucleoplasm,nucleolus,cytoplasm,cytosol,euchromatin,nuclear exosome (RNase complex),cytoplasmic exosome (RNase complex),exosome (RNase complex)	exoribonuclease activity,3'-5'-exoribonuclease activity,protein binding,RNA binding	FALSE	FALSE	FALSE	FALSE	FALSE	FALSE	FALSE	FALSE	FALSE	FALSE	FALSE	0	FALSE	FALSE	FALSE	FALSE	FALSE	FALSE	FALSE	FALSE	FALSE	FALSE	FALSE	0
MYL6B	Myosin light chain 6B	MYL6B_HUMAN	P14649	muscle contraction,skeletal muscle tissue development,muscle filament sliding	cytosol,extracellular exosome,muscle myosin complex,myosin complex,unconventional myosin complex,myosin II complex	motor activity,calcium ion binding,protein binding,structural constituent of muscle	FALSE	FALSE	FALSE	FALSE	FALSE	FALSE	FALSE	FALSE	TRUE	TRUE	FALSE	2	FALSE	FALSE	FALSE	FALSE	FALSE	FALSE	FALSE	FALSE	FALSE	FALSE	FALSE	0
ILF3	Interleukin enhancer-binding factor 3	ILF3_HUMAN	Q12906	protein phosphorylation,negative regulation of translation,negative regulation of viral genome replication,negative regulation of transcription, DNA-templated,positive regulation of transcription, DNA-templated,defense response to virus	extracellular region,nucleus,nucleoplasm,nucleolus,cytoplasm,mitochondrion,membrane,ribonucleoprotein complex	DNA binding,RNA binding,double-stranded RNA binding,protein binding,mRNA 3'-UTR AU-rich region binding,single-stranded RNA binding	FALSE	FALSE	FALSE	FALSE	FALSE	FALSE	FALSE	FALSE	FALSE	FALSE	FALSE	0	FALSE	FALSE	FALSE	FALSE	FALSE	FALSE	FALSE	FALSE	FALSE	FALSE	FALSE	0
PARP1	Poly [ADP-ribose] polymerase 1	PARP1_HUMAN	P09874	cellular response to DNA damage stimulus,mitochondrion organization,mitochondrial DNA metabolic process,regulation of protein localization,cellular response to oxidative stress,protein modification process,mitochondrial DNA repair,negative regulation of transcription from RNA polymerase II promoter,telomere maintenance,DNA repair,double-strand break repair,transcription from RNA polymerase II pro…	chromosome, telomeric region,nucleus,nuclear envelope,nucleoplasm,nucleolus,mitochondrion,membrane,nuclear body,site of double-strand break,Requires Ontology,transcription factor complex,macromolecular complex,protein-DNA complex	DNA binding,RNA binding,NAD+ ADP-ribosyltransferase activity,protein binding,zinc ion binding,enzyme binding,protein kinase binding,estrogen receptor binding,identical protein binding,histone deacetylase binding,protein N-terminus binding,NAD binding,RNA polymerase II sequence-specific DNA binding transcription factor binding,R-SMAD binding,Requires Ontology,protein ADP-ribosylase activity	FALSE	FALSE	FALSE	FALSE	FALSE	FALSE	FALSE	FALSE	FALSE	FALSE	FALSE	0	FALSE	FALSE	FALSE	FALSE	FALSE	FALSE	FALSE	FALSE	FALSE	FALSE	FALSE	0
LRRFIP2	Leucine-rich repeat flightless-interacting protein 2	LRRF2_HUMAN	Q9Y608	regulation of transcription, DNA-templated,biological_process,Wnt signaling pathway	cellular_component	protein binding,LRR domain binding	FALSE	FALSE	FALSE	FALSE	FALSE	FALSE	FALSE	FALSE	FALSE	FALSE	FALSE	0	FALSE	FALSE	FALSE	FALSE	FALSE	FALSE	FALSE	FALSE	FALSE	FALSE	FALSE	0
ATAD3A	ATPase family AAA domain-containing protein 3A	ATD3A_HUMAN	Q9NVI7	regulation of cell growth,negative regulation of apoptotic process,Requires Ontology,mitochondrion organization	mitochondrion,mitochondrial inner membrane,integral component of membrane,mitochondrial nucleoid	protein binding,ATP binding,ATPase activity	FALSE	FALSE	FALSE	FALSE	FALSE	FALSE	FALSE	FALSE	FALSE	FALSE	FALSE	0	FALSE	FALSE	FALSE	FALSE	FALSE	FALSE	FALSE	TRUE	FALSE	FALSE	TRUE	2
EDF1	Endothelial differentiation-related factor 1	EDF1_HUMAN	O60869	regulation of transcription, DNA-templated,regulation of lipid metabolic process,positive regulation of DNA binding,endothelial cell differentiation,positive regulation of transcription, DNA-templated	nucleus,nucleoplasm,nucleolus,cytoplasm,cytosol	TFIID-class transcription factor binding,DNA binding,transcription coactivator activity,RNA binding,protein binding,calmodulin binding	FALSE	FALSE	FALSE	FALSE	FALSE	FALSE	FALSE	FALSE	FALSE	FALSE	FALSE	0	FALSE	FALSE	FALSE	FALSE	FALSE	FALSE	FALSE	FALSE	FALSE	FALSE	FALSE	0
DYNLRB1	Dynein light chain roadblock-type 1	DLRB1_HUMAN	Q9NP97	microtubule-based movement,visual behavior	cytoplasm,centrosome,microtubule,cilium,membrane,dynein complex,ciliary tip,cytoplasmic dynein complex	microtubule motor activity,protein binding,dynein intermediate chain binding	FALSE	FALSE	FALSE	FALSE	FALSE	FALSE	FALSE	FALSE	TRUE	FALSE	FALSE	1	FALSE	FALSE	FALSE	FALSE	FALSE	FALSE	FALSE	FALSE	FALSE	FALSE	FALSE	0
HNRNPU	Heterogeneous nuclear ribonucleoprotein U	HNRPU_HUMAN	Q00839	negative regulation of transcription from RNA polymerase II promoter,regulation of alternative mRNA splicing, via spliceosome,mRNA splicing, via spliceosome,osteoblast differentiation,RNA processing,cell cycle,regulation of mitotic cell cycle,dosage compensation by inactivation of X chromosome,negative regulation of telomere maintenance via telomerase,circadian regulation of gene expression,negat…	nuclear chromosome,kinetochore,spindle pole,nucleus,nucleoplasm,centrosome,cytosol,cell surface,membrane,nuclear matrix,nuclear speck,midbody,dendrite cytoplasm,cytoplasmic ribonucleoprotein granule,CRD-mediated mRNA stability complex,mitotic spindle,inactive sex chromosome,mitotic spindle midzone,mitotic spindle microtubule,telomerase holoenzyme complex,macromolecular complex,catalytic step 2 sp…	RNA polymerase II core promoter proximal region sequence-specific DNA binding,RNA polymerase II core binding,TFIIH-class transcription factor binding,DNA binding,chromatin binding,double-stranded DNA binding,single-stranded DNA binding,transcription corepressor activity,RNA binding,double-stranded RNA binding,single-stranded RNA binding,mRNA 3'-UTR binding,actin binding,protein binding,ATP bindin…	FALSE	FALSE	FALSE	FALSE	FALSE	FALSE	FALSE	FALSE	FALSE	FALSE	FALSE	0	FALSE	FALSE	FALSE	FALSE	FALSE	FALSE	FALSE	FALSE	FALSE	FALSE	FALSE	0
SF3B3	Splicing factor 3B subunit 3	SF3B3_HUMAN	Q15393	RNA splicing, via transesterification reactions,mRNA splicing, via spliceosome,RNA splicing,monoubiquitinated histone deubiquitination,monoubiquitinated histone H2A deubiquitination,negative regulation of protein catabolic process	nucleus,nucleoplasm,U2-type spliceosomal complex,nucleolus,U12-type spliceosomal complex,U2-type precatalytic spliceosome,catalytic step 2 spliceosome,U2 snRNP	protein binding,macromolecular complex binding,U2 snRNA binding	FALSE	FALSE	FALSE	FALSE	FALSE	FALSE	FALSE	FALSE	FALSE	FALSE	FALSE	0	FALSE	FALSE	FALSE	FALSE	FALSE	FALSE	FALSE	FALSE	FALSE	FALSE	FALSE	0
PCCA	Propionyl-CoA carboxylase alpha chain, mitochondrial""	PCCA_HUMAN	P05165	short-chain fatty acid catabolic process	mitochondrion,mitochondrial matrix,cytosol,catalytic complex	propionyl-CoA carboxylase activity,protein binding,ATP binding,biotin binding,enzyme binding,metal ion binding	FALSE	FALSE	FALSE	FALSE	FALSE	FALSE	FALSE	FALSE	FALSE	FALSE	FALSE	0	FALSE	FALSE	FALSE	FALSE	FALSE	FALSE	FALSE	FALSE	FALSE	FALSE	FALSE	0
EIF4A1	Eukaryotic initiation factor 4A-I	IF4A1_HUMAN	P60842	cytoplasmic translational initiation	nucleus,cytoplasm,cytosol,membrane,extracellular exosome,eukaryotic translation initiation factor 4F complex	RNA cap binding,RNA binding,RNA helicase activity,double-stranded RNA binding,mRNA binding,helicase activity,protein binding,ATP binding,translation factor activity, RNA binding,ATPase activity,translation initiation factor activity	FALSE	FALSE	FALSE	FALSE	FALSE	FALSE	FALSE	FALSE	FALSE	FALSE	FALSE	0	FALSE	FALSE	FALSE	FALSE	FALSE	FALSE	FALSE	FALSE	FALSE	FALSE	FALSE	0
RPL13A	60S ribosomal protein L13a	RL13A_HUMAN	P40429	cytoplasmic translation,translation,negative regulation of translation,cellular response to interferon-gamma,negative regulation of formation of translation preinitiation complex	nucleus,nucleolus,cytoplasm,cytosol,focal adhesion,membrane,cytosolic large ribosomal subunit,cytosolic ribosome,large ribosomal subunit,GAIT complex,ribonucleoprotein complex,ribosome	RNA binding,structural constituent of ribosome,mRNA binding	FALSE	FALSE	FALSE	FALSE	FALSE	FALSE	FALSE	FALSE	FALSE	FALSE	FALSE	0	FALSE	FALSE	FALSE	FALSE	FALSE	FALSE	FALSE	FALSE	FALSE	FALSE	FALSE	0
CCT5	T-complex protein 1 subunit epsilon	TCPE_HUMAN	P48643	protein folding,binding of sperm to zona pellucida,response to virus,positive regulation of telomere maintenance via telomerase,protein stabilization,chaperone-mediated protein folding,toxin transport,positive regulation of establishment of protein localization to telomere,positive regulation of protein localization to Cajal body,positive regulation of telomerase RNA localization to Cajal body	centrosome,cytosol,chaperonin-containing T-complex,microtubule,cell body,extracellular exosome	mRNA 3'-UTR binding,protein binding,ATP binding,ATPase activity,G-protein beta-subunit binding,protein binding involved in protein folding,mRNA 5'-UTR binding,beta-tubulin binding,unfolded protein binding	FALSE	FALSE	FALSE	FALSE	FALSE	FALSE	FALSE	FALSE	FALSE	FALSE	FALSE	0	FALSE	FALSE	FALSE	FALSE	FALSE	FALSE	FALSE	FALSE	FALSE	FALSE	FALSE	0
CCT4	T-complex protein 1 subunit delta	TCPD_HUMAN	P50991	protein folding,binding of sperm to zona pellucida,positive regulation of telomere maintenance via telomerase,protein stabilization,positive regulation of telomerase activity,chaperone-mediated protein folding,scaRNA localization to Cajal body,toxin transport,positive regulation of establishment of protein localization to telomere,positive regulation of protein localization to Cajal body,positive…	nucleoplasm,centrosome,cytosol,chaperonin-containing T-complex,microtubule,melanosome,cell projection,cell body,extracellular exosome,zona pellucida receptor complex	RNA binding,protein binding,ATP binding,ATPase activity,protein binding involved in protein folding,unfolded protein binding	FALSE	FALSE	FALSE	FALSE	FALSE	FALSE	FALSE	FALSE	FALSE	FALSE	FALSE	0	FALSE	FALSE	FALSE	FALSE	FALSE	FALSE	FALSE	FALSE	FALSE	FALSE	FALSE	0
PHGDH	D-3-phosphoglycerate dehydrogenase	SERA_HUMAN	O43175	glutamine metabolic process,glycine metabolic process,L-serine biosynthetic process,threonine metabolic process,brain development,gamma-aminobutyric acid metabolic process,regulation of gene expression,taurine metabolic process,spinal cord development,glial cell development,neural tube development,electron transport chain,neuron projection development,G1 to G0 transition	cytosol,extracellular exosome	electron carrier activity,L-malate dehydrogenase activity,NAD binding,phosphoglycerate dehydrogenase activity	FALSE	FALSE	FALSE	FALSE	FALSE	FALSE	FALSE	FALSE	FALSE	FALSE	FALSE	0	FALSE	FALSE	FALSE	FALSE	FALSE	FALSE	FALSE	FALSE	FALSE	FALSE	FALSE	0
DNAJC8	DnaJ homolog subfamily C member 8	DNJC8_HUMAN	O75937		nucleus,nucleoplasm,cytosol,intercellular bridge	protein binding,Hsp70 protein binding	FALSE	FALSE	FALSE	FALSE	FALSE	FALSE	FALSE	FALSE	FALSE	FALSE	FALSE	0	FALSE	FALSE	FALSE	FALSE	FALSE	FALSE	FALSE	FALSE	FALSE	FALSE	FALSE	0
PCCB	Propionyl-CoA carboxylase beta chain, mitochondrial""	PCCB_HUMAN	P05166	short-chain fatty acid catabolic process	mitochondrial matrix,cytosol,catalytic complex,mitochondrion	propionyl-CoA carboxylase activity,protein binding,ATP binding	FALSE	FALSE	FALSE	FALSE	FALSE	FALSE	FALSE	FALSE	TRUE	FALSE	FALSE	1	FALSE	FALSE	FALSE	FALSE	FALSE	FALSE	FALSE	FALSE	FALSE	FALSE	FALSE	0
PA2G4	Proliferation-associated protein 2G4	PA2G4_HUMAN	Q9UQ80	negative regulation of transcription, DNA-templated,rRNA processing,regulation of translation,negative regulation of apoptotic process,positive regulation of cell differentiation	extracellular region,nucleus,nucleolus,cytoplasm,membrane,azurophil granule lumen,extracellular exosome	nucleic acid binding,transcription corepressor activity,RNA binding,protein binding,ubiquitin protein ligase binding	FALSE	FALSE	FALSE	FALSE	FALSE	FALSE	FALSE	FALSE	FALSE	FALSE	FALSE	0	FALSE	FALSE	FALSE	FALSE	FALSE	FALSE	FALSE	FALSE	FALSE	FALSE	FALSE	0
OTUB1	Ubiquitin thioesterase;Ubiquitin thioesterase OTUB1	J3KR44_HUMAN;OTUB1_HUMAN	J3KR44;Q96FW1	adaptive immune response,DNA repair,cellular response to DNA damage stimulus,protein K48-linked deubiquitination,negative regulation of histone H2A K63-linked ubiquitination,negative regulation of double-strand break repair	nucleoplasm,cytosol,extracellular exosome,nucleus	thiol-dependent ubiquitin-specific protease activity,protein binding,NEDD8-specific protease activity,ubiquitin protein ligase binding,ubiquitin binding	FALSE	FALSE	FALSE	FALSE	FALSE	FALSE	FALSE	FALSE	FALSE	FALSE	FALSE	0	FALSE	FALSE	FALSE	FALSE	FALSE	FALSE	FALSE	FALSE	FALSE	FALSE	FALSE	0
FN3K	Fructosamine-3-kinase	FN3K_HUMAN	Q9H479	phosphorylation,fructoselysine metabolic process,epithelial cell differentiation,protein deglycation,post-translational protein modification,fructosamine metabolic process	cellular_component,cytosol	ATP binding,kinase activity,Requires Ontology	FALSE	FALSE	FALSE	FALSE	FALSE	FALSE	FALSE	FALSE	FALSE	FALSE	FALSE	0	FALSE	FALSE	FALSE	FALSE	FALSE	FALSE	FALSE	FALSE	FALSE	FALSE	FALSE	0
SRSF3	Serine/arginine-rich splicing factor 3	SRSF3_HUMAN	P84103	mRNA export from nucleus,regulation of mRNA splicing, via spliceosome,cellular response to leukemia inhibitory factor,mRNA splicing, via spliceosome	nucleoplasm,cytoplasm,nuclear speck	RNA binding,protein binding,phospholipase binding	FALSE	TRUE	FALSE	TRUE	TRUE	FALSE	FALSE	TRUE	TRUE	FALSE	TRUE	6	FALSE	TRUE	FALSE	TRUE	FALSE	TRUE	FALSE	TRUE	FALSE	TRUE	TRUE	6
TCP1	T-complex protein 1 subunit alpha	TCPA_HUMAN	P17987	protein folding,tubulin complex assembly,binding of sperm to zona pellucida,positive regulation of telomere maintenance via telomerase,translocation of peptides or proteins into host cell cytoplasm,protein stabilization,positive regulation of telomerase activity,chaperone-mediated protein folding,scaRNA localization to Cajal body,toxin transport,positive regulation of establishment of protein loc…	pericentriolar material,heterochromatin,acrosomal vesicle,Golgi apparatus,centrosome,cytosol,chaperonin-containing T-complex,microtubule,cell body,extracellular exosome,zona pellucida receptor complex	RNA binding,protein binding,ATP binding,ATPase activity,ubiquitin protein ligase binding,protein binding involved in protein folding,unfolded protein binding	FALSE	FALSE	FALSE	FALSE	FALSE	FALSE	FALSE	FALSE	FALSE	FALSE	FALSE	0	FALSE	FALSE	FALSE	FALSE	FALSE	FALSE	FALSE	FALSE	FALSE	FALSE	FALSE	0
HDLBP	High density lipoprotein binding protein (Vigilin), isoform CRA_a""	A0A024R4E5_HUMAN	A0A024R4E5				FALSE	FALSE	FALSE	FALSE	FALSE	FALSE	FALSE	FALSE	FALSE	FALSE	FALSE	0	FALSE	FALSE	FALSE	FALSE	FALSE	FALSE	FALSE	FALSE	FALSE	FALSE	FALSE	0
EIF3A	Eukaryotic translation initiation factor 3 subunit A	EIF3A_HUMAN	Q14152	formation of cytoplasmic translation initiation complex,translational initiation,negative regulation of ERK1 and ERK2 cascade,IRES-dependent viral translational initiation,viral translational termination-reinitiation,translation reinitiation	nucleoplasm,nucleolus,cytoplasm,cytosol,eukaryotic translation initiation factor 3 complex,microtubule,postsynaptic density,membrane,eukaryotic 43S preinitiation complex,eukaryotic 48S preinitiation complex,eukaryotic translation initiation factor 3 complex, eIF3e,eukaryotic translation initiation factor 3 complex, eIF3m,multi-eIF complex	translation initiation factor activity,RNA binding,structural molecule activity,protein binding,receptor tyrosine kinase binding,mRNA binding	FALSE	FALSE	FALSE	FALSE	FALSE	FALSE	FALSE	FALSE	FALSE	FALSE	FALSE	0	FALSE	FALSE	FALSE	FALSE	FALSE	FALSE	FALSE	FALSE	FALSE	FALSE	FALSE	0
RPS20	40S ribosomal protein S20	RS20_HUMAN	P60866	cytoplasmic translation,translation,positive regulation of signal transduction by p53 class mediator,negative regulation of ubiquitin protein ligase activity	nucleoplasm,cytosol,membrane,cytosolic ribosome,synapse,extracellular exosome,cytosolic small ribosomal subunit,small ribosomal subunit	RNA binding,structural constituent of ribosome,protein binding,MDM2/MDM4 family protein binding,ubiquitin ligase inhibitor activity	FALSE	FALSE	FALSE	FALSE	FALSE	FALSE	FALSE	FALSE	FALSE	FALSE	FALSE	0	FALSE	FALSE	FALSE	FALSE	FALSE	FALSE	FALSE	FALSE	FALSE	FALSE	FALSE	0
RPLP0	60S acidic ribosomal protein P0	RLA0_HUMAN	P05388	cytoplasmic translation,translation,ribosomal large subunit assembly	postsynaptic density,postsynapse,nucleus,cytoplasm,endoplasmic reticulum,cytosol,focal adhesion,membrane,cytosolic large ribosomal subunit,cytosolic ribosome,cytoplasmic ribonucleoprotein granule,extracellular exosome,ribonucleoprotein complex	RNA binding,structural constituent of ribosome,protein binding,large ribosomal subunit rRNA binding	FALSE	FALSE	FALSE	FALSE	FALSE	FALSE	FALSE	FALSE	FALSE	FALSE	FALSE	0	FALSE	FALSE	FALSE	FALSE	FALSE	FALSE	FALSE	FALSE	FALSE	FALSE	FALSE	0
GSTP1	Glutathione S-transferase P	GSTP1_HUMAN	P09211	response to reactive oxygen species,negative regulation of acute inflammatory response,negative regulation of protein kinase activity,prostaglandin metabolic process,glutathione metabolic process,xenobiotic metabolic process,central nervous system development,negative regulation of biosynthetic process,negative regulation of tumor necrosis factor-mediated signaling pathway,negative regulation of …	extracellular region,extracellular space,nucleus,cytoplasm,mitochondrion,cytosol,vesicle,secretory granule lumen,extracellular exosome,ficolin-1-rich granule lumen,TRAF2-GSTP1 complex	glutathione transferase activity,glutathione peroxidase activity,fatty acid binding,protein binding,JUN kinase binding,kinase regulator activity,S-nitrosoglutathione binding,dinitrosyl-iron complex binding,nitric oxide binding	FALSE	FALSE	FALSE	FALSE	FALSE	FALSE	FALSE	FALSE	FALSE	FALSE	FALSE	0	FALSE	FALSE	FALSE	FALSE	FALSE	FALSE	FALSE	FALSE	FALSE	FALSE	FALSE	0
EIF4G2	Eukaryotic translation initiation factor 4 gamma 2	IF4G2_HUMAN	P78344	translational initiation,regulation of translational initiation,heart development,cell death,negative regulation of autophagy,positive regulation of cell growth,cellular macromolecule biosynthetic process,positive regulation of translation,positive regulation of axon extension,regulation of cell cycle,positive regulation of dendritic spine development	cytosol,adherens junction,membrane,axon,eukaryotic translation initiation factor 4F complex	RNA binding,translation initiation factor activity,protein binding,translation factor activity, RNA binding,cadherin binding,mRNA binding	FALSE	FALSE	FALSE	FALSE	FALSE	FALSE	FALSE	FALSE	FALSE	FALSE	FALSE	0	FALSE	FALSE	FALSE	FALSE	FALSE	FALSE	FALSE	FALSE	FALSE	FALSE	FALSE	0
MAPKAP1	Target of rapamycin complex 2 subunit MAPKAP1	SIN1_HUMAN	Q9BPZ7	phosphorylation,substantia nigra development,positive regulation of peptidyl-serine phosphorylation,negative regulation of Ras protein signal transduction,regulation of cellular response to oxidative stress,TORC2 signaling	nucleoplasm,Golgi apparatus,cytosol,plasma membrane,cytoplasmic vesicle,TORC2 complex,cytoplasm	protein binding,phosphatidylinositol-4,5-bisphosphate binding,phosphatidylinositol-3,4,5-trisphosphate binding,protein kinase binding,small GTPase binding,phosphatidylinositol-3,4-bisphosphate binding,phosphatidic acid binding,phosphatidylinositol-3,5-bisphosphate binding	FALSE	FALSE	FALSE	FALSE	FALSE	FALSE	FALSE	FALSE	FALSE	FALSE	FALSE	0	FALSE	FALSE	FALSE	FALSE	FALSE	FALSE	FALSE	FALSE	FALSE	FALSE	FALSE	0
RPL34	60S ribosomal protein L34	RL34_HUMAN	P49207	cytoplasmic translation,translation	endoplasmic reticulum,cytosol,cytosolic large ribosomal subunit,cytosolic ribosome,extracellular exosome	RNA binding,structural constituent of ribosome,protein binding,cadherin binding	FALSE	FALSE	FALSE	FALSE	FALSE	FALSE	FALSE	FALSE	FALSE	FALSE	FALSE	0	FALSE	FALSE	FALSE	FALSE	FALSE	FALSE	FALSE	FALSE	FALSE	FALSE	FALSE	0
RPL3	60S ribosomal protein L3	RL3_HUMAN	P39023	cytoplasmic translation,translation,cellular response to interleukin-4,ribosomal large subunit assembly	nucleus,nucleolus,cytoplasm,cytosol,focal adhesion,cytosolic ribosome,synapse,extracellular exosome,cytosolic large ribosomal subunit,macromolecular complex	RNA binding,structural constituent of ribosome,protein binding,5S rRNA binding	FALSE	FALSE	FALSE	FALSE	FALSE	FALSE	FALSE	FALSE	FALSE	FALSE	FALSE	0	FALSE	FALSE	FALSE	FALSE	FALSE	FALSE	FALSE	FALSE	FALSE	FALSE	FALSE	0
RANGAP1	Ran GTPase-activating protein 1	RAGP1_HUMAN	P46060	signal transduction,protein sumoylation,negative regulation of protein export from nucleus,response to axon injury,activation of GTPase activity,cellular response to vasopressin,nucleocytoplasmic transport	kinetochore,nuclear envelope,nucleoplasm,cytoplasm,cytosol,aggresome,dendrite,nuclear membrane,intracellular membrane-bounded organelle,perinuclear region of cytoplasm,mitotic spindle,Requires Ontology,axon cytoplasm,cytoplasmic periphery of the nuclear pore complex,nuclear pore cytoplasmic filaments,nucleus	RNA binding,GTPase activator activity,protein binding,small GTPase binding,ubiquitin protein ligase binding,cadherin binding	FALSE	FALSE	FALSE	FALSE	FALSE	FALSE	FALSE	FALSE	FALSE	FALSE	FALSE	0	FALSE	FALSE	FALSE	FALSE	FALSE	FALSE	FALSE	FALSE	FALSE	TRUE	FALSE	1
SEC16A	Protein transport protein Sec16A	J3KNL6_HUMAN	J3KNL6				FALSE	FALSE	FALSE	FALSE	FALSE	FALSE	FALSE	FALSE	FALSE	FALSE	FALSE	0	FALSE	FALSE	FALSE	FALSE	FALSE	FALSE	FALSE	FALSE	FALSE	FALSE	FALSE	0
BUB3	Mitotic checkpoint protein BUB3	BUB3_HUMAN	O43684	mitotic sister chromatid segregation,attachment of spindle microtubules to kinetochore,protein localization to kinetochore,cell division,meiotic cell cycle,negative regulation of ubiquitin-protein transferase activity,mitotic spindle assembly checkpoint	kinetochore,nucleoplasm,cytosol,mitotic checkpoint complex,bub1-bub3 complex	protein binding,ubiquitin binding	FALSE	FALSE	FALSE	FALSE	FALSE	FALSE	FALSE	FALSE	FALSE	FALSE	FALSE	0	FALSE	FALSE	FALSE	FALSE	FALSE	FALSE	FALSE	FALSE	FALSE	FALSE	FALSE	0
MAZ	Myc-associated zinc finger protein	MAZ_HUMAN	P56270	negative regulation of transcription from RNA polymerase II promoter,transcription initiation from RNA polymerase II promoter,termination of RNA polymerase II transcription,positive regulation of cell proliferation,positive regulation of gene expression,positive regulation of phosphatidylinositol 3-kinase signaling,positive regulation of cell migration,positive regulation of transcription, DNA-te…	nucleus	RNA polymerase II core promoter proximal region sequence-specific DNA binding,RNA polymerase II transcription factor activity, sequence-specific DNA binding,RNA binding,protein binding,metal ion binding,transcription factor activity, sequence-specific DNA binding	FALSE	FALSE	FALSE	FALSE	FALSE	FALSE	FALSE	FALSE	FALSE	FALSE	FALSE	0	FALSE	FALSE	FALSE	TRUE	TRUE	FALSE	FALSE	TRUE	FALSE	FALSE	FALSE	3
XRCC5	X-ray repair cross-complementing protein 5	XRCC5_HUMAN	P13010	activation of innate immune response,double-strand break repair,double-strand break repair via nonhomologous end joining,DNA recombination,cellular response to DNA damage stimulus,brain development,cell proliferation,response to xenobiotic stimulus,regulation of telomere maintenance,positive regulation of telomere maintenance via telomerase,DNA duplex unwinding,small-subunit processome assembly,p…	chromosome, telomeric region,extracellular region,nucleus,nucleoplasm,nucleolus,cytosol,plasma membrane,membrane,secretory granule lumen,Ku70:Ku80 complex,DNA-dependent protein kinase complex,Requires Ontology,nuclear telomere cap complex,small-subunit processome,macromolecular complex,protein-DNA complex,nonhomologous end joining complex,ribonucleoprotein complex	double-stranded telomeric DNA binding,DNA end binding,5'-deoxyribose-5-phosphate lyase activity,transcription regulatory region sequence-specific DNA binding,DNA binding,DNA helicase activity,damaged DNA binding,RNA binding,protein binding,ATP binding,protein C-terminus binding,enzyme activator activity,DNA-dependent ATPase activity,hydrolase activity,ubiquitin protein ligase binding,U3 snoRNA bi…	FALSE	FALSE	FALSE	FALSE	FALSE	FALSE	FALSE	FALSE	FALSE	FALSE	FALSE	0	FALSE	FALSE	FALSE	FALSE	FALSE	FALSE	FALSE	FALSE	FALSE	FALSE	FALSE	0
SYNCRIP	Heterogeneous nuclear ribonucleoprotein Q	HNRPQ_HUMAN	O60506	mRNA splicing, via spliceosome,osteoblast differentiation,RNA processing,RNA splicing,negative regulation of translation,CRD-mediated mRNA stabilization,cellular response to interferon-gamma,negative regulation of nuclear-transcribed mRNA catabolic process, deadenylation-dependent decay,positive regulation of cytoplasmic translation	nucleoplasm,endoplasmic reticulum,cytosol,membrane,CRD-mediated mRNA stability complex,Requires Ontology,catalytic step 2 spliceosome,histone pre-mRNA 3'end processing complex,GAIT complex,ribonucleoprotein complex,nucleus	RNA binding,protein binding,mRNA 5'-UTR binding,mRNA binding	FALSE	FALSE	FALSE	FALSE	FALSE	FALSE	FALSE	FALSE	FALSE	FALSE	FALSE	0	FALSE	FALSE	FALSE	FALSE	FALSE	FALSE	FALSE	FALSE	FALSE	FALSE	FALSE	0
SRSF7	Serine/arginine-rich-splicing factor 7;Serine/arginine-rich-splicing factor 7;Serine/arginine-rich splicing factor 7	A0A0B4J1Z1_HUMAN;C9JAB2_HUMAN;SRSF7_HUMAN	A0A0B4J1Z1;C9JAB2;Q16629	mRNA processing,RNA splicing,negative regulation of mRNA splicing, via spliceosome,mRNA transport,cellular response to leukemia inhibitory factor,mRNA splicing, via spliceosome	nucleus,nucleoplasm,cytoplasm,extracellular exosome,nuclear speck	RNA binding,protein binding,zinc ion binding,protein domain specific binding	FALSE	FALSE	FALSE	FALSE	FALSE	FALSE	FALSE	FALSE	FALSE	FALSE	FALSE	0	FALSE	FALSE	FALSE	FALSE	FALSE	FALSE	FALSE	FALSE	FALSE	FALSE	FALSE	0
ATP2A2	Sarcoplasmic/endoplasmic reticulum calcium ATPase 2	AT2A2_HUMAN	P16615	autophagosome assembly,regulation of the force of heart contraction,cellular calcium ion homeostasis,ER-nucleus signaling pathway,cell adhesion,epidermis development,positive regulation of heart rate,transition between fast and slow fiber,cardiac muscle hypertrophy in response to stress,autophagosome docking,endoplasmic reticulum calcium ion homeostasis,positive regulation of endoplasmic reticulu…	endoplasmic reticulum,endoplasmic reticulum membrane,integral component of plasma membrane,membrane,sarcoplasmic reticulum,platelet dense tubular network membrane,sarcoplasmic reticulum membrane,ribbon synapse,integral component of membrane	calcium-transporting ATPase activity,calcium ion binding,protein binding,ATP binding,enzyme binding,ion channel binding,S100 protein binding,calcium-transporting ATPase activity involved in regulation of cardiac muscle cell membrane potential,ATPase activity, coupled to transmembrane movement of ions, phosphorylative mechanism	FALSE	FALSE	FALSE	FALSE	FALSE	FALSE	FALSE	FALSE	FALSE	FALSE	FALSE	0	FALSE	FALSE	FALSE	FALSE	FALSE	FALSE	FALSE	FALSE	FALSE	FALSE	FALSE	0
GART	Trifunctional purine biosynthetic protein adenosine-3	PUR2_HUMAN	P22102	brainstem development,GMP biosynthetic process,'de novo' IMP biosynthetic process,glycine metabolic process,purine ribonucleoside monophosphate biosynthetic process,response to organic substance,response to inorganic substance,cerebellum development,cerebral cortex development,'de novo' AMP biosynthetic process,tetrahydrofolate biosynthetic process,'de novo' XMP biosynthetic process,purine nucleo…	cytosol,extracellular exosome	phosphoribosylamine-glycine ligase activity,phosphoribosylformylglycinamidine cyclo-ligase activity,phosphoribosylglycinamide formyltransferase activity,ATP binding,metal ion binding	FALSE	FALSE	FALSE	FALSE	FALSE	FALSE	FALSE	FALSE	FALSE	FALSE	FALSE	0	FALSE	FALSE	FALSE	FALSE	FALSE	FALSE	FALSE	FALSE	FALSE	FALSE	FALSE	0
TUBA1B	Tubulin alpha-1B chain	TBA1B_HUMAN	P68363	microtubule-based process,cytoskeleton-dependent intracellular transport,cell division,cellular response to interleukin-4,mitotic cell cycle,microtubule cytoskeleton organization	microtubule,cytoplasmic microtubule,microtubule cytoskeleton,cytoplasm	double-stranded RNA binding,GTPase activity,structural molecule activity,protein binding,ubiquitin protein ligase binding,GTP binding,structural constituent of cytoskeleton	FALSE	FALSE	FALSE	FALSE	FALSE	FALSE	FALSE	FALSE	FALSE	FALSE	FALSE	0	FALSE	FALSE	FALSE	FALSE	FALSE	FALSE	FALSE	FALSE	FALSE	FALSE	FALSE	0
UPF2	Regulator of nonsense transcripts 2	RENT2_HUMAN	Q9HAU5	nuclear-transcribed mRNA catabolic process, nonsense-mediated decay,liver development,mRNA export from nucleus,animal organ regeneration	nucleus,cytoplasm,cytosol,cytoplasmic ribonucleoprotein granule,perinuclear region of cytoplasm,exon-exon junction complex,polysome	RNA binding,protein binding,telomeric DNA binding	FALSE	FALSE	FALSE	FALSE	FALSE	FALSE	FALSE	FALSE	FALSE	FALSE	FALSE	0	FALSE	FALSE	FALSE	FALSE	FALSE	FALSE	FALSE	FALSE	FALSE	FALSE	FALSE	0
SLC25A3	Phosphate carrier protein, mitochondrial""	MPCP_HUMAN	Q00325	hydrogen ion transmembrane transport,mitochondrial phosphate ion transmembrane transport,phosphate ion transmembrane transport	mitochondrion,mitochondrial inner membrane,integral component of plasma membrane,membrane,extracellular exosome,integral component of mitochondrial inner membrane	phosphate:proton symporter activity,macromolecular complex binding,inorganic phosphate transmembrane transporter activity	FALSE	FALSE	FALSE	FALSE	FALSE	FALSE	FALSE	FALSE	FALSE	FALSE	FALSE	0	FALSE	FALSE	FALSE	FALSE	FALSE	FALSE	FALSE	FALSE	FALSE	FALSE	FALSE	0
DDX41	Probable ATP-dependent RNA helicase DDX41 (Fragment);Probable ATP-dependent RNA helicase DDX41	J3KNN5_HUMAN;DDX41_HUMAN	J3KNN5;Q9UJV9	mRNA splicing, via spliceosome,apoptotic process,cell proliferation,cell differentiation	nucleus,cytosol,membrane,catalytic step 2 spliceosome,spliceosomal complex	RNA binding,protein binding,ATP binding,ATPase activity,metal ion binding,RNA helicase activity	FALSE	FALSE	FALSE	FALSE	FALSE	FALSE	FALSE	FALSE	FALSE	FALSE	FALSE	0	FALSE	FALSE	FALSE	FALSE	FALSE	FALSE	FALSE	FALSE	FALSE	FALSE	FALSE	0
SLTM	SAFB-like transcription modulator	SLTM_HUMAN	Q9NWH9	apoptotic process,regulation of transcription from RNA polymerase II promoter,regulation of mRNA processing	nucleoplasm,nuclear body,nucleus	RNA binding,protein binding,sequence-specific DNA binding	FALSE	FALSE	FALSE	FALSE	FALSE	FALSE	FALSE	FALSE	FALSE	FALSE	FALSE	0	FALSE	FALSE	FALSE	TRUE	FALSE	FALSE	FALSE	FALSE	FALSE	FALSE	FALSE	1
UPF1	Regulator of nonsense transcripts 1	RENT1_HUMAN	Q92900	nuclear-transcribed mRNA catabolic process, nonsense-mediated decay,nuclear-transcribed mRNA catabolic process, endonucleolytic cleavage-dependent decay,nuclear-transcribed mRNA catabolic process,DNA replication,DNA repair,mRNA export from nucleus,regulation of translational termination,dosage compensation by inactivation of X chromosome,telomere maintenance via semi-conservative replication,regu…	chromosome, telomeric region,chromatin,cytoplasmic mRNA processing body,nucleus,nucleoplasm,cytoplasm,cytosol,exon-exon junction complex,supraspliceosomal complex	chromatin binding,RNA binding,RNA helicase activity,helicase activity,protein binding,ATP binding,zinc ion binding,ATPase activity,double-stranded DNA-dependent ATP-dependent DNA helicase activity,telomeric DNA binding,macromolecular complex binding	FALSE	FALSE	FALSE	FALSE	FALSE	FALSE	FALSE	FALSE	FALSE	FALSE	FALSE	0	FALSE	FALSE	FALSE	FALSE	FALSE	FALSE	FALSE	FALSE	FALSE	FALSE	FALSE	0
MYBBP1A	Myb-binding protein 1A	MBB1A_HUMAN	Q9BQG0	regulation of G1 to G0 transition,osteoblast differentiation,regulation of transcription, DNA-templated,respiratory electron transport chain,circadian regulation of gene expression,cellular response to glucose starvation,ribosome biogenesis,negative regulation of transcription, DNA-templated,positive regulation of transcription from RNA polymerase III promoter,intrinsic apoptotic signaling pathwa…	nucleus,nucleoplasm,nucleolus,cytoplasm,membrane,intracellular membrane-bounded organelle,Requires Ontology,NLS-dependent protein nuclear import complex	transcription corepressor activity,RNA binding,transcription factor binding,E-box binding,sequence-specific DNA binding	FALSE	FALSE	FALSE	FALSE	FALSE	FALSE	FALSE	FALSE	FALSE	FALSE	TRUE	1	FALSE	FALSE	FALSE	FALSE	FALSE	FALSE	FALSE	FALSE	FALSE	FALSE	FALSE	0
GSN	Gelsolin	A0A0A0MS51_HUMAN;A0A0A0MT01_HUMAN;GELS_HUMAN	A0A0A0MS51;A0A0A0MT01;P06396	extracellular matrix disassembly,phagocytosis, engulfment,positive regulation of gene expression,striated muscle atrophy,actin filament polymerization,actin filament depolymerization,protein destabilization,response to muscle stretch,sequestering of actin monomers,actin nucleation,negative regulation of viral entry into host cell,actin filament severing,positive regulation of actin nucleation,act…	nucleus,cortical actin cytoskeleton,podosome,extracellular region,extracellular space,cytoplasm,cytosol,plasma membrane,focal adhesion,sarcoplasm,lamellipodium,actin cap,secretory granule lumen,phagocytic vesicle,extracellular exosome,blood microparticle,ficolin-1-rich granule lumen,actin cytoskeleton	actin binding,calcium ion binding,protein binding,phosphatidylinositol 3-kinase catalytic subunit binding,myosin II binding,actin filament binding,phosphatidylinositol-4,5-bisphosphate binding	FALSE	FALSE	FALSE	FALSE	FALSE	FALSE	FALSE	FALSE	FALSE	TRUE	FALSE	1	FALSE	FALSE	FALSE	FALSE	FALSE	FALSE	FALSE	FALSE	TRUE	FALSE	FALSE	1
SRPK2	SRSF protein kinase 2	SRPK2_HUMAN	P78362	spliceosomal complex assembly,angiogenesis,protein phosphorylation,positive regulation of cell proliferation,RNA splicing,positive regulation of gene expression,peptidyl-serine phosphorylation,cell differentiation,nuclear speck organization,intracellular signal transduction,positive regulation of neuron apoptotic process,positive regulation of viral genome replication,negative regulation of viral…	chromatin,nucleus,nucleoplasm,nucleolus,cytoplasm,cytosol,nuclear speck	magnesium ion binding,RNA binding,protein serine/threonine kinase activity,protein serine/threonine/tyrosine kinase activity,protein binding,ATP binding,14-3-3 protein binding,Requires Ontology	FALSE	FALSE	FALSE	FALSE	FALSE	FALSE	FALSE	FALSE	FALSE	FALSE	FALSE	0	FALSE	FALSE	FALSE	FALSE	FALSE	FALSE	FALSE	FALSE	FALSE	FALSE	FALSE	0
CAMK2G	Calcium/calmodulin-dependent protein kinase (CaM kinase) II gamma, isoform CRA_a""	A0A0A0MS52_HUMAN	A0A0A0MS52				FALSE	FALSE	FALSE	FALSE	FALSE	FALSE	FALSE	FALSE	FALSE	FALSE	FALSE	0	FALSE	FALSE	FALSE	FALSE	FALSE	FALSE	FALSE	FALSE	FALSE	FALSE	FALSE	0
JUP	Junction plakoglobin	PLAK_HUMAN	P14923	positive regulation of cell-matrix adhesion,desmosome assembly,cell migration,regulation of cell proliferation,positive regulation of protein import into nucleus,negative regulation of blood vessel endothelial cell migration,skin development,positive regulation of angiogenesis,detection of mechanical stimulus,positive regulation of sequence-specific DNA binding transcription factor activity,endot…	hemidesmosome,cornified envelope,extracellular region,nucleus,cytoplasm,cytosol,cytoskeleton,intermediate filament,plasma membrane,cell-cell junction,adherens junction,zonula adherens,fascia adherens,focal adhesion,cytoplasmic side of plasma membrane,intercalated disc,actin cytoskeleton,apicolateral plasma membrane,lateral plasma membrane,Z disc,desmosome,specific granule lumen,extracellular exos…	transcription coactivator activity,structural molecule activity,protein binding,protein kinase binding,protein phosphatase binding,protein homodimerization activity,macromolecular complex binding,alpha-catenin binding,cadherin binding,cell adhesion molecule binding,cell adhesive protein binding involved in bundle of His cell-Purkinje myocyte communication,Requires Ontology	FALSE	FALSE	FALSE	FALSE	FALSE	FALSE	FALSE	FALSE	FALSE	FALSE	FALSE	0	FALSE	FALSE	FALSE	FALSE	FALSE	FALSE	FALSE	FALSE	FALSE	FALSE	FALSE	0
XRCC6	X-ray repair cross-complementing protein 6	XRCC6_HUMAN	P12956	telomere maintenance,activation of innate immune response,DNA ligation,double-strand break repair via nonhomologous end joining,DNA duplex unwinding,innate immune response,positive regulation of lymphocyte differentiation,positive regulation of protein kinase activity,negative regulation of transcription, DNA-templated,positive regulation of transcription, DNA-templated,positive regulation of tra…	chromosome, telomeric region,extracellular region,nucleus,nucleoplasm,nucleolus,cytosol,membrane,secretory granule lumen,Ku70:Ku80 complex,DNA-dependent protein kinase complex,ficolin-1-rich granule lumen,nuclear telomere cap complex,transcription factor complex,macromolecular complex,protein-DNA complex,nonhomologous end joining complex	double-stranded telomeric DNA binding,DNA end binding,transcription regulatory region sequence-specific DNA binding,DNA binding,DNA helicase activity,damaged DNA binding,RNA binding,protein binding,ATP binding,protein C-terminus binding,DNA-dependent ATPase activity,hydrolase activity,cyclin binding,macromolecular complex binding,5'-deoxyribose-5-phosphate lyase activity,scaffold protein binding,…	FALSE	FALSE	FALSE	FALSE	FALSE	FALSE	FALSE	FALSE	FALSE	FALSE	FALSE	0	FALSE	FALSE	FALSE	FALSE	FALSE	FALSE	FALSE	FALSE	FALSE	FALSE	FALSE	0
CORO1B	Coronin-1B	COR1B_HUMAN	Q9BR76	cell migration,actin cytoskeleton organization,ruffle organization,regulation of Arp2/3 complex-mediated actin nucleation,negative regulation of Arp2/3 complex-mediated actin nucleation,endothelial cell chemotaxis,cellular response to platelet-derived growth factor stimulus,wound healing,actin filament bundle assembly,negative regulation of smooth muscle cell chemotaxis,actin filament branching,p…	stress fiber,cytoplasm,cytosol,actin filament,focal adhesion,lamellipodium,cell leading edge,perinuclear region of cytoplasm,extracellular exosome,cell periphery,plasma membrane	protein binding,identical protein binding,cadherin binding,actin filament binding,Arp2/3 complex binding	FALSE	FALSE	FALSE	FALSE	FALSE	TRUE	FALSE	FALSE	FALSE	FALSE	FALSE	1	FALSE	FALSE	FALSE	FALSE	FALSE	FALSE	FALSE	FALSE	FALSE	FALSE	FALSE	0
CALML5	Calmodulin-like protein 5	CALL5_HUMAN	Q9NZT1	signal transduction,epidermis development,regulation of catalytic activity	extracellular region,ficolin-1-rich granule lumen	calcium ion binding,enzyme regulator activity	FALSE	FALSE	FALSE	FALSE	FALSE	FALSE	FALSE	FALSE	FALSE	FALSE	FALSE	0	FALSE	FALSE	FALSE	FALSE	FALSE	FALSE	FALSE	FALSE	FALSE	FALSE	FALSE	0
ACTB	Actin, cytoplasmic 1""	ACTB_HUMAN	P60709	maintenance of blood-brain barrier,regulation of cyclin-dependent protein serine/threonine kinase activity,morphogenesis of a polarized epithelium,retina homeostasis,chromatin remodeling,establishment or maintenance of cell polarity,substantia nigra development,regulation of transmembrane transporter activity,negative regulation of protein binding,adherens junction assembly,histone H4 acetylation…	postsynaptic actin cytoskeleton,glutamatergic synapse,chromatin,nucleosome,extracellular space,nucleus,nucleoplasm,cytoplasm,cytosol,cytoskeleton,plasma membrane,cell-cell junction,adherens junction,focal adhesion,actin cytoskeleton,membrane,lamellipodium,cortical cytoskeleton,vesicle,NuA4 histone acetyltransferase complex,cytoplasmic ribonucleoprotein granule,apical junction complex,calyx of Hel…	nucleosomal DNA binding,structural constituent of cytoskeleton,protein binding,ATP binding,kinesin binding,protein kinase binding,Tat protein binding,identical protein binding,tau protein binding,nitric-oxide synthase binding,structural constituent of postsynaptic actin cytoskeleton	FALSE	FALSE	FALSE	FALSE	FALSE	FALSE	FALSE	FALSE	TRUE	FALSE	FALSE	1	FALSE	FALSE	FALSE	FALSE	FALSE	FALSE	FALSE	FALSE	FALSE	FALSE	FALSE	0
DNAJC11	DnaJ homolog subfamily C member 11	DJC11_HUMAN	Q9NVH1	inner mitochondrial membrane organization,cristae formation	nucleoplasm,mitochondrion,nuclear speck,mitochondrial sorting and assembly machinery complex,Requires Ontology	protein binding	FALSE	FALSE	FALSE	FALSE	FALSE	FALSE	FALSE	TRUE	FALSE	FALSE	FALSE	1	FALSE	FALSE	FALSE	FALSE	FALSE	FALSE	FALSE	FALSE	FALSE	FALSE	FALSE	0
CASC3	Protein CASC3	CASC3_HUMAN	O15234	nuclear-transcribed mRNA catabolic process, nonsense-mediated decay,mRNA splicing, via spliceosome,regulation of translation,intracellular mRNA localization,regulation of nuclear-transcribed mRNA catabolic process, nonsense-mediated decay	nucleus,nucleoplasm,cytosol,cytoplasmic stress granule,nuclear speck,dendrite,nuclear membrane,exon-exon junction complex,perinuclear region of cytoplasm,U2-type catalytic step 1 spliceosome	RNA binding,mRNA binding,protein binding,enzyme binding,ubiquitin protein ligase binding,identical protein binding	FALSE	FALSE	FALSE	FALSE	FALSE	FALSE	FALSE	FALSE	FALSE	FALSE	FALSE	0	FALSE	FALSE	FALSE	FALSE	FALSE	FALSE	FALSE	FALSE	FALSE	FALSE	FALSE	0
EIF2S3	Eukaryotic translation initiation factor 2 subunit 3	IF2G_HUMAN	P41091	translational initiation,formation of translation preinitiation complex,positive regulation of translational fidelity	nucleus,cytoplasm,cytosol,extracellular exosome,eukaryotic translation initiation factor 2 complex	translation initiation factor activity,GTPase activity,protein binding,GTP binding,translation factor activity, RNA binding,cadherin binding,tRNA binding	FALSE	FALSE	FALSE	FALSE	FALSE	FALSE	FALSE	FALSE	FALSE	FALSE	FALSE	0	FALSE	FALSE	FALSE	FALSE	FALSE	FALSE	FALSE	FALSE	FALSE	FALSE	FALSE	0
SCRIB	Protein scribble homolog	A0A0G2JNZ2_HUMAN;SCRIB_HUMAN	A0A0G2JNZ2;Q14160	establishment of T cell polarity,neural tube closure,positive regulation of receptor recycling,cell proliferation,synaptic vesicle targeting,cell migration,cochlear nucleus development,polarized epithelial cell differentiation,positive regulation of interferon-gamma production,establishment of apical/basal cell polarity,post-anal tail morphogenesis,wound healing,positive regulation of apoptotic p…	plasma membrane,cell leading edge,presynaptic membrane,postsynaptic membrane,immunological synapse,nucleoplasm,cell-cell junction,adherens junction,lamellipodium,cell junction,myelin sheath abaxonal region,cell-cell contact zone,extracellular exosome,glutamatergic synapse,Requires Ontology,Scrib-APC-beta-catenin complex,basolateral plasma membrane,postsynaptic density	protein binding,cadherin binding	FALSE	FALSE	FALSE	FALSE	FALSE	FALSE	FALSE	FALSE	FALSE	FALSE	FALSE	0	FALSE	FALSE	FALSE	FALSE	FALSE	FALSE	FALSE	FALSE	FALSE	FALSE	FALSE	0
LMNB1	Lamin-B1	LMNB1_HUMAN	P20700	nuclear envelope organization	nuclear envelope,nucleus,nuclear inner membrane,lamin filament,nuclear lamina,nucleoplasm,membrane,nuclear matrix,nuclear membrane	structural molecule activity,protein binding,phospholipase binding,sequence-specific double-stranded DNA binding	FALSE	FALSE	FALSE	FALSE	FALSE	FALSE	FALSE	FALSE	FALSE	TRUE	FALSE	1	FALSE	FALSE	FALSE	FALSE	FALSE	FALSE	FALSE	FALSE	FALSE	FALSE	FALSE	0
SYTL4	Synaptotagmin-like protein 4	SYTL4_HUMAN	Q96C24	plasma membrane repair,intracellular protein transport,lysosome localization,positive regulation of exocytosis,negative regulation of insulin secretion,positive regulation of protein secretion,multivesicular body sorting pathway,Requires Ontology,exocytosis	endosome,plasma membrane,extrinsic component of membrane,transport vesicle membrane,platelet alpha granule membrane,exocytic vesicle	protein binding,phospholipid binding,small GTPase binding,neurexin family protein binding,metal ion binding	FALSE	FALSE	FALSE	FALSE	FALSE	FALSE	FALSE	FALSE	FALSE	FALSE	FALSE	0	FALSE	FALSE	FALSE	FALSE	FALSE	FALSE	FALSE	FALSE	FALSE	FALSE	FALSE	0
NUP155	Nuclear pore complex protein Nup155	NU155_HUMAN	O75694	nuclear envelope organization,mRNA export from nucleus,atrial cardiac muscle cell action potential,protein import into nucleus,protein targeting to nuclear inner membrane,transcription-dependent tethering of RNA polymerase II gene DNA at nuclear periphery,RNA export from nucleus	nuclear envelope,cytosol,membrane,nuclear membrane,nuclear pore inner ring	protein binding,structural constituent of nuclear pore	FALSE	TRUE	FALSE	TRUE	TRUE	TRUE	FALSE	TRUE	FALSE	FALSE	TRUE	6	FALSE	FALSE	FALSE	TRUE	TRUE	TRUE	FALSE	TRUE	FALSE	FALSE	FALSE	4
EEF2	Elongation factor 2	EF2_HUMAN	P13639	hematopoietic progenitor cell differentiation,positive regulation of translation,translational elongation	extracellular region,nucleus,cytoplasm,cytosol,plasma membrane,membrane,aggresome,secretory granule lumen,synapse,extracellular exosome,ficolin-1-rich granule lumen,polysome,ribonucleoprotein complex	RNA binding,protein binding,GTP binding,protein kinase binding,ribosome binding,cadherin binding,GTPase activity,translation elongation factor activity	FALSE	FALSE	FALSE	FALSE	FALSE	FALSE	FALSE	FALSE	FALSE	FALSE	FALSE	0	FALSE	FALSE	FALSE	FALSE	FALSE	FALSE	FALSE	FALSE	FALSE	FALSE	FALSE	0
MCM4	DNA replication licensing factor MCM4	MCM4_HUMAN	P33991	DNA replication,DNA unwinding involved in DNA replication,mitotic DNA replication initiation,DNA strand elongation involved in DNA replication,double-strand break repair via break-induced replication	chromosome, telomeric region,nucleus,nucleoplasm,membrane,MCM complex,CMG complex	DNA helicase activity,protein binding,ATP binding,ATPase activity,single-stranded DNA binding,single-stranded DNA-dependent ATP-dependent DNA helicase activity	FALSE	FALSE	FALSE	FALSE	FALSE	FALSE	FALSE	FALSE	FALSE	FALSE	FALSE	0	FALSE	FALSE	FALSE	FALSE	FALSE	FALSE	FALSE	FALSE	FALSE	FALSE	TRUE	1
TPM3	Tropomyosin alpha-3 chain	A0A087WWU8_HUMAN	A0A087WWU8				FALSE	FALSE	FALSE	FALSE	FALSE	FALSE	FALSE	FALSE	TRUE	TRUE	FALSE	2	FALSE	FALSE	FALSE	FALSE	FALSE	FALSE	FALSE	FALSE	TRUE	FALSE	FALSE	1
MCM5	DNA replication licensing factor MCM5	MCM5_HUMAN	P33992	DNA replication,DNA unwinding involved in DNA replication,cell cycle,double-strand break repair via break-induced replication,DNA replication initiation	chromosome, telomeric region,nucleoplasm,cytosol,membrane,MCM complex,CMG complex,nucleus	DNA replication origin binding,protein binding,ATP binding,ATPase activity,single-stranded DNA-dependent ATP-dependent DNA helicase activity,single-stranded DNA binding,3'-5' DNA helicase activity	FALSE	FALSE	FALSE	FALSE	FALSE	FALSE	FALSE	FALSE	FALSE	FALSE	FALSE	0	FALSE	FALSE	FALSE	FALSE	FALSE	FALSE	FALSE	FALSE	FALSE	FALSE	FALSE	0
RPL10A	60S ribosomal protein L10a	RL10A_HUMAN	P62906	cytoplasmic translation,translation,maturation of LSU-rRNA	nucleus,cytosol,focal adhesion,membrane,cytosolic large ribosomal subunit,cytosolic ribosome,extracellular exosome,polysomal ribosome	RNA binding,structural constituent of ribosome,protein binding	FALSE	FALSE	FALSE	FALSE	FALSE	TRUE	FALSE	FALSE	FALSE	FALSE	FALSE	1	FALSE	FALSE	FALSE	FALSE	FALSE	FALSE	FALSE	FALSE	FALSE	FALSE	FALSE	0
RPS15A	40S ribosomal protein S15a	RS15A_HUMAN	P62244	cytoplasmic translation,translation,positive regulation of cell proliferation,response to virus,positive regulation of cell cycle	nucleoplasm,cytoplasm,cytosol,membrane,cytosolic ribosome,extracellular exosome,cytosolic small ribosomal subunit	RNA binding,structural constituent of ribosome,protein binding	FALSE	FALSE	FALSE	TRUE	FALSE	FALSE	FALSE	FALSE	FALSE	FALSE	FALSE	1	FALSE	FALSE	FALSE	TRUE	FALSE	FALSE	FALSE	FALSE	FALSE	FALSE	FALSE	1
AURKAIP1	Aurora kinase A-interacting protein	AKIP_HUMAN	Q9NWT8	positive regulation of proteolysis,negative regulation of mitotic nuclear division,mRNA processing	nucleus,nucleoplasm,mitochondrion,mitochondrial inner membrane,intracellular membrane-bounded organelle	protein binding	FALSE	FALSE	FALSE	FALSE	FALSE	FALSE	FALSE	FALSE	FALSE	FALSE	FALSE	0	FALSE	FALSE	FALSE	FALSE	FALSE	FALSE	FALSE	FALSE	FALSE	FALSE	FALSE	0
HIST1H2AG;HIST1H2AH;HIST1H2AJ;H2AFJ	Histone H2A type 1;Histone H2A type 1-H;Histone H2A type 1-J;Histone H2A.J	H2A1_HUMAN;H2A1H_HUMAN;H2A1J_HUMAN;H2AJ_HUMAN	P0C0S8;Q96KK5;Q99878;Q9BTM1	biological_processbiological_processbiological_processbiological_process	nucleus,extracellular exosome,nucleosomenucleus,extracellular exosome,nucleosomenucleus,extracellular exosome,nucleosomenucleus,extracellular exosome,nucleosome	protein binding,enzyme binding,protein heterodimerization activity,DNA bindingmolecular_function,protein heterodimerization activity,DNA bindingmolecular_function,protein heterodimerization activity,DNA bindingmolecular_function,protein heterodimerization activity,DNA binding	FALSE	FALSE	FALSE	FALSE	FALSE	FALSE	FALSE	FALSE	FALSE	FALSE	FALSE	0	FALSE	FALSE	FALSE	FALSE	FALSE	FALSE	FALSE	FALSE	FALSE	FALSE	FALSE	0
KHSRP	Far upstream element-binding protein 2	FUBP2_HUMAN	Q92945	RNA splicing, via transesterification reactions,regulation of transcription, DNA-templated,mRNA processing,RNA splicing,miRNA metabolic process,negative regulation of low-density lipoprotein particle clearance,regulation of mRNA stability,negative regulation of nitric oxide biosynthetic process,mRNA transport,positive regulation of mRNA catabolic process,3'-UTR-mediated mRNA destabilization,cellu…	nucleoplasm,cytosol,membrane,cytoplasm,nucleus	DNA binding,RNA binding,protein binding,mRNA 3'-UTR AU-rich region binding,mRNA binding	FALSE	FALSE	FALSE	FALSE	FALSE	FALSE	FALSE	FALSE	FALSE	FALSE	FALSE	0	FALSE	FALSE	FALSE	TRUE	TRUE	FALSE	FALSE	FALSE	FALSE	FALSE	FALSE	2
GSTK1	Glutathione S-transferase kappa 1	GSTK1_HUMAN	Q9Y2Q3	epithelial cell differentiation,cellular oxidant detoxification,glutathione metabolic process	mitochondrial matrix,peroxisome,peroxisomal matrix,cytosol,membrane,extracellular exosome,mitochondrion	glutathione transferase activity,glutathione peroxidase activity,protein binding	FALSE	FALSE	FALSE	FALSE	FALSE	FALSE	FALSE	FALSE	FALSE	FALSE	FALSE	0	FALSE	FALSE	FALSE	FALSE	FALSE	FALSE	FALSE	FALSE	FALSE	FALSE	FALSE	0
TOP1	DNA topoisomerase 1	TOP1_HUMAN	P11387	DNA topological change,chromatin remodeling,circadian rhythm,response to xenobiotic stimulus,programmed cell death,phosphorylation,peptidyl-serine phosphorylation,circadian regulation of gene expression,embryonic cleavage,DNA replication,chromosome segregation	nuclear chromosome,cytoplasmic mRNA processing body,fibrillar center,nucleus,nucleoplasm,nucleolus,perikaryon,protein-DNA complex	RNA polymerase II core promoter proximal region sequence-specific DNA binding,DNA binding,chromatin binding,double-stranded DNA binding,single-stranded DNA binding,RNA binding,DNA topoisomerase type I activity,protein serine/threonine kinase activity,protein binding,ATP binding,protein domain specific binding,supercoiled DNA binding	FALSE	FALSE	FALSE	FALSE	FALSE	FALSE	FALSE	FALSE	FALSE	FALSE	FALSE	0	FALSE	FALSE	FALSE	FALSE	FALSE	FALSE	FALSE	FALSE	FALSE	FALSE	FALSE	0
STK3	Serine/threonine-protein kinase 3	STK3_HUMAN	Q13188	positive regulation of protein binding,protein stabilization,positive regulation of sequence-specific DNA binding transcription factor activity,neural tube formation,endocardium development,protein phosphorylation,protein import into nucleus,apoptotic process,signal transduction,central nervous system development,negative regulation of cell proliferation,hippo signaling,intracellular signal trans…	nucleus,cytoplasm,cytosol,macromolecular complex	magnesium ion binding,protein kinase activity,protein serine/threonine kinase activity,protein serine/threonine/tyrosine kinase activity,protein binding,ATP binding,identical protein binding,protein serine/threonine kinase activator activity,Requires Ontology	FALSE	FALSE	FALSE	FALSE	FALSE	FALSE	FALSE	FALSE	FALSE	FALSE	FALSE	0	FALSE	FALSE	FALSE	FALSE	FALSE	FALSE	FALSE	FALSE	FALSE	FALSE	FALSE	0
RPL22	60S ribosomal protein L22	RL22_HUMAN	P35268	cytoplasmic translation,translation,alpha-beta T cell differentiation,regulation of translation at presynapse, modulating synaptic transmission	nucleus,cytoplasm,cytosol,focal adhesion,cytosolic ribosome,extracellular exosome,presynapse,glutamatergic synapse,cytosolic large ribosomal subunit,ribonucleoprotein complex	RNA binding,structural constituent of ribosome,protein binding,heparin binding,identical protein binding,translation regulator activity	FALSE	FALSE	FALSE	FALSE	FALSE	FALSE	FALSE	FALSE	FALSE	FALSE	FALSE	0	FALSE	FALSE	FALSE	FALSE	FALSE	FALSE	FALSE	FALSE	FALSE	FALSE	FALSE	0
STAU2	Double-stranded RNA-binding protein Staufen homolog 2	A0A0A0MTC5_HUMAN;E7EVJ4_HUMAN;STAU2_HUMAN	A0A0A0MTC5;E7EVJ4;Q9NUL3	regulation of gene expression,regulation of actin cytoskeleton organization,cellular response to oxidative stress,eye morphogenesis,regulation of filopodium assembly,positive regulation of synapse assembly,positive regulation of dendritic spine morphogenesis,anterograde dendritic transport of messenger ribonucleoprotein complex,positive regulation of long term synaptic depression	nucleolus,endoplasmic reticulum,microtubule,cytoplasmic stress granule,membrane,axon,nuclear membrane,dendrite cytoplasm,neuronal cell body,dendritic shaft,messenger ribonucleoprotein complex	RNA binding,double-stranded RNA binding,protein binding,kinesin binding,Hsp70 protein binding,ribosome binding,mitogen-activated protein kinase binding	FALSE	FALSE	FALSE	FALSE	FALSE	FALSE	FALSE	FALSE	FALSE	FALSE	FALSE	0	FALSE	FALSE	FALSE	FALSE	FALSE	FALSE	FALSE	FALSE	FALSE	FALSE	FALSE	0
SPAG9	C-Jun-amino-terminal kinase-interacting protein 4	JIP4_HUMAN	O60271	retrograde transport, endosome to Golgi,negative regulation of protein phosphorylation,positive regulation of cell migration,lysosome localization,positive regulation of MAPK cascade,negative regulation of neuron differentiation,positive regulation of neuron differentiation,striated muscle cell differentiation,negative regulation of dendrite extension,vesicle-mediated transport	acrosomal vesicle,lysosomal membrane,cytosol,centriolar satellite,perinuclear region of cytoplasm,extracellular exosome,cytoplasm	protein binding,identical protein binding,receptor signaling complex scaffold activity,MAP-kinase scaffold activity,kinesin binding,JUN kinase binding	FALSE	FALSE	FALSE	FALSE	FALSE	FALSE	FALSE	FALSE	FALSE	FALSE	FALSE	0	FALSE	FALSE	FALSE	FALSE	FALSE	FALSE	FALSE	FALSE	FALSE	FALSE	FALSE	0
HSPE1	10 kDa heat shock protein, mitochondrial""	CH10_HUMAN	P61604	osteoblast differentiation,protein folding,activation of cysteine-type endopeptidase activity involved in apoptotic process,response to unfolded protein,chaperone mediated protein folding requiring cofactor	mitochondrion,membrane,extracellular exosome,mitochondrial matrix	RNA binding,protein binding,ATP binding,ATPase activity,unfolded protein binding,chaperone binding,metal ion binding	FALSE	FALSE	FALSE	FALSE	FALSE	FALSE	FALSE	FALSE	TRUE	FALSE	FALSE	1	FALSE	FALSE	FALSE	FALSE	FALSE	FALSE	FALSE	FALSE	TRUE	FALSE	FALSE	1
DCP1A	mRNA-decapping enzyme 1A	DCP1A_HUMAN	Q9NPI6	nuclear-transcribed mRNA catabolic process, nonsense-mediated decay,positive regulation of catalytic activity,Requires Ontology,protein localization to cytoplasmic stress granule,deadenylation-dependent decapping of nuclear-transcribed mRNA,deadenylation-independent decapping of nuclear-transcribed mRNA	cytoplasmic mRNA processing body,nucleus,cytoplasm,cytosol,membrane,cytoplasmic ribonucleoprotein granule	protein binding,enzyme activator activity,hydrolase activity,kinesin binding,identical protein binding,mRNA binding	FALSE	FALSE	FALSE	FALSE	FALSE	FALSE	FALSE	FALSE	FALSE	FALSE	FALSE	0	FALSE	FALSE	FALSE	FALSE	FALSE	FALSE	FALSE	FALSE	FALSE	FALSE	FALSE	0
CNN3	Calponin-3	CNN3_HUMAN	Q15417	epithelial cell differentiation,actomyosin structure organization,cell-cell adhesion	cytosol,adherens junction,focal adhesion,actin cytoskeleton,cytoskeleton	actin binding,calmodulin binding,cadherin binding involved in cell-cell adhesion	FALSE	FALSE	FALSE	FALSE	FALSE	FALSE	FALSE	FALSE	FALSE	FALSE	FALSE	0	FALSE	FALSE	FALSE	FALSE	FALSE	FALSE	FALSE	FALSE	FALSE	FALSE	FALSE	0
SLC25A13	Calcium-binding mitochondrial carrier protein Aralar2	CMC2_HUMAN	Q9UJS0	gluconeogenesis,ATP biosynthetic process,mitochondrial transport,aspartate family amino acid metabolic process,aspartate transport,L-glutamate transport,malate-aspartate shuttle,cellular respiration,response to calcium ion,L-aspartate transport,transport	mitochondrion,mitochondrial inner membrane,integral component of plasma membrane	L-glutamate transmembrane transporter activity,calcium ion binding,acidic amino acid transmembrane transporter activity,L-aspartate transmembrane transporter activity,identical protein binding,transmembrane transporter activity	FALSE	FALSE	FALSE	FALSE	FALSE	FALSE	FALSE	FALSE	FALSE	FALSE	FALSE	0	FALSE	FALSE	FALSE	TRUE	TRUE	FALSE	FALSE	TRUE	FALSE	FALSE	FALSE	3
ACTR3	Actin-related protein 3	ARP3_HUMAN	P61158	establishment or maintenance of cell polarity,asymmetric cell division,positive regulation of lamellipodium assembly,meiotic chromosome movement towards spindle pole,meiotic cytokinesis,Arp2/3 complex-mediated actin nucleation,positive regulation of transcription from RNA polymerase II promoter,spindle localization,cilium morphogenesis,actin polymerization-dependent cell motility,cellular respons…	nucleus,cytoplasm,cytosol,brush border,cell-cell junction,focal adhesion,actin cytoskeleton,membrane,lamellipodium,site of double-strand break,extracellular exosome,Arp2/3 protein complex	actin filament binding,structural constituent of cytoskeleton,protein binding,ATP binding	FALSE	FALSE	FALSE	FALSE	FALSE	FALSE	FALSE	FALSE	TRUE	FALSE	FALSE	1	FALSE	FALSE	FALSE	FALSE	FALSE	FALSE	FALSE	FALSE	TRUE	FALSE	FALSE	1
ASCC3	Activating signal cointegrator 1 complex subunit 3	ASCC3_HUMAN	Q8N3C0	DNA dealkylation involved in DNA repair,cell proliferation,DNA duplex unwinding,rescue of stalled ribosome,ribosome-associated ubiquitin-dependent protein catabolic process	nucleus,nucleoplasm,cytosol,membrane,nuclear speck,activating signal cointegrator 1 complex	RNA binding,protein binding,ATP binding,ATPase activity,3'-5' DNA helicase activity	FALSE	FALSE	FALSE	FALSE	FALSE	FALSE	FALSE	FALSE	FALSE	FALSE	FALSE	0	FALSE	FALSE	FALSE	FALSE	FALSE	FALSE	FALSE	FALSE	FALSE	FALSE	FALSE	0
MYO6	Unconventional myosin-VI	E7EW20_HUMAN;MYO6_HUMAN	E7EW20;Q9UM54	intracellular protein transport,endocytosis,sensory perception of sound,actin filament-based movement,DNA damage response, signal transduction by p53 class mediator,positive regulation of transcription from RNA polymerase II promoter,regulation of secretion,actin filament organization,auditory receptor cell differentiation,vesicle transport along actin filament,inner ear morphogenesis	endocytic vesicle,clathrin-coated endocytic vesicle,ruffle,nucleus,nucleoplasm,cytoplasm,lysosomal membrane,Golgi apparatus,cytosol,actin filament,plasma membrane,clathrin-coated pit,cell cortex,membrane,filopodium,clathrin-coated vesicle membrane,cytoplasmic vesicle,nuclear membrane,ruffle membrane,perinuclear region of cytoplasm,extracellular exosome,unconventional myosin complex,DNA-directed R…	motor activity,actin binding,protein binding,calmodulin binding,ATP binding,ADP binding,actin filament binding,minus-end directed microfilament motor activity,microfilament motor activity	FALSE	FALSE	FALSE	FALSE	FALSE	FALSE	FALSE	FALSE	FALSE	FALSE	FALSE	0	FALSE	FALSE	FALSE	FALSE	FALSE	FALSE	FALSE	FALSE	FALSE	FALSE	FALSE	0
UQCRC2	Cytochrome b-c1 complex subunit 2, mitochondrial""	QCR2_HUMAN	P22695	oxidative phosphorylation,proteolysis,aerobic respiration	nucleoplasm,mitochondrion,mitochondrial inner membrane,mitochondrial respiratory chain complex III,mitochondrial respiratory chain complex IV	metalloendopeptidase activity,protein binding,metal ion binding	FALSE	FALSE	FALSE	FALSE	FALSE	FALSE	FALSE	FALSE	FALSE	FALSE	FALSE	0	FALSE	FALSE	FALSE	FALSE	FALSE	FALSE	FALSE	FALSE	FALSE	FALSE	FALSE	0
NUP160	Nuclear pore complex protein Nup160	NU160_HUMAN	Q12769	mRNA export from nucleus,protein transport,nephron development	kinetochore,nuclear envelope,cytosol,nuclear pore,nuclear pore outer ring	protein binding,structural constituent of nuclear pore	FALSE	FALSE	FALSE	FALSE	FALSE	FALSE	FALSE	FALSE	FALSE	FALSE	FALSE	0	FALSE	FALSE	FALSE	FALSE	FALSE	FALSE	FALSE	TRUE	FALSE	FALSE	FALSE	1
MCM3	DNA replication licensing factor MCM3	MCM3_HUMAN	P25205	DNA unwinding involved in DNA replication,DNA replication initiation,double-strand break repair via break-induced replication,DNA strand elongation involved in DNA replication,mitotic DNA replication initiation	nucleolus,chromosome, telomeric region,nucleus,nucleoplasm,centrosome,membrane,MCM complex,perinuclear region of cytoplasm,CMG complex,alpha DNA polymerase:primase complex	DNA binding,protein binding,ATP binding,ATPase activity,single-stranded DNA-dependent ATP-dependent DNA helicase activity,single-stranded DNA binding	FALSE	TRUE	FALSE	FALSE	FALSE	FALSE	FALSE	FALSE	FALSE	FALSE	FALSE	1	FALSE	FALSE	FALSE	FALSE	FALSE	FALSE	FALSE	FALSE	FALSE	FALSE	TRUE	1
FLNB	Filamin-B	FLNB_HUMAN	O75369	keratinocyte development,epithelial cell morphogenesis,signal transduction,skeletal muscle tissue development,actin cytoskeleton organization,cellular response to interferon-gamma	stress fiber,cytoplasm,cytosol,plasma membrane,brush border,focal adhesion,cell cortex,actin cytoskeleton,integral component of membrane,Z disc,phagocytic vesicle,extracellular exosome	RNA binding,actin binding,protein binding,identical protein binding,cadherin binding,actin filament binding	FALSE	FALSE	FALSE	FALSE	FALSE	FALSE	FALSE	FALSE	FALSE	FALSE	FALSE	0	FALSE	FALSE	FALSE	FALSE	FALSE	FALSE	FALSE	FALSE	FALSE	FALSE	FALSE	0
RPL7A	60S ribosomal protein L7a	RL7A_HUMAN	P62424	cytoplasmic translation,translation,maturation of LSU-rRNA	nucleus,nucleolus,cytoplasm,cytosol,focal adhesion,membrane,cytosolic large ribosomal subunit,cytosolic ribosome,polysomal ribosome	RNA binding,structural constituent of ribosome,protein binding,cadherin binding	FALSE	FALSE	FALSE	FALSE	FALSE	FALSE	FALSE	FALSE	FALSE	FALSE	FALSE	0	FALSE	FALSE	FALSE	FALSE	FALSE	FALSE	FALSE	FALSE	FALSE	FALSE	FALSE	0
ZC3H18	Zinc finger CCCH domain-containing protein 18	E7ERS3_HUMAN;ZCH18_HUMAN	E7ERS3;Q86VM9	RNA destabilization	nuclear speck,macromolecular complex,ribonucleoprotein complex	RNA binding,protein binding,protein binding, bridging,metal ion binding,Requires Ontology	FALSE	FALSE	FALSE	FALSE	FALSE	FALSE	FALSE	FALSE	FALSE	FALSE	FALSE	0	FALSE	FALSE	FALSE	FALSE	FALSE	FALSE	FALSE	FALSE	FALSE	FALSE	TRUE	1
DBN1	Drebrin	DREB_HUMAN	Q16643	in utero embryonic development,actin filament organization,cell communication by chemical coupling,cell communication by electrical coupling,positive regulation of synaptic plasticity,maintenance of protein location in cell,regulation of neuronal synaptic plasticity,regulation of dendrite development,cytoplasmic sequestering of protein,positive regulation of dendritic spine morphogenesis,neural p…	cytoplasm,cytoskeleton,gap junction,actin cytoskeleton,dendrite,growth cone,cortical cytoskeleton,actomyosin,glutamatergic synapse,postsynaptic cytosol,actin filament,postsynaptic density,cortical actin cytoskeleton,lamellipodium,site of polarized growth,postsynaptic membrane,plasma membrane	actin binding,protein binding,profilin binding,cadherin binding,actin filament binding	FALSE	FALSE	TRUE	FALSE	FALSE	FALSE	FALSE	FALSE	FALSE	FALSE	FALSE	1	FALSE	FALSE	FALSE	FALSE	FALSE	FALSE	FALSE	FALSE	FALSE	FALSE	FALSE	0
PLEC	Plectin	PLEC_HUMAN	Q15149	cell morphogenesis,leukocyte migration involved in immune response,keratinocyte development,negative regulation of protein kinase activity,nucleus organization,gene expression,fibroblast migration,T cell chemotaxis,skeletal myofibril assembly,transmission of nerve impulse,respiratory electron transport chain,actin cytoskeleton reorganization,hemidesmosome assembly,cellular response to extracellul…	mitochondrial outer membrane,cytosol,plasma membrane,brush border,focal adhesion,sarcoplasm,Z disc,hemidesmosome,axon,dendrite,sarcolemma,costamere,myelin sheath,intermediate filament cytoskeleton,extracellular exosome,cytoplasm,perinuclear region of cytoplasm,membrane,intermediate filament	dystroglycan binding,RNA binding,actin binding,protein binding,ankyrin binding,protein self-association,cadherin binding,structural constituent of cytoskeleton,structural constituent of muscle,structural molecule activity	FALSE	FALSE	FALSE	FALSE	FALSE	FALSE	FALSE	FALSE	FALSE	FALSE	FALSE	0	FALSE	FALSE	FALSE	FALSE	FALSE	FALSE	FALSE	FALSE	FALSE	FALSE	FALSE	0
SELENOI	Ethanolaminephosphotransferase 1	A0A087WW58_HUMAN;EPT1_HUMAN	A0A087WW58;Q9C0D9	phosphatidylethanolamine biosynthetic process	endoplasmic reticulum membrane,integral component of membrane,Golgi apparatus	ethanolaminephosphotransferase activity,metal ion binding	FALSE	FALSE	FALSE	FALSE	FALSE	FALSE	FALSE	FALSE	FALSE	FALSE	FALSE	0	FALSE	FALSE	FALSE	FALSE	FALSE	FALSE	FALSE	FALSE	FALSE	FALSE	FALSE	0
FXR2	Fragile X mental retardation syndrome-related protein 2	FXR2_HUMAN	P51116	positive regulation of protein phosphorylation,negative regulation of translation,positive regulation of translation,positive regulation of response to DNA damage stimulus,regulation of alternative mRNA splicing, via spliceosome,regulation of filopodium assembly,regulation of mRNA stability	cytosol,membrane,cytoplasm,cytosolic large ribosomal subunit,dendritic spine,polysome,cytoplasmic ribonucleoprotein granule,growth cone,dendritic filopodium,presynapse,nucleus,dendritic spine neck,neuronal cell body,axon,postsynaptic density	RNA binding,protein binding,identical protein binding,protein homodimerization activity,protein heterodimerization activity,mRNA 3'-UTR binding,translation regulator activity	FALSE	FALSE	FALSE	FALSE	FALSE	FALSE	FALSE	FALSE	FALSE	FALSE	FALSE	0	FALSE	FALSE	FALSE	FALSE	FALSE	FALSE	FALSE	FALSE	FALSE	FALSE	FALSE	0
CCT8	T-complex protein 1 subunit theta	TCPQ_HUMAN	P50990	protein folding,binding of sperm to zona pellucida,positive regulation of telomere maintenance via telomerase,pore complex assembly,protein stabilization,chaperone-mediated protein folding,toxin transport,positive regulation of establishment of protein localization to telomere,positive regulation of protein localization to Cajal body,positive regulation of telomerase RNA localization to Cajal body	extracellular region,nucleoplasm,cytoplasm,centrosome,cytosol,chaperonin-containing T-complex,microtubule,cilium,secretory granule lumen,azurophil granule lumen,cell body,intermediate filament cytoskeleton,extracellular exosome,ficolin-1-rich granule lumen,zona pellucida receptor complex	protein binding,ATP binding,ATPase activity,protein binding involved in protein folding,cadherin binding,unfolded protein binding	FALSE	FALSE	FALSE	FALSE	FALSE	FALSE	FALSE	FALSE	FALSE	FALSE	FALSE	0	FALSE	FALSE	FALSE	FALSE	FALSE	FALSE	FALSE	FALSE	FALSE	FALSE	FALSE	0
0	Uncharacterized protein	A0A1W2PNV4_HUMAN	A0A1W2PNV4				FALSE	FALSE	FALSE	FALSE	FALSE	FALSE	FALSE	FALSE	TRUE	TRUE	FALSE	2	FALSE	FALSE	FALSE	FALSE	FALSE	FALSE	FALSE	FALSE	FALSE	FALSE	FALSE	0
ACACA	Acetyl-CoA carboxylase 1	A0A087WYK6_HUMAN	A0A087WYK6				FALSE	FALSE	FALSE	FALSE	FALSE	FALSE	FALSE	FALSE	TRUE	FALSE	FALSE	1	FALSE	FALSE	FALSE	FALSE	FALSE	TRUE	FALSE	FALSE	FALSE	FALSE	FALSE	1
RPS23	40S ribosomal protein S23	RS23_HUMAN	P62266	cytoplasmic translation,translation,stress granule assembly,maintenance of translational fidelity	nucleoplasm,endoplasmic reticulum,rough endoplasmic reticulum,cytosol,ribosome,membrane,cytosolic ribosome,synapse,cytosolic small ribosomal subunit,polysomal ribosome	RNA binding,structural constituent of ribosome,protein binding	FALSE	FALSE	FALSE	TRUE	FALSE	FALSE	FALSE	FALSE	FALSE	FALSE	FALSE	1	FALSE	FALSE	FALSE	FALSE	FALSE	FALSE	FALSE	FALSE	FALSE	FALSE	FALSE	0
PABPC4	Polyadenylate-binding protein;Polyadenylate-binding protein 4	B1ANR0_HUMAN;PABP4_HUMAN	B1ANR0;Q13310	RNA processing,RNA catabolic process,translation,blood coagulation,regulation of mRNA stability,myeloid cell development	nucleus,cytoplasm,cytosol,cytoplasmic stress granule,ribonucleoprotein complex	poly(C) RNA binding,RNA binding,protein binding,poly(A) binding,poly(U) RNA binding,mRNA 3'-UTR binding	FALSE	FALSE	FALSE	FALSE	FALSE	FALSE	FALSE	FALSE	FALSE	FALSE	FALSE	0	FALSE	FALSE	FALSE	FALSE	FALSE	FALSE	FALSE	FALSE	FALSE	FALSE	FALSE	0
FMR1	Synaptic functional regulator FMR1;Fragile X mental retardation 1, isoform CRA_e""	A8MQB8_HUMAN;G3V0J0_HUMAN	A8MQB8;G3V0J0				FALSE	FALSE	FALSE	FALSE	FALSE	FALSE	FALSE	FALSE	FALSE	FALSE	FALSE	0	FALSE	FALSE	FALSE	FALSE	FALSE	FALSE	FALSE	FALSE	FALSE	FALSE	FALSE	0
TWF2	Twinfilin-2	TWF2_HUMAN	Q6IBS0	positive regulation of lamellipodium assembly,positive regulation of neuron projection development,cell projection organization,negative regulation of actin filament polymerization,regulation of microvillus length,regulation of actin cytoskeleton organization,sequestering of actin monomers,positive regulation of axon extension,barbed-end actin filament capping,cellular response to retinoic acid,c…	cytoplasm,myofibril,lamellipodium,filopodium,growth cone,stereocilium,perinuclear region of cytoplasm,extracellular exosome,actin filament	RNA binding,actin monomer binding,protein kinase C binding,protein binding,ATP binding,phosphatidylinositol-4,5-bisphosphate binding,cadherin binding,actin filament binding	FALSE	FALSE	FALSE	FALSE	FALSE	FALSE	FALSE	FALSE	FALSE	FALSE	FALSE	0	FALSE	FALSE	FALSE	FALSE	FALSE	FALSE	FALSE	FALSE	FALSE	FALSE	FALSE	0
PPP1CC	Serine/threonine-protein phosphatase;Serine/threonine-protein phosphatase PP1-gamma catalytic subunit	F8VYE8_HUMAN;PP1G_HUMAN	F8VYE8;P36873	protein dephosphorylation,MAPK cascade,glycogen metabolic process,cell cycle,neuron differentiation,circadian regulation of gene expression,regulation of circadian rhythm,entrainment of circadian clock by photoperiod,regulation of nucleocytoplasmic transport,cell division,positive regulation of glial cell proliferation	chromosome, telomeric region,kinetochore,nucleus,nucleolus,cytoplasm,mitochondrion,mitochondrial outer membrane,cytosol,cytoskeleton,focal adhesion,nuclear speck,midbody,cleavage furrow,dendritic spine,presynapse,glutamatergic synapse,protein phosphatase type 1 complex,macromolecular complex,PTW/PP1 phosphatase complex	RNA binding,phosphoprotein phosphatase activity,protein serine/threonine phosphatase activity,protein binding,lamin binding,protein C-terminus binding,protein phosphatase 1 binding,phosphatase activity,protein kinase binding,protein domain specific binding,macromolecular complex binding,metal ion binding,protein N-terminus binding	FALSE	FALSE	FALSE	FALSE	FALSE	FALSE	FALSE	FALSE	FALSE	FALSE	FALSE	0	FALSE	FALSE	FALSE	FALSE	FALSE	FALSE	FALSE	FALSE	FALSE	FALSE	FALSE	0
RPL18A	60S ribosomal protein L18a	RL18A_HUMAN	Q02543	cytoplasmic translation,translation	cytosol,membrane,cytosolic large ribosomal subunit,cytosolic ribosome,polysomal ribosome	RNA binding,structural constituent of ribosome,protein binding	FALSE	FALSE	FALSE	TRUE	FALSE	FALSE	FALSE	FALSE	FALSE	FALSE	FALSE	1	FALSE	FALSE	FALSE	FALSE	FALSE	FALSE	FALSE	FALSE	FALSE	FALSE	FALSE	0
DNAJC10	DnaJ homolog subfamily C member 10	DJC10_HUMAN	Q8IXB1	negative regulation of protein phosphorylation,ER-associated ubiquitin-dependent protein catabolic process,positive regulation of ATPase activity,protein folding in endoplasmic reticulum,response to endoplasmic reticulum stress,intrinsic apoptotic signaling pathway in response to endoplasmic reticulum stress,IRE1-mediated unfolded protein response	endoplasmic reticulum,endoplasmic reticulum lumen,membrane,endoplasmic reticulum chaperone complex	ATPase activator activity,protein binding,protein disulfide oxidoreductase activity,disulfide oxidoreductase activity,oxidoreductase activity, acting on a sulfur group of donors, disulfide as acceptor,Hsp70 protein binding,chaperone binding,ATPase binding,misfolded protein binding	FALSE	FALSE	FALSE	FALSE	TRUE	FALSE	FALSE	TRUE	FALSE	FALSE	TRUE	3	FALSE	FALSE	FALSE	FALSE	FALSE	FALSE	FALSE	FALSE	FALSE	FALSE	FALSE	0
ATP5B	ATP synthase subunit beta, mitochondrial""	ATPB_HUMAN	P06576	angiogenesis,osteoblast differentiation,generation of precursor metabolites and energy,lipid metabolic process,ATP biosynthetic process,negative regulation of cell adhesion involved in substrate-bound cell migration,mitochondrial ATP synthesis coupled proton transport,positive regulation of blood vessel endothelial cell migration,regulation of intracellular pH,cellular response to interleukin-7,h…	nucleus,mitochondrion,mitochondrial matrix,plasma membrane,cell surface,membrane,mitochondrial membrane,mitochondrial nucleoid,extracellular exosome,mitochondrial proton-transporting ATP synthase complex,mitochondrial proton-transporting ATP synthase, catalytic core,proton-transporting ATP synthase complex,proton-transporting ATP synthase complex, catalytic core F(1)	proton-transporting ATP synthase activity, rotational mechanism,protein binding,ATP binding,MHC class I protein binding,angiostatin binding,proton-transporting ATPase activity, rotational mechanism	FALSE	FALSE	FALSE	FALSE	FALSE	FALSE	FALSE	FALSE	FALSE	FALSE	FALSE	0	FALSE	FALSE	FALSE	FALSE	FALSE	FALSE	FALSE	FALSE	FALSE	FALSE	FALSE	0
LARP4B	La-related protein 4B	LAR4B_HUMAN	Q92615	positive regulation of translation,Requires Ontology	nucleolus,cytosol,cytoplasmic stress granule,membrane,polysomal ribosome	RNA binding,mRNA 3'-UTR binding,protein binding	FALSE	FALSE	FALSE	FALSE	FALSE	FALSE	FALSE	FALSE	FALSE	FALSE	FALSE	0	FALSE	FALSE	FALSE	FALSE	FALSE	FALSE	FALSE	FALSE	FALSE	FALSE	FALSE	0
ST13	Hsc70-interacting protein	F10A1_HUMAN	P50502	protein folding,response to bacterium,chaperone mediated protein folding requiring cofactor	cytoplasm,cytosol,extracellular exosome	protein binding,protein binding, bridging,protein dimerization activity,Hsp70 protein binding	FALSE	FALSE	FALSE	FALSE	FALSE	FALSE	FALSE	FALSE	FALSE	FALSE	FALSE	0	FALSE	FALSE	FALSE	FALSE	FALSE	FALSE	FALSE	FALSE	FALSE	FALSE	FALSE	0
SAFB	Scaffold attachment factor B1	SAFB1_HUMAN	Q15424	chromatin organization,intracellular estrogen receptor signaling pathway,regulation of mRNA processing,regulation of transcription from RNA polymerase II promoter	nucleus,nucleoplasm,midbody	RNA polymerase II core promoter proximal region sequence-specific DNA binding,chromatin binding,double-stranded DNA binding,RNA binding,protein binding,sequence-specific DNA binding	FALSE	FALSE	FALSE	FALSE	FALSE	FALSE	FALSE	FALSE	FALSE	FALSE	FALSE	0	FALSE	FALSE	FALSE	FALSE	FALSE	FALSE	FALSE	FALSE	FALSE	FALSE	FALSE	0
XRN1	5'-3' exoribonuclease 1	XRN1_HUMAN	Q8IZH2	nuclear-transcribed mRNA catabolic process,rRNA catabolic process,negative regulation of translation,negative regulation of telomere maintenance via telomerase,response to testosterone,nuclear mRNA surveillance,histone mRNA catabolic process,cellular response to cycloheximide,RNA phosphodiester bond hydrolysis, exonucleolytic,Requires Ontology	cytoplasmic mRNA processing body,cytosol,plasma membrane,membrane,dendrite,neuronal cell body,synapse,nucleus	G-quadruplex RNA binding,RNA binding,5'-3' exoribonuclease activity,protein binding,G-quadruplex DNA binding,telomerase RNA binding	FALSE	FALSE	FALSE	FALSE	FALSE	FALSE	FALSE	FALSE	FALSE	FALSE	FALSE	0	FALSE	FALSE	FALSE	FALSE	FALSE	FALSE	FALSE	FALSE	FALSE	FALSE	FALSE	0
IGF2BP1	Insulin-like growth factor 2 mRNA-binding protein 1	IF2B1_HUMAN	Q9NZI8	regulation of cytokine production,regulation of mRNA stability involved in response to stress,negative regulation of translation,pallium cell proliferation in forebrain,mRNA transport,CRD-mediated mRNA stabilization,neuronal stem cell population maintenance,Requires Ontology,negative regulation of nuclear-transcribed mRNA catabolic process, deadenylation-dependent decay,positive regulation of cyt…	nucleoplasm,cytoplasm,cytosol,cytoplasmic stress granule,lamellipodium,filopodium,growth cone,neuronal cell body,dendritic spine,perinuclear region of cytoplasm,CRD-mediated mRNA stability complex,ribonucleoprotein complex,nucleus	RNA binding,mRNA binding,mRNA 3'-UTR binding,protein binding,translation regulator activity,mRNA 5'-UTR binding	FALSE	FALSE	FALSE	FALSE	FALSE	FALSE	FALSE	FALSE	FALSE	FALSE	FALSE	0	FALSE	FALSE	FALSE	FALSE	FALSE	FALSE	FALSE	FALSE	FALSE	FALSE	FALSE	0
RPL35A	60S ribosomal protein L35a	RL35A_HUMAN	P18077	cytoplasmic translation,rRNA processing,translation,ribosomal large subunit biogenesis	cytosol,membrane,cytosolic large ribosomal subunit,cytosolic ribosome,extracellular exosome	tRNA binding,RNA binding,structural constituent of ribosome,protein binding	FALSE	FALSE	FALSE	FALSE	FALSE	FALSE	FALSE	FALSE	FALSE	FALSE	FALSE	0	FALSE	FALSE	FALSE	FALSE	FALSE	FALSE	FALSE	FALSE	FALSE	FALSE	FALSE	0
MRPL11	39S ribosomal protein L11, mitochondrial""	RM11_HUMAN	Q9Y3B7	translation	mitochondrion,mitochondrial inner membrane,mitochondrial ribosome,mitochondrial large ribosomal subunit,large ribosomal subunit	RNA binding,structural constituent of ribosome,protein binding,large ribosomal subunit rRNA binding	FALSE	FALSE	FALSE	FALSE	FALSE	FALSE	FALSE	FALSE	FALSE	FALSE	FALSE	0	FALSE	FALSE	FALSE	FALSE	FALSE	FALSE	FALSE	FALSE	FALSE	FALSE	FALSE	0
CORO1C	Coronin-1C	COR1C_HUMAN	Q9ULV4	neural crest cell migration,regulation of protein phosphorylation,negative regulation of protein phosphorylation,phagocytosis,signal transduction,regulation of epithelial cell migration,negative regulation of epithelial cell migration,regulation of fibroblast migration,endosomal transport,negative regulation of protein kinase activity by regulation of protein phosphorylation,establishment of prot…	focal adhesion,vesicle,cell cortex,endosome membrane,actin cytoskeleton,lateral plasma membrane,sarcomere,lamellipodium,ruffle membrane,sarcolemma,synapse,flotillin complex	protein binding,small GTPase binding,actin filament binding	FALSE	FALSE	FALSE	FALSE	FALSE	FALSE	FALSE	FALSE	FALSE	FALSE	FALSE	0	FALSE	FALSE	FALSE	FALSE	FALSE	FALSE	FALSE	FALSE	FALSE	FALSE	FALSE	0
IPO7	Importin-7	IPO7_HUMAN	O95373	innate immune response,negative regulation of cyclin-dependent protein serine/threonine kinase activity,protein import into nucleus	nucleoplasm,cytosol,membrane,nuclear pore,nuclear envelope	protein binding,GTPase regulator activity,small GTPase binding,histone binding,SMAD binding	FALSE	FALSE	FALSE	FALSE	FALSE	FALSE	FALSE	FALSE	FALSE	FALSE	FALSE	0	FALSE	FALSE	FALSE	FALSE	FALSE	FALSE	FALSE	FALSE	FALSE	FALSE	FALSE	0
MYO1D	Unconventional myosin-Id	MYO1D_HUMAN	O94832	protein transport,cellular localization,early endosome to recycling endosome transport,vesicle transport along actin filament,actin filament organization	endosome,early endosome,smooth endoplasmic reticulum,cytosol,brush border,cell cortex,basolateral plasma membrane,axon,axolemma,cytoplasmic vesicle,neuron projection,neuronal cell body,perikaryon,myelin sheath,extracellular exosome,apical dendrite,myosin complex,actin cytoskeleton,plasma membrane,vesicle,microvillus,cytoplasm	microfilament motor activity,calmodulin binding,ATP binding,protein domain specific binding,calcium-dependent protein binding,actin filament binding	FALSE	FALSE	TRUE	FALSE	FALSE	FALSE	FALSE	FALSE	TRUE	TRUE	FALSE	3	FALSE	FALSE	FALSE	FALSE	FALSE	FALSE	FALSE	FALSE	TRUE	TRUE	FALSE	2
ACACA	Acetyl-CoA carboxylase 1	ACACA_HUMAN	Q13085	tissue homeostasis,acetyl-CoA metabolic process,fatty acid biosynthetic process,protein metabolic process,fatty-acyl-CoA biosynthetic process,protein homotetramerization,lipid homeostasis,cellular response to prostaglandin E stimulus,malonyl-CoA biosynthetic process	fibrillar center,cytosol,actin cytoskeleton	acetyl-CoA carboxylase activity,protein binding,ATP binding,identical protein binding,metal ion binding	FALSE	FALSE	FALSE	FALSE	FALSE	FALSE	FALSE	FALSE	TRUE	TRUE	FALSE	2	FALSE	FALSE	TRUE	FALSE	FALSE	FALSE	FALSE	FALSE	TRUE	TRUE	FALSE	3
RAVER1	Ribonucleoprotein PTB-binding 1	A0A087WZ13_HUMAN	A0A087WZ13				FALSE	FALSE	FALSE	FALSE	FALSE	FALSE	FALSE	FALSE	FALSE	FALSE	FALSE	0	FALSE	FALSE	FALSE	FALSE	FALSE	FALSE	FALSE	FALSE	FALSE	FALSE	FALSE	0
SEPT2	Septin-2	SEPT2_HUMAN	Q15019	smoothened signaling pathway,spermatogenesis,cell differentiation,cilium morphogenesis,cellular protein localization,regulation of exocytosis,cytoskeleton-dependent cytokinesis	cell cortex,kinetochore,nucleus,nucleoplasm,cytoplasm,spindle,plasma membrane,axoneme,actin cytoskeleton,midbody,cleavage furrow,photoreceptor connecting cilium,intercellular bridge,ciliary membrane,extracellular exosome,sperm annulus,Requires Ontology,septin complex,cell division site,septin ring,synaptic vesicle,microtubule cytoskeleton	protein binding,GTP binding,cadherin binding,GTPase activity,binding, bridging	FALSE	FALSE	FALSE	FALSE	FALSE	FALSE	FALSE	FALSE	FALSE	FALSE	FALSE	0	FALSE	FALSE	FALSE	FALSE	FALSE	FALSE	FALSE	FALSE	FALSE	FALSE	FALSE	0
RPS7	40S ribosomal protein S7	RS7_HUMAN	P62081	neural tube closure,cytoplasmic translation,rRNA processing,translation,positive regulation of gene expression,cell differentiation,ribosomal small subunit biogenesis,protein stabilization,positive regulation of intrinsic apoptotic signaling pathway by p53 class mediator,negative regulation of ubiquitin protein ligase activity,negative regulation of protein ubiquitination involved in ubiquitin-de…	centrosome,nucleus,nucleoplasm,nucleolus,cytosol,ribosome,focal adhesion,membrane,cytosolic ribosome,synapse,cytosolic small ribosomal subunit,macromolecular complex,ribonucleoprotein complex,small-subunit processome	RNA binding,mRNA 3'-UTR binding,structural constituent of ribosome,protein binding,protein kinase binding,mRNA 5'-UTR binding,ubiquitin ligase inhibitor activity	FALSE	FALSE	FALSE	FALSE	FALSE	FALSE	FALSE	FALSE	FALSE	FALSE	FALSE	0	FALSE	FALSE	FALSE	FALSE	FALSE	FALSE	FALSE	FALSE	FALSE	FALSE	FALSE	0
ABCE1	ATP-binding cassette sub-family E member 1	ABCE1_HUMAN	P61221	regulation of translation,negative regulation of endoribonuclease activity,translational termination,translational initiation,ribosomal subunit export from nucleus	cytoplasm,mitochondrion,mitochondrial matrix,cytosol,membrane	protein binding,4 iron, 4 sulfur cluster binding,endoribonuclease inhibitor activity,ATP binding,iron ion binding,ribosomal small subunit binding	FALSE	FALSE	FALSE	FALSE	FALSE	FALSE	FALSE	FALSE	FALSE	FALSE	FALSE	0	FALSE	TRUE	FALSE	TRUE	FALSE	FALSE	FALSE	FALSE	FALSE	FALSE	FALSE	2
COPZ1	Coatomer subunit zeta-1	F8VVA7_HUMAN;COPZ1_HUMAN	F8VVA7;P61923	retrograde vesicle-mediated transport, Golgi to ER,intra-Golgi vesicle-mediated transport,toxin transport,intracellular protein transport	Golgi membrane,endoplasmic reticulum membrane,cytosol,transport vesicle,COPI vesicle coat		FALSE	FALSE	FALSE	FALSE	FALSE	FALSE	FALSE	FALSE	FALSE	FALSE	FALSE	0	FALSE	FALSE	FALSE	FALSE	FALSE	FALSE	FALSE	FALSE	FALSE	FALSE	FALSE	0
TUBB3	Tubulin beta-3 chain	TBB3_HUMAN	Q13509	axon guidance,netrin-activated signaling pathway,dorsal root ganglion development,mitotic cell cycle,microtubule cytoskeleton organization	nucleus,microtubule,lamellipodium,filopodium,axon,dendrite,growth cone,extracellular exosome,cytoplasm	GTPase activity,protein binding,netrin receptor binding,GTP binding,structural constituent of cytoskeleton	FALSE	FALSE	FALSE	FALSE	FALSE	FALSE	FALSE	FALSE	FALSE	FALSE	FALSE	0	FALSE	FALSE	FALSE	FALSE	FALSE	FALSE	FALSE	FALSE	FALSE	FALSE	FALSE	0
ADAR	Double-stranded RNA-specific adenosine deaminase	DSRAD_HUMAN	P55265	base conversion or substitution editing,pre-miRNA processing,miRNA loading onto RISC involved in gene silencing by miRNA,osteoblast differentiation,hematopoietic progenitor cell differentiation,somatic diversification of immune receptors via somatic mutation,adenosine to inosine editing,mRNA processing,response to virus,erythrocyte differentiation,response to interferon-alpha,negative regulation …	nucleus,nucleoplasm,nucleolus,cytoplasm,membrane,supraspliceosomal complex	DNA binding,RNA binding,double-stranded RNA adenosine deaminase activity,protein binding,metal ion binding,double-stranded RNA binding,tRNA-specific adenosine deaminase activity	FALSE	FALSE	FALSE	FALSE	FALSE	FALSE	FALSE	FALSE	FALSE	FALSE	FALSE	0	FALSE	FALSE	FALSE	FALSE	FALSE	FALSE	FALSE	FALSE	FALSE	FALSE	FALSE	0
UBAP2L	Ubiquitin-associated protein 2-like	UBP2L_HUMAN	Q14157	hematopoietic stem cell homeostasis,binding of sperm to zona pellucida,stress granule assembly	cytoplasmic stress granule,PcG protein complex,nucleus,cytoplasm	RNA binding,protein binding	FALSE	FALSE	FALSE	FALSE	FALSE	FALSE	FALSE	FALSE	FALSE	FALSE	FALSE	0	FALSE	FALSE	FALSE	FALSE	FALSE	FALSE	FALSE	FALSE	FALSE	FALSE	FALSE	0
RPL6	60S ribosomal protein L6	RL6_HUMAN	Q02878	cytoplasmic translation,regulation of transcription, DNA-templated,translation,ribosomal large subunit assembly	nucleus,rough endoplasmic reticulum,cytosol,focal adhesion,postsynaptic density,membrane,cytosolic large ribosomal subunit,cytosolic ribosome,cytoplasmic ribonucleoprotein granule,polysomal ribosome	DNA binding,RNA binding,structural constituent of ribosome,protein binding,cadherin binding	FALSE	FALSE	FALSE	FALSE	FALSE	FALSE	FALSE	FALSE	FALSE	FALSE	FALSE	0	FALSE	FALSE	FALSE	FALSE	FALSE	FALSE	FALSE	FALSE	FALSE	FALSE	FALSE	0
NCL	Nucleolin	NUCL_HUMAN	P19338	angiogenesis,negative regulation of translation,positive regulation of transcription from RNA polymerase II promoter,cellular response to epidermal growth factor stimulus,positive regulation of transcription of nuclear large rRNA transcript from RNA polymerase I promoter,cellular response to leukemia inhibitory factor,positive regulation of mRNA splicing, via spliceosome	nucleus,nucleoplasm,chromosome,nucleolus,cell cortex,membrane,cytoplasmic ribonucleoprotein granule,extracellular exosome,ribonucleoprotein complex,spliceosomal complex	RNA binding,protein binding,protein C-terminus binding,telomeric DNA binding,identical protein binding,DNA topoisomerase binding,mRNA 5'-UTR binding,Requires Ontology	FALSE	FALSE	FALSE	FALSE	FALSE	FALSE	FALSE	FALSE	TRUE	FALSE	FALSE	1	FALSE	FALSE	FALSE	FALSE	FALSE	FALSE	FALSE	FALSE	FALSE	FALSE	FALSE	0
PRKDC	DNA-dependent protein kinase catalytic subunit	PRKDC_HUMAN	P78527	peptidyl-serine phosphorylation,maturation of 5.8S rRNA,somitogenesis,negative regulation of protein phosphorylation,activation of innate immune response,B cell lineage commitment,pro-B cell differentiation,T cell lineage commitment,double-strand break repair,double-strand break repair via nonhomologous end joining,cellular protein modification process,protein phosphorylation,cellular response to…	chromosome, telomeric region,nucleus,nucleoplasm,nucleolus,cytosol,membrane,DNA-dependent protein kinase complex,transcription factor complex,DNA-dependent protein kinase-DNA ligase 4 complex,small-subunit processome,macromolecular complex,protein-DNA complex,nonhomologous end joining complex	double-stranded DNA binding,RNA binding,protein kinase activity,protein serine/threonine kinase activity,DNA-dependent protein kinase activity,protein serine/threonine/tyrosine kinase activity,protein binding,ATP binding,enzyme binding,protein domain specific binding,U3 snoRNA binding,RNA polymerase II sequence-specific DNA binding transcription factor binding,Requires Ontology	FALSE	FALSE	FALSE	TRUE	FALSE	FALSE	FALSE	FALSE	FALSE	FALSE	FALSE	1	FALSE	FALSE	FALSE	FALSE	FALSE	FALSE	FALSE	FALSE	FALSE	FALSE	FALSE	0
PRPF8	Pre-mRNA-processing-splicing factor 8	PRP8_HUMAN	Q6P2Q9	spliceosomal tri-snRNP complex assembly,RNA splicing, via transesterification reactions,mRNA splicing, via spliceosome,mRNA processing,proteolysis,RNA splicing,cellular response to lipopolysaccharide,cellular response to tumor necrosis factor	nucleus,nucleoplasm,membrane,nuclear speck,U4/U6 x U5 tri-snRNP complex,U2-type precatalytic spliceosome,U2-type catalytic step 1 spliceosome,U2-type catalytic step 2 spliceosome,catalytic step 2 spliceosome,U5 snRNP	isopeptidase activity,Requires Ontology,RNA binding,protein binding,K63-linked polyubiquitin binding,U2 snRNA binding,pre-mRNA intronic binding,U5 snRNA binding,U1 snRNA binding,U6 snRNA binding	FALSE	FALSE	FALSE	FALSE	FALSE	FALSE	FALSE	FALSE	FALSE	FALSE	FALSE	0	FALSE	FALSE	FALSE	FALSE	FALSE	FALSE	FALSE	FALSE	FALSE	FALSE	FALSE	0
RBM26	RNA-binding protein 26	A0A087X0H9_HUMAN	A0A087X0H9				FALSE	FALSE	FALSE	FALSE	FALSE	FALSE	FALSE	FALSE	FALSE	FALSE	FALSE	0	FALSE	FALSE	FALSE	FALSE	FALSE	FALSE	FALSE	FALSE	FALSE	FALSE	FALSE	0
RPL24	60S ribosomal protein L24	RL24_HUMAN	P83731	ribosomal large subunit assembly,cytoplasmic translation,translation,exit from mitosis,optic nerve development,retinal ganglion cell axon guidance,retina development in camera-type eye	cytoplasm,endoplasmic reticulum,cytosol,membrane,cytosolic large ribosomal subunit,cytosolic ribosome,synapse,extracellular exosome,polysomal ribosome	RNA binding,structural constituent of ribosome,protein binding,cadherin binding,mRNA binding	FALSE	FALSE	FALSE	FALSE	FALSE	FALSE	FALSE	FALSE	FALSE	FALSE	FALSE	0	FALSE	FALSE	FALSE	FALSE	FALSE	FALSE	FALSE	FALSE	FALSE	FALSE	FALSE	0
DPYSL2	Dihydropyrimidinase-related protein 2	A0A1C7CYX9_HUMAN	A0A1C7CYX9				FALSE	FALSE	FALSE	FALSE	FALSE	FALSE	FALSE	FALSE	FALSE	FALSE	FALSE	0	FALSE	FALSE	FALSE	FALSE	FALSE	FALSE	FALSE	FALSE	FALSE	FALSE	FALSE	0
DPYSL3	Dihydropyrimidinase-related protein 3	DPYL3_HUMAN	Q14195	positive regulation of neuron projection development,negative regulation of neuron projection development,negative regulation of cell migration,neuron development,response to axon injury,actin filament bundle assembly,positive regulation of filopodium assembly,actin crosslink formation,cellular response to cytokine stimulus,pyrimidine nucleobase catabolic process	exocytic vesicle,extracellular space,cytosol,lamellipodium,growth cone,cell body,synapse,filamentous actin	protein binding,SH3 domain binding,filamin binding,chondroitin sulfate binding,identical protein binding,dihydropyrimidinase activity	FALSE	FALSE	FALSE	FALSE	FALSE	FALSE	FALSE	FALSE	FALSE	FALSE	FALSE	0	FALSE	FALSE	FALSE	FALSE	FALSE	FALSE	FALSE	FALSE	FALSE	FALSE	FALSE	0
RPSA	40S ribosomal protein SA;40S ribosomal protein SA (Fragment);40S ribosomal protein SA	A0A0C4DG17_HUMAN;C9J9K3_HUMAN;RSSA_HUMAN	A0A0C4DG17;C9J9K3;P08865	cytoplasmic translation,translation,cell adhesion,viral entry into host cell,ribosomal small subunit assembly	nucleus,nucleoplasm,cytoplasm,cytosol,plasma membrane,membrane,cytosolic ribosome,extracellular exosome,cytosolic small ribosomal subunit	virus receptor activity,RNA binding,structural constituent of ribosome,laminin receptor activity,protein binding,ribosome binding,laminin binding	FALSE	FALSE	FALSE	TRUE	FALSE	FALSE	FALSE	FALSE	FALSE	FALSE	FALSE	1	FALSE	FALSE	FALSE	FALSE	FALSE	FALSE	FALSE	FALSE	FALSE	FALSE	FALSE	0
ABLIM1	Actin-binding LIM protein 1	A0A0A0MRL6_HUMAN;F8W8M4_HUMAN	A0A0A0MRL6;F8W8M4				FALSE	FALSE	FALSE	FALSE	FALSE	FALSE	FALSE	FALSE	FALSE	FALSE	FALSE	0	FALSE	FALSE	FALSE	FALSE	FALSE	FALSE	FALSE	FALSE	FALSE	FALSE	FALSE	0
ABRAXAS2	BRISC complex subunit Abraxas 2	ABRX2_HUMAN	Q15018	mitotic cell cycle,response to ischemia,chromosome segregation,attachment of spindle microtubules to kinetochore,cell division,protein K63-linked deubiquitination,mitotic spindle assembly	centrosome,midbody,spindle pole centrosome,microtubule minus-end,cytoplasm,cytosol,BRISC complex,nucleus	protein binding,microtubule binding,polyubiquitin binding	FALSE	FALSE	FALSE	FALSE	FALSE	FALSE	FALSE	FALSE	FALSE	FALSE	FALSE	0	FALSE	FALSE	FALSE	FALSE	FALSE	FALSE	FALSE	FALSE	FALSE	FALSE	FALSE	0
NUP85	Nuclear pore complex protein Nup85	NUP85_HUMAN	Q9BW27	lamellipodium assembly,macrophage chemotaxis,nephron development,protein import into nucleus,positive regulation of transcription, DNA-templated,mRNA export from nucleus	kinetochore,nuclear envelope,nucleoplasm,spindle,cytosol,membrane,nuclear membrane,nuclear pore outer ring	protein binding,structural constituent of nuclear pore	FALSE	FALSE	FALSE	FALSE	TRUE	TRUE	FALSE	TRUE	FALSE	FALSE	TRUE	4	FALSE	FALSE	FALSE	FALSE	FALSE	TRUE	FALSE	FALSE	FALSE	FALSE	TRUE	2
PABPC1	Polyadenylate-binding protein 1	PABP1_HUMAN	P11940	nuclear-transcribed mRNA catabolic process, nonsense-mediated decay,mRNA splicing, via spliceosome,mRNA polyadenylation,gene silencing by RNA,positive regulation of viral genome replication,mRNA stabilization,positive regulation of nuclear-transcribed mRNA poly(A) tail shortening,CRD-mediated mRNA stabilization,negative regulation of nuclear-transcribed mRNA catabolic process, deadenylation-depen…	nucleus,cytoplasm,cytosol,focal adhesion,cytoplasmic stress granule,membrane,lamellipodium,cell leading edge,cytoplasmic ribonucleoprotein granule,extracellular exosome,Requires Ontology,catalytic step 2 spliceosome,ribonucleoprotein complex	RNA binding,mRNA 3'-UTR binding,protein binding,protein C-terminus binding,poly(A) binding,poly(U) RNA binding,translation activator activity	FALSE	FALSE	FALSE	FALSE	FALSE	FALSE	FALSE	FALSE	FALSE	FALSE	FALSE	0	FALSE	FALSE	FALSE	FALSE	FALSE	FALSE	FALSE	FALSE	FALSE	FALSE	FALSE	0
EIF3C	Eukaryotic translation initiation factor 3 subunit C	EIF3C_HUMAN	Q99613	translational initiation,positive regulation of translation,positive regulation of mRNA binding	cytosol,eukaryotic translation initiation factor 3 complex,eukaryotic 43S preinitiation complex,eukaryotic 48S preinitiation complex	translation initiation factor activity,RNA binding,protein binding,ribosome binding,translation initiation factor binding	FALSE	FALSE	FALSE	FALSE	FALSE	FALSE	FALSE	FALSE	FALSE	FALSE	FALSE	0	FALSE	FALSE	FALSE	FALSE	FALSE	FALSE	FALSE	FALSE	FALSE	FALSE	FALSE	0
HSPA5	78 kDa glucose-regulated protein	GRP78_HUMAN	P11021	luteolysis,ER overload response,positive regulation of neuron projection development,cerebellum structural organization,cerebellar Purkinje cell layer development,substantia nigra development,neuron differentiation,positive regulation of cell migration,ER-associated ubiquitin-dependent protein catabolic process,negative regulation of transforming growth factor beta receptor signaling pathway,endo…	nucleus,cytoplasm,mitochondrion,endoplasmic reticulum,endoplasmic reticulum lumen,endoplasmic reticulum membrane,smooth endoplasmic reticulum,endoplasmic reticulum-Golgi intermediate compartment,cytosol,plasma membrane,focal adhesion,cell surface,membrane,integral component of endoplasmic reticulum membrane,midbody,melanosome,intracellular membrane-bounded organelle,extracellular exosome,macromol…	calcium ion binding,protein binding,ATP binding,ATPase activity,enzyme binding,protein domain specific binding,ubiquitin protein ligase binding,ribosome binding,cadherin binding,unfolded protein binding,chaperone binding,misfolded protein binding,protein binding involved in protein folding,heat shock protein binding	FALSE	FALSE	FALSE	FALSE	FALSE	FALSE	FALSE	FALSE	FALSE	FALSE	FALSE	0	FALSE	FALSE	FALSE	FALSE	FALSE	FALSE	FALSE	FALSE	FALSE	FALSE	FALSE	0
EIF4E	Eukaryotic translation initiation factor 4E	IF4E_HUMAN	P06730	negative regulation of autophagy,G1/S transition of mitotic cell cycle,behavioral fear response,regulation of translation,negative regulation of translation,stem cell population maintenance,negative regulation of neuron differentiation,positive regulation of mitotic cell cycle,cellular response to dexamethasone stimulus,regulation of translation at postsynapse, modulating synaptic transmission	cytoplasmic mRNA processing body,nucleus,cytoplasm,cytosol,cytoplasmic stress granule,chromatoid body,cytoplasmic ribonucleoprotein granule,perinuclear region of cytoplasm,extracellular exosome,postsynapse,glutamatergic synapse,mRNA cap binding complex,eukaryotic translation initiation factor 4F complex,RISC complex	RNA cap binding,RNA 7-methylguanosine cap binding,RNA binding,translation initiation factor activity,protein binding,enzyme binding,eukaryotic initiation factor 4G binding,Requires Ontology	FALSE	FALSE	FALSE	FALSE	FALSE	FALSE	FALSE	FALSE	FALSE	FALSE	FALSE	0	FALSE	FALSE	FALSE	FALSE	FALSE	FALSE	FALSE	FALSE	FALSE	FALSE	FALSE	0
NXF1	Nuclear RNA export factor 1	NXF1_HUMAN	Q9UBU9	mRNA export from nucleus,protein transport,poly(A)+ mRNA export from nucleus	nucleus,nucleoplasm,cytoplasm,cytosol,cytoplasmic stress granule,nuclear speck,nuclear RNA export factor complex,nuclear inclusion body,nuclear pore	RNA binding,mRNA binding,protein binding	FALSE	FALSE	FALSE	FALSE	FALSE	FALSE	FALSE	FALSE	FALSE	FALSE	FALSE	0	FALSE	FALSE	FALSE	FALSE	FALSE	FALSE	FALSE	FALSE	FALSE	FALSE	FALSE	0
YWHAQ	14-3-3 protein theta	1433T_HUMAN	P27348	protein targeting,small GTPase mediated signal transduction,substantia nigra development,negative regulation of transcription, DNA-templated,signal transduction,cellular protein localization	cytoplasm,cytosol,focal adhesion,membrane,extracellular exosome,macromolecular complex	protein binding,protein domain specific binding,identical protein binding,protein N-terminus binding	FALSE	FALSE	FALSE	FALSE	FALSE	FALSE	FALSE	FALSE	FALSE	FALSE	FALSE	0	FALSE	FALSE	FALSE	FALSE	FALSE	FALSE	FALSE	FALSE	FALSE	FALSE	FALSE	0
DOCK7	Dedicator of cytokinesis protein 7	DOCK7_HUMAN	Q96N67	microtubule cytoskeleton organization,small GTPase mediated signal transduction,axonogenesis,interkinetic nuclear migration,neuron projection development,positive regulation of peptidyl-serine phosphorylation,establishment of neuroblast polarity,regulation of neurogenesis,activation of GTPase activity,Requires Ontology,positive regulation of vascular associated smooth muscle cell migration,positi…	focal adhesion,axon,growth cone,neuron projection,basal part of cell	guanyl-nucleotide exchange factor activity,protein binding,small GTPase binding	FALSE	FALSE	FALSE	FALSE	FALSE	FALSE	FALSE	FALSE	FALSE	FALSE	FALSE	0	FALSE	FALSE	FALSE	FALSE	FALSE	FALSE	FALSE	FALSE	FALSE	FALSE	FALSE	0
RPL30	60S ribosomal protein L30	RL30_HUMAN	P62888	cytoplasmic translation,translation,killing of cells of other organism,defense response to Gram-negative bacterium,Requires Ontology	postsynaptic density,nucleus,cytosol,focal adhesion,membrane,cytosolic large ribosomal subunit,cytosolic ribosome,extracellular exosome,polysomal ribosome	RNA binding,structural constituent of ribosome,protein binding	FALSE	FALSE	FALSE	FALSE	FALSE	FALSE	FALSE	FALSE	FALSE	FALSE	FALSE	0	FALSE	FALSE	FALSE	FALSE	FALSE	FALSE	FALSE	FALSE	FALSE	FALSE	FALSE	0
NCKAP1	Nck-associated protein 1	NCKP1_HUMAN	Q9Y2A7	apoptotic process,central nervous system development,positive regulation of lamellipodium assembly,Rac protein signal transduction,positive regulation of actin filament polymerization,positive regulation of Arp2/3 complex-mediated actin nucleation,cell morphogenesis,neuron projection morphogenesis,cell projection assembly,cortical actin cytoskeleton organization,cell migration	ruffle,cytosol,focal adhesion,integral component of membrane,lamellipodium,lamellipodium membrane,extracellular exosome,SCAR complex,filamentous actin	small GTPase binding,protein binding	FALSE	FALSE	FALSE	FALSE	FALSE	FALSE	FALSE	FALSE	FALSE	FALSE	FALSE	0	FALSE	FALSE	FALSE	FALSE	FALSE	FALSE	FALSE	FALSE	FALSE	FALSE	FALSE	0
NEK1	Serine/threonine-protein kinase Nek1	NEK1_HUMAN	Q96PY6	protein phosphorylation,cell cycle,peptidyl-tyrosine phosphorylation,cell division,cilium morphogenesis	pericentriolar material,nucleus,nucleoplasm,cytoplasm,centrosome,cytosol,centriolar satellite	protein kinase activity,protein serine/threonine/tyrosine kinase activity,protein tyrosine kinase activity,protein binding,ATP binding,kinase activity,metal ion binding,14-3-3 protein binding,Requires Ontology,protein serine/threonine kinase activity	FALSE	FALSE	FALSE	FALSE	FALSE	FALSE	FALSE	FALSE	FALSE	FALSE	FALSE	0	FALSE	FALSE	FALSE	FALSE	FALSE	FALSE	FALSE	FALSE	FALSE	FALSE	FALSE	0
CKAP4	Cytoskeleton-associated protein 4	CKAP4_HUMAN	Q07065		endoplasmic reticulum,endoplasmic reticulum lumen,endoplasmic reticulum membrane,rough endoplasmic reticulum,lipid particle,cytosol,cytoskeleton,plasma membrane,membrane,integral component of membrane,nuclear speck,azurophil granule membrane,specific granule membrane,cytoplasmic ribonucleoprotein granule,lamellar body,perinuclear region of cytoplasm,extracellular exosome	RNA binding,protein binding	FALSE	FALSE	TRUE	FALSE	FALSE	FALSE	FALSE	FALSE	TRUE	TRUE	FALSE	3	FALSE	FALSE	FALSE	FALSE	FALSE	FALSE	FALSE	FALSE	FALSE	FALSE	FALSE	0
RPL10	60S ribosomal protein L10	RL10_HUMAN	P27635	translation,negative regulation of transcription from RNA polymerase II promoter,cytoplasmic translation,regulation of translation,negative regulation of apoptotic process,embryonic brain development,ribosomal large subunit assembly	smooth endoplasmic reticulum,nucleus,endoplasmic reticulum,cytosol,membrane,cytosolic ribosome,cytosolic large ribosomal subunit,macromolecular complex	RNA binding,structural constituent of ribosome,protein binding,translation regulator activity	FALSE	FALSE	FALSE	FALSE	FALSE	FALSE	FALSE	FALSE	FALSE	FALSE	FALSE	0	FALSE	FALSE	FALSE	FALSE	FALSE	FALSE	FALSE	FALSE	FALSE	FALSE	FALSE	0
SERBP1	Plasminogen activator inhibitor 1 RNA-binding protein	PAIRB_HUMAN	Q8NC51	PML body organization,regulation of mRNA stability	nucleus,cytoplasm,cytosol,membrane,perinuclear region of cytoplasm,extracellular exosome	RNA binding,mRNA 3'-UTR binding,protein binding,SUMO binding,ribosome binding,cadherin binding	FALSE	FALSE	FALSE	FALSE	FALSE	FALSE	FALSE	FALSE	FALSE	FALSE	FALSE	0	FALSE	FALSE	FALSE	FALSE	FALSE	FALSE	FALSE	FALSE	FALSE	FALSE	FALSE	0
CKAP5	Cytoskeleton-associated protein 5	CKAP5_HUMAN	Q14008	centrosome cycle,microtubule depolymerization,spindle organization,establishment or maintenance of microtubule cytoskeleton polarity,microtubule polymerization,RNA transport,cell division,positive regulation of microtubule nucleation,mitotic spindle organization,centrosome duplication	microtubule cytoskeleton,microtubule plus-end,kinetochore,spindle pole,nucleolus,cytoplasm,centrosome,cytosol,plasma membrane,membrane,macromolecular complex	protein binding,microtubule binding,ribonucleoprotein complex binding,cadherin binding,microtubule plus-end binding,Requires Ontology	FALSE	FALSE	FALSE	FALSE	FALSE	FALSE	FALSE	FALSE	FALSE	FALSE	FALSE	0	FALSE	FALSE	FALSE	FALSE	FALSE	FALSE	FALSE	FALSE	FALSE	FALSE	FALSE	0
RANBP2	E3 SUMO-protein ligase RanBP2	RBP2_HUMAN	P49792	protein peptidyl-prolyl isomerization,regulation of gluconeogenesis,protein folding,NLS-bearing protein import into nucleus,protein sumoylation,positive regulation of glucokinase activity,mRNA transport,centrosome localization	nuclear envelope,annulate lamellae,nucleoplasm,mitochondrion,cytosol,membrane,nuclear membrane,nuclear inclusion body,intracellular membrane-bounded organelle,Requires Ontology,nuclear pore,nuclear pore cytoplasmic filaments,nuclear pore nuclear basket,cytoplasm	peptidyl-prolyl cis-trans isomerase activity,cyclosporin A binding,RNA binding,protein binding,SUMO transferase activity,small GTPase binding,metal ion binding,SUMO ligase activity,GTPase activator activity	FALSE	FALSE	FALSE	FALSE	FALSE	FALSE	FALSE	FALSE	FALSE	FALSE	FALSE	0	FALSE	FALSE	FALSE	FALSE	FALSE	FALSE	FALSE	FALSE	FALSE	FALSE	FALSE	0
HIST1H1E	Histone H1.4	H14_HUMAN	P10412	negative regulation of transcription from RNA polymerase II promoter,nucleosome assembly,histone H3-K4 trimethylation,histone H3-K27 trimethylation,negative regulation of DNA recombination,nucleosome positioning,chromosome condensation	heterochromatin,nucleus,nucleosome	RNA binding,protein binding,chromatin DNA binding,double-stranded DNA binding,nucleosomal DNA binding	FALSE	FALSE	FALSE	FALSE	FALSE	FALSE	FALSE	FALSE	FALSE	FALSE	FALSE	0	FALSE	FALSE	FALSE	FALSE	FALSE	FALSE	FALSE	FALSE	FALSE	FALSE	FALSE	0
RPS19	40S ribosomal protein S19	RS19_HUMAN	P39019	ribosomal small subunit assembly,maturation of SSU-rRNA from tricistronic rRNA transcript (SSU-rRNA, 5.8S rRNA, LSU-rRNA),cytoplasmic translation,monocyte chemotaxis,rRNA processing,translation,nucleolus organization,response to extracellular stimulus,erythrocyte differentiation,maturation of SSU-rRNA,killing of cells of other organism,ribosomal small subunit biogenesis,defense response to Gram-n…	postsynaptic density,nucleoplasm,nucleolus,cytoplasm,cytosol,ribosome,focal adhesion,membrane,cytosolic ribosome,extracellular exosome,cytosolic small ribosomal subunit	RNA binding,structural constituent of ribosome,protein binding,fibroblast growth factor binding,protein kinase binding,identical protein binding	TRUE	TRUE	TRUE	TRUE	FALSE	TRUE	FALSE	FALSE	TRUE	TRUE	TRUE	8	FALSE	FALSE	FALSE	FALSE	FALSE	FALSE	FALSE	FALSE	FALSE	FALSE	FALSE	0
ARPC5	Actin-related protein 2/3 complex subunit 5	ARPC5_HUMAN	O15511	smooth muscle cell migration,cell migration,orbitofrontal cortex development,maintenance of cell polarity,actin cytoskeleton organization,regulation of actin filament polymerization,Arp2/3 complex-mediated actin nucleation,actin filament network formation,Requires Ontology,lamellipodium organization	extracellular region,nucleus,endosome,cytosol,focal adhesion,actin cytoskeleton,lamellipodium,growth cone,secretory granule lumen,site of double-strand break,extracellular exosome,ficolin-1-rich granule lumen,Arp2/3 protein complex,cytoplasm	actin filament binding,structural constituent of cytoskeleton,protein binding	FALSE	FALSE	FALSE	FALSE	FALSE	FALSE	FALSE	FALSE	FALSE	FALSE	FALSE	0	FALSE	FALSE	FALSE	FALSE	FALSE	FALSE	FALSE	FALSE	FALSE	FALSE	FALSE	0
FECH	Ferrochelatase, mitochondrial""	HEMH_HUMAN	P22830	generation of precursor metabolites and energy,heme biosynthetic process,response to light stimulus,protoporphyrinogen IX metabolic process	mitochondrial inner membrane,mitochondrial matrix,mitochondrion	ferrochelatase activity,protein binding,ferrous iron binding,protein homodimerization activity,2 iron, 2 sulfur cluster binding	FALSE	FALSE	FALSE	FALSE	FALSE	FALSE	FALSE	FALSE	FALSE	FALSE	FALSE	0	FALSE	FALSE	FALSE	FALSE	TRUE	FALSE	FALSE	FALSE	FALSE	FALSE	FALSE	1
SFPQ	Splicing factor, proline- and glutamine-rich""	SFPQ_HUMAN	P23246	double-strand break repair via homologous recombination,negative regulation of transcription from RNA polymerase II promoter,alternative mRNA splicing, via spliceosome,activation of innate immune response,mRNA processing,RNA splicing,regulation of circadian rhythm,negative regulation of circadian rhythm,innate immune response,positive regulation of sister chromatid cohesion,negative regulation of…	chromatin,nucleus,nucleoplasm,cytosol,nuclear matrix,nuclear speck,dendrite cytoplasm,paraspeckles,RNA polymerase II transcription factor complex	transcription regulatory region sequence-specific DNA binding,DNA binding,chromatin binding,RNA binding,protein binding,protein homodimerization activity,histone deacetylase binding	FALSE	FALSE	FALSE	FALSE	FALSE	FALSE	FALSE	FALSE	FALSE	FALSE	FALSE	0	FALSE	FALSE	FALSE	FALSE	FALSE	FALSE	FALSE	FALSE	FALSE	FALSE	FALSE	0
NKAP	NF-kappa-B-activating protein	NKAP_HUMAN	Q8N5F7	negative regulation of transcription from RNA polymerase II promoter,Notch signaling pathway,stem cell population maintenance,granulocyte differentiation,T cell differentiation in thymus,negative regulation of transcription, DNA-templated,positive regulation of alpha-beta T cell differentiation,hematopoietic stem cell proliferation,regulation of gene expression	nucleoplasm,cytosol,nucleus	chromatin binding,RNA binding,protein binding,chromatin DNA binding	FALSE	FALSE	FALSE	FALSE	FALSE	FALSE	FALSE	FALSE	TRUE	FALSE	FALSE	1	FALSE	FALSE	FALSE	FALSE	FALSE	FALSE	FALSE	FALSE	TRUE	FALSE	FALSE	1
ARPC5L	Actin-related protein 2/3 complex subunit 5-like protein	ARP5L_HUMAN	Q9BPX5	biological_process,regulation of actin filament polymerization,cell migration,Arp2/3 complex-mediated actin nucleation	focal adhesion,extracellular exosome,glutamatergic synapse,Arp2/3 protein complex,cytoplasm	molecular_function,protein binding,actin filament binding	FALSE	FALSE	FALSE	FALSE	FALSE	FALSE	FALSE	FALSE	FALSE	FALSE	FALSE	0	FALSE	FALSE	FALSE	FALSE	FALSE	FALSE	FALSE	FALSE	FALSE	FALSE	FALSE	0
EXOSC4	Exosome complex component RRP41	EXOS4_HUMAN	Q9NPD3	defense response to virus,maturation of 5.8S rRNA,nuclear-transcribed mRNA catabolic process,rRNA processing,RNA processing,RNA catabolic process,positive regulation of cell growth,DNA deamination,nuclear mRNA surveillance,histone mRNA catabolic process,RNA phosphodiester bond hydrolysis, exonucleolytic,nuclear-transcribed mRNA catabolic process, exonucleolytic, 3'-5',polyadenylation-dependent sn…	nucleus,nucleoplasm,nucleolus,cytoplasm,cytosol,euchromatin,intracellular membrane-bounded organelle,exosome (RNase complex),nuclear exosome (RNase complex),cytoplasmic exosome (RNase complex)	exoribonuclease activity,3'-5'-exoribonuclease activity,protein binding,mRNA 3'-UTR AU-rich region binding	FALSE	FALSE	FALSE	FALSE	FALSE	FALSE	FALSE	FALSE	FALSE	FALSE	FALSE	0	FALSE	FALSE	FALSE	FALSE	FALSE	FALSE	FALSE	FALSE	FALSE	FALSE	FALSE	0
AP3D1	AP-3 complex subunit delta-1	AP3D1_HUMAN	O14617	intracellular protein transport,anterograde axonal transport,melanosome organization,endosome to melanosome transport,positive regulation of transcription from RNA polymerase II promoter,antigen processing and presentation, exogenous lipid antigen via MHC class Ib,anterograde synaptic vesicle transport,positive regulation of NK T cell differentiation,regulation of sequestering of zinc ion,protein…	Golgi membrane,lysosomal membrane,Golgi apparatus,endosome membrane,membrane,postsynapse,glutamatergic synapse,axon cytoplasm,terminal bouton,presynaptic endosome,AP-3 adaptor complex	protein binding	FALSE	FALSE	FALSE	FALSE	FALSE	FALSE	FALSE	FALSE	FALSE	FALSE	FALSE	0	FALSE	FALSE	FALSE	FALSE	FALSE	FALSE	FALSE	FALSE	FALSE	FALSE	FALSE	0
SRSF6	Serine/arginine-rich splicing factor 6	SRSF6_HUMAN	Q13247	regulation of alternative mRNA splicing, via spliceosome,positive regulation of epithelial cell proliferation involved in lung morphogenesis,negative regulation of cell death,alternative mRNA splicing, via spliceosome,mRNA splice site selection,regulation of keratinocyte proliferation,response to insulin,negative regulation of keratinocyte differentiation,negative regulation of mRNA splicing, via…	nucleoplasm,nuclear speck	RNA binding,protein binding,pre-mRNA binding,mRNA binding	FALSE	FALSE	FALSE	FALSE	FALSE	FALSE	FALSE	FALSE	FALSE	FALSE	FALSE	0	FALSE	FALSE	FALSE	FALSE	FALSE	FALSE	FALSE	FALSE	FALSE	FALSE	FALSE	0
LIG3	DNA ligase 3	DNLI3_HUMAN	P49916	V(D)J recombination,double-strand break repair via homologous recombination,base-excision repair, gap-filling,base-excision repair, DNA ligation,double-strand break repair,cell cycle,cell division,DNA biosynthetic process,negative regulation of mitochondrial DNA replication,mitochondrial DNA repair,lagging strand elongation,double-strand break repair via alternative nonhomologous end joining,DNA …	nucleoplasm,mitochondrion,DNA ligase III-XRCC1 complex,cytoplasm	DNA binding,DNA ligase activity,protein binding,ATP binding,zinc ion binding,DNA ligase (ATP) activity	FALSE	TRUE	FALSE	TRUE	TRUE	FALSE	FALSE	TRUE	FALSE	FALSE	TRUE	5	FALSE	FALSE	FALSE	FALSE	FALSE	FALSE	FALSE	FALSE	FALSE	FALSE	FALSE	0
CMC1	COX assembly mitochondrial protein homolog	COXM1_HUMAN	Q7Z7K0		mitochondrion	metal ion binding	FALSE	FALSE	FALSE	FALSE	FALSE	FALSE	FALSE	FALSE	FALSE	FALSE	FALSE	0	FALSE	FALSE	FALSE	FALSE	FALSE	FALSE	FALSE	FALSE	FALSE	FALSE	FALSE	0
PCMT1	Protein-L-isoaspartate O-methyltransferase;Protein-L-isoaspartate O-methyltransferase;Protein-L-isoaspartate(D-aspartate) O-methyltransferase	A0A0A0MRJ6_HUMAN;H7BY58_HUMAN;PIMT_HUMAN	A0A0A0MRJ6;H7BY58;P22061	protein methylation,protein repair	cytosol,extracellular exosome,extracellular vesicle,cytoplasm	protein-L-isoaspartate (D-aspartate) O-methyltransferase activity,protein binding,cadherin binding	FALSE	FALSE	FALSE	FALSE	FALSE	FALSE	FALSE	FALSE	FALSE	FALSE	FALSE	0	FALSE	FALSE	FALSE	FALSE	FALSE	FALSE	FALSE	FALSE	FALSE	FALSE	FALSE	0
RBMX	RNA-binding motif protein, X chromosome""	RBMX_HUMAN	P38159	regulation of alternative mRNA splicing, via spliceosome,mRNA splicing, via spliceosome,osteoblast differentiation,transcription from RNA polymerase II promoter,membrane protein ectodomain proteolysis,positive regulation of transcription from RNA polymerase II promoter,negative regulation of mRNA splicing, via spliceosome,positive regulation of mRNA splicing, via spliceosome,protein homooligomeri…	euchromatin,extracellular space,nucleus,nucleoplasm,membrane,extracellular exosome,macromolecular complex,supraspliceosomal complex,catalytic step 2 spliceosome,ribonucleoprotein complex,spliceosomal complex	RNA polymerase II core promoter proximal region sequence-specific DNA binding,chromatin binding,RNA binding,mRNA binding,protein binding,protein domain specific binding,identical protein binding	FALSE	FALSE	FALSE	FALSE	FALSE	FALSE	FALSE	FALSE	FALSE	FALSE	FALSE	0	FALSE	FALSE	FALSE	FALSE	FALSE	FALSE	FALSE	FALSE	FALSE	FALSE	FALSE	0
PPM1G	Protein phosphatase 1G	PPM1G_HUMAN	O15355	peptidyl-threonine dephosphorylation,regulation of cell cycle,protein dephosphorylation	nucleus,nucleoplasm,cytoplasm,membrane	protein serine/threonine phosphatase activity,protein binding,metal ion binding	FALSE	FALSE	FALSE	FALSE	FALSE	FALSE	FALSE	FALSE	FALSE	FALSE	FALSE	0	FALSE	FALSE	FALSE	FALSE	FALSE	FALSE	FALSE	FALSE	FALSE	FALSE	FALSE	0
KRT13	Keratin, type I cytoskeletal 13""	K1C13_HUMAN	P13646	cytoskeleton organization,epithelial cell differentiation,intermediate filament organization	nucleus,cytosol,keratin filament,intermediate filament cytoskeleton,extracellular exosome,cytoskeleton	structural molecule activity,protein binding	FALSE	FALSE	FALSE	FALSE	FALSE	FALSE	FALSE	FALSE	FALSE	FALSE	FALSE	0	FALSE	FALSE	FALSE	FALSE	FALSE	FALSE	FALSE	FALSE	FALSE	FALSE	FALSE	0
SMC2	Structural maintenance of chromosomes protein 2	SMC2_HUMAN	O95347	mitotic chromosome condensation,meiotic chromosome condensation,meiotic chromosome segregation,cell division,kinetochore organization,Requires Ontology	nuclear chromosome,condensed chromosome,nucleus,nucleoplasm,nucleolus,cytoplasm,cytosol,extracellular exosome,condensin complex,chromatin	single-stranded DNA binding,protein binding,ATP binding,ATPase activity,chromatin binding	FALSE	FALSE	FALSE	FALSE	TRUE	FALSE	TRUE	FALSE	FALSE	FALSE	FALSE	2	FALSE	FALSE	FALSE	FALSE	FALSE	FALSE	FALSE	FALSE	FALSE	FALSE	FALSE	0
PUM1	Pumilio homolog 1	PUM1_HUMAN	Q14671	posttranscriptional regulation of gene expression,spermatogenesis,adult locomotory behavior,posttranscriptional gene silencing,production of miRNAs involved in gene silencing by miRNA,regulation of mRNA stability,stem cell differentiation,regulation of cell cycle,regulation of chromosome segregation,regulation of gene silencing by miRNA,mRNA destabilization,positive regulation of RIG-I signaling …	cytoplasmic mRNA processing body,nucleoplasm,cytosol,cytoplasmic stress granule,cytoplasm	RNA binding,mRNA 3'-UTR binding,protein binding,miRNA binding,mRNA binding	FALSE	FALSE	FALSE	FALSE	FALSE	FALSE	FALSE	FALSE	FALSE	FALSE	FALSE	0	FALSE	FALSE	FALSE	FALSE	FALSE	FALSE	FALSE	FALSE	FALSE	FALSE	FALSE	0
CLTC	Clathrin heavy chain;Clathrin heavy chain 1	A0A087WVQ6_HUMAN;CLH1_HUMAN	A0A087WVQ6;Q00610	mitotic cell cycle,osteoblast differentiation,intracellular protein transport,receptor-mediated endocytosis,autophagy,receptor internalization,transferrin transport,retrograde transport, endosome to Golgi,clathrin coat assembly,cell division,regulation of mitotic spindle organization,clathrin-dependent endocytosis,Requires Ontology,negative regulation of hyaluronan biosynthetic process,negative r…	lysosome,endosome,spindle,cytosol,plasma membrane,focal adhesion,membrane,clathrin-coated vesicle,clathrin-coated endocytic vesicle membrane,trans-Golgi network membrane,endolysosome membrane,melanosome,clathrin-coated endocytic vesicle,extracellular exosome,mitotic spindle,extracellular vesicle,mitotic spindle microtubule,clathrin coat,clathrin coat of trans-Golgi network vesicle,clathrin coat o…	RNA binding,double-stranded RNA binding,structural molecule activity,protein binding,protein kinase binding,clathrin light chain binding,low-density lipoprotein particle receptor binding,disordered domain specific binding,ubiquitin-specific protease binding	FALSE	FALSE	FALSE	FALSE	FALSE	FALSE	FALSE	FALSE	FALSE	FALSE	FALSE	0	FALSE	FALSE	FALSE	FALSE	FALSE	FALSE	TRUE	FALSE	FALSE	FALSE	FALSE	1
LMNB2	Lamin-B2	LMNB2_HUMAN	Q03252	biological_process	nuclear inner membrane,intermediate filament,nuclear membrane	molecular_function,protein binding,identical protein binding	FALSE	FALSE	FALSE	FALSE	FALSE	FALSE	FALSE	FALSE	FALSE	FALSE	FALSE	0	FALSE	FALSE	FALSE	FALSE	FALSE	FALSE	FALSE	FALSE	FALSE	FALSE	FALSE	0
RBM39	RNA-binding protein 39	RBM39_HUMAN	Q14498	RNA processing,mRNA processing,RNA splicing,regulation of mRNA splicing, via spliceosome	nucleoplasm,microtubule cytoskeleton,nuclear speck,centriolar satellite,macromolecular complex	RNA binding,protein binding,RS domain binding	FALSE	FALSE	FALSE	FALSE	FALSE	FALSE	FALSE	FALSE	FALSE	FALSE	FALSE	0	FALSE	FALSE	FALSE	FALSE	FALSE	FALSE	FALSE	FALSE	FALSE	FALSE	FALSE	0
RUVBL1	RuvB-like 1	RUVB1_HUMAN	Q9Y265	regulation of DNA replication,DNA repair,DNA recombination,chromatin remodeling,cell cycle,spermatogenesis,DNA duplex unwinding,regulation of chromosome organization,regulation of growth,nucleosome mobilization,histone H4 acetylation,histone H2A acetylation,positive regulation of transcription, DNA-templated,cell division,regulation of cell cycle,regulation of DNA strand elongation,positive regul…	nucleosome,nucleus,nucleoplasm,microtubule organizing center,cytosol,membrane,nuclear matrix,Ino80 complex,NuA4 histone acetyltransferase complex,extracellular exosome,R2TP complex,Requires Ontology,RPAP3/R2TP/prefoldin-like complex,Swr1 complex,MLL1 complex,ribonucleoprotein complex	TFIID-class transcription factor binding,DNA helicase activity,transcription coactivator activity,protein binding,ATP binding,ATPase activity,TBP-class protein binding,5'-3' DNA helicase activity,ADP binding,cadherin binding,ATPase binding	FALSE	FALSE	FALSE	FALSE	FALSE	FALSE	FALSE	FALSE	FALSE	FALSE	FALSE	0	FALSE	FALSE	FALSE	FALSE	FALSE	FALSE	FALSE	FALSE	FALSE	FALSE	FALSE	0
NUDT21	Cleavage and polyadenylation specificity factor subunit 5	CPSF5_HUMAN	O43809	mRNA polyadenylation,mRNA processing,posttranscriptional regulation of gene expression,cell differentiation,mRNA 3'-end processing,positive regulation of mRNA cleavage,protein tetramerization,protein heterotetramerization,pre-mRNA cleavage required for polyadenylation,Requires Ontology,positive regulation of mRNA polyadenylation,messenger ribonucleoprotein complex assembly,positive regulation of …	nucleus,nucleoplasm,cytoplasm,centrosome,mRNA cleavage factor complex,nuclear body,centriolar satellite,paraspeckles,mRNA cleavage and polyadenylation specificity factor complex	RNA binding,chromatin binding,mRNA binding,protein binding,mRNA 3'-UTR AU-rich region binding,identical protein binding,protein homodimerization activity,histone deacetylase binding	FALSE	FALSE	FALSE	FALSE	FALSE	FALSE	FALSE	FALSE	FALSE	FALSE	FALSE	0	FALSE	FALSE	FALSE	FALSE	FALSE	FALSE	FALSE	FALSE	FALSE	FALSE	FALSE	0
MYL6	Myosin light polypeptide 6	MYL6_HUMAN	P60660	muscle contraction,skeletal muscle tissue development,muscle filament sliding	cytosol,brush border,membrane,vesicle,extracellular exosome,myosin complex,unconventional myosin complex,myosin II complex	microfilament motor activity,motor activity,calcium ion binding,protein binding,structural constituent of muscle	FALSE	FALSE	FALSE	FALSE	FALSE	FALSE	FALSE	FALSE	FALSE	FALSE	FALSE	0	FALSE	FALSE	FALSE	FALSE	FALSE	FALSE	FALSE	FALSE	FALSE	TRUE	FALSE	1
APEX1	DNA-(apurinic or apyrimidinic site) lyase	APEX1_HUMAN	P27695	telomere maintenance,DNA catabolic process, endonucleolytic,DNA repair,base-excision repair,base-excision repair, gap-filling,DNA recombination,aging,response to xenobiotic stimulus,negative regulation of smooth muscle cell migration,regulation of apoptotic process,regulation of mRNA stability,cell redox homeostasis,negative regulation of transcription, DNA-templated,positive regulation of transc…	chromosome, telomeric region,nucleus,nucleoplasm,nucleolus,cytoplasm,mitochondrion,endoplasmic reticulum,centrosome,ribosome,nuclear speck,perinuclear region of cytoplasm,transcription factor complex	DNA binding,damaged DNA binding,double-stranded telomeric DNA binding,transcription coactivator activity,transcription corepressor activity,RNA binding,DNA-(apurinic or apyrimidinic site) lyase activity,endonuclease activity,endodeoxyribonuclease activity,RNA-DNA hybrid ribonuclease activity,phosphodiesterase I activity,uracil DNA N-glycosylase activity,protein binding,phosphoric diester hydrolas…	FALSE	FALSE	FALSE	FALSE	FALSE	FALSE	FALSE	FALSE	FALSE	FALSE	FALSE	0	FALSE	FALSE	FALSE	FALSE	FALSE	FALSE	FALSE	FALSE	FALSE	FALSE	FALSE	0
USP10	Ubiquitin carboxyl-terminal hydrolase 10	UBP10_HUMAN	Q14694	ubiquitin-dependent protein catabolic process,autophagy,cellular response to DNA damage stimulus,regulation of autophagy,protein deubiquitination,translesion synthesis,DNA damage response, signal transduction by p53 class mediator,negative regulation of I-kappaB kinase/NF-kappaB signaling,cellular response to interleukin-1	nucleus,nucleoplasm,cytoplasm,early endosome,cytosol,intermediate filament cytoskeleton,macromolecular complex	p53 binding,RNA binding,cysteine-type endopeptidase activity,thiol-dependent ubiquitin-specific protease activity,protein binding,ion channel binding	FALSE	FALSE	FALSE	FALSE	FALSE	FALSE	FALSE	FALSE	FALSE	FALSE	FALSE	0	FALSE	FALSE	FALSE	FALSE	FALSE	FALSE	FALSE	FALSE	FALSE	FALSE	FALSE	0
MACF1	Microtubule-actin cross-linking factor 1, isoforms 1/2/3/5;Microtubule-actin cross-linking factor 1, isoforms 1/2/3/5""	H3BPE1_HUMAN;H3BQK9_HUMAN	H3BPE1;H3BQK9				FALSE	FALSE	FALSE	FALSE	FALSE	FALSE	FALSE	FALSE	FALSE	FALSE	FALSE	0	FALSE	FALSE	FALSE	FALSE	FALSE	FALSE	FALSE	FALSE	FALSE	FALSE	FALSE	0
UNC45A	Protein unc-45 homolog A	UN45A_HUMAN	Q9H3U1	muscle organ development,cell differentiation,chaperone-mediated protein folding	Golgi apparatus,cytosol,nuclear speck,perinuclear region of cytoplasm	protein binding,cadherin binding,Hsp90 protein binding	FALSE	FALSE	FALSE	FALSE	FALSE	FALSE	FALSE	FALSE	FALSE	FALSE	FALSE	0	FALSE	FALSE	FALSE	FALSE	FALSE	FALSE	FALSE	FALSE	FALSE	FALSE	FALSE	0
DDX1	ATP-dependent RNA helicase DDX1	DDX1_HUMAN	Q92499	spliceosomal complex assembly,positive regulation of myeloid dendritic cell cytokine production,double-strand break repair,regulation of transcription, DNA-templated,tRNA splicing, via endonucleolytic cleavage and ligation,regulation of translational initiation,DNA duplex unwinding,positive regulation of I-kappaB kinase/NF-kappaB signaling,response to exogenous dsRNA,innate immune response,defens…	nucleus,nucleoplasm,cytoplasm,mitochondrion,cytosol,cytoplasmic stress granule,membrane,cleavage body,tRNA-splicing ligase complex,ribonucleoprotein complex	DNA binding,chromatin binding,transcription cofactor activity,RNA binding,RNA helicase activity,double-stranded RNA binding,nuclease activity,exonuclease activity,protein binding,ATP binding,poly(A) binding,ATPase activity,DNA/RNA helicase activity	FALSE	FALSE	FALSE	FALSE	FALSE	FALSE	FALSE	FALSE	FALSE	FALSE	FALSE	0	FALSE	FALSE	FALSE	FALSE	FALSE	FALSE	FALSE	FALSE	FALSE	FALSE	FALSE	0
SRSF11	Serine/arginine-rich splicing factor 11	SRS11_HUMAN	Q05519	mRNA processing,RNA splicing	nucleus,nucleoplasm,nuclear speck	RNA binding,protein binding	FALSE	FALSE	FALSE	FALSE	FALSE	FALSE	FALSE	FALSE	FALSE	FALSE	FALSE	0	FALSE	FALSE	FALSE	FALSE	FALSE	FALSE	FALSE	FALSE	FALSE	FALSE	FALSE	0
POLR2E	DNA-directed RNA polymerases I, II, and III subunit RPABC1""	RPAB1_HUMAN	P19388	transcription from RNA polymerase II promoter	nucleus,nucleoplasm,cytosol,RPAP3/R2TP/prefoldin-like complex,DNA-directed RNA polymerase II, core complex,DNA-directed RNA polymerase III complex,DNA-directed RNA polymerase I complex	DNA binding,protein binding,DNA-directed RNA polymerase activity	FALSE	FALSE	FALSE	FALSE	FALSE	FALSE	FALSE	FALSE	FALSE	FALSE	FALSE	0	FALSE	FALSE	FALSE	FALSE	FALSE	FALSE	FALSE	FALSE	FALSE	FALSE	FALSE	0
TPM3	Tropomyosin alpha-3 chain	J3KN67_HUMAN	J3KN67				FALSE	FALSE	FALSE	FALSE	FALSE	FALSE	FALSE	FALSE	TRUE	FALSE	FALSE	1	FALSE	FALSE	FALSE	FALSE	FALSE	FALSE	FALSE	FALSE	TRUE	FALSE	FALSE	1
AP3B1	AP-3 complex subunit beta-1	AP3B1_HUMAN	O00203	cell morphogenesis,toll-like receptor signaling pathway,hematopoietic progenitor cell differentiation,respiratory system process,cellular protein modification process,protein targeting to lysosome,cellular zinc ion homeostasis,intracellular protein transport,inflammatory response,lysosome organization,spermatogenesis,single fertilization,blood coagulation,anterograde axonal transport,synaptic ves…	mitochondrion,lysosomal membrane,Golgi apparatus,membrane,clathrin-coated vesicle membrane,synapse,axon cytoplasm,clathrin adaptor complex	protein binding,protein phosphatase binding,GTP-dependent protein binding	FALSE	FALSE	FALSE	FALSE	FALSE	FALSE	FALSE	FALSE	FALSE	FALSE	FALSE	0	FALSE	FALSE	FALSE	FALSE	FALSE	FALSE	FALSE	FALSE	FALSE	FALSE	FALSE	0
NUP133	Nuclear pore complex protein Nup133	NU133_HUMAN	Q8WUM0	mRNA export from nucleus,nuclear pore organization,neural tube development,neurogenesis,paraxial mesoderm development,somite development,nephron development,protein import into nucleus,transcription-dependent tethering of RNA polymerase II gene DNA at nuclear periphery,poly(A)+ mRNA export from nucleus	kinetochore,nuclear envelope,cytosol,membrane,nuclear membrane,nuclear pore,nuclear pore outer ring	protein binding,structural constituent of nuclear pore	FALSE	FALSE	FALSE	FALSE	FALSE	FALSE	FALSE	FALSE	FALSE	FALSE	TRUE	1	FALSE	FALSE	FALSE	FALSE	FALSE	FALSE	FALSE	FALSE	FALSE	FALSE	FALSE	0
RPL12	60S ribosomal protein L12	RL12_HUMAN	P30050	cytoplasmic translation,translation	postsynaptic density,nucleolus,cytosol,focal adhesion,membrane,cytosolic large ribosomal subunit,cytosolic ribosome,extracellular exosome,large ribosomal subunit	RNA binding,structural constituent of ribosome,protein binding,large ribosomal subunit rRNA binding	FALSE	FALSE	FALSE	FALSE	FALSE	FALSE	FALSE	FALSE	FALSE	FALSE	TRUE	1	FALSE	FALSE	FALSE	FALSE	FALSE	FALSE	FALSE	FALSE	FALSE	FALSE	FALSE	0
RNPS1	RNA-binding protein with serine-rich domain 1 (Fragment);RNA-binding protein with serine-rich domain 1 (Fragment);RNA-binding protein with serine-rich domain 1;RNA-binding protein with serine-rich domain 1	H3BMM9_HUMAN;H3BTC0_HUMAN;H3BV80_HUMAN;RNPS1_HUMAN	H3BMM9;H3BTC0;H3BV80;Q15287	nuclear-transcribed mRNA catabolic process, nonsense-mediated decay,regulation of alternative mRNA splicing, via spliceosome,transcription, DNA-templated,RNA splicing,positive regulation of apoptotic process,negative regulation of mRNA splicing, via spliceosome,mRNA splicing, via spliceosome	nucleus,nucleoplasm,cytoplasm,cytosol,nuclear speck,ASAP complex	RNA binding,mRNA 3'-UTR binding,protein binding	FALSE	FALSE	FALSE	FALSE	FALSE	FALSE	FALSE	FALSE	TRUE	TRUE	FALSE	2	FALSE	FALSE	FALSE	FALSE	FALSE	FALSE	FALSE	FALSE	FALSE	TRUE	FALSE	1
PURB	Transcriptional activator protein Pur-beta	PURB_HUMAN	Q96QR8	negative regulation of transcription from RNA polymerase II promoter,cell proliferation,cell differentiation,regulation of myeloid cell differentiation,regulation of transcription from RNA polymerase II promoter	nucleoplasm,nucleus	transcriptional repressor activity, RNA polymerase II transcription regulatory region sequence-specific binding,single-stranded DNA binding,RNA binding,mRNA binding,protein binding,SMAD binding,Requires Ontology,RNA polymerase II regulatory region sequence-specific DNA binding,purine-rich negative regulatory element binding,RNA polymerase II transcription factor activity, sequence-specific DNA bi…	FALSE	FALSE	FALSE	FALSE	FALSE	FALSE	FALSE	FALSE	FALSE	FALSE	FALSE	0	FALSE	FALSE	FALSE	FALSE	FALSE	FALSE	FALSE	FALSE	FALSE	FALSE	FALSE	0
TMEM33	Transmembrane protein 33	TMM33_HUMAN	P57088	response to endoplasmic reticulum stress,regulation of endoplasmic reticulum tubular network organization,positive regulation of IRE1-mediated unfolded protein response,positive regulation of PERK-mediated unfolded protein response,endoplasmic reticulum tubular network organization,membrane organization	nuclear envelope,endoplasmic reticulum,endoplasmic reticulum membrane,integral component of endoplasmic reticulum membrane,melanosome	protein binding	FALSE	FALSE	FALSE	TRUE	TRUE	TRUE	FALSE	TRUE	FALSE	FALSE	TRUE	5	FALSE	FALSE	FALSE	FALSE	FALSE	FALSE	FALSE	FALSE	FALSE	FALSE	FALSE	0
HSP90AB1	Heat shock protein HSP 90-beta	HS90B_HUMAN	P08238	negative regulation of proteasomal ubiquitin-dependent protein catabolic process,regulation of interferon-gamma-mediated signaling pathway,regulation of type I interferon-mediated signaling pathway,placenta development,response to unfolded protein,telomere maintenance via telomerase,response to xenobiotic stimulus,response to salt stress,virion attachment to host cell,central nervous system neuro…	extracellular region,nucleus,nucleoplasm,cytoplasm,mitochondrion,lysosomal membrane,cytosol,cell surface,membrane,inclusion body,basolateral plasma membrane,apical plasma membrane,brush border membrane,secretory granule lumen,melanosome,neuronal cell body,dendritic growth cone,axonal growth cone,perinuclear region of cytoplasm,extracellular exosome,Requires Ontology,ficolin-1-rich granule lumen,s…	UTP binding,CTP binding,RNA binding,double-stranded RNA binding,protein binding,ATP binding,GTP binding,ATPase activity,sulfonylurea receptor binding,protein kinase regulator activity,kinase binding,protein kinase binding,MHC class II protein complex binding,nitric-oxide synthase regulator activity,TPR domain binding,heat shock protein binding,ubiquitin protein ligase binding,dATP binding,peptide…	FALSE	FALSE	FALSE	FALSE	FALSE	FALSE	FALSE	FALSE	FALSE	FALSE	FALSE	0	FALSE	FALSE	FALSE	FALSE	FALSE	FALSE	FALSE	FALSE	FALSE	FALSE	FALSE	0
RAB11FIP1	Rab11 family-interacting protein 1	RFIP1_HUMAN	Q6WKZ4	protein transport,negative regulation of adiponectin secretion,regulated exocytosis	cytosol,phagocytic vesicle membrane,intracellular membrane-bounded organelle,recycling endosome	small GTPase binding	FALSE	FALSE	FALSE	FALSE	FALSE	FALSE	FALSE	FALSE	FALSE	FALSE	FALSE	0	FALSE	FALSE	FALSE	FALSE	FALSE	FALSE	FALSE	FALSE	FALSE	FALSE	FALSE	0
NUP188	Nucleoporin NUP188 homolog	NU188_HUMAN	Q5SRE5	protein import into nucleus,mRNA transport,RNA export from nucleus	nuclear envelope,cytosol,membrane,nuclear pore inner ring	structural constituent of nuclear pore	FALSE	FALSE	FALSE	FALSE	FALSE	FALSE	FALSE	FALSE	FALSE	FALSE	FALSE	0	FALSE	FALSE	FALSE	FALSE	FALSE	FALSE	FALSE	TRUE	FALSE	FALSE	TRUE	2
GMPS	GMP synthase [glutamine-hydrolyzing]	GUAA_HUMAN	P49915	GMP biosynthetic process,glutamine metabolic process,purine nucleobase biosynthetic process,purine ribonucleoside monophosphate biosynthetic process	cytosol	GMP synthase activity,GMP synthase (glutamine-hydrolyzing) activity,ATP binding,pyrophosphatase activity	FALSE	FALSE	FALSE	FALSE	FALSE	FALSE	FALSE	FALSE	FALSE	FALSE	FALSE	0	FALSE	FALSE	FALSE	FALSE	FALSE	FALSE	FALSE	FALSE	FALSE	FALSE	FALSE	0
DSG1	Desmoglein-1	DSG1_HUMAN	Q02413	cell-cell junction assembly,homophilic cell adhesion via plasma membrane adhesion molecules,calcium-dependent cell-cell adhesion via plasma membrane cell adhesion molecules,response to progesterone,protein stabilization,maternal process involved in female pregnancy,cell-cell adhesion	cell-cell junction,cornified envelope,cytosol,plasma membrane,cytoplasmic side of plasma membrane,integral component of membrane,apical plasma membrane,lateral plasma membrane,desmosome,ficolin-1-rich granule membrane	calcium ion binding,protein binding,toxic substance binding,gamma-catenin binding	FALSE	FALSE	FALSE	FALSE	FALSE	FALSE	FALSE	FALSE	TRUE	FALSE	FALSE	1	FALSE	FALSE	FALSE	FALSE	FALSE	FALSE	FALSE	FALSE	TRUE	FALSE	FALSE	1
RSL1D1	Ribosomal L1 domain-containing protein 1	RL1D1_HUMAN	O76021	regulation of protein localization,osteoblast differentiation,regulation of apoptotic process,regulation of cellular senescence,maturation of LSU-rRNA	chromosome,nucleolus,membrane,90S preribosome	RNA binding,mRNA 3'-UTR binding,cadherin binding,mRNA 5'-UTR binding	FALSE	FALSE	FALSE	FALSE	FALSE	FALSE	FALSE	FALSE	FALSE	FALSE	FALSE	0	FALSE	FALSE	FALSE	FALSE	FALSE	FALSE	FALSE	FALSE	FALSE	FALSE	FALSE	0
RAB11FIP5	Rab11 family-interacting protein 5	A0A1B0GTL5_HUMAN	A0A1B0GTL5				FALSE	FALSE	FALSE	FALSE	FALSE	FALSE	FALSE	FALSE	FALSE	FALSE	FALSE	0	FALSE	FALSE	FALSE	FALSE	FALSE	FALSE	FALSE	FALSE	FALSE	FALSE	FALSE	0
PGAM1	Phosphoglycerate mutase 1	PGAM1_HUMAN	P18669	glycolytic process,regulation of glycolytic process,regulation of pentose-phosphate shunt,respiratory burst	extracellular region,cytoplasm,cytosol,membrane,secretory granule lumen,extracellular exosome,ficolin-1-rich granule lumen	bisphosphoglycerate mutase activity,phosphoglycerate mutase activity,protein binding,hydrolase activity,protein kinase binding	FALSE	FALSE	FALSE	FALSE	FALSE	FALSE	FALSE	FALSE	TRUE	FALSE	FALSE	1	FALSE	FALSE	FALSE	FALSE	FALSE	FALSE	FALSE	FALSE	FALSE	FALSE	FALSE	0
EIF4G1	Eukaryotic translation initiation factor 4 gamma 1	IF4G1_HUMAN	Q04637	behavioral fear response,cap-dependent translational initiation,translation,translational initiation,regulation of translational initiation,negative regulation of autophagy,negative regulation of peptidyl-threonine phosphorylation,positive regulation of cell death,positive regulation of cell growth,cellular response to nutrient levels,positive regulation of cellular protein metabolic process,deve…	nucleus,cytoplasm,cytosol,cytoplasmic stress granule,membrane,polysome,eukaryotic translation initiation factor 4F complex	RNA binding,mRNA binding,translation initiation factor activity,protein binding,ATP binding,translation factor activity, RNA binding,eukaryotic initiation factor 4E binding,translation initiation factor binding,identical protein binding,binding, bridging	FALSE	FALSE	FALSE	FALSE	FALSE	FALSE	FALSE	FALSE	FALSE	FALSE	FALSE	0	FALSE	FALSE	FALSE	FALSE	FALSE	FALSE	FALSE	FALSE	FALSE	FALSE	FALSE	0
SYNRG	Synergin gamma	SYNRG_HUMAN	Q9UMZ2	intracellular protein transport,endocytosis	cytoplasm,Golgi apparatus,perinuclear region of cytoplasm,AP-1 adaptor complex,clathrin coat of trans-Golgi network vesicle	protein binding	FALSE	FALSE	FALSE	FALSE	FALSE	FALSE	FALSE	FALSE	FALSE	FALSE	FALSE	0	FALSE	FALSE	FALSE	FALSE	FALSE	FALSE	FALSE	FALSE	FALSE	FALSE	FALSE	0
CCT6A	T-complex protein 1 subunit zeta	TCPZ_HUMAN	P40227	protein folding,positive regulation of telomere maintenance via telomerase,protein stabilization,chaperone-mediated protein folding,positive regulation of establishment of protein localization to telomere,positive regulation of protein localization to Cajal body,positive regulation of telomerase RNA localization to Cajal body	cytoplasm,cytosol,chaperonin-containing T-complex,microtubule,extracellular exosome	RNA binding,protein binding,ATP binding,ATPase activity,protein binding involved in protein folding,WD40-repeat domain binding,unfolded protein binding	FALSE	FALSE	FALSE	FALSE	FALSE	FALSE	FALSE	FALSE	FALSE	FALSE	FALSE	0	FALSE	FALSE	FALSE	FALSE	FALSE	FALSE	FALSE	FALSE	FALSE	FALSE	FALSE	0
GAPVD1	GTPase-activating protein and VPS9 domain-containing protein 1	GAPD1_HUMAN	Q14C86	endocytosis,signal transduction,regulation of GTPase activity,regulation of protein transport	endosome,cytosol,plasma membrane,endocytic vesicle	guanyl-nucleotide exchange factor activity,GTPase activator activity,GTPase activating protein binding,cadherin binding,small GTPase binding	FALSE	FALSE	FALSE	FALSE	FALSE	FALSE	FALSE	FALSE	FALSE	FALSE	FALSE	0	FALSE	FALSE	FALSE	FALSE	FALSE	FALSE	FALSE	FALSE	FALSE	FALSE	FALSE	0
COG1	Conserved oligomeric Golgi complex subunit 1	COG1_HUMAN	Q8WTW3	retrograde transport, vesicle recycling within Golgi,intra-Golgi vesicle-mediated transport,Golgi organization,protein transport,glycosylation	Golgi membrane,Golgi apparatus,trans-Golgi network membrane,Golgi transport complex	protein binding	FALSE	FALSE	FALSE	FALSE	FALSE	FALSE	FALSE	FALSE	FALSE	FALSE	FALSE	0	FALSE	FALSE	FALSE	FALSE	FALSE	FALSE	FALSE	FALSE	FALSE	FALSE	FALSE	0
EIF4G3	Eukaryotic translation initiation factor 4 gamma 3	A0A0U1RQK7_HUMAN	A0A0U1RQK7				FALSE	FALSE	FALSE	FALSE	FALSE	FALSE	FALSE	FALSE	FALSE	FALSE	FALSE	0	FALSE	FALSE	FALSE	FALSE	FALSE	FALSE	FALSE	FALSE	FALSE	FALSE	FALSE	0
HSPA8	Heat shock cognate 71 kDa protein	HSP7C_HUMAN	P11142	protein folding,response to unfolded protein,cellular response to starvation,regulation of protein stability,protein refolding,regulation of protein complex assembly,positive regulation by host of viral genome replication,negative regulation of transcription, DNA-templated,ATP metabolic process,positive regulation of mRNA splicing, via spliceosome,regulation of cell cycle,membrane organization,re…	Prp19 complex,extracellular region,extracellular space,nucleus,nucleoplasm,spliceosomal complex,nucleolus,lysosomal membrane,late endosome,cytosol,plasma membrane,focal adhesion,membrane,secretory granule lumen,melanosome,lysosomal lumen,perinuclear region of cytoplasm,clathrin-sculpted gamma-aminobutyric acid transport vesicle membrane,extracellular exosome,blood microparticle,lumenal side of ly…	G-protein coupled receptor binding,phosphatidylserine binding,RNA binding,protein binding,ATP binding,ATPase activity,enzyme binding,MHC class II protein complex binding,protein binding, bridging,heat shock protein binding,ubiquitin protein ligase binding,cadherin binding,unfolded protein binding,chaperone binding,C3HC4-type RING finger domain binding,Requires Ontology,protein binding involved in…	FALSE	FALSE	FALSE	FALSE	FALSE	FALSE	FALSE	FALSE	FALSE	FALSE	FALSE	0	FALSE	FALSE	FALSE	FALSE	FALSE	FALSE	FALSE	FALSE	FALSE	FALSE	FALSE	0
HNRNPK	Heterogeneous nuclear ribonucleoprotein K	HNRPK_HUMAN	P61978	regulation of low-density lipoprotein particle clearance,positive regulation of receptor-mediated endocytosis,Requires Ontology,negative regulation of apoptotic process,mRNA splicing, via spliceosome,RNA processing,signal transduction,negative regulation of transcription, DNA-templated,positive regulation of transcription from RNA polymerase II promoter,negative regulation of mRNA splicing, via s…	chromatin,podosome,nucleus,nucleoplasm,cytoplasm,focal adhesion,cytoplasmic stress granule,membrane,cell projection,extracellular exosome,catalytic step 2 spliceosome,ribonucleoprotein complex	DNA binding,RNA binding,protein binding,protein domain specific binding,identical protein binding,cadherin binding,mRNA binding	FALSE	FALSE	FALSE	FALSE	FALSE	FALSE	FALSE	FALSE	FALSE	FALSE	FALSE	0	FALSE	FALSE	FALSE	FALSE	FALSE	FALSE	FALSE	FALSE	FALSE	FALSE	FALSE	0
RPL36	60S ribosomal protein L36	RL36_HUMAN	Q9Y3U8	cytoplasmic translation,translation	nucleolus,cytoplasm,cytosol,membrane,cytosolic large ribosomal subunit,cytosolic ribosome,polysomal ribosome	RNA binding,structural constituent of ribosome	FALSE	FALSE	FALSE	FALSE	FALSE	FALSE	FALSE	FALSE	FALSE	FALSE	FALSE	0	FALSE	FALSE	FALSE	FALSE	FALSE	FALSE	FALSE	FALSE	FALSE	FALSE	FALSE	0
C21orf2	Protein C21orf2	CU002_HUMAN	O43822	cellular response to DNA damage stimulus,cytoskeleton organization,smoothened signaling pathway,regulation of cell shape,cilium morphogenesis	photoreceptor outer segment,cytoplasm,mitochondrion,cytosol,plasma membrane,photoreceptor connecting cilium,ciliary basal body,intracellular membrane-bounded organelle	molecular_function,protein binding	FALSE	FALSE	FALSE	FALSE	FALSE	FALSE	FALSE	FALSE	FALSE	FALSE	FALSE	0	FALSE	FALSE	FALSE	FALSE	FALSE	FALSE	FALSE	FALSE	TRUE	FALSE	FALSE	1
HNRNPA2B1	Heterogeneous nuclear ribonucleoproteins A2/B1	ROA2_HUMAN	P22626	negative regulation of transcription from RNA polymerase II promoter,mRNA splicing, via spliceosome,mRNA processing,mRNA export from nucleus,primary miRNA processing,G-quadruplex DNA unwinding,negative regulation of mRNA splicing, via spliceosome,RNA transport,positive regulation of telomere maintenance via telomere lengthening,Requires Ontology,miRNA transport	chromosome, telomeric region,nucleus,nucleoplasm,cytoplasm,Cajal body,membrane,nuclear matrix,extracellular exosome,spliceosomal complex,catalytic step 2 spliceosome,ribonucleoprotein complex	RNA binding,mRNA 3'-UTR binding,protein binding,miRNA binding,single-stranded telomeric DNA binding,pre-mRNA intronic binding,G-rich strand telomeric DNA binding,N6-methyladenosine-containing RNA binding	FALSE	FALSE	FALSE	FALSE	FALSE	FALSE	FALSE	FALSE	FALSE	FALSE	FALSE	0	FALSE	FALSE	FALSE	FALSE	FALSE	FALSE	FALSE	FALSE	FALSE	FALSE	FALSE	0
ESYT1	Extended synaptotagmin-1	ESYT1_HUMAN	Q9BSJ8	lipid transport,Requires Ontology	endoplasmic reticulum,endoplasmic reticulum membrane,membrane,integral component of endoplasmic reticulum membrane,intrinsic component of endoplasmic reticulum membrane,extrinsic component of cytoplasmic side of plasma membrane	protein binding,identical protein binding,calcium ion binding,calcium-dependent phospholipid binding,phosphatidylcholine binding,phosphatidylinositol binding,phosphatidylethanolamine binding	FALSE	FALSE	FALSE	FALSE	FALSE	FALSE	FALSE	FALSE	FALSE	FALSE	FALSE	0	FALSE	FALSE	FALSE	FALSE	FALSE	FALSE	FALSE	FALSE	FALSE	FALSE	FALSE	0
TUBB4B	Tubulin beta-4B chain	TBB4B_HUMAN	P68371	natural killer cell mediated cytotoxicity,mitotic cell cycle,microtubule cytoskeleton organization	extracellular region,nucleus,cytosol,cytoskeleton,microtubule,azurophil granule lumen,extracellular exosome,extracellular vesicle,cytoplasm	double-stranded RNA binding,GTPase activity,protein binding,MHC class I protein binding,unfolded protein binding,structural constituent of cytoskeleton,GTP binding	FALSE	FALSE	FALSE	FALSE	FALSE	FALSE	FALSE	FALSE	FALSE	FALSE	FALSE	0	FALSE	FALSE	FALSE	FALSE	FALSE	FALSE	FALSE	FALSE	FALSE	FALSE	FALSE	0
TUBB2A	Tubulin beta-2A chain	TBB2A_HUMAN	Q13885	mitotic cell cycle,microtubule cytoskeleton organization,neuron migration	nucleus,microtubule,extracellular exosome,extracellular vesicle,cytoplasm	GTPase activity,protein binding,GTP binding,structural constituent of cytoskeleton	FALSE	FALSE	FALSE	FALSE	FALSE	FALSE	FALSE	FALSE	FALSE	FALSE	FALSE	0	FALSE	FALSE	FALSE	FALSE	FALSE	FALSE	FALSE	FALSE	FALSE	FALSE	FALSE	0
TUBB	Tubulin beta chain	TBB5_HUMAN	P07437	odontoblast differentiation,microtubule-based process,cytoskeleton-dependent intracellular transport,natural killer cell mediated cytotoxicity,regulation of synapse organization,spindle assembly,cell division,microtubule cytoskeleton organization,mitotic cell cycle	extracellular region,nucleus,nuclear envelope lumen,cytoplasm,cytosol,cytoskeleton,microtubule,azurophil granule lumen,cytoplasmic ribonucleoprotein granule,cell body,membrane raft,extracellular exosome,macromolecular complex	GTPase activity,structural molecule activity,protein binding,protein domain specific binding,ubiquitin protein ligase binding,GTPase activating protein binding,MHC class I protein binding,macromolecular complex binding,GTP binding,structural constituent of cytoskeleton	FALSE	FALSE	FALSE	FALSE	TRUE	FALSE	FALSE	FALSE	FALSE	FALSE	FALSE	1	FALSE	FALSE	FALSE	FALSE	FALSE	FALSE	FALSE	FALSE	FALSE	FALSE	FALSE	0
RPS16	40S ribosomal protein S16	RS16_HUMAN	P62249	cytoplasmic translation,rRNA processing,translation,ribosomal small subunit biogenesis,cellular response to leukemia inhibitory factor,maturation of SSU-rRNA from tricistronic rRNA transcript (SSU-rRNA, 5.8S rRNA, LSU-rRNA)	nucleoplasm,cytosol,focal adhesion,membrane,cytosolic ribosome,extracellular exosome,small ribosomal subunit,cytosolic small ribosomal subunit	RNA binding,structural constituent of ribosome,protein binding	FALSE	FALSE	FALSE	FALSE	FALSE	FALSE	FALSE	FALSE	FALSE	FALSE	FALSE	0	FALSE	FALSE	FALSE	FALSE	FALSE	FALSE	FALSE	FALSE	FALSE	FALSE	FALSE	0
C1QBP	Complement component 1 Q subcomponent-binding protein, mitochondrial""	C1QBP_HUMAN	Q07021	negative regulation of transcription from RNA polymerase II promoter,mRNA processing,apoptotic process,immune response,complement activation, classical pathway,RNA splicing,phosphatidylinositol 3-kinase signaling,regulation of complement activation,negative regulation of interferon-gamma production,negative regulation of interleukin-12 production,negative regulation of MDA-5 signaling pathway,neg…	extracellular space,nucleus,nucleolus,cytoplasm,mitochondrion,mitochondrial matrix,cytosol,plasma membrane,cell surface,membrane,presynaptic active zone,glutamatergic synapse,GABA-ergic synapse	complement component C1q binding,transcription corepressor activity,mRNA binding,protein kinase C binding,protein binding,hyaluronic acid binding,transcription factor binding,kininogen binding,adrenergic receptor binding,mitochondrial ribosome binding	FALSE	FALSE	FALSE	FALSE	FALSE	FALSE	FALSE	FALSE	FALSE	FALSE	FALSE	0	FALSE	FALSE	FALSE	FALSE	FALSE	FALSE	FALSE	FALSE	FALSE	FALSE	FALSE	0
H1FX	Histone H1x	H1X_HUMAN	Q92522	nucleosome assembly,chromosome condensation,negative regulation of DNA recombination,nucleosome positioning	nucleoplasm,nucleolus,nucleosome,nucleus	RNA binding,cadherin binding,double-stranded DNA binding,nucleosomal DNA binding	FALSE	FALSE	TRUE	FALSE	FALSE	FALSE	FALSE	FALSE	FALSE	FALSE	FALSE	1	FALSE	FALSE	FALSE	FALSE	FALSE	FALSE	FALSE	FALSE	FALSE	FALSE	FALSE	0
CCAR2	Cell cycle and apoptosis regulator protein 2	CCAR2_HUMAN	Q8N163	mRNA processing,cellular response to DNA damage stimulus,cell cycle,RNA splicing,response to UV,Wnt signaling pathway,negative regulation of cell growth,regulation of protein stability,negative regulation of proteasomal ubiquitin-dependent protein catabolic process,regulation of DNA-templated transcription, elongation,regulation of circadian rhythm,positive regulation of apoptotic process,negativ…	chromatin,nucleus,nucleoplasm,cytoplasm,mitochondrial matrix,spindle,DBIRD complex	RNA polymerase II core binding,RNA binding,enzyme inhibitor activity,protein binding,enzyme binding,ligand-dependent nuclear receptor transcription coactivator activity	FALSE	FALSE	FALSE	FALSE	FALSE	FALSE	FALSE	FALSE	FALSE	FALSE	FALSE	0	FALSE	FALSE	FALSE	FALSE	FALSE	FALSE	FALSE	FALSE	FALSE	FALSE	FALSE	0
DHX15	Pre-mRNA-splicing factor ATP-dependent RNA helicase DHX15	DHX15_HUMAN	O43143	mRNA processing,RNA splicing,response to toxic substance,response to alkaloid	nucleus,nucleoplasm,nucleolus,nuclear speck,U12-type spliceosomal complex,spliceosomal complex,intracellular	RNA binding,RNA helicase activity,double-stranded RNA binding,protein binding,ATP binding,ATPase activity	FALSE	FALSE	FALSE	FALSE	FALSE	FALSE	FALSE	FALSE	FALSE	FALSE	FALSE	0	FALSE	FALSE	FALSE	FALSE	FALSE	FALSE	FALSE	FALSE	FALSE	FALSE	FALSE	0
PCM1	Pericentriolar material 1 protein	PCM1_HUMAN	Q15154	neuron migration,centrosome cycle,interkinetic nuclear migration,cytoplasmic microtubule organization,microtubule anchoring,social behavior,intraciliary transport involved in cilium morphogenesis,negative regulation of neurogenesis,cilium morphogenesis,protein localization to centrosome,positive regulation of intracellular protein transport,neuronal stem cell population maintenance,Requires Ontol…	Requires Ontology,centrosome,pericentriolar material,cytoplasm,cytosol,membrane,nuclear membrane,centriolar satellite,ciliary transition zone,apical part of cell,macromolecular complex,ciliary basal body,centriole	protein binding,identical protein binding	FALSE	FALSE	FALSE	FALSE	FALSE	FALSE	FALSE	FALSE	FALSE	FALSE	FALSE	0	FALSE	FALSE	FALSE	FALSE	FALSE	FALSE	FALSE	FALSE	FALSE	FALSE	FALSE	0
PRRC2A	Protein PRRC2A	PRC2A_HUMAN	P48634	cell differentiation	nucleoplasm,cytosol,plasma membrane,membrane,extracellular exosome	RNA binding,protein binding	FALSE	FALSE	FALSE	FALSE	FALSE	FALSE	FALSE	FALSE	FALSE	FALSE	FALSE	0	FALSE	FALSE	FALSE	FALSE	FALSE	FALSE	FALSE	FALSE	FALSE	FALSE	FALSE	0
SNX9	Sorting nexin-9	SNX9_HUMAN	Q9Y5X1	mitotic cytokinesis,intracellular protein transport,endocytosis,receptor-mediated endocytosis,endosomal transport,positive regulation of actin filament polymerization,cleavage furrow formation,positive regulation of GTPase activity,positive regulation of protein kinase activity,positive regulation of membrane protein ectodomain proteolysis,lipid tube assembly,macromolecular complex assembly,membr…	clathrin-coated vesicle,cuticular plate,ruffle,cytoplasm,trans-Golgi network,cytosol,plasma membrane,cytoplasmic vesicle membrane,extrinsic component of cytoplasmic side of plasma membrane,cytoplasmic vesicle,extracellular exosome	protein binding,1-phosphatidylinositol binding,ubiquitin protein ligase binding,phosphatidylinositol binding,identical protein binding,protein homodimerization activity,cadherin binding,Arp2/3 complex binding	FALSE	FALSE	FALSE	FALSE	FALSE	FALSE	FALSE	FALSE	FALSE	FALSE	FALSE	0	FALSE	FALSE	FALSE	FALSE	FALSE	FALSE	FALSE	FALSE	FALSE	FALSE	FALSE	0
CEP170	Centrosomal protein of 170 kDa	CE170_HUMAN	Q5SW79		centrosome,centriole,cytosol,microtubule,mitotic spindle,Requires Ontology	protein binding	FALSE	FALSE	FALSE	FALSE	FALSE	FALSE	FALSE	FALSE	FALSE	FALSE	FALSE	0	FALSE	FALSE	FALSE	FALSE	FALSE	FALSE	FALSE	FALSE	FALSE	FALSE	FALSE	0
MRPL51	39S ribosomal protein L51, mitochondrial""	RM51_HUMAN	Q4U2R6	translation,mitochondrial translation	mitochondrion,mitochondrial inner membrane,mitochondrial ribosome,mitochondrial large ribosomal subunit	structural constituent of ribosome,protein binding	FALSE	FALSE	FALSE	FALSE	FALSE	FALSE	FALSE	FALSE	FALSE	FALSE	FALSE	0	FALSE	FALSE	FALSE	FALSE	FALSE	FALSE	FALSE	FALSE	FALSE	FALSE	FALSE	0
HIST2H2BE	Histone H2B type 2-E	H2B2E_HUMAN	Q16778	innate immune response in mucosa,nucleosome assembly,antibacterial humoral response,defense response to Gram-positive bacterium,Requires Ontology	extracellular space,nucleus,nucleoplasm,cytosol,extracellular exosome,nucleosome	DNA binding,protein binding,protein heterodimerization activity	FALSE	FALSE	FALSE	FALSE	FALSE	FALSE	FALSE	FALSE	FALSE	FALSE	FALSE	0	FALSE	FALSE	FALSE	FALSE	FALSE	FALSE	FALSE	FALSE	FALSE	FALSE	FALSE	0
GNAI2	Guanine nucleotide-binding protein G(i) subunit alpha-2	GNAI2_HUMAN	P04899	cell cycle,signal transduction,G-protein coupled receptor signaling pathway,adenylate cyclase-activating G-protein coupled receptor signaling pathway,negative regulation of adenylate cyclase activity,G-protein coupled acetylcholine receptor signaling pathway,response to nutrient,cell proliferation,positive regulation of cell proliferation,positive regulation of cell migration,positive regulation …	nucleoplasm,cytoplasm,centrosome,cytosol,plasma membrane,membrane,dendrite,midbody,cell body,membrane raft,synapse,extracellular exosome,extracellular vesicle,heterotrimeric G-protein complex	protein binding,GTP binding,metal ion binding,G-protein coupled receptor binding,GTPase activity,G-protein beta/gamma-subunit complex binding	FALSE	FALSE	FALSE	FALSE	FALSE	FALSE	FALSE	FALSE	FALSE	FALSE	TRUE	1	FALSE	FALSE	FALSE	FALSE	FALSE	FALSE	FALSE	FALSE	FALSE	FALSE	FALSE	0
JPT2	Jupiter microtubule associated homolog 2	JUPI2_HUMAN	Q9H910		cytosol,plasma membrane,nucleus		FALSE	FALSE	FALSE	FALSE	FALSE	FALSE	FALSE	FALSE	FALSE	FALSE	FALSE	0	FALSE	FALSE	FALSE	FALSE	FALSE	FALSE	FALSE	FALSE	FALSE	FALSE	FALSE	0
LUC7L2	Putative RNA-binding protein Luc7-like 2	LC7L2_HUMAN	Q9Y383	mRNA splice site selection	nuclear speck,U1 snRNP,U2-type prespliceosome	RNA binding,protein binding,enzyme binding,mRNA binding	FALSE	FALSE	FALSE	FALSE	FALSE	FALSE	FALSE	FALSE	FALSE	FALSE	FALSE	0	FALSE	FALSE	FALSE	FALSE	FALSE	FALSE	FALSE	FALSE	FALSE	FALSE	FALSE	0
TNRC6B	Trinucleotide repeat-containing gene 6B protein	TNR6B_HUMAN	Q9UPQ9	gene silencing by RNA,miRNA mediated inhibition of translation,positive regulation of nuclear-transcribed mRNA poly(A) tail shortening,positive regulation of nuclear-transcribed mRNA catabolic process, deadenylation-dependent decay,Requires Ontology,gene silencing by miRNA	cytosol,cytoplasmic mRNA processing body,nucleoplasm	RNA binding,protein binding	FALSE	FALSE	FALSE	FALSE	FALSE	FALSE	FALSE	FALSE	FALSE	FALSE	FALSE	0	FALSE	FALSE	FALSE	FALSE	FALSE	FALSE	FALSE	FALSE	FALSE	FALSE	FALSE	0
U2AF2	Splicing factor U2AF 65 kDa subunit	U2AF2_HUMAN	P26368	mRNA splicing, via spliceosome,mRNA processing,negative regulation of protein ubiquitination,positive regulation of RNA splicing,negative regulation of mRNA splicing, via spliceosome	nucleus,nucleoplasm,spliceosomal complex,nuclear speck,U2AF,U2-type prespliceosome,commitment complex	RNA binding,protein binding,enzyme binding,pre-mRNA 3'-splice site binding,C2H2 zinc finger domain binding,poly-pyrimidine tract binding	FALSE	FALSE	FALSE	FALSE	FALSE	FALSE	FALSE	FALSE	FALSE	FALSE	FALSE	0	FALSE	FALSE	FALSE	FALSE	TRUE	FALSE	FALSE	FALSE	FALSE	FALSE	FALSE	1
KLC3	Kinesin light chain 3	KLC3_HUMAN	Q6P597	spermatogenesis,spermatid development,axo-dendritic transport,Requires Ontology,microtubule-based movement	mitochondrion,microtubule,motile cilium,ciliary rootlet,neuron projection,kinesin complex,membrane-bounded organelle,cytoplasm	protein binding,microtubule binding,kinesin binding	FALSE	FALSE	FALSE	FALSE	FALSE	FALSE	FALSE	FALSE	FALSE	FALSE	FALSE	0	FALSE	FALSE	FALSE	FALSE	FALSE	FALSE	FALSE	FALSE	FALSE	FALSE	FALSE	0
ITPR3	Inositol 1,4,5-trisphosphate receptor type 3""	ITPR3_HUMAN	Q14573	G-protein coupled receptor signaling pathway,positive regulation of cytosolic calcium ion concentration,memory,inositol phosphate-mediated signaling,sensory perception of taste,sensory perception of bitter taste,sensory perception of sweet taste,sensory perception of umami taste,response to calcium ion,long-term synaptic potentiation,calcium ion transport into cytosol,release of sequestered calci…	nuclear outer membrane,nucleoplasm,nucleolus,cytoplasm,endoplasmic reticulum,endoplasmic reticulum membrane,plasma membrane,integral component of plasma membrane,brush border,membrane,platelet dense tubular network membrane,neuronal cell body,myelin sheath,apical part of cell,receptor complex,sarcoplasmic reticulum,secretory granule membrane,cytoplasmic vesicle membrane	inositol hexakisphosphate binding,inositol 1,4,5-trisphosphate-sensitive calcium-release channel activity,protein binding,calcium-release channel activity,inositol 1,3,4,5 tetrakisphosphate binding,inositol 1,4,5 trisphosphate binding,calcium ion binding,phosphatidylinositol binding	FALSE	FALSE	FALSE	FALSE	FALSE	FALSE	FALSE	FALSE	FALSE	FALSE	FALSE	0	FALSE	FALSE	FALSE	FALSE	FALSE	FALSE	FALSE	FALSE	FALSE	FALSE	FALSE	0
GOLGA3	Golgin subfamily A member 3	GOGA3_HUMAN	Q08378	spermatogenesis	Golgi membrane,nucleoplasm,nucleolus,Golgi apparatus,cytosol,membrane,Golgi cisterna membrane,extrinsic component of Golgi membrane	protein binding,cadherin binding	FALSE	FALSE	FALSE	FALSE	FALSE	FALSE	FALSE	FALSE	FALSE	FALSE	FALSE	0	FALSE	FALSE	FALSE	FALSE	FALSE	FALSE	FALSE	FALSE	FALSE	FALSE	FALSE	0
CCT3	T-complex protein 1 subunit gamma	TCPG_HUMAN	P49368	protein folding,binding of sperm to zona pellucida,positive regulation of telomere maintenance via telomerase,pore complex assembly,protein stabilization,chaperone-mediated protein folding,toxin transport,positive regulation of establishment of protein localization to telomere,positive regulation of protein localization to Cajal body,positive regulation of telomerase RNA localization to Cajal body	cytosol,chaperonin-containing T-complex,cytoskeleton,microtubule,cell body,extracellular exosome,zona pellucida receptor complex	RNA binding,protein binding,ATP binding,ATPase activity,protein binding involved in protein folding,unfolded protein binding	FALSE	FALSE	FALSE	FALSE	FALSE	FALSE	FALSE	FALSE	FALSE	FALSE	FALSE	0	FALSE	FALSE	FALSE	FALSE	FALSE	FALSE	FALSE	FALSE	FALSE	FALSE	FALSE	0
RPL26L1	60S ribosomal protein L26-like 1	RL26L_HUMAN	Q9UNX3	cytoplasmic translation,ribosomal large subunit biogenesis	extracellular exosome,cytosolic large ribosomal subunit	protein binding,structural constituent of ribosome,RNA binding	FALSE	FALSE	FALSE	FALSE	FALSE	FALSE	FALSE	FALSE	FALSE	FALSE	FALSE	0	FALSE	FALSE	FALSE	FALSE	FALSE	FALSE	FALSE	FALSE	FALSE	FALSE	FALSE	0
PRMT1	Protein arginine N-methyltransferase 1	H7C2I1_HUMAN	H7C2I1				FALSE	FALSE	FALSE	FALSE	FALSE	FALSE	FALSE	FALSE	FALSE	FALSE	FALSE	0	FALSE	FALSE	FALSE	FALSE	FALSE	FALSE	FALSE	FALSE	FALSE	FALSE	FALSE	0
SND1	Staphylococcal nuclease domain-containing protein 1	SND1_HUMAN	Q7KZF4	osteoblast differentiation,regulation of transcription, DNA-templated,regulation of cell cycle process,miRNA catabolic process,gene silencing by RNA,RNA phosphodiester bond hydrolysis, endonucleolytic,mRNA catabolic process	cytosol,membrane,melanosome,extracellular exosome,dense body,RISC complex,nucleus	transcription cofactor activity,RNA binding,endonuclease activity,endoribonuclease activity,protein binding,cadherin binding,RISC complex binding,nuclease activity	FALSE	FALSE	FALSE	FALSE	FALSE	FALSE	FALSE	FALSE	FALSE	FALSE	FALSE	0	FALSE	FALSE	FALSE	FALSE	FALSE	FALSE	FALSE	FALSE	FALSE	FALSE	FALSE	0
ATXN2	Ataxin-2	ATX2_HUMAN;V9GY86_HUMAN	Q99700;V9GY86	negative regulation of receptor internalization,regulation of translation,RNA metabolic process,cytoplasmic mRNA processing body assembly,stress granule assembly,RNA transport	cytoplasm,Golgi apparatus,trans-Golgi network,cytosol,cytoplasmic stress granule,membrane,perinuclear region of cytoplasm,polysome,ribonucleoprotein complex	RNA binding,epidermal growth factor receptor binding,protein binding,protein C-terminus binding	FALSE	FALSE	FALSE	FALSE	FALSE	FALSE	FALSE	FALSE	FALSE	FALSE	FALSE	0	FALSE	FALSE	FALSE	FALSE	FALSE	FALSE	FALSE	FALSE	FALSE	FALSE	FALSE	0
TAGLN2	Transgelin-2	TAGL2_HUMAN	P37802	epithelial cell differentiation	extracellular region,cytosol,vesicle,extracellular exosome,cytoskeleton	protein binding,cadherin binding	FALSE	FALSE	FALSE	FALSE	FALSE	FALSE	FALSE	FALSE	FALSE	FALSE	FALSE	0	FALSE	FALSE	FALSE	FALSE	FALSE	FALSE	FALSE	FALSE	FALSE	FALSE	FALSE	0
CD2AP	CD2-associated protein	CD2AP_HUMAN	Q9Y5K6	substrate-dependent cell migration, cell extension,actin filament organization,cell cycle,signal transduction,vesicle organization,negative regulation of transforming growth factor beta1 production,proteasome-mediated ubiquitin-dependent protein catabolic process,regulation of receptor-mediated endocytosis,positive regulation of protein secretion,negative regulation of small GTPase mediated signa…	fibrillar center,ruffle,cytosol,plasma membrane,cell-cell junction,actin cytoskeleton,endocytic vesicle,centriolar satellite,perinuclear region of cytoplasm,extracellular exosome,axon,dendrite,filamentous actin,vesicle,cytoplasm,cell leading edge	vascular endothelial growth factor receptor binding,structural constituent of cytoskeleton,protein binding,beta-catenin binding,protein C-terminus binding,SH3 domain binding,identical protein binding,macromolecular complex binding,cadherin binding	FALSE	FALSE	FALSE	FALSE	FALSE	FALSE	FALSE	FALSE	FALSE	FALSE	FALSE	0	FALSE	FALSE	FALSE	FALSE	FALSE	FALSE	FALSE	FALSE	FALSE	FALSE	FALSE	0
RALB	Ras-related protein Ral-B	RALB_HUMAN	P11234	regulation of exocyst assembly,positive regulation of protein phosphorylation,apoptotic process,cell cycle,signal transduction,cellular response to starvation,negative regulation of protein binding,positive regulation of protein binding,cell division,regulation of exocyst localization,cellular response to exogenous dsRNA,positive regulation of protein serine/threonine kinase activity,positive reg…	plasma membrane,midbody,extracellular exosome	GTPase activity,obsolete small monomeric GTPase activity,protein binding,GTP binding,GDP binding,ubiquitin protein ligase binding,ATPase binding	FALSE	FALSE	FALSE	FALSE	FALSE	FALSE	FALSE	FALSE	FALSE	FALSE	FALSE	0	FALSE	FALSE	FALSE	FALSE	FALSE	FALSE	FALSE	FALSE	FALSE	FALSE	FALSE	0
PRKAR2A	cAMP-dependent protein kinase type II-alpha regulatory subunit	KAP2_HUMAN	P13861	intracellular signal transduction,negative regulation of cAMP-dependent protein kinase activity	axoneme,cytoplasm,centrosome,cytosol,plasma membrane,focal adhesion,membrane,plasma membrane raft,extracellular exosome,ciliary base,cAMP-dependent protein kinase complex,nucleotide-activated protein kinase complex,macromolecular complex	cAMP-dependent protein kinase inhibitor activity,protein binding,cAMP-dependent protein kinase regulator activity,protein domain specific binding,ubiquitin protein ligase binding,protein kinase A catalytic subunit binding,cAMP binding	FALSE	FALSE	FALSE	FALSE	FALSE	FALSE	FALSE	FALSE	FALSE	FALSE	FALSE	0	FALSE	FALSE	FALSE	FALSE	FALSE	FALSE	FALSE	FALSE	FALSE	FALSE	FALSE	0
RDX	Radixin	RADI_HUMAN	P35241	regulation of cell shape,regulation of cell size,positive regulation of gene expression,protein kinase A signaling,positive regulation of cell migration,regulation of actin filament bundle assembly,regulation of Rap protein signal transduction,negative regulation of homotypic cell-cell adhesion,negative regulation of GTPase activity,cellular response to platelet-derived growth factor stimulus,reg…	plasma membrane,focal adhesion,extracellular space,microvillus,apical plasma membrane,lamellipodium,filopodium,T-tubule,midbody,cortical actin cytoskeleton,cleavage furrow,cell tip,extracellular exosome,cell periphery,adherens junction,apical part of cell	RNA binding,actin binding,protein binding,cadherin binding,protein kinase A binding,ATPase binding,cell adhesion molecule binding	FALSE	FALSE	FALSE	FALSE	FALSE	FALSE	FALSE	FALSE	FALSE	FALSE	FALSE	0	FALSE	FALSE	FALSE	FALSE	FALSE	FALSE	FALSE	FALSE	FALSE	FALSE	FALSE	0
YTHDF1	YTH domain-containing family protein 1	YTHD1_HUMAN	Q9BYJ9	positive regulation of translational initiation,immune system process,regulation of antigen processing and presentation,learning,memory,stress granule assembly,regulation of mRNA stability,positive regulation of translation,mRNA destabilization,organelle assembly,regulation of long-term synaptic potentiation,regulation of axon guidance	cytoplasmic mRNA processing body,cytoplasm,cytoplasmic stress granule	RNA binding,protein binding,ribosome binding,N6-methyladenosine-containing RNA binding,mRNA binding	FALSE	FALSE	FALSE	FALSE	FALSE	FALSE	FALSE	FALSE	FALSE	FALSE	FALSE	0	FALSE	FALSE	FALSE	FALSE	FALSE	FALSE	FALSE	FALSE	FALSE	FALSE	FALSE	0
RPL18	60S ribosomal protein L18 (Fragment);60S ribosomal protein L18	J3QQ67_HUMAN;RL18_HUMAN	J3QQ67;Q07020	cytoplasmic translation,translation	nucleus,nucleolus,endoplasmic reticulum,rough endoplasmic reticulum,cytosol,focal adhesion,membrane,cytosolic large ribosomal subunit,cytosolic ribosome,polysomal ribosome	structural constituent of ribosome,protein binding,RNA binding	FALSE	TRUE	FALSE	FALSE	FALSE	FALSE	FALSE	FALSE	FALSE	FALSE	FALSE	1	FALSE	FALSE	FALSE	FALSE	FALSE	FALSE	FALSE	FALSE	FALSE	FALSE	FALSE	0
DDX5	Probable ATP-dependent RNA helicase DDX5	DDX5_HUMAN	P17844	regulation of pri-miRNA transcription from RNA polymerase II promoter,negative regulation of transcription from RNA polymerase II promoter,alternative mRNA splicing, via spliceosome,regulation of alternative mRNA splicing, via spliceosome,mRNA splicing, via spliceosome,nuclear-transcribed mRNA catabolic process,epithelial to mesenchymal transition,regulation of transcription from RNA polymerase I…	nucleus,nucleoplasm,nucleolus,cytosol,membrane,extracellular exosome,catalytic step 2 spliceosome,ribonucleoprotein complex	RNA binding,RNA helicase activity,mRNA 3'-UTR binding,protein binding,ATP binding,ATPase activity,MH2 domain binding,pre-mRNA binding,ribonucleoprotein complex binding,SMAD binding,androgen receptor binding,R-SMAD binding,primary miRNA binding,promoter-specific chromatin binding	FALSE	FALSE	FALSE	FALSE	FALSE	FALSE	FALSE	FALSE	FALSE	FALSE	FALSE	0	FALSE	FALSE	FALSE	FALSE	FALSE	FALSE	FALSE	FALSE	FALSE	FALSE	FALSE	0
PPP6C	Serine/threonine-protein phosphatase 6 catalytic subunit	PPP6_HUMAN	O00743	protein dephosphorylation,G1/S transition of mitotic cell cycle,innate immune response,COPII vesicle coating,peptidyl-serine dephosphorylation	nucleoplasm,mitochondrion,cytosol,cytoplasm	protein serine/threonine phosphatase activity,protein binding,metal ion binding	FALSE	FALSE	FALSE	FALSE	FALSE	FALSE	FALSE	FALSE	FALSE	FALSE	FALSE	0	FALSE	FALSE	FALSE	FALSE	FALSE	FALSE	FALSE	FALSE	FALSE	TRUE	FALSE	1
RAE1	mRNA export factor	RAE1L_HUMAN	P78406	mRNA export from nucleus,cell cycle,cell division,regulation of mitotic spindle organization,cellular response to organic cyclic compound,transcription-dependent tethering of RNA polymerase II gene DNA at nuclear periphery,RNA export from nucleus	fibrillar center,nucleus,nuclear envelope,nucleoplasm,cytoplasm,mitotic spindle pole,nuclear pore	RNA binding,protein binding,microtubule binding,ubiquitin binding	FALSE	FALSE	FALSE	FALSE	FALSE	FALSE	FALSE	FALSE	FALSE	FALSE	FALSE	0	FALSE	FALSE	FALSE	FALSE	FALSE	FALSE	FALSE	FALSE	FALSE	FALSE	FALSE	0
C11orf98	Chromosome 11 open reading frame 48, isoform CRA_c""	A0A0B4J220_HUMAN	A0A0B4J220				FALSE	FALSE	FALSE	FALSE	FALSE	FALSE	FALSE	FALSE	FALSE	FALSE	FALSE	0	FALSE	FALSE	FALSE	FALSE	FALSE	FALSE	FALSE	FALSE	FALSE	FALSE	FALSE	0
DDX21	Nucleolar RNA helicase 2	DDX21_HUMAN	Q9NR30	osteoblast differentiation,positive regulation of myeloid dendritic cell cytokine production,rRNA processing,transcription from RNA polymerase II promoter,positive regulation of I-kappaB kinase/NF-kappaB signaling,response to exogenous dsRNA,innate immune response,positive regulation of transcription from RNA polymerase III promoter,defense response to virus,Requires Ontology	nucleoplasm,chromosome,nucleolus,mitochondrion,cytosol,membrane,Requires Ontology	RNA binding,RNA helicase activity,double-stranded RNA binding,protein binding,ATP binding,ATPase activity,rRNA binding,snoRNA binding,miRNA binding,identical protein binding,7SK snRNA binding	FALSE	FALSE	FALSE	FALSE	FALSE	FALSE	FALSE	FALSE	FALSE	FALSE	FALSE	0	FALSE	FALSE	FALSE	FALSE	FALSE	FALSE	FALSE	FALSE	FALSE	FALSE	FALSE	0
KRT16	Keratin, type I cytoskeletal 16""	K1C16_HUMAN	P08779	morphogenesis of an epithelium,inflammatory response,cytoskeleton organization,aging,keratinocyte differentiation,negative regulation of cell migration,keratinization,hair cycle,innate immune response,intermediate filament cytoskeleton organization,keratinocyte migration,establishment of skin barrier,epithelial cell differentiation,intermediate filament organization	nucleus,cytosol,cytoskeleton,intermediate filament,extracellular exosome	structural constituent of cytoskeleton,protein binding	FALSE	FALSE	FALSE	FALSE	FALSE	FALSE	FALSE	FALSE	FALSE	FALSE	FALSE	0	FALSE	FALSE	FALSE	FALSE	FALSE	FALSE	FALSE	FALSE	FALSE	FALSE	FALSE	0
KRT14	Keratin, type I cytoskeletal 14""	K1C14_HUMAN	P02533	aging,epidermis development,epithelial cell differentiation,hair cycle,intermediate filament bundle assembly,intermediate filament organization	nucleus,cytoplasm,cytosol,intermediate filament,keratin filament,basal part of cell,extracellular exosome,cell periphery,cytoskeleton	structural constituent of cytoskeleton,protein binding,keratin filament binding	FALSE	FALSE	FALSE	FALSE	FALSE	FALSE	FALSE	FALSE	FALSE	FALSE	FALSE	0	FALSE	FALSE	FALSE	FALSE	FALSE	FALSE	FALSE	FALSE	FALSE	FALSE	FALSE	0
RPL29	60S ribosomal protein L29	RL29_HUMAN	P47914	cytoplasmic translation,translation,embryo implantation	cytosol,membrane,cytosolic large ribosomal subunit,cytosolic ribosome	RNA binding,structural constituent of ribosome,heparin binding,cadherin binding	FALSE	FALSE	FALSE	FALSE	FALSE	FALSE	FALSE	FALSE	FALSE	FALSE	FALSE	0	FALSE	FALSE	FALSE	FALSE	FALSE	FALSE	FALSE	FALSE	FALSE	FALSE	FALSE	0
EIF3B	Eukaryotic translation initiation factor 3 subunit B	EIF3B_HUMAN	P55884	translational initiation,regulation of translational initiation,IRES-dependent viral translational initiation,viral translational termination-reinitiation	cytosol,eukaryotic translation initiation factor 3 complex,synapse,extracellular exosome,eukaryotic 43S preinitiation complex,eukaryotic 48S preinitiation complex,eukaryotic translation initiation factor 3 complex, eIF3m	translation initiation factor activity,RNA binding,protein binding,translation initiation factor binding,binding, bridging	FALSE	FALSE	FALSE	FALSE	FALSE	FALSE	FALSE	FALSE	FALSE	FALSE	FALSE	0	FALSE	FALSE	FALSE	FALSE	FALSE	FALSE	FALSE	FALSE	FALSE	FALSE	FALSE	0
CDKN2AIP	CDKN2A-interacting protein	CARF_HUMAN	Q9NXV6	cellular response to DNA damage stimulus,positive regulation of signal transduction,positive regulation of cell growth,negative regulation of cell growth,regulation of protein stability	granular component,nucleoplasm,nucleolus	p53 binding,RNA binding,protein binding	FALSE	FALSE	FALSE	FALSE	FALSE	FALSE	FALSE	FALSE	FALSE	FALSE	FALSE	0	FALSE	FALSE	FALSE	FALSE	FALSE	FALSE	FALSE	FALSE	FALSE	FALSE	FALSE	0
HSPA9	Stress-70 protein, mitochondrial""	GRP75_HUMAN	P38646	protein export from nucleus,inner mitochondrial membrane organization,iron-sulfur cluster assembly,erythrocyte differentiation,negative regulation of apoptotic process,regulation of erythrocyte differentiation,negative regulation of erythrocyte differentiation,negative regulation of hematopoietic stem cell differentiation,negative regulation of hemopoiesis,protein refolding,cellular response to u…	nucleolus,mitochondrion,mitochondrial matrix,focal adhesion,mitochondrial nucleoid,extracellular exosome,mitochondrial sorting and assembly machinery complex,Requires Ontology,cytoplasm	RNA binding,protein binding,ubiquitin protein ligase binding,unfolded protein binding,misfolded protein binding,ATPase activity,ATP binding,heat shock protein binding,protein binding involved in protein folding	FALSE	FALSE	FALSE	FALSE	FALSE	FALSE	FALSE	FALSE	FALSE	FALSE	FALSE	0	FALSE	FALSE	FALSE	FALSE	FALSE	FALSE	FALSE	FALSE	FALSE	FALSE	FALSE	0
BASP1	Brain acid soluble protein 1	BASP1_HUMAN	P80723	thorax and anterior abdomen determination,gonad development,substantia nigra development,negative regulation of transcription, DNA-templated,mesenchymal to epithelial transition,positive regulation of heart growth,diaphragm development,metanephric mesenchyme development,glomerular visceral epithelial cell differentiation,positive regulation of metanephric ureteric bud development	chromatin,nucleus,cytoplasm,cytoskeleton,plasma membrane,nuclear matrix,PML body,nuclear speck,cell junction,growth cone,vesicle,extracellular exosome	transcription regulatory region sequence-specific DNA binding,transcription corepressor activity,protein binding,protein domain specific binding	FALSE	FALSE	FALSE	FALSE	FALSE	FALSE	FALSE	FALSE	FALSE	TRUE	FALSE	1	FALSE	FALSE	FALSE	FALSE	FALSE	FALSE	FALSE	FALSE	FALSE	FALSE	FALSE	0
DBT	Lipoamide acyltransferase component of branched-chain alpha-keto acid dehydrogenase complex, mitochondrial""	ODB2_HUMAN	P11182	branched-chain amino acid catabolic process	mitochondrion,mitochondrial matrix,cytosol,mitochondrial alpha-ketoglutarate dehydrogenase complex,microtubule cytoskeleton,mitochondrial nucleoid,cytoplasm	ubiquitin protein ligase binding,dihydrolipoyllysine-residue (2-methylpropanoyl)transferase activity,lipoic acid binding,acetyltransferase activity	FALSE	FALSE	FALSE	FALSE	FALSE	FALSE	FALSE	FALSE	FALSE	FALSE	FALSE	0	FALSE	FALSE	FALSE	FALSE	FALSE	FALSE	FALSE	FALSE	FALSE	FALSE	FALSE	0
PIK3C2A	Phosphatidylinositol 4-phosphate 3-kinase C2 domain-containing subunit alpha	P3C2A_HUMAN	O00443	phosphatidylinositol biosynthetic process,exocytosis,endocytosis,epidermal growth factor receptor signaling pathway,insulin receptor signaling pathway,positive regulation of autophagy,vascular smooth muscle contraction,phosphorylation,platelet-derived growth factor receptor signaling pathway,clathrin coat assembly,membrane organization,positive regulation of cell migration involved in sprouting a…	nucleoplasm,cytoplasm,trans-Golgi network,cytosol,plasma membrane,membrane,clathrin-coated vesicle,vesicle,intracellular membrane-bounded organelle,extracellular exosome,phosphatidylinositol 3-kinase complex	ATP binding,1-phosphatidylinositol-3-kinase activity,clathrin binding,phosphatidylinositol 3-kinase activity,1-phosphatidylinositol-4-phosphate 3-kinase activity,phosphatidylinositol binding,phosphatidylinositol-4,5-bisphosphate 3-kinase activity,phosphatidylinositol-3,4-bisphosphate 5-kinase activity,phosphatidylinositol kinase activity	FALSE	FALSE	FALSE	FALSE	FALSE	FALSE	FALSE	FALSE	FALSE	FALSE	FALSE	0	FALSE	FALSE	FALSE	FALSE	FALSE	FALSE	FALSE	FALSE	FALSE	FALSE	FALSE	0
TPM1	Tropomyosin alpha-1 chain	TPM1_HUMAN	P09493	positive regulation of heart rate by epinephrine,regulation of muscle contraction,cytoskeleton organization,regulation of heart contraction,regulation of cell shape,muscle filament sliding,negative regulation of cell migration,ruffle organization,positive regulation of ATPase activity,cellular response to reactive oxygen species,wound healing,sarcomere organization,positive regulation of cell adh…	stress fiber,cytosol,cytoskeleton,actin cytoskeleton,sarcomere,bleb,ruffle membrane,muscle thin filament tropomyosin,actin filament	actin binding,structural constituent of cytoskeleton,protein binding,cytoskeletal protein binding,structural constituent of muscle,identical protein binding,protein homodimerization activity,protein heterodimerization activity,actin filament binding	FALSE	FALSE	FALSE	FALSE	FALSE	FALSE	FALSE	FALSE	TRUE	TRUE	FALSE	2	FALSE	FALSE	FALSE	FALSE	FALSE	FALSE	FALSE	FALSE	TRUE	FALSE	FALSE	1
CC2D1A	Coiled-coil and C2 domain-containing protein 1A	C2D1A_HUMAN	Q6P1N0	positive regulation of I-kappaB kinase/NF-kappaB signaling,negative regulation of snRNA transcription from RNA polymerase II promoter,regulation of transcription from RNA polymerase II promoter	fibrillar center,microtubule organizing center,cytosol,plasma membrane,membrane,extracellular exosome,nucleus	RNA polymerase II core promoter proximal region sequence-specific DNA binding,transcriptional repressor activity, RNA polymerase II transcription regulatory region sequence-specific binding,protein binding,cadherin binding,RNA polymerase II transcription factor activity, sequence-specific DNA binding	FALSE	FALSE	FALSE	FALSE	FALSE	FALSE	FALSE	FALSE	FALSE	FALSE	FALSE	0	FALSE	FALSE	FALSE	FALSE	FALSE	FALSE	FALSE	FALSE	FALSE	FALSE	FALSE	0
HSPB1	Heat shock protein beta-1	HSPB1_HUMAN	P04792	retina homeostasis,regulation of protein phosphorylation,regulation of translational initiation,negative regulation of protein kinase activity,response to unfolded protein,response to virus,regulation of autophagy,positive regulation of interleukin-1 beta production,positive regulation of tumor necrosis factor production,intracellular signal transduction,cellular response to vascular endothelial …	extracellular space,nucleus,cytoplasm,spindle,cytosol,cytoskeleton,plasma membrane,focal adhesion,Z disc,extracellular exosome,axon cytoplasm,proteasome complex	RNA binding,protein kinase C binding,protein binding,protein kinase C inhibitor activity,protein kinase binding,identical protein binding,protein homodimerization activity,ubiquitin binding,protein binding involved in protein folding,RNA polymerase II sequence-specific DNA binding transcription factor binding	FALSE	FALSE	FALSE	FALSE	FALSE	FALSE	FALSE	FALSE	FALSE	FALSE	FALSE	0	FALSE	FALSE	FALSE	FALSE	FALSE	FALSE	FALSE	FALSE	FALSE	FALSE	FALSE	0
PPP1R12A	Protein phosphatase 1 regulatory subunit 12A	MYPT1_HUMAN	O14974	regulation of establishment of endothelial barrier,mitotic cell cycle,protein dephosphorylation,centrosome cycle,signal transduction,regulation of cell adhesion,regulation of myosin-light-chain-phosphatase activity,positive regulation of myosin-light-chain-phosphatase activity,negative regulation of catalytic activity,positive regulation of transcription from RNA polymerase II promoter,regulation…	kinetochore,nucleoplasm,nucleolus,centrosome,cytosol,plasma membrane,focal adhesion,actin cytoskeleton,Z disc,A band,contractile fiber,PTW/PP1 phosphatase complex,cytoplasm	enzyme inhibitor activity,protein binding,phosphatase regulator activity,protein kinase binding,14-3-3 protein binding	FALSE	FALSE	FALSE	FALSE	FALSE	FALSE	FALSE	FALSE	FALSE	FALSE	FALSE	0	FALSE	FALSE	FALSE	FALSE	FALSE	FALSE	FALSE	FALSE	FALSE	FALSE	FALSE	0
TRAP1	Heat shock protein 75 kDa, mitochondrial""	TRAP1_HUMAN	Q12931	translational attenuation,chaperone-mediated protein folding,negative regulation of cellular respiration,negative regulation of reactive oxygen species biosynthetic process,negative regulation of intrinsic apoptotic signaling pathway in response to hydrogen peroxide,protein folding	nucleoplasm,mitochondrion,mitochondrial inner membrane,mitochondrial intermembrane space,mitochondrial matrix,membrane,cell periphery	RNA binding,tumor necrosis factor receptor binding,protein binding,ATP binding,ATPase activity,protein kinase binding,unfolded protein binding	FALSE	FALSE	FALSE	FALSE	FALSE	FALSE	FALSE	FALSE	FALSE	FALSE	FALSE	0	FALSE	FALSE	FALSE	FALSE	FALSE	FALSE	FALSE	FALSE	FALSE	FALSE	TRUE	1
RPL8	60S ribosomal protein L8	RL8_HUMAN	P62917	cytoplasmic translation,translation	postsynaptic density,postsynapse,cytosol,focal adhesion,membrane,cytosolic large ribosomal subunit,cytosolic ribosome,polysomal ribosome	RNA binding,structural constituent of ribosome,protein binding,rRNA binding	FALSE	FALSE	FALSE	TRUE	FALSE	FALSE	FALSE	FALSE	FALSE	FALSE	FALSE	1	FALSE	FALSE	FALSE	FALSE	FALSE	FALSE	FALSE	FALSE	FALSE	FALSE	FALSE	0
MSN	Moesin	MOES_HUMAN	P26038	regulation of cell size,immunological synapse formation,cytoskeleton organization,leukocyte cell-cell adhesion,regulation of cell shape,positive regulation of gene expression,gland morphogenesis,membrane to membrane docking,T cell proliferation,establishment of epithelial cell apical/basal polarity,leukocyte migration,establishment of endothelial barrier,T cell aggregation,cellular response to te…	focal adhesion,uropod,extracellular space,nucleus,cytoplasm,cytosol,cytoskeleton,plasma membrane,microvillus,cell surface,basolateral plasma membrane,apical plasma membrane,filopodium,pseudopodium,microvillus membrane,vesicle,apical part of cell,perinuclear region of cytoplasm,extracellular exosome,cell periphery,blood microparticle,adherens junction	double-stranded RNA binding,receptor binding,structural constituent of cytoskeleton,protein binding,enzyme binding,protein kinase binding,cell adhesion molecule binding,actin binding	FALSE	FALSE	FALSE	FALSE	FALSE	FALSE	FALSE	FALSE	FALSE	FALSE	FALSE	0	FALSE	FALSE	FALSE	FALSE	FALSE	FALSE	FALSE	FALSE	FALSE	FALSE	FALSE	0
PHB2	Prohibitin-2	PHB2_HUMAN	Q99623	regulation of complement activation,positive regulation of MAPK cascade,macromitophagy,positive regulation of immunoglobulin production,protein import into nucleus,mitochondrion organization,sister chromatid cohesion,activation of phospholipase C activity,response to wounding,cell migration,CD40 signaling pathway,positive regulation of exit from mitosis,negative regulation of intracellular estrog…	nucleus,cytoplasm,mitochondrion,mitochondrial outer membrane,mitochondrial inner membrane,plasma membrane,cell surface,postsynaptic density,nuclear matrix,axon,mitochondrial prohibitin complex,presynaptic active zone,cell periphery,glutamatergic synapse,GABA-ergic synapse,macromolecular complex	protein binding,protein C-terminus binding,estrogen receptor binding,amide binding,identical protein binding,protein homodimerization activity,sphingolipid binding,protein heterodimerization activity,protein N-terminus binding	FALSE	FALSE	FALSE	FALSE	FALSE	FALSE	FALSE	FALSE	FALSE	FALSE	FALSE	0	FALSE	FALSE	FALSE	FALSE	FALSE	FALSE	FALSE	FALSE	FALSE	FALSE	FALSE	0
PSMA1	Proteasome subunit alpha type-1	PSA1_HUMAN	P25786	immune system process,negative regulation of inflammatory response to antigenic stimulus,proteasomal protein catabolic process	nucleus,nucleoplasm,centrosome,cytosol,extracellular exosome,proteasome complex,proteasome core complex,polysome,proteasome core complex, alpha-subunit complex	lipopolysaccharide binding,RNA binding,protein binding	FALSE	FALSE	FALSE	FALSE	FALSE	FALSE	FALSE	FALSE	FALSE	FALSE	FALSE	0	FALSE	FALSE	FALSE	FALSE	FALSE	FALSE	FALSE	FALSE	FALSE	FALSE	FALSE	0
SCAMP3	Secretory carrier-associated membrane protein 3	SCAM3_HUMAN	O14828	post-Golgi vesicle-mediated transport,protein transport	integral component of membrane,intracellular membrane-bounded organelle,extracellular exosome,recycling endosome membrane,trans-Golgi network membrane	ubiquitin protein ligase binding	FALSE	FALSE	FALSE	FALSE	FALSE	FALSE	FALSE	FALSE	FALSE	FALSE	FALSE	0	FALSE	FALSE	FALSE	FALSE	FALSE	FALSE	FALSE	FALSE	FALSE	FALSE	FALSE	0
PSMD11	26S proteasome non-ATPase regulatory subunit 11	PSD11_HUMAN	O00231	ubiquitin-dependent protein catabolic process,proteasome assembly,stem cell differentiation	extracellular region,nucleus,nucleoplasm,cytosol,membrane,secretory granule lumen,ficolin-1-rich granule lumen,proteasome complex,proteasome accessory complex,proteasome regulatory particle, lid subcomplex	protein binding,structural molecule activity	FALSE	FALSE	FALSE	FALSE	FALSE	FALSE	FALSE	FALSE	FALSE	FALSE	FALSE	0	FALSE	FALSE	FALSE	FALSE	FALSE	FALSE	FALSE	FALSE	FALSE	FALSE	FALSE	0
ACACB	Acetyl-CoA carboxylase 2	ACACB_HUMAN	O00763	acetyl-CoA metabolic process,fatty acid biosynthetic process,response to xenobiotic stimulus,negative regulation of gene expression,positive regulation of lipid storage,regulation of glucose metabolic process,response to organic cyclic compound,response to nutrient levels,negative regulation of fatty acid beta-oxidation,negative regulation of catalytic activity,protein homotetramerization,positiv…	nucleus,mitochondrion,mitochondrial outer membrane,cytosol	acetyl-CoA carboxylase activity,protein binding,ATP binding,biotin binding,identical protein binding,metal ion binding	FALSE	FALSE	FALSE	FALSE	FALSE	FALSE	FALSE	FALSE	TRUE	TRUE	FALSE	2	FALSE	FALSE	FALSE	FALSE	FALSE	FALSE	FALSE	FALSE	TRUE	FALSE	FALSE	1
KRT18	Keratin, type I cytoskeletal 18""	K1C18_HUMAN	P05783	cell cycle,anatomical structure morphogenesis,tumor necrosis factor-mediated signaling pathway,Golgi to plasma membrane CFTR protein transport,negative regulation of apoptotic process,intermediate filament cytoskeleton organization,extrinsic apoptotic signaling pathway,hepatocyte apoptotic process,cell-cell adhesion	nucleolus,cytoplasm,microtubule organizing center,cytosol,intermediate filament,adherens junction,centriolar satellite,keratin filament,perinuclear region of cytoplasm,extracellular exosome,cell periphery,cytoskeleton	RNA binding,structural molecule activity,protein binding,scaffold protein binding,cadherin binding involved in cell-cell adhesion	FALSE	FALSE	FALSE	FALSE	FALSE	FALSE	FALSE	FALSE	FALSE	FALSE	FALSE	0	FALSE	FALSE	FALSE	FALSE	FALSE	FALSE	FALSE	FALSE	FALSE	FALSE	FALSE	0
KRT5	Keratin, type II cytoskeletal 5""	K2C5_HUMAN	P13647	cytoskeleton organization,epidermis development,intermediate filament organization,keratinization	nucleus,cytoplasm,cytosol,intermediate filament,membrane,keratin filament,extracellular exosome	structural constituent of cytoskeleton,protein binding,scaffold protein binding,structural constituent of epidermis	FALSE	FALSE	FALSE	FALSE	FALSE	FALSE	FALSE	FALSE	FALSE	FALSE	FALSE	0	FALSE	FALSE	FALSE	FALSE	FALSE	FALSE	FALSE	FALSE	FALSE	FALSE	FALSE	0
FKBP3	Peptidyl-prolyl cis-trans isomerase FKBP3	FKBP3_HUMAN	Q00688	protein peptidyl-prolyl isomerization	nucleus	RNA binding,peptidyl-prolyl cis-trans isomerase activity,protein binding,FK506 binding,signaling receptor activity	FALSE	FALSE	FALSE	FALSE	FALSE	FALSE	FALSE	FALSE	FALSE	FALSE	FALSE	0	FALSE	FALSE	FALSE	FALSE	FALSE	FALSE	FALSE	FALSE	FALSE	FALSE	FALSE	0
CCDC47	Coiled-coil domain-containing protein 47	CCD47_HUMAN	Q96A33	osteoblast differentiation,protein folding,ER overload response,post-embryonic development,ER-associated ubiquitin-dependent protein catabolic process,endoplasmic reticulum calcium ion homeostasis,ERAD pathway,protein insertion into ER membrane	endoplasmic reticulum,membrane,integral component of endoplasmic reticulum membrane,rough endoplasmic reticulum membrane	RNA binding,protein binding,ribosome binding,protein binding involved in protein folding,calcium ion binding	FALSE	FALSE	FALSE	FALSE	FALSE	FALSE	FALSE	TRUE	FALSE	FALSE	TRUE	2	FALSE	FALSE	FALSE	FALSE	FALSE	FALSE	FALSE	FALSE	FALSE	FALSE	FALSE	0
RPL13	60S ribosomal protein L13	RL13_HUMAN	P26373	blastocyst development,cytoplasmic translation,translation,bone development	nucleus,nucleolus,endoplasmic reticulum,cytosol,membrane,cytosolic large ribosomal subunit,cytosolic ribosome	RNA binding,structural constituent of ribosome,protein binding	FALSE	FALSE	FALSE	FALSE	FALSE	FALSE	FALSE	FALSE	FALSE	FALSE	FALSE	0	FALSE	FALSE	FALSE	FALSE	FALSE	FALSE	FALSE	FALSE	FALSE	FALSE	FALSE	0
GNG12	Guanine nucleotide-binding protein G(I)/G(S)/G(O) subunit gamma-12	GBG12_HUMAN	Q9UBI6	signal transduction,G-protein coupled receptor signaling pathway	plasma membrane,extracellular exosome,heterotrimeric G-protein complex	protein binding,PDZ domain binding,G-protein beta-subunit binding	FALSE	FALSE	FALSE	FALSE	FALSE	FALSE	FALSE	FALSE	FALSE	FALSE	FALSE	0	FALSE	FALSE	FALSE	FALSE	FALSE	FALSE	FALSE	FALSE	FALSE	FALSE	FALSE	0
TJP1	Tight junction protein 1 (Zona occludens 1), isoform CRA_a""	G3V1L9_HUMAN	G3V1L9				FALSE	FALSE	FALSE	FALSE	FALSE	FALSE	FALSE	FALSE	FALSE	FALSE	FALSE	0	FALSE	FALSE	FALSE	FALSE	FALSE	FALSE	FALSE	FALSE	FALSE	FALSE	FALSE	0
THRAP3	Thyroid hormone receptor-associated protein 3	TR150_HUMAN	Q9Y2W1	positive regulation of transcription from RNA polymerase II promoter,regulation of alternative mRNA splicing, via spliceosome,nuclear-transcribed mRNA catabolic process,mRNA processing,circadian rhythm,RNA splicing,positive regulation of circadian rhythm,positive regulation of transcription, DNA-templated,positive regulation of mRNA splicing, via spliceosome,mRNA stabilization	nucleus,nucleoplasm,nuclear speck,extracellular exosome,mediator complex	RNA polymerase II core promoter proximal region sequence-specific DNA binding,transcription cofactor activity,transcription coactivator activity,RNA binding,protein binding,ATP binding,ligand-dependent nuclear receptor transcription coactivator activity,vitamin D receptor binding,thyroid hormone receptor binding,phosphoprotein binding,DNA binding	FALSE	FALSE	FALSE	FALSE	FALSE	FALSE	FALSE	FALSE	FALSE	FALSE	FALSE	0	FALSE	FALSE	FALSE	FALSE	FALSE	FALSE	FALSE	FALSE	FALSE	FALSE	FALSE	0
CACYBP	Calcyclin-binding protein	CYBP_HUMAN	Q9HB71	cellular response to leukemia inhibitory factor,heart development	nuclear envelope lumen,nucleoplasm,cytosol,extracellular exosome,SCF ubiquitin ligase complex,beta-catenin destruction complex,nucleus	protein binding,tubulin binding,protein domain specific binding,ubiquitin protein ligase binding,protein homodimerization activity,S100 protein binding	FALSE	FALSE	FALSE	FALSE	FALSE	FALSE	FALSE	FALSE	FALSE	FALSE	FALSE	0	FALSE	FALSE	FALSE	FALSE	FALSE	FALSE	FALSE	FALSE	FALSE	FALSE	FALSE	0
EXOSC10	Exosome component 10	EXOSX_HUMAN	Q01780	nuclear-transcribed mRNA catabolic process, nonsense-mediated decay,maturation of 5.8S rRNA,nuclear-transcribed mRNA catabolic process,rRNA processing,RNA processing,RNA catabolic process,dosage compensation by inactivation of X chromosome,negative regulation of telomere maintenance via telomerase,nuclear mRNA surveillance,CUT catabolic process,nuclear polyadenylation-dependent rRNA catabolic pro…	nucleus,nucleoplasm,nucleolus,cytoplasm,cytosol,membrane,euchromatin,nuclear exosome (RNase complex),exosome (RNase complex)	nucleotide binding,3'-5'-exoribonuclease activity,RNA binding,exoribonuclease activity,protein binding,telomerase RNA binding,single-stranded RNA binding	FALSE	FALSE	FALSE	FALSE	FALSE	FALSE	FALSE	FALSE	FALSE	FALSE	FALSE	0	FALSE	FALSE	FALSE	FALSE	FALSE	FALSE	FALSE	FALSE	FALSE	FALSE	FALSE	0
STMN1	Stathmin	STMN1_HUMAN	P16949	microtubule depolymerization,mitotic spindle organization,mitotic cytokinesis,signal transduction,axonogenesis,response to virus,regulation of microtubule polymerization or depolymerization,negative regulation of microtubule polymerization,negative regulation of Rho protein signal transduction,intracellular signal transduction,hepatocyte growth factor receptor signaling pathway,positive regulatio…	cytosol,microtubule,membrane,extracellular exosome,cytoplasm,neuron projection	protein binding,tubulin binding	FALSE	FALSE	FALSE	FALSE	FALSE	FALSE	FALSE	FALSE	FALSE	FALSE	FALSE	0	FALSE	FALSE	FALSE	FALSE	FALSE	FALSE	FALSE	FALSE	FALSE	FALSE	FALSE	0
BRD2	Bromodomain-containing protein 2	BRD2_HUMAN	P25440	neural tube closure,nucleosome assembly,regulation of transcription from RNA polymerase II promoter,protein phosphorylation,spermatogenesis,regulation of transcription, DNA-templated,chromatin remodeling	nucleus,nucleoplasm,cytoplasm,nuclear speck,chromatin	chromatin binding,protein serine/threonine kinase activity,protein binding,lysine-acetylated histone binding	FALSE	FALSE	FALSE	FALSE	FALSE	FALSE	FALSE	FALSE	FALSE	FALSE	FALSE	0	FALSE	FALSE	FALSE	FALSE	FALSE	FALSE	FALSE	FALSE	FALSE	FALSE	FALSE	0
CFL1	Cofilin-1	COF1_HUMAN	P23528	cytoskeleton organization,Rho protein signal transduction,response to virus,regulation of cell morphogenesis,actin cytoskeleton organization,actin filament depolymerization,positive regulation of embryonic development,negative regulation of apoptotic process,positive regulation by host of viral process,establishment of spindle localization,regulation of dendritic spine morphogenesis,cell motility…	extracellular space,nucleus,cytoplasm,cytosol,focal adhesion,membrane,nuclear matrix,lamellipodium,lamellipodium membrane,vesicle,ruffle membrane,extracellular exosome,actin cytoskeleton	protein binding,actin filament binding	FALSE	FALSE	FALSE	FALSE	FALSE	FALSE	FALSE	FALSE	FALSE	FALSE	FALSE	0	FALSE	FALSE	FALSE	FALSE	FALSE	FALSE	FALSE	FALSE	FALSE	FALSE	FALSE	0
RBBP7	Histone-binding protein RBBP7	RBBP7_HUMAN	Q16576	DNA replication,chromatin remodeling,regulation of transcription, DNA-templated,histone deacetylation,negative regulation of cell growth,response to steroid hormone,cellular heat acclimation,regulation of gene expression	chromosome, telomeric region,nucleus,nucleoplasm,cytosol,NURF complex,ATPase complex,histone deacetylase complex,NuRD complex,ESC/E(Z) complex	RNA binding,protein binding,histone binding	FALSE	FALSE	FALSE	FALSE	FALSE	FALSE	FALSE	FALSE	FALSE	FALSE	FALSE	0	FALSE	FALSE	FALSE	FALSE	FALSE	FALSE	FALSE	FALSE	FALSE	FALSE	FALSE	0
ZC3HAV1	Zinc finger CCCH-type antiviral protein 1	ZCCHV_HUMAN	Q7Z2W4	protein ADP-ribosylation,protein poly-ADP-ribosylation,response to virus,negative regulation of viral genome replication,innate immune response,defense response to virus,positive regulation of mRNA catabolic process	nucleus,cytosol	NAD+ ADP-ribosyltransferase activity,NAD+ binding,protein ADP-ribosylase activity,RNA binding,protein binding,cadherin binding,metal ion binding	FALSE	FALSE	FALSE	FALSE	FALSE	FALSE	FALSE	FALSE	FALSE	FALSE	FALSE	0	FALSE	FALSE	FALSE	FALSE	FALSE	FALSE	FALSE	FALSE	FALSE	FALSE	FALSE	0
TSG101	Tumor susceptibility gene 101 protein	TS101_HUMAN	Q99816	negative regulation of transcription from RNA polymerase II promoter,regulation of cell growth,protein monoubiquitination,extracellular transport,cell cycle,negative regulation of epidermal growth factor-activated receptor activity,negative regulation of cell proliferation,endosome to lysosome transport,protein transport,macroautophagy,viral release from host cell,keratinocyte differentiation,mul…	nucleolus,cytoplasm,endosome,early endosome,late endosome,multivesicular body,microtubule organizing center,cytosol,plasma membrane,endosome membrane,early endosome membrane,late endosome membrane,extracellular exosome,Flemming body,ESCRT I complex	DNA binding,transcription corepressor activity,protein binding,ligand-dependent nuclear receptor transcription coactivator activity,ubiquitin protein ligase binding,protein homodimerization activity,ubiquitin binding,macromolecular complex binding,virion binding,calcium-dependent protein binding	FALSE	FALSE	FALSE	FALSE	FALSE	FALSE	FALSE	FALSE	FALSE	FALSE	FALSE	0	FALSE	FALSE	FALSE	FALSE	FALSE	FALSE	FALSE	FALSE	FALSE	FALSE	FALSE	0
HNRNPL	Heterogeneous nuclear ribonucleoprotein L	HNRPL_HUMAN	P14866	regulation of alternative mRNA splicing, via spliceosome,RNA processing,mRNA processing,negative regulation of transcription, DNA-templated,regulation of RNA splicing	chromatin,nucleus,nucleoplasm,cytoplasm,membrane,ribonucleoprotein granule,extracellular exosome,ribonucleoprotein complex	transcription regulatory region sequence-specific DNA binding,RNA binding,protein binding,pre-mRNA intronic binding,mRNA binding	FALSE	FALSE	FALSE	TRUE	FALSE	TRUE	FALSE	TRUE	FALSE	FALSE	FALSE	3	FALSE	FALSE	FALSE	FALSE	FALSE	FALSE	FALSE	FALSE	FALSE	FALSE	FALSE	0
CHTOP	Chromatin target of PRMT1 protein	CHTOP_HUMAN	Q9Y3Y2	in utero embryonic development,mRNA export from nucleus,positive regulation of cell proliferation,positive regulation of histone methylation,positive regulation of ATPase activity,positive regulation of helicase activity	nucleoplasm,nucleolus,nuclear speck,cytoplasmic ribonucleoprotein granule,transcription export complex,nucleus	RNA binding,protein binding,methyl-CpG binding,mRNA binding	FALSE	FALSE	FALSE	FALSE	FALSE	FALSE	FALSE	FALSE	FALSE	FALSE	FALSE	0	FALSE	FALSE	FALSE	FALSE	FALSE	FALSE	FALSE	FALSE	FALSE	FALSE	FALSE	0
TMOD1	Tropomodulin-1	TMOD1_HUMAN	P28289	adult locomotory behavior,pointed-end actin filament capping,lens fiber cell development,muscle contraction,actin filament organization,myofibril assembly	cytosol,striated muscle thin filament,actin filament,membrane,myofibril,sarcomere,cortical cytoskeleton,cytoskeleton	actin binding,actin filament binding,tropomyosin binding	FALSE	FALSE	TRUE	FALSE	FALSE	FALSE	FALSE	FALSE	TRUE	TRUE	FALSE	3	FALSE	FALSE	TRUE	FALSE	FALSE	FALSE	FALSE	FALSE	TRUE	FALSE	FALSE	2
YTHDC2	Probable ATP-dependent RNA helicase YTHDC2	YTDC2_HUMAN	Q9H6S0	spermatid development,response to tumor necrosis factor,positive regulation by host of viral genome replication,oocyte development,meiotic cell cycle,germline cell cycle switching, mitotic to meiotic cell cycle,response to interleukin-1	endoplasmic reticulum,ribonucleoprotein granule,perinuclear region of cytoplasm,intracellular,nucleus	RNA binding,protein binding,ATP binding,RNA-dependent ATPase activity,ATPase activity,3'-5' RNA helicase activity,RNA polymerase binding,N6-methyladenosine-containing RNA binding	FALSE	FALSE	FALSE	FALSE	FALSE	FALSE	FALSE	FALSE	FALSE	FALSE	FALSE	0	FALSE	FALSE	FALSE	FALSE	FALSE	FALSE	FALSE	FALSE	FALSE	FALSE	FALSE	0
HNRNPC	Heterogeneous nuclear ribonucleoproteins C1/C2;Heterogeneous nuclear ribonucleoproteins C1/C2;Heterogeneous nuclear ribonucleoproteins C1/C2 (Fragment)	B2R5W2_HUMAN;B4DY08_HUMAN;G3V4W0_HUMAN	B2R5W2;B4DY08;G3V4W0				FALSE	FALSE	FALSE	FALSE	FALSE	FALSE	FALSE	FALSE	FALSE	FALSE	FALSE	0	FALSE	FALSE	FALSE	FALSE	FALSE	FALSE	FALSE	FALSE	FALSE	FALSE	FALSE	0
EML4	Echinoderm microtubule-associated protein-like 4	EMAL4_HUMAN	Q9HC35	mitotic cell cycle,microtubule-based process,mitotic metaphase plate congression,attachment of spindle microtubules to kinetochore,cell division,microtubule cytoskeleton organization	cytoplasm,microtubule organizing center,cytosol,microtubule,membrane,midbody,mitotic spindle	molecular_function,protein binding,alpha-tubulin binding,beta-tubulin binding,microtubule binding	FALSE	FALSE	FALSE	FALSE	FALSE	FALSE	FALSE	FALSE	FALSE	FALSE	FALSE	0	FALSE	FALSE	FALSE	FALSE	FALSE	FALSE	FALSE	FALSE	FALSE	FALSE	FALSE	0
NEMP1	Nuclear envelope integral membrane protein 1	NEMP1_HUMAN	O14524	nuclear membrane organization	nuclear envelope,nuclear inner membrane,integral component of membrane	molecular_function	FALSE	FALSE	FALSE	FALSE	FALSE	FALSE	FALSE	FALSE	FALSE	FALSE	TRUE	1	FALSE	FALSE	FALSE	FALSE	FALSE	FALSE	FALSE	FALSE	FALSE	FALSE	FALSE	0
ATP6V1G1	V-type proton ATPase subunit G 1	VATG1_HUMAN	O75348	cellular iron ion homeostasis,regulation of macroautophagy,cellular response to increased oxygen levels,hydrogen ion transmembrane transport	lysosomal membrane,cytosol,plasma membrane,apical plasma membrane,extracellular exosome,vacuolar proton-transporting V-type ATPase, V1 domain,vacuolar proton-transporting V-type ATPase complex	protein binding,ATPase activity,proton-transporting ATPase activity, rotational mechanism,ATPase binding	FALSE	FALSE	FALSE	FALSE	FALSE	FALSE	FALSE	FALSE	FALSE	FALSE	FALSE	0	FALSE	FALSE	FALSE	FALSE	FALSE	FALSE	FALSE	FALSE	FALSE	FALSE	FALSE	0
ARPC1B	Actin-related protein 2/3 complex subunit 1B	ARC1B_HUMAN	O15143	regulation of actin filament polymerization,response to estradiol,Arp2/3 complex-mediated actin nucleation,response to estrogen	nucleus,cytosol,focal adhesion,actin cytoskeleton,extracellular exosome,Arp2/3 protein complex,tubulobulbar complex	actin filament binding,structural constituent of cytoskeleton,protein binding	FALSE	FALSE	FALSE	FALSE	FALSE	FALSE	FALSE	FALSE	FALSE	FALSE	FALSE	0	FALSE	FALSE	FALSE	FALSE	FALSE	FALSE	FALSE	FALSE	TRUE	FALSE	FALSE	1
PI4KA	Phosphatidylinositol 4-kinase alpha	PI4KA_HUMAN	P42356	phosphorylation,phosphatidylinositol biosynthetic process,signal transduction,viral RNA genome replication,multi-organism membrane organization,viral replication complex formation and maintenance,phosphatidylinositol phosphorylation,phosphatidylinositol-mediated signaling	cytoplasm,cytosol,plasma membrane,focal adhesion,membrane,Golgi-associated vesicle membrane,extracellular exosome	1-phosphatidylinositol 4-kinase activity,protein binding,ATP binding,kinase activity,cadherin binding,phosphatidylinositol kinase activity	FALSE	FALSE	FALSE	FALSE	FALSE	FALSE	FALSE	FALSE	FALSE	FALSE	FALSE	0	FALSE	FALSE	FALSE	FALSE	FALSE	FALSE	FALSE	FALSE	FALSE	FALSE	TRUE	1
LARP4	La-related protein 4	LARP4_HUMAN	Q71RC2	translation,cytoskeleton organization,posttranscriptional regulation of gene expression,regulation of cell morphogenesis,positive regulation of translation	cytoplasmic stress granule,cytosol,membrane	RNA binding,mRNA 3'-UTR binding,protein binding,poly(A) binding	FALSE	FALSE	FALSE	FALSE	TRUE	FALSE	FALSE	FALSE	FALSE	FALSE	FALSE	1	FALSE	FALSE	FALSE	FALSE	FALSE	TRUE	FALSE	FALSE	FALSE	FALSE	FALSE	1
SSFA2	Sperm-specific antigen 2	SSFA2_HUMAN	P28290		nucleoplasm,cytosol,plasma membrane	receptor binding,actin filament binding	FALSE	FALSE	FALSE	FALSE	FALSE	FALSE	FALSE	FALSE	FALSE	FALSE	FALSE	0	FALSE	FALSE	FALSE	FALSE	FALSE	FALSE	FALSE	FALSE	FALSE	FALSE	FALSE	0
NXT1	NTF2-related export protein 1	NXT1_HUMAN	Q9UKK6	mRNA export from nucleus,protein export from nucleus,protein import into nucleus,nucleocytoplasmic transport	nucleus,nucleoplasm,cytoplasm,cytosol,nuclear speck,nuclear RNA export factor complex,nuclear pore,nuclear pore central transport channel	protein binding,small GTPase binding	FALSE	FALSE	FALSE	FALSE	FALSE	FALSE	FALSE	FALSE	FALSE	FALSE	FALSE	0	FALSE	FALSE	FALSE	FALSE	FALSE	FALSE	FALSE	FALSE	FALSE	FALSE	FALSE	0
CALD1	Caldesmon	E7EX44_HUMAN	E7EX44				FALSE	FALSE	FALSE	FALSE	FALSE	FALSE	FALSE	FALSE	FALSE	FALSE	FALSE	0	FALSE	FALSE	FALSE	FALSE	FALSE	FALSE	FALSE	FALSE	FALSE	FALSE	FALSE	0
ATP5J2	ATP synthase subunit f, mitochondrial""	ATPK_HUMAN	P56134	mitochondrial ATP synthesis coupled proton transport,hydrogen ion transmembrane transport	mitochondrion,mitochondrial inner membrane,integral component of membrane,nuclear membrane,mitochondrial proton-transporting ATP synthase complex,proton-transporting ATP synthase complex, coupling factor F(o)	proton-transporting ATP synthase activity, rotational mechanism	FALSE	FALSE	FALSE	FALSE	TRUE	FALSE	FALSE	TRUE	FALSE	FALSE	TRUE	3	FALSE	FALSE	FALSE	FALSE	TRUE	FALSE	FALSE	TRUE	FALSE	FALSE	FALSE	2
LIMCH1	LIM and calponin homology domains-containing protein 1	LIMC1_HUMAN	Q9UPQ0	positive regulation of protein phosphorylation,negative regulation of cell migration,actomyosin structure organization,positive regulation of stress fiber assembly,regulation of focal adhesion assembly,cytoplasmic actin-based contraction involved in cell motility	stress fiber,cytoplasm	actin binding,myosin II head/neck binding,metal ion binding	FALSE	FALSE	TRUE	FALSE	FALSE	FALSE	FALSE	FALSE	FALSE	FALSE	FALSE	1	FALSE	FALSE	FALSE	FALSE	FALSE	FALSE	FALSE	FALSE	FALSE	FALSE	FALSE	0
COG8	Conserved oligomeric Golgi complex subunit 8	COG8_HUMAN	Q96MW5	retrograde transport, vesicle recycling within Golgi,Golgi organization,protein transport,glycosylation,intra-Golgi vesicle-mediated transport	Golgi membrane,Golgi apparatus,membrane,trans-Golgi network membrane,Golgi transport complex	protein binding	FALSE	FALSE	FALSE	FALSE	FALSE	FALSE	FALSE	FALSE	FALSE	FALSE	FALSE	0	FALSE	TRUE	TRUE	TRUE	FALSE	TRUE	FALSE	TRUE	FALSE	FALSE	FALSE	5
AIFM1	Apoptosis-inducing factor 1, mitochondrial""	AIFM1_HUMAN	O95831	response to ischemia,apoptotic process,activation of cysteine-type endopeptidase activity involved in apoptotic process,response to toxic substance,chromosome condensation,mitochondrial respiratory chain complex assembly,positive regulation of apoptotic process,positive regulation of neuron apoptotic process,protein import into mitochondrial intermembrane space,neuron apoptotic process,intrinsic …	nucleus,mitochondrion,mitochondrial inner membrane,mitochondrial intermembrane space,cytosol,perinuclear region of cytoplasm,cytoplasm	DNA binding,NADH dehydrogenase activity,protein binding,NAD(P)H oxidase activity,oxidoreductase activity, acting on NAD(P)H,protein dimerization activity,FAD binding	FALSE	FALSE	FALSE	FALSE	FALSE	FALSE	FALSE	FALSE	FALSE	FALSE	FALSE	0	FALSE	FALSE	FALSE	FALSE	FALSE	FALSE	FALSE	FALSE	FALSE	FALSE	FALSE	0
PRDX1	Peroxiredoxin-1	PRDX1_HUMAN	Q06830	hydrogen peroxide catabolic process,skeletal system development,retina homeostasis,cell proliferation,natural killer cell activation,regulation of stress-activated MAPK cascade,erythrocyte homeostasis,natural killer cell mediated cytotoxicity,regulation of NIK/NF-kappaB signaling,cellular response to stress,response to oxidative stress,removal of superoxide radicals,leukocyte activation,cell redo…	extracellular space,nucleus,cytoplasm,cytosol,melanosome,extracellular exosome	RNA binding,peroxidase activity,protein binding,thioredoxin peroxidase activity,identical protein binding,cadherin binding	FALSE	FALSE	FALSE	FALSE	FALSE	FALSE	FALSE	FALSE	FALSE	FALSE	FALSE	0	FALSE	FALSE	FALSE	FALSE	FALSE	FALSE	FALSE	FALSE	FALSE	FALSE	FALSE	0
PRDX2	Peroxiredoxin-2	PRDX2_HUMAN	P32119	defense response to tumor cell,respiratory burst involved in inflammatory response,response to oxidative stress,regulation of hydrogen peroxide metabolic process,removal of superoxide radicals,positive regulation of blood coagulation,negative regulation of lipopolysaccharide-mediated signaling pathway,negative regulation of NF-kappaB transcription factor activity,response to lipopolysaccharide,ce…	cytoplasm,cytosol,extracellular exosome	protein binding,thioredoxin peroxidase activity,antioxidant activity	FALSE	FALSE	FALSE	FALSE	FALSE	FALSE	FALSE	FALSE	FALSE	FALSE	FALSE	0	FALSE	FALSE	FALSE	FALSE	FALSE	FALSE	FALSE	FALSE	FALSE	FALSE	FALSE	0
KPRP	Keratinocyte proline-rich protein	KPRP_HUMAN	Q5T749		cytoplasm,extracellular exosome	protein binding	FALSE	FALSE	FALSE	FALSE	FALSE	FALSE	FALSE	FALSE	FALSE	FALSE	FALSE	0	FALSE	FALSE	FALSE	FALSE	FALSE	FALSE	FALSE	FALSE	FALSE	FALSE	FALSE	0
HP1BP3	Heterochromatin protein 1-binding protein 3	HP1B3_HUMAN	Q5SSJ5	nucleosome assembly,regulation of transcription, DNA-templated,regulation of cell proliferation,heterochromatin organization,cellular response to hypoxia,regulation of nucleus size	nucleus,chromosome,nuclear speck,nucleosome	DNA binding,protein binding,nucleosome binding	FALSE	FALSE	FALSE	FALSE	FALSE	FALSE	FALSE	FALSE	FALSE	FALSE	FALSE	0	FALSE	FALSE	FALSE	FALSE	FALSE	FALSE	FALSE	FALSE	FALSE	FALSE	TRUE	1
HNRNPH3	Heterogeneous nuclear ribonucleoprotein H3	HNRH3_HUMAN	P31942	mRNA splicing, via spliceosome,RNA processing,RNA splicing,epithelial cell differentiation,regulation of RNA splicing	nucleus,nucleoplasm,spliceosomal complex,ribonucleoprotein complex	RNA binding,protein binding	TRUE	FALSE	FALSE	FALSE	FALSE	TRUE	FALSE	FALSE	TRUE	FALSE	FALSE	3	FALSE	FALSE	FALSE	FALSE	FALSE	FALSE	FALSE	FALSE	FALSE	FALSE	FALSE	0
HNRNPH1	Heterogeneous nuclear ribonucleoprotein H	G8JLB6_HUMAN;HNRH1_HUMAN	G8JLB6;P31943	mRNA splicing, via spliceosome,RNA processing,regulation of RNA splicing	nucleus,nucleoplasm,cytosol,membrane,catalytic step 2 spliceosome,ribonucleoprotein complex	RNA binding,protein binding,poly(U) RNA binding,identical protein binding	FALSE	FALSE	FALSE	FALSE	FALSE	FALSE	FALSE	FALSE	FALSE	FALSE	FALSE	0	FALSE	FALSE	FALSE	FALSE	FALSE	FALSE	FALSE	FALSE	FALSE	FALSE	FALSE	0
HEATR5B	HEAT repeat-containing protein 5B	HTR5B_HUMAN	Q9P2D3	protein transport,endocytosis,protein localization,retrograde transport, endosome to Golgi	cytosol,membrane,clathrin-coated vesicle,perinuclear region of cytoplasm,endocytic vesicle	protein binding	FALSE	FALSE	FALSE	FALSE	FALSE	FALSE	FALSE	FALSE	FALSE	FALSE	FALSE	0	FALSE	FALSE	FALSE	FALSE	FALSE	FALSE	FALSE	FALSE	FALSE	FALSE	FALSE	0
IQGAP1	Ras GTPase-activating-like protein IQGAP1	IQGA1_HUMAN	P46940	regulation of cytokine production,signal transduction,epidermal growth factor receptor signaling pathway,regulation of mitotic cell cycle,fibroblast growth factor receptor signaling pathway,fibroblast migration,cell migration,negative regulation of dephosphorylation,cellular response to platelet-derived growth factor stimulus,negative regulation of catalytic activity,regulation of GTPase activity…	actin cytoskeleton,microtubule cytoskeleton,ruffle,nucleus,cytoplasm,cytosol,microtubule,actin filament,plasma membrane,focal adhesion,lateral plasma membrane,axon,growth cone,midbody,secretory granule membrane,cortical actin cytoskeleton,extrinsic component of cytoplasmic side of plasma membrane,slit diaphragm,cytoplasmic ribonucleoprotein granule,neuron projection,extracellular exosome,ribonucl…	MAP-kinase scaffold activity,GTPase inhibitor activity,calcium ion binding,protein binding,calmodulin binding,phosphatidylinositol-3,4,5-trisphosphate binding,protein kinase binding,protein phosphatase binding,protein domain specific binding,small GTPase binding,protein serine/threonine kinase activator activity,S100 protein binding,cadherin binding,binding, bridging,actin filament binding,GTPase…	FALSE	TRUE	FALSE	FALSE	FALSE	FALSE	FALSE	FALSE	FALSE	FALSE	FALSE	1	FALSE	FALSE	FALSE	FALSE	FALSE	TRUE	FALSE	FALSE	FALSE	FALSE	TRUE	2
SF1	Splicing factor 1	SF01_HUMAN	Q15637	spliceosomal complex assembly,mRNA 3'-splice site recognition,mRNA splicing, via spliceosome,male sex determination,nuclear body organization,Leydig cell differentiation,negative regulation of transcription, DNA-templated,negative regulation of smooth muscle cell proliferation,regulation of steroid biosynthetic process,regulation of mRNA splicing, via spliceosome	nucleus,nucleoplasm,spliceosomal complex,ribosome,nuclear body,U2AF	transcription corepressor activity,RNA binding,protein binding,zinc ion binding,identical protein binding,pre-mRNA branch point binding,mRNA binding	FALSE	FALSE	FALSE	FALSE	FALSE	FALSE	FALSE	FALSE	FALSE	FALSE	FALSE	0	FALSE	FALSE	FALSE	FALSE	FALSE	FALSE	FALSE	FALSE	FALSE	FALSE	FALSE	0
THOC2	THO complex subunit 2	THOC2_HUMAN	Q8NI27	mRNA processing,mRNA export from nucleus,RNA splicing,poly(A)+ mRNA export from nucleus,viral mRNA export from host cell nucleus,neuron development,generation of neurons	chromosome, telomeric region,nucleoplasm,nuclear speck,transcription export complex,THO complex,THO complex part of transcription export complex	protein binding,mRNA binding	FALSE	FALSE	FALSE	TRUE	TRUE	TRUE	FALSE	FALSE	FALSE	FALSE	FALSE	3	FALSE	FALSE	FALSE	FALSE	TRUE	TRUE	FALSE	FALSE	FALSE	FALSE	FALSE	2
LRRC59	Leucine-rich repeat-containing protein 59	LRC59_HUMAN	Q96AG4	positive regulation of Ras protein signal transduction,signal transduction	nuclear envelope,endoplasmic reticulum,endoplasmic reticulum membrane,membrane,integral component of membrane,mitochondrial nucleoid	RNA binding,protein binding,cadherin binding	FALSE	FALSE	FALSE	FALSE	FALSE	FALSE	FALSE	FALSE	FALSE	FALSE	FALSE	0	FALSE	FALSE	FALSE	FALSE	FALSE	FALSE	FALSE	FALSE	FALSE	FALSE	FALSE	0
RPL28	60S ribosomal protein L28	RL28_HUMAN	P46779	cytoplasmic translation,translation	cytosol,membrane,cytosolic large ribosomal subunit,cytosolic ribosome,dendrite,cytoplasmic ribonucleoprotein granule,cell body,extracellular exosome	RNA binding,structural constituent of ribosome,protein binding	FALSE	FALSE	FALSE	FALSE	FALSE	FALSE	FALSE	FALSE	FALSE	FALSE	FALSE	0	FALSE	FALSE	FALSE	FALSE	FALSE	FALSE	FALSE	FALSE	FALSE	FALSE	FALSE	0
NCBP1	Nuclear cap-binding protein subunit 1	NCBP1_HUMAN	Q09161	regulation of mRNA polyadenylation,nuclear-transcribed mRNA catabolic process, nonsense-mediated decay,spliceosomal complex assembly,7-methylguanosine mRNA capping,RNA catabolic process,mRNA export from nucleus,snRNA export from nucleus,regulation of translational initiation,histone mRNA metabolic process,RNA splicing,positive regulation of cell growth,positive regulation of mRNA 3'-end processin…	nucleus,nucleoplasm,cytoplasm,mitochondrion,cytosol,mRNA cap binding complex,nuclear cap binding complex,RNA cap binding complex,ribonucleoprotein complex	RNA 7-methylguanosine cap binding,RNA binding,protein binding,RNA cap binding,mRNA binding	FALSE	FALSE	FALSE	FALSE	FALSE	FALSE	FALSE	FALSE	FALSE	FALSE	FALSE	0	FALSE	FALSE	FALSE	FALSE	FALSE	FALSE	FALSE	FALSE	FALSE	FALSE	FALSE	0
SON	Protein SON	SON_HUMAN	P18583	microtubule cytoskeleton organization,mitotic cytokinesis,regulation of cell cycle,mRNA processing,RNA splicing,negative regulation of apoptotic process,regulation of RNA splicing,regulation of mRNA splicing, via spliceosome	nuclear speck	DNA binding,RNA binding,protein binding	FALSE	FALSE	FALSE	FALSE	FALSE	FALSE	FALSE	FALSE	FALSE	FALSE	FALSE	0	FALSE	FALSE	FALSE	FALSE	FALSE	FALSE	FALSE	FALSE	FALSE	FALSE	FALSE	0
LARP1	La-related protein 1	LARP1_HUMAN	Q6PKG0	translational initiation,cell proliferation,posttranscriptional regulation of gene expression,positive regulation of macroautophagy,negative regulation of translation,TOR signaling,TORC1 signaling,positive regulation of viral genome replication,negative regulation of translational initiation,positive regulation of translational initiation,mRNA stabilization,cellular response to rapamycin,response…	polysomal ribosome,cytoplasm,cytoplasmic stress granule,membrane,cytosol	RNA cap binding,RNA 7-methylguanosine cap binding,RNA binding,mRNA 3'-UTR binding,protein binding,eukaryotic initiation factor 4E binding,translation activator activity,translation initiation factor binding,ribosomal small subunit binding,cadherin binding,mRNA 5'-UTR binding	FALSE	FALSE	FALSE	FALSE	FALSE	FALSE	FALSE	FALSE	FALSE	FALSE	FALSE	0	FALSE	FALSE	FALSE	FALSE	FALSE	FALSE	FALSE	FALSE	FALSE	FALSE	FALSE	0
RPN1	Dolichyl-diphosphooligosaccharide--protein glycosyltransferase subunit 1	RPN1_HUMAN	P04843	cellular protein modification process,protein N-linked glycosylation,protein N-linked glycosylation via asparagine	endoplasmic reticulum,endoplasmic reticulum membrane,rough endoplasmic reticulum,cytosol,oligosaccharyltransferase complex,membrane,integral component of membrane,melanosome	dolichyl-diphosphooligosaccharide-protein glycotransferase activity,RNA binding,protein binding	FALSE	FALSE	FALSE	FALSE	FALSE	FALSE	FALSE	FALSE	FALSE	FALSE	FALSE	0	FALSE	FALSE	FALSE	FALSE	FALSE	FALSE	FALSE	FALSE	FALSE	FALSE	FALSE	0
MYL12B	Myosin regulatory light chain 12B	ML12B_HUMAN	O14950	regulation of cell shape	stress fiber,cytosol,brush border,cell cortex,Z disc,apical part of cell,extracellular exosome,myosin II complex,myofibril,cytoplasm	calcium ion binding,protein binding,myosin heavy chain binding	FALSE	FALSE	FALSE	FALSE	FALSE	FALSE	FALSE	FALSE	TRUE	FALSE	FALSE	1	FALSE	FALSE	FALSE	FALSE	FALSE	FALSE	FALSE	FALSE	TRUE	TRUE	FALSE	2
EIF4A3	Eukaryotic initiation factor 4A-III	IF4A3_HUMAN	P38919	nuclear-transcribed mRNA catabolic process, nonsense-mediated decay,mRNA splicing, via spliceosome,rRNA processing,associative learning,response to organic cyclic compound,negative regulation of translation,exploration behavior,positive regulation of translation,embryonic cranial skeleton morphogenesis,cellular response to selenite ion,negative regulation of excitatory postsynaptic potential,regu…	nucleus,nucleoplasm,cytoplasm,cytosol,membrane,nuclear speck,dendrite,exon-exon junction complex,neuronal cell body,glutamatergic synapse,postsynaptic cytosol,U2-type catalytic step 1 spliceosome,catalytic step 2 spliceosome,nucleolus	RNA binding,RNA helicase activity,mRNA binding,protein binding,ATP binding,poly(A) binding,ATPase activity,selenocysteine insertion sequence binding,RNA stem-loop binding,ribonucleoprotein complex binding,translation regulator activity	FALSE	FALSE	FALSE	FALSE	FALSE	FALSE	FALSE	FALSE	FALSE	FALSE	FALSE	0	FALSE	FALSE	FALSE	FALSE	FALSE	FALSE	FALSE	FALSE	FALSE	FALSE	FALSE	0
RPS24	40S ribosomal protein S24	A0A087WUS0_HUMAN;E7ETK0_HUMAN;RS24_HUMAN	A0A087WUS0;E7ETK0;P62847	cytoplasmic translation,rRNA processing,translation,erythrocyte homeostasis,ribosomal small subunit biogenesis	nucleus,nucleoplasm,endoplasmic reticulum,cytosol,membrane,cytosolic ribosome,small ribosomal subunit,cytosolic small ribosomal subunit	RNA binding,structural constituent of ribosome,translation initiation factor binding	FALSE	FALSE	FALSE	FALSE	FALSE	FALSE	FALSE	FALSE	FALSE	FALSE	FALSE	0	FALSE	FALSE	FALSE	FALSE	FALSE	FALSE	FALSE	FALSE	FALSE	FALSE	FALSE	0
DNAJC13	DnaJ homolog subfamily C member 13	DJC13_HUMAN	O75165	osteoblast differentiation,endosome organization,protein transport,regulation of early endosome to recycling endosome transport,regulation of early endosome to late endosome transport,receptor-mediated endocytosis	lysosomal membrane,cytosol,plasma membrane,endosome membrane,membrane,secretory granule membrane,early endosome membrane,azurophil granule membrane,intracellular membrane-bounded organelle,extracellular exosome	protein binding	FALSE	FALSE	FALSE	FALSE	FALSE	FALSE	FALSE	FALSE	FALSE	FALSE	FALSE	0	FALSE	FALSE	FALSE	FALSE	FALSE	FALSE	FALSE	FALSE	FALSE	FALSE	FALSE	0
RUVBL2	RuvB-like 2	RUVB2_HUMAN	Q9Y230	regulation of DNA replication,DNA repair,DNA recombination,chromatin remodeling,protein folding,DNA duplex unwinding,regulation of chromosome organization,cellular response to UV,positive regulation of histone acetylation,regulation of growth,nucleosome mobilization,histone H4 acetylation,histone H2A acetylation,negative regulation of transcription, DNA-templated,positive regulation of transcript…	nucleosome,euchromatin,nucleus,nucleoplasm,cytoplasm,centrosome,cytosol,membrane,nuclear matrix,Ino80 complex,NuA4 histone acetyltransferase complex,extracellular exosome,R2TP complex,Requires Ontology,RPAP3/R2TP/prefoldin-like complex,Swr1 complex,MLL1 complex,ribonucleoprotein complex	RNA polymerase II core promoter proximal region sequence-specific DNA binding,RNA polymerase II core promoter sequence-specific DNA binding,TFIID-class transcription factor binding,DNA helicase activity,transcription corepressor activity,protein binding,ATP binding,beta-catenin binding,ATPase activity,TBP-class protein binding,chromatin DNA binding,identical protein binding,protein homodimerizati…	FALSE	FALSE	FALSE	FALSE	FALSE	FALSE	FALSE	FALSE	FALSE	FALSE	FALSE	0	FALSE	FALSE	FALSE	FALSE	FALSE	FALSE	FALSE	FALSE	FALSE	FALSE	FALSE	0
TRIP4	Activating signal cointegrator 1	TRIP4_HUMAN	Q15650	regulation of transcription, DNA-templated,intracellular estrogen receptor signaling pathway,regulation of myoblast differentiation,positive regulation of transcription, DNA-templated,rescue of stalled ribosome,toxin transport,ribosome-associated ubiquitin-dependent protein catabolic process	centrosome,nucleus,nucleoplasm,cytoplasm,cytosol,nuclear body,neuromuscular junction,macromolecular complex,activating signal cointegrator 1 complex	protease binding,transcription coactivator activity,protein binding,zinc ion binding,ligand-dependent nuclear receptor binding,protein kinase binding,estrogen receptor binding,histone acetyltransferase binding,ubiquitin-like protein ligase binding	FALSE	FALSE	FALSE	FALSE	FALSE	FALSE	FALSE	FALSE	FALSE	FALSE	FALSE	0	FALSE	FALSE	FALSE	FALSE	FALSE	FALSE	FALSE	FALSE	FALSE	FALSE	FALSE	0
PSMC4	26S proteasome regulatory subunit 6B	PRS6B_HUMAN	P43686	blastocyst development,proteolysis,positive regulation of proteasomal protein catabolic process,proteasome-mediated ubiquitin-dependent protein catabolic process	nucleus,nucleoplasm,cytosol,membrane,proteasome complex,proteasome accessory complex,proteasome regulatory particle, base subcomplex	protein binding,ATP binding,ATPase activity,proteasome-activating ATPase activity	FALSE	FALSE	FALSE	FALSE	FALSE	FALSE	FALSE	FALSE	FALSE	FALSE	FALSE	0	FALSE	FALSE	FALSE	FALSE	FALSE	FALSE	FALSE	FALSE	FALSE	FALSE	FALSE	0
SERPINH1	Serpin H1	SERPH_HUMAN	P50454	chondrocyte development involved in endochondral bone morphogenesis,response to unfolded protein,collagen biosynthetic process,protein maturation,negative regulation of endopeptidase activity,collagen fibril organization	Requires Ontology,extracellular space,endoplasmic reticulum,endoplasmic reticulum lumen,endoplasmic reticulum-Golgi intermediate compartment,membrane raft	RNA binding,protein binding,collagen binding,unfolded protein binding,serine-type endopeptidase inhibitor activity	FALSE	FALSE	FALSE	FALSE	FALSE	FALSE	FALSE	FALSE	FALSE	FALSE	FALSE	0	FALSE	FALSE	FALSE	FALSE	TRUE	TRUE	FALSE	TRUE	FALSE	FALSE	TRUE	4
TOP1MT	DNA topoisomerase I, mitochondrial""	TOP1M_HUMAN	Q969P6	DNA topological change,DNA replication	nucleoplasm,chromosome,mitochondrion,mitochondrial nucleoid	DNA binding,DNA topoisomerase type I activity	FALSE	FALSE	FALSE	FALSE	FALSE	FALSE	FALSE	FALSE	FALSE	FALSE	FALSE	0	FALSE	FALSE	FALSE	FALSE	FALSE	FALSE	FALSE	FALSE	TRUE	FALSE	FALSE	1
PSMD14	26S proteasome non-ATPase regulatory subunit 14	PSDE_HUMAN	O00487	double-strand break repair via homologous recombination,double-strand break repair via nonhomologous end joining,ubiquitin-dependent protein catabolic process,positive regulation of endopeptidase activity,protein deubiquitination,response to ethanol,regulation of proteasomal protein catabolic process,protein K63-linked deubiquitination,proteasome-mediated ubiquitin-dependent protein catabolic pro…	extracellular region,nucleus,nucleoplasm,cytosol,secretory granule lumen,ficolin-1-rich granule lumen,proteasome complex,proteasome regulatory particle, lid subcomplex,proteasome accessory complex,cytosolic proteasome complex	protein binding,metallopeptidase activity,metal ion binding,endopeptidase activator activity,Lys63-specific deubiquitinase activity,isopeptidase activity,proteasome binding,Requires Ontology	FALSE	FALSE	FALSE	FALSE	FALSE	FALSE	FALSE	FALSE	FALSE	FALSE	FALSE	0	FALSE	FALSE	FALSE	FALSE	FALSE	FALSE	FALSE	FALSE	FALSE	FALSE	FALSE	0
TUBA1C	Tubulin alpha-1C chain	TBA1C_HUMAN	Q9BQE3	microtubule-based process,cytoskeleton-dependent intracellular transport,cell division,mitotic cell cycle,microtubule cytoskeleton organization	nucleus,microtubule,cytoplasmic microtubule,microtubule cytoskeleton,vesicle,membrane raft,cytoplasm	GTPase activity,structural molecule activity,protein binding,structural constituent of cytoskeleton,GTP binding	FALSE	FALSE	FALSE	FALSE	FALSE	FALSE	FALSE	FALSE	FALSE	FALSE	FALSE	0	FALSE	FALSE	FALSE	FALSE	FALSE	FALSE	FALSE	FALSE	FALSE	FALSE	FALSE	0
ATP5A1	ATP synthase subunit alpha, mitochondrial""	ATPA_HUMAN	P25705	negative regulation of endothelial cell proliferation,lipid metabolic process,ATP biosynthetic process,apoptotic process,aging,response to muscle activity,mitochondrial ATP synthesis coupled proton transport,positive regulation of blood vessel endothelial cell migration,response to ethanol,cellular response to dexamethasone stimulus,cellular response to nitric oxide,ATP synthesis coupled proton t…	mitochondrion,mitochondrial inner membrane,mitochondrial matrix,plasma membrane,cell surface,membrane,membrane raft,extracellular exosome,mitochondrial proton-transporting ATP synthase complex,proton-transporting ATP synthase complex,mitochondrial proton-transporting ATP synthase, catalytic core,proton-transporting ATP synthase complex, catalytic core F(1)	proton-transporting ATP synthase activity, rotational mechanism,protease binding,RNA binding,protein binding,ATP binding,ATPase activity,MHC class I protein binding,angiostatin binding,ADP binding	FALSE	FALSE	FALSE	FALSE	FALSE	FALSE	FALSE	FALSE	FALSE	FALSE	FALSE	0	FALSE	FALSE	FALSE	FALSE	FALSE	FALSE	FALSE	FALSE	FALSE	FALSE	FALSE	0
DCP2	m7GpppN-mRNA hydrolase	DCP2_HUMAN	Q8IU60	nuclear-transcribed mRNA catabolic process, nonsense-mediated decay,mRNA catabolic process,negative regulation of telomere maintenance via telomerase,regulation of mRNA stability,exonucleolytic nuclear-transcribed mRNA catabolic process involved in deadenylation-dependent decay,histone mRNA catabolic process,RNA phosphodiester bond hydrolysis, exonucleolytic,regulation of telomerase RNA localizat…	cytoplasmic mRNA processing body,nucleoplasm,cytosol,cell junction,cytoplasmic ribonucleoprotein granule,RISC complex,cytoplasm	5'-3' exoribonuclease activity,protein binding,exoribonuclease activity, producing 5'-phosphomonoesters,manganese ion binding,m7G(5')pppN diphosphatase activity,telomerase RNA binding	FALSE	FALSE	FALSE	FALSE	FALSE	FALSE	FALSE	FALSE	FALSE	FALSE	FALSE	0	FALSE	FALSE	FALSE	FALSE	FALSE	FALSE	FALSE	FALSE	FALSE	FALSE	TRUE	1
RPL37A	60S ribosomal protein L37a	RL37A_HUMAN	P61513	cytoplasmic translation,translation	nucleus,cytosol,focal adhesion,cytosolic large ribosomal subunit,cytosolic ribosome,extracellular exosome	RNA binding,structural constituent of ribosome,protein binding,metal ion binding	FALSE	FALSE	FALSE	FALSE	FALSE	FALSE	FALSE	FALSE	FALSE	FALSE	FALSE	0	FALSE	FALSE	FALSE	FALSE	FALSE	FALSE	FALSE	FALSE	FALSE	FALSE	FALSE	0
KTN1	Kinectin	KTN1_HUMAN	Q86UP2	microtubule-based movement,protein transport	endoplasmic reticulum,endoplasmic reticulum lumen,endoplasmic reticulum membrane,integral component of plasma membrane,membrane,integral component of membrane,integral component of endoplasmic reticulum membrane	RNA binding,protein binding,kinesin binding,cadherin binding	FALSE	FALSE	FALSE	FALSE	FALSE	FALSE	FALSE	FALSE	FALSE	FALSE	FALSE	0	FALSE	FALSE	FALSE	FALSE	FALSE	FALSE	FALSE	FALSE	FALSE	FALSE	FALSE	0
TUBG1	Tubulin gamma-1 chain	TBG1_HUMAN	P23258	meiotic spindle organization,cytoplasmic microtubule organization,microtubule cytoskeleton organization,mitotic cell cycle,mitotic sister chromatid segregation,microtubule nucleation,mitotic spindle organization	pericentriolar material,condensed nuclear chromosome,cytoplasm,centrosome,centriole,polar microtubule,cytosol,cytoplasmic microtubule,cell leading edge,ciliary basal body,apical part of cell,recycling endosome,Requires Ontology,mitotic spindle microtubule,gamma-tubulin complex,microtubule,spindle,nucleus	GTPase activity,protein binding,identical protein binding,structural constituent of cytoskeleton,GTP binding	FALSE	FALSE	FALSE	FALSE	FALSE	FALSE	FALSE	FALSE	FALSE	FALSE	FALSE	0	FALSE	FALSE	FALSE	FALSE	FALSE	FALSE	FALSE	FALSE	FALSE	FALSE	FALSE	0
AK2	Adenylate kinase 2, mitochondrial""	KAD2_HUMAN	P54819	ADP biosynthetic process,nucleobase-containing small molecule interconversion,phosphorylation,AMP metabolic process,ATP metabolic process,nucleoside monophosphate phosphorylation	mitochondrial intermembrane space,extracellular exosome,sperm mitochondrial sheath,mitochondrion,cytoplasm	adenylate kinase activity,protein binding,ATP binding	FALSE	FALSE	FALSE	FALSE	FALSE	FALSE	FALSE	FALSE	FALSE	FALSE	TRUE	1	FALSE	FALSE	FALSE	FALSE	FALSE	FALSE	FALSE	FALSE	FALSE	FALSE	FALSE	0
RHOG	Rho-related GTP-binding protein RhoG	RHOG_HUMAN	P84095	Rho protein signal transduction,Rac protein signal transduction,actin cytoskeleton organization,positive regulation of transcription, DNA-templated,positive regulation of cell proliferation,cell chemotaxis,activation of GTPase activity,regulation of ruffle assembly,positive regulation of protein localization to plasma membrane,motor neuron axon guidance,regulation of neutrophil migration,cortical…	endoplasmic reticulum membrane,cytosol,plasma membrane,focal adhesion,secretory granule membrane,extracellular exosome,cell cortex,cell projection,cytoplasmic vesicle,cytoskeleton	GTPase activity,protein binding,GTP binding,protein kinase binding	FALSE	TRUE	FALSE	TRUE	TRUE	FALSE	FALSE	TRUE	FALSE	FALSE	TRUE	5	FALSE	FALSE	FALSE	FALSE	FALSE	FALSE	FALSE	FALSE	FALSE	FALSE	FALSE	0
EXOSC5	Exosome complex component RRP46	EXOS5_HUMAN	Q9NQT4	defense response to virus,rRNA processing,RNA processing,RNA catabolic process,exonucleolytic nuclear-transcribed mRNA catabolic process involved in deadenylation-dependent decay,DNA deamination,RNA phosphodiester bond hydrolysis, exonucleolytic,polyadenylation-dependent snoRNA 3'-end processing,nuclear mRNA surveillance,U4 snRNA 3'-end processing,nuclear-transcribed mRNA catabolic process, exonu…	nucleus,nucleoplasm,nucleolus,cytoplasm,cytosol,euchromatin,exosome (RNase complex),nuclear exosome (RNase complex),cytoplasmic exosome (RNase complex)	exoribonuclease activity,3'-5'-exoribonuclease activity,RNA binding,protein binding	FALSE	FALSE	FALSE	TRUE	FALSE	FALSE	FALSE	FALSE	FALSE	FALSE	TRUE	2	FALSE	FALSE	FALSE	FALSE	FALSE	FALSE	FALSE	FALSE	FALSE	FALSE	FALSE	0
ZC3H4	Zinc finger CCCH domain-containing protein 4 (Fragment);Zinc finger CCCH domain-containing protein 4	M0QY97_HUMAN;ZC3H4_HUMAN	M0QY97;Q9UPT8	negative regulation of transcription, DNA-templated	nucleoplasm,cytosol,nucleus	RNA binding,metal ion binding	FALSE	FALSE	FALSE	FALSE	FALSE	FALSE	FALSE	FALSE	FALSE	FALSE	FALSE	0	FALSE	FALSE	FALSE	FALSE	FALSE	FALSE	FALSE	FALSE	FALSE	FALSE	FALSE	0
SNRPA	U1 small nuclear ribonucleoprotein A	SNRPA_HUMAN	P09012	mRNA splicing, via spliceosome,regulation of mRNA polyadenylation	nucleoplasm,spliceosomal complex,U1 snRNP	RNA binding,protein binding,U1 snRNA binding,identical protein binding,U1 snRNP binding	FALSE	FALSE	FALSE	FALSE	FALSE	FALSE	FALSE	FALSE	FALSE	FALSE	FALSE	0	FALSE	FALSE	FALSE	FALSE	FALSE	FALSE	FALSE	FALSE	FALSE	FALSE	FALSE	0
SREK1IP1	Protein SREK1IP1	SR1IP_HUMAN	Q8N9Q2	mRNA processing,RNA splicing		nucleic acid binding,protein binding,zinc ion binding	FALSE	FALSE	FALSE	FALSE	FALSE	FALSE	FALSE	FALSE	FALSE	FALSE	FALSE	0	FALSE	FALSE	FALSE	FALSE	FALSE	FALSE	FALSE	FALSE	FALSE	FALSE	FALSE	0
HNRNPA0	Heterogeneous nuclear ribonucleoprotein A0	ROA0_HUMAN	Q13151	mRNA processing,inflammatory response,response to lipopolysaccharide,3'-UTR-mediated mRNA stabilization	nucleoplasm,nucleus	RNA binding,protein kinase binding,mRNA 3'-UTR AU-rich region binding,mRNA binding	FALSE	FALSE	FALSE	FALSE	FALSE	FALSE	FALSE	FALSE	FALSE	FALSE	FALSE	0	FALSE	FALSE	FALSE	FALSE	FALSE	FALSE	FALSE	FALSE	FALSE	FALSE	FALSE	0
CNOT1	CCR4-NOT transcription complex subunit 1	CNOT1_HUMAN	A5YKK6	negative regulation of transcription from RNA polymerase II promoter,trophectodermal cell differentiation,positive regulation of cytoplasmic mRNA processing body assembly,negative regulation of translation,negative regulation of intracellular estrogen receptor signaling pathway,gene silencing by miRNA,negative regulation of retinoic acid receptor signaling pathway,positive regulation of nuclear-t…	cytoplasmic mRNA processing body,extracellular space,nucleus,cytosol,membrane,CCR4-NOT complex,CCR4-NOT core complex	poly(A)-specific ribonuclease activity,RNA binding,protein binding,protein domain specific binding,estrogen receptor binding,retinoic acid receptor binding,binding, bridging,armadillo repeat domain binding	FALSE	FALSE	FALSE	FALSE	FALSE	FALSE	FALSE	FALSE	FALSE	FALSE	FALSE	0	FALSE	FALSE	FALSE	FALSE	FALSE	FALSE	FALSE	FALSE	FALSE	FALSE	FALSE	0
DNAJC7	DnaJ homolog subfamily C member 7	DNJC7_HUMAN	Q99615	protein folding,chaperone mediated protein folding requiring cofactor,regulation of cellular response to heat	nucleoplasm,cytoplasm,cytosol,cytoskeleton,membrane,extracellular exosome	ATPase activator activity,protein binding,heat shock protein binding	FALSE	FALSE	FALSE	FALSE	FALSE	FALSE	FALSE	FALSE	FALSE	FALSE	FALSE	0	FALSE	FALSE	FALSE	FALSE	FALSE	FALSE	FALSE	FALSE	FALSE	FALSE	FALSE	0
PATL1	Protein PAT1 homolog 1	PATL1_HUMAN	Q86TB9	deadenylation-dependent decapping of nuclear-transcribed mRNA,cytoplasmic mRNA processing body assembly	cytoplasmic mRNA processing body,cytosol,PML body,nuclear speck,cytoplasmic ribonucleoprotein granule	RNA binding,protein binding,poly(U) RNA binding,poly(G) binding	FALSE	FALSE	FALSE	FALSE	FALSE	FALSE	FALSE	FALSE	FALSE	FALSE	FALSE	0	FALSE	FALSE	FALSE	FALSE	FALSE	FALSE	FALSE	FALSE	FALSE	FALSE	FALSE	0
CPSF6	Cleavage and polyadenylation-specificity factor subunit 6;Cleavage and polyadenylation specificity factor subunit 6	F8WJN3_HUMAN;CPSF6_HUMAN	F8WJN3;Q16630	mRNA processing,mRNA 3'-end processing,positive regulation of RNA export from nucleus,protein tetramerization,protein heterotetramerization,pre-mRNA cleavage required for polyadenylation,Requires Ontology,messenger ribonucleoprotein complex assembly	nucleus,nucleoplasm,perichromatin fibrils,cytoplasm,mRNA cleavage factor complex,membrane,nuclear speck,interchromatin granule,paraspeckles,mRNA cleavage and polyadenylation specificity factor complex,ribonucleoprotein complex	RNA binding,mRNA binding,protein binding,ribosomal large subunit binding,exon-exon junction complex binding	FALSE	FALSE	FALSE	FALSE	FALSE	FALSE	FALSE	FALSE	FALSE	FALSE	FALSE	0	FALSE	FALSE	FALSE	FALSE	FALSE	FALSE	FALSE	FALSE	FALSE	FALSE	FALSE	0
CPSF7	Cleavage and polyadenylation specificity factor subunit 7	CPSF7_HUMAN	Q8N684	mRNA 3'-end processing,protein tetramerization,protein heterotetramerization,pre-mRNA cleavage required for polyadenylation,Requires Ontology,messenger ribonucleoprotein complex assembly	nucleus,nucleoplasm,cytoplasm,mRNA cleavage factor complex,membrane,mRNA cleavage and polyadenylation specificity factor complex	RNA binding,protein binding,mRNA binding	FALSE	FALSE	FALSE	FALSE	FALSE	FALSE	FALSE	FALSE	FALSE	FALSE	FALSE	0	FALSE	FALSE	FALSE	FALSE	FALSE	FALSE	FALSE	FALSE	FALSE	FALSE	FALSE	0
WBP11	WW domain-binding protein 11	WBP11_HUMAN	Q9Y2W2	rRNA processing,mRNA cis splicing, via spliceosome	nucleus,nucleoplasm,cytosol,intracellular membrane-bounded organelle,spliceosomal complex	single-stranded DNA binding,RNA binding,protein binding,WW domain binding	FALSE	FALSE	FALSE	FALSE	FALSE	FALSE	FALSE	FALSE	FALSE	FALSE	FALSE	0	FALSE	FALSE	FALSE	FALSE	FALSE	FALSE	FALSE	FALSE	FALSE	FALSE	FALSE	0
HNRNPA1	Heterogeneous nuclear ribonucleoprotein A1	F8W6I7_HUMAN;ROA1_HUMAN	F8W6I7;P09651	regulation of alternative mRNA splicing, via spliceosome,mRNA splicing, via spliceosome,RNA export from nucleus,negative regulation of telomere maintenance via telomerase,positive regulation of telomere maintenance via telomerase,cellular response to glucose starvation,mRNA transport,nuclear export,nuclear import,cellular response to sodium arsenite	nucleus,nucleoplasm,cytoplasm,membrane,extracellular exosome,spliceosomal complex,catalytic step 2 spliceosome,ribonucleoprotein complex	single-stranded DNA binding,RNA binding,single-stranded RNA binding,protein binding,protein domain specific binding,miRNA binding,pre-mRNA binding,telomeric repeat-containing RNA binding,G-rich strand telomeric DNA binding	FALSE	FALSE	FALSE	FALSE	FALSE	FALSE	FALSE	FALSE	FALSE	FALSE	FALSE	0	FALSE	FALSE	FALSE	FALSE	FALSE	FALSE	FALSE	FALSE	FALSE	FALSE	FALSE	0
DSP	Desmoplakin	DESP_HUMAN	P15924	epithelial cell-cell adhesion,desmosome organization,ventricular compact myocardium morphogenesis,epidermis development,peptide cross-linking,keratinocyte differentiation,adherens junction organization,intermediate filament organization,bundle of His cell-Purkinje myocyte adhesion involved in cell communication,regulation of heart rate by cardiac conduction,regulation of ventricular cardiac muscl…	intermediate filament,cornified envelope,nucleus,plasma membrane,fascia adherens,intercalated disc,basolateral plasma membrane,desmosome,extracellular exosome,ficolin-1-rich granule membrane,membrane,cytoplasm	RNA binding,protein kinase C binding,structural constituent of cytoskeleton,protein binding,cell adhesive protein binding involved in bundle of His cell-Purkinje myocyte communication,scaffold protein binding,structural molecule activity	FALSE	FALSE	FALSE	FALSE	FALSE	FALSE	FALSE	FALSE	FALSE	FALSE	FALSE	0	FALSE	FALSE	FALSE	FALSE	FALSE	FALSE	FALSE	FALSE	FALSE	FALSE	FALSE	0
SUPT16H	FACT complex subunit SPT16	SP16H_HUMAN	Q9Y5B9	DNA replication,DNA repair,nucleosome disassembly,transcription from RNA polymerase II promoter,positive regulation of DNA-templated transcription, elongation,transcription elongation from RNA polymerase II promoter,positive regulation of transcription elongation from RNA polymerase II promoter,DNA replication-independent nucleosome organization	nucleus,nucleoplasm,FACT complex	RNA binding,protein binding,nucleosome binding	FALSE	FALSE	FALSE	FALSE	FALSE	FALSE	FALSE	FALSE	FALSE	FALSE	FALSE	0	FALSE	FALSE	FALSE	FALSE	FALSE	FALSE	FALSE	FALSE	FALSE	FALSE	FALSE	0
EIF4E2	Eukaryotic translation initiation factor 4E type 2	IF4E2_HUMAN	O60573	negative regulation of translation,translational initiation,gene silencing by RNA,Requires Ontology	cytoplasmic mRNA processing body,cytoplasm,cytosol,mRNA cap binding complex,eukaryotic translation initiation factor 4F complex	RNA cap binding,RNA binding,protein binding,translation factor activity, RNA binding,ubiquitin protein ligase binding,RNA 7-methylguanosine cap binding,translation initiation factor activity	FALSE	FALSE	FALSE	FALSE	FALSE	FALSE	FALSE	FALSE	FALSE	FALSE	FALSE	0	FALSE	FALSE	FALSE	FALSE	FALSE	FALSE	FALSE	FALSE	FALSE	TRUE	FALSE	1
AFTPH	Aftiphilin	AFTIN_HUMAN	Q6ULP2	protein transport,intracellular transport	nucleoplasm,Golgi apparatus,cytosol,intracellular membrane-bounded organelle,perinuclear region of cytoplasm,AP-1 adaptor complex,trans-Golgi network membrane	clathrin binding	FALSE	FALSE	FALSE	FALSE	FALSE	FALSE	FALSE	FALSE	FALSE	FALSE	FALSE	0	FALSE	FALSE	FALSE	FALSE	FALSE	FALSE	FALSE	FALSE	FALSE	FALSE	FALSE	0
RANBP1	Ran-specific GTPase-activating protein	RANG_HUMAN	P43487	signal transduction,intracellular transport,regulation of catalytic activity,positive regulation of mitotic centrosome separation	nucleus,nuclear envelope,cytoplasm,cytosol,nuclear pore,centrosome	GDP-dissociation inhibitor activity,protein binding,small GTPase binding,cadherin binding,GTPase activator activity	FALSE	FALSE	FALSE	FALSE	FALSE	FALSE	FALSE	FALSE	FALSE	FALSE	FALSE	0	FALSE	FALSE	FALSE	FALSE	FALSE	FALSE	FALSE	FALSE	FALSE	FALSE	FALSE	0
HSD17B4	Peroxisomal multifunctional enzyme type 2	DHB4_HUMAN	P51659	very long-chain fatty acid metabolic process,osteoblast differentiation,fatty acid beta-oxidation,androgen metabolic process,estrogen metabolic process,very long-chain fatty-acyl-CoA metabolic process,medium-chain fatty-acyl-CoA metabolic process,Sertoli cell development	peroxisome,peroxisomal membrane,peroxisomal matrix,cytosol,membrane	3-hydroxyacyl-CoA dehydrogenase activity,enoyl-CoA hydratase activity,long-chain-enoyl-CoA hydratase activity,isomerase activity,3alpha,7alpha,12alpha-trihydroxy-5beta-cholest-24-enoyl-CoA hydratase activity,protein homodimerization activity,17-beta-hydroxysteroid dehydrogenase (NAD+) activity,Requires Ontology	FALSE	FALSE	FALSE	FALSE	FALSE	FALSE	FALSE	FALSE	FALSE	FALSE	TRUE	1	FALSE	FALSE	FALSE	FALSE	FALSE	FALSE	FALSE	FALSE	FALSE	FALSE	FALSE	0
GSPT1	Eukaryotic peptide chain release factor GTP-binding subunit ERF3A	ERF3A_HUMAN	P15170	protein methylation,G1/S transition of mitotic cell cycle,nuclear-transcribed mRNA catabolic process, nonsense-mediated decay,translational termination,regulation of translational termination,translation	cytosol,translation release factor complex	RNA binding,translation release factor activity,GTPase activity,protein binding,GTP binding	FALSE	FALSE	FALSE	FALSE	FALSE	FALSE	FALSE	FALSE	FALSE	FALSE	FALSE	0	FALSE	FALSE	FALSE	FALSE	FALSE	FALSE	FALSE	FALSE	FALSE	FALSE	FALSE	0
PLS3	Plastin-3	PLST_HUMAN	P13797	bone development,actin filament network formation,actin filament bundle assembly	cytosol,plasma membrane,actin filament bundle,actin filament,cytoplasm	calcium ion binding,actin filament binding	FALSE	FALSE	FALSE	FALSE	FALSE	FALSE	FALSE	FALSE	FALSE	FALSE	FALSE	0	FALSE	FALSE	FALSE	FALSE	FALSE	FALSE	FALSE	FALSE	FALSE	FALSE	FALSE	0
RPS11	40S ribosomal protein S11	RS11_HUMAN	P62280	cytoplasmic translation,translation	nucleoplasm,nucleolus,cytoplasm,cytosol,ribosome,focal adhesion,membrane,cytosolic ribosome,extracellular exosome,cytosolic small ribosomal subunit	RNA binding,structural constituent of ribosome,protein binding,rRNA binding	FALSE	FALSE	FALSE	FALSE	FALSE	FALSE	FALSE	FALSE	FALSE	FALSE	FALSE	0	FALSE	FALSE	FALSE	FALSE	FALSE	FALSE	FALSE	FALSE	FALSE	FALSE	FALSE	0
ANXA2	Annexin A2	ANXA2_HUMAN	P07355	angiogenesis,membrane raft assembly,positive regulation of receptor recycling,negative regulation of receptor internalization,membrane budding,positive regulation of plasminogen activation,negative regulation of endopeptidase activity,positive regulation of vesicle fusion,negative regulation of low-density lipoprotein particle receptor catabolic process,osteoclast development,positive regulation …	membrane raft,Requires Ontology,extracellular region,basement membrane,extracellular space,nucleus,cytoplasm,lysosomal membrane,endosome,lipid particle,plasma membrane,adherens junction,cell surface,membrane,basolateral plasma membrane,midbody,late endosome membrane,vesicle,azurophil granule lumen,melanosome,extracellular exosome,plasma membrane protein complex,PCSK9-AnxA2 complex,AnxA2-p11 compl…	protease binding,RNA binding,serine-type endopeptidase inhibitor activity,protein binding,calcium-dependent phospholipid binding,phosphatidylinositol-4,5-bisphosphate binding,cytoskeletal protein binding,phospholipase A2 inhibitor activity,identical protein binding,S100 protein binding,calcium-dependent protein binding,cadherin binding involved in cell-cell adhesion,calcium channel activity,phosp…	FALSE	FALSE	FALSE	FALSE	FALSE	FALSE	FALSE	FALSE	FALSE	FALSE	FALSE	0	FALSE	FALSE	FALSE	FALSE	FALSE	FALSE	FALSE	FALSE	FALSE	FALSE	FALSE	0
HINT1	Histidine triad nucleotide-binding protein 1	HINT1_HUMAN	P49773	regulation of transcription, DNA-templated,signal transduction,purine ribonucleotide catabolic process,protein desumoylation,positive regulation of calcium-mediated signaling,intrinsic apoptotic signaling pathway by p53 class mediator	nucleus,nucleoplasm,cytoplasm,cytosol,cytoskeleton,plasma membrane,extracellular exosome,histone deacetylase complex	nucleotide binding,protein kinase C binding,protein binding,hydrolase activity,adenosine 5'-monophosphoramidase activity,SUMO-specific isopeptidase activity	FALSE	FALSE	FALSE	FALSE	FALSE	FALSE	FALSE	FALSE	FALSE	FALSE	FALSE	0	FALSE	FALSE	FALSE	FALSE	FALSE	FALSE	FALSE	FALSE	FALSE	FALSE	FALSE	0
NUP35	Nucleoporin NUP53	NUP53_HUMAN	Q8NFH5	mRNA transport,cellular response to leukemia inhibitory factor,NLS-bearing protein import into nucleus,nuclear pore organization,regulation of transcription, DNA-templated	nuclear envelope,nucleoplasm,cytosol,plasma membrane,nuclear membrane,nuclear pore central transport channel,nuclear pore nuclear basket	protein binding,identical protein binding,phospholipid binding,single-stranded DNA binding,structural constituent of nuclear pore	FALSE	FALSE	FALSE	FALSE	FALSE	FALSE	FALSE	FALSE	FALSE	FALSE	FALSE	0	FALSE	FALSE	FALSE	FALSE	FALSE	FALSE	FALSE	FALSE	FALSE	FALSE	FALSE	0
ALB	Serum albumin	A0A0C4DGB6_HUMAN;ALBU_HUMAN	A0A0C4DGB6;P02768	retina homeostasis,cellular response to starvation,negative regulation of apoptotic process,negative regulation of programmed cell death,maintenance of mitochondrion location,cellular oxidant detoxification,transport	extracellular region,extracellular space,nucleus,endoplasmic reticulum,endoplasmic reticulum lumen,Golgi apparatus,platelet alpha granule lumen,extracellular exosome,blood microparticle,macromolecular complex,cytoplasm	oxygen binding,DNA binding,fatty acid binding,copper ion binding,protein binding,toxic substance binding,antioxidant activity,pyridoxal phosphate binding,identical protein binding,chaperone binding,Requires Ontology,enterobactin binding,zinc ion binding	FALSE	FALSE	FALSE	FALSE	FALSE	FALSE	FALSE	FALSE	TRUE	TRUE	FALSE	2	FALSE	FALSE	FALSE	FALSE	FALSE	FALSE	FALSE	FALSE	TRUE	FALSE	FALSE	1
IDH2	Isocitrate dehydrogenase [NADP], mitochondrial""	IDHP_HUMAN	P48735	carbohydrate metabolic process,glyoxylate cycle,tricarboxylic acid cycle,isocitrate metabolic process,2-oxoglutarate metabolic process,NADP metabolic process	mitochondrion,mitochondrial matrix,peroxisome,cytosol,extracellular exosome	magnesium ion binding,isocitrate dehydrogenase (NADP+) activity,NAD binding	FALSE	FALSE	FALSE	FALSE	FALSE	FALSE	FALSE	TRUE	FALSE	FALSE	FALSE	1	FALSE	FALSE	FALSE	FALSE	TRUE	FALSE	FALSE	FALSE	FALSE	FALSE	FALSE	1
RPS27A	Ubiquitin-40S ribosomal protein S27a	RS27A_HUMAN	P62979	cytoplasmic translation,translation,protein ubiquitination,modification-dependent protein catabolic process	extracellular space,nucleus,nucleoplasm,nucleolus,cytoplasm,mitochondrial outer membrane,endoplasmic reticulum membrane,cytosol,plasma membrane,endosome membrane,membrane,cytosolic ribosome,endocytic vesicle membrane,vesicle,extracellular exosome,small ribosomal subunit,cytosolic small ribosomal subunit	RNA binding,structural constituent of ribosome,protein binding,metal ion binding,ubiquitin protein ligase binding,protein tag	FALSE	FALSE	TRUE	FALSE	FALSE	FALSE	FALSE	FALSE	TRUE	TRUE	FALSE	3	FALSE	FALSE	FALSE	FALSE	FALSE	FALSE	FALSE	FALSE	TRUE	TRUE	FALSE	2
ACTA2	Actin, aortic smooth muscle""	ACTA_HUMAN	P62736	regulation of blood pressure,response to virus,positive regulation of gene expression,regulation of wound healing,Requires Ontology,positive regulation of ERK1 and ERK2 cascade,glomerular mesangial cell development,mesenchyme migration,positive regulation of hepatic stellate cell activation,vascular smooth muscle contraction	stress fiber,extracellular space,cytoplasm,cytosol,lamellipodium,filopodium,smooth muscle contractile fiber,cell body,extracellular exosome,macromolecular complex,dynactin complex	ATP binding,protein kinase binding	FALSE	FALSE	FALSE	FALSE	FALSE	FALSE	FALSE	FALSE	TRUE	TRUE	FALSE	2	FALSE	FALSE	FALSE	FALSE	FALSE	FALSE	FALSE	FALSE	TRUE	FALSE	FALSE	1
MTPN	Myotrophin	MTPN_HUMAN	P58546	regulation of translation,catecholamine metabolic process,regulation of cell size,positive regulation of macromolecule biosynthetic process,positive regulation of cardiac muscle hypertrophy,regulation of striated muscle tissue development,cerebellar granule cell differentiation,neuron differentiation,positive regulation of cell growth,skeletal muscle tissue regeneration,positive regulation of NF-…	nucleus,cytosol,axon,perinuclear region of cytoplasm,F-actin capping protein complex,cytoplasm	sequence-specific DNA binding	FALSE	FALSE	FALSE	FALSE	FALSE	FALSE	FALSE	FALSE	FALSE	FALSE	FALSE	0	FALSE	FALSE	FALSE	FALSE	FALSE	FALSE	FALSE	FALSE	FALSE	FALSE	FALSE	0
BCLAF1	Bcl-2-associated transcription factor 1	BCLF1_HUMAN	Q9NYF8	positive regulation of apoptotic process,negative regulation of transcription, DNA-templated,apoptotic process,regulation of DNA-templated transcription in response to stress,cellular response to leukemia inhibitory factor,positive regulation of DNA-templated transcription, initiation,positive regulation of response to DNA damage stimulus,positive regulation of intrinsic apoptotic signaling pathw…	nucleus,nucleoplasm,cytoplasm,nuclear speck,mediator complex	DNA binding,RNA binding,protein binding,transcription cofactor activity	FALSE	FALSE	FALSE	FALSE	FALSE	FALSE	FALSE	FALSE	FALSE	FALSE	FALSE	0	FALSE	FALSE	FALSE	FALSE	FALSE	FALSE	FALSE	FALSE	FALSE	FALSE	FALSE	0
DSC1	Desmocollin-1	DSC1_HUMAN	Q08554	homophilic cell adhesion via plasma membrane adhesion molecules,cell-cell adhesion	cornified envelope,plasma membrane,gap junction,membrane,integral component of membrane,extracellular exosome,ficolin-1-rich granule membrane,desmosome,cell-cell junction	protein binding,calcium ion binding	FALSE	FALSE	FALSE	FALSE	FALSE	FALSE	FALSE	FALSE	TRUE	FALSE	FALSE	1	FALSE	FALSE	FALSE	FALSE	FALSE	FALSE	FALSE	FALSE	FALSE	FALSE	FALSE	0
NUP93	Nuclear pore complex protein Nup93	NUP93_HUMAN	Q8N1F7	nuclear envelope organization,nuclear pore complex assembly,positive regulation of SMAD protein import into nucleus,SMAD protein signal transduction,poly(A)+ mRNA export from nucleus,protein import into nucleus	nuclear envelope,centrosome,cytosol,membrane,nuclear membrane,nuclear periphery,nuclear pore	protein binding,structural constituent of nuclear pore	FALSE	FALSE	FALSE	FALSE	FALSE	FALSE	FALSE	FALSE	FALSE	FALSE	FALSE	0	FALSE	FALSE	FALSE	FALSE	FALSE	FALSE	FALSE	FALSE	FALSE	FALSE	FALSE	0
NCAPH	Condensin complex subunit 2	CND2_HUMAN	Q15003	mitotic chromosome condensation,meiotic chromosome condensation,cell division,female meiosis chromosome separation,Requires Ontology	nucleoplasm,cytosol,membrane,condensin complex	protein binding,chromatin binding	FALSE	FALSE	FALSE	FALSE	FALSE	FALSE	FALSE	FALSE	FALSE	FALSE	FALSE	0	FALSE	FALSE	FALSE	FALSE	FALSE	FALSE	FALSE	FALSE	FALSE	FALSE	FALSE	0
ZCCHC3	Zinc finger CCHC domain-containing protein 3	ZCHC3_HUMAN	Q9NUD5	activation of innate immune response,detection of virus,innate immune response,cellular response to exogenous dsRNA,positive regulation of RIG-I signaling pathway,defense response to virus,positive regulation of type I interferon production	cytoplasm	double-stranded DNA binding,RNA binding,protein binding,zinc ion binding	FALSE	FALSE	FALSE	FALSE	FALSE	FALSE	FALSE	FALSE	FALSE	FALSE	FALSE	0	FALSE	FALSE	FALSE	FALSE	FALSE	FALSE	FALSE	FALSE	FALSE	FALSE	FALSE	0
CNBP	Cellular nucleic acid-binding protein	CNBP_HUMAN	P62633	negative regulation of transcription from RNA polymerase II promoter,regulation of transcription, DNA-templated,positive regulation of cell proliferation,cholesterol homeostasis,positive regulation of transcription, DNA-templated,positive regulation of transcription from RNA polymerase II promoter,G-quadruplex DNA formation,positive regulation of cytoplasmic translation	nucleus,endoplasmic reticulum,cytosol,cytoplasm	single-stranded DNA binding,RNA binding,protein binding,zinc ion binding,G-quadruplex DNA binding,mRNA binding,single-stranded RNA binding,translation regulator activity	FALSE	FALSE	FALSE	FALSE	FALSE	FALSE	FALSE	FALSE	FALSE	FALSE	FALSE	0	FALSE	TRUE	FALSE	FALSE	FALSE	FALSE	FALSE	FALSE	FALSE	FALSE	TRUE	2
ACTR2	Actin-related protein 2	ARP2_HUMAN	P61160	regulation of double-strand break repair via nonhomologous end joining,cilium morphogenesis,establishment or maintenance of cell polarity,associative learning,asymmetric cell division,positive regulation of lamellipodium assembly,meiotic chromosome movement towards spindle pole,cytosolic transport,meiotic cytokinesis,Arp2/3 complex-mediated actin nucleation,response to immobilization stress,cellu…	extracellular region,nucleus,cytoplasm,cytosol,focal adhesion,postsynaptic density,actin cytoskeleton,membrane,lamellipodium,actin cap,azurophil granule lumen,site of double-strand break,Requires Ontology,extracellular exosome,ficolin-1-rich granule lumen,Arp2/3 protein complex	actin filament binding,structural constituent of cytoskeleton,protein binding,ATP binding	FALSE	FALSE	FALSE	FALSE	FALSE	FALSE	FALSE	FALSE	FALSE	FALSE	FALSE	0	FALSE	FALSE	FALSE	FALSE	FALSE	FALSE	FALSE	FALSE	TRUE	FALSE	FALSE	1
THNSL1	Threonine synthase-like 1	THNS1_HUMAN	Q8IYQ7	biological_process	cellular_component,cytoplasm	molecular_function	FALSE	FALSE	FALSE	FALSE	FALSE	FALSE	FALSE	FALSE	FALSE	FALSE	FALSE	0	FALSE	FALSE	FALSE	FALSE	FALSE	FALSE	FALSE	FALSE	FALSE	FALSE	FALSE	0
ZFR	Zinc finger RNA-binding protein	ZFR_HUMAN	Q96KR1		nucleus,chromosome,cytoplasm	DNA binding,RNA binding,protein binding,zinc ion binding,double-stranded RNA binding,single-stranded RNA binding	FALSE	FALSE	FALSE	FALSE	FALSE	FALSE	FALSE	FALSE	FALSE	FALSE	FALSE	0	FALSE	FALSE	FALSE	FALSE	FALSE	FALSE	FALSE	FALSE	FALSE	FALSE	FALSE	0
GPATCH1	G patch domain-containing protein 1	GPTC1_HUMAN	Q9BRR8	mRNA splicing, via spliceosome	catalytic step 2 spliceosome,nucleus	RNA binding	FALSE	FALSE	FALSE	FALSE	FALSE	FALSE	FALSE	FALSE	FALSE	FALSE	FALSE	0	FALSE	FALSE	FALSE	FALSE	FALSE	FALSE	FALSE	FALSE	FALSE	FALSE	FALSE	0
FHL1	Four and a half LIM domains protein 1 (Fragment)	Q5JXI8_HUMAN	Q5JXI8				FALSE	FALSE	FALSE	FALSE	FALSE	FALSE	FALSE	FALSE	FALSE	FALSE	FALSE	0	FALSE	FALSE	FALSE	FALSE	FALSE	FALSE	FALSE	FALSE	FALSE	FALSE	FALSE	0
GTF3C4	General transcription factor 3C polypeptide 4	TF3C4_HUMAN	Q9UKN8	transcription from RNA polymerase III promoter,transcription initiation from RNA polymerase III promoter,histone acetylation,5S class rRNA transcription from RNA polymerase III type 1 promoter,tRNA transcription from RNA polymerase III promoter,regulation of catalytic activity	nucleoplasm,mitochondrion,transcription factor TFIIIC complex	DNA binding,histone acetyltransferase activity,protein binding,enzyme activator activity	FALSE	FALSE	FALSE	TRUE	FALSE	TRUE	FALSE	TRUE	FALSE	FALSE	TRUE	4	FALSE	FALSE	FALSE	FALSE	TRUE	FALSE	FALSE	TRUE	FALSE	FALSE	TRUE	3
CORO7-PAM16	Coronin	A0A0A6YYL4_HUMAN	A0A0A6YYL4				FALSE	FALSE	FALSE	FALSE	FALSE	FALSE	FALSE	FALSE	FALSE	FALSE	FALSE	0	FALSE	FALSE	FALSE	FALSE	FALSE	FALSE	FALSE	FALSE	FALSE	FALSE	FALSE	0
TXN	Thioredoxin	THIO_HUMAN	P10599	negative regulation of transcription from RNA polymerase II promoter,glycerol ether metabolic process,response to radiation,activation of protein kinase B activity,positive regulation of peptidyl-serine phosphorylation,positive regulation of DNA binding,cell redox homeostasis,negative regulation of protein export from nucleus,positive regulation of protein kinase B signaling,response to nitric ox…	extracellular region,nucleus,nucleoplasm,cytoplasm,cytosol,extracellular exosome	RNA binding,thioredoxin-disulfide reductase activity,protein binding,protein disulfide oxidoreductase activity,protein homodimerization activity,protein-disulfide reductase activity	FALSE	FALSE	FALSE	FALSE	FALSE	FALSE	FALSE	FALSE	FALSE	FALSE	FALSE	0	FALSE	FALSE	FALSE	FALSE	FALSE	FALSE	FALSE	FALSE	FALSE	FALSE	FALSE	0
RPL14	60S ribosomal protein L14	RL14_HUMAN	P50914	cytoplasmic translation,rRNA processing,translation,ribosomal large subunit biogenesis	postsynaptic density,cytosol,membrane,cytosolic large ribosomal subunit,cytosolic ribosome,extracellular exosome	RNA binding,structural constituent of ribosome,protein binding,cadherin binding	FALSE	FALSE	FALSE	FALSE	FALSE	FALSE	FALSE	FALSE	FALSE	FALSE	FALSE	0	FALSE	FALSE	FALSE	FALSE	FALSE	FALSE	FALSE	FALSE	FALSE	FALSE	FALSE	0
GLE1	Nucleoporin GLE1	GLE1_HUMAN	Q53GS7	protein transport,poly(A)+ mRNA export from nucleus,regulation of translational initiation,mRNA export from nucleus,regulation of translational termination	extracellular space,nuclear envelope,nucleolus,cytosol,membrane,nuclear membrane,centrosome,centriole,ciliary basal body,cytoplasm,nuclear pore cytoplasmic filaments	protein binding,identical protein binding,translation initiation factor binding,inositol hexakisphosphate binding,phospholipid binding	FALSE	FALSE	FALSE	FALSE	FALSE	FALSE	FALSE	FALSE	FALSE	FALSE	FALSE	0	FALSE	FALSE	FALSE	FALSE	TRUE	TRUE	FALSE	TRUE	TRUE	FALSE	TRUE	5
PTPN11	Tyrosine-protein phosphatase non-receptor type 11	PTN11_HUMAN	Q06124	DNA damage checkpoint,triglyceride metabolic process,epidermal growth factor receptor signaling pathway,integrin-mediated signaling pathway,axonogenesis,brain development,heart development,fibroblast growth factor receptor signaling pathway,hormone-mediated signaling pathway,cytokine-mediated signaling pathway,cerebellar cortex formation,platelet formation,T cell costimulation,negative regulation…	nucleus,nucleoplasm,cytoplasm,cytosol,macromolecular complex	phosphotyrosine binding,phosphoprotein phosphatase activity,protein tyrosine phosphatase activity,non-membrane spanning protein tyrosine phosphatase activity,insulin receptor binding,protein binding,protein kinase binding,receptor signaling complex scaffold activity,receptor tyrosine kinase binding,cadherin binding,cell adhesion molecule binding,peptide hormone receptor binding,protein tyrosine k…	TRUE	TRUE	TRUE	FALSE	FALSE	FALSE	TRUE	TRUE	FALSE	TRUE	FALSE	6	TRUE	TRUE	TRUE	TRUE	TRUE	FALSE	TRUE	TRUE	TRUE	TRUE	TRUE	10
FUBP1	Far upstream element-binding protein 1	FUBP1_HUMAN	Q96AE4	regulation of gene expression,positive regulation of gene expression	nucleus,nucleoplasm,cytoplasm	single-stranded DNA binding,RNA binding,protein binding,mRNA binding	FALSE	FALSE	FALSE	FALSE	FALSE	FALSE	FALSE	FALSE	FALSE	FALSE	FALSE	0	FALSE	FALSE	FALSE	FALSE	FALSE	FALSE	FALSE	FALSE	FALSE	FALSE	FALSE	0
CCT7	T-complex protein 1 subunit eta	TCPH_HUMAN	Q99832	protein folding,binding of sperm to zona pellucida,positive regulation of telomere maintenance via telomerase,protein stabilization,chaperone-mediated protein folding,toxin transport,positive regulation of establishment of protein localization to telomere,positive regulation of protein localization to Cajal body,positive regulation of telomerase RNA localization to Cajal body	cytoplasm,cytosol,chaperonin-containing T-complex,microtubule,cell body,extracellular exosome	protein binding,ATP binding,ATPase activity,protein binding involved in protein folding,unfolded protein binding	FALSE	FALSE	FALSE	FALSE	FALSE	FALSE	FALSE	FALSE	FALSE	FALSE	FALSE	0	FALSE	FALSE	FALSE	FALSE	FALSE	TRUE	FALSE	FALSE	FALSE	FALSE	FALSE	1
ZC3H7A	Zinc finger CCCH domain-containing protein 7A	Z3H7A_HUMAN	Q8IWR0	posttranscriptional regulation of gene expression,production of miRNAs involved in gene silencing by miRNA	nucleus	RNA binding,miRNA binding,metal ion binding	FALSE	FALSE	FALSE	TRUE	FALSE	FALSE	FALSE	FALSE	FALSE	FALSE	FALSE	1	FALSE	FALSE	FALSE	FALSE	FALSE	FALSE	FALSE	FALSE	FALSE	FALSE	FALSE	0
MATR3	Matrin-3	A0A0R4J2E8_HUMAN;A8MXP9_HUMAN;MATR3_HUMAN	A0A0R4J2E8;A8MXP9;P43243	heart valve development,ventricular septum development,activation of innate immune response,posttranscriptional regulation of gene expression,innate immune response	nuclear inner membrane,membrane,nuclear matrix,nucleus	RNA binding,structural molecule activity,protein binding,zinc ion binding,miRNA binding,identical protein binding	FALSE	FALSE	FALSE	TRUE	FALSE	FALSE	FALSE	FALSE	FALSE	FALSE	FALSE	1	FALSE	TRUE	FALSE	TRUE	TRUE	TRUE	FALSE	FALSE	FALSE	FALSE	FALSE	4
PCBP1	Poly(rC)-binding protein 1	PCBP1_HUMAN	Q15365	viral RNA genome replication,regulation of gene expression,regulation of RNA metabolic process,positive regulation of transcription from RNA polymerase II promoter	nucleoplasm,cytoplasm,cytosol,membrane,nuclear speck,cytoplasmic ribonucleoprotein granule,extracellular exosome,nucleus	RNA polymerase II transcription factor activity, sequence-specific DNA binding,single-stranded DNA binding,RNA binding,mRNA binding,protein binding,cadherin binding,sequence-specific single stranded DNA binding	FALSE	FALSE	FALSE	FALSE	FALSE	FALSE	FALSE	FALSE	FALSE	FALSE	FALSE	0	FALSE	FALSE	FALSE	FALSE	FALSE	FALSE	FALSE	FALSE	FALSE	FALSE	FALSE	0
PRMT3	Protein arginine N-methyltransferase 3	ANM3_HUMAN	O60678	protein methylation,peptidyl-arginine methylation, to asymmetrical-dimethyl arginine,negative regulation of protein ubiquitination,dendritic spine morphogenesis,negative regulation of retinoic acid biosynthetic process	cytoplasm,cytosol	protein binding,methyltransferase activity,protein-arginine N-methyltransferase activity,protein-arginine omega-N monomethyltransferase activity,protein-arginine omega-N asymmetric methyltransferase activity,ribosome binding,metal ion binding,modified amino acid binding	FALSE	FALSE	FALSE	FALSE	FALSE	FALSE	FALSE	FALSE	FALSE	FALSE	FALSE	0	FALSE	FALSE	FALSE	FALSE	FALSE	FALSE	FALSE	FALSE	FALSE	FALSE	FALSE	0
ASCC1	Activating signal cointegrator 1 complex subunit 1	ASCC1_HUMAN	Q8N9N2	regulation of transcription, DNA-templated,DNA repair	nucleus,nucleoplasm,nuclear speck,neuromuscular junction,transcription factor complex	RNA binding,protein binding	FALSE	FALSE	FALSE	FALSE	FALSE	FALSE	FALSE	FALSE	FALSE	FALSE	FALSE	0	FALSE	FALSE	FALSE	FALSE	FALSE	FALSE	FALSE	FALSE	FALSE	FALSE	FALSE	0
SRSF4	Serine/arginine-rich splicing factor 4	SRSF4_HUMAN	Q08170	RNA splicing, via transesterification reactions,mRNA processing,RNA splicing,response to insulin,negative regulation of mRNA splicing, via spliceosome,mRNA splicing, via spliceosome	nucleus,nucleoplasm,nuclear speck	RNA binding,protein binding,sequence-specific mRNA binding,mRNA binding	FALSE	FALSE	FALSE	FALSE	FALSE	FALSE	FALSE	FALSE	FALSE	FALSE	FALSE	0	FALSE	FALSE	FALSE	FALSE	FALSE	FALSE	FALSE	FALSE	FALSE	FALSE	FALSE	0
DDX17	Probable ATP-dependent RNA helicase DDX17	A0A1X7SBZ2_HUMAN;DDX17_HUMAN	A0A1X7SBZ2;Q92841	alternative mRNA splicing, via spliceosome,regulation of alternative mRNA splicing, via spliceosome,epithelial to mesenchymal transition,immune system process,regulation of transcription from RNA polymerase II promoter,rRNA processing,RNA processing,miRNA metabolic process,intracellular estrogen receptor signaling pathway,androgen receptor signaling pathway,gene silencing by RNA,myoblast differen…	nucleus,nucleoplasm,nucleolus,cytosol,membrane,nuclear speck,ribonucleoprotein complex	transcription coactivator activity,RNA binding,protein binding,ATP binding,RNA-dependent ATPase activity,ATPase activity,RNA helicase activity	FALSE	FALSE	FALSE	FALSE	FALSE	FALSE	FALSE	FALSE	FALSE	FALSE	FALSE	0	FALSE	FALSE	FALSE	FALSE	FALSE	FALSE	FALSE	FALSE	FALSE	FALSE	FALSE	0
ACOT7	Cytosolic acyl coenzyme A thioester hydrolase	BACH_HUMAN	O00154	coenzyme A biosynthetic process,medium-chain fatty-acyl-CoA catabolic process,long-chain fatty-acyl-CoA catabolic process,medium-chain fatty acid biosynthetic process,palmitic acid biosynthetic process,acyl-CoA metabolic process,fatty acid metabolic process	nucleoplasm,mitochondrion,cytosol,extracellular exosome	fatty-acyl-CoA binding,protein binding,palmitoyl-CoA hydrolase activity,long-chain fatty acyl-CoA binding,protein homodimerization activity,carboxylic ester hydrolase activity,Requires Ontology,acyl-CoA hydrolase activity	FALSE	FALSE	FALSE	FALSE	FALSE	FALSE	FALSE	FALSE	FALSE	FALSE	FALSE	0	FALSE	FALSE	FALSE	FALSE	FALSE	FALSE	FALSE	FALSE	FALSE	FALSE	FALSE	0
PNKP	Bifunctional polynucleotide phosphatase/kinase	PNKP_HUMAN	Q96T60	nucleotide-excision repair, DNA damage removal,DNA-dependent DNA replication,DNA repair,base-excision repair, gap-filling,double-strand break repair via nonhomologous end joining,response to oxidative stress,response to radiation,negative regulation of protein ADP-ribosylation,positive regulation of telomere maintenance via telomerase,nucleotide phosphorylation,DNA ligation involved in DNA repair…	site of double-strand break,nucleus,nucleoplasm,nucleolus,mitochondrion,membrane	damaged DNA binding,double-stranded DNA binding,endonuclease activity,protein binding,ATP binding,purine nucleotide binding,polynucleotide 3'-phosphatase activity,ATP-dependent polydeoxyribonucleotide 5'-hydroxyl-kinase activity	FALSE	TRUE	FALSE	TRUE	TRUE	TRUE	FALSE	TRUE	FALSE	FALSE	FALSE	5	FALSE	FALSE	FALSE	FALSE	FALSE	FALSE	FALSE	FALSE	FALSE	FALSE	FALSE	0
RAC1	Ras-related C3 botulinum toxin substrate 1	RAC1_HUMAN	P63000	positive regulation of lamellipodium assembly,actin cytoskeleton organization,ruffle organization,neuron migration,positive regulation of protein phosphorylation,sphingosine-1-phosphate signaling pathway,inflammatory response,cell adhesion,cell-matrix adhesion,small GTPase mediated signal transduction,regulation of cell size,response to wounding,anatomical structure morphogenesis,regulation of hy…	actin filament,postsynapse,glutamatergic synapse,cytoplasm,endoplasmic reticulum membrane,trans-Golgi network,cytosol,plasma membrane,focal adhesion,membrane,lamellipodium,secretory granule membrane,ruffle membrane,cytoplasmic ribonucleoprotein granule,melanosome,dendritic spine,recycling endosome membrane,extracellular exosome,ficolin-1-rich granule membrane,extrinsic component of cytoplasmic si…	GTPase activity,obsolete small monomeric GTPase activity,protein binding,GTP binding,enzyme binding,protein kinase binding,thioesterase binding,macromolecular complex binding,Rho GDP-dissociation inhibitor binding	FALSE	FALSE	FALSE	FALSE	FALSE	FALSE	FALSE	FALSE	FALSE	FALSE	TRUE	1	FALSE	FALSE	FALSE	FALSE	FALSE	FALSE	FALSE	FALSE	FALSE	FALSE	FALSE	0
PFN1	Profilin-1	PROF1_HUMAN	P07737	neural tube closure,regulation of transcription from RNA polymerase II promoter,positive regulation of epithelial cell migration,actin cytoskeleton organization,negative regulation of actin filament polymerization,positive regulation of actin filament polymerization,negative regulation of actin filament bundle assembly,positive regulation of ATPase activity,protein stabilization,negative regulati…	nucleus,cytoplasm,cytosol,cytoskeleton,focal adhesion,cell cortex,membrane,extracellular exosome,blood microparticle,glutamatergic synapse	adenyl-nucleotide exchange factor activity,phosphotyrosine binding,RNA binding,actin binding,actin monomer binding,protein binding,phosphatidylinositol-4,5-bisphosphate binding,small GTPase binding,cadherin binding,proline-rich region binding	TRUE	TRUE	FALSE	FALSE	FALSE	FALSE	FALSE	FALSE	TRUE	FALSE	FALSE	3	FALSE	FALSE	FALSE	FALSE	FALSE	FALSE	FALSE	FALSE	FALSE	FALSE	FALSE	0
TIAL1	Nucleolysin TIAR	TIAR_HUMAN	Q01085	regulation of transcription from RNA polymerase II promoter,apoptotic process,defense response,germ cell development,positive regulation of cell proliferation,negative regulation of cell proliferation,posttranscriptional gene silencing,stem cell division,positive regulation of hippo signaling,positive regulation of gene silencing by miRNA	nucleus,nucleoplasm,cytoplasm,lysosome,cytoplasmic stress granule,cytolytic granule	DNA binding,RNA binding,mRNA 3'-UTR binding,protein binding,mRNA 3'-UTR AU-rich region binding,mRNA binding involved in posttranscriptional gene silencing	FALSE	FALSE	FALSE	FALSE	FALSE	FALSE	FALSE	FALSE	FALSE	FALSE	FALSE	0	FALSE	FALSE	FALSE	FALSE	FALSE	FALSE	FALSE	FALSE	FALSE	FALSE	FALSE	0
DYNC1H1	Cytoplasmic dynein 1 heavy chain 1	DYHC1_HUMAN	Q14204	mitotic spindle organization,positive regulation of intracellular transport,cytoplasmic mRNA processing body assembly,stress granule assembly,establishment of spindle localization,cell division,regulation of mitotic spindle organization,regulation of metaphase plate congression,Requires Ontology,retrograde axonal transport,mitotic cell cycle,cytoplasmic microtubule organization,nuclear migration,…	extracellular region,centrosome,cytosol,microtubule,membrane,filopodium,dynein complex,azurophil granule lumen,extracellular exosome,axon cytoplasm,cytoplasmic dynein complex,cytoplasmic microtubule,cell cortex	ATP-dependent microtubule motor activity, minus-end-directed,RNA binding,protein binding,ATP binding,dynein light intermediate chain binding,dynein intermediate chain binding	FALSE	FALSE	FALSE	FALSE	FALSE	FALSE	FALSE	FALSE	FALSE	FALSE	FALSE	0	FALSE	TRUE	FALSE	FALSE	FALSE	FALSE	FALSE	FALSE	FALSE	FALSE	FALSE	1
AGO1	Protein argonaute-1	AGO1_HUMAN	Q9UL18	mRNA cleavage involved in gene silencing by miRNA,mRNA cleavage involved in gene silencing by siRNA,nuclear-transcribed mRNA catabolic process,RNA secondary structure unwinding,negative regulation of angiogenesis,pre-miRNA processing,production of miRNAs involved in gene silencing by miRNA,miRNA mediated inhibition of translation,miRNA loading onto RISC involved in gene silencing by miRNA,positiv…	cytoplasmic mRNA processing body,nucleus,nucleoplasm,cytoplasm,cytosol,cytoplasmic ribonucleoprotein granule,polysome,RISC complex,RISC-loading complex,ribonucleoprotein complex	endoribonuclease activity,RNA polymerase II core binding,core promoter sequence-specific DNA binding,RNA binding,double-stranded RNA binding,single-stranded RNA binding,protein binding,miRNA binding	FALSE	FALSE	FALSE	FALSE	FALSE	FALSE	FALSE	FALSE	FALSE	FALSE	FALSE	0	FALSE	FALSE	FALSE	FALSE	FALSE	FALSE	FALSE	FALSE	FALSE	FALSE	FALSE	0
GOT2	Aspartate aminotransferase, mitochondrial""	AATM_HUMAN	P00505	2-oxoglutarate metabolic process,oxaloacetate metabolic process,aspartate metabolic process,aspartate biosynthetic process,aspartate catabolic process,glutamate metabolic process,fatty acid transport,4-hydroxyproline catabolic process,glutamate catabolic process to aspartate,glutamate catabolic process to 2-oxoglutarate,response to ethanol,L-kynurenine metabolic process	mitochondrion,mitochondrial matrix,plasma membrane,extracellular exosome	RNA binding,L-aspartate:2-oxoglutarate aminotransferase activity,kynurenine-oxoglutarate transaminase activity,pyridoxal phosphate binding	FALSE	FALSE	FALSE	FALSE	FALSE	FALSE	FALSE	FALSE	FALSE	FALSE	FALSE	0	FALSE	FALSE	FALSE	FALSE	FALSE	FALSE	FALSE	FALSE	FALSE	FALSE	FALSE	0
MRE11	Double-strand break repair protein MRE11	MRE11_HUMAN	P49959	cellular response to DNA damage stimulus,regulation of mitotic recombination,double-strand break repair via homologous recombination,DNA double-strand break processing,DNA repair,double-strand break repair,double-strand break repair via nonhomologous end joining,DNA recombination,telomere maintenance via telomerase,sister chromatid cohesion,synapsis,reciprocal meiotic recombination,cell prolifera…	chromosome, telomeric region,nucleoplasm,replication fork,cytoplasm,cytosol,PML body,Mre11 complex,site of double-strand break,BRCA1-C complex	DNA binding,DNA helicase activity,single-stranded DNA endodeoxyribonuclease activity,double-stranded DNA binding,nuclease activity,endodeoxyribonuclease activity,protein binding,protein C-terminus binding,3'-5'-exodeoxyribonuclease activity,3'-5' exonuclease activity,5'-3' exonuclease activity,manganese ion binding,identical protein binding,cadherin binding	FALSE	FALSE	FALSE	FALSE	FALSE	FALSE	FALSE	FALSE	FALSE	FALSE	FALSE	0	FALSE	FALSE	FALSE	FALSE	FALSE	FALSE	FALSE	FALSE	FALSE	FALSE	FALSE	0
PDHB	Pyruvate dehydrogenase E1 component subunit beta, mitochondrial""	ODPB_HUMAN	P11177	mitochondrial acetyl-CoA biosynthetic process from pyruvate,glucose metabolic process,acetyl-CoA biosynthetic process from pyruvate,tricarboxylic acid cycle	nucleus,nucleoplasm,mitochondrion,mitochondrial matrix,mitochondrial pyruvate dehydrogenase complex,pyruvate dehydrogenase complex	pyruvate dehydrogenase (NAD+) activity,pyruvate dehydrogenase (acetyl-transferring) activity,protein binding	FALSE	FALSE	FALSE	FALSE	TRUE	FALSE	FALSE	TRUE	FALSE	FALSE	TRUE	3	FALSE	FALSE	FALSE	FALSE	FALSE	FALSE	FALSE	TRUE	FALSE	FALSE	TRUE	2
RPS4X	40S ribosomal protein S4, X isoform""	RS4X_HUMAN	P62701	cytoplasmic translation,translation,positive regulation of cell proliferation,positive regulation of translation	nucleoplasm,cytosol,ribosome,focal adhesion,membrane,cytosolic ribosome,cytoplasmic ribonucleoprotein granule,synapse,extracellular exosome,polysome,small ribosomal subunit,cytosolic small ribosomal subunit,ribonucleoprotein complex	RNA binding,structural constituent of ribosome,protein binding,rRNA binding	FALSE	FALSE	FALSE	FALSE	FALSE	FALSE	FALSE	FALSE	FALSE	FALSE	FALSE	0	FALSE	FALSE	FALSE	FALSE	FALSE	FALSE	FALSE	FALSE	FALSE	FALSE	FALSE	0
RPS3	40S ribosomal protein S3	RS3_HUMAN	P23396	cytoplasmic translation,DNA repair,translation,translational initiation,apoptotic process,cellular response to DNA damage stimulus,chromosome segregation,positive regulation of gene expression,negative regulation of translation,positive regulation of microtubule polymerization,positive regulation of protein complex assembly,negative regulation of protein ubiquitination,positive regulation of endo…	postsynaptic density,nucleus,nucleoplasm,nucleolus,cytoplasm,mitochondrial inner membrane,mitochondrial matrix,endoplasmic reticulum,cytosol,ribosome,plasma membrane,focal adhesion,membrane,cytosolic ribosome,ruffle membrane,extracellular exosome,mitotic spindle,polysome,cytosolic small ribosomal subunit,NF-kappaB complex,ribonucleoprotein complex	DNA N-glycosylase activity,RNA polymerase II regulatory region sequence-specific DNA binding,DNA binding,damaged DNA binding,RNA binding,mRNA binding,structural constituent of ribosome,DNA-(apurinic or apyrimidinic site) lyase activity,endodeoxyribonuclease activity,protein binding,microtubule binding,tubulin binding,enzyme binding,kinase binding,protein kinase binding,Hsp70 protein binding,oxidi…	FALSE	FALSE	FALSE	FALSE	FALSE	FALSE	FALSE	FALSE	FALSE	FALSE	FALSE	0	FALSE	FALSE	FALSE	FALSE	FALSE	FALSE	FALSE	FALSE	FALSE	FALSE	FALSE	0
SYAP1	Synapse-associated protein 1	SYAP1_HUMAN	Q96A49	cell differentiation,cellular response to insulin stimulus,cellular response to platelet-derived growth factor stimulus,TORC2 signaling,positive regulation of fat cell differentiation,cellular response to epidermal growth factor stimulus,positive regulation of protein serine/threonine kinase activity,cellular response to insulin-like growth factor stimulus,regulation of short-term neuronal synapt…	nucleoplasm,Golgi apparatus,cytosol,axon,dendrite,growth cone,extrinsic component of cytoplasmic side of plasma membrane,presynaptic membrane,perikaryon,postsynaptic membrane,perinuclear region of cytoplasm,extracellular exosome,cytoplasm,synapse,nucleus	protein binding	FALSE	FALSE	FALSE	FALSE	FALSE	FALSE	FALSE	FALSE	FALSE	FALSE	FALSE	0	FALSE	FALSE	FALSE	FALSE	FALSE	FALSE	FALSE	FALSE	FALSE	FALSE	FALSE	0
RACK1	Receptor of activated protein C kinase 1	RACK1_HUMAN	P63244	positive regulation of protein phosphorylation,apoptotic process,activation of cysteine-type endopeptidase activity involved in apoptotic process,cell cycle,gastrulation,negative regulation of gene expression,protein ubiquitination,negative regulation of translation,negative regulation of Wnt signaling pathway,negative regulation of cell growth,positive regulation of cell migration,positive regul…	phagocytic cup,nucleus,nucleoplasm,cytoplasm,mitochondrion,cytosol,dendrite,midbody,neuronal cell body,perikaryon,perinuclear region of cytoplasm,extracellular exosome,small ribosomal subunit,IRE1-RACK1-PP2A complex	RNA binding,protein kinase C binding,receptor binding,protein binding,ion channel inhibitor activity,cysteine-type endopeptidase activator activity involved in apoptotic process,enzyme binding,protein phosphatase binding,protein tyrosine kinase inhibitor activity,cyclin binding,receptor tyrosine kinase binding,signaling adaptor activity,SH2 domain binding,protein homodimerization activity,ribosom…	FALSE	FALSE	FALSE	FALSE	FALSE	FALSE	FALSE	FALSE	FALSE	FALSE	FALSE	0	FALSE	FALSE	FALSE	FALSE	FALSE	FALSE	FALSE	FALSE	FALSE	FALSE	FALSE	0
CAPZB	F-actin-capping protein subunit beta	CAPZB_HUMAN	P47756	cytoskeleton organization,actin polymerization or depolymerization,regulation of cell morphogenesis,lamellipodium assembly,barbed-end actin filament capping,cell morphogenesis,regulation of lamellipodium assembly,negative regulation of filopodium assembly	cytosol,cytoskeleton,brush border,postsynaptic density,actin cytoskeleton,membrane,sarcomere,lamellipodium,cortical cytoskeleton,extracellular exosome,sperm connecting piece,Requires Ontology,WASH complex,F-actin capping protein complex	actin binding,protein binding,cadherin binding,actin filament binding	FALSE	FALSE	FALSE	FALSE	FALSE	FALSE	FALSE	FALSE	FALSE	FALSE	FALSE	0	FALSE	FALSE	FALSE	FALSE	FALSE	FALSE	FALSE	FALSE	TRUE	FALSE	FALSE	1
G3BP1	Ras GTPase-activating protein-binding protein 1	G3BP1_HUMAN	Q13283	Ras protein signal transduction,positive regulation of type I interferon production,DNA duplex unwinding,stress granule assembly,innate immune response,defense response to virus,Requires Ontology,negative regulation of canonical Wnt signaling pathway,nucleic acid phosphodiester bond hydrolysis	nucleus,cytoplasm,cytosol,focal adhesion,cytoplasmic stress granule,perikaryon,ribonucleoprotein complex	DNA binding,DNA helicase activity,RNA binding,RNA helicase activity,endonuclease activity,protein binding,ATP binding,ATPase activity,DNA/RNA helicase activity,mRNA binding	FALSE	FALSE	FALSE	FALSE	FALSE	FALSE	FALSE	FALSE	FALSE	FALSE	FALSE	0	FALSE	FALSE	FALSE	FALSE	FALSE	FALSE	FALSE	FALSE	FALSE	FALSE	FALSE	0
SLC25A6	ADP/ATP translocase 3	ADT3_HUMAN	P12236	apoptotic process,Requires Ontology,mitochondrial ATP transmembrane transport,negative regulation of mitochondrial outer membrane permeabilization involved in apoptotic signaling pathway	nucleus,mitochondrion,mitochondrial inner membrane,membrane,integral component of membrane,mitochondrial inner membrane presequence translocase complex	ATP:ADP antiporter activity,protein binding	FALSE	FALSE	FALSE	FALSE	FALSE	FALSE	FALSE	TRUE	FALSE	FALSE	FALSE	1	FALSE	TRUE	FALSE	FALSE	FALSE	FALSE	FALSE	TRUE	FALSE	FALSE	FALSE	2
DDX39B	Spliceosome RNA helicase DDX39B	DX39B_HUMAN	Q13838	spliceosomal complex assembly,mRNA splicing, via spliceosome,RNA export from nucleus,mRNA export from nucleus,RNA splicing,RNA secondary structure unwinding,positive regulation of DNA-templated transcription, elongation,viral mRNA export from host cell nucleus,negative regulation of DNA damage checkpoint	cytoplasm,nucleus,nucleoplasm,nuclear speck,transcription export complex,spliceosomal complex,U4 snRNP,U6 snRNP	RNA binding,RNA helicase activity,protein binding,ATP binding,RNA-dependent ATPase activity,ATPase activity,U6 snRNA binding,U4 snRNA binding,identical protein binding,ATP-dependent protein binding	FALSE	FALSE	FALSE	FALSE	FALSE	FALSE	FALSE	FALSE	FALSE	FALSE	FALSE	0	FALSE	FALSE	FALSE	FALSE	FALSE	FALSE	FALSE	FALSE	FALSE	FALSE	FALSE	0
[truncated: 4,309 more rows]
