# Supplementary material for: Proximity-labeling proteomics reveals remodeled interactomes and altered localization of pathogenic SHP2 variants
Source: EMBO Rep. 2025 Dec 22;27(3):793–826. doi: 10.1038/s44319-025-00674-4 (PMC12894930; doi:10.1038/s44319-025-00674-4)
Supplement: Supplementary file 11 — Source data Fig. 4 [file 44319_2025_674_MOESM11_ESM.zip]

Archive with 36 entries (29 files):
- Figure 4/
- __MACOSX/._Figure 4
- Figure 4/.DS_Store
- __MACOSX/Figure 4/._.DS_Store
- Figure 4/A/
- Figure 4/F/
- Figure 4/README.txt
- __MACOSX/Figure 4/._README.txt
- Figure 4/C/
- Figure 4/D/
- Figure 4/E/
- Figure 4/B/
- Figure 4/A/TurboID data for SHP2-T42A vs SHP2-WT with EGF.xlsx
- __MACOSX/Figure 4/A/._TurboID data for SHP2-T42A vs SHP2-WT with EGF.xlsx
- Figure 4/F/TurboID data for SHP2-R138Q- vs SHP2-WT with EGF.xlsx
- __MACOSX/Figure 4/F/._TurboID data for SHP2-R138Q- vs SHP2-WT with EGF.xlsx
- Figure 4/C/WT vs T42A MPZL1 and ACOX1 peptides.xlsx
- __MACOSX/Figure 4/C/._WT vs T42A MPZL1 and ACOX1 peptides.xlsx
- Figure 4/D/Western_MPZL1 (IP).png
- __MACOSX/Figure 4/D/._Western_MPZL1 (IP).png
- Figure 4/D/Western_pTyr (IP).png
- __MACOSX/Figure 4/D/._Western_pTyr (IP).png
- Figure 4/D/Western_c-Src, MPZL1(lysate).png
- __MACOSX/Figure 4/D/._Western_c-Src, MPZL1(lysate).png
- Figure 4/D/Western_SHP2, MPZL1 (IP).png
- __MACOSX/Figure 4/D/._Western_SHP2, MPZL1 (IP).png
- Figure 4/D/MPZL1 co-IP quantification.xlsx
- __MACOSX/Figure 4/D/._MPZL1 co-IP quantification.xlsx
- Figure 4/D/Western_SHP2, B-actin (lysate).png
- __MACOSX/Figure 4/D/._Western_SHP2, B-actin (lysate).png
- Figure 4/D/Western_pTyr, B-actin (lysate).png
- __MACOSX/Figure 4/D/._Western_pTyr, B-actin (lysate).png
- Figure 4/E/TurboID data for SHP2-R138Q- vs SHP2-WT no EGF.xlsx
- __MACOSX/Figure 4/E/._TurboID data for SHP2-R138Q- vs SHP2-WT no EGF.xlsx
- Figure 4/B/WT vs T42A MPZL1 and ACOX1 intensities.xlsx
- __MACOSX/Figure 4/B/._WT vs T42A MPZL1 and ACOX1 intensities.xlsx
