# Supplementary material for: Proximity-labeling proteomics reveals remodeled interactomes and altered localization of pathogenic SHP2 variants
Source: EMBO Rep. 2025 Dec 22;27(3):793–826. doi: 10.1038/s44319-025-00674-4 (PMC12894930; doi:10.1038/s44319-025-00674-4)
Supplement: Supplementary file 11 — Source data Fig. 4 [file 44319_2025_674_MOESM11_ESM.zip › Figure 4/README.txt]

Figure 4 source data:

4A. Numerical data for the volcano plot of TurboID data showing SHP2-T42A versus the SHP2-WT, with EGF stimulation. X-values are log2(fold-change) and Y-values are -log10(p-value). There are separate columns for all data and statistically-significant hits.

4B. Numerical data showing enrichment of MPZL1 and ACOX1 in TurboID experiments by SHP2-WT and SHP2-T42A relative to the TurboID-only control.

4C. Numerical data showing enrichment of MPZL1 and ACOX1 peptides by the SHP2 wild-type and T42A N-SH2 domains, measured via bacterial peptide display and deep sequencing. Data are derived from a previous study: PMID: 39012820.

4D. Full western blot images and quantification data for myc-SHP2 IP and MPZL1 co-IP.

4E. First tab in .xlsx file contains data for a volcano plot of TurboID data showing SHP2-R138Q versus SHP2-WT, without EGF stimulation. X-values are log2(fold-change) and Y-values are -log10(p-value). There are separate columns for all data and statistically-significant hits. Second tab in .xlsx sheet depicts the fraction of proteins beyond a fold-change threshold in either direction that are reported to have tyrosine phosphosites, according to the PhosphoSitePlus database.

4F. First tab in .xlsx file contains data for a volcano plot of TurboID data showing SHP2-R138Q versus SHP2-WT, with EGF stimulation. X-values are log2(fold-change) and Y-values are -log10(p-value). There are separate columns for all data and statistically-significant hits. Second tab in .xlsx sheet depicts the fraction of proteins beyond a fold-change threshold in either direction that are reported to have tyrosine phosphosites, according to the PhosphoSitePlus database.

Processed TurboID proteomics data (normalized intensities), including individual replicate data, can be found in Dataset EV2.
