# Supplementary material for: Proximity-labeling proteomics reveals remodeled interactomes and altered localization of pathogenic SHP2 variants
Source: EMBO Rep. 2025 Dec 22;27(3):793–826. doi: 10.1038/s44319-025-00674-4 (PMC12894930; doi:10.1038/s44319-025-00674-4)
Supplement: Supplementary file 11 — Source data Fig. 4 [file 44319_2025_674_MOESM11_ESM.zip › Figure 4/A/TurboID data for SHP2-T42A vs SHP2-WT with EGF.xlsx]

## Sheet: volcano plot
Gene name	log2(fold-change)	-log10 (p-value)	hits
PABPN1	-4.34717	0.335178
MAPK1	0.614288	0.676039
RCC2	0.617399	0.823595
EEF1E1	0.34457	0.105722
SORD	0.253526	0.231903
SPCS2	0.392308	0.289933
PPP2R1A	0.112824	0.197574
EDC4	0.77049	0.801852
NUP88	0.147826	0.18758
HSPA1B;HSPA1A;HSPA1B	-0.281386	0.324962
MCCC1	-0.540936	0.369916
11-Sep	-0.597186	2.47556
C8orf33	1.38026	0.44215
STIM1	-0.749054	0.764462
CSE1L	0.671816	0.444102
SNW1	-0.516314	0.0284898
YBX1	-1.5081	0.413934
GCN1	0.895981	1.39143
MAP1B	-0.280229	0.299155
DHX9	0.279903	0.525347
SVIL	0.101703	0.292785
TCEB3	-1.36014	0.89966
GIGYF2	-0.41686	0.514537
HNRNPM	-0.303471	0.513135
YWHAE	-0.236999	0.143869
KRT2	-0.671551	0.419229
SRRM2	-0.675503	2.17124
AKAP1	0.71869	0.502007
CCDC124	-7.37196	0.785449
SRM	1.0191	1.74297	1.74297
TMA7	-11.3503	2.42253
EEF1G	0.1256	0.213317
RPLP1	3.56887	0.400341
PRRC2B	1.13686	0.77466
MYO1B	0.886808	0.700753
CCT2	0.73773	0.957708
RBM14	0.139564	0.177705
TAF15	-0.937658	0.221167
FUS	-0.303909	0.167726
PHB	-0.224618	0.233239
MYH14	-0.319341	0.804357
birA	-0.258234	0.237377
CNOT3	-1.1035	1.44052
SPECC1L	0.876842	0.29547
CDK2	0.683429	0.961051
SHMT2	0.0899532	0.0947428
KRT19	-0.798645	0.894956
HARS	0.00422355	0.000682935
XRN2	0.866572	0.849298
LIN7C	0.124575	0.0849951
SPTAN1	-0.529924	0.529751
EPRS	0.899374	1.34659
FASN	0.725511	1.06027
DCTPP1	5.95038	0.481226
RPS25	0.0819044	0.0845146
NUP98	0.141262	0.204232
RPL32	0.430527	0.454764
NOLC1	-5.90396	0.532961
HADHB	0.361157	0.702297
GPI	-10.8345	0.912517
TUBB6	-0.315199	0.318512
CAD	0.0158881	0.0261004
SPTBN1	-0.311334	0.896771
RAI14	-0.0510762	0.0428271
TMOD3	-0.533499	0.765579
YES1	1.08283	1.15466
PGLS	-0.995286	0.955046
ACIN1	-1.40961	0.779407
PPA1	-0.227679	0.480098
NONO	-0.0315151	0.0255438
LUZP1	-5.28727	0.469167
NUP214	0.0395301	0.0500482
LSM12	-0.502272	0.196646
MTHFD1	0.604185	0.707621
TRA2B	-6.054	0.60881
RAN	-0.163215	0.15523
EIF4B	-0.906263	1.15922
TRIM28	0.642888	1.00563
MYO5A	0.316102	0.458972
KANK1	0.0336555	0.0348534
TCOF1	-2.46165	0.605427
FGFR1OP	-2.96793	0.336257
TLN1	0.814232	0.934272
SLC25A11	0.8326	0.712333
CEP131	0.331872	0.242223
MPRIP	-0.727588	0.44085
MCCC2	0.047488	0.0523528
TMOD2	-0.931701	1.23512
PRKAR2B	1.45839	1.44509	1.44509
NUP107	0.75963	0.777296
UBE2V1	0.194838	0.0825915
UBA1	0.00335404	0.00476946
EDC3	-0.449814	1.13587
8-Sep	-5.39385	0.55784
HSPD1	0.214609	0.434724
KPNB1	0.0890319	0.15723
EWSR1	-1.1088	0.492977
MDH2	-1.46706	0.960877
PDCD2L	0.599085	0.3037
ENAH	-0.3186	0.194857
ENO2	-1.47111	0.985272
ENO1	-0.750884	2.21749
ADD1	0.667903	0.951649
ACAT1	-0.385186	0.681961
FLOT1	0.812436	1.77245
LMNA	-0.970116	1.1684
SLC25A5	-0.568883	0.578548
SLC25A4	0.380453	0.384803
UBTF	-1.57983	1.63735
ANXA1	-1.56092	1.38345
PGK1	-0.727231	0.907552
RPL4	0.421421	1.01272
RAD50	-0.104524	0.159455
LGALS1	0.0939256	0.038396
PAICS	-0.128738	0.11905
KLC2	0.430334	0.484109
WRAP73	-0.672593	0.039461
RPS3A	0.567846	1.13828
FLII	-0.200677	0.213975
ATP1A1	0.276296	0.924124
DKC1	-0.767133	0.419918
LRPPRC	0.673411	1.11061
ALDOA	-0.67072	1.2447
EIF5A	-0.256008	0.299736
ETF1	0.154763	0.136363
SMTN	-3.29071	0.297661
PC	-0.483621	0.990314
MYH10	-0.528792	0.5103
CAPZA1	-0.815548	1.17184
EIF4H	-0.962642	1.29553
PPP1CB	-0.14954	0.120209
FARSA	-0.142549	0.150057
RPS8	0.167579	0.439675
LIMA1	-0.475821	0.305918
RPS18	0.395033	0.617774
AHNAK	-1.40477	1.70653
POLDIP3	-0.249959	0.232058
NPM1	-0.573875	1.17074
RBBP4	-6.18665	0.517952
ALYREF	-3.19151	0.614237
TMSB10	-5.35931	0.413236
CAPZA2	-0.58885	0.784398
KRT17	1.22356	1.93022	1.93022
KRT10	-0.943823	0.934684
CYCS	-0.64407	0.807556
HSP90AA1	0.740035	0.601086
MAP4	-1.1103	1.03846
CALM2;CALM1;CALM2;CALM3	-0.824179	0.440482
RPS14	0.390694	0.328826
MCM7	0.732559	1.05338
KRT6C	-0.682426	0.720267
9-Sep	-0.557566	0.68546
GTPBP4	0.0470279	0.11973
KRT1	-0.850986	0.643026
KRT8	-0.222093	0.542904
TUFM	0.402237	0.580771
FLNA	-0.0146115	0.0254581
ARL6IP4	7.40046	0.67549
RPS2	0.749784	1.87495
RPS12	0.278119	0.700874
RPL11	0.201092	0.0991183
TPM1	-0.741672	0.518864
ARHGDIA	-2.3531	1.64057
TPM4	-0.83609	1.07287
ATXN2L	-0.123037	0.328101
PKM	-0.376593	0.551191
FAM120A	0.317705	0.446143
PRRC2C	-0.105806	0.170072
MYH9	-0.15709	0.346684
CTTN	-0.361292	0.43941
FXR1	0.439662	0.565164
FUBP3	-0.814613	0.628047
ARPC4	-0.389784	0.745238
GAPDH	0.155059	0.334503
KPNA3	0.471364	0.538161
BCAP31	-0.771241	0.252913
EXOSC3	5.2014	0.42774
MYL6B	-0.629351	0.655724
ILF3	-0.593047	0.560348
PARP1	-0.0668359	0.030619
LRRFIP2	-6.1243	0.669302
ATAD3A	0.512006	2.27515
EDF1	-2.58445	1.1081
DYNLRB1	-0.539752	0.356397
HNRNPU	0.0200223	0.028012
SF3B3	-0.500539	2.15815
PCCA	-0.261117	0.230995
EIF4A1	0.338286	1.41495
RPL13A	0.388538	0.446045
CCT5	0.734051	1.04287
CCT4	0.586061	1.03163
PHGDH	0.295742	0.706007
DNAJC8	-4.63209	0.357216
PCCB	0.0199766	0.0186951
PA2G4	-1.52747	1.61219
OTUB1	0.229299	0.433455
FN3K	0.384525	0.213318
SRSF3	0.432979	0.410721
TCP1	0.443376	0.574348
HDLBP	0.434041	0.662501
EIF3A	0.2002	1.20012
RPS20	0.771091	1.47076
RPLP0	0.660202	1.45359
GSTP1	-0.953255	1.58053
EIF4G2	0.0164057	0.0170995
MAPKAP1	-6.30688	0.535546
RPL34	-0.666484	0.325345
RPL3	0.823237	2.11174
RANGAP1	-0.614533	0.768454
SEC16A	-0.700414	1.56692
BUB3	0.280267	0.720458
MAZ	2.667	0.833257
XRCC5	-0.239954	0.205264
SYNCRIP	-0.902972	0.767813
SRSF7	-1.28727	0.677107
ATP2A2	0.215874	0.279595
GART	0.729565	1.47417
TUBA1B	0.159303	0.301324
UPF2	1.12834	0.0787762
SLC25A3	0.270209	0.539314
DDX41	0.0879204	0.14588
SLTM	-5.45996	0.548223
UPF1	0.0414125	0.107902
MYBBP1A	0.806218	0.877962
GSN	-0.166326	0.413203
SRPK2	-0.215115	0.154162
CAMK2G	0.481806	1.179
JUP	0.0620414	0.0827522
XRCC6	-0.52206	0.908713
CORO1B	-3.47243	0.268611
CALML5	0.382913	0.0230883
ACTB	-1.13634	0.924555
DNAJC11	0.387758	0.592656
CASC3	0.145531	0.379477
EIF2S3	0.488823	1.57705
SCRIB	0.239137	0.336147
LMNB1	-0.895208	0.453887
SYTL4	-0.375414	0.359463
NUP155	0.863879	3.12019
EEF2	-0.09304	0.146518
MCM4	0.584015	1.21886
TPM3	-0.173881	0.349702
MCM5	0.260835	0.644598
RPL10A	0.477645	0.495724
RPS15A	0.741524	1.29245
AURKAIP1	0.0257515	0.00147459
HIST1H2AG;HIST1H2AH;HIST1H2AJ;H2AFJ	-0.387109	0.41316
KHSRP	0.238886	0.422585
GSTK1	-0.0574987	0.0690114
TOP1	-1.3162	0.766601
STK3	-4.78195	0.39269
RPL22	1.0066	1.0249
STAU2	-2.17572	0.529511
SPAG9	-0.0431562	0.0234279
HSPE1	-0.464173	0.484439
DCP1A	0.281474	0.0586637
CNN3	0.482246	0.75613
SLC25A13	0.52914	0.635484
ACTR3	-0.605549	1.0479
ASCC3	-0.601232	0.43536
MYO6	-0.699138	1.41088
UQCRC2	0.126237	0.226317
NUP160	0.936608	1.19954
MCM3	1.25409	1.62384	1.62384
FLNB	0.530769	0.646257
RPL7A	0.614556	0.988569
ZC3H18	0.87432	0.0568916
DBN1	-1.18739	0.941452
PLEC	0.671728	0.633137
SELENOI	4.20724	0.366133
FXR2	0.684351	1.18152
CCT8	-0.586677	1.25542
0	0.074428	0.0667832
ACACA	0.212012	0.517421
RPS23	0.50748	0.69595
PABPC4	-0.175469	0.311169
FMR1	0.18173	0.289914
TWF2	0.325716	0.185598
PPP1CC	0.133398	0.114464
RPL18A	1.00583	1.16898
DNAJC10	0.567748	1.23971
ATP5B	0.393645	0.696876
LARP4B	0.0108248	0.00641364
ST13	0.0857731	0.0914882
SAFB	-9.86296	0.782378
XRN1	0.176098	0.108159
IGF2BP1	0.197584	0.560693
RPL35A	0.187628	0.159038
MRPL11	0.574337	0.555238
CORO1C	-0.201579	0.371828
IPO7	-0.296035	0.148322
MYO1D	-0.576509	0.677318
ACACA	-0.204396	0.402008
RAVER1	-3.12056	0.235493
2-Sep	-0.332142	0.76141
RPS7	-0.247608	0.309579
ABCE1	0.654682	1.43079
COPZ1	0.928182	1.62177
TUBB3	-0.201719	0.48472
ADAR	0.501398	1.15753
UBAP2L	-0.337956	0.61429
RPL6	0.720032	1.25087
NCL	-0.874408	0.457782
PRKDC	0.574621	1.22452
PRPF8	0.331648	0.618626
RBM26	0.0618077	0.0269362
RPL24	0.414163	0.64203
DPYSL2	0.137711	0.481387
DPYSL3	-0.142399	0.321478
RPSA	0.277635	0.455706
ABLIM1	-2.88852	0.26105
ABRAXAS2	-0.390791	0.673223
NUP85	1.38513	0.939286
PABPC1	-0.463587	0.898918
EIF3C	0.0887885	0.178941
HSPA5	-0.471234	1.20255
EIF4E	-0.266443	0.367609
NXF1	0.50292	1.05055
YWHAQ	-0.127712	0.0950408
DOCK7	-0.370973	0.910722
RPL30	0.697276	1.00331
NCKAP1	0.805986	1.25021
NEK1	-0.311587	0.255519
CKAP4	-0.32988	0.428887
RPL10	0.990889	1.57856
SERBP1	-0.40052	0.620448
CKAP5	0.352232	0.343862
RANBP2	-0.172649	0.369655
HIST1H1E	-0.403681	0.331101
RPS19	0.445112	0.224262
ARPC5	-2.33582	0.492692
FECH	0.844023	1.47516
SFPQ	-1.22163	0.930751
NKAP	-1.30248	0.694844
ARPC5L	-8.59224	0.718743
EXOSC4	0.804157	0.422608
AP3D1	-0.00015276	0.000243664
SRSF6	-0.0888484	0.0754927
LIG3	4.74735	0.357043
CMC1	-0.602585	0.0329792
PCMT1	0.161242	0.345812
RBMX	-1.03694	0.493241
PPM1G	-0.327857	0.429827
KRT13	-1.03102	0.652647
SMC2	0.284441	0.459778
PUM1	0.158698	0.0965182
CLTC	-0.108221	0.200057
LMNB2	-1.07467	0.813602
RBM39	-0.258544	0.428329
RUVBL1	0.210382	0.556682
NUDT21	-1.32663	0.753938
MYL6	-0.378121	0.477589
APEX1	-8.42362	0.804077
USP10	-0.244369	0.126551
MACF1	-0.644197	0.640142
UNC45A	0.944615	0.686887
DDX1	0.301825	0.458409
SRSF11	-0.726641	0.556367
POLR2E	0.0841896	0.0272031
TPM3	-0.241286	0.18747
AP3B1	-0.233349	0.834237
NUP133	0.632761	0.458327
RPL12	0.782786	1.36344
RNPS1	-2.15769	2.04949
PURB	-4.32372	0.428389
TMEM33	0.0851093	0.0606326
HSP90AB1	0.932467	1.70647
RAB11FIP1	-1.97572	0.639959
NUP188	1.11929	0.923727
GMPS	-0.154161	0.357069
DSG1	-1.32219	0.607972
RSL1D1	0.514996	1.28865
RAB11FIP5	-7.74415	0.741094
PGAM1	-1.73715	1.73529
EIF4G1	-0.110763	0.0993605
SYNRG	-0.114331	0.0660069
CCT6A	0.173287	0.189645
GAPVD1	0.773134	0.50214
COG1	0.142134	0.16546
EIF4G3	-4.21391	0.412072
HSPA8	-0.557414	1.66552
HNRNPK	0.209923	0.191733
RPL36	0.0400011	0.143793
C21orf2	-2.96423	0.344516
HNRNPA2B1	-1.33187	1.7657
ESYT1	0.0417878	0.0890733
TUBB4B	0.660523	0.720828
TUBB2A	-0.245868	0.110002
TUBB	0.469196	0.420026
RPS16	0.589458	1.30044
C1QBP	-0.834422	1.03136
H1FX	0.679572	0.505162
CCAR2	0.231471	0.275732
DHX15	0.354577	1.07991
PCM1	0.726642	2.10704
PRRC2A	-0.0568172	0.121694
SNX9	-1.57855	1.45974
CEP170	-1.09435	0.346506
MRPL51	-3.93483	0.443614
HIST2H2BE	-1.17702	1.46462
GNAI2	0.488387	2.28745
JPT2	-0.177531	0.122611
LUC7L2	-0.451329	0.506119
TNRC6B	-5.44908	0.505912
U2AF2	-0.327543	0.397097
KLC3	0.328849	0.61995
ITPR3	0.756186	0.822636
GOLGA3	-0.341646	0.246389
CCT3	0.271434	0.598462
RPL26L1	0.040949	0.0717447
PRMT1	0.328321	0.523357
SND1	-0.313937	0.677107
ATXN2	-2.37241	1.04646
TAGLN2	-0.231563	0.398121
CD2AP	-0.456396	1.12207
RALB	-2.23987	0.156873
PRKAR2A	-0.0808739	0.0813426
RDX	-0.861817	0.97893
YTHDF1	-4.3501	0.315203
RPL18	-0.0747719	0.0439108
DDX5	0.506965	1.37627
PPP6C	0.749678	0.793151
RAE1	-0.540023	1.1117
C11orf98	-0.960639	0.266752
DDX21	-0.00828875	0.0116748
KRT16	0.0915878	0.0342389
KRT14	-1.60957	0.306122
RPL29	0.0526665	0.0346359
EIF3B	0.754397	1.52902
CDKN2AIP	2.17919	0.199246
HSPA9	-0.301836	0.705393
BASP1	-10.2384	0.83025
DBT	0.440632	1.10072
PIK3C2A	0.08185	0.0412905
TPM1	-0.28573	0.147639
CC2D1A	-2.03113	0.885301
HSPB1	-0.18589	0.161577
PPP1R12A	0.668362	0.181721
TRAP1	0.387754	0.639093
RPL8	0.647932	0.931865
MSN	-0.934939	1.53366
PHB2	-0.21761	0.309567
PSMA1	0.646534	0.372137
SCAMP3	0.887859	0.282894
PSMD11	0.685407	1.41327
ACACB	-0.0923275	0.0773858
KRT18	0.101564	0.223743
KRT5	-0.889451	0.435668
FKBP3	-1.68398	0.848186
CCDC47	0.981834	1.27936
RPL13	0.23527	0.312128
GNG12	-0.583886	0.156717
TJP1	-1.56582	1.85076
THRAP3	0.248972	0.416168
CACYBP	-0.868091	0.885151
EXOSC10	0.737878	1.17332
STMN1	-2.32858	1.0436
BRD2	-4.00051	0.336497
CFL1	-0.208917	0.441273
RBBP7	-0.312848	0.878598
ZC3HAV1	0.233672	0.445535
TSG101	-0.787185	0.327684
HNRNPL	-0.298867	0.256168
CHTOP	-1.57622	0.509345
TMOD1	0.142019	0.17802
YTHDC2	0.337927	0.736375
HNRNPC	-0.56635	0.498926
EML4	-0.871333	1.25057
NEMP1	0.768833	2.11919
ATP6V1G1	-0.37134	0.0198404
ARPC1B	-1.40218	0.861339
PI4KA	0.505611	0.490399
LARP4	0.33543	0.266993
SSFA2	-0.111531	0.0351281
NXT1	4.1718	0.392153
CALD1	-1.81343	0.548463
ATP5J2	5.34188	0.455178
LIMCH1	1.10778	0.313547
COG8	8.49196	0.871092
AIFM1	0.644966	0.976086
PRDX1	-0.214642	0.206144
PRDX2	-0.0728198	0.0742092
KPRP	-5.52404	0.396676
HP1BP3	0.395086	1.40455
HNRNPH3	-2.16856	1.20139
HNRNPH1	0.0856895	0.103243
HEATR5B	8.11929	0.845538
IQGAP1	0.863312	1.26477
SF1	-0.40933	0.462988
THOC2	0.0171056	0.00445954
LRRC59	-0.637972	1.00995
RPL28	-0.100169	0.174397
NCBP1	3.50637	0.292793
SON	-0.810949	0.918594
LARP1	0.108004	0.197557
RPN1	0.382727	0.842378
MYL12B	-0.936986	0.324895
EIF4A3	0.204434	0.26464
RPS24	0.248186	0.290794
DNAJC13	0.0730648	0.185655
RUVBL2	0.479433	0.947833
TRIP4	0.856997	1.14329
PSMC4	0.331477	0.273476
SERPINH1	0.422274	0.662827
TOP1MT	0.532206	0.181321
PSMD14	0.0418589	0.0477985
TUBA1C	0.21288	0.84063
ATP5A1	0.134256	0.26966
DCP2	2.71409	0.212053
RPL37A	1.16999	1.40397	1.40397
KTN1	0.256452	0.175018
TUBG1	0.748772	0.963211
AK2	-0.531489	0.92272
RHOG	0.647071	0.573321
EXOSC5	5.46879	0.499671
ZC3H4	3.77808	0.406329
SNRPA	-0.814722	0.980917
SREK1IP1	-0.482533	0.0308025
HNRNPA0	0.161928	0.120163
CNOT1	0.190154	0.273798
DNAJC7	-0.384632	0.174833
PATL1	-4.89077	0.464311
CPSF6	-0.0524875	0.0642465
CPSF7	-0.352209	0.279805
WBP11	-1.13937	0.663738
HNRNPA1	-0.792829	0.443755
DSP	0.087423	0.0836715
SUPT16H	-0.746101	0.635592
EIF4E2	-0.415201	1.22755
AFTPH	-1.71153	0.39242
RANBP1	-0.738864	0.496519
HSD17B4	-0.0563329	0.0600073
GSPT1	-0.382945	0.284551
PLS3	0.148163	0.359574
RPS11	0.213568	0.250005
ANXA2	-0.529343	0.486562
HINT1	-1.05598	0.681421
NUP35	1.52587	2.04972	2.04972
ALB	-0.155085	0.138216
IDH2	0.0588374	0.0478253
RPS27A	-0.653408	0.560824
ACTA2	1.07886	1.27564
MTPN	0.331644	0.0953697
BCLAF1	0.243437	0.203221
DSC1	-9.71658	0.962269
NUP93	0.625273	1.46984
NCAPH	1.15792	0.678549
ZCCHC3	-0.537774	1.38186
CNBP	3.41822	3.19589	3.19589
ACTR2	-0.60524	1.08342
THNSL1	1.05893	1.33608	1.33608
ZFR	-0.223064	0.147145
GPATCH1	-0.732047	0.190141
FHL1	1.65779	1.75428	1.75428
GTF3C4	0.334182	0.16046
CORO7-PAM16	-0.805246	0.845343
TXN	0.0176852	0.0394162
RPL14	0.137192	0.172257
GLE1	0.0901097	0.589113
PTPN11	-0.848035	1.56967
FUBP1	-1.27909	1.35818
CCT7	0.302333	0.499548
ZC3H7A	0.450951	0.328766
MATR3	0.675938	1.44897
PCBP1	-0.133835	0.164367
PRMT3	1.64699	0.471201
ASCC1	0.703626	0.300616
SRSF4	0.215691	0.347069
DDX17	0.00839363	0.00663343
ACOT7	0.240802	0.250193
PNKP	5.36238	0.527636
RAC1	0.345229	0.712187
PFN1	-0.261928	0.61965
TIAL1	0.818252	0.475136
DYNC1H1	0.662289	0.945737
AGO1	0.320636	0.248385
GOT2	-2.56513	1.43617
MRE11	-0.0463336	0.0605375
PDHB	0.280864	0.839834
RPS4X	0.876414	1.47585
RPS3	0.0239135	0.0479306
SYAP1	-1.22822	0.509252
RACK1	0.15145	0.262533
CAPZB	-0.465811	1.17832
G3BP1	-0.746914	1.20282
SLC25A6	1.36791	0.438118
DDX39B	0.347232	1.38271
RPL9	0.422449	0.447077
PNN	0.115898	0.00617032
ATP5J2-PTCD1	0.873883	0.875642
PRDX6	0.036184	0.026013
DNAJA3	0.190195	0.423809
FRG1	-0.676745	0.204859
RPL19	-0.0906085	0.130088
EEF1A1	0.284726	0.268121
VIM	-0.0314729	0.0636505
UBAP2	-11.9501	2.33178
MYO1C	0.0967513	0.313271
MRPS18B	10.1374	0.993099
COX4I1	0.535553	0.475303
OCRL	-0.250353	0.352621
RPS29	0.875186	1.84851
CSNK1A1	-0.932264	0.454756
GSK3B	0.201823	0.0110363
RPS6	-0.227688	0.25609
PPP2R2A	0.353513	0.706425
PPIB	0.58114	0.630782
POLR2M	-2.01401	0.785217
LYPLA2	-0.998418	0.662405
HSD17B10	0.239598	0.461448
NCAPD2	0.817171	0.451601
BOLA2	0.826428	0.880977
SYNJ2	-1.6111	0.871561
MYH11	0.364649	0.797201
SLC16A1	0.652774	0.558842
EPPK1	-0.325707	0.307196
PHKG2	0.883283	0.307313
EIF2AK2	-0.147504	0.140424
RPS27L	0.582129	0.559106
RPS27	-0.588154	0.166366
ARL8A	1.44709	0.424907
ARL8B	-1.48263	0.295587
NUP205	0.535636	0.866465
HNRNPF	0.569871	0.551857
MMTAG2	-0.308157	0.0679882
ACTA1	-0.727826	0.386543
HNRNPR	-0.240893	0.245943
IDH3B	0.250796	0.95229
RPS15	0.720517	0.923678
EIF3I	-0.0102577	0.0133368
HIST1H4A	-0.219652	0.27077
RPS17	1.03774	1.41019	1.41019
KIF5B	0.157699	0.212919
TNKS1BP1	0.102242	0.183438
IGF2BP3	0.298653	0.338671
IGF2BP2	-0.697969	0.590354
RGPD5	-0.0344368	0.0731249
EZR	-0.852445	1.51567
CWC22	-7.12361	0.690895
DDX3X	0.364182	0.699976
KIF2C	8.89253	0.86407
SART1	-0.168221	0.132563
RPL36A	-0.201569	0.0832512
ZW10	0.706264	0.376936
BUD31	-6.66071	0.706206
ZC3H15	-1.0523	0.290142
VDAC3	-0.273897	0.16595
RPL27	0.422752	0.744248
RPS10	0.899862	0.392238
AKAP13	-1.22277	1.28659
MOV10	-0.00535888	0.00707611
STOML2	0.272693	0.635436
LRRC47	0.30286	0.429462
TMPO	-0.122498	0.149687
PTBP1	0.260095	0.195332
TECR	0.41128	1.12004
MPZL1	12.9928	2.19464	2.19464
BCAS2	-0.196279	0.122149
BAG2	-0.211972	0.34508
TWF1	-1.6107	2.12601
NOP58	-0.264721	0.556725
NOP56	0.321237	0.674318
RPL23A	-0.259998	1.38421
TMEM109	2.29655	0.361665
PRC1	-2.91622	0.25241
RPL23	0.463335	1.56773
USP9Y	1.07606	0.988089
CYLD	2.14321	0.273087
CWC27	0.199978	0.693436
HNRNPA3	-0.349012	0.281474
MTDH	-2.69687	0.935254
NOL12;	0.197089	0.40358
ACTG1	-0.185856	0.204307
CAMSAP1	1.19468	0.228497
RPL35	-0.526438	0.629368
LSM14A	-6.55506	0.67548
GIT1	0.32099	1.0336
DYNLL1	-0.284569	0.86449
RP9	-5.56231	0.596355
GTF2I	0.412075	0.610062
S100A10	0.239352	0.205217
NARS	0.716272	0.965724
MAP1S	0.56497	0.436266
RFC3	1.04176	0.581399
RFC2	0.374554	0.4115
EFTUD2	0.411214	0.876082
CNOT2	0.494513	0.422089
CLINT1	-0.103628	0.0705133
HIST2H3A	-0.193116	0.160771
ETFB	-0.276024	0.321146
PPIG	7.49733	0.76684
ITPR2	0.621	0.290007
KRT9	-0.959356	0.524933
SEC11A	0.846551	0.538201
CEP350	-1.45421	0.433195
RBM22	0.243794	0.135574
MRPL10	5.20859	0.400382
RPL21	0.584651	0.407126
KIF11	0.441422	0.776179
EIF2S2	0.414506	0.555173
KPNA2	0.759476	1.2574
SPATA2	4.01686	0.405257
ATP5I	2.98301	0.217927
GNB1	0.055067	0.0415358
HAUS1	5.4643	0.539735
NCLN	0.935734	1.0805
RFC4	1.03055	0.97307
AP3M2	1.03568	2.30231	2.30231
LYAR	-0.369986	0.106436
RPS9	0.224109	0.208963
MYL9	-3.52793	0.371099
ARHGAP21	-4.3029	0.433248
GNB2	0.488043	0.892055
RABL6	-1.046	0.561492
ZNF593	-7.26659	0.732712
EIF4G3	0.0743888	0.0850249
DNAJA2	0.760054	0.57416
TMEM97	0.230969	0.364527
DHX29	3.5692	1.696	1.696
PSMD3	0.502219	1.07643
SMC1A	0.618097	0.684326
YWHAZ	-0.506421	0.32388
FLG2	-1.23961	0.616116
MYH14	-3.48774	0.342397
PGAM5	-0.260088	0.752444
ATPIF1	-7.87774	0.708161
SLC25A1	-1.14182	0.233074
RPL17;RPL17-C18orf32;RPL17;RPL17;RPL17	0.247677	0.500628
DDX50	-0.115313	0.115545
PSPC1	-0.143381	0.1192
ATP5O	0.938115	0.881315
KHDRBS1	0.57098	1.13492
SHTN1	-1.08029	1.72245
HNRNPD	-0.717059	1.09865
U2SURP	-0.0853856	0.493239
SH3BGRL2	-0.424983	0.349886
PCBP2	-0.0604271	0.219795
ZNF326	-1.16862	0.806573
EBNA1BP2	-0.0822142	0.0381041
HIST1H2BD;HIST2H2BF;HIST1H2BH;HIST1H2BN;HIST1H2BM;HIST1H2BN	-0.650091	0.240487
AP3S1	-0.497748	0.661367
DDOST	0.0470803	0.0529334
XPO1	0.684642	0.678809
QARS	1.35979	1.17643
EPM2AIP1	4.00299	0.371649
ATP5C1	0.93112	1.39296
NKRF	0.778197	1.63148
SRP14	0.420346	0.365849
RPL7	-0.0899004	0.0621572
ABCF2	0.398624	1.30408
HNRNPAB	-0.401872	0.308264
AFDN	0.415331	1.40648
CASP8AP2	0.11502	0.258957
NDUFB4	0.51883	0.393319
DHX30	1.01789	0.735632
RBM25	-0.277535	0.158228
RPL31	-1.37747	0.537922
SAFB2	-7.90455	0.783908
EIF1	0.180772	0.00965364
IRAK1	1.12711	0.743861
SLC25A10	0.317595	0.349908
SEC13	0.375915	0.667885
NDUFS1	0.420749	0.432757
SARS2	0.979999	0.885931
CD3EAP	0.925145	0.492165
ANKHD1	0.0704149	0.0349528
ARPC1A	-12.1563	1.78968
PSMC2	0.45681	0.675735
PGRMC1	0.0456944	0.0517881
UBE2I	-0.933464	0.557659
STT3A	0.643291	0.976851
SSR4	-0.201611	0.151217
RPL15	0.243489	0.220353
PURA	-0.705606	0.46267
MSH2	0.306793	1.14659
HNRNPDL	0.0897448	0.10103
TARDBP	0.616049	1.44735
ELAVL1	0.0308201	0.0147996
ABCF1	-0.484238	0.644347
TTC28	3.30909	1.22129
NDUFS5	1.7718	0.485042
ZYX	-0.826198	0.855059
SBSN	6.28584	0.793596
IMPDH2	-0.163213	0.223634
NUP153	0.880982	1.49767
RAB21	0.654965	0.542008
OCIAD2	0.889045	0.999887
MRPL57	0.102513	0.00564873
PRPF19	0.213767	0.36542
TACO1	0.177627	0.358913
HSPH1	-0.53543	1.20323
TIMM8A	-4.00909	0.356288
RBMS1	-0.12774	0.00764119
DPM1	0.589613	0.575891
THYN1	-0.922855	0.0553274
SAMHD1	0.824913	1.43969
MCRIP1	0.181437	0.385527
HMGB1	-0.698947	1.028
DAZAP1	0.424222	0.354849
TFAM	0.735632	0.962846
VAPA	-0.10592	0.0587342
AHNAK2	-2.64071	1.31518
NOP10	-0.837218	0.311769
PFKP	0.39397	0.485038
FHOD1	2.34535	0.685075
HELZ	0.250633	0.0273456
KRT3	-0.522386	0.322437
KRT6A	-4.73096	0.280132
SEC61A1	1.25001	2.16252	2.16252
SUMO1	-0.396707	0.237335
PLOD1	-0.373043	0.188039
CSDE1	0.294788	0.506305
TXNRD1	-7.32326	0.730421
CPSF2	-0.0974789	0.0595645
SNRPD3	-1.04959	0.432957
VBP1	-0.44421	0.265973
LETM1	-5.49611	0.467324
PDIA3	-0.801002	0.825924
HK1	-0.138704	0.113714
USP7	-0.27204	0.384043
GPX1	0.720351	1.24907
NUDC	-0.238638	0.318851
G3BP2	-10.3697	0.821474
PIN4	-1.63911	1.1162
0	-4.86443	0.378139
RPL5	0.0887705	0.157454
DSTN	-0.349079	0.141027
ESYT2	0.545872	0.67349
H3F3B;H3F3A	1.09627	0.0682339
HSP90B1	0.12844	0.238351
WNK1	-0.3245	0.399575
TMEM209	1.04394	0.66382
RPS13	0.837372	0.859373
PCNA	0.209368	0.370173
MTPAP	0.758972	2.74965
KIF2A	0.391202	0.670528
AAAS	1.03508	0.927675
TMA16	-7.30779	0.731239
RECQL	-0.00697636	0.00682644
PRPF40A	0.379806	0.606507
IMMT	0.199505	0.217237
FAU	-11.3756	0.983476
TRAPPC3	0.435012	0.611264
SLC25A24	0.729068	2.37875
NSUN2	0.80254	1.19388
WNK2	0.0610227	0.108534
NAP1L4	-1.75867	0.63498
EEF1D	0.374252	0.266878
SEC61B	-2.65723	0.906705
PIP	1.58874	0.560118
NOP2	0.0532943	0.0589531
YBX3	-13.4363	4.63468
PPP2CA	0.269815	0.879291
AFG3L2	0.51954	0.542533
PSMD10	5.4504	0.418056
EIF3D	0.291763	0.386233
THOC7	-0.112644	0.00698449
NUFIP2	-0.637802	0.512466
EWSR1	-3.62624	0.336315
AGK	1.27672	1.11693
ARFGAP3	0.644404	0.040748
LSM8	-4.87835	0.36228
RBM3	-1.98949	1.31694
MSI1	-3.63747	0.26597
CSRP2	1.38782	0.744536
FHL2	-4.49206	0.382554
TRMT112	0.75036	0.464045
CS	-0.619158	0.641812
PEX14	-0.161909	0.127427
U2AF1L5;U2AF1	0.587101	0.467982
RTCB	-0.0100013	0.0122524
UBE2M	0.782468	0.594491
PDLIM1	0.120653	0.085892
THOC6	0.979752	0.318906
RPAP3	0.34007	0.22438
EIF3K	-1.01824	1.42085
SF3B2	-0.133311	0.218749
PCNT	-0.368701	0.366023
NOC2L	1.24878	1.69228	1.69228
GSTO1	2.15167	1.47193	1.47193
ABCD3	0.455346	2.19991
AHCYL2	-0.852221	1.39447
RPL36AL	4.19667	0.373517
DNAJB1	0.489927	1.45658
MAGOHB	-2.24958	1.12855
MYO5C	-1.82424	0.670551
PHF6	-0.388061	0.142634
NTPCR	0.79243	0.760894
PDE4DIP	-0.770689	0.22528
ENY2	4.02294	0.387285
MARS	0.917688	0.928774
PRDX4	0.914428	0.959138
CTPS1	0.551219	0.509611
CLNS1A	-0.538622	0.134909
SLIRP	-0.837378	0.245143
CDC42	0.676928	0.502105
TOMM70	0.57962	1.53834
EFCAB7	0.133478	0.258304
PABPC4	0.670114	0.0426466
HNRNPH2	0.0825647	0.14744
ADD3	0.387072	0.284656
EPB41L2	-0.146828	0.321158
AP3M1	0.593339	0.813145
BAG3	0.387213	0.443027
MTCH2	0.961415	0.837165
SRPRB	0.168385	0.214452
FLNC	0.449603	0.671621
HCFC1	0.436415	1.52518
G6PD	0.209155	0.318465
ALDH18A1	0.254179	0.523249
RPS28	-0.692267	0.782563
HRNR	-0.686686	0.257227
DRG1	0.591646	0.382276
RRP12	1.19908	0.781371
PDIA6	-0.141181	0.207808
PPIF	-6.52398	0.582066
SRSF9	-0.982742	0.394274
TMED10	1.0327	0.785515
MRPL24	-0.174733	0.129691
ILF2	0.431158	0.449538
TRIP6	0.871376	0.932408
AGFG1	-6.70811	0.661068
RAB11B	0.168511	0.186715
MACROD1	0.845668	0.387272
PDAP1	-7.06441	0.752283
CMAS	-0.707501	0.791118
HSD17B12	0.293281	0.460788
2-Mar	5.24145	0.448194
NOS1AP	0.285238	0.0723984
DDX6	-0.334331	0.715281
EMD	-0.0914017	0.054836
LDHB	-0.36236	0.789335
LDHA	-0.0648592	0.235397
EARS2	-0.285312	0.0164122
DHX57	0.084351	0.0913277
NUP62	0.190073	0.209512
RPL26	-0.189931	0.107586
RPL37	4.62725	0.393431
TOP3B	0.477475	0.103925
ACP1	0.459329	1.37483
GTF3C5	0.548491	1.33166
PPP6R3	0.715059	0.948921
CHD3	0.0244742	0.0225063
ZNF598	0.258459	0.256257
PDK3	0.728242	1.59264
MRPS14	0.354947	0.479139
AP2A1	0.789586	2.09596
CHD4	-0.148192	0.243722
EHD1	1.84121	1.71987	1.71987
HNRNPUL1	-0.99907	0.502324
HIST1H2AB;HIST3H2A	-7.68219	0.643058
MAP1A	-0.220232	0.146147
ASCC2	-1.05568	0.524459
HMGB2	-1.10324	0.69982
AASDHPPT	0.531254	0.257635
PRKRA	0.0747108	0.0259817
BANF1	-6.53639	0.66254
MTA1	1.02151	0.644074
SF3A2	0.563232	0.393451
FLG	8.37827	0.780182
DDX19A	-0.236056	0.173682
MOGS	-1.3834	0.732431
PPIA	-0.518965	0.659165
IDH3G	0.290842	0.332617
KIF5C	-0.0373739	0.0942391
UQCRQ	0.892278	0.971275
MYL6	-0.897555	0.531442
DNAJA1	0.0875234	0.0730609
IDH3A	0.131221	0.254283
PSMC5	0.551364	1.0979
WASHC2C	-8.27299	0.956643
CTNNA1	0.842992	0.473446
ACOT9	0.0482333	0.0805278
DAPK3	-1.24377	0.0868325
NDUFA13	0.689119	0.296268
SSX2IP	0.774827	0.340348
CALD1	-3.34794	0.369114
ACTN4	-1.08797	0.973886
POLR2B	0.480595	0.59645
DNM1L	0.229967	0.341391
SDHA	-0.0954699	0.0401251
SMCHD1	0.432159	0.946705
ERCC6L	-0.68437	0.339135
ACTR1A	-0.28365	0.664644
TBC1D15	0.255215	0.38213
FAM98A	0.244382	0.124278
RPL38	0.82554	1.76508
TOMM5	-3.73866	0.293212
PLCD3	0.201083	0.379406
BRCC3	0.462856	0.436783
CPSF1	0.631078	1.00948
TSR1	-4.3731	0.411027
PRPS1	1.14388	0.729499
IPO9	0.726755	0.819912
RHOA	-0.294357	0.368565
FLOT2	0.342631	0.634483
SF3A1	-0.00529546	0.00609522
TDRD3	-2.03312	0.920055
DARS	0.630059	0.917838
RAB27A	2.7976	0.210867
LIMD1	2.2006	1.00127
DARS2	0.0207864	0.00828574
SMC4	0.0350018	0.02905
SEC61A2	-0.712566	0.158146
UBR4	0.890199	0.863279
GOLGB1	-0.575251	1.12521
DIS3	0.232504	0.170648
RBM17	0.401633	0.253395
ANP32E	-1.40052	1.54707
CALR	-2.13533	0.958242
ISY1	0.244489	0.48293
NAF1	3.66423	0.277888
CCDC138	4.71947	0.434215
DDX20	0.186654	0.102218
TCERG1	-0.506613	0.297866
RPL27A	-0.149942	0.226394
KIF7	-0.636133	0.28853
PRKACA	0.113525	0.0909888
TKT	-0.265045	0.198808
NAT10	0.486936	0.720409
POLR1C	0.346209	0.303463
RARS	0.247537	0.247036
SRP72	0.918086	0.898182
STAU1	-0.0597363	0.0493825
CELF1	-0.542276	0.369333
SUN2	3.34599	1.94356	1.94356
DLAT	0.664921	0.959959
RAB35	-2.38765	0.440998
RAB32	-0.0541635	0.0250836
NIPSNAP1	0.732365	0.61407
SEC22B	-0.602001	1.6755
FAM98B	0.937687	0.939111
C14orf166	0.238775	1.88668
HNRNPM	1.29377	0.4838
WDR18	0.271705	0.518584
TUBB4A	-0.784625	1.06079
NUPL2	-4.20086	0.29715
MRPL23	1.05647	0.884486
AP2M1	0.697331	1.44652
PYM1	-10.8987	2.04105
PKP2	-1.06114	1.62534
ARF4	0.376949	0.448052
SPG20	-0.184815	0.168132
PRPF6	1.18675	1.29225
NDUFA1	4.40608	0.378103
RBBP6	-5.60262	0.613857
UBA5	-4.00447	0.32654
COPA	0.520815	0.977275
PES1	0.620451	1.247
AHSA1	0.716034	0.838184
ANKRD17	-1.58843	0.619345
CAND1	0.552509	0.501795
FBL	0.270016	0.414149
SF3B1	0.12518	0.314157
CANX	0.0120222	0.019919
ELOB	-0.30374	0.214211
MPG	-0.556695	0.02802
VPS45	-2.67999	0.226528
PHF5A	0.367944	0.570615
IKBKAP	0.511533	0.912228
STRAP	-0.2187	0.477859
RAB14	0.201138	0.780125
CNOT9	0.498492	0.770842
MYCBP2	2.48811	0.692745
SRSF1	-0.807557	0.382295
ERH	-0.552181	0.270485
TGM1	-7.44453	1.06848
AHCY	0.0663094	0.179535
VARS	0.733174	1.47846
GNL3	0.589148	0.557748
SKIV2L2	-0.089679	0.0823507
MRPS11	1.57155	2.29579	2.29579
COPE	0.135612	0.133504
DIDO1	0.118166	0.322795
NIFK	5.60997	0.429653
COX5B	-0.121542	0.0843905
RCC1	-0.814407	0.316475
SCP2	-0.893985	0.27216
CAVIN1	-3.42431	0.22183
TK1	5.93067	0.437118
FEN1	-0.0343647	0.0606552
STRN4	-0.768567	0.381345
HMGB3	-1.99632	0.469462
PAK2	-0.367709	0.316195
MAPRE1	-1.15492	0.732938
BLMH	-4.73073	0.404345
HSDL2	0.369464	2.29085
NOLC1	0.26935	1.07304
NAP1L1	-7.66955	0.728322
MRPL15	0.439742	0.399182
CLIC1	0.47309	0.726945
ATP5H	-1.04933	0.77241
PPFIA1	0.629361	1.99595
YWHAB	-0.54488	0.648482
FLII	-2.92008	0.3448
OXA1L	4.46611	0.383676
RAB18	0.244341	0.585167
RPS21	-0.962988	0.838349
LARS	0.476467	0.727997
SMC3	0.438558	0.778951
RAC3	0.45669	0.0246017
DLG5	-0.0736132	0.0933724
OFD1	1.51123	0.139761
TMPO	0.659912	0.583153
RPLP2	0.63498	0.465984
WIPI2	-0.97799	1.01477
ATP5L	0.487929	1.8388
SMARCB1	0.0589201	0.0463368
STIP1	0.405631	0.349483
PSMD12	0.907991	0.811939
LRCH2	-0.454927	0.57012
CSTF2	0.333286	0.222182
POTEJ	14.3473	2.30628	2.30628
LGALS7	0.836825	0.04568
THOC5	0.940616	0.22346
EIF1AX	-0.800031	0.780925
LSG1	2.34088	0.501363
XAB2	-0.368749	0.329351
HACD3	1.47249	0.919475
MRPS23	-0.384271	0.0205198
SRP68	0.580679	0.561607
COX7A2	-3.21265	0.445672
CSTF3	4.55211	0.350342
CRTC3	0.27662	0.620026
NBAS	1.35237	1.00713
PRKCI	1.19743	0.905464
CHD1	0.165731	0.406457
TSFM	0.214183	0.142846
NMT1	-0.634806	0.134855
AAK1	-5.15939	0.391199
S100A9	1.76282	0.375534
EIF3E	-0.247254	0.353815
NEK9	-0.333036	0.957273
DUSP3	0.885369	1.10415
TROVE2	0.375471	0.321363
CAP1	-0.0435032	0.0115861
CDC37	0.868898	1.25639
NDUFA4	1.71679	1.71327	1.71327
PRKAR1A	1.5762	1.30893	1.30893
TNRC6A	-0.750986	0.0521496
PRPF4	0.251481	0.600482
EIF3F	-0.0373602	0.0407506
RPS26	-0.762448	0.77834
CTNNB1	1.13959	0.482714
CYB5R3	0.290095	0.283781
CSNK2A2	0.709181	1.22899
SUCLG1	0.206444	0.212637
TUBA1A	-0.66853	0.165815
ZNF207	-0.420374	0.759086
ZBTB33	1.33527	0.106584
ELOC	-0.712338	1.04256
MED23	0.62985	0.878519
COMT	1.64492	2.33666	2.33666
SRPRA	-0.574864	0.640078
RBM28	-2.40133	1.33665
7-Sep	-0.854515	0.95267
FSD1	-0.597216	0.283976
EIF5B	-0.0653937	0.156564
ATAD3B	1.02784	0.679721
GSPT2	-1.44643	1.0182
TOMM34	4.75343	0.411606
HNRNPUL2	-0.931812	0.311387
TBL2	0.342589	0.225507
LPCAT1	0.65131	1.20755
AIMP2	0.449124	0.831006
MIF	0.540997	0.718904
SNU13	-0.273518	0.21109
NOL10	4.06427	0.372207
S100A8	1.17439	0.298165
PPP1CA	0.429151	0.391138
CPT1A	1.68894	1.56966	1.56966
DIMT1	4.58218	0.356937
ZCCHC10	-3.07181	0.352513
CNOT10	0.684114	0.422634
SPTLC1	0.381709	0.380441
LMF2	1.36343	0.925573
GTPBP1	-0.0329289	0.0159668
NDUFA10	0.297461	0.912683
TMEM43	2.49039	0.639819
AP2B1	1.13763	1.19245
HADH	-1.04004	1.30306
DHCR7	0.333403	0.0830189
ALYREF	-1.13937	1.55798
HAT1	0.554098	0.513942
PDLIM7	3.62215	0.274716
PRPF4B	-1.26808	0.81315
TP53BP2	0.142469	0.0519525
CAPRIN1	-0.235795	0.277599
CTSB	0.806843	0.126908
TMEM11	0.374381	2.28006
ARHGEF7	-0.258533	0.117588
PSMD4	0.0236726	0.0288065
SDHB	0.0827961	0.0434857
RAB38	-4.38456	0.313986
DST	-0.808242	0.655383
NDC1	0.742516	0.798305
COG6	2.77854	0.237038
SLC25A19	1.05709	0.329083
RPN2	0.130302	0.249139
IARS	0.346602	0.688251
CD59	8.26708	0.864826
MPC2	1.99314	0.932536
SET	-1.95205	1.38965
PYCR1	-0.285835	0.289018
HMGN2	-6.71343	0.691311
FKBP15	-6.90973	0.806516
GANAB	0.556015	0.671719
PDCD5	-6.0068	0.544425
HSPB8	0.468496	1.1371
PTPMT1	0.918126	1.18005
ARHGEF12	0.749806	0.837571
CCP110	-2.99682	0.769469
AGO2	-0.113635	0.0544808
MRPL12	0.082957	0.0525413
FDXR	-0.161954	0.541948
VDAC2	0.512282	0.343742
CPSF3	1.8226	1.93349	1.93349
POLR2A	1.00843	0.744493
MRPL33	8.30361	0.686842
RPS5	0.894383	1.40226
SBDS	-0.353738	0.152382
COA3	0.0503391	0.0317597
LBR	0.780291	0.899272
IK	4.65497	0.453313
LMO7	0.0231691	0.00138165
PARD3	0.441253	1.09585
GIPC1	4.46899	0.360045
SAR1A	0.279073	0.339741
MTHFD2	0.449607	0.111224
FKBP2	-8.3035	0.710182
HELZ2	-3.14171	0.218445
hCG_1984214	-0.24078	0.0694172
RAB5C	0.135934	0.344352
AARS2	0.205326	0.141954
COPB1	0.951588	1.16792
H1F0	-1.74556	0.656517
KRT33A	-6.90934	0.57991
CPNE1	0.741295	1.30345
CPNE3	0.0699508	0.388979
TIPRL	-0.945949	0.495508
TPP1	4.9389	0.405459
QKI	1.78133	1.2587
APOBEC3C	0.699498	0.550444
CMTR1	-0.743157	1.01944
COX6C	-0.225325	0.158093
FAM3C	6.07483	0.634079
NAA35	3.13115	1.09047
DDX52	0.672232	0.613619
PPP2R3C	0.264523	0.410054
ELOVL1	5.59451	0.45678
MYO1C	-0.388151	0.0217087
SKIV2L	0.763051	0.847118
SF3A3	0.580199	2.01217
PALM	-5.94825	0.756734
NDUFS2	0.666553	0.948825
UBAC2	1.17527	0.471044
CCDC61	0.227208	0.0122577
PGM3	1.40889	1.02159
RAB1B	0.309052	0.978319
MYEF2	0.386671	0.222126
NDUFA9	0.120847	0.176931
CDIPT	-0.131884	0.0589551
ARPC2	-1.1522	1.50877
LUC7L3	-0.266027	0.141463
BCR	-4.15771	0.343674
ARF1	0.168885	0.249503
WTAP	-9.04375	1.25782
MCAT	7.31043	0.64851
SNRPN;SNRPB;SNRPN	-0.0514416	0.0717922
SF3B5	0.273613	0.230615
CAMK2D	0.257082	1.07044
CCT6B	0.517223	0.275863
CSTB	1.78178	0.656426
RAB34	0.282648	0.136179
AKAP9	0.0853314	0.297153
AFF4	-3.36864	0.36276
RRAS2	0.194286	0.459059
ORMDL3	0.520333	0.0339058
TJP2	-9.348	1.07857
RINT1	-2.50038	0.225472
RBM8A	-11.3947	1.36323
RBFOX2	-0.0241269	0.0109154
SNRNP200	0.169703	0.312645
TCEA1	0.389262	0.19429
UQCRC1	0.407642	0.482239
GTF3C1	0.54875	1.02018
NOSIP	1.54007	0.494993
COX6B1	-9.98018	0.890008
DERL1	0.601223	0.898929
NSF	0.360823	0.507949
DBNL	-0.0164555	0.011438
CWF19L1	-0.801664	0.0535237
MMGT1	0.234058	0.0140256
RHOT2	0.730599	2.37229
AGPS	0.509033	0.339568
LRCH1	-2.33108	1.38115
ACSL3	0.98606	2.08935
CSTF1	1.63138	1.0886
SUGT1	0.208254	0.0621021
NCOA5	-9.0348	0.699372
USP9X	0.585757	0.527742
SNRPD2	-0.763212	0.5613
BABAM2	0.0493277	0.0323132
STUB1	0.475497	0.994769
S100A11	3.95473	0.297598
CNP	0.82052	2.35929
CHERP	0.0148502	0.0231041
ARHGAP35	0.17068	0.252756
LUC7L	-1.45848	0.522437
SRSF10	-8.45911	0.689947
NOP9	3.89916	0.347255
TES	0.460177	0.924158
YBEY	0.463391	0.225057
TIMM23	0.636599	0.854382
API5	-0.0656198	0.126566
FLNA	-1.8319	0.515931
ARPC3	-4.62662	0.324866
NDUFA8	-0.128186	0.0424801
RPL39;RPL39P5	-4.26486	0.272959
SNRPC	-0.631673	0.311706
PSMD6	0.581549	0.7567
PQBP1	-2.95274	0.341293
SRP9	-4.92929	0.447595
SRSF5	-0.229793	0.0425559
SFXN1	0.299265	0.423332
RAB5B	0.11247	0.0917725
SH3GL1	-0.866104	0.80405
CAPZB	-0.406271	0.212349
PRPF38B	-2.31935	0.645852
NUP43	-4.06834	0.368563
CLN6	-5.52016	0.461473
UCHL1	-0.468811	0.704906
MOB4	0.0681255	0.0206631
TOMM22	-0.562928	0.342438
VPS36	6.10589	0.594366
IPO5	0.875876	1.53014
UBA52	4.17321	0.415297
PTPN1	0.158593	0.21764
MAIP1	-0.295781	0.422554
HAUS5	0.394935	0.389025
TMED9	4.2383	0.352018
RER1	1.08022	0.829551
SPRR2D	0.815569	0.156417
LOR	3.68624	0.385685
TP53	0.187134	0.1489
TIA1	3.69651	0.347205
TLN2	0.41895	0.325526
DLG1	2.92115	0.248014
SURF4	-0.0992482	0.147264
MRPS9	0.149575	0.208716
PRPF31	0.516199	0.802611
MYO6	-0.2451	0.153523
CHMP2A	1.49125	0.465258
METAP1	-5.53356	0.431057
CDC5L	0.420539	1.01077
C19orf47	4.4598	0.380845
FIP1L1	0.321638	0.643247
BRIX1	0.128573	0.291171
ARCN1	0.544747	0.783435
NKIRAS2	-0.0863271	0.00503337
ADD2	-8.1306	0.764574
HMGA2	0.169852	0.534802
YTHDF2	-0.964276	0.660744
IGBP1	-4.23775	0.780863
SEC23IP	0.511722	0.300948
ACLY	0.826658	1.98417
DYNC1I2	-0.365018	0.0234915
NCBP2	-7.69741	0.737868
PDIA3	-7.32595	0.529469
SLC25A22	0.292276	0.309081
HIST1H1C	-0.733703	0.391494
CKMT1A	-0.956732	0.766232
MAP4K4	0.666949	0.783767
SEH1L	0.664466	2.10579
CPSF4	1.38274	0.808998
SLAIN2	-0.549207	0.497258
CYFIP1	0.885959	0.748496
CIRBP	-5.71276	0.542142
GNG5	5.12919	0.663869
SH3KBP1	-6.97194	0.552882
S100A7	0.663961	0.038962
HPRT1	0.000454774	0.000179346
EEF1B2	-0.625387	0.643253
TMED1	0.205371	0.377771
DDX18	0.174759	0.161226
KRT77	-1.6041	0.522693
RAP1B	1.40493	0.800635
ABR	-0.941789	0.407167
KRT80	-8.77946	0.794371
COPG1	0.480504	0.35304
PPME1	1.19591	1.45228	1.45228
SFXN4	-0.339323	0.155752
SIN3A	0.591552	0.822874
KRT78	-1.52905	0.581408
CEP97	-0.245026	0.127579
TSC2	9.3347	0.867915
RFC1	1.04413	0.493647
DVL2	-5.7408	0.551653
RNH1	0.295056	0.478934
TPI1	-0.751144	0.332873
DMTN	-8.64605	0.797574
POLR1A	0.267874	0.174945
PDLIM5	1.42985	2.37114	2.37114
TMEM41B	12.0026	2.75432	2.75432
MCM3AP	1.277	0.752946
JPT1	-10.9825	1.52438
DCD	0.121246	0.125699
RAB13	1.31235	1.42348	1.42348
RBM15	0.332468	0.537651
DNM2	0.578197	1.00942
SRPK1	-0.0698241	0.027053
MRPL30	0.444036	0.390605
ZFYVE16	-0.792346	1.15968
PAK1	-0.889526	1.92185
KRT19	0.0599961	0.150738
CYFIP2	1.15483	1.63333	1.63333
MYO5B	0.451484	0.184961
TOM1L2	1.14179	0.102223
AGO3	-0.454997	0.0278802
LMNA	-9.1322	0.851719
OTUD4	0.00324096	0.00185049
ANKRD28	-0.0668675	0.0710949
TOE1	12.8942	3.64962	3.64962
SRP54	0.0035793	0.00256556
PTGES3	-0.646043	0.628557
HAUS8	-5.14021	0.518852
MAP1LC3B2;MAP1LC3B;MAP1LC3B	-3.46895	0.338385
XP32	-3.93115	0.292741
NME1-NME2	-0.484601	0.845005
MRPL53	0.181993	0.173316
WASL	-0.154847	0.179811
UTP18	2.78426	0.628004
TPM4	-8.87976	0.743124
MRPS6	0.492317	0.227326
HADHA	-0.10096	0.116503
SAMM50	-0.454342	0.466077
PIN1	-0.0706979	0.0305886
MIB1	-1.13206	0.331649
KLC1	0.342886	0.405417
DHRS2	0.830523	0.645503
SEC24C	0.225516	0.204869
LLPH	-5.27082	0.42192
TNPO1	0.435475	0.514953
SMARCC2	0.437845	1.04197
LYN	0.439428	1.8849
CASP14	-6.38965	0.625215
RALY	-3.06205	0.597642
MAP7D1	0.135356	0.0723198
RRP1B	0.621522	1.23075
PAWR	0.267074	0.48696
EBP	0.579052	0.767686
KPNA1	0.201519	0.0693382
UPF3B	-11.835	3.71815
TIMM50	-0.0850233	0.0684428
PGD	0.293609	0.252235
AIMP1	0.0632768	0.222325
CSRP1	-4.86546	0.362372
IGF2R	-0.0674377	0.115745
NHP2	-0.604524	0.0355871
RBM4	0.201504	0.155524
DECR1	0.154382	0.0764516
SUMO2	-6.76049	0.78425
DDRGK1	-0.596814	0.344663
ZNF622	-0.3133	0.131544
EIF2A	-3.32189	0.30054
ZCCHC17	-9.25207	0.909351
YWHAG	-0.116168	0.141079
DNAJB6	3.70695	0.328647
LAS1L	-0.339214	0.25897
PLRG1	4.90779	0.410876
STOM	-0.373249	0.0712461
PFKL	0.778882	0.590704
GPC4	12.7505	2.53926	2.53926
PARS2	5.87503	0.659368
EPS15L1	-0.0188912	0.0170735
H2AFZ;H2AFV	1.40193	0.306559
DDX28	11.5802	2.55327	2.55327
NES	-0.554436	0.327537
MAGED1	0.347269	0.306464
PSMD2	0.391873	0.768172
SSBP1	5.464	0.377326
ATP6V1A	0.011118	0.0353675
PSMC3	0.150717	0.161688
MBNL1	2.09172	1.12949
RCN2	-13.6641	2.47861
HERC2	0.435573	0.423362
ECH1	-1.86697	1.23908
KIAA1468	2.5589	0.225566
MTHFD1L	-0.273307	0.263756
PRSS3	5.29657	0.450565
SERPINB4	4.54393	0.371042
EXOSC9	0.270434	0.160913
AP2S1	0.700582	0.364692
ZC3H14	0.721426	0.225139
ADSL	1.10186	1.02095
PSMD1	-0.443666	0.118102
CKB	-1.68765	0.692318
CAMSAP3	0.322458	0.106287
FMR1	-0.619531	0.15854
DDX39A	0.079036	0.0493411
MRPS26	0.988563	0.740238
GIT2	-4.59556	0.431562
RALGAPB	-0.189299	0.132518
PIBF1	-2.19264	0.113157
IBA57	5.76789	0.509611
UBTF	3.82914	0.37855
AKAP2	-7.01691	0.608103
L1RE1	-7.60065	0.724746
CRKL	1.29486	0.678822
EPB41L5	7.98392	0.774265
MAGT1	1.00206	0.531889
ARFGAP2	-6.99517	0.68312
CTSD	-1.15845	0.337811
ILKAP	0.152849	0.0957023
PSMB6	-0.601631	0.394789
COG7	5.31699	0.462075
MGST2	9.51058	0.780248
PARK7	0.406922	0.880117
PFKM	0.864381	1.18358
APPL2	0.991642	0.0727612
GSN	-0.0410161	0.015398
SUGP2	0.377484	0.659381
MT-CO2	0.0580503	0.0861067
EIF2S1	-0.359364	0.459843
NIP7	-3.74392	0.251626
CHMP1A	-0.502404	0.0257188
MRPL13	-0.597191	0.127851
PDE12	0.677013	0.513559
CALU	-6.31041	0.553314
CBX3	-2.03995	0.883025
SMG9	-12.2866	1.93341
POLR1E	0.0195988	0.0052049
LARP1B	-7.89715	0.742613
COX5A	0.245474	0.112608
ATP6V1B2	0.147869	0.123797
ACADSB	0.636023	1.20627
SNRPD1	-0.132206	0.128723
USMG5	-0.440864	0.478244
SFXN2	0.618104	0.40299
ATP5F1	0.680423	0.107172
TRA2A	-8.82241	0.730123
GPX4	0.425842	0.0285142
DHRS7B	-0.0656933	0.0401671
DHX36	0.964894	0.924491
EXOSC2	-1.61319	0.739354
SMU1	-7.32397	0.740203
CNIH4	-0.504575	1.01523
RPL10	-3.54779	0.269697
MGST3	0.237611	0.134795
HSPA4L	-1.08914	0.842162
DHX16	0.215955	0.200839
NOP16	3.8014	0.404312
DYNLL2	-0.77271	1.1832
VDAC1	-1.04687	0.854024
NAA10	0.365928	0.595114
DENR	-9.10862	1.04721
CYC1	1.21915	1.5467	1.5467
CDK9	0.25035	0.0984945
DNAJC2	-5.07207	0.420447
AP2A2	1.09468	1.64979	1.64979
TPM1	0.156739	0.264974
FAM136A	-0.967198	0.0560617
RALA	-3.92855	0.285905
RAB10	0.297793	0.11913
RANBP10	3.26595	0.21979
LEMD2	3.72523	0.278219
TAOK1	-3.59206	0.337174
KIFC1	0.442451	0.413758
TCF25	1.4238	1.96929	1.96929
GCDH	-0.592798	0.557333
VAPB	0.70136	0.69501
KIAA1524	-0.453631	0.343953
VCL	0.734069	0.737064
WARS	-0.55563	0.738847
TRIM25	0.0215036	0.032205
RFC5	1.08373	1.41474	1.41474
DLD	0.0355179	0.0400223
PLEKHA5	0.100494	0.0283378
NRBF2	-4.35489	0.432746
SLK	-0.199977	0.148983
LRRFIP1	-5.15282	0.495313
PSME3	0.127872	0.0651961
SART3	-0.465548	0.0902009
WDR5	0.243669	0.180057
SARNP	-4.79945	0.420969
EEF1D	-0.232254	0.264124
VASP	5.21234	0.418311
LEMD3	2.05592	0.686581
PTPN23	2.77833	0.632107
MTCH1	0.952084	0.41837
XPO7	0.703863	0.942308
KPNA4	0.702027	1.02496
GNAI3	0.689332	1.15877
FARSB	0.358271	0.536015
CEP85	-4.5211	0.325779
YTHDC1	-7.40898	0.681708
RAB7A	0.0564712	0.0372507
CHMP4B	0.974388	0.528542
NCAPG	0.507751	0.755446
ARHGEF2	0.952606	0.757946
USP39	0.371882	0.354564
NASP	0.493368	0.932601
MRPS12	1.05607	0.899297
SNRNP70	-0.405983	0.549484
WIPF2	-12.182	3.59811
MRPS34	1.33735	2.26041	2.26041
PDHA1	0.450048	0.574076
DIAPH3	-4.87293	0.525525
RBM12	0.344885	0.410844
MT-CO3	7.65367	0.890688
RAPH1	3.21709	0.214788
LPP	2.3143	0.979927
KIF21A	-3.6913	0.343565
GAR1	-0.188813	0.112608
DNAJB11	-3.75998	0.347417
SLC3A2	1.52646	0.923543
MAP2K4	8.34511	0.894255
TSPO	0.0619645	0.0213111
MAT2A	0.213278	0.399777
SRGAP2	0.201901	0.0536016
YWHAH	-0.00559219	0.00512365
GLO1	-2.64171	0.843124
EIF4G1	8.57445	0.849839
SNRPA1	-0.210846	0.107284
DUS3L	6.70495	0.710072
DSG2	-4.00037	0.335933
COPB2	-0.387937	0.509364
BCAS3	2.38425	0.151899
DCAF7	0.127267	0.159523
PCBP2	0.864878	0.3968
COG5	6.36606	0.731582
RHOC	0.108909	0.122469
CTNND1	0.596865	1.17188
WASHC4	1.26456	0.577458
SEC23A	0.194367	0.143341
SCYL1	0.214864	0.252257
PLP2	2.7114	0.389707
SMARCE1	0.564616	0.583162
BMS1	-8.51567	0.965444
SLC25A12	0.674057	0.725625
GNAI1	0.561576	0.872183
ROCK2	-0.477271	0.199552
TRIM56	-0.403811	0.065124
MT-ATP8	1.09651	0.803999
NAA50	6.21996	0.604141
PALLD	-0.112626	0.0935331
HAX1	0.345519	0.201011
RAF1	0.628667	0.369749
ARAF	-4.27503	0.350702
EIF2B1	1.17899	1.80635	1.80635
TUBGCP2	1.38827	1.23461
SBF1	1.12692	0.862307
GLUD1	-1.28952	1.36996
PFDN2	0.52534	0.220171
TTF2	-0.858433	0.839974
WASHC5	0.26237	0.0507871
DVL3	-1.09114	0.066788
SPATA5	-0.145816	0.017413
RICTOR	4.3826	0.33112
SNAP23	4.47871	0.417631
REXO4	0.886433	1.51554
DDX46	-0.161343	0.480547
DIS3L	-0.568833	0.0324564
TUBB2B	0.722418	0.566024
LSM4	-1.1108	0.692718
AKAP8L	-0.832669	1.12694
PHACTR4	0.214316	0.294097
EXOSC6	-0.552523	0.240516
PUM2	4.72968	0.431301
PICALM	-4.97414	0.484377
ITCH	4.97159	0.48378
CHORDC1	0.598185	1.30589
PPFIBP1	0.812281	0.0511809
TUBGCP3	0.858882	1.08378
GSK3A	0.645038	0.132627
BRD4	-0.59734	0.0343548
DIAPH1	0.505028	0.587402
HMGA1	-4.36894	0.35476
TBCB	0.851421	0.492199
ALDH5A1	-0.0541739	0.0397922
VPS8	0.24238	0.263419
EXOSC1	0.774965	0.727716
MDN1	0.968328	0.66369
EXOC2	1.92603	0.836525
ATP6V0A1	0.920419	0.52525
PKN2	0.961613	2.52112
CLASP1	6.1029	0.672699
PBDC1	-0.37609	0.0202631
UBE2N	0.796311	0.214186
NELFA	10.8018	2.21708	2.21708
MRPL35	0.209427	0.306592
MRPS7	5.22573	0.452715
GEMIN4	0.413955	0.386177
SARS	-0.387262	0.106483
DGCR8	0.924053	0.80692
XRCC1	0.36578	0.176936
ANP32A	-1.45107	0.704029
TRIM33	1.3075	1.44726	1.44726
EIF2B3	0.560803	0.636783
SMAP1	2.33649	0.274256
ARMCX3	0.801255	1.05984
CISD2	4.05436	0.332312
RASSF7	0.175132	0.0106728
TRIOBP	-0.120046	0.158655
TEX10	1.75901	0.733976
NDUFAF3	8.46001	0.780902
BST2	-5.51216	0.528413
PBRM1	0.311256	0.573507
DPY19L1	-0.88921	0.0587281
SH3BP1	1.12252	0.0964328
RNMT	-3.74758	0.263344
RBM27	0.0163348	0.0281644
FSCN1	-0.0133374	0.0163994
SCO1	1.66596	0.0974655
DBR1	3.55848	0.248593
ATP6V0D1	0.504999	0.71536
DHX35	-1.35681	1.40019
HAUS2	1.43629	0.382269
MGMT	-4.07427	0.25104
GRB2	1.05481	2.98336	2.98336
KCTD12	1.66541	0.560974
PELO	0.162301	0.136679
RAB8A	1.30353	0.35791
OSTC	3.693	0.288476
C16orf70	-0.198071	0.0103556
HMMR	-1.93218	0.624589
NME4	-0.879838	0.375933
ARF5	0.602847	1.15782
FAM168A	3.4704	0.411824
MICAL3	-6.50476	0.727372
ATG5	-3.36108	0.24128
MEPCE	1.07784	0.569399
CEP55	3.83249	0.232734
GRSF1	-0.324512	0.222235
UNK	0.650359	1.05076
MRPS35	0.859051	0.48737
ACSL1	0.745169	2.09367
CASP3	-5.6561	0.537342
ITPR1	0.949632	1.16885
DDX42	-6.27085	0.551655
DOCK6	1.93416	0.386658
METAP2	-4.95282	0.473412
SF3B6	0.509254	0.874338
UACA	0.467789	0.121324
SQSTM1	0.0782492	0.0902968
GPATCH8	0.877725	0.0634359
NEURL4	-3.20415	0.301163
EIF6	-0.403114	0.371173
SMN2;SMN1;SMN1	0.610278	0.673136
SLC25A21	7.12569	0.687947
SLC12A4	5.05821	0.463899
EIF3L	-1.12503	0.535205
SPTBN2	0.730918	0.75202
CERS2	0.129881	0.140532
BRK1	-0.511327	0.127669
CDK4	0.596254	1.45254
1-Mar	1.69981	0.110997
CDC73	-0.126684	0.132063
SFN	0.32336	0.0194233
PTMA	-6.6406	0.548546
PTCD3	0.648613	0.816465
TSC22D4	-1.10849	0.402082
CCDC6	-0.417786	0.37494
SPATS2	1.30599	0.0926385
SMNDC1	-5.56212	0.512598
CHCHD1	-0.676691	0.0381438
CDV3	-11.0878	3.49091
GEMIN5	1.32267	1.07978
DIAPH2	0.29427	0.228292
MRPL22	0.314561	0.214352
PFN2	0.254382	0.172074
NUP54	0.708739	1.81311
LTV1	-5.23021	0.497847
UBE2D2	-1.54169	0.943039
TMEM214	0.721635	0.0451735
ASCC1	3.80641	0.397075
LANCL2	-2.90425	0.211359
CDC42BPA	-0.293572	0.104457
THOC3	-0.180183	0.0122543
ZRANB2	0.439133	0.475641
LAMTOR1	-0.106035	0.0569748
C11orf58;SMAP	-5.28188	0.406067
NDUFB6	-2.4138	0.175892
TACC2	-1.33442	0.655286
ZC3H11A	1.04468	0.556171
PSMC6	0.467067	0.610815
EPB41	-0.53807	0.396677
CASK	1.00703	0.993031
MAP2K3	-0.245353	0.0144758
SPATS2L	0.626488	0.0355041
QPCTL	3.17556	0.260414
PPP1R13L	-7.34849	0.738556
PKP4	-4.94855	0.511927
6-Sep	-0.917104	1.04531
KIF1C	4.55471	0.350439
TM7SF2	9.03487	0.768633
ACTBL2	-4.91719	0.315916
TOP2A	3.07455	0.229908
RAB9A	0.549591	1.29226
EIF4ENIF1	-0.715281	0.0407063
SAP18	3.33566	0.280283
NF2	-0.0791966	0.0234699
RPF2	6.67949	0.838062
APMAP	0.6537	0.139393
TAB1	0.771764	0.479018
PKN1	-0.494313	0.226442
FAM120C	1.50891	0.0958009
SNRPE	3.58891	0.26114
GGA1	-5.02263	0.578166
MRPL16	0.517556	1.28504
COIL	-0.00670928	0.00227645
PARP9	-2.70313	0.251697
MAP2K1	4.03282	0.323085
CGGBP1	1.72935	0.113805
HNRNPLL;HNRPLL;HNRNPLL	1.55368	0.666582
EIF3G	0.38715	0.736698
NDUFS3	-0.453984	0.497203
WDR92	-10.6009	2.23281
SAP130	-4.19392	0.367754
RNF40	0.345279	0.27248
PAN3	3.73345	0.414579
RHOT1	0.517753	0.7173
CDK1	0.106982	0.141909
EED	-0.291773	0.154218
GNAS	1.21718	0.734035
SMPD4	1.60895	0.863029
ZNF638	0.0960966	0.114189
RTN3	5.97081	0.519193
N4BP2	-3.50991	0.360509
EHD3	3.42084	0.302616
AAK1	-0.180851	0.0100074
PEAK1	2.97531	0.408453
PEX5	-1.48555	1.1385
MAP7	-1.60081	0.102528
LSM2	-8.12193	0.716007
SLC25A3	1.36856	0.303621
SAV1	-3.76055	0.331344
ZFP91	0.00597463	0.00216327
MAPK3	0.595873	0.929413
MMS19	1.10937	0.593478
EPS15	-0.3035	0.188562
RBX1	7.58785	0.740151
CHCHD3	-0.374901	0.386513
CAST	0.333408	0.0568949
TTC4	5.70861	0.403163
SLFN11	1.19531	2.81801	2.81801
PRPF3	-0.247392	0.42733
RCN1	-2.84978	1.28532
EXOC4	1.65846	0.823662
MPDU1	-3.94774	0.335298
PDCD10	-3.88903	0.259785
SPC24	9.47902	0.953326
MKLN1	5.33972	0.576354
MYO9B	-7.62711	0.745569
UCKL1	4.12879	0.297041
PAK4	0.256327	0.387633
BNIP1	2.71708	0.40217
PFDN1	3.20016	0.242547
MZT2B	3.76762	0.400206
PPP1R2	-1.28793	0.384503
PYCR3	0.643692	0.489955
SNX5	0.0306761	0.046725
FYCO1	0.381451	0.195508
SHC1	0.659821	0.806403
CTR9	-0.037707	0.0290155
VPS13C	-0.620494	0.165916
UFL1	0.949307	1.86317
SNX27	0.273352	0.108222
GRK2	5.80434	0.639116
COG3	1.90935	1.32761	1.32761
AKAP12	-0.277224	0.130475
USP15	-5.1045	0.416041
PPP4C	0.512483	0.163572
STRN	-5.12377	0.406148
ABI1	0.700173	0.671605
MAP7D2	-2.84244	0.254307
ZMYM4	0.903413	1.20989
HSBP1	-2.1775	1.01836
NDUFB10	-0.552672	0.229171
TBC1D7	0.329961	0.793734
MTHFSD	-7.08252	0.685339
CLMN	-4.02185	0.295767
TACC1	-3.55881	0.367622
URI1	-3.82022	0.370681
HPS5	2.35261	0.177201
PCNP	-3.35399	0.261058
DYNC1LI1	0.825117	0.905663
C19orf25	0.364751	0.68509
EHD4	2.71279	0.884437
MRPS28	-2.7354	0.200683
HECTD4	4.61132	0.560098
VAC14	3.18212	0.458973
WRNIP1	0.501844	0.445243
DCTN3	-0.913904	0.649087
SNTB2	0.854112	0.505598
TMEM256-PLSCR3;TMEM256-PLSCR3;TMEM256	-3.84105	0.255908
POP1	0.308978	0.279286
HECTD3	5.62222	0.540803
PAF1	-0.00192734	0.00266106
FAF2	-0.171034	0.0674866
STRIP1	1.9508	0.128676
YAP1	-3.94025	0.368133
ARMC6	8.56918	1.01388
WDR54	1.20921	0.0764565
PMS1	-0.434194	0.158133
GAK	2.59314	1.66211	1.66211
RBMXL1	-10.3072	2.0358
STAT3	2.13726	0.81804
AP1G2	7.44527	0.550543
PPP6R2	-0.267926	0.331852
VPS51	1.38642	0.538001
AKAP11	1.72372	1.11888
PAN2	-0.667322	0.183889
CDC27	1.51005	0.8791
PACSIN2	-6.33039	0.619285
BUB1B	-3.94631	0.355333
KLC4	0.257941	0.16429
USE1	-3.25486	0.351947
;VKORC1;;VKORC1	1.50898	0.982053
TTC1	-8.59798	0.873585
ZFYVE1	-4.2336	0.352086
RPTOR	1.84833	0.500818
ABI2	2.59133	0.753339
WDR6	1.4749	0.616752
WDR36	0.693074	0.0996025
FBLIM1	0.345008	0.161114
EIF3M	-1.75841	0.683769
GSR	5.33154	0.505188
COG2	4.55659	0.42487
;ARHGEF18	-4.42413	0.356926
GATAD2A	-0.0916683	0.0369944
CUL3	1.62687	0.734813
NEK7	2.02451	1.2042
ATP6V1E1	2.09574	0.430479
SNX1	-0.860437	0.29082
COG4	0.451533	0.138394
DDB1	0.0818744	0.107846
CARS	-0.836197	0.81249
SCFD2	-1.58855	0.405845
CARD19	11.5351	2.43262	2.43262
RAB3GAP2	0.774044	2.35995
NFAT5	-3.85151	0.344112
TAGLN	0.198392	0.469691
ARMC8	1.59155	0.24056
TFCP2	-3.69366	0.321484
PAIP1	1.55618	1.66376	1.66376
PON2	0.350915	0.302004
MICALL1	4.7901	0.515263
LLGL1	0.621755	0.612515
NUDCD2	-0.313584	0.148544
ARAP1	-0.942077	0.430514
TAB2	0.278597	0.0174933
MIS18A	-1.25394	0.474382
RNF214	2.50062	1.00132
KANK2	4.08311	0.326235
VCP	-0.499231	1.02851
TUBGCP6	1.66474	0.349519
DCTN1	0.448399	0.793959
ZC3H13	-9.51883	0.981546
PDZD11	0.201636	0.476689
OGT	0.39442	0.889098
SPATA5L1	4.05045	0.282826
WDR60	-3.65773	0.226402
SLC25A17	6.86159	0.781695
EXOSC7	0.0637637	0.03092
GPHN	1.04672	1.13161
CHMP2B	0.450192	0.0314579
PREB	1.45339	1.57591	1.57591
SYMPK	0.0352061	0.048966
TXLNG	-3.60393	0.297962
SNTB1	4.64633	0.484715
RALGAPA1	-3.66866	0.292201
AP1G1	1.605	0.859185
MRPS5	0.003701	0.00541383
HAUS6	-0.299487	0.159418
SNX2	0.796418	1.19276
MIOS	-0.40968	0.213564
MON2	0.712759	0.579417
POP4	1.17789	1.27679
TANC1	3.01976	0.277252
STAT5B	0.972615	1.08403
RECQL5	2.28831	0.133723
DPY30	0.672468	0.712622
PTPN13	0.138772	0.0681068
TIMM13	-1.16973	0.615377
AMPD2	0.0531147	0.0470161
10-Sep	-3.61921	0.29097
FNBP1L	-8.87823	0.998217
HELLS	-0.0440233	0.0525066
SNRPF	-1.32306	0.455136
GFPT1	0.662659	1.27358
ARID1A	-0.408019	0.169986
LIMS1	1.63432	0.34628
NPEPPS	0.880553	1.5667
TIMM29	-0.703957	0.209308
AP1B1	0.255074	0.198847
SMARCA2	0.235912	0.10766
SMARCD3	-8.34115	0.780415
ILVBL	0.946819	0.992481
[truncated: 2,897 more rows]
