# Supplementary material for: Proximity-labeling proteomics reveals remodeled interactomes and altered localization of pathogenic SHP2 variants
Source: EMBO Rep. 2025 Dec 22;27(3):793–826. doi: 10.1038/s44319-025-00674-4 (PMC12894930; doi:10.1038/s44319-025-00674-4)
Supplement: Supplementary file 11 — Source data Fig. 4 [file 44319_2025_674_MOESM11_ESM.zip › Figure 4/F/TurboID data for SHP2-R138Q- vs SHP2-WT with EGF.xlsx]

## Sheet: volcano plot
Gene name	log2(fold-change)	-log10 (p-value)	R138Q hits	WT hits
PABPN1	0.43426	0.22309
MAPK1	0.62751	0.93566
RCC2	-0.07753	0.11903
EEF1E1	-0.07379	0.02951
SORD	0.13266	0.12374
SPCS2	1.18883	1.43702	1.43702
PPP2R1A	0.51574	1.41627
EDC4	0.79403	0.8578
NUP88	0.56788	1.09901
HSPA1B;HSPA1A;HSPA1B	-0.06647	0.07585
MCCC1	-0.96107	0.88346
SEPT11	-1.72696	2.12415		2.12415
C8orf33	0.96593	0.29012
STIM1	-0.10065	0.10865
CSE1L	0.988	0.91665
SNW1	-1.13396	0.06643
YBX1	0.40331	0.73591
GCN1	0.54027	1.30433
MAP1B	-0.16224	0.17497
DHX9	0.83906	1.3624
SVIL	-0.10212	0.08678
TCEB3	-5.41741	0.52593
GIGYF2	-0.58362	1.0634
HNRNPM	-0.15692	0.48026
YWHAE	0.60183	1.02865
KRT2	-2.18788	2.15691		2.15691
SRRM2	-0.39843	0.78747
AKAP1	1.88847	1.27204
CCDC124	-3.43508	2.39292		2.39292
SRM	0.64616	1.18184
TMA7	-11.2388	3.09041		3.09041
EEF1G	0.32685	1.00944
RPLP1	3.87344	0.43623
PRRC2B	0.05055	0.02597
MYO1B	-0.03339	0.02029
CCT2	0.95481	1.28751
RBM14	0.11049	0.14797
TAF15	-0.87837	0.19192
FUS	-0.1424	0.0687
PHB	-0.24335	0.17107
MYH14	-1.04655	1.63746		1.63746
birA	-0.72522	0.82918
CNOT3	-1.02125	1.47377		1.47377
SPECC1L	0.30253	0.44393
CDK2	0.34937	0.5139
SHMT2	0.22193	0.30684
KRT19	-0.51791	0.27937
HARS	-1.97649	2.17728		2.17728
XRN2	0.66402	0.66955
LIN7C	0.32956	0.29105
SPTAN1	-0.27193	0.45513
EPRS	0.64388	0.98468
FASN	0.32546	0.49658
DCTPP1	4.71706	0.37812
RPS25	0.37382	0.48259
NUP98	0.38595	0.76728
RPL32	0.27521	1.4365
NOLC1	-5.02068	0.45762
HADHB	0.31173	0.72831
GPI	-11.5677	1.13
TUBB6	0.33061	0.32827
CAD	0.25172	0.64803
SPTBN1	0.13105	0.35874
RAI14	-0.68427	0.86611
TMOD3	-2.00233	2.50608		2.50608
YES1	0.9391	1.10836
PGLS	-1.03993	1.01438
ACIN1	-6.18653	0.65289
PPA1	-0.24409	0.40412
NONO	0.98554	0.95807
LUZP1	-0.45247	0.85992
NUP214	0.08043	0.10796
LSM12	-0.70969	0.32915
MTHFD1	-0.1626	0.17821
TRA2B	-4.52808	0.38246
RAN	0.15288	0.18338
EIF4B	-0.83944	1.08627
TRIM28	0.81147	1.65348
MYO5A	-0.36801	0.53478
KANK1	-0.28475	0.24653
TCOF1	-0.91657	1.6724
FGFR1OP	-2.90583	0.32848
TLN1	0.16455	0.16877
SLC25A11	1.0394	0.90054
CEP131	0.22334	0.15471
MPRIP	-0.80907	0.77777
MCCC2	-0.18562	0.61458
TMOD2	-7.92231	0.74839
PRKAR2B	0.81355	0.86476
NUP107	0.89729	0.95301
UBE2V1	-4.52281	0.42762
UBA1	-0.7854	1.20246
EDC3	-0.72184	1.60793
SEPT8	-9.73181	1.02763
HSPD1	1.27137	2.27504	2.27504
KPNB1	0.29603	0.60913
EWSR1	0.51297	0.53591
MDH2	-1.58233	1.43152		1.43152
PDCD2L	-3.70011	0.329
ENAH	-1.19826	0.14625
ENO2	-1.64993	1.03706
ENO1	-1.32951	0.98111
ADD1	0.41443	0.62684
ACAT1	0.92104	0.94169
FLOT1	0.68116	1.48946
LMNA	-0.42016	1.19022
SLC25A5	0.41505	0.64437
SLC25A4	0.4814	0.5111
UBTF	-2.16718	2.09852		2.09852
ANXA1	-2.77862	1.08578
PGK1	-0.08382	0.08813
RPL4	0.36242	0.82653
RAD50	0.05618	0.0847
LGALS1	0.36777	0.45424
PAICS	-0.7272	1.25167
KLC2	-0.47215	0.33083
WRAP73	-4.21914	0.2929
RPS3A	0.88609	1.64553
FLII	-1.39442	3.52835		3.52835
ATP1A1	0.78735	1.20843
DKC1	-0.36281	0.17333
LRPPRC	1.31458	1.64619	1.64619
ALDOA	-0.42755	0.81462
EIF5A	0.39819	0.5942
ETF1	-0.24388	0.21947
SMTN	-2.62727	0.24325
PC	-0.58614	0.82908
MYH10	-1.08769	1.43976		1.43976
CAPZA1	-3.49241	3.6931		3.6931
EIF4H	-1.24973	1.36474		1.36474
PPP1CB	0.57276	0.69074
FARSA	0.19576	0.63869
RPS8	0.36018	0.79173
LIMA1	-1.06923	0.69935
RPS18	-0.61782	0.9234
AHNAK	-0.71218	1.97241
POLDIP3	0.34513	0.66763
NPM1	0.18106	0.15722
RBBP4	0.61017	0.31152
ALYREF	-2.28485	0.3974
TMSB10	-2.05665	1.89541		1.89541
CAPZA2	-1.41484	2.51002		2.51002
KRT17	0.47101	0.56072
KRT10	-1.5823	1.68292		1.68292
CYCS	-0.72239	1.02974
HSP90AA1	0.13013	0.09018
MAP4	-0.93209	1.30921
CALM2;CALM1;CALM2;CALM3	-1.88223	2.31373		2.31373
RPS14	0.17483	0.18822
MCM7	0.68259	0.99959
KRT6C	-0.72374	1.35182
SEPT9	-0.18829	0.37476
GTPBP4	0.85412	1.32498
KRT1	-1.27228	1.0876
KRT8	-0.07122	0.15264
TUFM	1.26118	1.59888	1.59888
FLNA	0.1345	0.38084
ARL6IP4	3.43681	0.24382
RPS2	0.41168	1.11455
RPS12	0.31722	0.28019
RPL11	0.88427	0.76401
TPM1	-2.35762	1.66103		1.66103
ARHGDIA	-3.21877	2.04534		2.04534
TPM4	-1.26709	1.63769		1.63769
ATXN2L	0.21332	0.64381
PKM	0.19063	0.27204
FAM120A	0.49608	1.37506
PRRC2C	0.44647	1.75278
MYH9	-1.27637	2.9608		2.9608
CTTN	-0.50849	0.70417
FXR1	0.29327	0.36676
FUBP3	-0.75582	0.57506
ARPC4	-0.78622	0.69415
GAPDH	0.05657	0.09888
KPNA3	0.1368	0.15942
BCAP31	-0.38938	0.31751
EXOSC3	5.92647	0.48865
MYL6B	-2.12009	2.02489		2.02489
ILF3	-0.16252	0.13638
PARP1	0.28393	0.14375
LRRFIP2	-1.08115	0.83538
ATAD3A	0.75185	1.84881
EDF1	-1.70674	1.77896		1.77896
DYNLRB1	-1.15174	0.86579
HNRNPU	0.21203	0.68637
SF3B3	-0.28882	1.62543
PCCA	-0.12902	0.56993
EIF4A1	0.40653	3.09002
RPL13A	-0.16994	0.12469
CCT5	0.76402	1.06435
CCT4	0.67324	1.25776
PHGDH	0.56309	0.8955
DNAJC8	-4.75886	0.38563
PCCB	-0.49819	0.55656
PA2G4	-1.04895	1.88738		1.88738
OTUB1	-0.03	0.04353
FN3K	-4.87719	0.43594
SRSF3	0.32005	0.17514
TCP1	0.5666	1.21611
HDLBP	0.21213	0.41281
EIF3A	-0.08388	0.1589
RPS20	0.77679	3.56875
RPLP0	0.56288	1.27603
GSTP1	-1.00681	1.6786		1.6786
EIF4G2	0.44373	0.5733
MAPKAP1	0.43342	0.02469
RPL34	-0.02293	0.04509
RPL3	0.724	1.94249
RANGAP1	-0.031	0.02808
SEC16A	-0.45014	1.44202
BUB3	0.42438	1.06461
MAZ	2.71987	1.8929	1.8929
XRCC5	0.15298	0.1829
SYNCRIP	-0.31196	0.39335
SRSF7	-1.64357	0.66432
ATP2A2	0.62883	0.85099
GART	0.55402	1.35231
TUBA1B	0.26679	0.43071
UPF2	5.74904	0.69384
SLC25A3	0.6142	0.95742
DDX41	-0.1971	0.25069
SLTM	-4.73831	0.51078
UPF1	-0.06353	0.16778
MYBBP1A	0.95713	1.0453
GSN	-1.24899	2.91278		2.91278
SRPK2	-0.9444	0.30815
CAMK2G	0.04897	0.07214
JUP	-0.6528	0.48616
XRCC6	-0.06554	0.04836
CORO1B	-5.34061	0.51263
CALML5	-0.05997	0.00378
ACTB	-0.79506	0.70096
DNAJC11	0.95126	1.32168
CASC3	0.47816	0.66769
EIF2S3	0.061	0.14484
SCRIB	0.53217	0.76399
LMNB1	-0.3433	0.74395
SYTL4	-1.16962	1.11873
NUP155	1.28453	2.35202	2.35202
EEF2	0.21477	0.57646
MCM4	0.29132	0.68067
TPM3	-0.78305	0.91876
MCM5	-0.03687	0.06622
RPL10A	0.80706	1.88386
RPS15A	0.33107	0.63032
AURKAIP1	0.6166	0.03648
HIST1H2AG;HIST1H2AH;HIST1H2AJ;H2AFJ	-0.44943	0.3887
KHSRP	0.90584	1.54219
GSTK1	1.03152	1.47312	1.47312
TOP1	-0.65045	0.73093
STK3	-4.94656	0.43223
RPL22	1.28845	1.28016
STAU2	-0.88004	0.83766
SPAG9	-0.56987	0.35488
HSPE1	-1.13558	1.08203
DCP1A	1.01565	0.39135
CNN3	-0.20286	0.14026
SLC25A13	0.66788	0.94447
ACTR3	-0.07776	0.10257
ASCC3	-0.67127	0.48816
MYO6	-0.26579	0.82919
UQCRC2	0.28867	0.57111
NUP160	1.04939	1.25824
MCM3	0.93749	1.48219
FLNB	-0.20462	0.21612
RPL7A	0.0449	0.04131
ZC3H18	5.42351	0.44105
DBN1	-6.85941	0.61704
PLEC	0.45651	0.31709
SELENOI	0.43786	0.44328
FXR2	0.54893	1.03122
CCT8	-0.75099	2.33693
0	0.23304	0.22704
ACACA	0.39977	0.55731
RPS23	-0.09621	0.15599
PABPC4	-0.06988	0.21296
FMR1	0.166	0.17705
TWF2	-0.47911	0.26792
PPP1CC	0.15041	0.37291
RPL18A	0.62759	0.74895
DNAJC10	0.86938	1.77792
ATP5B	0.23573	0.25437
LARP4B	0.16783	0.09002
ST13	-0.69278	0.92513
SAFB	-9.92185	0.85795
XRN1	-0.54194	0.53114
IGF2BP1	0.1868	0.33013
RPL35A	0.15849	0.18462
MRPL11	0.27279	0.15445
CORO1C	-1.2807	1.1743
IPO7	-0.16159	0.06875
MYO1D	-1.18941	1.18877
ACACA	-1.37263	2.26105		2.26105
RAVER1	-0.47158	0.03462
SEPT2	-1.15983	1.85401		1.85401
RPS7	-0.40278	0.68912
ABCE1	0.33075	0.74925
COPZ1	1.08761	1.72827	1.72827
TUBB3	-0.03421	0.07503
ADAR	0.72164	1.07106
UBAP2L	-0.83582	0.80495
RPL6	0.01431	0.02081
NCL	-0.57293	0.59877
PRKDC	0.66897	1.31285
PRPF8	0.49642	0.95824
RBM26	0.55623	0.61471
RPL24	0.18793	0.28812
DPYSL2	-0.32457	0.95717
DPYSL3	-0.30705	0.76287
RPSA	-0.17866	0.16691
ABLIM1	-7.24198	0.7203
ABRAXAS2	-1.03738	1.50812		1.50812
NUP85	1.66688	1.11
PABPC1	-0.14819	0.27645
EIF3C	0.38579	0.86253
HSPA5	-0.33297	0.5204
EIF4E	-0.57252	0.91863
NXF1	0.48151	0.50183
YWHAQ	0.79536	2.03895
DOCK7	-0.44396	1.13974
RPL30	0.49295	0.86952
NCKAP1	0.90607	1.35635
NEK1	-7.13521	0.81062
CKAP4	0.07446	0.05975
RPL10	0.79122	1.90998
SERBP1	0.18996	0.14296
CKAP5	0.26056	0.35846
RANBP2	-0.32778	0.69049
HIST1H1E	-0.68896	0.62673
RPS19	-0.20055	0.09729
ARPC5	-13.6206	3.60327		3.60327
FECH	1.20044	1.72278	1.72278
SFPQ	0.17516	0.22424
NKAP	-1.41379	0.33185
ARPC5L	-8.19421	0.69002
EXOSC4	-0.3947	0.1321
AP3D1	-0.10744	0.23442
SRSF6	0.23751	0.28248
LIG3	4.31807	0.32267
CMC1	3.34741	0.2694
PCMT1	-0.03162	0.02634
RBMX	-0.69392	0.32154
PPM1G	-0.07204	0.08929
KRT13	-2.0375	1.25861
SMC2	0.56717	0.80176
PUM1	-0.27329	0.33557
CLTC	-0.05947	0.18155
LMNB2	-0.91914	1.26893
RBM39	0.00561	0.00678
RUVBL1	0.11545	0.294
NUDT21	-0.73343	0.40469
MYL6	-0.75065	1.04347
APEX1	-7.72562	0.75984
USP10	-0.93311	0.59973
MACF1	0.39576	0.17573
UNC45A	-0.11007	0.10003
DDX1	0.22124	0.35132
SRSF11	-0.7733	0.64595
POLR2E	-0.01556	0.00424
TPM3	-1.53051	1.61836		1.61836
AP3B1	0.08963	0.27641
NUP133	1.28208	1.0463
RPL12	0.6892	2.22138
RNPS1	-2.33205	2.1642		2.1642
PURB	-8.1914	0.81857
TMEM33	0.72046	1.38145
HSP90AB1	0.76186	1.25357
RAB11FIP1	-3.27768	2.69788		2.69788
NUP188	1.10667	0.86815
GMPS	0.03588	0.05029
DSG1	-7.63246	0.84685
RSL1D1	0.40965	0.62412
RAB11FIP5	-11.5229	3.69835		3.69835
PGAM1	-2.81212	2.00362		2.00362
EIF4G1	0.19619	0.38487
SYNRG	-0.68363	0.38113
CCT6A	0.66467	0.76049
GAPVD1	0.00809	0.0049
COG1	-1.41094	1.63439		1.63439
EIF4G3	-4.8859	0.5049
HSPA8	-0.05598	0.30915
HNRNPK	0.40072	0.39399
RPL36	0.12203	0.33816
C21orf2	0.7845	0.05864
HNRNPA2B1	-1.2749	1.61944		1.61944
ESYT1	0.58657	1.37183
TUBB4B	0.60302	0.65996
TUBB2A	0.13612	0.06117
TUBB	0.96574	1.36832
RPS16	0.49536	0.9335
C1QBP	0.1807	0.20922
H1FX	-0.33633	0.24727
CCAR2	-0.03921	0.04228
DHX15	0.47323	1.41694
PCM1	0.1623	0.55376
PRRC2A	0.08446	0.21395
SNX9	-4.40828	0.37232
CEP170	-1.61447	1.20506
MRPL51	1.431	0.57622
HIST2H2BE	-0.62931	0.73029
GNAI2	0.52965	2.59371
JPT2	0.06843	0.06071
LUC7L2	-0.25031	0.27028
TNRC6B	-3.53289	0.96521
U2AF2	0.42928	0.59628
KLC3	0.8459	0.41827
ITPR3	1.03975	1.04646
GOLGA3	-0.18954	0.23575
CCT3	0.41137	1.38582
RPL26L1	-0.01135	0.01868
PRMT1	0.12523	0.17318
SND1	-0.39525	0.9976
ATXN2	-0.25379	0.18739
TAGLN2	-0.68896	1.11468
CD2AP	-1.37603	0.75097
RALB	1.44194	0.31991
PRKAR2A	0.30909	0.34821
RDX	-1.62419	2.69851		2.69851
YTHDF1	3.90037	0.35014
RPL18	-0.47391	0.54343
DDX5	0.67802	1.74408
PPP6C	0.52012	0.71946
RAE1	-0.38842	0.61449
C11orf98	-4.73059	0.45585
DDX21	0.28614	0.62373
KRT16	-1.7873	0.94503
KRT14	-0.71921	0.31739
RPL29	-0.03152	0.05636
EIF3B	-0.08441	0.15646
CDKN2AIP	-3.52848	0.26458
HSPA9	0.0608	0.08189
BASP1	-1.33182	1.09071
DBT	0.17846	0.47718
PIK3C2A	-0.21819	0.12084
TPM1	-0.82303	2.03288
CC2D1A	-0.64788	0.5308
HSPB1	0.08721	0.11776
PPP1R12A	-4.39584	0.43879
TRAP1	0.48541	1.1239
RPL8	0.17625	0.25827
MSN	-1.92685	1.92169		1.92169
PHB2	0.20387	0.21072
PSMA1	0.29758	0.10681
SCAMP3	0.20347	0.05684
PSMD11	0.38854	2.46907
ACACB	-2.60215	1.32186		1.32186
KRT18	0.19806	0.27697
KRT5	-2.23462	1.72502		1.72502
FKBP3	-0.81616	0.546
CCDC47	1.36959	1.67337	1.67337
RPL13	0.27733	0.3732
GNG12	-1.0565	0.21991
TJP1	-1.76747	1.91923		1.91923
THRAP3	0.07415	0.17522
CACYBP	-1.07262	2.9003		2.9003
EXOSC10	0.82991	1.69323
STMN1	-6.96537	0.6316
BRD2	-6.78699	0.68368
CFL1	0.53682	1.68122
RBBP7	0.94382	0.5257
ZC3HAV1	-0.06829	0.07873
TSG101	-0.35278	0.13053
HNRNPL	0.38935	0.3997
CHTOP	-1.74996	0.91571
TMOD1	-7.10396	0.62288
YTHDC2	-0.08997	0.11546
HNRNPC	-0.15458	0.12154
EML4	-1.04859	1.42952		1.42952
NEMP1	0.72691	0.93422
ATP6V1G1	4.48496	0.29326
ARPC1B	-5.27033	0.43992
PI4KA	0.76965	0.75527
LARP4	0.92592	0.86392
SSFA2	-1.55197	1.07372
NXT1	-3.94072	0.31945
CALD1	-0.76846	1.04299
ATP5J2	5.83502	0.49801
LIMCH1	-12.3081	2.18593		2.18593
COG8	4.79371	0.37365
AIFM1	0.3383	0.53079
PRDX1	0.07229	0.11828
PRDX2	-0.24695	0.25199
KPRP	-5.02604	2.77367		2.77367
HP1BP3	0.4439	1.2677
HNRNPH3	-2.09552	1.04987
HNRNPH1	0.35095	0.48841
HEATR5B	4.13282	0.33895
IQGAP1	0.79164	1.91604
SF1	-0.3143	0.34873
THOC2	0.69453	0.21082
LRRC59	0.14022	0.15994
RPL28	-0.04037	0.08617
NCBP1	5.36036	0.45928
SON	-1.15312	0.82557
LARP1	-0.33389	0.32649
RPN1	0.41627	0.69209
MYL12B	-2.37697	0.81594
EIF4A3	0.27722	0.6143
RPS24	0.98049	1.15129
DNAJC13	-0.51504	1.35766
RUVBL2	0.03368	0.04822
TRIP4	-0.04776	0.01471
PSMC4	0.52203	0.68338
SERPINH1	0.71994	1.1296
TOP1MT	-1.93708	0.87378
PSMD14	0.7826	1.11067
TUBA1C	0.42711	1.24778
ATP5A1	0.25805	0.54396
DCP2	-4.9056	0.35376
RPL37A	-0.03891	0.06919
KTN1	-1.07354	1.04189
TUBG1	0.50457	0.78288
AK2	-0.30521	0.55984
RHOG	1.22291	1.01803
EXOSC5	0.85396	0.05041
ZC3H4	7.06721	0.83935
SNRPA	-1.04346	1.22081
SREK1IP1	-1.26676	0.08691
HNRNPA0	-0.18302	0.14474
CNOT1	0.44222	1.25928
DNAJC7	-0.19338	0.08816
PATL1	-0.37775	0.16505
CPSF6	0.33749	0.75681
CPSF7	0.4982	0.54064
WBP11	-6.98662	0.68821
HNRNPA1	-0.30974	0.81569
DSP	0.06859	0.06941
SUPT16H	-0.67278	0.46458
EIF4E2	-1.68925	1.02871
AFTPH	-2.21167	0.52517
RANBP1	-0.05586	0.14097
HSD17B4	1.17165	0.5692
GSPT1	-0.72408	0.55966
PLS3	0.27026	0.46479
RPS11	0.24555	0.76178
ANXA2	-0.07376	0.04876
HINT1	-6.42061	0.56798
NUP35	1.88607	3.35574	3.35574
ALB	0.49794	0.54943
IDH2	1.36531	2.3213	2.3213
RPS27A	-0.27225	0.23014
ACTA2	-4.71025	0.45021
MTPN	-4.64505	0.37792
BCLAF1	0.09006	0.07886
DSC1	-12.9492	4.51257		4.51257
NUP93	0.45461	1.11398
NCAPH	0.58585	0.3164
ZCCHC3	-0.75807	1.16517
CNBP	1.47704	1.50531	1.50531
ACTR2	0.01441	0.03266
THNSL1	0.88178	1.28745
ZFR	-0.81696	0.51891
GPATCH1	-2.14696	1.09466
FHL1	0.1751	0.22673
GTF3C4	1.07746	1.43162	1.43162
CORO7-PAM16	-0.65151	0.69838
TXN	0.05528	0.10565
RPL14	-0.14551	0.14411
GLE1	11.9813	2.55427	2.55427
PTPN11	-1.17947	1.97841		1.97841
FUBP1	-0.35216	0.39448
CCT7	0.84314	1.36897
ZC3H7A	-3.04881	0.32347
MATR3	0.70755	1.6323
PCBP1	-0.37491	0.51744
PRMT3	0.74839	0.20159
ASCC1	0.5276	0.2217
SRSF4	-0.08076	0.11651
DDX17	0.45531	0.7119
ACOT7	0.6013	0.65909
PNKP	5.3917	0.5299
RAC1	0.8024	0.87169
PFN1	-0.72912	0.58811
TIAL1	-0.23255	0.12122
DYNC1H1	0.07863	0.15438
AGO1	0.46322	0.2323
GOT2	-15.7932	3.93886		3.93886
MRE11	-0.53401	0.90566
PDHB	0.59396	1.46628
RPS4X	0.77143	1.21424
RPS3	0.454	1.3375
SYAP1	-0.92422	0.68098
RACK1	0.55775	1.29659
CAPZB	-0.61046	1.47269
G3BP1	-0.65409	1.16815
SLC25A6	1.28277	0.39265
DDX39B	0.25475	0.5215
RPL9	0.65209	0.86345
PNN	3.82111	0.3039
ATP5J2-PTCD1	1.55336	1.54329	1.54329
PRDX6	-0.07286	0.0644
DNAJA3	0.54002	1.21486
FRG1	0.49655	0.16124
RPL19	0.13765	0.31835
EEF1A1	-0.00717	0.00955
VIM	-0.46378	1.16925
UBAP2	-11.7081	2.41427		2.41427
MYO1C	-0.29878	0.35858
MRPS18B	11.2705	1.04928
COX4I1	0.17417	0.13444
OCRL	-0.73035	1.04423
RPS29	0.4149	0.90713
CSNK1A1	-0.9729	0.58523
GSK3B	-8.05343	0.71807
RPS6	-0.19523	0.74997
PPP2R2A	0.04278	0.07569
PPIB	0.59606	0.64012
POLR2M	-5.50347	0.62834
LYPLA2	-1.21112	1.11966
HSD17B10	0.84809	1.75632
NCAPD2	0.79762	0.44003
BOLA2	0.47208	0.50229
SYNJ2	-2.22522	2.2019		2.2019
MYH11	0.63767	0.80751
SLC16A1	2.15837	1.95628	1.95628
EPPK1	0.00335	0.00253
PHKG2	-1.2825	0.44623
EIF2AK2	0.60617	1.12489
RPS27L	0.05761	0.04221
RPS27	0.75223	1.54276
ARL8A	1.36817	0.40275
ARL8B	-1.57349	0.31568
NUP205	1.05556	1.61363	1.61363
HNRNPF	0.73281	1.57061
MMTAG2	-2.25315	0.44706
ACTA1	-0.75542	0.97064
HNRNPR	0.30428	0.29935
IDH3B	0.79101	2.74751
RPS15	0.98694	0.81808
EIF3I	-0.02259	0.12812
HIST1H4A	-0.26205	0.39741
RPS17	1.45876	1.81009	1.81009
KIF5B	0.2324	0.36011
TNKS1BP1	-0.56969	0.73281
IGF2BP3	0.12847	0.27138
IGF2BP2	-0.35631	0.72428
RGPD5	0.18421	0.4659
EZR	-1.26274	2.34399		2.34399
CWC22	-6.81741	0.66487
DDX3X	0.23343	0.50945
KIF2C	4.92965	0.46035
SART1	-0.01469	0.00703
RPL36A	-0.13695	0.09036
ZW10	1.08074	0.58703
BUD31	-6.31444	0.67383
ZC3H15	-4.97911	0.54175
VDAC3	0.51939	0.35326
RPL27	0.64903	1.07914
RPS10	0.20727	0.10398
AKAP13	-0.79292	0.98812
MOV10	-0.19098	0.34046
STOML2	0.98113	1.81473
LRRC47	0.57156	0.81244
TMPO	0.30706	1.00823
PTBP1	0.25936	0.25937
TECR	0.82063	2.63901
MPZL1	4.10852	0.43201
BCAS2	0.46316	0.435
BAG2	-0.34491	1.79885
TWF1	-6.03909	0.54897
NOP58	0.3361	0.97667
NOP56	0.40026	0.82317
RPL23A	-1.36448	1.1776
TMEM109	0.02231	0.00219
PRC1	0.78674	0.27381
RPL23	0.15862	0.17997
USP9Y	0.75044	0.68676
CYLD	-3.30163	0.33254
CWC27	0.3476	0.57152
HNRNPA3	0.12294	0.07933
MTDH	-1.12838	1.18508
NOL12;	0.48024	0.866
ACTG1	-0.6753	0.92812
CAMSAP1	-2.55721	0.55492
RPL35	-0.78887	1.50393
LSM14A	-1.50658	0.11556
GIT1	0.04749	0.11944
DYNLL1	-0.17399	0.51586
RP9	-8.64285	0.76765
GTF2I	0.04108	0.05723
S100A10	0.56122	0.50501
NARS	0.63412	0.85328
MAP1S	0.91561	0.66722
RFC3	1.23807	0.6859
RFC2	-0.11936	0.09637
EFTUD2	0.18325	0.83677
CNOT2	-0.05602	0.04899
CLINT1	-0.70362	0.76251
HIST2H3A	-0.14535	0.14686
ETFB	1.52253	1.69648	1.69648
PPIG	9.04312	0.74803
ITPR2	0.47523	0.22984
KRT9	-1.74011	0.80131
SEC11A	1.87505	1.34478	1.34478
CEP350	-5.12478	0.5866
RBM22	-4.21703	0.4357
MRPL10	5.94145	0.45893
RPL21	0.78358	0.88131
KIF11	-0.57518	1.00783
EIF2S2	0.1456	0.11289
KPNA2	1.01348	1.538	1.538
SPATA2	0.39293	0.40378
ATP5I	4.33074	0.32802
GNB1	0.55066	1.42338
HAUS1	1.33888	0.08309
NCLN	1.3375	1.33665	1.33665
RFC4	0.81646	0.773
AP3M2	0.24237	0.21366
LYAR	0.96808	1.24245
RPS9	0.2441	0.5255
MYL9	-3.36628	0.35297
ARHGAP21	-3.49679	0.31611
GNB2	0.4557	1.23434
RABL6	-2.17448	0.29521
ZNF593	-6.97547	0.70914
EIF4G3	-0.22843	0.27542
DNAJA2	0.91764	0.93167
TMEM97	0.16388	0.04607
DHX29	1.59503	0.69784
PSMD3	0.26646	0.35789
SMC1A	0.12745	0.12096
YWHAZ	0.66665	0.98713
FLG2	-9.90896	0.97675
MYH14	-0.50895	0.03637
PGAM5	0.09951	0.34911
ATPIF1	-4.16621	0.32263
SLC25A1	-0.94161	0.18879
RPL17;RPL17-C18orf32;RPL17;RPL17;RPL17	0.26395	0.45425
DDX50	0.2267	0.31023
PSPC1	0.63472	0.5751
ATP5O	1.04338	0.95215
KHDRBS1	0.19085	0.37471
SHTN1	-0.75896	1.47096
HNRNPD	0.0829	0.1175
U2SURP	0.52544	0.7082
SH3BGRL2	-11.7487	1.1698
PCBP2	0.13245	0.45346
ZNF326	-0.36229	0.23454
EBNA1BP2	0.35235	0.21234
HIST1H2BD;HIST2H2BF;HIST1H2BH;HIST1H2BN;HIST1H2BM;HIST1H2BN	-0.86862	0.33153
AP3S1	-0.57981	0.94494
DDOST	-0.14903	0.143
XPO1	0.80632	0.84884
QARS	0.49054	0.44614
EPM2AIP1	0.06113	0.00366
ATP5C1	1.08714	2.0366	2.0366
NKRF	0.74069	1.41198
SRP14	-0.60385	0.30505
RPL7	-0.25872	0.19376
ABCF2	0.31415	0.49159
HNRNPAB	0.28259	0.20974
AFDN	-0.14182	0.15422
CASP8AP2	0.36767	0.41336
NDUFB4	0.92462	0.74579
DHX30	0.63063	0.45092
RBM25	0.92274	1.19151
RPL31	-0.70182	0.64268
SAFB2	-7.66683	0.76566
EIF1	-4.30886	0.2819
IRAK1	0.69424	0.45314
SLC25A10	0.31837	1.50276
SEC13	-0.02376	0.01826
NDUFS1	0.36175	0.28705
SARS2	1.46001	1.31585	1.31585
CD3EAP	1.07172	0.57231
ANKHD1	-1.58736	0.89635
ARPC1A	-0.09851	0.18579
PSMC2	0.75079	1.08676
PGRMC1	0.23535	0.41897
UBE2I	-0.0455	0.02113
STT3A	0.67963	1.15663
SSR4	0.28042	0.34582
RPL15	0.07992	0.11918
PURA	-0.05178	0.03893
MSH2	0.19642	0.79285
HNRNPDL	0.02658	0.02074
TARDBP	0.99822	2.10907
ELAVL1	-0.23623	0.12323
ABCF1	-0.15245	0.23138
TTC28	-0.91161	0.23686
NDUFS5	-0.19006	0.04219
ZYX	-2.2068	0.82702
SBSN	0.57865	0.04711
IMPDH2	0.57829	0.87611
NUP153	0.70694	1.47031
RAB21	1.15227	0.8998
OCIAD2	0.73678	0.90604
MRPL57	0.58427	0.03242
PRPF19	0.29659	1.05797
TACO1	0.68017	1.06144
HSPH1	-0.1998	1.11346
TIMM8A	-0.52788	0.03245
RBMS1	-3.79593	0.34636
DPM1	1.06476	1.454	1.454
THYN1	-2.53975	0.17129
SAMHD1	0.84963	1.5201
MCRIP1	0.56391	0.63712
HMGB1	-0.86111	1.3134
DAZAP1	0.99254	1.33779
TFAM	0.68335	0.94541
VAPA	-0.27827	0.38756
AHNAK2	-2.05169	1.22066
NOP10	0.17441	0.18996
PFKP	0.35595	0.57701
FHOD1	1.23794	0.35677
HELZ	-0.75554	0.15179
KRT3	-2.10886	2.38778		2.38778
KRT6A	-3.22119	0.20673
SEC61A1	1.2039	1.33215	1.33215
SUMO1	-0.37677	0.39732
PLOD1	0.24801	0.29575
CSDE1	0.3184	0.54932
TXNRD1	-2.79353	0.23673
CPSF2	0.57558	0.38666
SNRPD3	-0.55615	0.1656
VBP1	-1.35821	0.95967
LETM1	-0.06765	0.06401
PDIA3	-0.9065	0.87882
HK1	0.27861	0.23951
USP7	-0.11086	0.13615
GPX1	0.29859	0.39251
NUDC	-0.40106	1.60152
G3BP2	-3.36956	1.60943		1.60943
PIN4	-1.30464	1.17131
0	-6.40042	0.58732
RPL5	-0.1128	0.21819
DSTN	0.40862	0.2273
ESYT2	0.4986	0.77504
H3F3B;H3F3A	-1.86809	0.11409
HSP90B1	0.59124	1.10489
WNK1	-1.75204	0.61649
TMEM209	1.5881	0.95652
RPS13	-0.26191	0.2658
PCNA	0.23941	0.42377
MTPAP	1.16481	2.55639	2.55639
KIF2A	0.83815	1.3712
AAAS	1.44984	1.18936
TMA16	-2.89862	0.19347
RECQL	-0.0863	0.14332
PRPF40A	0.69622	1.2595
IMMT	0.71509	1.38058
FAU	-0.09284	0.09912
TRAPPC3	1.13801	0.52333
SLC25A24	0.67833	1.6894
NSUN2	0.56701	0.36636
WNK2	-0.77771	0.95051
NAP1L4	-2.47201	2.1815		2.1815
EEF1D	0.07783	0.04303
SEC61B	-3.71723	0.26885
PIP	-8.03804	1.90912		1.90912
NOP2	0.53454	0.71055
YBX3	-4.40896	0.36349
PPP2CA	0.00336	0.0057
AFG3L2	0.6581	0.68283
PSMD10	5.27512	0.40405
EIF3D	0.06376	0.07166
THOC7	5.63088	0.55597
NUFIP2	-0.7646	0.63313
EWSR1	3.91317	0.30046
AGK	0.76273	0.73634
ARFGAP3	4.78817	0.49032
LSM8	-7.99672	0.68288
RBM3	-1.5112	1.44932		1.44932
MSI1	-3.01589	0.20157
CSRP2	-0.23967	0.18392
FHL2	-0.636	0.29391
TRMT112	0.77422	0.47931
CS	-0.86904	0.84676
PEX14	-0.10748	0.68371
U2AF1L5;U2AF1	0.25169	0.20458
RTCB	0.30667	0.93104
UBE2M	1.00635	0.78657
PDLIM1	0.30328	0.23342
THOC6	1.43157	0.61562
RPAP3	-1.52355	1.00794
EIF3K	-5.98934	0.52541
SF3B2	0.28916	0.397
PCNT	-0.27448	0.29855
NOC2L	0.66583	0.86698
GSTO1	1.7019	1.18326
ABCD3	0.37967	0.90272
AHCYL2	-1.12427	0.9222
RPL36AL	-2.86527	0.34995
DNAJB1	0.48171	0.9621
MAGOHB	-5.67141	0.63106
MYO5C	-10.8972	1.00754
PHF6	0.61793	0.92298
NTPCR	1.05683	0.95992
PDE4DIP	-1.0251	0.29196
ENY2	-3.28553	0.23737
MARS	-0.13672	0.12167
PRDX4	1.31196	1.36701	1.36701
CTPS1	0.54814	2.87116
CLNS1A	-0.19065	0.05983
SLIRP	-0.54971	0.15797
CDC42	0.74431	0.93032
TOMM70	1.11643	2.04796	2.04796
EFCAB7	3.42791	0.47981
PABPC4	3.43253	0.35035
HNRNPH2	0.3938	0.62738
ADD3	-0.72854	0.55692
EPB41L2	-0.19525	0.77747
AP3M1	0.57123	1.04253
BAG3	0.99089	1.52989
MTCH2	1.53658	2.94043	2.94043
SRPRB	0.64275	0.8922
FLNC	0.21622	0.33188
HCFC1	0.26864	1.05662
G6PD	0.47033	2.24694
ALDH18A1	0.8599	1.94742
RPS28	-0.04369	0.11915
HRNR	-2.88662	2.24063		2.24063
DRG1	1.09124	1.18653
RRP12	1.62618	0.96943
PDIA6	0.04881	0.05676
PPIF	-10.8113	0.92191
SRSF9	-1.10479	0.32688
TMED10	0.88638	0.604
MRPL24	0.05988	0.05004
ILF2	0.62315	1.02317
TRIP6	0.46964	1.15497
AGFG1	-9.86586	0.87057
RAB11B	0.21838	0.24446
MACROD1	1.40241	0.65099
PDAP1	-7.37991	0.74775
CMAS	-0.72942	0.61524
HSD17B12	0.63856	1.31414
MARC2	5.78561	0.49526
NOS1AP	1.79046	0.50646
DDX6	-0.48927	0.6029
EMD	0.37239	0.36332
LDHB	0.11135	0.10216
LDHA	-0.2497	0.54768
EARS2	7.07656	0.64393
DHX57	-0.13856	0.09619
NUP62	0.3886	0.33735
RPL26	-0.53464	0.90013
RPL37	3.91169	0.4205
TOP3B	-2.64876	0.56236
ACP1	-0.41114	0.71263
GTF3C5	0.33126	0.42088
PPP6R3	-0.01976	0.01491
CHD3	-0.21869	0.57977
ZNF598	-0.26858	0.21691
PDK3	0.75074	2.23513
MRPS14	0.65619	0.84968
AP2A1	0.44693	0.75462
CHD4	-0.16859	0.29809
EHD1	-2.47198	0.19811
HNRNPUL1	0.38039	0.82086
HIST1H2AB;HIST3H2A	1.16948	0.87789
MAP1A	-0.62779	0.18846
ASCC2	-1.31466	0.94608
HMGB2	-0.78197	2.73805
AASDHPPT	0.24352	0.13659
PRKRA	-0.17185	0.07155
BANF1	-3.28967	2.44153		2.44153
MTA1	0.59818	0.37353
SF3A2	1.18463	0.86994
FLG	0.30243	0.35391
DDX19A	0.0137	0.0089
MOGS	-0.30861	0.77297
PPIA	-0.46516	0.57641
IDH3G	1.1266	1.79383	1.79383
KIF5C	0.05168	0.13099
UQCRQ	0.79046	0.90845
MYL6	-1.40889	0.63406
DNAJA1	-0.18064	0.23562
IDH3A	0.92049	2.15537
PSMC5	0.72037	2.38061
WASHC2C	-11.2709	3.18903		3.18903
CTNNA1	0.97063	0.55806
ACOT9	0.45627	0.9561
DAPK3	-7.26226	0.68675
NDUFA13	1.8761	0.85673
SSX2IP	-0.86803	0.38341
CALD1	0.12666	0.00892
ACTN4	-2.60044	2.4841		2.4841
POLR2B	0.92842	1.42853
DNM1L	-0.08489	0.43425
SDHA	0.37639	0.16717
SMCHD1	0.4739	1.50502
ERCC6L	-0.26958	0.37744
ACTR1A	-0.55741	1.2241
TBC1D15	0.59149	0.92153
FAM98A	0.66681	0.38912
RPL38	0.71443	1.44897
TOMM5	0.50195	0.03179
PLCD3	4.30241	0.38294
BRCC3	0.10858	0.08791
CPSF1	0.88589	1.7408
TSR1	-3.62021	0.34354
PRPS1	0.56621	0.51185
IPO9	0.38379	0.43452
RHOA	0.39218	0.72173
FLOT2	0.34473	1.11505
SF3A1	0.32103	1.05078
TDRD3	-13.0061	3.29098		3.29098
DARS	0.5903	0.87857
RAB27A	2.99699	0.22325
LIMD1	1.03651	0.73599
DARS2	0.53863	0.25222
SMC4	0.72699	0.59607
SEC61A2	0.90014	0.97404
UBR4	0.53837	0.52125
GOLGB1	-0.12711	0.24487
DIS3	0.79599	0.6412
RBM17	1.05503	0.72036
ANP32E	-9.82316	0.86134
CALR	-2.01436	1.06672
ISY1	0.43272	0.64955
NAF1	-3.61904	0.34035
CCDC138	5.52619	0.5112
DDX20	-0.51665	0.39123
TCERG1	-0.45721	0.18162
RPL27A	0.2555	0.37286
KIF7	-2.66141	0.94291
PRKACA	-3.35915	0.30585
TKT	-6.41717	0.64275
NAT10	0.82061	1.62537
POLR1C	0.86582	0.80369
RARS	0.23082	0.22918
SRP72	0.4465	0.44722
STAU1	-0.47457	1.05249
CELF1	-4.07807	0.34479
SUN2	-3.19758	0.28394
DLAT	1.00415	1.92219	1.92219
RAB35	0.06223	0.09334
RAB32	0.65797	0.68137
NIPSNAP1	0.7327	0.84048
SEC22B	0.06855	0.15872
FAM98B	0.88517	0.85773
C14orf166	0.37562	2.42815
HNRNPM	0.18673	0.04555
WDR18	1.17397	1.78484	1.78484
TUBB4A	-0.41918	0.42082
NUPL2	-7.83013	0.68816
MRPL23	0.86918	0.7479
AP2M1	0.73993	1.66531
PYM1	-7.46662	0.88017
PKP2	-0.76552	1.11807
ARF4	0.10765	0.0322
SPG20	-0.11192	0.10609
PRPF6	1.09599	1.64842	1.64842
NDUFA1	8.73067	0.73135
RBBP6	0.25111	0.06812
UBA5	-7.15993	0.70352
COPA	0.14253	0.38509
PES1	0.96975	1.53662
AHSA1	-0.06024	0.05435
ANKRD17	-1.39179	2.20491		2.20491
CAND1	0.5508	0.53416
FBL	0.65668	1.37375
SF3B1	0.72912	1.65262
CANX	-0.15788	0.29707
ELOB	-6.36959	0.63883
MPG	4.06822	0.3038
VPS45	0.26464	0.10242
PHF5A	0.28141	0.2872
IKBKAP	0.29149	0.5232
STRAP	-1.07779	2.14408		2.14408
RAB14	0.2466	0.48953
CNOT9	0.13858	0.20238
MYCBP2	0.67963	0.22281
SRSF1	-0.25331	0.1236
ERH	-0.16856	0.11094
TGM1	-10.0488	1.76142		1.76142
AHCY	0.5918	1.7532
VARS	0.94866	2.31749
GNL3	0.49841	0.72748
SKIV2L2	0.80657	1.7145
MRPS11	1.1882	1.33728	1.33728
COPE	-0.22836	0.23652
DIDO1	0.56468	0.69166
NIFK	1.57143	0.10382
COX5B	-1.04255	1.02885
RCC1	0.55166	0.20178
SCP2	-1.19705	0.47008
CAVIN1	-2.75966	0.15274
TK1	5.065	0.37062
FEN1	0.01535	0.0484
STRN4	-1.38426	0.94082
HMGB3	-5.65967	0.65284
PAK2	-0.4887	0.35986
MAPRE1	-0.60415	0.35292
BLMH	-7.23912	0.66026
HSDL2	0.83886	1.34949
NOLC1	0.34931	0.43656
NAP1L1	-1.50371	1.1262
MRPL15	0.85447	0.77363
CLIC1	0.17343	0.28974
ATP5H	-0.78429	1.10029
PPFIA1	0.34468	1.24334
YWHAB	0.03695	0.06468
FLII	-2.85153	0.33603
OXA1L	5.26638	0.45583
RAB18	-0.056	0.03597
RPS21	-0.28734	0.30012
LARS	-0.15442	0.19029
SMC3	0.51162	0.90332
RAC3	3.93717	0.3446
DLG5	-8.2915	0.88799
OFD1	-1.58213	0.2929
TMPO	0.50946	0.5385
RPLP2	0.51863	0.40817
WIPI2	-3.41176	1.50733		1.50733
ATP5L	0.02282	0.05145
SMARCB1	-0.49709	0.4964
STIP1	0.59389	0.52288
PSMD12	0.82477	0.77207
LRCH2	-0.62069	0.97167
CSTF2	0.90315	0.63797
POTEJ	6.00342	0.41156
LGALS7	-3.85707	0.25442
THOC5	0.40751	0.08993
EIF1AX	-0.33361	0.31751
LSG1	5.56831	2.5252	2.5252
XAB2	-0.38502	0.26831
HACD3	1.57885	1.01194
MRPS23	8.33775	0.67559
SRP68	0.48613	0.46728
COX7A2	-0.3596	0.37024
CSTF3	6.83674	0.53355
CRTC3	0.3309	0.43909
NBAS	1.24332	0.87426
PRKCI	0.98294	0.72045
CHD1	0.47403	0.53102
TSFM	1.11814	0.78481
NMT1	-1.78793	1.2365
AAK1	-3.03881	1.04423
S100A9	-8.61679	0.8307
EIF3E	-0.06721	0.10161
NEK9	-2.33315	2.30646		2.30646
DUSP3	-0.78261	0.73696
TROVE2	0.7591	1.16749
CAP1	-2.91945	2.01897		2.01897
CDC37	0.76825	1.21081
NDUFA4	1.77472	1.71956	1.71956
PRKAR1A	1.95629	1.55919	1.55919
TNRC6A	-3.29992	0.2478
PRPF4	0.54443	1.3341
EIF3F	0.06535	0.07552
RPS26	-1.00674	0.40551
CTNNB1	-4.98216	0.5129
CYB5R3	0.20218	0.25049
CSNK2A2	0.45423	0.83519
SUCLG1	0.34962	0.39589
TUBA1A	1.87372	1.05809
ZNF207	1.0423	1.61286	1.61286
ZBTB33	2.44204	0.2018
ELOC	-0.64816	0.42384
MED23	0.76241	1.13757
COMT	1.99628	2.21046	2.21046
SRPRA	0.09902	0.08463
RBM28	-1.36988	0.79116
SEPT7	-1.38236	0.93974
FSD1	-0.87709	1.32771
EIF5B	0.28287	0.70606
ATAD3B	1.79726	1.1118
GSPT2	-1.83206	1.9721		1.9721
TOMM34	3.30002	0.27849
HNRNPUL2	-4.87254	0.46072
TBL2	0.65701	0.48977
LPCAT1	0.64431	1.51491
AIMP2	-0.02069	0.03718
MIF	-0.09603	0.09884
SNU13	-0.58711	0.63854
NOL10	-4.79782	0.38862
S100A8	-9.2279	0.82841
PPP1CA	0.47383	0.49695
CPT1A	1.69764	1.42796	1.42796
DIMT1	4.11488	0.31695
ZCCHC10	-2.81005	0.32037
CNOT10	0.17228	0.09065
SPTLC1	0.76951	1.50361
LMF2	0.66637	0.44306
GTPBP1	0.80028	2.00495
NDUFA10	0.77066	1.8692
TMEM43	2.46024	0.63363
AP2B1	0.82457	0.99015
HADH	1.59189	1.78175	1.78175
DHCR7	1.60075	0.88037
ALYREF	-0.89666	1.35082
HAT1	0.36148	0.36745
PDLIM7	-2.02689	0.17042
PRPF4B	-0.28128	0.18106
TP53BP2	-1.46913	0.73162
CAPRIN1	0.44336	0.56145
CTSB	2.22063	0.39289
TMEM11	1.01789	2.08875	2.08875
ARHGEF7	-0.36629	0.72123
PSMD4	0.2489	0.3439
SDHB	1.19607	1.18222
RAB38	0.26286	0.09819
DST	-1.21765	0.92999
NDC1	1.18472	1.46961	1.46961
COG6	3.23832	0.28402
SLC25A19	0.95319	0.40362
RPN2	0.05898	0.1468
IARS	-0.14657	0.2258
CD59	8.36732	0.84364
MPC2	2.77555	1.14522
SET	-2.04018	1.13359
PYCR1	1.08897	1.37958	1.37958
HMGN2	-6.58899	0.68042
FKBP15	-0.38299	0.22498
GANAB	0.26404	0.77302
PDCD5	-13.7059	3.44121		3.44121
HSPB8	0.97755	1.04079
PTPMT1	1.51911	1.71763	1.71763
ARHGEF12	0.30737	0.74341
CCP110	-2.67266	0.85478
AGO2	-0.93216	0.51367
MRPL12	-0.22421	0.27962
FDXR	0.74278	0.47142
VDAC2	1.07625	0.72642
CPSF3	1.87996	2.18667	2.18667
POLR2A	1.83686	0.70252
MRPL33	5.41175	0.34159
RPS5	1.10883	1.65603	1.65603
SBDS	0.06904	0.04073
COA3	-0.20535	0.14187
LBR	0.47167	0.54292
IK	5.6255	0.54835
LMO7	-7.5028	0.70359
PARD3	0.50797	1.16888
GIPC1	4.42902	0.36183
SAR1A	0.13528	0.17969
MTHFD2	1.39281	0.24867
FKBP2	-8.27783	0.70874
HELZ2	3.14921	0.2867
hCG_1984214	0.83346	0.31136
RAB5C	0.00248	0.00147
AARS2	1.30888	2.21001	2.21001
COPB1	0.61013	0.80558
H1F0	-1.89368	1.43485		1.43485
KRT33A	-6.87526	0.6444
CPNE1	0.02519	0.08696
CPNE3	0.57163	2.30686
TIPRL	-0.92728	1.4238
TPP1	-8.47881	0.68913
QKI	0.47662	0.42446
APOBEC3C	-0.23075	0.16437
CMTR1	-0.48501	0.67085
COX6C	-0.64746	1.43835
FAM3C	5.25552	0.54485
NAA35	1.7354	0.37555
DDX52	1.02721	0.93542
PPP2R3C	0.49248	0.54602
ELOVL1	5.87805	0.48032
MYO1C	1.8104	0.11291
SKIV2L	0.02922	0.02272
SF3A3	0.93086	2.03712
PALM	-8.80214	1.03398
NDUFS2	1.22563	1.46582	1.46582
UBAC2	1.06871	0.46011
CCDC61	-3.78696	0.32796
PGM3	1.00422	0.77702
RAB1B	0.62535	1.67262
MYEF2	0.23727	0.15026
NDUFA9	0.60236	0.95026
CDIPT	0.09936	0.05654
ARPC2	0.14897	0.17154
LUC7L3	0.27515	0.16074
BCR	-4.5836	0.40056
ARF1	0.72445	1.17187
WTAP	-0.55553	0.11086
MCAT	0.06294	0.00355
SNRPN;SNRPB;SNRPN	-0.38406	0.72458
SF3B5	0.49368	0.61275
CAMK2D	-1.04589	1.97624		1.97624
CCT6B	0.02303	0.00965
CSTB	2.01766	0.73645
RAB34	1.18418	0.77999
AKAP9	-0.25854	0.42506
AFF4	3.55288	0.31913
RRAS2	0.22556	0.43347
ORMDL3	4.451	0.3753
TJP2	-8.51294	0.91239
RINT1	2.36989	0.8061
RBM8A	-11.1805	1.35236		1.35236
RBFOX2	-0.43537	0.3531
SNRNP200	0.47803	0.72867
TCEA1	-8.98793	0.84449
UQCRC1	0.521	0.61021
GTF3C1	0.8017	1.92708
NOSIP	1.05614	0.33113
COX6B1	-13.9094	4.72589		4.72589
DERL1	-0.31729	0.3805
NSF	0.60515	0.94885
DBNL	-0.39301	0.78958
CWF19L1	-2.33395	0.19573
MMGT1	1.23276	0.07399
RHOT2	0.73852	2.35832
AGPS	1.05526	0.73797
LRCH1	-5.78712	0.56991
ACSL3	1.28223	1.55237	1.55237
CSTF1	1.79007	1.21717
SUGT1	-0.80116	0.35136
NCOA5	-4.76842	0.29816
USP9X	0.35594	0.30315
SNRPD2	-1.65491	0.71915
BABAM2	0.00068	0.00039
STUB1	0.29401	1.61861
S100A11	3.95405	0.29773
CNP	1.20286	1.30588	1.30588
CHERP	0.4231	0.26002
ARHGAP35	-1.40575	1.95607		1.95607
LUC7L	-0.42507	0.58741
SRSF10	-3.38182	0.19743
NOP9	0.44572	0.03353
TES	0.00932	0.01225
YBEY	1.29517	0.63388
TIMM23	0.62506	0.81682
API5	0.6656	2.4302
FLNA	-0.08852	0.13583
ARPC3	0.10168	0.08604
NDUFA8	-4.60636	0.38092
RPL39;RPL39P5	-8.58506	0.69502
SNRPC	0.25088	0.11322
PSMD6	0.6484	0.82892
PQBP1	-9.61511	3.84668		3.84668
SRP9	-4.1648	0.37898
SRSF5	0.16127	0.03275
SFXN1	0.57201	0.91388
RAB5B	-0.07058	0.05801
SH3GL1	-1.4402	1.54659		1.54659
CAPZB	-1.29581	1.16535
PRPF38B	-1.11023	0.57104
NUP43	-8.16493	0.7067
CLN6	-1.48931	0.32572
UCHL1	-0.91278	1.307
MOB4	-12.0167	3.18187		3.18187
TOMM22	-0.20562	0.08035
VPS36	4.41757	0.429
IPO5	0.79216	1.42843
UBA52	0.45437	0.69367
PTPN1	0.73457	1.36624
MAIP1	0.34964	0.55641
HAUS5	-0.95566	0.85358
TMED9	0.33576	0.01829
RER1	1.68465	1.18334
SPRR2D	-10.902	1.69247		1.69247
LOR	0.54669	0.65302
TP53	-0.71452	0.72907
TIA1	-3.15015	0.20835
TLN2	-0.10254	0.08153
DLG1	2.79007	0.2358
SURF4	0.67499	0.44053
MRPS9	0.29861	0.49255
PRPF31	0.86692	1.29664
MYO6	-1.11015	0.32837
CHMP2A	1.7951	0.56037
METAP1	-4.64348	0.32473
CDC5L	0.011	0.01922
C19orf47	-2.97142	0.35315
FIP1L1	0.81146	1.18154
BRIX1	0.60215	1.1077
ARCN1	0.09806	0.12668
NKIRAS2	-3.79588	0.27809
ADD2	-4.16512	0.39214
HMGA2	0.62771	0.93011
YTHDF2	-0.27957	0.17599
IGBP1	-1.94648	0.84884
SEC23IP	0.18605	0.10176
ACLY	0.47716	0.69105
DYNC1I2	-7.14502	0.68582
NCBP2	-4.99712	0.47347
PDIA3	-0.88348	0.04259
SLC25A22	0.509	0.43416
HIST1H1C	0.69878	1.05967
CKMT1A	-0.02836	0.01898
MAP4K4	0.41437	0.60342
SEH1L	0.80131	1.14311
CPSF4	-0.03246	0.00941
SLAIN2	-5.24134	0.59683
CYFIP1	0.74401	0.63705
CIRBP	-4.01567	3.07546		3.07546
GNG5	4.93139	0.63584
SH3KBP1	-7.84713	0.81745
S100A7	-3.35192	0.31832
HPRT1	0.02178	0.0134
EEF1B2	-1.35255	1.57489		1.57489
TMED1	10.8992	2.20565	2.20565
DDX18	0.31075	0.69106
KRT77	-6.94827	0.65484
RAP1B	0.70828	0.35594
ABR	-4.07458	0.38577
KRT80	-12.519	2.55298		2.55298
COPG1	0.673	1.23115
PPME1	1.01554	1.39091	1.39091
SFXN4	1.87917	0.96848
SIN3A	0.4829	0.66796
KRT78	-9.99519	1.06524
CEP97	-2.66811	1.26257
TSC2	3.08875	0.22974
RFC1	0.76624	0.3479
DVL2	-5.15072	0.53602
RNH1	0.0685	0.25467
TPI1	-3.25925	1.07681
DMTN	-12.54	2.75721		2.75721
POLR1A	0.8233	0.59593
PDLIM5	0.18057	0.1184
TMEM41B	11.5415	5.8256	5.8256
MCM3AP	1.0129	0.52754
JPT1	-5.03053	0.45633
DCD	-2.5621	0.54918
RAB13	1.32747	1.5519	1.5519
RBM15	0.29148	0.3678
DNM2	0.35288	0.58139
SRPK1	-0.19038	0.06
MRPL30	0.07618	0.05825
ZFYVE16	-1.79327	1.98159		1.98159
PAK1	-1.28543	0.83725
KRT19	0.32214	0.38255
CYFIP2	1.8699	2.00104	2.00104
MYO5B	-7.26459	0.81354
TOM1L2	1.59392	0.14074
AGO3	-5.72169	0.62036
LMNA	-0.18999	0.21771
OTUD4	-7.1486	0.82916
ANKRD28	-0.79932	1.23043
TOE1	9.22485	0.83038
SRP54	0.09646	0.07874
PTGES3	-1.14968	1.07479
HAUS8	-8.90076	0.99552
MAP1LC3B2;MAP1LC3B;MAP1LC3B	-3.42652	0.33384
XP32	-13.1588	3.36411		3.36411
NME1-NME2	0.2141	0.36471
MRPL53	0.54433	0.58077
WASL	-1.28832	1.72051		1.72051
UTP18	2.923	0.59353
TPM4	-13.3052	4.1214		4.1214
MRPS6	2.33755	1.25091
HADHA	0.45639	0.6773
SAMM50	0.78149	1.10456
PIN1	-5.63075	0.47716
MIB1	-1.39345	0.87205
KLC1	-0.17123	0.18908
DHRS2	0.74857	0.58035
SEC24C	0.82094	1.26861
LLPH	-6.14407	0.56621
TNPO1	0.27498	0.28542
SMARCC2	0.32356	1.00684
LYN	0.27121	0.35555
CASP14	-9.88912	1.23735
RALY	-1.14585	0.826
MAP7D1	-0.79811	0.64559
RRP1B	0.56879	0.52164
PAWR	0.39623	0.64224
EBP	0.48136	0.71504
KPNA1	0.6714	0.25488
UPF3B	-4.67136	0.47646
TIMM50	0.27288	0.31154
PGD	0.88048	0.78031
AIMP1	-0.53539	1.8005
CSRP1	-14.3261	2.72133		2.72133
IGF2R	0.13108	0.47492
NHP2	3.95974	0.34696
RBM4	0.47408	0.84169
DECR1	0.77982	0.75013
SUMO2	-5.67597	0.69835
DDRGK1	0.35123	0.33698
ZNF622	-0.42083	0.32785
EIF2A	-4.56124	0.54822
ZCCHC17	-9.61121	1.12699
YWHAG	0.26287	0.53957
DNAJB6	-6.75718	0.61613
LAS1L	0.28855	0.44122
PLRG1	5.19022	0.43555
STOM	0.44867	0.06164
PFKL	0.47566	0.3533
GPC4	0.4708	0.69451
PARS2	7.15866	0.78508
EPS15L1	-0.25791	0.34216
H2AFZ;H2AFV	1.87233	0.41774
DDX28	8.83774	0.73395
NES	-0.60322	1.25324
MAGED1	0.83706	1.30263
PSMD2	0.3522	0.96155
SSBP1	0.32891	0.36328
ATP6V1A	0.42546	1.62724
PSMC3	0.56204	1.11544
MBNL1	-7.74674	0.93128
RCN2	-0.37473	0.1436
HERC2	-0.00914	0.00627
ECH1	1.52911	1.06449
KIAA1468	-0.07905	0.00441
MTHFD1L	0.01623	0.03698
PRSS3	4.79944	0.40679
SERPINB4	4.7052	0.41294
EXOSC9	-4.18158	0.3717
AP2S1	-3.34379	0.25759
ZC3H14	-4.4651	0.4287
ADSL	0.8279	0.82136
PSMD1	0.01596	0.00463
CKB	-7.42078	0.6383
CAMSAP3	0.63803	0.36515
FMR1	-7.73244	0.75989
DDX39A	0.02002	0.01426
MRPS26	1.50949	1.2946
GIT2	-4.45987	0.43419
RALGAPB	-0.94236	1.48799
PIBF1	-4.10181	0.29852
IBA57	5.32638	0.46979
UBTF	3.55945	0.43158
AKAP2	-0.46858	0.11706
L1RE1	-0.26498	0.01759
CRKL	1.46002	1.01399
EPB41L5	7.78003	0.76612
MAGT1	0.9403	0.49247
ARFGAP2	-7.33569	0.79448
CTSD	-9.68535	0.73462
ILKAP	-0.67265	0.5641
PSMB6	-1.18857	1.25724
COG7	4.75141	0.41127
MGST2	8.98315	0.74146
PARK7	0.37009	1.40305
PFKM	0.05451	0.03826
APPL2	-2.93754	0.26732
GSN	-10.3635	0.94099
SUGP2	-0.39004	0.68877
MT-CO2	0.02525	0.04068
EIF2S1	-0.22701	0.36659
NIP7	5.56294	0.51239
CHMP1A	-5.03617	0.32447
MRPL13	1.2799	0.35358
PDE12	0.41951	0.31074
CALU	-3.029	2.99946		2.99946
CBX3	-0.20056	0.09067
SMG9	-12.2395	2.01479		2.01479
POLR1E	-1.69504	0.61102
LARP1B	-7.61845	0.72097
COX5A	0.26325	0.12559
ATP6V1B2	0.23258	0.15524
ACADSB	0.97809	1.96261
SNRPD1	0.68223	0.93035
USMG5	-0.2335	0.21542
SFXN2	1.0482	1.16169
ATP5F1	2.82103	0.78092
TRA2A	-8.6268	0.71735
GPX4	-5.55715	0.4108
DHRS7B	0.38943	0.24539
DHX36	1.54686	1.62455	1.62455
EXOSC2	-5.87776	0.61506
SMU1	-3.33938	0.24996
CNIH4	0.72204	1.52024
RPL10	-3.1099	0.22032
MGST3	1.17398	1.18848
HSPA4L	-0.57373	0.28339
DHX16	-0.19674	0.10997
NOP16	0.45464	0.54177
DYNLL2	-0.534	0.61153
VDAC1	-0.41399	0.3257
NAA10	0.14688	0.22933
DENR	-4.12594	0.43849
CYC1	-0.67026	0.59823
CDK9	-4.3892	0.38974
DNAJC2	4.41533	0.41037
AP2A2	0.51354	0.58675
TPM1	0.4322	0.55696
FAM136A	-1.52102	0.09274
RALA	-7.70295	0.71286
RAB10	1.59361	0.70135
RANBP10	-0.8827	0.05854
LEMD2	0.07613	0.00493
TAOK1	-7.07152	0.68791
KIFC1	0.40857	0.52385
TCF25	1.03472	1.392	1.392
GCDH	1.1925	2.11305	2.11305
VAPB	1.15995	1.10462
KIAA1524	0.16542	0.1669
VCL	0.32911	0.32845
WARS	0.56612	1.04251
TRIM25	-0.31811	0.55039
RFC5	1.13035	1.43128	1.43128
DLD	0.14497	0.20575
PLEKHA5	-2.12269	1.05838
NRBF2	-5.29726	0.61921
SLK	-0.265	0.20778
LRRFIP1	0.16719	0.08924
PSME3	0.14327	0.0679
SART3	-0.42693	0.47393
WDR5	0.63174	0.76916
SARNP	-9.326	0.82973
EEF1D	-2.42579	0.58812
VASP	3.99761	0.36226
LEMD3	0.6606	0.55573
PTPN23	1.07039	0.775
MTCH1	1.53395	0.70643
XPO7	1.0428	1.21308
KPNA4	0.56287	1.41444
GNAI3	1.2161	2.23885	2.23885
FARSB	0.38601	0.46437
CEP85	-8.15198	0.68945
YTHDC1	2.33476	0.20622
RAB7A	0.28398	0.24758
CHMP4B	0.43247	0.23537
NCAPG	0.96177	1.42142
ARHGEF2	0.52383	0.24618
USP39	0.57559	1.03319
NASP	0.07772	0.12958
MRPS12	0.84679	0.36615
SNRNP70	-0.05554	0.04604
WIPF2	-12.0336	4.60965		4.60965
MRPS34	1.44744	2.25808	2.25808
PDHA1	0.56158	0.6713
DIAPH3	-5.16414	0.58392
RBM12	0.38135	0.39862
MT-CO3	8.46286	0.93144
RAPH1	-0.8792	0.05805
LPP	1.62285	0.83027
KIF21A	-3.80813	0.33514
GAR1	-0.63355	0.33653
DNAJB11	2.27102	0.70654
SLC3A2	1.31541	1.06804
MAP2K4	-3.08735	0.33639
TSPO	0.22285	0.24354
MAT2A	-0.26889	0.43571
SRGAP2	0.08817	0.05654
YWHAH	0.09864	0.22629
GLO1	-2.09979	0.57729
EIF4G1	-3.54915	0.35363
SNRPA1	0.20843	0.12886
DUS3L	12.2736	3.07142	3.07142
DSG2	-1.77832	0.61675
COPB2	0.11571	0.08659
BCAS3	2.61089	0.16796
DCAF7	0.24065	0.34303
PCBP2	1.47088	0.68298
COG5	5.16225	0.60348
RHOC	0.07085	0.08685
CTNND1	0.72578	0.86466
WASHC4	0.28675	0.09654
SEC23A	-0.22076	0.15886
SCYL1	-0.14875	0.17038
PLP2	2.95913	0.42742
SMARCE1	0.3055	0.69176
BMS1	1.01406	0.4829
SLC25A12	0.82775	0.85441
GNAI1	1.08224	1.52284	1.52284
ROCK2	-0.11333	0.06744
TRIM56	-0.31085	0.05457
MT-ATP8	1.75899	1.12407
NAA50	5.73646	0.55875
PALLD	-0.79873	0.7887
HAX1	0.44919	0.33853
RAF1	0.59202	0.43919
ARAF	-1.28656	0.25737
EIF2B1	1.10761	1.92758	1.92758
TUBGCP2	0.76697	0.71493
SBF1	0.53221	0.42157
GLUD1	0.12987	0.16072
PFDN2	-0.59083	0.24202
TTF2	-2.09821	1.23068
WASHC5	0.25628	0.0501
DVL3	-4.95655	0.39429
SPATA5	-0.98785	0.13532
RICTOR	3.27069	0.2411
SNAP23	5.45867	0.44252
REXO4	0.69582	1.21493
DDX46	-0.30506	0.65475
DIS3L	-4.13251	0.33291
TUBB2B	1.15851	0.99979
LSM4	-10.0365	1.14605
AKAP8L	-0.51955	0.6809
PHACTR4	0.42389	0.74772
EXOSC6	0.28259	0.11252
PUM2	1.69906	0.1087
PICALM	-0.76053	0.20852
ITCH	6.71531	0.65912
CHORDC1	-0.2714	0.22318
PPFIBP1	6.13788	0.652
TUBGCP3	0.06681	0.06852
GSK3A	-11.5949	2.09573		2.09573
BRD4	-1.20224	0.07227
DIAPH1	-0.02659	0.02544
HMGA1	-4.10472	0.33184
TBCB	0.2533	0.12475
ALDH5A1	0.65886	0.49808
VPS8	-0.66501	0.45156
EXOSC1	1.28765	0.85076
MDN1	1.30821	0.85669
EXOC2	0.70139	0.27554
ATP6V0A1	1.15736	0.66002
PKN2	-0.05467	0.03939
CLASP1	5.1246	0.56884
PBDC1	-8.68139	0.70259
UBE2N	-3.7431	0.28037
NELFA	8.62747	0.75398
MRPL35	-1.08135	1.10296
MRPS7	-0.04387	0.00248
GEMIN4	0.39991	0.63019
SARS	1.80545	0.96683
DGCR8	0.3894	0.26367
XRCC1	-4.73255	0.5335
ANP32A	-5.71973	0.48055
TRIM33	0.22758	0.15833
EIF2B3	0.5577	0.62842
SMAP1	1.42081	0.15941
ARMCX3	0.86987	1.21023
CISD2	5.1113	0.42687
RASSF7	-3.17072	0.23014
TRIOBP	-0.2506	0.1256
TEX10	2.80923	1.05552
NDUFAF3	12.6662	1.99087	1.99087
BST2	-4.17694	0.35723
PBRM1	0.7456	1.31706
DPY19L1	7.18459	0.66039
SH3BP1	1.13031	0.10098
RNMT	-4.17637	0.3413
RBM27	1.06054	0.64078
FSCN1	0.11695	0.13444
SCO1	4.99301	0.47103
DBR1	-0.31072	0.01886
ATP6V0D1	1.16698	1.45917	1.45917
DHX35	-0.42124	0.24862
HAUS2	-11.3656	1.94238		1.94238
MGMT	-1.26742	0.07953
GRB2	-0.69633	0.86035
KCTD12	-0.36801	0.13305
PELO	0.08483	0.07215
RAB8A	2.21911	0.64597
OSTC	5.28416	0.42644
C16orf70	2.10149	0.15811
HMMR	-9.29303	0.95508
NME4	-0.18691	0.07957
ARF5	0.77759	0.68255
FAM168A	0.30537	0.42689
MICAL3	-2.66563	0.21189
ATG5	0.92811	0.05584
MEPCE	1.04181	0.55089
CEP55	4.33362	0.25632
GRSF1	-0.13228	0.10779
UNK	-0.71937	1.04002
MRPS35	0.67953	0.58047
ACSL1	1.01176	2.64488	2.64488
CASP3	-4.93158	0.45256
ITPR1	0.70688	0.88561
DDX42	-3.34469	1.6035		1.6035
DOCK6	-0.34792	0.8225
METAP2	1.24957	0.75502
SF3B6	1.07108	1.67298	1.67298
UACA	-1.72792	1.0792
SQSTM1	0.13192	0.14216
GPATCH8	-0.2836	0.02026
NEURL4	-1.89263	0.85841
EIF6	-0.52909	0.45322
SMN2;SMN1;SMN1	-0.71088	0.7766
SLC25A21	2.54689	0.16655
SLC12A4	-0.1372	0.00758
EIF3L	-1.09323	1.30085
SPTBN2	1.34682	1.88416	1.88416
CERS2	1.52907	1.54957	1.54957
BRK1	0.59997	0.17836
CDK4	0.25931	1.3455
MARC1	4.77999	0.39762
CDC73	-0.82037	0.69752
SFN	0.63412	0.03871
PTMA	-5.33135	1.35261		1.35261
PTCD3	0.78897	1.04522
TSC22D4	-9.13779	0.91053
CCDC6	0.90336	0.81052
SPATS2	-2.73151	0.22683
SMNDC1	-7.54636	0.70766
CHCHD1	-4.16636	0.33664
CDV3	-10.7851	4.34461		4.34461
GEMIN5	0.30661	0.20056
DIAPH2	-0.73331	0.81366
MRPL22	0.8188	0.53182
PFN2	0.19309	0.21351
NUP54	1.13498	2.15313	2.15313
LTV1	-0.78932	0.85508
UBE2D2	-6.65694	0.62403
TMEM214	6.64376	0.67541
ASCC1	4.05169	0.38069
LANCL2	-0.10203	0.0517
CDC42BPA	-2.15334	0.93778
THOC3	1.25437	0.08193
ZRANB2	-12.6043	4.95225		4.95225
LAMTOR1	-1.43741	0.5438
C11orf58;SMAP	4.69591	0.39932
NDUFB6	1.21737	0.0896
TACC2	-5.31668	0.47283
ZC3H11A	0.65852	0.35239
PSMC6	0.60035	0.78253
EPB41	-1.16251	0.62321
CASK	0.40262	0.35925
MAP2K3	0.72148	0.04083
SPATS2L	-3.8233	0.26325
QPCTL	8.91288	0.90703
PPP1R13L	-1.47609	0.11391
PKP4	-4.02355	0.3591
SEPT6	-1.37965	1.61844		1.61844
KIF1C	0.26403	0.01731
TM7SF2	9.01252	0.76663
ACTBL2	-6.54366	0.5054
TOP2A	4.81724	0.37419
RAB9A	0.7615	1.5751
EIF4ENIF1	-0.60961	0.03616
SAP18	2.58577	0.21037
NF2	-5.02909	0.44664
RPF2	3.39055	0.26505
APMAP	1.86977	0.45244
TAB1	-3.41187	1.72556		1.72556
PKN1	-0.11021	0.05988
FAM120C	0.95788	0.06523
SNRPE	2.88766	0.20541
GGA1	-11.6979	4.04698		4.04698
MRPL16	0.45169	0.97901
COIL	-6.11185	0.58162
PARP9	-6.41666	0.74437
MAP2K1	3.81614	0.30413
CGGBP1	3.62108	0.38361
HNRNPLL;HNRPLL;HNRNPLL	1.07977	0.30298
EIF3G	-0.06607	0.04375
NDUFS3	0.4672	0.6309
WDR92	-4.87355	0.60153
SAP130	-2.86078	0.36819
RNF40	0.59757	0.56033
PAN3	8.27171	0.71512
RHOT1	0.2243	0.50138
CDK1	0.40714	0.64067
EED	0.58206	0.33131
GNAS	1.5698	0.90691
SMPD4	1.5431	0.82705
ZNF638	-0.42897	0.63441
RTN3	6.29741	0.54804
N4BP2	0.46571	0.03076
EHD3	0.45858	0.02604
AAK1	0.18932	0.00998
PEAK1	8.91775	0.75469
PEX5	-5.58372	0.59501
MAP7	0.13516	0.02938
LSM2	-7.84297	0.69441
SLC25A3	1.70125	0.38511
SAV1	-3.5246	0.30875
ZFP91	-1.02849	0.73154
MAPK3	-0.1689	0.21378
MMS19	0.74295	0.39071
EPS15	-0.0879	0.10553
RBX1	7.88778	0.76518
CHCHD3	1.12213	2.0434	2.0434
CAST	0.14757	0.024
TTC4	5.36164	0.42017
SLFN11	1.24597	2.36454	2.36454
PRPF3	0.4476	0.16307
RCN1	-2.61093	1.18961
EXOC4	1.03176	0.53117
MPDU1	-0.30636	0.07691
PDCD10	-7.86385	0.70675
SPC24	9.15695	0.91509
MKLN1	0.41779	0.02747
MYO9B	3.86985	0.76453
UCKL1	2.82438	0.19495
PAK4	0.25659	0.1767
BNIP1	-2.61965	0.2232
PFDN1	-5.05537	0.34142
MZT2B	4.00657	0.43477
PPP1R2	-12.7962	4.19235		4.19235
PYCR3	-0.39445	0.24743
SNX5	-0.78194	1.03231
FYCO1	0.04468	0.01694
SHC1	0.29904	0.24884
CTR9	0.07917	0.09128
VPS13C	-1.10912	0.27172
UFL1	1.41134	2.50281	2.50281
SNX27	-0.08421	0.02388
GRK2	0.57934	0.03914
COG3	0.60291	0.51024
AKAP12	-0.21376	0.16272
USP15	-2.18639	0.72314
PPP4C	-4.70373	0.49786
STRN	-1.39117	0.53104
ABI1	0.5487	0.5773
MAP7D2	0.36172	0.13842
ZMYM4	0.85163	1.77541
HSBP1	-4.08806	0.35212
NDUFB10	0.25037	0.07975
TBC1D7	0.50643	1.12585
MTHFSD	-6.8853	0.66949
CLMN	-7.64644	0.70677
TACC1	-4.93714	0.53171
URI1	-3.769	0.36534
HPS5	0.42194	0.02743
PCNP	-4.79616	0.41389
DYNC1LI1	0.66926	1.04253
C19orf25	4.12561	0.4446
EHD4	1.41353	0.44664
MRPS28	-0.73334	0.04059
HECTD4	4.12289	0.50205
VAC14	3.77253	0.54145
WRNIP1	0.65174	1.24134
DCTN3	-5.61265	0.57378
SNTB2	1.78674	1.00308
TMEM256-PLSCR3;TMEM256-PLSCR3;TMEM256	2.04675	0.17415
POP1	0.38134	0.34149
HECTD3	3.59514	0.33943
PAF1	-1.7857	0.96779
FAF2	0.84447	1.53035
STRIP1	2.99244	0.2149
YAP1	-3.49547	0.32376
ARMC6	8.77262	1.0347
WDR54	-2.44256	0.16696
PMS1	-0.2444	0.06962
GAK	0.24972	0.11516
RBMXL1	-6.58649	0.70674
STAT3	1.77995	0.69346
AP1G2	7.80047	0.5775
PPP6R2	-1.16075	1.44913		1.44913
VPS51	-3.16999	0.27079
AKAP11	-10.3575	5.02625		5.02625
PAN2	-5.25836	0.53287
CDC27	2.58038	1.93685	1.93685
PACSIN2	2.7397	0.87964
BUB1B	-4.34922	0.38669
KLC4	0.2592	0.16761
USE1	-2.9692	0.31876
;VKORC1;;VKORC1	-8.14444	0.64644
TTC1	-2.54482	1.07681
ZFYVE1	-3.96996	0.32861
RPTOR	1.72372	0.46233
ABI2	1.64451	0.49041
WDR6	-6.78242	0.7386
WDR36	-0.85576	0.14842
FBLIM1	-3.99689	0.34907
EIF3M	-0.01355	0.01295
GSR	-7.94544	0.73562
COG2	3.70989	0.34068
;ARHGEF18	4.82061	0.31074
GATAD2A	-0.38586	0.57776
CUL3	1.11619	0.50652
NEK7	0.70105	0.48569
ATP6V1E1	2.59807	0.53466
SNX1	-1.62425	0.67921
COG4	-0.13983	0.04163
DDB1	-6.63627	0.60951
CARS	-0.84187	0.79215
SCFD2	-5.01447	1.15092
CARD19	13.2255	4.06114	4.06114
RAB3GAP2	-0.58881	0.5161
NFAT5	-3.64389	0.32423
TAGLN	0.44773	0.63915
ARMC8	-5.23263	0.38964
TFCP2	0.95816	0.76521
PAIP1	1.81917	1.11422
PON2	1.79355	1.36622	1.36622
MICALL1	-3.36038	0.27715
LLGL1	0.32698	0.53294
NUDCD2	-8.47259	0.8854
ARAP1	-0.94738	0.92991
TAB2	-3.39822	0.33666
MIS18A	-4.79588	0.4693
RNF214	-0.13385	0.07678
KANK2	-5.26282	0.38605
VCP	0.03345	0.08916
TUBGCP6	-0.66052	0.11968
DCTN1	0.44785	0.94937
ZC3H13	-1.04576	0.69855
PDZD11	0.45266	0.67795
OGT	0.71552	2.6015
SPATA5L1	4.40514	0.32971
WDR60	0.39116	0.02186
SLC25A17	9.60881	1.0246
EXOSC7	-1.84302	0.51941
GPHN	-0.09659	0.09377
CHMP2B	5.31511	0.60797
PREB	1.8737	1.66362	1.66362
SYMPK	0.62407	1.04829
TXLNG	-1.26361	0.27894
SNTB1	-3.73688	0.29691
RALGAPA1	-7.82846	0.66238
AP1G1	1.75862	0.89039
MRPS5	0.0639	0.05274
HAUS6	-2.5145	0.47455
SNX2	0.26095	0.39951
MIOS	-0.44023	0.20956
MON2	1.80983	0.76401
POP4	-7.81516	0.93595
TANC1	-0.73467	0.04826
STAT5B	-0.63701	0.35176
RECQL5	-4.7218	0.34856
DPY30	1.66602	1.64184	1.64184
PTPN13	-3.0238	0.29903
TIMM13	-5.70817	0.56389
AMPD2	0.97862	0.9237
SEPT10	-12.3119	2.02889		2.02889
FNBP1L	-8.99082	1.08038
HELLS	-0.44212	0.90975
SNRPF	0.22864	0.1287
GFPT1	0.48394	0.93885
ARID1A	-0.27567	0.11408
LIMS1	-2.52115	0.22598
NPEPPS	1.41881	1.90933	1.90933
TIMM29	0.53701	0.58289
AP1B1	0.3941	1.06019
SMARCA2	0.04235	0.01805
SMARCD3	-0.34664	0.18474
ILVBL	1.21835	1.18244
[truncated: 2,897 more rows]

## Sheet: line graph
Foldchange	enriched in SHP2WT	enriched in SHP2R138Q
-15	1
-14	1
-13	0.894737
-12	0.804878
-11	0.71875
-10	0.734177
-9	0.724138
-8	0.719101
-7	0.722222
-6	0.722222
-5	0.717391
-4	0.72043
-3	0.733333
-2	0.744
-1	0.762712
0	0.771144	0.745098
1		0.699531
2		0.64
3		0.607843
4		0.6
5		0.591837
6		0.595745
7		0.595745
8		0.595745
9		0.595745
10		0.586957
11		0.486486
12		0.380952
13		0.25
14		0
15
