# Supplementary material for: Proximity-labeling proteomics reveals remodeled interactomes and altered localization of pathogenic SHP2 variants
Source: EMBO Rep. 2025 Dec 22;27(3):793–826. doi: 10.1038/s44319-025-00674-4 (PMC12894930; doi:10.1038/s44319-025-00674-4)
Supplement: Supplementary file 11 — Source data Fig. 4 [file 44319_2025_674_MOESM11_ESM.zip › Figure 4/C/WT vs T42A MPZL1 and ACOX1 peptides.xlsx]

## Sheet: WT vs T42A
	N-SH2WT			N-SH2T42A
MPZL1 pY241	6.84838	2.30377	6.1913	35.2018	11.1306	5.6814
MPZL1 pY263	0.974484	0.979691	1.24927	7.37347	2.42092	1.94027
ACOX1 pY232	0.739973	0.576578		0.65929	0.670123
ACOX1 pY275	2.83594	2.13087		5.24577	4.83197
