# Supplementary material for: Proximity-labeling proteomics reveals remodeled interactomes and altered localization of pathogenic SHP2 variants
Source: EMBO Rep. 2025 Dec 22;27(3):793–826. doi: 10.1038/s44319-025-00674-4 (PMC12894930; doi:10.1038/s44319-025-00674-4)
Supplement: Supplementary file 11 — Source data Fig. 4 [file 44319_2025_674_MOESM11_ESM.zip › Figure 4/D/MPZL1 co-IP quantification.xlsx]

## Sheet: relative MPZL1 levels
	WT	T42A
rep 1	0.484082	3.55406
rep 2	0.769605	5.16619
rep 3	1.74631	4.28341
