# Supplementary material for: Proximity-labeling proteomics reveals remodeled interactomes and altered localization of pathogenic SHP2 variants
Source: EMBO Rep. 2025 Dec 22;27(3):793–826. doi: 10.1038/s44319-025-00674-4 (PMC12894930; doi:10.1038/s44319-025-00674-4)
Supplement: Supplementary file 11 — Source data Fig. 4 [file 44319_2025_674_MOESM11_ESM.zip › Figure 4/E/TurboID data for SHP2-R138Q- vs SHP2-WT no EGF.xlsx]

## Sheet: volcano plot
Gene name	log2(fold-change)	-log10 (p-value)	R138Q hits	WT hits
PABPN1	0.8414	0.59491
MAPK1	1.31908	0.4698
RCC2	0.76849	1.20981
EEF1E1	-0.14672	0.10367
SORD	-0.66613	1.56136
SPCS2	0.7858	1.37997
PPP2R1A	0.00465	0.00654
EDC4	0.28198	0.31961
NUP88	0.47574	1.36037
HSPA1B;HSPA1A;HSPA1B	0.06796	0.12303
MCCC1	-0.79083	1.07892
11-Sep	-2.62111	0.79951
C8orf33	5.33946	0.50125
STIM1	0.40275	1.36813
CSE1L	1.02367	1.30183	1.30183
SNW1	-2.03603	0.55082
YBX1	0.14789	0.17392
GCN1	0.29054	1.0685
MAP1B	-0.39921	1.3602
DHX9	0.64565	0.99288
SVIL	0.86271	0.64371
TCEB3	-4.77235	0.31821
GIGYF2	-0.5862	0.52261
HNRNPM	-0.01625	0.01479
YWHAE	0.18239	0.32437
KRT2	-1.36221	2.35619		2.35619
SRRM2	-0.91097	1.59221
AKAP1	1.89164	1.53204	1.53204
CCDC124	-6.72645	0.6704
SRM	1.33134	1.08435
TMA7	-7.73707	0.71535
EEF1G	0.13301	0.16184
RPLP1	2.11629	1.29426
PRRC2B	-0.06129	0.03782
MYO1B	-0.37977	0.99521
CCT2	0.23208	0.28406
RBM14	0.51745	1.31758
TAF15	1.22909	1.25159
FUS	1.14581	1.28878
PHB	-0.28089	0.17436
MYH14	-1.35855	1.7047		1.7047
birA	-0.67899	0.80523
CNOT3	-1.46753	1.51522		1.51522
SPECC1L	0.35202	0.58747
CDK2	0.31231	1.08808
SHMT2	0.16962	0.25354
KRT19	-0.12709	0.16284
HARS	-1.82446	1.92983		1.92983
XRN2	0.69922	1.35556
LIN7C	-0.26944	0.57423
SPTAN1	-0.21311	1.61433
EPRS	-0.1654	0.73708
FASN	0.44747	0.67647
DCTPP1	-0.40249	0.11943
RPS25	0.14977	0.28342
NUP98	0.64253	1.49564
RPL32	0.44789	0.81163
NOLC1	-1.81723	0.42609
HADHB	0.95196	0.88974
GPI	-11.4198	1.10656
TUBB6	0.49849	0.42143
CAD	0.3024	0.36803
SPTBN1	0.26802	0.49097
RAI14	-0.53405	2.0092
TMOD3	-1.89289	2.0213		2.0213
YES1	0.49706	0.74315
PGLS	-1.53435	2.30595		2.30595
ACIN1	-0.65448	0.56257
PPA1	0.08079	0.05919
NONO	1.13431	1.92402	1.92402
LUZP1	-0.78162	1.22161
NUP214	0.1053	0.19285
LSM12	-2.34863	3.23038		3.23038
MTHFD1	0.19136	0.32298
TRA2B	-0.48692	0.93762
RAN	0.12945	0.10958
EIF4B	-0.52376	0.61424
TRIM28	0.4162	1.15103
MYO5A	0.08344	0.47762
KANK1	-0.48963	0.46847
TCOF1	-0.77534	1.62522
FGFR1OP	-2.87236	0.31306
TLN1	-0.24492	0.71422
SLC25A11	0.34824	1.51574
CEP131	0.36889	0.38643
MPRIP	-0.01223	0.0173
MCCC2	-0.03452	0.03812
TMOD2	-12.1719	1.08884
PRKAR2B	-0.54549	0.23995
NUP107	0.54755	1.17057
UBE2V1	-4.5041	0.37888
UBA1	-0.40542	0.48536
EDC3	-0.11472	0.23847
8-Sep	-9.97263	1.64588		1.64588
HSPD1	0.7554	2.72356
KPNB1	0.01879	0.0217
EWSR1	1.08303	1.03515
MDH2	-1.64801	2.39263		2.39263
PDCD2L	0.2305	0.24199
ENAH	1.00043	1.57945	1.57945
ENO2	-1.64791	1.28476
ENO1	-1.18509	1.15832
ADD1	-0.106	0.21375
ACAT1	0.52605	0.65642
FLOT1	0.36783	0.85612
LMNA	-0.29893	0.9988
SLC25A5	0.55326	1.1186
SLC25A4	0.19966	0.26684
UBTF	-1.4611	0.46175
ANXA1	-1.60055	1.65111		1.65111
PGK1	-0.60965	1.17793
RPL4	0.10384	0.21362
RAD50	-0.10129	0.16024
LGALS1	0.13045	0.1202
PAICS	-0.29406	0.52017
KLC2	-0.22273	0.16732
WRAP73	5.3969	0.47943
RPS3A	0.14889	0.20483
FLII	-0.83368	0.9886
ATP1A1	0.75849	3.33415
DKC1	0.52947	0.40557
LRPPRC	0.87881	2.85009
ALDOA	-0.93767	2.1678
EIF5A	0.07458	0.22887
ETF1	-0.18247	0.20847
SMTN	-2.94385	0.24269
PC	-0.34088	0.81682
MYH10	-1.80378	4.45822		4.45822
CAPZA1	-2.93386	2.19493		2.19493
EIF4H	-0.98947	0.71071
PPP1CB	0.279	0.20258
FARSA	0.2714	0.52789
RPS8	0.1447	0.18732
LIMA1	-1.1082	1.94999		1.94999
RPS18	-0.26401	1.45057
AHNAK	-0.44835	1.24269
POLDIP3	-0.25562	0.27896
NPM1	-0.43933	0.6833
RBBP4	1.05574	1.06896
ALYREF	-1.02406	2.95518		2.95518
TMSB10	-6.49275	0.56188
CAPZA2	-1.4954	3.59232		3.59232
KRT17	0.03903	0.0547
KRT10	-0.53251	0.47063
CYCS	-0.90069	1.59524
HSP90AA1	-0.63082	1.08631
MAP4	-0.8735	1.295
CALM2;CALM1;CALM2;CALM3	-1.39091	1.31775		1.31775
RPS14	-0.17837	0.3884
MCM7	0.19256	0.2671
KRT6C	-1.70183	0.71703
9-Sep	-0.15442	0.36662
GTPBP4	0.59764	0.97414
KRT1	-0.66427	0.46086
KRT8	0.26942	0.26119
TUFM	1.73827	1.83753	1.83753
FLNA	-0.04028	0.05341
ARL6IP4	0.50854	0.03242
RPS2	0.27618	1.1549
RPS12	0.0292	0.05179
RPL11	0.94893	2.33125
TPM1	-2.49224	1.66095		1.66095
ARHGDIA	-2.75636	1.92599		1.92599
TPM4	-1.66529	1.77983		1.77983
ATXN2L	0.18914	0.22057
PKM	0.41202	0.87424
FAM120A	0.75572	1.59926
PRRC2C	-0.52945	0.40849
MYH9	-1.00142	1.20122
CTTN	-0.7974	0.81182
FXR1	0.0607	0.24013
FUBP3	0.25928	0.41071
ARPC4	-0.57293	0.87039
GAPDH	-0.22104	0.25904
KPNA3	0.41078	0.57527
BCAP31	-0.33039	0.24658
EXOSC3	1.76333	1.20427
MYL6B	-2.61009	2.44989		2.44989
ILF3	-0.00984	0.01101
PARP1	-0.15022	0.18385
LRRFIP2	-2.77525	1.32113		1.32113
ATAD3A	0.86889	1.9294
EDF1	-2.32242	0.79622
DYNLRB1	-6.14809	0.5745
HNRNPU	0.16614	0.58764
SF3B3	-0.20062	0.26068
PCCA	-0.7428	0.83158
EIF4A1	0.06464	0.07903
RPL13A	-0.16718	0.20029
CCT5	0.34222	0.51683
CCT4	0.242	0.91344
PHGDH	0.49503	1.40385
DNAJC8	-10.1705	0.89765
PCCB	0.01471	0.01274
PA2G4	-0.70604	0.75058
OTUB1	-0.2188	0.46733
FN3K	-0.04885	0.04476
SRSF3	0.68405	0.84794
TCP1	0.06896	0.22108
HDLBP	-0.08197	0.16719
EIF3A	0.21705	0.22772
RPS20	0.10076	0.30197
RPLP0	0.49443	1.15142
GSTP1	-0.77339	1.54194
EIF4G2	0.03836	0.05034
MAPKAP1	-6.10852	0.6305
RPL34	0.60938	0.43586
RPL3	0.76029	0.95223
RANGAP1	0.25546	0.67205
SEC16A	-0.48714	0.92917
BUB3	0.67611	1.79919
MAZ	-0.23618	0.0809
XRCC5	0.09659	0.05224
SYNCRIP	0.09238	0.21888
SRSF7	-0.15085	0.10083
ATP2A2	0.32088	0.74239
GART	0.0905	0.11175
TUBA1B	0.86567	2.01278
UPF2	8.59935	0.85075
SLC25A3	0.86055	1.80283
DDX41	-0.22745	0.19323
SLTM	-3.01345	0.88828
UPF1	0.04313	0.205
MYBBP1A	0.69286	1.44423
GSN	-2.21799	2.99774		2.99774
SRPK2	0.34345	0.45936
CAMK2G	0.33535	0.95015
JUP	0.46038	0.35312
XRCC6	0.6588	0.86458
CORO1B	-5.09084	0.56615
CALML5	4.55438	0.4377
ACTB	-0.25748	0.39018
DNAJC11	1.05756	1.62069	1.62069
CASC3	0.47336	1.72061
EIF2S3	0.34111	0.50941
SCRIB	0.27135	0.65945
LMNB1	-0.42571	0.9039
SYTL4	-1.69138	1.05488
NUP155	1.08298	2.72175	2.72175
EEF2	-0.31603	0.79797
MCM4	0.0617	0.11515
TPM3	-1.5745	2.35263		2.35263
MCM5	-0.27394	0.67748
RPL10A	0.29338	0.35902
RPS15A	0.39991	0.98407
AURKAIP1	-1.34735	0.60809
HIST1H2AG;HIST1H2AH;HIST1H2AJ;H2AFJ	-0.63726	1.48373
KHSRP	0.66879	0.63938
GSTK1	0.83597	2.47549
TOP1	0.26769	0.3294
STK3	-2.41457	0.70539
RPL22	0.28437	0.52203
STAU2	-0.61043	0.67457
SPAG9	-1.1803	2.52468		2.52468
HSPE1	-1.22705	1.82748		1.82748
DCP1A	0.45924	0.18266
CNN3	0.36478	0.28573
SLC25A13	0.62921	1.32929
ACTR3	-0.1295	0.40827
ASCC3	-1.05545	0.9512
MYO6	-0.36997	0.95656
UQCRC2	0.50127	2.04698
NUP160	0.90209	2.47538
MCM3	0.32916	0.56258
FLNB	0.03278	0.04981
RPL7A	-0.21321	0.22213
ZC3H18	-11.719	4.13153		4.13153
DBN1	-1.99413	1.85273		1.85273
PLEC	-0.15441	0.11773
SELENOI	0.55884	1.39211
FXR2	0.22144	0.88708
CCT8	-0.64361	0.97003
0	0.30232	0.20138
ACACA	0.36631	1.46393
RPS23	0.12212	0.12848
PABPC4	0.61873	1.6664
FMR1	0.14503	0.20142
TWF2	-1.12142	0.98152
PPP1CC	0.15256	0.29855
RPL18A	-0.01338	0.02501
DNAJC10	0.604	0.78226
ATP5B	0.24902	1.96832
LARP4B	4.24959	0.36221
ST13	-0.36975	0.44705
SAFB	-0.49849	0.78953
XRN1	-0.05784	0.02481
IGF2BP1	0.15064	0.27889
RPL35A	-0.56848	1.81735
MRPL11	1.40851	0.89185
CORO1C	-0.62559	1.48084
IPO7	-1.31292	0.64061
MYO1D	-0.87977	2.46531
ACACA	-1.63452	2.98752		2.98752
RAVER1	0.16628	0.01139
2-Sep	-1.11419	2.73212		2.73212
RPS7	0.12982	0.62167
ABCE1	0.46917	1.34204
COPZ1	0.41013	1.20009
TUBB3	0.76824	1.135
ADAR	0.7562	1.09666
UBAP2L	-0.27205	1.64664
RPL6	0.22693	0.26564
NCL	-0.90149	1.60819
PRKDC	0.55826	0.49814
PRPF8	0.91306	1.86706
RBM26	-0.12484	0.13275
RPL24	-0.35723	0.32425
DPYSL2	-0.27299	0.52964
DPYSL3	-0.57453	1.71437
RPSA	-0.15934	0.13652
ABLIM1	0.98799	0.05561
ABRAXAS2	-1.55291	2.43309		2.43309
NUP85	0.87037	1.32049
PABPC1	0.21313	1.01702
EIF3C	-0.30041	0.54739
HSPA5	-0.6016	1.93323
EIF4E	-1.73323	1.06377
NXF1	0.03094	0.0231
YWHAQ	0.19758	0.55016
DOCK7	-0.20872	0.36173
RPL30	-0.22335	0.13628
NCKAP1	0.55427	1.78647
NEK1	-4.92303	0.47614
CKAP4	-0.25714	0.82212
RPL10	0.32174	1.80837
SERBP1	-0.08206	0.05657
CKAP5	0.27591	0.58151
RANBP2	-0.31071	0.64188
HIST1H1E	-0.44133	0.74617
RPS19	-0.37416	0.35758
ARPC5	-9.75805	0.85678
FECH	0.98539	1.78095
SFPQ	0.63002	1.02797
NKAP	-0.42002	0.31723
ARPC5L	-8.01636	0.69089
EXOSC4	-0.59586	0.59046
AP3D1	-0.03903	0.13157
SRSF6	0.59704	0.99166
LIG3	0.19408	0.09798
CMC1	3.07605	0.2414
PCMT1	0.01243	0.01875
RBMX	0.56568	1.62228
PPM1G	-0.96971	0.61275
KRT13	-1.93208	0.73223
SMC2	1.08092	2.37175	2.37175
PUM1	-0.79418	1.95903
CLTC	0.35062	1.32097
LMNB2	-0.82664	1.01283
RBM39	0.27412	0.63252
RUVBL1	-0.21226	0.27928
NUDT21	-0.02234	0.00889
MYL6	-1.73473	1.25344
APEX1	-4.75122	0.39241
USP10	0.74655	0.83859
MACF1	0.51243	0.41602
UNC45A	-0.30368	0.35639
DDX1	0.80847	0.69042
SRSF11	-0.0322	0.02779
POLR2E	0.02001	0.00776
TPM3	-2.08328	2.63017		2.63017
AP3B1	0.12172	0.46014
NUP133	0.76273	1.15792
RPL12	0.65169	1.59075
RNPS1	-1.10827	2.63597		2.63597
PURB	-6.8478	0.70966
TMEM33	1.03267	0.99771
HSP90AB1	0.23493	0.5048
RAB11FIP1	-1.4079	0.65928
NUP188	1.17511	1.81523	1.81523
GMPS	0.12581	0.16615
DSG1	-12.28	4.42161		4.42161
RSL1D1	0.50666	0.98445
RAB11FIP5	-0.72517	0.04925
PGAM1	-7.93041	0.70293
EIF4G1	0.17127	0.31628
SYNRG	-0.91092	1.50125
CCT6A	0.29123	0.72031
GAPVD1	0.3744	0.12847
COG1	-0.94112	1.8598
EIF4G3	-0.865	0.52739
HSPA8	0.14176	0.24045
HNRNPK	-0.08253	0.12535
RPL36	0.12204	0.39449
C21orf2	0.72513	2.67808
HNRNPA2B1	-0.77197	1.3074
ESYT1	0.17826	0.58565
TUBB4B	0.83687	1.57961
TUBB2A	0.42658	0.3548
TUBB	0.54524	0.7395
RPS16	0.36175	0.48065
C1QBP	0.33881	1.10228
H1FX	-0.25921	0.12995
CCAR2	0.01539	0.02851
DHX15	0.64432	2.15863
PCM1	0.09065	0.11028
PRRC2A	0.02454	0.11618
SNX9	-1.26542	0.73665
CEP170	-1.66099	1.60494		1.60494
MRPL51	2.32455	0.85628
HIST2H2BE	-0.63947	1.88243
GNAI2	0.36366	0.7223
JPT2	-0.002	0.00303
LUC7L2	0.0833	0.23532
TNRC6B	-2.26175	0.46387
U2AF2	0.58408	1.02308
KLC3	1.20473	1.669	1.669
ITPR3	0.46081	1.61204
GOLGA3	-0.6171	1.59459
CCT3	-0.19214	0.54546
RPL26L1	-0.67776	0.75327
PRMT1	0.30245	1.33024
SND1	-0.78296	2.53258
ATXN2	0.16465	0.06885
TAGLN2	-0.32636	0.28409
CD2AP	-0.40738	0.8933
RALB	-1.01257	0.05433
PRKAR2A	-0.09587	0.13592
RDX	-1.68299	1.9101		1.9101
YTHDF1	-7.49052	0.72488
RPL18	0.54877	0.4136
DDX5	0.41382	1.90021
PPP6C	0.28961	0.3487
RAE1	-0.03479	0.05223
C11orf98	-1.717	0.10836
DDX21	0.59066	1.27354
KRT16	-1.63433	0.9637
KRT14	-2.18609	0.75854
RPL29	-0.45823	1.1188
EIF3B	0.57901	1.39358
CDKN2AIP	3.33354	0.24078
HSPA9	-0.15502	0.22981
BASP1	-1.24153	1.18321
DBT	-0.2241	0.21215
PIK3C2A	-0.14541	0.09999
TPM1	-0.97676	1.401
CC2D1A	-7.73907	0.73707
HSPB1	-0.40292	0.62973
PPP1R12A	-1.7749	1.09595
TRAP1	0.75149	1.42071
RPL8	0.08114	0.12701
MSN	-1.57155	1.05286
PHB2	-0.35902	0.41951
PSMA1	-1.73322	0.9256
SCAMP3	0.34696	0.06851
PSMD11	0.46432	1.02359
ACACB	-2.03556	2.01134		2.01134
KRT18	0.19065	0.54443
KRT5	-1.71053	0.84059
FKBP3	-1.20245	1.50475		1.50475
CCDC47	0.31715	0.51928
RPL13	0.00489	0.00815
GNG12	3.0168	3.18975	3.18975
TJP1	-0.60154	0.41094
THRAP3	0.6454	1.25497
CACYBP	-0.94361	0.82125
EXOSC10	0.42398	0.46907
STMN1	-4.38594	1.69522		1.69522
BRD2	6.17292	0.74845
CFL1	0.08075	0.12806
RBBP7	-0.73421	0.32983
ZC3HAV1	0.23833	0.61528
TSG101	-0.05028	0.05076
HNRNPL	0.65891	1.1958
CHTOP	-0.97942	0.72754
TMOD1	-3.57742	2.76964		2.76964
YTHDC2	-0.51056	0.63685
HNRNPC	-0.69559	2.31159
EML4	-1.01586	1.08328
NEMP1	0.71985	0.87484
ATP6V1G1	0.53984	0.34048
ARPC1B	-1.09458	1.01088
PI4KA	0.23197	0.27022
LARP4	1.84738	1.39577	1.39577
SSFA2	-0.23996	0.07322
NXT1	-6.87002	0.6145
CALD1	-0.08971	0.04636
ATP5J2	0.97317	1.94034
LIMCH1	-6.79869	0.83596
COG8	3.20052	0.20578
AIFM1	0.79077	0.55981
PRDX1	0.00065	0.00064
PRDX2	-0.24836	0.24896
KPRP	-9.43682	0.6756
HP1BP3	0.35654	0.4399
HNRNPH3	-0.39683	0.31331
HNRNPH1	0.67802	1.32971
HEATR5B	6.99784	0.77479
IQGAP1	0.29688	0.62452
SF1	-0.88407	1.2568
THOC2	0.84839	0.70101
LRRC59	0.16414	0.27259
RPL28	-0.19038	0.20778
NCBP1	0.34514	0.15286
SON	-0.6285	0.77198
LARP1	0.14413	0.16113
RPN1	0.42144	0.93941
MYL12B	-3.15581	1.87406		1.87406
EIF4A3	0.62434	0.74656
RPS24	0.52215	1.55493
DNAJC13	-0.39585	1.21692
RUVBL2	0.19527	0.52308
TRIP4	-0.03173	0.0318
PSMC4	0.34032	0.98428
SERPINH1	0.55761	0.61165
TOP1MT	-1.5576	0.56948
PSMD14	-0.03962	0.0448
TUBA1C	0.50657	1.29616
ATP5A1	0.27139	0.51471
DCP2	-6.17641	0.65313
RPL37A	-0.64959	1.13255
KTN1	-0.81679	1.10403
TUBG1	0.15797	0.20205
AK2	-0.32393	0.74111
RHOG	0.97778	1.73752
EXOSC5	5.12964	0.51093
ZC3H4	3.13433	0.27056
SNRPA	-0.34999	0.20431
SREK1IP1	-4.91779	0.36412
HNRNPA0	-0.33377	0.75505
CNOT1	0.00714	0.00921
DNAJC7	-0.16929	0.17435
PATL1	-0.81564	0.63766
CPSF6	0.40705	0.51892
CPSF7	0.8645	1.02663
WBP11	-4.8121	0.47719
HNRNPA1	-0.49983	0.55226
DSP	-0.44149	0.49829
SUPT16H	-2.29588	1.425		1.425
EIF4E2	-0.59634	0.68447
AFTPH	-2.39671	1.91763		1.91763
RANBP1	0.11201	0.34159
HSD17B4	0.18144	0.3349
GSPT1	-1.00273	1.56831		1.56831
PLS3	0.22829	0.48986
RPS11	-0.11629	0.23248
ANXA2	0.75611	0.77628
HINT1	-7.00589	0.65101
NUP35	1.832	2.01717	2.01717
ALB	0.11862	0.11168
IDH2	0.88716	0.75699
RPS27A	0.05358	0.06805
ACTA2	-13.3407	4.54486		4.54486
MTPN	-1.19836	0.41959
BCLAF1	0.39178	0.65883
DSC1	-7.96174	0.70621
NUP93	0.14602	0.17492
NCAPH	-0.80452	0.69375
ZCCHC3	-0.59628	2.23743
CNBP	3.79188	0.67005
ACTR2	-0.75529	0.83259
THNSL1	1.26402	2.92034	2.92034
ZFR	-0.02321	0.01724
GPATCH1	-0.00667	0.002
FHL1	-0.4766	1.00968
GTF3C4	1.08243	1.34497	1.34497
CORO7-PAM16	-0.77069	1.05051
TXN	0.27244	0.23028
RPL14	0.51673	0.98661
GLE1	8.84369	0.78283
PTPN11	-0.62106	1.12338
FUBP1	0.05921	0.08513
CCT7	0.35427	0.90127
ZC3H7A	-2.84514	0.24929
MATR3	0.69126	1.81217
PCBP1	-0.15737	0.1366
PRMT3	0.37202	0.11132
ASCC1	0.82313	0.25856
SRSF4	-0.93128	0.33206
DDX17	0.60597	0.91948
ACOT7	0.55301	1.72283
PNKP	5.10972	0.52699
RAC1	-0.01067	0.02076
PFN1	-3.06808	0.84367
TIAL1	2.25673	0.79988
DYNC1H1	-0.02031	0.0268
AGO1	2.05486	0.8448
GOT2	-5.09345	2.13859		2.13859
MRE11	-0.44781	0.87777
PDHB	0.76169	2.11655
RPS4X	0.30848	0.34145
RPS3	0.57306	1.85861
SYAP1	-0.85076	0.89953
RACK1	0.49571	1.47616
CAPZB	-0.4966	1.13349
G3BP1	-0.74005	1.38625
SLC25A6	1.30131	0.79458
DDX39B	0.20046	0.7119
RPL9	0.60089	1.60533
PNN	0.23276	0.03979
ATP5J2-PTCD1	1.58145	1.142
PRDX6	-0.55932	1.38224
DNAJA3	1.68655	1.93283	1.93283
FRG1	-4.05118	0.36145
RPL19	-0.55787	0.51172
EEF1A1	-0.27032	0.98144
VIM	-0.06066	0.40881
UBAP2	-4.64547	0.48484
MYO1C	-0.31563	0.44849
MRPS18B	1.2857	1.61609	1.61609
COX4I1	0.35017	0.58879
OCRL	-0.45875	0.77438
RPS29	0.35476	0.60799
CSNK1A1	0.54253	0.63521
GSK3B	-0.26848	0.05862
RPS6	-0.39725	0.42972
PPP2R2A	-0.19464	0.23663
PPIB	-0.0554	0.03686
POLR2M	-8.61152	1.03852
LYPLA2	-1.31398	1.18577
HSD17B10	0.87709	1.35827
NCAPD2	0.58004	0.6421
BOLA2	0.05419	0.15119
SYNJ2	-3.29625	2.87598		2.87598
MYH11	0.63194	1.38061
SLC16A1	1.54156	1.63611	1.63611
EPPK1	0.21707	0.15233
PHKG2	-1.38516	1.46951		1.46951
EIF2AK2	0.0617	0.15357
RPS27L	-1.27162	1.17331
RPS27	0.38087	0.9042
ARL8A	1.09403	0.81584
ARL8B	-0.06682	0.00858
NUP205	0.87886	2.17188
HNRNPF	0.3096	1.17711
MMTAG2	-5.10988	0.72635
ACTA1	-1.04071	1.55425		1.55425
HNRNPR	0.04235	0.08672
IDH3B	1.12591	3.43935	3.43935
RPS15	-0.10862	0.10192
EIF3I	-0.75072	0.84421
HIST1H4A	-0.00205	0.00299
RPS17	1.38906	1.54326	1.54326
KIF5B	-0.10733	0.16109
TNKS1BP1	-0.37358	0.27685
IGF2BP3	0.23151	0.42256
IGF2BP2	-0.47507	0.63824
RGPD5	-0.14489	0.11726
EZR	-1.25993	1.26588
CWC22	-1.93644	0.17278
DDX3X	0.03737	0.0488
KIF2C	-0.38532	0.01942
SART1	0.06417	0.03358
RPL36A	-0.80909	0.62753
ZW10	0.14458	0.07023
BUD31	8.633	0.89777
ZC3H15	0.28085	0.01548
VDAC3	0.91258	1.29664
RPL27	0.33085	0.83777
RPS10	0.03356	0.01494
AKAP13	-1.69187	0.9532
MOV10	-0.22384	0.45297
STOML2	0.88694	2.45655
LRRC47	-0.2688	0.21663
TMPO	-0.02861	0.29839
PTBP1	-0.3378	0.56224
TECR	0.71866	1.24243
MPZL1	0.65826	1.38244
BCAS2	0.45582	0.27335
BAG2	-0.15387	0.2517
TWF1	-10.3983	0.84626
NOP58	0.57263	1.44237
NOP56	0.34121	1.3177
RPL23A	-1.03542	0.95725
TMEM109	0.07003	0.09324
PRC1	2.94805	0.67519
RPL23	0.17486	0.33621
USP9Y	0.32518	0.97316
CYLD	-4.51012	0.44392
CWC27	0.41775	0.8774
HNRNPA3	0.23382	0.17742
MTDH	-0.91919	1.7756
NOL12;	0.63561	1.89584
ACTG1	-0.77781	0.61674
CAMSAP1	-0.23858	0.10335
RPL35	-1.4892	1.30829		1.30829
LSM14A	-8.41215	0.89835
GIT1	0.23525	0.31682
DYNLL1	0.1023	0.30884
RP9	-4.168	0.36021
GTF2I	0.55712	0.717
S100A10	1.42682	0.67104
NARS	0.22323	0.32196
MAP1S	0.31512	0.78637
RFC3	1.48781	1.52684	1.52684
RFC2	0.34046	0.50706
EFTUD2	0.16459	0.6307
CNOT2	-0.39781	0.68073
CLINT1	-0.27472	0.4135
HIST2H3A	-0.47282	1.28505
ETFB	1.34032	1.45207	1.45207
PPIG	-4.54466	0.2965
ITPR2	0.07258	0.08282
KRT9	-1.06777	1.6291		1.6291
SEC11A	4.60909	0.40591
CEP350	-7.32143	0.80185
RBM22	-4.89546	0.47965
MRPL10	0.4774	0.4349
RPL21	0.12285	0.15562
KIF11	-0.61962	1.67402
EIF2S2	0.32145	0.38956
KPNA2	-0.01042	0.00315
SPATA2	0.65137	2.60089
ATP5I	3.81222	1.26788
GNB1	-0.05933	0.09467
HAUS1	7.89141	0.63175
NCLN	0.43187	0.44628
RFC4	0.45789	0.40612
AP3M2	-0.18364	0.10124
LYAR	0.84772	0.62214
RPS9	0.55207	1.68774
MYL9	-3.03694	0.31034
ARHGAP21	-0.27917	0.09498
GNB2	0.58672	2.69766
RABL6	-0.52188	0.15624
ZNF593	-6.308	0.69278
EIF4G3	-0.16377	0.48358
DNAJA2	0.30918	0.30318
TMEM97	-6.33326	0.61392
DHX29	2.93255	1.71319	1.71319
PSMD3	-0.10314	0.13721
SMC1A	0.00262	0.00538
YWHAZ	0.30847	0.19407
FLG2	-9.5643	0.94039
MYH14	-7.24973	0.70008
PGAM5	0.02261	0.04487
ATPIF1	-0.20112	0.01228
SLC25A1	2.19639	0.65753
RPL17;RPL17-C18orf32;RPL17;RPL17;RPL17	-0.12592	0.25924
DDX50	-0.22128	0.18312
PSPC1	0.80947	0.98786
ATP5O	0.681	0.58099
KHDRBS1	0.4759	1.08224
SHTN1	-0.78442	1.56521
HNRNPD	0.43229	0.30875
U2SURP	0.77133	1.74999
SH3BGRL2	-6.87182	0.61688
PCBP2	0.10749	0.18216
ZNF326	0.28697	0.71979
EBNA1BP2	1.52498	1.70763	1.70763
HIST1H2BD;HIST2H2BF;HIST1H2BH;HIST1H2BN;HIST1H2BM;HIST1H2BN	-0.60299	0.23132
AP3S1	-1.90712	2.59127		2.59127
DDOST	0.32067	1.01595
XPO1	0.82515	1.47718
QARS	-0.13204	0.16608
EPM2AIP1	4.27938	0.40548
ATP5C1	0.85696	0.886
NKRF	0.32253	0.72549
SRP14	0.58413	0.35861
RPL7	-0.53033	1.57116
ABCF2	0.92296	1.22346
HNRNPAB	0.89406	0.73676
AFDN	0.042	0.03175
CASP8AP2	-3.76468	0.31398
NDUFB4	1.14905	0.5473
DHX30	0.53786	1.13957
RBM25	1.42396	1.75014	1.75014
RPL31	-0.56018	0.36199
SAFB2	-3.45763	0.3944
EIF1	-5.12221	0.46359
IRAK1	1.81148	1.39048	1.39048
SLC25A10	0.5359	0.99929
SEC13	0.15657	0.40137
NDUFS1	0.20817	0.11543
SARS2	1.66304	2.22782	2.22782
CD3EAP	0.661	0.93759
ANKHD1	-0.60735	0.49329
ARPC1A	4.59828	0.36386
PSMC2	0.58499	1.55661
PGRMC1	0.03714	0.03704
UBE2I	0.08483	0.10867
STT3A	0.87033	3.50025
SSR4	0.7078	1.29055
RPL15	-0.11742	0.22922
PURA	-0.2277	0.34209
MSH2	0.09713	0.33494
HNRNPDL	1.16067	1.34195	1.34195
TARDBP	0.28937	0.62112
ELAVL1	0.63523	0.64359
ABCF1	-0.71224	1.01097
TTC28	-3.83462	0.30406
NDUFS5	0.69505	0.23494
ZYX	-5.59196	0.43819
SBSN	3.50703	0.33475
IMPDH2	0.96655	2.2501
NUP153	0.44497	0.48712
RAB21	1.03931	2.13093	2.13093
OCIAD2	0.99107	0.93695
MRPL57	5.6218	0.54976
PRPF19	0.19757	0.32635
TACO1	-0.42948	0.34539
HSPH1	-0.44287	0.6631
TIMM8A	-5.1453	0.37018
RBMS1	-4.23399	0.34112
DPM1	1.09054	2.32324	2.32324
THYN1	-2.89143	0.23966
SAMHD1	0.82549	1.84643
MCRIP1	-2.84308	0.30957
HMGB1	-1.21148	3.76126		3.76126
DAZAP1	0.9025	1.6493
TFAM	0.73326	2.08662
VAPA	0.40398	0.95233
AHNAK2	-3.24618	1.17095
NOP10	5.19089	0.44437
PFKP	-0.42876	0.25604
FHOD1	4.64237	0.47476
HELZ	1.4091	0.65099
KRT3	-0.51725	0.43653
KRT6A	-4.75034	0.30984
SEC61A1	1.3978	0.99352
SUMO1	-0.46783	0.51428
PLOD1	0.04814	0.00897
CSDE1	0.40263	0.78652
TXNRD1	7.21477	0.63171
CPSF2	1.41177	1.61933	1.61933
SNRPD3	0.72432	0.38212
VBP1	-5.2785	0.46142
LETM1	-0.32247	0.17082
PDIA3	-0.8973	1.62208
HK1	0.79956	1.63367
USP7	0.33098	1.49473
GPX1	0.66153	2.87751
NUDC	-0.15991	0.9714
G3BP2	-2.59611	2.12996		2.12996
PIN4	-0.66849	0.39847
0	-1.19718	0.68383
RPL5	-0.10629	0.36805
DSTN	0.02759	0.02756
ESYT2	0.47618	0.52823
H3F3B;H3F3A	2.07935	1.16682
HSP90B1	0.17679	0.22507
WNK1	-1.66799	2.10902		2.10902
TMEM209	1.06852	2.00611	2.00611
RPS13	0.78522	1.98764
PCNA	-0.13578	0.19674
MTPAP	0.60527	1.33907
KIF2A	0.47705	0.85479
AAAS	1.45212	1.41514	1.41514
TMA16	-4.18116	0.37498
RECQL	-0.23172	0.18232
PRPF40A	0.63732	1.43498
IMMT	1.64169	2.7314	2.7314
FAU	0.81158	0.38121
TRAPPC3	-0.55917	0.44444
SLC25A24	0.81763	1.86312
NSUN2	0.53541	1.06207
WNK2	-0.98797	1.15109
NAP1L4	-1.9591	2.891		2.891
EEF1D	-0.6137	0.39988
SEC61B	5.25703	0.42557
PIP	3.68406	0.45649
NOP2	0.19471	0.25468
YBX3	-5.30267	0.50765
PPP2CA	0.1072	0.18688
AFG3L2	1.06567	0.86486
PSMD10	0.80824	0.64321
EIF3D	0.02646	0.03654
THOC7	3.67516	1.19678
NUFIP2	-0.37768	1.09088
EWSR1	3.98902	0.40951
AGK	-0.71427	0.54861
ARFGAP3	-3.6916	0.26384
LSM8	-5.4124	0.6324
RBM3	-2.36782	1.35667		1.35667
MSI1	3.8389	0.31499
CSRP2	3.13139	0.28636
FHL2	-4.38314	0.38596
TRMT112	-0.04707	0.01487
CS	-0.67179	1.0565
PEX14	0.38134	0.2599
U2AF1L5;U2AF1	-0.15712	0.10316
RTCB	0.57848	1.45609
UBE2M	-0.92939	0.59374
PDLIM1	-0.01278	0.0133
THOC6	1.26745	0.94895
RPAP3	-1.89234	0.59863
EIF3K	-5.80018	0.50201
SF3B2	0.27323	0.73929
PCNT	-0.55399	0.79308
NOC2L	0.80004	2.072
GSTO1	-0.79731	0.19123
ABCD3	0.84022	1.83525
AHCYL2	0.25411	0.31932
RPL36AL	3.04375	0.44103
DNAJB1	-0.09288	0.09484
MAGOHB	-9.60905	0.97217
MYO5C	-3.74926	0.2824
PHF6	0.51736	0.51806
NTPCR	0.90564	2.6418
PDE4DIP	-2.56699	1.16417
ENY2	-0.19189	0.04769
MARS	-0.12435	0.41505
PRDX4	0.80612	1.03128
CTPS1	0.20972	0.32121
CLNS1A	-0.98055	0.31351
SLIRP	2.64304	1.28532
CDC42	-0.11476	0.15118
TOMM70	0.97039	3.40376
EFCAB7	0.59227	1.21962
PABPC4	0.49392	0.03222
HNRNPH2	0.67461	1.6414
ADD3	0.37742	0.14419
EPB41L2	0.00311	0.00747
AP3M1	0.32299	0.26943
BAG3	1.41782	1.57895	1.57895
MTCH2	1.39767	2.03525	2.03525
SRPRB	0.09428	0.20692
FLNC	0.11076	0.14628
HCFC1	0.22203	0.54713
G6PD	0.37856	0.85765
ALDH18A1	1.39477	3.46884	3.46884
RPS28	-0.45689	0.71271
HRNR	-5.51326	0.55069
DRG1	-0.19161	0.08426
RRP12	0.42401	0.45103
PDIA6	-0.07617	0.22234
PPIF	-10.5552	0.87713
SRSF9	0.68679	0.20068
TMED10	0.9962	1.133
MRPL24	0.9707	0.91493
ILF2	0.36526	0.44238
TRIP6	0.37521	1.09029
AGFG1	-2.22531	0.8171
RAB11B	0.51919	0.94408
MACROD1	0.95107	2.07495
PDAP1	-2.61028	1.24579
CMAS	0.04208	0.03496
HSD17B12	0.49271	0.66103
2-Mar	5.94568	0.50321
NOS1AP	1.30627	1.28339
DDX6	0.13148	0.34785
EMD	-0.25117	0.2789
LDHB	-0.45526	1.58607
LDHA	-0.42449	0.33104
EARS2	6.72558	0.65068
DHX57	-0.1258	0.2553
NUP62	1.23378	1.27418
RPL26	-1.19523	1.08874
RPL37	0.30247	0.02133
TOP3B	-8.87887	0.95898
ACP1	0.21064	0.1323
GTF3C5	0.41911	0.56764
PPP6R3	-0.57918	0.18389
CHD3	-0.23533	0.15923
ZNF598	0.43701	0.72589
PDK3	0.72242	0.94607
MRPS14	1.17837	2.4531	2.4531
AP2A1	0.39138	0.40167
CHD4	0.01159	0.01869
EHD1	0.37179	0.09552
HNRNPUL1	0.73535	1.63253
HIST1H2AB;HIST3H2A	4.26745	0.35596
MAP1A	-1.46605	0.55195
ASCC2	-0.73878	0.77954
HMGB2	-0.73269	0.70563
AASDHPPT	1.06339	0.97153
PRKRA	1.12197	0.87526
BANF1	-5.65941	0.55924
MTA1	1.33043	0.83215
SF3A2	2.43785	2.33698	2.33698
FLG	4.69176	0.44141
DDX19A	-0.23436	0.19198
MOGS	-0.30461	0.4011
PPIA	-1.01235	0.98187
IDH3G	1.52921	2.21822	2.21822
KIF5C	-0.35191	0.4706
UQCRQ	0.86749	1.75429
MYL6	-0.75266	0.46784
DNAJA1	0.25829	0.52031
IDH3A	0.72481	1.31072
PSMC5	1.02302	0.76496
WASHC2C	-0.371	0.02132
CTNNA1	0.45756	0.34132
ACOT9	0.28908	0.58861
DAPK3	-3.29027	0.3213
NDUFA13	1.07906	0.73033
SSX2IP	-1.56117	0.80682
CALD1	3.49664	0.29096
ACTN4	-2.57742	2.13066		2.13066
POLR2B	0.93643	1.58746
DNM1L	-0.03181	0.04548
SDHA	0.08971	0.03413
SMCHD1	0.4005	0.92867
ERCC6L	-0.38786	0.33072
ACTR1A	-0.39551	0.74745
TBC1D15	0.34469	0.55472
FAM98A	1.14491	0.77678
RPL38	1.02188	1.16193
TOMM5	10.4649	1.34585	1.34585
PLCD3	1.07154	0.08502
BRCC3	-0.0091	0.01107
CPSF1	0.76908	1.58806
TSR1	-1.87273	0.54748
PRPS1	0.67228	1.46916
IPO9	0.32155	0.90637
RHOA	0.25255	1.45086
FLOT2	0.51616	1.53468
SF3A1	0.3058	0.72741
TDRD3	-8.4171	1.00868
DARS	0.34414	1.44979
RAB27A	9.15942	0.87419
LIMD1	-0.41714	0.1008
DARS2	0.57446	0.51824
SMC4	0.38152	0.21909
SEC61A2	0.91166	0.78964
UBR4	0.50925	0.70183
GOLGB1	-0.10304	0.72167
DIS3	0.20682	0.19817
RBM17	0.06248	0.02031
ANP32E	-6.82399	0.67483
CALR	-2.11855	1.63333		1.63333
ISY1	0.30694	0.7216
NAF1	0.51171	0.03045
CCDC138	2.28021	0.18592
DDX20	0.16585	0.12269
TCERG1	0.12547	0.04101
RPL27A	0.07979	0.14171
KIF7	-1.46573	2.68472		2.68472
PRKACA	7.0013	0.69281
TKT	-6.23643	0.56542
NAT10	1.01964	0.78671
POLR1C	0.83763	0.98736
RARS	-0.27824	0.34083
SRP72	0.30848	0.39889
STAU1	-0.0985	0.12634
CELF1	1.1524	0.89187
SUN2	5.81071	0.56407
DLAT	0.95628	1.83699
RAB35	1.10645	1.22457
RAB32	0.11889	0.07521
NIPSNAP1	0.96918	1.26796
SEC22B	0.15986	0.18484
FAM98B	0.24128	0.78118
C14orf166	0.45979	0.9341
HNRNPM	9.16598	0.72878
WDR18	0.55687	0.67121
TUBB4A	-0.9167	0.91475
NUPL2	-7.78386	0.70329
MRPL23	1.40391	1.34365	1.34365
AP2M1	0.61839	1.70035
PYM1	-4.20826	0.46881
PKP2	0.18386	0.08915
ARF4	0.24889	0.50194
SPG20	0.44326	0.51789
PRPF6	0.31418	0.26477
NDUFA1	9.33184	0.90793
RBBP6	0.48636	0.26145
UBA5	-2.763	0.32729
COPA	0.23666	0.55162
PES1	0.9362	2.80665
AHSA1	-0.41971	1.09847
ANKRD17	-5.01343	0.45853
CAND1	0.12812	0.31295
FBL	0.85628	1.21743
SF3B1	0.58063	1.27722
CANX	-0.01235	0.01954
ELOB	-11.257	1.10343
MPG	2.07085	0.94812
VPS45	0.75633	0.37348
PHF5A	0.9851	0.57871
IKBKAP	0.18758	0.58268
STRAP	0.38591	0.37096
RAB14	0.26048	0.68349
CNOT9	-0.08239	0.12246
MYCBP2	1.87135	0.56727
SRSF1	-0.62448	0.34527
ERH	0.24106	0.35589
TGM1	-2.58459	0.31403
AHCY	0.35477	0.94076
VARS	0.37482	0.86949
GNL3	0.69721	1.29654
SKIV2L2	0.86012	2.16718
MRPS11	0.80718	0.8063
COPE	0.70531	1.66017
DIDO1	0.46498	0.55487
NIFK	0.111	0.00605
COX5B	-0.85664	0.49333
RCC1	0.55707	0.37991
SCP2	-1.7281	0.9725
CAVIN1	-8.26194	0.69304
TK1	0.13145	0.17561
FEN1	-0.09258	0.0936
STRN4	-1.47065	0.7811
HMGB3	-4.37724	0.33807
PAK2	-0.80842	1.4068
MAPRE1	-0.82349	0.68788
BLMH	-7.65193	0.6946
HSDL2	0.59801	0.90793
NOLC1	0.75959	2.74803
NAP1L1	-6.35913	0.56056
MRPL15	0.77704	2.00461
CLIC1	-0.02132	0.09818
ATP5H	0.0529	0.03168
PPFIA1	0.29393	1.14591
YWHAB	-0.43133	0.49644
FLII	0.63983	2.77433
OXA1L	5.52621	0.45487
RAB18	-0.25894	0.33886
RPS21	-0.35742	1.29848
LARS	-0.02036	0.01962
SMC3	0.01839	0.10249
RAC3	-0.03881	0.02058
DLG5	-1.76418	1.00244
OFD1	-0.47462	0.03488
TMPO	0.36418	0.55435
RPLP2	0.46457	0.43162
WIPI2	-1.83228	2.14207		2.14207
ATP5L	0.40114	1.00165
SMARCB1	0.10763	0.0632
STIP1	-0.23659	0.29953
PSMD12	-0.39879	1.97714
LRCH2	-0.50699	0.77995
CSTF2	1.1262	1.16849
POTEJ	1.15692	0.06437
LGALS7	0.52309	2.06823
THOC5	2.34059	1.75282	1.75282
EIF1AX	-0.60738	0.91184
LSG1	2.10349	0.77483
XAB2	0.28346	0.15366
HACD3	1.30402	1.90665	1.90665
MRPS23	1.91592	0.14637
SRP68	0.28973	0.39444
COX7A2	-0.67212	0.16683
CSTF3	1.79787	0.57659
CRTC3	0.52716	1.03365
NBAS	1.51864	1.66237	1.66237
PRKCI	5.07867	0.40608
CHD1	0.6567	1.14785
TSFM	0.40101	0.50423
NMT1	-0.5679	0.18974
AAK1	-2.53747	1.11029
S100A9	-7.48184	0.53104
EIF3E	-0.39041	0.76669
NEK9	-2.40445	0.53415
DUSP3	-0.1634	0.04855
TROVE2	0.56579	0.65102
CAP1	-2.61533	1.40967		1.40967
CDC37	0.06095	0.07821
NDUFA4	0.12871	0.19239
PRKAR1A	0.53265	0.03018
TNRC6A	-7.61807	0.66883
PRPF4	0.34504	0.81206
EIF3F	-0.05804	0.12454
RPS26	0.33744	0.21712
CTNNB1	0.69307	0.25006
CYB5R3	0.10291	0.08992
CSNK2A2	0.97163	0.66427
SUCLG1	0.43917	0.54855
TUBA1A	0.43893	0.46742
ZNF207	1.42889	1.07311
ZBTB33	2.42538	1.27622
ELOC	-0.24674	0.16891
MED23	1.70473	1.62738	1.62738
COMT	0.61084	1.60723
SRPRA	0.10563	0.43638
RBM28	0.88128	1.15569
7-Sep	-0.46966	0.60998
FSD1	-0.62325	0.44651
EIF5B	-0.24622	0.74814
ATAD3B	1.66448	1.66601	1.66601
GSPT2	-2.30435	0.97444
TOMM34	-0.37842	0.02112
HNRNPUL2	-5.0507	0.4811
TBL2	-0.13387	0.24474
LPCAT1	0.6907	1.04265
AIMP2	-0.16882	0.47497
MIF	-1.25174	0.6702
SNU13	-0.28929	0.33099
NOL10	-3.95916	0.38792
S100A8	-0.3381	0.01778
PPP1CA	0.06853	0.11199
CPT1A	1.19042	2.59767	2.59767
DIMT1	0.03526	0.0268
ZCCHC10	0.46972	1.12301
CNOT10	2.23225	0.64184
SPTLC1	0.70191	0.67038
LMF2	5.28144	0.47824
GTPBP1	0.71736	1.29272
NDUFA10	0.37498	0.68065
TMEM43	1.57865	1.36732	1.36732
AP2B1	0.67578	0.95639
HADH	1.4198	1.71034	1.71034
DHCR7	-0.2244	0.1774
ALYREF	-0.90136	1.7116
HAT1	0.13382	0.12885
PDLIM7	4.26418	0.45031
PRPF4B	-0.76721	0.71107
TP53BP2	-5.86443	0.57985
CAPRIN1	0.54725	1.03564
CTSB	4.23484	0.33125
TMEM11	0.91671	1.98199
ARHGEF7	-1.00812	0.99018
PSMD4	0.09581	0.11839
SDHB	0.64676	1.26413
RAB38	5.41755	0.39219
DST	-1.51323	0.80227
NDC1	0.89383	1.05275
COG6	-1.83676	0.53776
SLC25A19	1.48367	1.05573
RPN2	0.60053	1.57938
IARS	-0.13514	0.7477
CD59	-0.18948	0.01119
MPC2	4.81527	0.40278
SET	-12.0953	1.36603		1.36603
PYCR1	1.49982	2.92621	2.92621
HMGN2	3.92929	0.44821
FKBP15	-0.15423	0.10226
GANAB	0.03718	0.06448
PDCD5	-5.89608	0.52076
HSPB8	0.66056	0.41213
PTPMT1	0.69411	1.50738
ARHGEF12	-3.61769	0.32326
CCP110	-4.84402	0.38867
AGO2	-0.60575	0.56668
MRPL12	-0.55861	0.66178
FDXR	0.61541	0.84166
VDAC2	1.25778	1.10018
CPSF3	1.50672	1.24678
POLR2A	0.72847	0.87853
MRPL33	6.59953	0.62666
RPS5	0.4401	0.86005
SBDS	0.13058	0.0678
COA3	-0.4513	0.08149
LBR	0.62491	0.91066
IK	2.16905	0.91221
LMO7	-3.82145	0.40336
PARD3	0.10096	0.24294
GIPC1	0.06037	0.00353
SAR1A	0.60018	0.56083
MTHFD2	5.2859	0.42414
FKBP2	-5.79002	0.6336
HELZ2	3.40014	0.24185
hCG_1984214	1.7946	0.78342
RAB5C	0.72915	1.34498
AARS2	1.30581	2.42778	2.42778
COPB1	0.35878	0.84698
H1F0	-1.56933	1.01625
KRT33A	0.02857	0.00132
CPNE1	-0.08272	0.16228
CPNE3	0.92448	2.25091
TIPRL	-0.8106	0.67915
TPP1	-4.41145	0.2787
QKI	-1.24953	0.66728
APOBEC3C	0.11605	0.47344
CMTR1	0.02123	0.01944
COX6C	-0.27416	0.41238
FAM3C	-3.53641	0.29661
NAA35	-1.36341	0.08565
DDX52	0.42408	0.38736
PPP2R3C	0.44047	1.08231
ELOVL1	0.39881	0.81567
MYO1C	0.15761	0.00907
SKIV2L	0.14297	0.13643
SF3A3	1.54401	0.9149
PALM	-5.06692	0.45175
NDUFS2	1.09667	1.26703
UBAC2	1.31191	1.28442
CCDC61	-11.1413	2.06693		2.06693
PGM3	0.76166	0.31011
RAB1B	0.61178	0.57349
MYEF2	1.1062	0.6449
NDUFA9	0.79038	1.82855
CDIPT	0.09497	0.04647
ARPC2	-0.28028	0.21268
LUC7L3	-0.17865	0.16204
BCR	-3.4102	0.31826
ARF1	0.90334	1.4399
WTAP	-2.90491	0.24263
MCAT	-5.565	0.58233
SNRPN;SNRPB;SNRPN	-0.02206	0.03325
SF3B5	0.12531	0.13374
CAMK2D	-0.4034	0.60056
CCT6B	-0.03706	0.02906
CSTB	0.65921	0.458
RAB34	-0.43601	0.08191
AKAP9	-0.71889	1.56367
AFF4	0.64003	0.04868
RRAS2	-0.04042	0.07821
ORMDL3	8.70111	0.81947
TJP2	-11.8134	3.30125		3.30125
RINT1	9.94892	0.95574
RBM8A	-2.64991	0.19466
RBFOX2	-0.44531	0.12053
SNRNP200	0.67455	2.04719
TCEA1	0.24133	0.25725
UQCRC1	0.67255	1.58918
GTF3C1	0.18407	0.415
NOSIP	-0.05242	0.01924
COX6B1	-11.8167	1.50233		1.50233
DERL1	-4.84118	0.41328
NSF	0.15827	0.19991
DBNL	-4.85395	0.3922
CWF19L1	-2.99267	0.30445
MMGT1	13.0668	3.04811	3.04811
RHOT2	0.88644	1.96948
AGPS	1.27386	0.88538
LRCH1	-0.86339	1.11827
ACSL3	1.21359	1.63616	1.63616
CSTF1	1.19281	1.17255
SUGT1	-0.25045	0.10606
NCOA5	1.73645	0.84582
USP9X	-0.14884	1.51272
SNRPD2	-1.59125	0.83631
BABAM2	-1.01336	1.36239		1.36239
STUB1	0.11222	0.24075
S100A11	-0.50948	0.2246
CNP	0.83627	1.36775
CHERP	1.03742	3.57979	3.57979
ARHGAP35	-0.91114	1.08174
LUC7L	-1.07577	2.13717		2.13717
SRSF10	4.60917	0.43601
NOP9	0.56749	1.45312
TES	-0.02877	0.01997
YBEY	4.28818	0.30491
TIMM23	0.51036	0.78008
API5	0.21864	0.1187
FLNA	0.6653	0.63648
ARPC3	-0.04161	0.01393
NDUFA8	-0.01714	0.00747
RPL39;RPL39P5	-9.46051	0.87951
SNRPC	0.73526	1.7199
PSMD6	0.58081	0.64295
PQBP1	0.57455	0.04556
SRP9	-5.89386	0.56523
SRSF5	0.99989	0.38663
SFXN1	0.16662	0.45
RAB5B	-0.42735	0.28844
SH3GL1	-1.32467	1.50172		1.50172
CAPZB	-1.52073	0.78983
PRPF38B	-0.51131	0.31903
NUP43	-8.21709	0.8197
CLN6	-4.47297	0.25942
UCHL1	-0.86202	1.82843
MOB4	-3.69259	0.31437
TOMM22	0.81632	0.91822
VPS36	-0.86003	0.04521
IPO5	0.44875	0.98791
UBA52	0.62227	1.53054
PTPN1	0.66421	1.6414
MAIP1	0.83014	1.18894
HAUS5	-0.82231	0.31009
TMED9	4.6028	0.39232
RER1	0.31519	0.12603
SPRR2D	-3.02817	0.19198
LOR	0.64275	1.64322
TP53	-0.63071	1.62504
TIA1	-0.57406	0.03664
TLN2	-0.27235	0.33307
DLG1	2.41861	0.21024
SURF4	0.44737	0.4183
MRPS9	0.4466	1.56402
PRPF31	0.82303	1.65557
MYO6	-0.19748	0.32179
CHMP2A	0.95811	0.3381
METAP1	-10.9673	3.64386		3.64386
CDC5L	-0.11324	0.34028
C19orf47	-2.31511	0.28822
FIP1L1	0.64403	2.12383
BRIX1	0.59278	0.99366
ARCN1	0.3273	0.39405
NKIRAS2	2.99946	0.23415
ADD2	-0.246	0.01438
HMGA2	0.50229	1.76798
YTHDF2	0.7105	0.63837
IGBP1	-6.67304	0.65648
SEC23IP	0.2343	0.37464
ACLY	0.765	0.98281
DYNC1I2	-6.70342	0.69592
NCBP2	4.23966	0.41834
PDIA3	-1.68467	0.11011
SLC25A22	0.11271	0.19592
HIST1H1C	0.43625	0.5963
CKMT1A	0.75317	0.36142
MAP4K4	0.52348	3.55087
SEH1L	1.02335	1.34691	1.34691
CPSF4	0.09033	0.04381
SLAIN2	-0.65086	0.79532
CYFIP1	0.28942	1.45158
CIRBP	-10.1692	0.8872
GNG5	2.00808	0.49395
SH3KBP1	-11.8463	2.41831		2.41831
S100A7	0.72763	2.6062
HPRT1	-0.29549	0.409
EEF1B2	-0.60964	0.75813
TMED1	4.25414	0.42283
DDX18	0.71079	2.0211
KRT77	-7.093	0.70611
RAP1B	0.11379	0.09565
ABR	-5.79085	0.60427
KRT80	-3.47684	0.27412
COPG1	0.50173	1.14865
PPME1	-0.23206	0.63012
SFXN4	2.01067	2.90432	2.90432
SIN3A	0.47497	0.96437
KRT78	-9.26976	0.98305
CEP97	-7.06986	0.70049
TSC2	-4.15218	0.33794
RFC1	0.13863	0.20692
DVL2	-13.4278	5.13868		5.13868
RNH1	0.20534	0.73807
TPI1	-3.42467	1.87115		1.87115
DMTN	-11.3196	2.08435		2.08435
POLR1A	0.22885	0.11746
PDLIM5	-0.25456	0.14245
TMEM41B	1.05632	1.09798
MCM3AP	1.01905	0.58615
JPT1	0.45811	0.15028
DCD	1.07461	0.29132
RAB13	0.01855	0.01481
RBM15	0.75949	0.9842
DNM2	-0.10721	0.14635
SRPK1	0.30069	0.06898
MRPL30	1.54693	0.83557
ZFYVE16	-5.99702	0.5145
PAK1	-1.16475	1.72053		1.72053
KRT19	0.64105	2.49209
CYFIP2	0.80974	1.5113
MYO5B	-3.03901	1.17607
TOM1L2	0.50605	1.91273
AGO3	-3.88258	0.31229
LMNA	0.44419	0.02358
OTUD4	-0.75132	0.17499
ANKRD28	-0.48671	0.67639
TOE1	0.79605	0.05248
SRP54	-0.70902	0.70683
PTGES3	-0.50689	1.5016
HAUS8	-9.04293	0.86997
MAP1LC3B2;MAP1LC3B;MAP1LC3B	4.09932	0.42702
XP32	-6.63108	0.61134
NME1-NME2	0.09262	0.17457
MRPL53	0.47729	0.52494
WASL	-1.36972	1.44177		1.44177
UTP18	-0.79494	0.21245
TPM4	-11.5019	1.49031		1.49031
MRPS6	0.65462	0.44472
HADHA	0.8109	1.22826
SAMM50	1.00324	1.83616	1.83616
PIN1	-4.88786	0.41189
MIB1	-0.80399	1.55693
KLC1	-0.34946	1.02954
DHRS2	0.74808	1.78069
SEC24C	0.89969	2.17238
LLPH	0.9914	0.35241
TNPO1	0.59309	1.92662
SMARCC2	0.57242	1.76558
LYN	-0.04691	0.06018
CASP14	-10.6222	2.60236		2.60236
RALY	-0.48786	0.50041
MAP7D1	0.13689	0.07427
RRP1B	0.26675	1.37632
PAWR	0.46966	1.31633
EBP	1.04739	1.01887
KPNA1	0.25166	0.13688
UPF3B	-7.75763	0.78324
TIMM50	0.73476	0.60511
PGD	0.02665	0.0368
AIMP1	0.27766	0.24459
CSRP1	0.05695	0.00342
IGF2R	-0.13439	0.0672
NHP2	-0.61605	0.34954
RBM4	0.41689	1.12218
DECR1	1.38191	1.31703	1.31703
SUMO2	-2.36742	1.98191		1.98191
DDRGK1	5.40317	0.47779
ZNF622	-0.47061	0.21246
EIF2A	0.30979	0.01917
ZCCHC17	-10.8576	1.25838
YWHAG	0.68769	0.39842
DNAJB6	4.44314	0.31598
LAS1L	0.4706	0.59013
PLRG1	-0.32354	0.10416
STOM	0.19604	0.02855
PFKL	0.16238	0.09568
GPC4	4.71244	0.40508
PARS2	6.23701	0.59412
EPS15L1	-0.04797	0.04507
H2AFZ;H2AFV	0.43633	0.26786
DDX28	4.75264	1.33911	1.33911
NES	-0.53017	1.55129
MAGED1	0.20992	0.24476
PSMD2	0.19334	0.19387
SSBP1	2.11636	0.16032
ATP6V1A	0.03789	0.07035
PSMC3	0.27658	1.44525
MBNL1	-8.15217	0.70934
RCN2	3.70028	0.2799
HERC2	0.85519	1.23004
ECH1	0.85014	0.70041
KIAA1468	-1.2911	0.95093
MTHFD1L	0.48736	0.33757
PRSS3	-0.16989	0.00847
SERPINB4	-4.06199	0.33157
EXOSC9	-1.3034	0.22818
AP2S1	5.80473	0.53616
ZC3H14	-0.40911	0.19952
ADSL	0.28318	0.8818
PSMD1	-4.48315	0.35632
CKB	-6.97644	0.58294
CAMSAP3	0.86999	0.70812
FMR1	-0.29995	0.19329
DDX39A	-0.37316	0.48406
MRPS26	1.20937	0.44418
GIT2	-1.17711	0.51227
RALGAPB	-0.60684	0.58194
PIBF1	-9.30169	1.04235
IBA57	0.90064	0.7682
UBTF	0.21809	0.01699
AKAP2	-4.11081	0.38281
L1RE1	-3.92218	0.45803
CRKL	-1.22896	0.9403
EPB41L5	10.7726	3.96756	3.96756
MAGT1	1.86492	1.61876	1.61876
ARFGAP2	-3.96851	0.39181
CTSD	-2.00449	0.87847
ILKAP	-6.44539	0.66327
PSMB6	-6.38131	0.54647
COG7	-3.20374	0.27634
MGST2	-0.0036	0.00155
PARK7	0.31087	0.70172
PFKM	0.15088	0.21309
APPL2	-2.98852	0.28711
GSN	-9.99984	0.76222
SUGP2	-0.03585	0.02336
MT-CO2	0.21598	0.14307
EIF2S1	-0.8881	1.04234
NIP7	5.32054	0.49203
CHMP1A	-3.74803	0.30192
MRPL13	2.42213	0.82774
PDE12	0.3649	0.5464
CALU	-5.04373	1.45817		1.45817
CBX3	-1.09016	0.52422
SMG9	-3.15949	0.30116
POLR1E	1.40783	0.72756
LARP1B	0.10383	0.00664
COX5A	0.81438	0.38484
ATP6V1B2	-0.26133	0.53744
ACADSB	0.76339	2.40416
SNRPD1	0.70153	2.20935
USMG5	1.19747	1.33532	1.33532
SFXN2	0.55535	0.38069
ATP5F1	2.61144	0.66788
TRA2A	0.2879	0.01626
GPX4	-0.18364	0.01044
DHRS7B	0.88789	0.61333
DHX36	0.76467	0.89326
EXOSC2	-2.02302	1.26773
SMU1	-2.18243	0.21744
CNIH4	-0.57459	0.20443
RPL10	0.13803	0.00856
MGST3	6.72409	0.50751
HSPA4L	0.15734	0.1663
DHX16	0.64855	0.2222
NOP16	-2.27266	0.13461
DYNLL2	-0.33278	0.90953
VDAC1	0.13855	0.47403
NAA10	-0.66824	1.12931
DENR	-5.73707	0.63034
CYC1	0.53025	0.50108
CDK9	0.49539	0.45219
DNAJC2	-8.02888	0.7755
AP2A2	0.32964	0.46111
TPM1	0.59736	1.33643
FAM136A	3.06466	0.25409
RALA	7.65378	0.66738
RAB10	0.96227	0.70883
RANBP10	-7.43824	0.67655
LEMD2	-4.79605	0.52068
TAOK1	-0.82874	0.2361
KIFC1	0.83644	1.1984
TCF25	1.51648	0.93688
GCDH	0.72884	0.46322
VAPB	0.82057	3.10403
KIAA1524	-0.41736	0.2199
VCL	-0.44074	0.25742
WARS	0.28479	0.33211
TRIM25	-0.27487	0.37408
RFC5	0.10021	0.10562
DLD	0.30585	0.58629
PLEKHA5	4.75796	0.41937
NRBF2	-5.03054	0.40478
SLK	-0.71433	0.66826
LRRFIP1	-1.74779	0.65493
PSME3	-0.0047	0.00316
SART3	-0.86572	0.87501
WDR5	0.74023	1.65141
SARNP	-6.75427	0.67546
EEF1D	-2.98286	0.76128
VASP	0.38666	1.32905
LEMD3	0.66936	0.75002
PTPN23	1.33326	0.29007
MTCH1	3.16821	0.78263
XPO7	0.51595	0.97803
KPNA4	0.13793	0.20869
GNAI3	0.56499	0.49074
FARSB	0.2308	0.43953
CEP85	-7.61732	1.01163
YTHDC1	-3.04249	0.24587
RAB7A	0.93276	1.06513
CHMP4B	0.04147	0.17991
NCAPG	0.15709	0.08236
ARHGEF2	1.07857	0.60143
USP39	0.45364	1.75956
NASP	-0.11411	0.15213
MRPS12	0.29701	0.36922
SNRNP70	-0.23294	0.20235
WIPF2	-12.5634	1.63271		1.63271
MRPS34	0.73905	1.62863
PDHA1	1.45322	1.13035
DIAPH3	-7.26968	0.93779
RBM12	0.60184	0.96648
MT-CO3	1.72489	2.32322	2.32322
RAPH1	4.1196	0.43562
LPP	4.8672	0.46435
KIF21A	-4.08486	0.28049
GAR1	-0.1699	0.1255
DNAJB11	-0.39163	0.17099
SLC3A2	1.55124	0.57953
MAP2K4	-4.45993	0.53033
TSPO	0.39436	0.37068
MAT2A	0.20887	0.20843
SRGAP2	-1.41384	1.14786
YWHAH	0.79954	0.40425
GLO1	-0.089	0.02427
EIF4G1	-7.44558	0.71064
SNRPA1	0.51879	0.20875
DUS3L	3.88682	0.46501
DSG2	0.78782	0.2527
COPB2	0.09573	0.25532
BCAS3	-2.68978	0.50985
DCAF7	0.26054	0.66728
PCBP2	1.1833	0.54388
COG5	4.46601	0.38181
RHOC	0.09449	0.45088
CTNND1	0.70993	1.51717
WASHC4	5.20583	0.41401
SEC23A	0.31658	0.27953
SCYL1	-0.76471	1.21083
PLP2	0.51909	0.77459
SMARCE1	0.58147	1.31453
BMS1	1.02807	0.43556
SLC25A12	0.98061	2.62354
GNAI1	0.80671	0.67575
ROCK2	-0.19589	0.32267
TRIM56	-0.97379	0.05649
MT-ATP8	0.92572	1.90581
NAA50	5.26075	0.51659
PALLD	-0.80513	0.51344
HAX1	0.99509	0.77131
RAF1	-0.14422	0.05709
ARAF	-6.33109	0.57727
EIF2B1	-0.32292	0.90039
TUBGCP2	-0.29417	0.27539
SBF1	0.08458	0.15779
GLUD1	0.81806	1.09448
PFDN2	-0.22369	0.25408
TTF2	-0.0696	0.3104
WASHC5	5.68839	0.53645
DVL3	-3.83462	0.27893
SPATA5	0.90836	0.33061
RICTOR	0.32068	0.17457
SNAP23	5.0276	0.39858
REXO4	0.60988	1.1732
DDX46	0.36951	0.78732
DIS3L	2.13489	0.14351
TUBB2B	0.73818	0.33077
LSM4	-4.51756	0.46513
AKAP8L	-0.06491	0.08987
PHACTR4	0.50216	1.03856
EXOSC6	0.79843	0.30574
PUM2	6.8392	0.87312
PICALM	-0.5061	0.34396
ITCH	8.33041	0.73978
CHORDC1	-0.07838	0.11034
PPFIBP1	8.13398	0.73909
TUBGCP3	-0.00411	0.0031
GSK3A	-3.79121	0.2597
BRD4	-6.30526	0.68436
DIAPH1	0.1836	0.44713
HMGA1	0.35807	1.11646
TBCB	0.50132	0.3824
ALDH5A1	0.53328	0.60102
VPS8	0.44354	0.20797
EXOSC1	0.20965	0.13528
MDN1	0.75816	1.38568
EXOC2	-1.31119	0.21076
ATP6V0A1	3.13179	0.82372
PKN2	-0.0573	0.04204
CLASP1	13.5801	2.60023	2.60023
PBDC1	-4.20052	0.29125
UBE2N	0.44595	0.14635
NELFA	8.31279	0.83045
MRPL35	-0.58422	1.26214
MRPS7	4.81442	0.40465
GEMIN4	-0.4078	0.51203
SARS	-0.81408	0.8689
DGCR8	7.78001	0.72658
XRCC1	0.38305	0.09765
ANP32A	-11.3071	1.09829
TRIM33	0.35552	0.25253
EIF2B3	0.21362	0.24897
SMAP1	-4.71326	0.43343
ARMCX3	0.99366	1.0171
CISD2	6.26213	0.55066
RASSF7	0.74177	0.04535
TRIOBP	-0.35488	0.31077
TEX10	1.14753	1.0903
NDUFAF3	0.23755	0.15393
BST2	0.25732	0.29211
PBRM1	0.61403	2.56673
DPY19L1	12.5095	2.39155	2.39155
SH3BP1	3.03391	0.2802
RNMT	0.3739	0.02184
RBM27	0.20963	0.0526
FSCN1	0.3648	0.40987
SCO1	2.21336	0.53727
DBR1	8.23719	0.79678
ATP6V0D1	1.36896	1.38946	1.38946
DHX35	1.04331	0.69513
HAUS2	-3.61398	0.28038
MGMT	-4.02698	1.9143		1.9143
GRB2	-0.48991	1.89061
KCTD12	0.82462	0.64881
PELO	-2.72182	0.3902
RAB8A	0.34534	0.32027
OSTC	5.4373	0.45247
C16orf70	-5.22424	0.51536
HMMR	-6.59187	0.73541
NME4	-0.29528	0.17191
ARF5	1.33608	1.67432	1.67432
FAM168A	0.7992	1.77366
MICAL3	-6.14409	0.64684
ATG5	8.5937	0.86587
MEPCE	-0.10638	0.05116
CEP55	0.37859	0.02233
GRSF1	1.06838	0.6698
UNK	-1.71099	1.09056
MRPS35	0.79129	2.1184
ACSL1	1.11281	3.05601	3.05601
CASP3	-7.73429	0.82084
ITPR1	0.46067	0.6467
DDX42	-5.92115	0.58828
DOCK6	-0.31568	0.23367
METAP2	0.77911	0.4379
SF3B6	1.17105	0.94662
UACA	-0.47168	0.20191
SQSTM1	0.07112	0.12661
GPATCH8	8.64113	1.06009
NEURL4	8.21904	0.87324
EIF6	-1.50133	0.97306
SMN2;SMN1;SMN1	-2.55118	0.71653
SLC25A21	0.03229	0.01322
SLC12A4	-3.58203	0.33263
EIF3L	-1.00805	2.32628		2.32628
SPTBN2	1.17403	1.83238	1.83238
CERS2	9.15544	0.7567
BRK1	-4.86225	0.42214
CDK4	0.41221	0.35229
1-Mar	2.78924	0.48935
CDC73	-0.02647	0.03047
SFN	-2.86763	0.29053
PTMA	-7.9281	0.76821
PTCD3	0.73879	2.02282
TSC22D4	-3.15908	1.16161
CCDC6	-0.48545	0.14854
SPATS2	3.89773	0.27332
SMNDC1	5.96258	0.41408
CHCHD1	-3.55951	0.31779
CDV3	-7.49625	0.6582
GEMIN5	0.80652	1.43158
DIAPH2	-2.04712	0.6505
MRPL22	1.22414	0.77295
PFN2	0.29824	0.54125
NUP54	0.8793	1.27391
LTV1	-1.26315	1.15158
UBE2D2	-5.74052	0.45003
TMEM214	2.46574	1.02652
ASCC1	-6.35281	0.63797
LANCL2	0.07769	0.02061
CDC42BPA	0.75586	0.20972
THOC3	1.06666	0.06368
ZRANB2	-9.50773	1.02067
LAMTOR1	-0.92586	0.89236
C11orf58;SMAP	9.19269	0.78658
NDUFB6	-3.30255	0.29938
TACC2	-2.64419	1.30794		1.30794
ZC3H11A	0.14716	0.09451
PSMC6	0.42926	1.51074
EPB41	-1.3772	0.80755
CASK	-0.05745	0.04097
MAP2K3	-0.30577	0.13766
SPATS2L	-12.1735	2.91951		2.91951
QPCTL	12.1289	4.10774	4.10774
PPP1R13L	-6.47113	0.66459
PKP4	5.17696	0.50678
6-Sep	-0.36025	0.2786
KIF1C	-0.14635	0.00996
TM7SF2	-0.61508	0.03492
ACTBL2	-4.63923	0.33635
TOP2A	6.76202	0.61126
RAB9A	0.59194	0.98976
EIF4ENIF1	-5.74622	0.73731
SAP18	-0.84502	0.71483
NF2	-2.42481	1.04806
RPF2	1.30773	0.08328
APMAP	-0.26192	0.08893
TAB1	-4.69544	0.45402
PKN1	0.2453	0.10353
FAM120C	-4.24319	0.39827
SNRPE	-4.8602	0.42198
GGA1	3.91764	0.42402
MRPL16	0.81995	2.14913
COIL	-4.6687	0.43244
PARP9	2.14407	0.22263
MAP2K1	-0.38845	0.19518
CGGBP1	0.58631	0.03496
HNRNPLL;HNRPLL;HNRNPLL	-0.85336	0.68637
EIF3G	-0.1034	0.14195
NDUFS3	1.17039	1.77971	1.77971
WDR92	-11.3804	3.67177		3.67177
SAP130	-7.24182	0.6987
RNF40	-0.3027	0.55855
PAN3	6.16711	0.55645
RHOT1	0.61192	1.10636
CDK1	1.32898	1.28453
EED	1.2217	1.0622
GNAS	0.49358	1.16925
SMPD4	1.03116	0.64715
ZNF638	-0.21658	0.42612
RTN3	3.95421	0.81258
N4BP2	-6.47386	0.38832
EHD3	0.75612	0.04376
AAK1	-2.90808	0.24588
PEAK1	5.38051	0.46353
PEX5	3.14804	0.24508
MAP7	-1.13112	0.06961
LSM2	-2.13129	0.15607
SLC25A3	1.2731	0.31276
SAV1	-2.09932	0.12504
ZFP91	0.00613	0.0031
MAPK3	0.43596	0.88645
MMS19	0.06606	0.0506
EPS15	-0.26463	0.3176
RBX1	1.72526	1.55523	1.55523
CHCHD3	1.06846	1.94454	1.94454
CAST	-4.61375	0.409
TTC4	-2.12556	0.14406
SLFN11	0.68165	2.3783
PRPF3	-0.02056	0.0256
RCN1	-1.76372	1.64301		1.64301
EXOC4	-0.10117	0.0893
MPDU1	0.97021	0.45087
PDCD10	-8.82265	0.68558
SPC24	4.28793	0.41497
MKLN1	-4.34467	0.45392
MYO9B	6.04614	0.5627
UCKL1	-0.4208	0.12519
PAK4	0.58434	0.42545
BNIP1	7.9595	0.69174
PFDN1	0.20696	0.01256
MZT2B	4.1288	0.44055
PPP1R2	-5.13146	0.53744
PYCR3	0.49727	0.43015
SNX5	-0.57853	0.57378
FYCO1	-1.70197	0.83671
SHC1	1.06515	0.89842
CTR9	-0.32703	0.45437
VPS13C	-0.60414	0.1435
UFL1	0.80306	0.85116
SNX27	0.22524	0.1206
GRK2	-0.86915	1.77639
COG3	2.39583	0.19641
AKAP12	-0.85058	0.71772
USP15	1.32808	0.36814
PPP4C	-1.53941	0.10046
STRN	-1.32179	0.98294
ABI1	0.60019	1.10206
MAP7D2	1.66669	0.25054
ZMYM4	0.55752	0.83386
HSBP1	-0.68337	0.03795
NDUFB10	-0.27949	0.0622
TBC1D7	0.66589	1.34554
MTHFSD	3.06896	0.41692
CLMN	-2.60516	0.18379
TACC1	2.43073	0.20563
URI1	-3.42911	0.31031
HPS5	4.77352	0.40565
PCNP	-3.26717	0.26071
DYNC1LI1	0.24884	0.45536
C19orf25	-7.83627	0.70732
EHD4	3.71692	0.28612
MRPS28	0.08186	0.00431
HECTD4	-3.6271	0.36178
VAC14	1.42271	2.64541	2.64541
WRNIP1	0.93819	0.41686
DCTN3	-1.43865	1.69112		1.69112
SNTB2	1.27633	1.69351	1.69351
TMEM256-PLSCR3;TMEM256-PLSCR3;TMEM256	-3.97714	0.28175
POP1	0.11034	0.11299
HECTD3	3.12715	0.28013
PAF1	-1.59361	1.26078
FAF2	0.71308	1.49359
STRIP1	-4.33309	0.37284
YAP1	-2.18091	0.28814
ARMC6	0.7409	0.04743
WDR54	2.75899	0.24669
PMS1	3.85695	0.30127
GAK	4.77845	0.40691
RBMXL1	0.67803	0.04768
STAT3	0.68002	0.63491
AP1G2	2.08025	0.13531
PPP6R2	-0.73164	1.31208
VPS51	0.42447	0.38166
AKAP11	-4.84829	0.51824
PAN2	4.9888	0.56002
CDC27	1.48704	1.47973	1.47973
PACSIN2	-2.94149	0.87213
BUB1B	-7.54708	0.632
KLC4	0.31524	0.18042
USE1	3.95628	0.4046
;VKORC1;;VKORC1	-0.14171	0.00684
TTC1	-7.47507	0.6897
ZFYVE1	-3.34737	0.3166
RPTOR	-0.59058	0.54771
ABI2	0.37381	0.1489
WDR6	-2.93032	0.23266
WDR36	1.0528	0.58818
FBLIM1	-4.80791	0.4274
EIF3M	-0.91643	0.49044
GSR	-5.37149	0.38425
COG2	-2.47259	0.17071
;ARHGEF18	-4.10601	0.31962
GATAD2A	-0.12067	0.1448
CUL3	0.14315	0.14437
NEK7	0.79846	0.59604
ATP6V1E1	-0.00748	0.00342
SNX1	-1.10869	1.08216
COG4	-0.38273	0.07724
DDB1	-1.24033	2.28602		2.28602
CARS	-1.19721	1.05254
SCFD2	0.74738	0.18204
CARD19	10.0493	0.88225
RAB3GAP2	0.11794	0.16813
NFAT5	3.87887	0.47054
TAGLN	0.4363	1.30406
ARMC8	-2.82505	0.26137
TFCP2	9.51693	0.90167
PAIP1	1.37483	1.0389
PON2	1.07161	1.27086
MICALL1	-1.36041	0.70765
LLGL1	0.61657	0.59305
NUDCD2	0.55547	0.36669
ARAP1	-2.05044	0.52312
TAB2	0.35984	0.02451
MIS18A	-6.26096	0.68309
RNF214	-9.84308	1.00414
KANK2	-6.10666	0.66843
VCP	0.07739	0.11268
TUBGCP6	4.60759	0.3608
DCTN1	0.02773	0.03144
ZC3H13	-0.42258	0.69962
PDZD11	0.48156	1.88953
OGT	0.34424	0.74318
SPATA5L1	3.31687	0.26676
WDR60	-4.17029	0.39223
SLC25A17	8.5224	0.90362
EXOSC7	-4.12907	0.2758
GPHN	-0.25089	0.26633
CHMP2B	0.97857	0.06727
PREB	0.9589	0.72809
SYMPK	1.04065	2.2362	2.2362
TXLNG	-4.18737	0.36599
SNTB1	-2.7803	0.23955
RALGAPA1	6.12575	0.37766
AP1G1	5.41375	0.44054
MRPS5	0.76144	0.63416
HAUS6	-1.45134	0.965
SNX2	-0.40961	0.82472
MIOS	-0.23134	0.02358
MON2	0.11704	0.08713
POP4	-4.54658	0.45019
TANC1	0.03524	0.00616
STAT5B	1.142	0.85367
RECQL5	3.68291	0.24495
DPY30	0.85226	0.30787
PTPN13	-4.17391	0.38024
TIMM13	-5.8369	0.53515
AMPD2	-1.07285	0.63936
10-Sep	-5.60182	0.59322
FNBP1L	-11.4528	2.70182		2.70182
HELLS	0.09693	0.08136
SNRPF	0.29726	0.0907
GFPT1	0.41519	1.62807
ARID1A	0.67727	0.25506
LIMS1	5.34835	0.5279
NPEPPS	1.0441	2.79317	2.79317
TIMM29	1.59166	0.7209
AP1B1	0.44375	0.88793
SMARCA2	0.16001	0.10032
SMARCD3	-0.06431	0.03769
ILVBL	0.94874	1.36366
[truncated: 2,897 more rows]

## Sheet: line graph
Foldchange	enriched in SHP2WT	enriched in SHP2R138Q
-15	0
-14	0.625
-13	0.75
-12	0.795455
-11	0.765625
-10	0.75
-9	0.744186
-8	0.744186
-7	0.747126
-6	0.747126
-5	0.752809
-4	0.73913
-3	0.747475
-2	0.741667
-1	0.755556
0	0.783898	0.648438
1		0.617225
2		0.469136
3		0.438596
4		0.442308
5		0.44
6		0.44
7		0.44
8		0.44
9		0.44
10		0.4375
11		0.410256
12		0.483871
13		0.384615
14		0
15		0
