# Supplementary material for: Proximity-labeling proteomics reveals remodeled interactomes and altered localization of pathogenic SHP2 variants
Source: EMBO Rep. 2025 Dec 22;27(3):793–826. doi: 10.1038/s44319-025-00674-4 (PMC12894930; doi:10.1038/s44319-025-00674-4)
Supplement: Supplementary file 11 — Source data Fig. 4 [file 44319_2025_674_MOESM11_ESM.zip › Figure 4/B/WT vs T42A MPZL1 and ACOX1 intensities.xlsx]

## Sheet: WT vs T42A
	SHP2WT			SHP2T42A
	average	stdev	n	average	stdev	n
MPZL1	0.386811	0.32785	3	13.3796	1.5714	3
ACOX1	0.023322	0.31212	3	12.8011	0.258494	3
