# Supplementary material for: Proximity-labeling proteomics reveals remodeled interactomes and altered localization of pathogenic SHP2 variants
Source: EMBO Rep. 2025 Dec 22;27(3):793–826. doi: 10.1038/s44319-025-00674-4 (PMC12894930; doi:10.1038/s44319-025-00674-4)
Supplement: Supplementary file 12 — Source data Fig. 5 [file 44319_2025_674_MOESM12_ESM.zip]

Archive with 56 entries (47 files):
- Figure 5/
- __MACOSX/._Figure 5
- Figure 5/.DS_Store
- __MACOSX/Figure 5/._.DS_Store
- Figure 5/G/
- Figure 5/A/
- Figure 5/F/
- Figure 5/H/
- Figure 5/README.txt
- __MACOSX/Figure 5/._README.txt
- Figure 5/C/
- Figure 5/D/
- Figure 5/E/
- Figure 5/B/
- Figure 5/G/Western_SHP2, ATPAF1 (lysate).png
- __MACOSX/Figure 5/G/._Western_SHP2, ATPAF1 (lysate).png
- Figure 5/G/Western_Vinculin (lysate).png
- __MACOSX/Figure 5/G/._Western_Vinculin (lysate).png
- Figure 5/G/Western_SHP2, ATPAF1 (IP).png
- __MACOSX/Figure 5/G/._Western_SHP2, ATPAF1 (IP).png
- Figure 5/A/TurboID data for SHP2WT-TurboID vs TurboID-only no EGF mitochondrial.xlsx
- __MACOSX/Figure 5/A/._TurboID data for SHP2WT-TurboID vs TurboID-only no EGF mitochondrial.xlsx
- Figure 5/F/MitoSOX.xlsx
- __MACOSX/Figure 5/F/._MitoSOX.xlsx
- Figure 5/H/Western_SHP2, ATPAF1, Vinculin (lysate).png
- __MACOSX/Figure 5/H/._Western_SHP2, ATPAF1, Vinculin (lysate).png
- Figure 5/H/Western_ATPAF1 (IP).png
- __MACOSX/Figure 5/H/._Western_ATPAF1 (IP).png
- Figure 5/H/ATPAF1 co-IP quantification.xlsx
- __MACOSX/Figure 5/H/._ATPAF1 co-IP quantification.xlsx
- Figure 5/H/Western_SHP2 (IP).png
- __MACOSX/Figure 5/H/._Western_SHP2 (IP).png
- Figure 5/C/Western_SHP2, A-Tubulin, Tom20_ SHP2 WT, R4A R5A (mitochondrial).png
- __MACOSX/Figure 5/C/._Western_SHP2, A-Tubulin, Tom20_ SHP2 WT, R4A R5A (mitochondrial).png
- Figure 5/C/Western_SHP2, A-Tubulin_ SHP2 WT, R4A R5A (cytosolic).png
- __MACOSX/Figure 5/C/._Western_SHP2, A-Tubulin_ SHP2 WT, R4A R5A (cytosolic).png
- Figure 5/C/Western_SHP2, A-Tubulin, Tom20_ SHP2 WT, E76K.png
- __MACOSX/Figure 5/C/._Western_SHP2, A-Tubulin, Tom20_ SHP2 WT, E76K.png
- Figure 5/C/Western_SHP2, A-Tubulin, Tom20_ SHP2 WT, R138Q, T468M, Q510K.png
- __MACOSX/Figure 5/C/._Western_SHP2, A-Tubulin, Tom20_ SHP2 WT, R138Q, T468M, Q510K.png
- Figure 5/C/Mito SHP2 blot quantification.xlsx
- __MACOSX/Figure 5/C/._Mito SHP2 blot quantification.xlsx
- Figure 5/D/Western_SHP2, A-Tubulin, Tom20_ SHP2 WT, R4A R5A (mitochondrial).png
- __MACOSX/Figure 5/D/._Western_SHP2, A-Tubulin, Tom20_ SHP2 WT, R4A R5A (mitochondrial).png
- Figure 5/D/Western_SHP2, A-Tubulin_ SHP2 WT, R4A R5A (cytosolic).png
- __MACOSX/Figure 5/D/._Western_SHP2, A-Tubulin_ SHP2 WT, R4A R5A (cytosolic).png
- Figure 5/D/Western_SHP2, A-Tubulin, Tom20_ SHP2 WT, E76K.png
- __MACOSX/Figure 5/D/._Western_SHP2, A-Tubulin, Tom20_ SHP2 WT, E76K.png
- Figure 5/D/Western_SHP2, A-Tubulin, Tom20_ SHP2 WT, R138Q, T468M, Q510K.png
- __MACOSX/Figure 5/D/._Western_SHP2, A-Tubulin, Tom20_ SHP2 WT, R138Q, T468M, Q510K.png
- Figure 5/D/SH2 predictions - mitochondrial.xlsx
- __MACOSX/Figure 5/D/._SH2 predictions - mitochondrial.xlsx
- Figure 5/E/Respiratory complexes vs TurboID.xlsx
- __MACOSX/Figure 5/E/._Respiratory complexes vs TurboID.xlsx
- Figure 5/B/All vs Mito TurboID enrichments.xlsx
- __MACOSX/Figure 5/B/._All vs Mito TurboID enrichments.xlsx
