# Supplementary material for: Proximity-labeling proteomics reveals remodeled interactomes and altered localization of pathogenic SHP2 variants
Source: EMBO Rep. 2025 Dec 22;27(3):793–826. doi: 10.1038/s44319-025-00674-4 (PMC12894930; doi:10.1038/s44319-025-00674-4)
Supplement: Supplementary file 12 — Source data Fig. 5 [file 44319_2025_674_MOESM12_ESM.zip › Figure 5/README.txt]

Figure 5 source data:

5A. Numerical data for the volcano plot of TurboID data showing SHP2-WT versus the TurboID control, without EGF stimulation, highlighting only those proteins with annotated mitochondrial localization. X-values are log2(fold-change) and Y-values are -log10(p-value). 

5B. Numerical data for average enrichments of all proteins in the TurboID dataset by SHP2-TurboID variants over the TurboID-only negative control, without EGF. First tab in the .xlsx file contains data for all observed proteins. Second tab in the .xlsx file contains data for the subset of proteins with annotated mitochondrial localization.

5C. Full western blot images and quantification data for SHP2 levels from mitochondrial isolation assays. Each SHP2 variant was measured multiple times, always alongside wild-type SHP2, thus all variant data are paired with and normalized to a wild-type measurement.

5D. First tab in the .xlsx file contains predicted N- and C-SH2 binding scores for tyrosine phosphorylation sites in the PhosphoSitePlus database found on mitochondrial proteins observed in our TurboID datasets. Second tab has scores phosphosites on mitochondrial proteins that are hits in 3 or more SHP2-TurboID datasets.

5E. First tab in .xlsx file contains a list of respiratory complex proteins and whether or not they are observed in our TurboID proteomics data. Second tab in .xlsx file contains counts for how many respiratory complex proteins are TurboID hits for each SHP2 variant.

5F. First tab in .xlsx file contains MitoSOX mean fluorescence intensity values for cells expressing various SHP2 constructs without ATP treatment. Second tab in .xlsx file contains MitoSOX mean fluorescence intensity values for cells expressing various SHP2 constructs with ATP treatment. 

5G. Full western blot images for ATPAF1 co-IP of SHP2.

5H. Full western blot images and quantification data for ATPAF1 WT and Y23F co-IP of SHP2.

Processed TurboID proteomics data (normalized intensities), including individual replicate data, can be found in Dataset EV2. Full SH2 specificity profiling predictions, including more annotations, can be found in Dataset EV4.
