# Supplementary material for: Proximity-labeling proteomics reveals remodeled interactomes and altered localization of pathogenic SHP2 variants
Source: EMBO Rep. 2025 Dec 22;27(3):793–826. doi: 10.1038/s44319-025-00674-4 (PMC12894930; doi:10.1038/s44319-025-00674-4)
Supplement: Supplementary file 12 — Source data Fig. 5 [file 44319_2025_674_MOESM12_ESM.zip › Figure 5/A/TurboID data for SHP2WT-TurboID vs TurboID-only no EGF mitochondrial.xlsx]

## Sheet: volcano plot
gene name	log2(fold-change)	-log10 (p-value)	hits
MAPK1	-0.78257	0.275854
SORD	0.301275	0.845101
PPP2R1A	0.134918	0.209709
HSPA1B;HSPA1A;HSPA1B	-0.151392	0.17762
MCCC1	0.0849651	0.110216
AKAP1	-1.3724	1.10394
PHB	0.388153	0.55818
SHMT2	0.448726	0.89109
HARS	-1.62661	0.385243
DCTPP1	5.05902	0.43156
HADHB	-0.26849	0.241163
MTHFD1	0.10394	0.538605
SLC25A11	0.0494706	0.229749
MCCC2	0.0783354	0.0844766
UBA1	0.432992	0.849732
HSPD1	0.755494	1.44431
MDH2	0.784636	1.33579
ACAT1	-0.0294625	0.0330693
SLC25A5	0.276099	0.337642
SLC25A4	-0.00999726	0.00998551
KLC2	-0.788357	2.07629
LRPPRC	0.274814	0.670762
PC	0.319983	0.932984
CYCS	0.578271	1.02693
HSP90AA1	0.380904	0.464373
CALM2;CALM1;CALM2;CALM3	0.71052	1.08644
TUFM	-0.229943	0.299737
PKM	0.0337791	0.0410177
BCAP31	-0.0273486	0.0163327
ILF3	-0.207006	0.422713
PARP1	0.00504591	0.00380761
ATAD3A	-0.0615834	0.183694
PCCA	0.122953	0.106297
PCCB	-0.339289	0.36672
GSTP1	0.594994	1.68065
SLC25A3	-0.632142	1.42382
DNAJC11	-0.0725909	0.0713565
AURKAIP1	0.947116	0.537248
GSTK1	0.118826	0.174558
HSPE1	0.64083	1.00378
SLC25A13	0.158686	0.385339
UQCRC2	0.135486	0.43532
PLEC	0.757357	0.816945
PPP1CC	-0.236742	0.781984
ATP5B	0.256195	1.88456
MRPL11	2.494	0.345268
ABCE1	-0.142844	0.694844
HSPA5	0.319881	1.08343
RANBP2	-0.864919	1.65953
FECH	-0.091395	0.312439
LIG3	1.77545	1.01648
CMC1	4.02814	0.266026
APEX1	9.94035	0.938637
DDX1	-0.161583	0.567416
AP3B1	-0.628295	1.69678
HSP90AB1	0.054497	0.166722
C21orf2	-0.262122	1.49772
C1QBP	-0.332242	0.502435
CCAR2	-0.67215	1.36585
MRPL51	2.47637	0.243085
KLC3	-0.623833	1.21307
PPP6C	-0.0254191	0.0289062
DDX21	-0.129192	0.232716
HSPA9	0.185653	0.749804
DBT	-0.329541	0.721551
TRAP1	0.0871138	0.168944
PHB2	0.298234	0.409258
ACACB	0.381775	0.834505
ATP5J2	0.385955	0.864257
AIFM1	-0.182448	0.114553
LRRC59	0.323915	0.444074
NCBP1	0.208919	0.0442436
TOP1MT	-0.220628	0.0963231
ATP5A1	0.596028	0.558089
AK2	0.716623	1.35388
IDH2	0.443271	1.28973
RPS27A	0.645635	1.02149
GTF3C4	-0.116939	0.101246
ACOT7	0.00789092	0.0318612
PNKP	7.33476	0.737734
GOT2	1.41847	1.26955
PDHB	0.331197	0.918687
RPS3	-0.0131741	0.0136651
RACK1	-0.0220442	0.0567615
SLC25A6	-0.402797	0.234923
PRDX6	0.372203	1.0441
DNAJA3	0.169144	0.207402
MRPS18B	-0.417926	0.194389
COX4I1	1.75976	1.76921	1.76921
GSK3B	4.47694	0.461277
HSD17B10	0.288916	0.568366
IDH3B	-0.203927	0.797995
VDAC3	0.202123	0.252365
STOML2	0.0218479	0.0762396
GIT1	-1.00188	1.47808
DYNLL1	-0.710305	2.00614
ETFB	0.0945184	0.178761
MRPL10	0.353673	0.32283
ATP5I	7.3416	0.804225
PGAM5	-0.496692	2.77932
ATPIF1	0.979943	0.0637256
SLC25A1	0.241492	0.578587
ATP5O	0.218109	0.949
QARS	-0.0284654	0.110787
ATP5C1	-0.156011	0.120778
CASP8AP2	4.28759	0.360902
NDUFB4	6.42107	0.518184
DHX30	-0.213866	0.272321
SLC25A10	0.0139159	0.0216213
NDUFS1	0.185546	0.294436
SARS2	-0.848276	0.674233
CD3EAP	0.338267	0.612728
PGRMC1	0.319916	2.34702
NDUFS5	5.34495	0.524454
MRPL57	-5.52907	0.526697
TACO1	1.6487	2.03265	2.03265
TIMM8A	0.342041	0.0177671
TFAM	0.436776	0.989124
TXNRD1	0.596969	0.0351182
LETM1	0.943872	0.702241
HK1	-0.200182	0.459184
GPX1	0.27419	0.380593
PIN4	-0.160869	0.0918547
MTPAP	0.00878031	0.0186767
SLC25A24	0.0386994	0.086007
NSUN2	0.0546335	0.0944769
PPP2CA	0.458516	0.932779
AFG3L2	-0.632122	0.537835
AGK	-0.259943	0.177748
CS	0.758881	0.954052
ABCD3	-0.377605	0.925293
ENY2	5.78056	0.619059
SLIRP	-0.504158	0.125187
TOMM70	0.224495	1.15154
MTCH2	0.0657959	0.0850278
ALDH18A1	-0.22336	0.620845
PPIF	1.90378	1.78564	1.78564
MRPL24	0.278166	0.185692
2-Mar	-4.33497	0.362904
NOS1AP	-0.140368	0.054231
LDHB	0.33468	0.306253
EARS2	3.64348	0.259787
PDK3	0.0948383	0.0901199
MRPS14	-0.87587	2.07623
IDH3G	0.0303999	0.0332443
UQCRQ	0.824607	1.33976
DNAJA1	0.313403	0.62206
IDH3A	0.294597	0.870548
ACOT9	-0.032927	0.0331156
NDUFA13	2.33885	0.40555
DNM1L	-0.249848	0.664151
SDHA	0.375142	0.108535
TOMM5	-1.28519	0.114795
DARS2	0.790702	1.53703
PRKACA	-4.68391	0.471121
DLAT	-0.0158041	0.0311208
RAB32	-0.0422291	0.0430925
NIPSNAP1	0.339433	0.337938
MRPL23	-0.0776407	0.0574276
SPG20	-1.19567	1.30462
NDUFA1	3.59512	0.368303
CANX	0.59493	1.14207
MPG	4.08686	0.396422
MRPS11	0.793484	0.824083
COX5B	0.739994	0.807181
SCP2	1.85587	1.00111
CAVIN1	8.93018	0.742178
FEN1	0.367543	1.85237
HSDL2	-0.103394	0.133855
MRPL15	-0.453818	1.26048
CLIC1	0.309899	1.30498
ATP5H	1.0754	0.807275
OXA1L	-3.8724	0.311442
ATP5L	0.405816	0.67079
MRPS23	4.90838	0.331754
COX7A2	-0.107447	0.173156
TSFM	0.421365	0.800471
NMT1	0.621387	0.360842
NDUFA4	0.765554	2.67568
CYB5R3	0.247576	0.255708
SUCLG1	0.102953	0.105595
ATAD3B	-0.0402259	0.0379534
TOMM34	0.931296	0.0542949
CPT1A	-0.226409	0.558188
DIMT1	0.137715	0.106776
NDUFA10	0.251538	0.533995
HADH	0.293507	0.335075
HAT1	-0.403695	0.40362
TMEM11	-0.288781	0.651923
SDHB	0.663247	0.870113
RAB38	-4.42409	0.316108
SLC25A19	0.114431	0.0711575
MPC2	0.169542	0.00917617
PYCR1	-0.0502601	0.140971
PTPMT1	-0.193641	0.324257
MRPL12	0.627165	0.798744
FDXR	0.342197	0.74209
VDAC2	-0.475995	0.409068
MRPL33	-4.45962	0.425263
COA3	5.78519	0.546122
MTHFD2	-3.7858	0.285215
AARS2	0.0289129	0.0503787
CPNE3	-0.175756	0.43429
COX6C	0.601443	0.25926
NDUFS2	0.636732	0.897833
NDUFA9	0.835662	0.82809
MCAT	6.08239	0.628451
UQCRC1	0.350207	0.915317
COX6B1	1.64703	1.50106	1.50106
RHOT2	-0.886811	0.390629
AGPS	-0.200755	0.126899
ACSL3	0.871979	0.58907
CNP	-0.0384124	0.0433406
TIMM23	0.330418	0.452531
NDUFA8	5.45448	0.521421
SFXN1	0.058829	0.1195
TOMM22	-0.00260469	0.00220848
UBA52	-0.211824	0.467138
PTPN1	-0.21753	0.576116
MAIP1	0.798632	1.09171
TP53	0.0228833	0.0709473
MRPS9	-0.215082	0.500415
SLC25A22	0.851927	1.51403
CKMT1A	0.344059	0.152168
SFXN4	2.64932	0.559878
TMEM41B	-0.352003	0.260015
MRPL30	0.0327749	0.00960313
MAP1LC3B2;MAP1LC3B;MAP1LC3B	-0.185261	0.394168
MRPL53	0.559946	0.296133
MRPS6	0.72612	0.323143
HADHA	0.389838	0.698617
SAMM50	0.102351	0.105074
DHRS2	-0.530236	0.933428
LYN	1.25477	0.68738
CASP14	-0.803322	0.196703
TIMM50	-0.0647245	0.0421713
DECR1	-0.0540483	0.0443632
STOM	2.34647	0.284603
PARS2	-0.262309	0.0159072
DDX28	5.15666	0.629116
SSBP1	6.29181	0.745391
ECH1	0.745797	0.639063
CKB	1.30932	1.44486	1.44486
MRPS26	-1.3016	0.643965
IBA57	5.29267	0.468617
PARK7	-0.0349086	0.0677993
MT-CO2	0.510444	1.64284
MRPL13	-0.985953	0.251445
PDE12	-0.373741	0.182173
COX5A	0.444561	0.193952
ACADSB	0.0789457	0.392018
USMG5	-0.456221	0.926501
SFXN2	4.97729	0.424975
ATP5F1	-0.383262	0.0851443
GPX4	4.727	0.334208
DHX36	-0.576883	0.236579
VDAC1	0.76075	1.84974
CYC1	1.10448	0.544371
GCDH	1.63724	0.746842
DLD	0.302265	0.520951
MTCH1	-0.513457	0.107221
RAB7A	0.798695	0.900987
MRPS12	0.840005	0.45356
MRPS34	0.218167	0.318426
PDHA1	-0.432872	0.341577
MT-CO3	10.6064	6.21467	6.21467
TSPO	0.077898	0.139392
SLC25A12	0.145531	0.21086
MT-ATP8	-0.142362	0.198538
HAX1	-0.241858	0.136103
RAF1	-0.955135	0.511422
ARAF	-0.0659906	0.0205033
GLUD1	0.543994	0.826542
PFDN2	0.101833	0.10019
SPATA5	-0.66462	0.299864
SNAP23	-4.16662	0.334812
GSK3A	0.150341	0.00835374
ALDH5A1	1.21439	1.36153	1.36153
MRPL35	0.28061	0.654487
MRPS7	1.8546	0.115207
ARMCX3	-0.473476	0.503275
CISD2	1.72886	0.108833
TEX10	9.6243	0.757711
NDUFAF3	4.84262	0.482852
SCO1	-0.90641	0.207566
NME4	-0.601462	0.821286
ATG5	-4.01304	0.309761
GRSF1	0.14488	0.0789025
MRPS35	-0.573576	1.26662
ACSL1	0.398557	0.678308
SQSTM1	-1.07196	1.89556
SLC25A21	9.1797	0.821176
PTCD3	-0.537153	1.32484
CHCHD1	4.04852	0.364708
MRPL22	-0.391759	0.240078
NDUFB6	0.704036	0.0464344
MRPL16	-0.0617834	0.130391
PARP9	0.393854	0.0296536
MAP2K1	3.93658	0.37207
NDUFS3	0.407481	1.21625
RHOT1	-0.00321962	0.00556065
CDK1	-0.493949	0.573884
PEX5	-5.89268	0.47766
MAPK3	-0.0727223	0.0684224
CHCHD3	0.375874	0.261954
BNIP1	-0.65241	0.0342061
SHC1	0.219119	0.153617
VPS13C	0.0714905	0.0221958
USP15	-0.764439	2.28795
NDUFB10	2.11101	0.562158
URI1	-8.55189	0.767849
MRPS28	4.817	0.321815
ZFYVE1	-0.712405	0.0414224
GSR	0.355114	0.0183063
CARD19	0.552698	0.0346312
KANK2	-2.97306	0.984736
OGT	-0.159778	0.449867
MRPS5	-0.129563	0.0804315
TIMM13	1.7883	1.07596
TIMM29	-0.719652	0.31781
MRPS22	-0.276995	0.535087
DNAJC19	0.471473	0.30817
MRPS27	0.0106409	0.00567829
MRPS31	-0.881595	1.16175
AHCYL1	-1.34972	2.45224
HAUS3	-0.57077	0.318614
UQCC3	-3.78428	0.311608
UQCRH	8.64874	0.744557
AKAP8	-0.114316	0.0750609
OAT	0.310007	0.67557
ACAD9	0.753953	1.33562
BSG	1.72162	1.15303
SACS	0.231343	0.151654
MRPL19	0.0978287	0.129133
SYNE2	-0.300942	0.110328
MRPS2	0.384856	0.356144
BCKDK	-0.848174	0.225202
GADD45GIP1	4.57715	0.413141
MTX3	5.18986	0.529554
RMDN3	0.607926	0.0388377
PMPCA	0.318305	0.501461
NDUFA12	-3.97066	0.397329
TOMM40	2.13528	1.10115
PRDX5	1.18053	1.81911	1.81911
GLUL	-0.705913	0.688518
HUWE1	0.151189	0.282571
MRPL1	4.38597	0.36995
SUCLA2	0.328629	0.73983
MAPT	-1.88436	0.505721
PPP3CA	-2.56742	0.543579
MRPL14	0.121194	0.134562
MRPS21	0.0753158	0.096434
KIF1B;KIF1B;KIF1Bbeta	3.33937	0.263819
MTOR	-0.723251	0.325196
CCNB1	-0.218769	0.0121225
ACOT13	1.14449	0.857337
MRPS24	-1.67046	0.881839
TARS2	-0.0935626	0.266705
MRPS16	1.34242	0.487096
;MYCBP	3.46539	0.366775
MRPS33	2.79258	0.204229
EXD2	8.42231	0.900963
NFKB1	-5.66655	0.519663
MT-ATP6	0.369553	0.450469
GARS	0.0540512	0.0869536
PYCR2	0.00635745	0.0106132
MAVS	-1.28132	1.57831
RIPK1	-4.60432	0.474167
MYO19	-0.666526	0.434087
PEX11B	3.83004	0.36261
SLC25A15	0.0737878	0.113651
POLRMT	0.555084	0.517318
WDR26	-0.26239	0.271707
IARS2	0.147911	0.393968
KRAS	-0.193389	0.419751
MTUS1	-0.811509	0.0504317
FIS1	1.98739	0.838817
MRPL48	0.307542	0.231691
MAPK9	2.84983	0.221608
KARS	0.357544	0.822382
MRPL58	0.0173378	0.00866481
MRPS10	-0.605768	0.436093
SCCPDH	0.257553	0.0172171
NDUFA6	0.168358	0.193217
ALDH7A1	0.19525	0.842673
FAHD1	1.09485	1.03489
WDR81	5.21153	0.506486
MRPL46	-4.22987	0.338687
MRPS25	0.189751	0.0745454
DAP3	-0.955481	0.408981
APOO	12.3557	1.52117	1.52117
SNCA	-6.04695	0.492462
COX6A1	0.178409	0.00893768
NSUN4	-2.46011	0.19971
COQ8A	0.175488	0.246027
RALBP1	-7.55638	0.682191
PTRH2	0.344715	0.561669
CIAPIN1	-5.69064	1.18183
DHRS4	-3.14475	0.247926
CARS2	-0.310124	0.0616918
IMMT	3.92312	0.371747
SCO2	-2.22403	0.166843
BLOC1S2	-4.36406	0.416041
ACADVL	0.212072	0.0513314
ABHD10	0.517178	0.0406319
AARS	-1.71137	0.629004
TMEM126A	3.19513	0.244206
TMX2	-7.44571	0.731289
MRPL43	-0.157561	0.0947433
C19orf70;MIC13	0.0678006	0.0519548
IVD	0.126926	0.0387461
MTX2	-1.62382	0.115826
YME1L1	-3.63217	0.330836
OXR1	-6.86977	0.750303
NDUFAF2	-3.31564	0.369733
MRPL3	-0.529881	0.560683
TIMM44	-0.0131723	0.0119908
NDUFA5	1.75781	1.26719
VPS35	-0.273833	0.427835
NR3C1	-4.35308	0.315865
MTX1	-4.22004	0.331976
SH3GLB1	11.2629	2.48333	2.48333
TOMM20	4.25784	0.351594
ABCB7	-0.0959378	0.0901009
NDUFS7	0.175883	0.833894
ELAC2	0.686872	0.683207
MRPL41	0.707561	0.315493
ECI2	0.244286	0.106986
MRPL28	0.535356	0.738171
SLC25A14	-0.231124	0.600813
HLCS	-3.35963	0.28612
SFXN3	0.66923	0.285564
SPNS1	-4.31655	0.40199
HSPA4	1.05419	1.22912
FOXK2	0.339726	0.098577
RRM1	-0.0308245	0.0336467
NARS2	0.557183	0.363627
ATP5E;ATP5EP2	-0.0197521	0.0011294
NDUFB9	13.1196	2.307	2.307
YARS2	0.846723	0.679759
GFM2	5.29102	0.491332
NDUFA2	0.443739	0.475809
NDUFA7	4.6452	0.374673
SOD1	0.989992	0.642423
AK3	0.359212	0.194788
CLPP	0.214603	0.146932
NNT	0.44259	0.998069
TST	1.34537	0.691291
RPUSD3	7.51711	0.679164
TMEM70	-0.335278	0.0148665
DUT	-3.8005	0.297826
NOC3L	0.237336	0.189346
NIPSNAP2	3.58059	0.273987
CISD1	0.57578	0.274654
MRPL45	-0.190133	0.208916
ALDH1B1	0.0115573	0.013642
PMPCB	0.0211664	0.0229123
ETFA	0.640468	1.68242
RPS6KB1	0.508136	0.0283726
PXMP2	-0.062667	0.136526
GCAT	-0.562557	0.22778
HIGD1A	-0.0177147	0.0306073
ERAL1	-1.88236	0.6723
CYB5B	12.9006	3.52486	3.52486
ACO2	0.451638	1.3287
MAP2K2	0.122373	0.190895
FKBP8	0.618706	0.820541
MRPL27	0.314122	0.323445
PUS1	0.492072	0.140293
MRPL4	-1.13003	0.441824
NDUFS6	3.71356	1.33624	1.33624
BDH2	0.974834	0.0711492
FKBP4	0.730183	0.0380963
MRPS30	0.0803888	0.0524624
CLPX	-0.231648	0.549089
SLC25A40	-0.624422	0.188496
COX20	0.036979	0.152975
ATAD1	0.173845	0.0436614
MRPL38	0.0554562	0.0342359
USP30	-6.75194	0.764816
MRPL47	1.02957	0.645881
UQCRFS1	0.483269	0.484461
AKT1	0.482697	0.0298468
GFM1	-0.536549	0.489381
MRPL37	0.0219488	0.0182804
MRPL40	0.236156	0.206428
HS1BP3	3.01745	0.210702
MBOAT7	-0.120495	0.199571
UQCR10	-2.53649	0.151629
PUSL1	-4.51565	0.416896
CAT	0.00614835	0.000333634
MRPS18C	1.10829	0.0985635
RNF185	3.76312	0.320861
NDUFB8	8.2751	0.746248
TIMM21	-0.486981	0.144326
CDC25C	5.6024	0.46907
RARS2	0.502186	0.1338
MRM2	7.10076	0.743517
FAM162A	4.27851	0.356732
RCC1L	0.912247	0.22211
TFB1M	0.450306	0.536796
MRPS15	0.538359	0.54631
SURF1	7.95533	0.797231
RDH13	-0.554263	0.189772
SUPV3L1	-0.208899	0.0536721
IDH1	-0.216571	0.0120996
MRPL17	1.51113	0.483862
LIG1	0.224386	0.132102
NDUFV1	0.494005	0.222385
CLPB	1.87926	0.432737
TRMT10C	-0.0995933	0.39719
VWA8	0.31732	0.357241
NDUFS8	0.241979	0.307367
NDUFB11	5.2313	0.479542
NUDT8	-0.0396155	0.103957
CAPN1	-0.00949379	0.0119849
ATP5G1;ATP5G1;ATP5G1;ATP5G1;ATP5G3;ATP5G2	-0.0230952	0.0437794
BCKDHB	0.392479	0.894372
SRC	1.19933	0.538128
ACSL4	3.21689	0.208797
PITRM1	0.196906	0.503978
PRKCA	0.99792	0.152229
ALDH2	0.737423	1.77709
ACADM	1.29533	0.594928
ARL2	0.130653	0.107903
LGALS3	7.41685	0.737311
ISCU	4.4632	0.386588
MRPL39	0.0110852	0.00328543
NIPSNAP3A	5.05052	0.394436
ECHS1	-0.0353024	0.0469428
QTRT2	-0.229657	0.0855
NGDN	-4.03371	0.415368
MMAB	5.34974	0.562924
MTFR1L	0.259686	0.0145329
LPIN1	0.558017	0.0348334
CYB5R1	0.110692	0.275895
ABL1	-0.071069	0.134576
MRPL49	-0.618086	0.610524
GNPAT	-0.117168	0.347392
HDHD5	-0.127839	0.112877
PPOX	0.960951	0.393069
;BCKDHA	-0.488091	0.215448
MRPL9	0.759935	0.813258
ASS1	-0.1629	0.275237
TIMM8B	3.65975	0.361897
PRDX3	0.176392	0.415188
PDHX	0.786391	0.690878
PISD	7.73044	0.720495
MRPL2	0.215054	0.0778989
C12orf10	11.5881	1.94094	1.94094
PNPT1	0.939009	0.401277
NDUFC2	0.308984	0.0159523
POLDIP2	-0.283917	0.182724
SLC35F6	0.0199869	0.0264397
BOLA3	4.71968	0.352569
ADH5	3.7798	0.32101
ARG1	-3.45108	0.417457
ACAA2	0.306347	0.5021
ME2	4.06308	0.894485
TFRC	0.12325	0.0929076
OPA3	-3.98324	0.273289
FAM49B	5.00924	0.391834
VAT1	13.5796	2.48475	2.48475
ECI1	1.21846	0.486378
MRPS18A	0.124207	0.0704896
UQCRB	9.72401	0.771633
ACAT2	7.02156	0.732008
ANXA6	0.883582	0.968321
GLRX5	7.39094	0.71458
PSMB4	9.68284	0.731866
TIGAR	-2.0075	0.225641
ACAD11	0.719533	1.47171
GPD2	2.82517	1.08569
TMEM223	4.43845	0.381498
DLST	0.0761649	0.131097
OXCT1	0.340138	0.74738
CAPN2	0.0481733	0.0852105
AK4	0.359574	0.469864
MRPL54	0.296556	0.0152545
GRPEL1	5.58195	0.500952
MRPL20	0.126082	0.00711475
MTFMT	4.64147	0.35056
NDUFA11	-3.22168	0.202911
COX15	7.41291	0.738996
CLCC1	-0.682012	0.388865
COQ6	-1.25903	0.524487
MRPL55	3.31116	0.304223
AKAP10	0.298985	0.0195122
BLOC1S1	-2.49593	0.178977
RNF5	-0.160613	0.267354
PDZD8	-3.31373	0.223543
RAD51C	8.18556	0.839026
NOL6	0.0907805	0.0716975
NAPG	-1.16507	0.0633774
PI4KB	3.35435	0.345878
TMEM177	7.31216	0.728761
MAOA	-0.668597	0.260965
MTERF4	4.73088	0.31416
ATP7B	-3.96627	0.38098
FADS1	3.86	0.384122
HSD17B8	-0.23877	0.0896245
GTPBP10	0.116573	0.0318629
ARGLU1	0.99307	0.56151
UQCC2	-10.9543	3.25799
PARG	-0.54675	0.686598
RMND1	3.48354	0.370632
TAMM41	-3.36441	0.237132
TRMU	0.948152	0.285628
FOXRED1	0.1391	0.125265
ETHE1	0.889763	0.0550408
BAX	3.45033	0.315567
ABCB10	1.71154	0.337818
PDK1	0.510876	0.537196
HIGD2A	-0.195923	0.367983
MCU	-4.0886	0.372047
NDUFV2	8.16726	0.7584
TRUB1	-6.91825	0.717778
FIBP	-7.55405	0.723643
CLIC4	0.745433	0.927381
PFDN4	0.485889	0.457899
FH	1.12659	0.905474
BCAT2	11.7529	2.93204	2.93204
GOLPH3	0.139426	0.00819392
FMC1	5.08997	0.45235
SLC27A3	-8.56512	0.830768
CHCHD2	4.1779	0.352914
TIMM9	0.515597	0.0388537
HMGCL	-0.536593	0.165897
ACBD3	3.28628	0.23643
FASTKD5	-1.02061	0.450607
RIDA	9.30687	0.718722
DGUOK	-0.71033	0.0501983
LACTB2	-0.531872	0.0341261
MTIF2	9.12556	0.760941
SLC25A20	-1.19256	0.382705
IDE	-4.82983	0.32515
CYB5A	1.87705	0.478499
CDS2	-3.46784	0.267135
DIABLO	3.46502	0.186292
GHITM	10.9648	2.38641	2.38641
ADSS	-1.50529	0.471577
PPA2	-5.30551	0.488006
ALDH6A1	2.25736	0.520988
FKBP10	2.74824	0.469581
GLDC	0.8048	0.285028
HIBCH	7.2007	0.688789
OSGEPL1	-0.111708	0.23177
CPT2	5.3727	0.52797
MPST	-0.509114	0.148385
NFS1	8.79482	0.759333
KYAT3	0.258929	0.288499
ABCB6	3.16975	0.35958
ME1	7.28022	0.723533
SOD2	7.1451	0.731237
NCSTN	7.57528	0.74234
REXO2	-0.18738	0.368924
ABCB8	-0.107831	0.00681575
HAGH	5.64651	0.55688
KIF1BP	-1.06828	1.9376
NLRX1	-0.247382	0.0863451
ADPRHL2	-0.191557	0.541484
NRDC	-0.540012	0.285533
HEBP2	4.46045	0.42231
XPNPEP3	-0.0341485	0.00173813
ATP5D	3.51031	0.220402
AASS	1.2117	0.600004
MFN2	-0.136802	0.232634
PI4K2A	-4.38643	0.296789
ARMC10	9.75895	0.880848
GCLC	4.89696	0.475298
ALDH4A1	3.58113	0.337599
BCL2L13	3.68935	0.362621
NIT1	0.463087	0.345215
POR	1.6202	0.849998
TRMT5	2.86691	0.360304
CPOX	0.367453	0.820649
HSDL1	0.163495	0.833954
COASY	-0.0883672	0.00622325
MRPL50	3.53037	0.275908
MINOS1	1.03236	0.0739052
GFER	-7.90643	0.893126
THOP1	-0.640512	0.225164
TMEM65	3.44664	0.364903
TYMS	-0.239418	0.497838
MRPL44	0.0108105	0.0157526
HIBADH	11.4228	1.16834
TBRG4	-0.15192	0.108876
GLS	7.19022	0.703433
TIMM17B	7.31972	0.700146
NDUFAF4	-4.13555	0.362418
SUCLG2	0.195692	0.469507
FASTKD2	1.29885	0.543416
BID	9.85035	1.17039
PRKCD	0.675894	0.752814
OGDH	0.207578	0.0769921
MRPS36	-0.18568	0.36451
MUT	0.281056	0.169075
DTYMK	-0.343478	0.368534
HINT2	1.15537	0.0776434
HK2	-0.486309	0.0251638
NUBPL	1.50566	0.08675
NDUFS4	-3.54588	0.303914
USP48	5.55396	0.651173
CCDC58	4.11803	0.360297
BCS1L	-3.64987	0.271432
NENF	0.589788	0.0363597
NDUFB7	7.15401	0.720149
NAXE	1.93663	0.397146
HTRA2	4.38462	0.462094
MIPEP	5.84725	0.623286
MRRF	7.46664	0.766661
ATG9A	0.42554	0.0250475
LOC102724023;C21orf33	-0.0434195	0.0755145
COQ5	-4.89959	0.434257
ATPAF1	11.4198	3.22069	3.22069
ATP5J	9.33441	0.819325
GK	-0.734611	0.515322
NDUFAF7	3.32688	0.354024
CWC15	-0.58665	0.282905
NDUFB5	8.58644	0.71951
RRM2B	-0.200694	0.950536
NFU1	2.60753	0.337813
ACSF2	-0.0649598	0.0204546
LARS2	0.249179	1.12217
CBR4	-7.69474	0.668365
ACO1	0.282781	0.016231
PCK2	-0.737137	0.166212
COA7	-4.80259	0.517003
P4HA1	3.13155	0.335711
ARID4B	-7.57173	0.893033
AUH	-1.12946	0.0812932
HSCB	-7.35033	0.380347
MRPL32	0.0477108	0.0410886
CPS1	-0.914058	0.22029
TDRKH	0.218395	0.0142124
YKT6	-3.23551	0.266499
NDUFB3	1.27444	0.899492
UQCC1	9.65671	0.946906
RTN4IP1	-0.210941	0.544606
MCUR1	3.26075	0.346285
DHFR	-0.79955	0.373586
5-Mar	0.236295	0.412068
L2HGDH	-0.0881002	0.0826546
TTC5	-0.19721	0.0175159
D2HGDH	5.83724	0.679435
LYRM7	8.85923	0.703591
TIMMDC1	-3.24599	0.393581
ABHD11	-8.7358	0.732133
TIMM10	-0.165723	0.418257
BPHL	-0.397792	1.22711
COX7A2L	3.2946	0.365237
CMC2	-3.95258	0.409363
STXBP1	4.38746	0.442848
NADK2	-1.453	0.379183
ARMC1	0.667047	0.313628
SELENOO	5.64652	0.599347
THEM4	-0.131024	0.538858
SARM1	0.530612	0.0381411
NDUFAF1	-0.201492	0.414584
NDUFAB1	0.364783	1.2166
DHTKD1	7.72767	0.740873
GTPBP3	5.57751	0.354751
COX11	0.722253	0.356456
ACSF3	0.549139	1.03527
FLAD1	-0.952498	0.186627
ARMCX1	-0.251212	0.0146623
MRPL18	-0.528773	0.569999
COQ8B	-0.45272	0.0280116
SPG7	7.60734	0.701846
CASP8	3.27022	0.334046
COQ9	2.44781	0.39296
COX7C	4.35135	0.36674
COX17	0.401822	0.0235925
DCK	1.35523	0.637661
APOOL	-0.0615088	0.16182
CLYBL	7.04122	0.737324
GPAA1	8.10343	0.647417
FDX1	11.1124	2.41206	2.41206
IRF3	7.49292	0.723474
QRSL1	3.69317	0.371545
MRPL21	-0.377417	0.196948
HARS2	-4.84804	0.328753
PDPR	5.80058	0.397938
ATPAF2	0.738786	0.820323
MICU1	-4.04407	0.398106
PNPLA4	0.0775539	0.00476165
METTL15	-2.88595	0.383794
GUF1	0.119157	0.0160082
ACAD10	7.71194	0.731505
TMLHE	0.125177	0.0436734
NLN	2.74004	0.389261
PCF11	2.25483	0.198357
ATG13	-0.720865	0.0380914
MFF	-4.06955	0.372621
MGME1	3.41736	0.266664
ACSS1	2.76341	0.232755
FBXO7	-12.2978	3.63252
HEATR1	-0.18645	0.0683988
DHRS13	-3.86062	0.374232
POLG	7.2823	0.814878
HIP1R	5.60927	0.543517
CDK5RAP1	10.3859	3.5289	3.5289
METTL13	-7.27116	0.775887
ABCD1	8.62313	0.798604
ALDH1L2	0.280912	0.104481
C14orf159	-3.98297	0.255716
FASTKD3	-0.333753	0.78429
CHDH	4.24824	0.378271
GATB	6.41524	0.552964
LIPT2	3.57296	0.381188
TOMM6	-0.123048	0.195722
MPC1	-3.34633	0.387854
VPS13A	4.44622	0.463802
FASTKD1	-0.071363	0.416162
CHCHD6	-6.94907	0.597655
MRPL34	0.411627	0.0263407
PGS1	-0.68959	0.0450254
NUDT1	-0.880467	0.0607898
NME6	0.0245315	0.0018939
XPC	-0.62419	0.0315567
TMEM173	0.25298	0.017162
SLC25A25	3.41418	0.277127
PECR	-3.89206	0.277749
CRAT	4.66917	0.366737
KIAA0391	-0.217722	0.409403
MTO1	1.51907	0.733521
MIEF1	6.51879	0.708662
SQOR	-3.87772	0.38842
MTG1	8.03821	0.80665
NTHL1	4.29192	0.352798
UBIAD1	8.00143	0.738117
GRPEL2	-0.247912	0.0160422
SLC25A30	1.97729	0.40477
SARDH	1.62276	0.0845877
NLRP5	1.23508	0.35966
ACAD8	1.03365	0.782655
RAB29	3.38225	0.318053
NBR1	-6.79406	0.72265
TOP3A	10.6878	2.29594	2.29594
GPT2	-0.343163	0.0226423
SLC27A1	8.02083	0.714116
AGPAT4	0.781536	0.0525833
TWNK	-0.315405	0.0219623
MTG2	6.96564	0.743249
MUL1	-0.864632	0.0494687
SFXN5	-0.112018	0.245927
ALAS1	0.00450754	0.0139434
RSAD1	-0.154193	0.4015
SESN2	-3.303	0.370503
ISCA2	-0.134785	0.273062
TRUB2	-0.305188	0.735062
CMPK2	-0.252098	0.53811
TRMT61B	-0.189954	0.384767
CDC73	0.99245		1.42563
CTR9	2.04386		1.41165
GAB1	13.0992		2.92336
LEO1	3.10255		1.67102
PAF1	3.34814		3.35666
PPIF	1.90378		1.78564
PTPN11	17.3992		1.32737
TRMT2B	0.532662		1.4418
