# Supplementary material for: Proximity-labeling proteomics reveals remodeled interactomes and altered localization of pathogenic SHP2 variants
Source: EMBO Rep. 2025 Dec 22;27(3):793–826. doi: 10.1038/s44319-025-00674-4 (PMC12894930; doi:10.1038/s44319-025-00674-4)
Supplement: Supplementary file 12 — Source data Fig. 5 [file 44319_2025_674_MOESM12_ESM.zip › Figure 5/F/MitoSOX.xlsx]

## Sheet: -ATP
	Control	WT	E76K	Q510K	R138Q	T468M	R4A/R5A
Rep 1	960	1168	1186	1236	1413	1412	1165
Rep 2	856	1312	1227	1350	1346	1375	1432
Rep 3	727	1144	988	1169	1228	1384	1138

## Sheet: +ATP
	Control	WT	E76K	Q510K	R138Q	T468M	R4A/R5A
Rep 1	870	1064	1090	1089	1227	1232	1041
Rep 2	835	1186	1086	1216	1204	1235	1339
Rep 3	789	1105	1014	1090	1209	1304	1124
