# Supplementary material for: Proximity-labeling proteomics reveals remodeled interactomes and altered localization of pathogenic SHP2 variants
Source: EMBO Rep. 2025 Dec 22;27(3):793–826. doi: 10.1038/s44319-025-00674-4 (PMC12894930; doi:10.1038/s44319-025-00674-4)
Supplement: Supplementary file 12 — Source data Fig. 5 [file 44319_2025_674_MOESM12_ESM.zip › Figure 5/H/ATPAF1 co-IP quantification.xlsx]

## Sheet: relative SHP2 levels
	ATPAF1 WT	ATPAF1 Y23F
rep 1	2.46988	0.817434
rep 2	1.37333	0.965
rep 3	2.01342	0.84507
