# Supplementary material for: Proximity-labeling proteomics reveals remodeled interactomes and altered localization of pathogenic SHP2 variants
Source: EMBO Rep. 2025 Dec 22;27(3):793–826. doi: 10.1038/s44319-025-00674-4 (PMC12894930; doi:10.1038/s44319-025-00674-4)
Supplement: Supplementary file 12 — Source data Fig. 5 [file 44319_2025_674_MOESM12_ESM.zip › Figure 5/C/Mito SHP2 blot quantification.xlsx]

## Sheet: Normalized mito SHP2 levels
WT	E76K	R138Q	T468M	Q510K	R4A/R5A
1		4.18544	3.73929
1		3.04089		1.26513
1	1.3148
1	4.23214
1	1.69998
1	0.784481		2.53523
1		1.24655	1.27083		0.208785
1				1.9631
1		1.44642	1.18565
1				1.19056
1					0.02
1		5.66879	7.28571	4.54148
1		1.73198	1.3903		0.535803
