# Supplementary material for: Proximity-labeling proteomics reveals remodeled interactomes and altered localization of pathogenic SHP2 variants
Source: EMBO Rep. 2025 Dec 22;27(3):793–826. doi: 10.1038/s44319-025-00674-4 (PMC12894930; doi:10.1038/s44319-025-00674-4)
Supplement: Supplementary file 12 — Source data Fig. 5 [file 44319_2025_674_MOESM12_ESM.zip › Figure 5/D/SH2 predictions - mitochondrial.xlsx]

## Sheet: Mito pY sites in a TurbollID
Phosphosite	N-SH2 prediction	C-SH2 prediction
AARS1 Y192	0.471506	0.542774
AARS1 Y322	0.398137	0.436092
AARS1 Y543	0.472426	0.424062
AARS1 Y667	0.489553	0.514971
AARS1 Y690	0.37395	0.303195
AARS2 Y387	0.424937	0.450398
AASS Y55	0.483896	0.527294
AASS Y461	0.453862	0.514764
AASS Y556	0.503827	0.472619
AASS Y700	0.36519	0.332392
AASS Y730	0.401278	0.482477
ABCB10 Y207	0.480681	0.541088
ABCB7 Y196	0.40962	0.465081
ABCB7 Y340	0.506704	0.510139
ABCD1 Y337	0.462739	0.447759
ABCD1 Y357	0.567278	0.603202
ABCD3 Y145	0.449128	0.420765
ABCD3 Y163	0.47618	0.5824
ABCD3 Y173	0.422857	0.513005
ABCD3 Y357	0.324101	0.352603
ABCD3 Y358	0.363646	0.443415
ABCD3 Y525	0.338843	0.401968
ABCD3 Y545	0.395012	0.397678
ABCD3 Y635	0.432982	0.47779
ABCD3 Y636	0.512202	0.511883
ABCD3 Y645	0.35225	0.354557
ABCE1 Y155	0.451244	0.451317
ABCE1 Y411	0.362506	0.408082
ABCE1 Y594	0.572881	0.547849
ABHD10 Y87	0.454997	0.4808
ABHD10 Y112	0.401315	0.52126
ABHD10 Y215	0.3838	0.422809
ABHD11 Y57	0.630151	0.520445
ABL1 Y70	0.435751	0.503861
ABL1 Y93	0.407001	0.362328
ABL1 Y115	0.574975	0.541638
ABL1 Y128	0.357273	0.401059
ABL1 Y139	0.410433	0.426683
ABL1 Y167	0.357131	0.384446
ABL1 Y172	0.386761	0.492509
ABL1 Y174	0.477937	0.475186
ABL1 Y185	0.397241	0.422309
ABL1 Y215	0.466375	0.440929
ABL1 Y226	0.398978	0.483264
ABL1 Y232	0.42593	0.457456
ABL1 Y253	0.528814	0.549372
ABL1 Y257	0.428704	0.488127
ABL1 Y264	0.407273	0.479453
ABL1 Y312	0.56119	0.460781
ABL1 Y320	0.531211	0.546924
ABL1 Y393	0.50157	0.48284
ABL1 Y413	0.452261	0.45505
ABL1 Y456	0.224848	0.298601
ABL1 Y469	0.382542	0.432753
ABL1 Y1064	0.458475	0.528618
ABL1 Y1070	0.499984	0.534345
ACAA2 Y20	0.433017	0.518107
ACAA2 Y68	0.382404	0.405375
ACAA2 Y127	0.402284	0.464813
ACAA2 Y182	0.4076	0.469328
ACAA2 Y198	0.373784	0.385797
ACAD10 Y566	0.365299	0.425636
ACAD11 Y59	0.53243	0.521178
ACAD11 Y107	0.491614	0.485241
ACAD11 Y324	0.467815	0.590344
ACAD9 Y325	0.313499	0.454371
ACAD9 Y611	0.419746	0.427532
ACADM Y73	0.360792	0.344712
ACADM Y183	0.3418	0.355015
ACADM Y352	0.446437	0.481897
ACADM Y353	0.516398	0.694514
ACADM Y400	0.381803	0.456132
ACADSB Y198	0.426807	0.470389
ACADSB Y199	0.422829	0.461775
ACADSB Y372	0.431237	0.44997
ACADSB Y373	0.462238	0.544481
ACADSB Y413	0.370279	0.480198
ACADVL Y631	0.360764	0.399106
ACAT1 Y90	0.329147	0.397263
ACAT1 Y214	0.439182	0.492538
ACAT1 Y219	0.499643	0.528227
ACAT1 Y407	0.418073	0.420692
ACAT2 Y81	0.633533	0.587064
ACAT2 Y130	0.456951	0.449331
ACBD3 Y106	0.404832	0.408618
ACBD3 Y293	0.460451	0.499054
ACBD3 Y492	0.384082	0.457917
ACBD3 Y504	0.460641	0.45432
ACBD3 Y512	0.43317	0.543945
ACBD3 Y521	0.510027	0.608877
ACACB Y866	0.529294	0.611904
ACACB Y1456	0.3621	0.42241
ACACB Y1489	0.402925	0.394453
ACACB Y1560	0.410139	0.4164
ACACB Y1658	0.534889	0.59044
ACACB Y1664	0.433428	0.471894
ACACB Y1826	0.45183	0.467252
ACO2 Y42	0.495379	0.472364
ACO2 Y151	0.448819	0.497789
ACO2 Y390	0.395383	0.408167
ACO2 Y432	0.458381	0.590048
ACO2 Y513	0.408036	0.479505
ACO2 Y544	0.435029	0.379621
ACO2 Y665	0.39432	0.381504
ACOT7 Y162	0.545188	0.540362
ACOT7 Y181	0.50057	0.573664
ACOT7 Y194	0.307359	0.348183
ACOT9 Y87	0.501472	0.509663
ACOT9 Y104	0.440533	0.511893
ACSF2 Y60	0.515762	0.498489
ACSF2 Y466	0.472159	0.503453
ACSF2 Y472	0.354622	0.391775
ACSF2 Y592	0.447807	0.514274
ACSF3 Y72	0.383652	0.485178
ACSF3 Y297	0.591421	0.676859
ACSF3 Y303	0.515198	0.410337
ACSF3 Y304	0.384871	0.419881
ACSF3 Y355	0.419529	0.398747
ACSF3 Y466	0.343699	0.333628
ACSF3 Y544	0.517351	0.54149
ACSL1 Y188	0.505414	0.495541
ACSL1 Y567	0.455365	0.419215
ACSL1 Y577	0.368121	0.421907
ACSL1 Y693	0.457352	0.598163
ACSL3 Y351	0.564195	0.586066
ACSL3 Y516	0.411013	0.400784
ACSL3 Y591	0.487002	0.526024
ACSL3 Y709	0.434718	0.519308
ACSL4 Y31	0.468628	0.472813
ACSL4 Y227	0.457611	0.465743
ACSL4 Y404	0.419368	0.481224
ACSL4 Y415	0.419112	0.396865
ACSL4 Y483	0.459803	0.540591
ACSL4 Y541	0.392159	0.434211
ACSL4 Y582	0.487002	0.526024
ACSS1 Y521	0.453723	0.46768
ACSS1 Y542	0.48476	0.575796
ACSS1 Y678	0.395475	0.460737
COQ8A Y408	0.3143	0.363645
ADPRS Y75	0.565245	0.515694
ADSS2 Y170	0.431659	0.514648
ADSS2 Y223	0.371116	0.378789
ADSS2 Y236	0.422306	0.435568
ADSS2 Y239	0.472334	0.529332
ADSS2 Y402	0.469407	0.528682
AFG3L2 Y160	0.475177	0.488822
AFG3L2 Y179	0.442272	0.440216
AFG3L2 Y614	0.461522	0.505345
AGK Y226	0.448656	0.515702
AGPAT4 Y226	0.345841	0.442343
AGPAT4 Y367	0.404369	0.411194
AGPS Y326	0.460445	0.539156
AGPS Y387	0.41935	0.446117
AGPS Y645	0.487273	0.431669
AHCYL1 Y28	0.414288	0.495744
AHCYL1 Y482	0.465465	0.477957
AHCYL1 Y527	0.501456	0.555142
AK2 Y12	0.239638	0.317634
AK2 Y152	0.45236	0.435008
AK2 Y190	0.439556	0.447383
AK2 Y200	0.384637	0.449365
AK2 Y201	0.344499	0.3508
AK3 Y85	0.573828	0.679291
AK3 Y138	0.397766	0.403473
AK3 Y186	0.44512	0.458195
AK3 Y207	0.513891	0.517119
AK3 Y209	0.640856	0.742452
AK4 Y205	0.556275	0.53322
AKAP1 Y900	0.590486	0.629976
AKAP10 Y113	0.455633	0.424451
AKAP10 Y442	0.509844	0.574933
AKAP8 Y51	0.504733	0.560299
AKAP8 Y53	0.541854	0.525322
AKAP8 Y80	0.329874	0.349594
AKAP8 Y146	0.369208	0.383338
AKAP8 Y150	0.578553	0.62365
AKAP8 Y152	0.498659	0.536245
AKAP8 Y154	0.40174	0.488781
AKAP8 Y170	0.500208	0.565778
AKAP8 Y229	0.417946	0.435789
AKAP8 Y311	0.53997	0.444766
AKAP8 Y436	0.371511	0.39479
AKAP8 Y539	0.412243	0.379935
AKT1 Y176	0.442395	0.534062
AKT1 Y315	0.470043	0.427587
AKT1 Y326	0.297387	0.368215
AKT1 Y417	0.351135	0.437442
AKT1 Y437	0.477719	0.437484
AKT1 Y474	0.502729	0.52453
ALAS1 Y628	0.339231	0.367886
ALDH1B1 Y135	0.491887	0.509854
ALDH1B1 Y332	0.376684	0.433807
ALDH1B1 Y373	0.554338	0.517872
ALDH1L2 Y127	0.424756	0.458834
ALDH2 Y148	0.527294	0.47671
ALDH2 Y149	0.477073	0.541408
ALDH2 Y156	0.290281	0.330209
ALDH2 Y220	0.446634	0.49421
ALDH2 Y332	0.356631	0.386937
ALDH2 Y396	0.360112	0.382592
ALDH2 Y442	0.468886	0.478556
ALDH2 Y497	0.377933	0.387927
ALDH2 Y502	0.6058	0.617097
ALDH4A1 Y96	0.455185	0.477673
ALDH4A1 Y505	0.387298	0.438399
ALDH5A1 Y128	0.382086	0.457784
ALDH5A1 Y175	0.461755	0.533667
ALDH5A1 Y524	0.498072	0.516839
ALDH6A1 Y170	0.373267	0.498832
ALDH6A1 Y268	0.327053	0.378691
ALDH6A1 Y498	0.324418	0.405045
ALDH7A1 Y39	0.554063	0.639786
ALDH7A1 Y69	0.465025	0.50961
ALDH7A1 Y88	0.357426	0.380323
KANK2 Y100	0.417379	0.532343
KANK2 Y102	0.540892	0.527906
KANK2 Y111	0.551396	0.594053
KANK2 Y360	0.361353	0.393282
KANK2 Y702	0.491406	0.616359
ANXA6 Y10	0.33867	0.372077
ANXA6 Y30	0.431748	0.49772
ANXA6 Y76	0.381737	0.373883
ANXA6 Y95	0.455475	0.451991
ANXA6 Y185	0.341084	0.348286
ANXA6 Y297	0.381435	0.488475
ANXA6 Y302	0.49177	0.68242
ANXA6 Y313	0.320932	0.364472
ANXA6 Y340	0.46994	0.511496
ANXA6 Y572	0.427279	0.473769
ANXA6 Y609	0.348258	0.390589
AP3B1 Y274	0.416938	0.402479
AP3B1 Y557	0.500351	0.542832
APEX1 Y45	0.417967	0.360851
APEX1 Y128	0.40572	0.510154
APEX1 Y171	0.441665	0.502711
APEX1 Y184	0.408155	0.383498
APEX1 Y262	0.679825	0.72414
NAXE Y141	0.402751	0.529312
NAXE Y255	0.527757	0.570822
NAXE Y257	0.553017	0.58933
APOO Y43	0.488303	0.491604
APOOL Y44	0.536538	0.474269
APOOL Y101	0.503773	0.583811
ARAF Y24	0.377663	0.40935
ARAF Y42	0.4614	0.478083
ARAF Y155	0.463325	0.498469
ARAF Y296	0.387376	0.332879
ARAF Y301	0.375967	0.453805
ARAF Y302	0.471992	0.528282
ARAF Y419	0.381854	0.417306
ARAF Y526	0.551981	0.479753
ARG1 Y50	0.486135	0.41742
ARG1 Y265	0.338131	0.374215
ARID4B Y89	0.546125	0.593616
ARID4B Y335	0.561032	0.502131
ARID4B Y655	0.288423	0.313796
ARID4B Y795	0.350621	0.363285
ARID4B Y827	0.428975	0.419266
ARID4B Y895	0.427199	0.518032
ARMC10 Y25	0.384082	0.476651
ARMC10 Y89	0.439679	0.461967
ARMCX3 Y57	0.407859	0.408293
ARMCX3 Y237	0.421544	0.493888
POLR1G Y80	0.463187	0.483394
ASS1 Y29	0.425953	0.47748
ASS1 Y34	0.48318	0.526524
ASS1 Y83	0.421027	0.424308
ASS1 Y87	0.442575	0.452361
ASS1 Y113	0.409765	0.44361
ASS1 Y133	0.461613	0.5228
ASS1 Y163	0.426216	0.467113
ASS1 Y291	0.419944	0.472455
ASS1 Y322	0.582463	0.549531
ASS1 Y359	0.419718	0.438629
ASS1 Y383	0.398365	0.371978
ASS1 Y402	0.423342	0.431268
ATAD1 Y132	0.457025	0.391227
ATAD1 Y314	0.418383	0.436349
ATAD3A Y144	0.376067	0.375894
ATAD3A Y421	0.504828	0.534989
ATAD3B Y96	0.332436	0.333553
ATAD3B Y373	0.504828	0.534989
ATG5 Y35	0.496321	0.545811
ATG5 Y36	0.463465	0.513104
ATG5 Y81	0.448049	0.459257
ATG9A Y8	0.458392	0.510173
ATG9A Y15	0.407086	0.448638
ATG9A Y209	0.364101	0.460524
ATG9A Y545	0.478447	0.487304
ATG9A Y785	0.415764	0.497564
ATP5F1A Y243	0.384418	0.444708
ATP5F1A Y246	0.508891	0.662554
ATP5F1A Y299	0.344386	0.374309
ATP5F1A Y311	0.545342	0.508147
ATP5F1A Y337	0.365287	0.345322
ATP5F1A Y343	0.384478	0.450715
ATP5F1A Y440	0.487153	0.484943
ATP5F1B Y196	0.378432	0.455224
ATP5F1B Y230	0.468036	0.557157
ATP5F1B Y247	0.373742	0.437206
ATP5F1B Y269	0.513043	0.538938
ATP5F1B Y292	0.366991	0.396675
ATP5F1B Y361	0.480635	0.480036
ATP5F1B Y395	0.456236	0.445626
ATP5F1B Y418	0.368785	0.427326
ATP5F1B Y499	0.413005	0.446379
ATP5PB Y116	0.396102	0.425441
ATP5PB Y165	0.454346	0.480784
ATP5PB Y199	0.378418	0.412554
ATP5MC3 Y22	0.442669	0.520407
ATP5PD Y56	0.415399	0.471951
ATP5PD Y57	0.338542	0.405275
ATP5PD Y86	0.421176	0.437409
ATP5PD Y150	0.352051	0.40122
ATP5PD Y152	0.432283	0.486271
ATP5ME Y25	0.409703	0.506953
ATP5ME Y30	0.530034	0.64154
ATP5ME Y32	0.533944	0.579794
ATP5PF Y67	0.349458	0.409804
ATP5MG Y32	0.373818	0.448335
ATP5MD Y10	0.374877	0.39713
ATP5MD Y18	0.441166	0.435743
ATP5MD Y22	0.509992	0.529606
ATP5MD Y35	0.517022	0.56474
ATP5MD Y44	0.490095	0.590448
ATP5PO Y35	0.396334	0.38413
ATP5PO Y41	0.466241	0.540471
ATP5PO Y46	0.454353	0.56854
ATP5PO Y82	0.420332	0.453935
ATP5PO Y193	0.467293	0.45395
ATP7B Y1078	0.438993	0.489408
ATPAF1 Y23	0.480253	0.634729
ATPAF1 Y176	0.445603	0.480677
ATPAF2 Y243	0.395838	0.365728
ATP5IF1 Y58	0.334548	0.366617
HEATR1 Y375	0.314066	0.358582
HEATR1 Y1067	0.478435	0.442885
HEATR1 Y1341	0.41912	0.468905
PHB2 Y34	0.39767	0.447372
PHB2 Y77	0.497087	0.533698
PHB2 Y81	0.443043	0.438393
PHB2 Y121	0.484204	0.52278
PHB2 Y128	0.38191	0.363383
PHB2 Y248	0.440004	0.51176
BCAP31 Y73	0.412101	0.400614
BCAT2 Y228	0.409054	0.379943
BCKDHA Y106	0.403415	0.4235
BCKDHA Y307	0.311924	0.400031
BCKDHA Y345	0.41946	0.459414
BCKDHA Y353	0.420301	0.425756
BCKDHB Y195	0.391242	0.446131
BCKDHB Y363	0.520772	0.459156
BCKDHB Y383	0.310835	0.3778
BCKDHB Y392	0.52156	0.527219
BCKDK Y77	0.420948	0.489217
BCKDK Y93	0.470805	0.472001
BCKDK Y246	0.328623	0.391986
BCS1L Y181	0.250096	0.277197
BID Y54	0.487359	0.46843
BLOC1S1 Y142	0.434239	0.469867
BNIP1 Y218	0.370517	0.456636
BSG Y299	0.382703	0.367928
C1QBP Y188	0.439764	0.417942
CALM3 Y100	0.417751	0.459094
CALM3 Y139	0.466455	0.505673
CANX Y70	0.489748	0.434862
CANX Y185	0.565787	0.609655
CANX Y214	0.404206	0.375681
CANX Y379	0.326052	0.357075
CANX Y393	0.438826	0.516762
CANX Y514	0.419236	0.386825
CAPN1 Y42	0.473758	0.523474
CAPN1 Y235	0.419273	0.51146
CAPN1 Y371	0.365521	0.435036
CAPN1 Y387	0.51379	0.411183
CAPN1 Y410	0.290317	0.269829
CAPN1 Y494	0.489806	0.524374
CAPN2 Y32	0.431332	0.506529
CAPN2 Y353	0.382346	0.417538
CAPN2 Y611	0.541537	0.533939
CAPN2 Y625	0.336446	0.389273
CARS2 Y194	0.486884	0.527563
CARS2 Y325	0.525669	0.566704
CASP8 Y178	0.382798	0.407581
CASP8 Y235	0.504788	0.561608
CASP8 Y334	0.435527	0.456257
CASP8 Y380	0.528962	0.474685
CASP8 Y448	0.406935	0.454963
CASP8AP2 Y33	0.551246	0.563892
CASP8AP2 Y739	0.373635	0.504027
CAT Y84	0.521517	0.527934
CAT Y231	0.404359	0.481072
CAT Y260	0.367416	0.345353
CAT Y308	0.369553	0.413897
CAT Y358	0.347242	0.301468
CAT Y370	0.508604	0.563511
CAT Y379	0.346035	0.402875
CAT Y386	0.394101	0.371005
CAT Y425	0.403591	0.497565
CAT Y447	0.463916	0.585877
COA3 Y72	0.467881	0.517092
CCNB1 Y177	0.418339	0.514436
CDC25C Y165	0.335342	0.339574
CDC25C Y212	0.440757	0.401367
CDC25C Y401	0.544957	0.541159
CDC25C Y416	0.45111	0.431953
CDK1 Y4	0.432113	0.496793
CDK1 Y15	0.467516	0.511785
CDK1 Y19	0.364989	0.434008
CDK1 Y77	0.543348	0.492637
CDK1 Y160	0.485483	0.481805
CDK1 Y270	0.338785	0.336438
CDK1 Y286	0.400367	0.467049
CDK5RAP1 Y422	0.592473	0.61005
CDK5RAP1 Y483	0.440737	0.487655
HDHD5 Y129	0.322823	0.416877
CFAP410 Y68	0.299273	0.353539
CHCHD2 Y99	0.589592	0.473396
CHCHD3 Y49	0.476712	0.511268
CHCHD3 Y53	0.425135	0.481254
CHCHD3 Y141	0.347092	0.377616
CHCHD3 Y177	0.326882	0.331812
CHCHD6 Y155	0.336751	0.394678
CHCHD6 Y170	0.357108	0.366962
CHDH Y277	0.397366	0.481806
CHDH Y585	0.32948	0.344517
CIAPIN1 Y278	0.471068	0.44834
CIAPIN1 Y290	0.425722	0.499378
CKB Y39	0.566537	0.613661
CKB Y82	0.307038	0.359297
CKB Y125	0.412428	0.414739
CKB Y173	0.49809	0.552142
CKB Y174	0.492793	0.548044
CKB Y269	0.382442	0.395203
CKB Y279	0.502305	0.474692
CKMT1B Y153	0.365911	0.439765
CKMT1B Y312	0.46923	0.455084
CLCC1 Y76	0.440612	0.364645
CLCC1 Y89	0.299974	0.335741
CLCC1 Y351	0.365662	0.441417
CLCC1 Y412	0.492736	0.555401
CLCC1 Y531	0.428355	0.49726
CLIC1 Y209	0.472325	0.468626
CLIC1 Y214	0.551059	0.578007
CLIC1 Y233	0.413879	0.463992
CLIC4 Y220	0.468147	0.456116
CLPB Y322	0.35103	0.364694
CLPX Y529	0.574718	0.558807
CLYBL Y224	0.436908	0.528449
CMC2 Y36	0.404827	0.429774
CMC2 Y52	0.41174	0.475358
CNP Y86	0.33542	0.349756
CNP Y100	0.406854	0.400198
CNP Y110	0.289565	0.374779
CNP Y141	0.413972	0.457667
CNP Y241	0.386061	0.446345
CNP Y373	0.425115	0.462516
COA7 Y78	0.443446	0.536118
COQ5 Y69	0.410487	0.437722
COQ5 Y283	0.502622	0.530169
COQ9 Y93	0.234892	0.268333
COX11 Y117	0.420316	0.462155
COX15 Y200	0.375559	0.399219
MT-CO3 Y67	0.418538	0.413758
COX4I1 Y38	0.423769	0.431705
COX4I1 Y124	0.487538	0.519908
COX5A Y80	0.49453	0.517675
COX5B Y62	0.439889	0.455192
COX6B1 Y34	0.469605	0.438103
COX6C Y49	0.478904	0.491717
COX6C Y53	0.452881	0.444167
COX7A2 Y44	0.390814	0.400009
COX7A2 Y55	0.414933	0.401727
COX7A2 Y71	0.430454	0.504367
COX7A2L Y52	0.369705	0.504863
COX7A2L Y87	0.417525	0.43456
COX7C Y19	0.418993	0.412034
CPNE3 Y203	0.501317	0.467778
CPNE3 Y392	0.47923	0.409442
CPS1 Y140	0.334462	0.388539
CPS1 Y162	0.349935	0.40507
CPS1 Y529	0.301876	0.346462
CPS1 Y590	0.4793	0.551564
CPS1 Y634	0.379491	0.450926
CPS1 Y732	0.453222	0.47566
CPS1 Y768	0.416537	0.433584
CPS1 Y872	0.620469	0.457752
CPS1 Y879	0.332095	0.296585
CPS1 Y1069	0.368533	0.40485
CPS1 Y1305	0.469567	0.565052
CPS1 Y1450	0.39988	0.458227
CPS1 Y1491	0.517035	0.503037
CPT1A Y165	0.45107	0.498765
CPT1A Y514	0.379665	0.454403
CPT2 Y217	0.511338	0.563089
CPT2 Y290	0.509619	0.479414
CPT2 Y508	0.468915	0.509016
CRAT Y107	0.45955	0.606873
CRAT Y110	0.553808	0.514514
CRAT Y117	0.593322	0.595874
CRAT Y606	0.49336	0.45007
CS Y80	0.437488	0.441991
CS Y185	0.493086	0.556693
CS Y331	0.351787	0.32397
CS Y381	0.416455	0.462374
CYB5A Y35	0.475249	0.444475
CYB5R1 Y84	0.422464	0.489772
CYB5R3 Y43	0.379686	0.382719
CYB5R3 Y80	0.433637	0.502022
CYB5R3 Y248	0.426182	0.412876
CYC1 Y174	0.292222	0.283331
CYC1 Y179	0.407409	0.405836
CYC1 Y199	0.415843	0.372835
CYCS Y47	0.507905	0.576363
CYCS Y49	0.543006	0.579984
CYCS Y68	0.375491	0.342377
CYCS Y75	0.339058	0.331263
CYCS Y98	0.432311	0.456561
CYRIB Y36	0.424059	0.465708
CYRIB Y116	0.500295	0.598242
DAP3 Y124	0.558732	0.577251
DARS2 Y573	0.488646	0.416571
CCAR2 Y198	0.194314	0.246458
CCAR2 Y322	0.297901	0.349815
CCAR2 Y410	0.530454	0.481045
CCAR2 Y828	0.418804	0.412347
DCK Y190	0.343977	0.424735
DCK Y204	0.490323	0.442246
DDX1 Y65	0.520938	0.581863
DDX1 Y96	0.364586	0.37953
DDX1 Y380	0.490763	0.565716
DDX1 Y496	0.418457	0.482781
DDX1 Y586	0.486631	0.537523
DDX1 Y628	0.411592	0.491279
DDX1 Y731	0.480126	0.445836
DDX21 Y221	0.471628	0.533731
DDX21 Y361	0.38221	0.444285
DDX21 Y394	0.60498	0.587421
DDX21 Y521	0.365634	0.359857
DDX21 Y541	0.375748	0.386854
DDX21 Y547	0.457372	0.470783
DDX21 Y721	0.308127	0.399957
DHX30 Y76	0.465397	0.487565
DHX30 Y622	0.49492	0.48638
DHX30 Y961	0.470807	0.446864
DHX30 Y968	0.385745	0.44062
DHFR Y157	0.402401	0.393538
DHFR Y183	0.418545	0.404568
DHX36 Y3	0.444904	0.461348
DHX36 Y22	0.344994	0.380909
DHX36 Y66	0.388544	0.458931
DHX36 Y162	0.454672	0.371295
DHX36 Y169	0.348869	0.360715
DHX36 Y248	0.420516	0.382396
DHX36 Y626	0.46064	0.368579
DHX36 Y860	0.528341	0.494716
DHX36 Y1006	0.464243	0.513833
DHX36 Y1007	0.50348	0.568213
PARK7 Y67	0.390165	0.453225
PARK7 Y139	0.569537	0.577922
PARK7 Y141	0.51403	0.592556
DLAT Y52	0.385191	0.567119
DLAT Y271	0.332293	0.371535
DLD Y153	0.457185	0.547069
DNAJA1 Y7	0.510378	0.585878
DNAJA1 Y8	0.48844	0.590923
DNAJA1 Y52	0.508521	0.52736
DNAJA1 Y119	0.259061	0.328936
DNAJA1 Y311	0.405436	0.379867
DNAJA1 Y376	0.342611	0.357975
DNAJA1 Y381	0.428088	0.377831
DNAJA3 Y113	0.470365	0.542588
DNAJA3 Y114	0.404031	0.472501
DNAJA3 Y142	0.477182	0.496591
DNAJA3 Y399	0.533436	0.475543
DNAJA3 Y401	0.496775	0.529838
DNAJA3 Y405	0.527807	0.589504
DNAJC11 Y81	0.320332	0.408121
DNAJC11 Y337	0.312399	0.409057
DNAJC11 Y469	0.352793	0.478091
DNM1L Y266	0.447007	0.543928
DNM1L Y368	0.452625	0.473621
DNM1L Y449	0.551487	0.580211
DUT Y167	0.432582	0.507849
DUT Y193	0.212554	0.250411
EARS2 Y398	0.440081	0.4917
ECH1 Y141	0.366523	0.38404
ECH1 Y281	0.446011	0.496653
ECHS1 Y35	0.378836	0.388281
ECHS1 Y137	0.451494	0.508852
GFM1 Y68	0.442538	0.548644
GFM1 Y69	0.461739	0.469346
GFM1 Y165	0.469447	0.399769
GFM1 Y224	0.509658	0.426285
GFM1 Y564	0.607604	0.530425
GFM1 Y735	0.440563	0.444178
TSFM Y59	0.478514	0.609506
TSFM Y212	0.447371	0.46998
TSFM Y216	0.535307	0.511558
TUFM Y92	0.465141	0.465389
TUFM Y115	0.428795	0.535824
TUFM Y133	0.38942	0.435905
TUFM Y179	0.458715	0.49513
TUFM Y208	0.319932	0.334864
TUFM Y246	0.453876	0.429394
TUFM Y266	0.43274	0.492491
TUFM Y357	0.423963	0.436792
ELAC2 Y181	0.496867	0.528212
ELAC2 Y528	0.468222	0.463819
SH3GLB1 Y80	0.441693	0.452469
MAPK3 Y130	0.40552	0.460779
MAPK3 Y204	0.508987	0.528018
MAPK3 Y210	0.418694	0.353065
MAPK3 Y222	0.434663	0.48145
MAPK1 Y25	0.567563	0.580106
MAPK1 Y36	0.394059	0.489548
MAPK1 Y43	0.408726	0.504922
MAPK1 Y113	0.418031	0.471292
MAPK1 Y187	0.508987	0.528018
MAPK1 Y193	0.418694	0.353065
MAPK1 Y205	0.434663	0.48145
MAPK1 Y263	0.491394	0.474018
ETFA Y84	0.387681	0.451447
ETFA Y149	0.45329	0.575691
ETFA Y235	0.50932	0.468224
ETFB Y192	0.53716	0.605137
ETHE1 Y38	0.51655	0.445366
ETHE1 Y74	0.514112	0.543023
ETHE1 Y175	0.465401	0.585906
COX20 Y101	0.409573	0.426954
MTFR1L Y76	0.39561	0.496765
RMDN3 Y53	0.538528	0.502854
RMDN3 Y176	0.489305	0.504327
RMDN3 Y325	0.525519	0.575201
FASTKD1 Y122	0.578754	0.598097
FASTKD1 Y168	0.477123	0.508263
FASTKD1 Y406	0.569378	0.46775
FASTKD1 Y486	0.388183	0.423636
FASTKD1 Y726	0.611816	0.604028
FASTKD1 Y810	0.494888	0.496529
FASTKD2 Y229	0.611637	0.546178
FASTKD2 Y394	0.580459	0.512577
FASTKD2 Y406	0.494679	0.455567
FASTKD3 Y624	0.552098	0.524242
FASTKD5 Y166	0.383694	0.444752
FASTKD5 Y451	0.460966	0.572037
FASTKD5 Y730	0.485895	0.485357
FECH Y210	0.432055	0.522748
FEN1 Y234	0.362311	0.425168
FEN1 Y268	0.439343	0.413001
FIS1 Y76	0.46904	0.587393
FIS1 Y82	0.440378	0.394344
FIS1 Y87	0.328519	0.364887
FIS1 Y93	0.435867	0.428204
FKBP10 Y204	0.51536	0.476313
FKBP10 Y493	0.571975	0.625883
FKBP4 Y161	0.476245	0.478239
FKBP4 Y220	0.52575	0.522142
FKBP4 Y225	0.519154	0.576517
FKBP4 Y286	0.393361	0.388012
FKBP4 Y293	0.512565	0.540662
FKBP4 Y411	0.490666	0.542612
FKBP8 Y232	0.568425	0.490152
FKBP8 Y288	0.390509	0.378013
FKBP8 Y322	0.458088	0.51912
FKBP8 Y364	0.375767	0.455341
FLAD1 Y570	0.448296	0.406074
FOXK2 Y222	0.322896	0.395593
FOXK2 Y295	0.46801	0.505946
FOXRED1 Y279	0.402533	0.377923
MRM2 Y237	0.372274	0.4834
FH Y54	0.414666	0.459379
FH Y67	0.405813	0.455741
FH Y68	0.363267	0.409585
FH Y110	0.28064	0.319192
FH Y251	0.409278	0.494341
FH Y465	0.406014	0.446591
FH Y491	0.477311	0.476962
GADD45GIP1 Y25	0.306585	0.311596
GADD45GIP1 Y64	0.394301	0.441428
GADD45GIP1 Y93	0.366354	0.418607
GADD45GIP1 Y166	0.392509	0.347997
LGALS3 Y79	0.414989	0.393094
LGALS3 Y107	0.457411	0.447712
LGALS3 Y118	0.508071	0.49259
LGALS3 Y221	0.397402	0.377728
GARS1 Y141	0.397601	0.506471
GARS1 Y148	0.323659	0.36974
GARS1 Y414	0.509539	0.566464
GARS1 Y453	0.462332	0.569816
GARS1 Y467	0.383834	0.410837
GARS1 Y518	0.482054	0.531652
NIPSNAP2 Y74	0.430399	0.441954
NIPSNAP2 Y187	0.399737	0.408367
NIPSNAP2 Y205	0.400218	0.404133
NIPSNAP2 Y263	0.4953	0.541965
GCAT Y274	0.461387	0.481274
GCAT Y292	0.415885	0.421683
GCDH Y398	0.380788	0.506698
GCLC Y53	0.518142	0.538572
GCLC Y343	0.477054	0.45962
GCLC Y587	0.354672	0.352934
GFM2 Y348	0.38433	0.44354
GFM2 Y556	0.510845	0.47651
GFM2 Y564	0.464501	0.49557
GFM2 Y611	0.407815	0.481592
GFM2 Y700	0.477299	0.458298
GHITM Y313	0.475883	0.504013
GIT1 Y111	0.580526	0.551707
GIT1 Y224	0.442725	0.43877
GIT1 Y246	0.593315	0.506886
GIT1 Y284	0.450245	0.448764
GIT1 Y321	0.398598	0.519996
GIT1 Y383	0.36812	0.444377
GIT1 Y510	0.383919	0.419167
GIT1 Y545	0.350688	0.465709
GIT1 Y554	0.342637	0.360894
GIT1 Y598	0.329396	0.372642
GLDC Y537	0.421756	0.477291
GLDC Y839	0.388075	0.469631
GLRX5 Y85	0.482758	0.509959
GLUD1 Y135	0.322411	0.327967
GLUD1 Y170	0.441989	0.397298
GLUD1 Y367	0.325002	0.355955
GLUD1 Y439	0.441024	0.520419
GLUD1 Y451	0.57908	0.583761
GLUD1 Y464	0.484024	0.514439
GLUD1 Y512	0.496083	0.51535
GLUD1 Y528	0.426574	0.409806
GLUD1 Y539	0.420242	0.493288
GLUD1 Y550	0.382802	0.408339
GLUL Y17	0.495499	0.549224
GLUL Y104	0.300664	0.304629
GLUL Y180	0.405684	0.468259
GLUL Y185	0.511658	0.632658
GLUL Y269	0.455036	0.400162
GLUL Y336	0.332156	0.365648
GLUL Y371	0.430091	0.417624
GLS Y249	0.359314	0.370177
GLS Y304	0.39181	0.471293
GLS Y357	0.418558	0.437402
GLS Y370	0.402754	0.487394
GLS Y393	0.45772	0.487603
GLS Y394	0.405781	0.461388
GOLPH3 Y168	0.530037	0.488034
GOT2 Y67	0.401751	0.355738
GOT2 Y75	0.461779	0.42563
GOT2 Y96	0.362677	0.433698
GOT2 Y316	0.513287	0.552862
GOT2 Y401	0.424443	0.461066
GPAA1 Y330	0.504208	0.549104
GPD2 Y121	0.488328	0.482991
GPD2 Y218	0.537795	0.523521
GPD2 Y246	0.51926	0.579048
GPD2 Y487	0.382028	0.376577
GPD2 Y532	0.455428	0.426772
GPD2 Y544	0.429434	0.476397
GPD2 Y586	0.26516	0.309261
GPD2 Y600	0.479388	0.497613
GPD2 Y601	0.430724	0.437026
GPD2 Y605	0.397661	0.417133
GPT2 Y491	0.390656	0.40165
GPX1 Y98	0.493716	0.459306
NR3C1 Y30	0.352444	0.432789
NR3C1 Y89	0.360725	0.422771
NR3C1 Y301	0.576203	0.604882
NDUFA13 Y125	0.349972	0.401156
HSPA5 Y39	0.501368	0.618166
HSPA5 Y65	0.482315	0.520371
HSPA5 Y127	0.521241	0.50031
HSPA5 Y160	0.309311	0.367325
HSPA5 Y175	0.436035	0.462698
HSPA5 Y209	0.394474	0.435569
HSPA5 Y313	0.404776	0.371654
HSPA5 Y466	0.281611	0.345543
HSPA5 Y568	0.435893	0.504919
HSPA5 Y570	0.47331	0.605498
HSPA5 Y635	0.374217	0.43865
GRSF1 Y33	0.461524	0.508987
GRSF1 Y135	0.432354	0.408425
GRSF1 Y294	0.462013	0.483469
GSK3A Y134	0.425914	0.483173
GSK3A Y177	0.457302	0.507062
GSK3A Y180	0.426867	0.500847
GSK3A Y197	0.424866	0.41098
GSK3A Y279	0.401288	0.4638
GSK3A Y284	0.426291	0.498799
GSK3A Y285	0.476169	0.434966
GSK3A Y351	0.626795	0.571287
GSK3B Y56	0.52852	0.521534
GSK3B Y71	0.407781	0.464091
GSK3B Y114	0.457302	0.507062
GSK3B Y117	0.426867	0.500847
GSK3B Y216	0.401288	0.4638
GSK3B Y221	0.426291	0.498799
GSK3B Y222	0.476169	0.434966
GSK3B Y288	0.626795	0.571287
GSR Y65	0.516469	0.546532
GSR Y158	0.402003	0.460269
GSR Y371	0.519296	0.539945
GSR Y408	0.410737	0.456418
GSR Y451	0.430461	0.528903
GSTK1 Y65	0.484742	0.435856
GSTP1 Y4	0.663362	0.637556
GSTP1 Y8	0.493088	0.608492
GSTP1 Y50	0.464238	0.552178
GSTP1 Y64	0.410215	0.458671
GSTP1 Y80	0.403541	0.425005
GSTP1 Y109	0.585938	0.601589
GSTP1 Y112	0.432197	0.535385
GSTP1 Y199	0.504402	0.543936
GTF3C4 Y217	0.377578	0.40681
GTF3C4 Y380	0.400315	0.455997
GTF3C4 Y383	0.44121	0.515486
GTF3C4 Y398	0.442835	0.486808
GTPBP10 Y12	0.38067	0.45439
GTPBP10 Y32	0.401689	0.42686
HADHA Y239	0.411942	0.419965
HADHA Y298	0.403046	0.415131
HADHA Y435	0.385523	0.393605
HADHA Y499	0.542118	0.516782
HADHA Y546	0.453617	0.448701
HADHA Y637	0.434175	0.461182
HADHA Y639	0.41772	0.491786
HADHA Y724	0.366965	0.404483
HADHA Y740	0.425929	0.495173
HADHB Y100	0.456003	0.481688
HADHB Y244	0.429538	0.464145
HADHB Y336	0.468053	0.446295
HADHB Y342	0.465616	0.449368
HADHB Y357	0.598206	0.600607
HADH Y226	0.457431	0.479042
HADH Y234	0.391858	0.350894
HADH Y264	0.576622	0.513872
HADH Y313	0.397147	0.472433
HAGH Y223	0.515855	0.534125
HARS1 Y115	0.434633	0.390882
HARS1 Y138	0.447858	0.489333
HARS1 Y150	0.400958	0.409679
HARS1 Y156	0.360111	0.357595
HARS1 Y270	0.400496	0.382101
HARS1 Y363	0.43184	0.46855
HARS2 Y151	0.350682	0.377802
HARS2 Y364	0.43184	0.46855
HAT1 Y55	0.542137	0.530204
HAT1 Y69	0.407491	0.441094
HAT1 Y78	0.526948	0.489727
HAT1 Y351	0.34049	0.379913
HAT1 Y363	0.294767	0.337156
HAUS3 Y391	0.398607	0.400839
HAUS3 Y446	0.35574	0.472768
HAUS3 Y582	0.306201	0.331972
HEBP2 Y179	0.475533	0.508571
HIBADH Y63	0.445342	0.553581
HIBADH Y310	0.422484	0.449402
HIBCH Y247	0.390525	0.406645
HIBCH Y330	0.375396	0.370301
HINT2 Y146	0.449509	0.508974
HIP1R Y1061	0.317909	0.356928
HK1 Y25	0.399538	0.429854
HK1 Y27	0.446166	0.595712
HK1 Y301	0.384975	0.46575
HK1 Y417	0.319566	0.394126
HK1 Y461	0.453242	0.472954
HK1 Y732	0.416907	0.454338
HK1 Y749	0.378805	0.462885
HK2 Y9	0.500886	0.454334
HK2 Y112	0.535301	0.510202
HK2 Y238	0.363545	0.420356
HK2 Y301	0.378475	0.463796
HK2 Y461	0.495484	0.488585
HK2 Y686	0.363545	0.420356
HK2 Y749	0.378805	0.462885
HLCS Y236	0.424326	0.445216
HLCS Y635	0.383244	0.449338
HMGCL Y198	0.4066	0.448048
RIDA Y21	0.487723	0.539352
RIDA Y110	0.439473	0.47374
HS1BP3 Y85	0.502811	0.572028
HSCB Y94	0.527775	0.554336
HSD17B8 Y169	0.488239	0.594194
HSDL1 Y21	0.476932	0.502392
HSDL1 Y66	0.36039	0.389545
HSDL2 Y55	0.513662	0.573259
HSPD1 Y90	0.361774	0.427695
HSPD1 Y223	0.600916	0.476107
HSPD1 Y227	0.443199	0.47594
HSPD1 Y243	0.508829	0.54148
HSPD1 Y385	0.30622	0.384212
HSPD1 Y503	0.429761	0.477347
HSPA1B Y15	0.501368	0.618166
HSPA1B Y41	0.490523	0.516587
HSPA1B Y107	0.32115	0.399973
HSPA1B Y115	0.312174	0.377724
HSPA1B Y149	0.451495	0.478712
HSPA1B Y183	0.434794	0.488313
HSPA1B Y371	0.395126	0.480122
HSPA1B Y525	0.363362	0.320373
HSPA1B Y545	0.422584	0.473755
HSPA1B Y611	0.374753	0.429735
HSPA4 Y30	0.422383	0.485383
HSPA4 Y89	0.499084	0.514734
HSPA4 Y184	0.41028	0.459418
HSPA4 Y336	0.368901	0.456211
HSPA4 Y435	0.415878	0.427433
HSPA4 Y624	0.36345	0.421227
HSPA4 Y626	0.362509	0.424964
HSPA4 Y636	0.356879	0.438794
HSPA4 Y660	0.389375	0.363791
HSPA4 Y671	0.478459	0.466919
HSPA4 Y723	0.482742	0.44654
TRAP1 Y331	0.525821	0.49158
TRAP1 Y344	0.399743	0.439045
TRAP1 Y366	0.405002	0.492996
TRAP1 Y444	0.319694	0.387318
TRAP1 Y486	0.404108	0.482092
TRAP1 Y498	0.454978	0.526397
TRAP1 Y499	0.450261	0.496099
TRAP1 Y513	0.413998	0.497986
TRAP1 Y514	0.398044	0.481696
HSP90AA1 Y38	0.430574	0.545949
HSP90AA1 Y61	0.50983	0.533809
HSP90AA1 Y160	0.371691	0.431524
HSP90AA1 Y197	0.304958	0.419561
HSP90AA1 Y216	0.498402	0.47241
HSP90AA1 Y284	0.401354	0.376255
HSP90AA1 Y309	0.387592	0.424873
HSP90AA1 Y313	0.424226	0.468902
HSP90AA1 Y434	0.371854	0.395046
HSP90AA1 Y438	0.413149	0.457393
HSP90AA1 Y465	0.500932	0.485793
HSP90AA1 Y466	0.520335	0.524931
HSP90AA1 Y480	0.333499	0.375854
HSP90AA1 Y492	0.447474	0.50744
HSP90AA1 Y493	0.534165	0.535534
HSP90AA1 Y528	0.380061	0.39473
HSP90AA1 Y604	0.429019	0.484865
HSP90AA1 Y627	0.39958	0.45885
HSP90AA1 Y689	0.427043	0.497908
HSP90AB1 Y33	0.430574	0.545949
HSP90AB1 Y56	0.50983	0.533809
HSP90AB1 Y155	0.371691	0.431524
HSP90AB1 Y192	0.304958	0.419561
HSP90AB1 Y216	0.466615	0.492822
HSP90AB1 Y276	0.401354	0.376255
HSP90AB1 Y301	0.403677	0.435865
HSP90AB1 Y305	0.424226	0.468902
HSP90AB1 Y430	0.385407	0.43449
HSP90AB1 Y457	0.476509	0.444932
HSP90AB1 Y484	0.444941	0.506168
HSP90AB1 Y485	0.527589	0.53247
HSP90AB1 Y512	0.406686	0.469064
HSP90AB1 Y520	0.380061	0.39473
HSP90AB1 Y596	0.429019	0.484865
HSP90AB1 Y619	0.395436	0.465077
HSPA9 Y46	0.413365	0.457707
HSPA9 Y118	0.425164	0.57792
HSPA9 Y128	0.47864	0.379247
HSPA9 Y161	0.421682	0.449601
HSPA9 Y181	0.396556	0.413108
HSPA9 Y196	0.451495	0.478712
HSPA9 Y230	0.434972	0.444523
HSPA9 Y568	0.455302	0.436373
HSPA9 Y652	0.399433	0.433896
HSPE1 Y76	0.340686	0.395172
HSPE1 Y88	0.311849	0.381062
HUWE1 Y1351	0.44426	0.496267
HUWE1 Y1476	0.367704	0.386424
HUWE1 Y1658	0.505169	0.49686
HUWE1 Y1869	0.458967	0.444068
HUWE1 Y1988	0.352074	0.441134
HUWE1 Y1991	0.441532	0.483258
HUWE1 Y2197	0.463064	0.56275
HUWE1 Y2471	0.302427	0.308906
HUWE1 Y3142	0.59594	0.612849
HUWE1 Y3424	0.410583	0.503392
HUWE1 Y4066	0.396859	0.488177
HUWE1 Y4078	0.504438	0.621422
HUWE1 Y4271	0.449548	0.484817
IARS2 Y60	0.405317	0.386066
IARS2 Y231	0.42093	0.479085
IARS2 Y237	0.379282	0.409018
IARS2 Y260	0.314744	0.297242
IARS2 Y543	0.37927	0.408814
IARS2 Y621	0.421349	0.412716
IARS2 Y798	0.396204	0.562675
MRPL58 Y43	0.434332	0.519666
MRPL58 Y49	0.331576	0.341329
IDE Y625	0.41342	0.56783
IDH1 Y34	0.626564	0.572623
IDH1 Y42	0.409863	0.425027
IDH1 Y135	0.401207	0.438552
IDH1 Y139	0.55868	0.44762
IDH1 Y156	0.561929	0.50059
IDH1 Y208	0.399028	0.468698
IDH1 Y219	0.310621	0.318017
IDH1 Y231	0.358656	0.407213
IDH1 Y319	0.425283	0.461009
IDH1 Y391	0.424213	0.453745
IDH2 Y107	0.442451	0.526809
IDH2 Y179	0.524497	0.408209
IDH2 Y247	0.391002	0.461097
IDH3B Y121	0.35887	0.350062
IDH3B Y171	0.551357	0.578632
IDH3B Y366	0.44537	0.511111
IDH3G Y174	0.537891	0.572625
IDH3G Y203	0.380698	0.449995
IDH3G Y243	0.507937	0.535745
IMMT Y95	0.463289	0.457403
IMMT Y358	0.563755	0.589555
IMMT Y578	0.428959	0.47597
IMMT Y626	0.476981	0.531055
IMMT Y636	0.436656	0.499362
IMMT Y693	0.56862	0.554227
IMMT Y696	0.447804	0.4971
ACO1 Y184	0.404688	0.424489
ACO1 Y336	0.485528	0.490631
ACO1 Y466	0.470843	0.458387
ACO1 Y800	0.37119	0.42969
IRF3 Y292	0.529396	0.541191
ISCU Y43	0.455001	0.464944
IVD Y161	0.389294	0.443966
IVD Y277	0.483513	0.518812
IVD Y333	0.539589	0.576385
IVD Y344	0.423036	0.504926
MAPK9 Y185	0.427369	0.546918
MAPK9 Y357	0.463201	0.446049
KIF1B Y707	0.363836	0.391961
KIF1B Y1040	0.364981	0.413568
KIFBP Y37	0.483161	0.544706
KLC2 Y192	0.39775	0.367998
KLC2 Y292	0.343855	0.443657
KLC2 Y345	0.346274	0.481599
KLC2 Y346	0.35799	0.412828
KLC2 Y347	0.358179	0.478229
KLC2 Y431	0.377695	0.45646
KLC2 Y434	0.406973	0.480176
KLC2 Y438	0.360979	0.428042
KLC2 Y459	0.277127	0.352158
KLC3 Y201	0.420959	0.382174
KLC3 Y385	0.407601	0.490824
KRAS Y4	0.408314	0.511083
KRAS Y32	0.338752	0.342984
KRAS Y40	0.318511	0.361141
KRAS Y64	0.38435	0.485474
KRAS Y96	0.389781	0.423937
KRAS Y137	0.497576	0.42261
KRAS Y157	0.432156	0.524037
L2HGDH Y102	0.512669	0.511436
L2HGDH Y103	0.441253	0.437156
L2HGDH Y285	0.501276	0.529263
LACTB2 Y213	0.438576	0.442222
LARS2 Y41	0.406448	0.511784
LARS2 Y85	0.536002	0.467662
LARS2 Y199	0.409659	0.413904
LARS2 Y611	0.485776	0.473281
DYNLL1 Y65	0.481423	0.486767
LDHB Y84	0.358046	0.433521
LDHB Y173	0.429627	0.445192
LDHB Y240	0.393621	0.526091
LDHB Y248	0.490433	0.4698
MBOAT7 Y173	0.499973	0.483614
MBOAT7 Y294	0.393037	0.411624
MBOAT7 Y296	0.398559	0.573497
LETM1 Y141	0.461152	0.485397
LETM1 Y164	0.426138	0.415483
LETM1 Y579	0.411903	0.449292
LIG1 Y823	0.554313	0.560975
LIG1 Y897	0.391682	0.463039
LIG1 Y919	0.437453	0.433443
LIG3 Y666	0.320114	0.323327
LIG3 Y767	0.407591	0.424582
LIG3 Y768	0.447349	0.49399
LPIN1 Y398	0.419395	0.420702
LPIN1 Y413	0.328692	0.389613
LPIN1 Y717	0.484127	0.510763
LPIN1 Y795	0.446895	0.535519
LRPPRC Y160	0.380727	0.430136
LRPPRC Y165	0.529746	0.587752
LRPPRC Y207	0.48054	0.523492
LRPPRC Y270	0.572619	0.551672
LRPPRC Y277	0.469536	0.499918
LRPPRC Y320	0.464895	0.536278
LRPPRC Y334	0.393217	0.367258
LRPPRC Y607	0.417674	0.430543
LRPPRC Y623	0.350492	0.490271
LRPPRC Y633	0.482443	0.416325
LRPPRC Y751	0.427857	0.497865
LRPPRC Y958	0.438373	0.493887
LRPPRC Y1016	0.394505	0.352432
LRPPRC Y1052	0.418075	0.452949
LRPPRC Y1070	0.535995	0.590236
LRPPRC Y1082	0.366357	0.416501
LRPPRC Y1215	0.474078	0.528083
LRPPRC Y1220	0.445795	0.482988
LRPPRC Y1251	0.369931	0.437907
LRPPRC Y1321	0.357865	0.414072
LRPPRC Y1341	0.456335	0.508857
LRPPRC Y1382	0.367601	0.466905
LRRC59 Y203	0.377477	0.402647
LRRC59 Y284	0.386336	0.514361
LYN Y32	0.388538	0.484835
LYN Y117	0.485537	0.514491
LYN Y193	0.345506	0.399289
LYN Y194	0.468543	0.469281
LYN Y265	0.412029	0.458485
LYN Y266	0.351619	0.411191
LYN Y306	0.475919	0.567601
LYN Y316	0.421519	0.416425
LYN Y321	0.393545	0.486365
LYN Y397	0.380937	0.398921
LYN Y439	0.521678	0.60035
LYN Y460	0.406377	0.407962
LYN Y473	0.363728	0.390305
LYN Y501	0.415451	0.418844
LYN Y508	0.420527	0.419602
MAOA Y53	0.481761	0.445698
MAOA Y268	0.510949	0.506641
44260 Y164	0.422742	0.377236
MAVS Y9	0.374824	0.43264
MAVS Y11	0.475245	0.457964
MAVS Y30	0.455314	0.45197
MAVS Y71	0.420164	0.45722
MAVS Y92	0.434865	0.515226
MCCC1 Y41	0.510786	0.501418
MCCC1 Y549	0.517964	0.539614
MCCC2 Y145	0.447306	0.506493
MCCC2 Y520	0.346005	0.427378
MCU Y289	0.523386	0.497423
MCU Y291	0.394091	0.479576
MCU Y299	0.522812	0.466365
MDH2 Y56	0.440177	0.461713
MDH2 Y80	0.458393	0.421481
MDH2 Y161	0.342444	0.361817
MDH2 Y253	0.523227	0.571871
MDH2 Y287	0.43308	0.452445
ME1 Y16	0.449794	0.486271
ME1 Y113	0.563553	0.601565
ME1 Y208	0.424284	0.502151
ME2 Y175	0.362579	0.417399
ME2 Y222	0.430221	0.412152
ME2 Y269	0.413133	0.340817
ME2 Y347	0.421273	0.467891
ME2 Y533	0.441598	0.531014
ME2 Y543	0.48433	0.39493
MAP2K1 Y300	0.397185	0.394526
EEF1AKNMT Y16	0.53004	0.470096
EEF1AKNMT Y32	0.349394	0.45496
EEF1AKNMT Y35	0.575076	0.580359
EEF1AKNMT Y282	0.492187	0.49634
EEF1AKNMT Y398	0.461391	0.436394
EEF1AKNMT Y687	0.485027	0.421686
MFF Y35	0.486646	0.508858
MFF Y39	0.506693	0.504796
MGME1 Y317	0.457329	0.475088
MGME1 Y342	0.505245	0.556106
MICU1 Y171	0.471483	0.420267
MICU1 Y384	0.422506	0.461633
MIPEP Y510	0.448492	0.553324
MIPEP Y579	0.660352	0.723596
MIPEP Y628	0.462726	0.472421
MIPEP Y632	0.489268	0.58324
MIPEP Y633	0.619969	0.733231
MIPEP Y635	0.450217	0.552988
MMAB Y219	0.399683	0.425069
44257 Y307	0.309752	0.321095
44257 Y317	0.498589	0.593591
44257 Y332	0.392172	0.44814
MPC1 Y12	0.342625	0.388981
MPC2 Y85	0.513658	0.615113
MPG Y71	0.608435	0.573328
MPG Y75	0.407516	0.474382
MPG Y278	0.431535	0.421435
MPST Y72	0.362676	0.420471
MPST Y85	0.322849	0.439973
MPST Y108	0.466055	0.52384
MPST Y166	0.464399	0.468098
MPST Y272	0.405788	0.394769
MRPL1 Y87	0.331402	0.387003
MRPL13 Y132	0.432131	0.36036
MRPL13 Y158	0.448848	0.392129
MRPL14 Y51	0.296464	0.378038
MRPL15 Y93	0.479664	0.464612
MRPL15 Y103	0.491607	0.478789
MRPL16 Y150	0.513687	0.501992
MRPL17 Y97	0.390216	0.383324
MRPL17 Y104	0.470222	0.520908
MRPL19 Y112	0.409164	0.436093
MRPL19 Y189	0.392036	0.393952
MRPL19 Y197	0.52084	0.527691
MRPL2 Y72	0.488439	0.545458
MRPL20 Y39	0.326041	0.33545
MRPL20 Y108	0.388795	0.346749
MRPL22 Y68	0.300351	0.376072
MRPL22 Y165	0.420928	0.471128
MRPL22 Y193	0.369723	0.389505
MRPL23 Y56	0.4705	0.444595
MRPL23 Y61	0.449505	0.461462
MRPL24 Y97	0.410014	0.486579
MRPL24 Y104	0.310663	0.319449
MRPL28 Y6	0.512712	0.477363
MRPL28 Y43	0.489888	0.46352
MRPL28 Y115	0.483801	0.584369
MRPL3 Y265	0.400511	0.42911
MRPL34 Y53	0.350555	0.343287
MRPL38 Y154	0.461555	0.492908
MRPL38 Y377	0.469748	0.481849
MRPL39 Y99	0.345626	0.372281
MRPL4 Y161	0.549048	0.650793
MRPL4 Y162	0.533629	0.619647
MRPL4 Y284	0.381569	0.44599
MRPL4 Y290	0.4703	0.494737
MRPL40 Y199	0.609897	0.574255
MRPL44 Y97	0.410003	0.446647
MRPL44 Y145	0.318312	0.335297
MRPL45 Y245	0.444478	0.451063
MRPL46 Y84	0.463145	0.50838
MRPL49 Y45	0.349034	0.385219
MRPL49 Y152	0.419155	0.366132
MRPL50 Y60	0.524975	0.445825
MRPL50 Y158	0.466981	0.507373
MRPL9 Y80	0.426365	0.426932
MRPS10 Y93	0.457091	0.591756
MRPS10 Y127	0.381674	0.439845
MRPS10 Y140	0.436127	0.501041
MRPS10 Y156	0.455052	0.523793
MRPS10 Y159	0.427291	0.441575
MRPS15 Y189	0.504489	0.485629
MRPS18B Y64	0.366914	0.365418
MRPS2 Y271	0.33467	0.398456
MRPS21 Y64	0.354843	0.392181
MRPS22 Y163	0.530477	0.504082
MRPS22 Y196	0.388433	0.361544
MRPS23 Y65	0.394088	0.415255
MRPS27 Y90	0.466469	0.524967
MRPS27 Y91	0.407406	0.434664
MRPS27 Y127	0.503048	0.574827
MRPS30 Y44	0.442079	0.493807
MRPS30 Y255	0.532182	0.529776
MRPS31 Y59	0.420656	0.422786
MRPS31 Y142	0.324205	0.433789
MRPS31 Y232	0.324245	0.363248
MRPS31 Y235	0.27841	0.348329
MRPS33 Y7	0.413086	0.496684
MRPS34 Y136	0.410211	0.504319
MRPS34 Y166	0.414318	0.498615
MRPS35 Y70	0.377783	0.419225
MRPS35 Y89	0.312637	0.368536
MRPS35 Y156	0.382933	0.488569
MRPS35 Y219	0.454537	0.4695
MRPS35 Y230	0.492021	0.526763
MRPS35 Y251	0.294739	0.325395
MRPS5 Y312	0.415779	0.402106
MRPS5 Y333	0.464014	0.57976
MRPS6 Y4	0.441904	0.443936
MRPS7 Y168	0.431941	0.42015
MRPS7 Y239	0.43679	0.443783
MRPS9 Y69	0.556588	0.455024
MRPS9 Y110	0.492549	0.456948
MRPS9 Y218	0.406017	0.440818
MRPS9 Y262	0.48332	0.481238
MT-ATP8 Y33	0.498085	0.532656
MT-ATP8 Y47	0.464753	0.403163
MTCH1 Y128	0.534653	0.474933
MTCH2 Y23	0.569785	0.592765
MTCH2 Y57	0.527827	0.542986
MTG2 Y389	0.442371	0.505689
MTHFD1 Y52	0.415387	0.511849
MTHFD1 Y258	0.380911	0.422384
MTHFD1 Y402	0.522492	0.563377
MTHFD1 Y834	0.433546	0.408179
MTO1 Y471	0.405539	0.449621
MTO1 Y488	0.33064	0.38742
MTO1 Y578	0.561523	0.495616
MTO1 Y613	0.539361	0.536609
MTOR Y110	0.40269	0.43111
MTOR Y861	0.45265	0.516152
MTOR Y1188	0.41028	0.449394
MTOR Y1232	0.404156	0.39704
MTOR Y1804	0.459383	0.448886
MTOR Y1880	0.619308	0.540104
MTOR Y2449	0.436882	0.473423
MTUS1 Y655	0.438849	0.431709
MTUS1 Y825	0.408984	0.38798
MTX1 Y232	0.341319	0.37822
MTX1 Y415	0.235339	0.288537
MTX2 Y25	0.493573	0.58826
MTX2 Y65	0.441996	0.450174
MTX2 Y253	0.441235	0.452108
MUL1 Y156	0.384702	0.493928
MUL1 Y350	0.44236	0.466591
MMUT Y248	0.417671	0.405278
MMUT Y287	0.403007	0.448593
MMUT Y364	0.356085	0.462148
MYG1 Y98	0.263687	0.302253
MYO19 Y538	0.485983	0.500883
NARS2 Y138	0.49065	0.451441
NCBP1 Y126	0.436508	0.483468
NDUFA1 Y60	0.391766	0.434563
NDUFA1 Y61	0.385165	0.429674
NDUFA10 Y233	0.431832	0.500692
NDUFA10 Y241	0.356813	0.387841
NDUFA10 Y275	0.421061	0.436097
NDUFA4 Y62	0.373698	0.408239
NDUFA4 Y65	0.392925	0.49125
NDUFA4 Y71	0.454282	0.606297
NDUFA5 Y28	0.564556	0.66076
NDUFA7 Y53	0.429204	0.530455
NDUFA8 Y142	0.294911	0.357011
NDUFA8 Y168	0.38605	0.421053
NDUFAB1 Y147	0.366984	0.401858
NDUFAF1 Y92	0.292182	0.379212
NDUFAF1 Y200	0.451657	0.369306
NDUFAF2 Y106	0.311524	0.37513
NDUFAF2 Y137	0.351904	0.401633
NDUFAF3 Y42	0.271993	0.327405
NDUFAF4 Y69	0.419955	0.440568
NDUFAF7 Y28	0.389445	0.435174
NDUFAF7 Y62	0.379794	0.437524
NDUFAF7 Y75	0.540363	0.553277
NDUFAF7 Y77	0.470571	0.559956
NDUFB10 Y26	0.562984	0.516997
NDUFB10 Y55	0.483841	0.559472
NDUFB10 Y56	0.420002	0.542813
NDUFB10 Y57	0.462409	0.581463
NDUFB10 Y137	0.53559	0.505041
NDUFB10 Y143	0.414134	0.512683
NDUFB11 Y128	0.425121	0.394886
NDUFB4 Y23	0.319282	0.34098
NDUFB4 Y51	0.532518	0.417453
NDUFB6 Y95	0.359565	0.425558
NDUFB7 Y29	0.427009	0.392566
NDUFB7 Y89	0.363603	0.383587
NDUFB8 Y41	0.338472	0.364533
NDUFB8 Y90	0.354623	0.402598
NDUFB8 Y153	0.423201	0.508606
NDUFB8 Y161	0.417758	0.420768
NDUFB8 Y163	0.574555	0.610429
NDUFB8 Y167	0.463215	0.48333
NDUFB8 Y184	0.505082	0.50497
NDUFB9 Y73	0.27856	0.315677
NDUFB9 Y80	0.588599	0.473255
NDUFB9 Y91	0.440295	0.476082
NDUFB9 Y115	0.407569	0.439239
NDUFB9 Y118	0.313318	0.415458
NDUFB9 Y169	0.432864	0.44317
NDUFC2 Y80	0.330499	0.387187
NDUFS1 Y316	0.607267	0.521615
NDUFS1 Y440	0.593147	0.526992
NDUFS3 Y64	0.380057	0.439107
NDUFS3 Y191	0.370201	0.428679
NDUFS3 Y207	0.57906	0.592384
NDUFS6 Y51	0.368533	0.424393
NDUFS6 Y100	0.554105	0.515279
NDUFV2 Y119	0.441263	0.563144
NDUFV2 Y193	0.485482	0.510831
NENF Y65	0.423683	0.516763
ILF3 Y22	0.390533	0.448649
ILF3 Y579	0.544757	0.607216
ILF3 Y665	0.420741	0.451916
ILF3 Y672	0.392335	0.480295
ILF3 Y764	0.479789	0.610612
ILF3 Y767	0.511475	0.505984
ILF3 Y777	0.339435	0.343333
ILF3 Y784	0.518069	0.56858
ILF3 Y786	0.543859	0.637189
ILF3 Y790	0.498048	0.483811
ILF3 Y801	0.296307	0.372576
ILF3 Y803	0.433058	0.473911
ILF3 Y809	0.418085	0.480935
ILF3 Y821	0.39954	0.427942
ILF3 Y828	0.3968	0.377238
ILF3 Y836	0.346183	0.393962
ILF3 Y846	0.339448	0.378171
ILF3 Y853	0.469953	0.512008
ILF3 Y858	0.526837	0.51956
ILF3 Y867	0.492147	0.494894
ILF3 Y874	0.475492	0.459411
ILF3 Y891	0.44563	0.447395
ILF3 Y893	0.474134	0.528257
NFKB1 Y59	0.386508	0.412848
NFKB1 Y165	0.368894	0.351963
NFKB1 Y240	0.314494	0.35835
NFKB1 Y409	0.531945	0.551574
NFKB1 Y485	0.503006	0.534732
NFKB1 Y582	0.473083	0.444891
NFS1 Y269	0.300323	0.397365
NFS1 Y421	0.356495	0.424631
NFU1 Y194	0.34472	0.384874
NGDN Y213	0.414792	0.45306
NIPSNAP1 Y72	0.417105	0.431242
NIPSNAP1 Y83	0.471526	0.478885
NIPSNAP1 Y87	0.472214	0.492632
NIPSNAP1 Y148	0.33788	0.400563
NIPSNAP1 Y185	0.38687	0.410915
NIPSNAP1 Y261	0.448315	0.546609
NIPSNAP1 Y262	0.557213	0.578738
NIPSNAP3A Y37	0.371197	0.430887
NIT1 Y143	0.361191	0.396381
NIT1 Y269	0.353669	0.402692
NLN Y436	0.567778	0.543488
NLN Y440	0.305072	0.33358
NLN Y665	0.437827	0.471594
NME4 Y85	0.475455	0.490799
NME4 Y100	0.497864	0.483969
NME4 Y114	0.344952	0.450476
NMT1 Y117	0.477261	0.45268
NMT1 Y180	0.52408	0.459067
NNT Y373	0.603142	0.598537
NNT Y407	0.378349	0.42893
NNT Y942	0.459147	0.4388
NOC3L Y134	0.336037	0.402329
NOC3L Y273	0.322557	0.327452
NOC3L Y779	0.442669	0.488286
NOC3L Y794	0.428309	0.518275
NOS1AP Y7	0.536576	0.565974
NOS1AP Y114	0.434012	0.433902
NRDC Y315	0.337252	0.410032
NRDC Y924	0.394321	0.477054
NSUN2 Y51	0.423928	0.502623
NSUN2 Y52	0.547331	0.584635
NSUN2 Y83	0.359226	0.413186
NSUN2 Y561	0.383559	0.431901
NSUN2 Y609	0.554782	0.518092
NSUN2 Y646	0.503539	0.549434
NSUN4 Y220	0.465405	0.437609
NTHL1 Y68	0.419896	0.44635
NTHL1 Y177	0.528807	0.43923
NUBPL Y109	0.336216	0.3785
NUDT1 Y48	0.536435	0.58742
OAT Y55	0.533098	0.554985
OAT Y69	0.38133	0.410471
OAT Y85	0.515335	0.597395
OAT Y123	0.409788	0.450767
OAT Y126	0.421115	0.427096
OAT Y133	0.497503	0.529825
OAT Y280	0.412503	0.51159
OGDH Y304	0.444335	0.498006
OGDH Y527	0.475869	0.541149
OGDH Y555	0.355571	0.390952
OGDH Y909	0.465552	0.501833
OGDH Y966	0.465548	0.574432
OGDH Y968	0.486968	0.577504
OGT Y384	0.430769	0.409127
OGT Y976	0.42901	0.458852
OSGEPL1 Y386	0.354191	0.369734
OXCT1 Y115	0.437075	0.453508
OXCT1 Y126	0.436577	0.419526
OXCT1 Y174	0.416788	0.413193
OXR1 Y622	0.321803	0.366285
P4HA1 Y45	0.404602	0.386006
P4HA1 Y282	0.339735	0.434869
TP53 Y126	0.499961	0.57567
TP53 Y220	0.477034	0.435384
TP53 Y327	0.495766	0.511685
RPS6KB1 Y413	0.57854	0.504698
PARG Y119	0.348315	0.37931
PARG Y442	0.51219	0.424931
PARG Y656	0.544927	0.561403
PARG Y912	0.489937	0.532692
PARP1 Y117	0.364114	0.443039
PARP1 Y645	0.399253	0.403452
PARP1 Y689	0.370412	0.434176
PARP1 Y737	0.559563	0.593601
PARP1 Y775	0.492628	0.621347
PARP1 Y794	0.506285	0.560167
PARP1 Y829	0.395138	0.434712
PARP1 Y896	0.418706	0.43577
PARP1 Y907	0.446662	0.487605
PARP9 Y12	0.367553	0.380517
PARP9 Y172	0.482475	0.532011
PARP9 Y495	0.596743	0.592137
PARS2 Y88	0.513196	0.519413
PARS2 Y93	0.553815	0.523245
PARS2 Y430	0.382166	0.458659
PC Y67	0.549457	0.550101
PC Y118	0.457648	0.524572
PC Y197	0.304849	0.38199
PC Y210	0.549498	0.521163
PC Y217	0.461582	0.469712
PC Y304	0.426117	0.460677
PC Y837	0.372502	0.421957
PC Y894	0.43569	0.476301
PCCA Y143	0.457648	0.524572
PCCA Y346	0.394538	0.450411
PCCA Y401	0.441966	0.458445
PCCA Y406	0.362397	0.412233
PCCA Y473	0.408794	0.386911
PCCB Y486	0.428955	0.419991
PCF11 Y1189	0.448791	0.472332
PCF11 Y1482	0.370436	0.416373
PCK2 Y253	0.379605	0.428799
AIFM1 Y95	0.272238	0.306936
AIFM1 Y347	0.48313	0.467531
AIFM1 Y443	0.338281	0.388078
PDHA1 Y118	0.499347	0.473145
PDHA1 Y227	0.359138	0.420401
PDHA1 Y242	0.35253	0.474503
PDHA1 Y243	0.477294	0.407659
PDHA1 Y272	0.355499	0.417788
PDHA1 Y289	0.43892	0.514664
PDHA1 Y301	0.392547	0.389977
PDHA1 Y366	0.428288	0.45683
PDHA1 Y369	0.443249	0.548848
PDHB Y63	0.367986	0.399724
PDK1 Y136	0.403492	0.41001
PDK1 Y243	0.412016	0.44297
PDK1 Y244	0.437003	0.438128
PDK1 Y336	0.467993	0.602834
PDK1 Y357	0.471181	0.476159
PDK1 Y403	0.487818	0.419543
PDK3 Y19	0.438942	0.483341
PDHX Y16	0.533171	0.44296
PDPR Y4	0.490843	0.469855
PDPR Y104	0.366342	0.456965
PDPR Y109	0.558585	0.619275
PDPR Y110	0.478365	0.46928
PDPR Y122	0.459644	0.542756
PDPR Y442	0.429269	0.411204
PDPR Y502	0.488993	0.452816
PDPR Y840	0.339791	0.373235
PDZD8 Y61	0.328539	0.446898
PDZD8 Y288	0.440541	0.389692
PDZD8 Y856	0.336163	0.411656
ECI2 Y66	0.448438	0.527381
ECI2 Y169	0.417961	0.512671
ECI2 Y285	0.502486	0.486338
PECR Y179	0.394006	0.414079
TWNK Y197	0.470016	0.469424
TWNK Y537	0.512604	0.44259
PEX11B Y96	0.455584	0.488081
PEX11B Y126	0.505089	0.515406
PEX5 Y163	0.393289	0.391629
PEX5 Y185	0.378369	0.378329
PEX5 Y188	0.309283	0.344186
PEX5 Y312	0.46529	0.452117
PGAM5 Y108	0.394936	0.433301
PGRMC1 Y107	0.281252	0.324595
PGRMC1 Y113	0.383007	0.434691
PGRMC1 Y139	0.425424	0.418996
PGRMC1 Y164	0.411896	0.482601
PGRMC1 Y180	0.453645	0.518746
PGS1 Y224	0.433561	0.429626
PGS1 Y241	0.374548	0.466283
PHB Y114	0.307977	0.317377
PHB Y249	0.382027	0.428657
PHB Y259	0.483382	0.465292
PI4K2A Y18	0.533813	0.479631
PI4K2A Y138	0.443979	0.434549
PI4K2A Y302	0.446379	0.420243
PI4K2A Y465	0.526064	0.518344
PI4KB Y147	0.499786	0.521498
PI4KB Y175	0.34183	0.374855
PI4KB Y183	0.543954	0.524923
PI4KB Y805	0.361609	0.418775
PI4KB Y810	0.485497	0.495853
PIN4 Y122	0.480559	0.559692
PITRM1 Y40	0.449546	0.364796
PITRM1 Y258	0.503813	0.533395
PITRM1 Y388	0.464372	0.540266
PITRM1 Y721	0.49149	0.649933
PRKACA Y70	0.467654	0.562344
PRKACA Y205	0.474422	0.423946
PRKACA Y331	0.326751	0.305647
PRKCA Y195	0.454802	0.537924
PRKCA Y285	0.406499	0.477329
PRKCA Y286	0.384539	0.410479
PRKCA Y365	0.362471	0.443338
PRKCA Y504	0.46579	0.403106
PRKCA Y512	0.410885	0.435919
PRKCA Y658	0.622338	0.509872
PRKCD Y52	0.410728	0.492335
PRKCD Y64	0.332192	0.384262
PRKCD Y155	0.54263	0.53611
PRKCD Y187	0.330152	0.330907
PRKCD Y313	0.393399	0.405125
PRKCD Y334	0.489135	0.533873
PRKCD Y374	0.407328	0.512915
PRKCD Y448	0.339883	0.336202
PRKCD Y453	0.469033	0.59869
PRKCD Y471	0.494427	0.485189
PRKCD Y514	0.46579	0.403106
PRKCD Y525	0.503638	0.493208
PRKCD Y567	0.376806	0.461761
PRKCD Y630	0.516701	0.536324
PRKCD Y646	0.499924	0.49651
PKM Y83	0.374491	0.405938
PKM Y105	0.451901	0.468469
PKM Y148	0.39554	0.431953
PKM Y161	0.368169	0.444466
PKM Y175	0.400058	0.390643
PKM Y370	0.341696	0.359539
PKM Y390	0.483262	0.480086
PKM Y444	0.366206	0.335469
PKM Y466	0.45433	0.518974
PLEC Y16	0.461073	0.506751
PLEC Y204	0.444762	0.474496
PLEC Y246	0.39157	0.441422
PLEC Y312	0.407574	0.439335
PLEC Y396	0.378152	0.465097
PLEC Y480	0.522337	0.522343
PLEC Y608	0.380218	0.418331
PLEC Y795	0.471365	0.526492
PLEC Y861	0.462435	0.516924
PLEC Y914	0.29592	0.342559
PLEC Y1070	0.467858	0.481003
PLEC Y1221	0.383347	0.451104
PLEC Y1412	0.424862	0.45779
PLEC Y1419	0.349844	0.365332
PLEC Y1426	0.463003	0.461928
PLEC Y1453	0.5077	0.523279
PLEC Y2967	0.48286	0.443971
PLEC Y2971	0.450788	0.424914
PLEC Y3001	0.634806	0.593095
PLEC Y3033	0.503972	0.441846
PLEC Y3134	0.435458	0.471162
PLEC Y3178	0.441155	0.48204
PLEC Y3329	0.56481	0.552154
PLEC Y3362	0.526758	0.559619
PLEC Y3398	0.423282	0.495869
PLEC Y3498	0.425188	0.433508
PLEC Y3509	0.336831	0.40505
PLEC Y3626	0.522647	0.486115
PLEC Y3630	0.458425	0.4612
PLEC Y3660	0.572833	0.523072
PLEC Y3695	0.513282	0.486753
PLEC Y3777	0.404619	0.48945
PLEC Y3779	0.368552	0.496073
PLEC Y3800	0.497529	0.491595
PLEC Y3844	0.481684	0.526818
PLEC Y3912	0.49638	0.499889
PLEC Y3961	0.448261	0.475287
PLEC Y3983	0.550293	0.457025
PLEC Y4155	0.37992	0.474789
PLEC Y4238	0.58943	0.568926
PLEC Y4292	0.314898	0.44749
PLEC Y4295	0.344409	0.408358
PLEC Y4340	0.467647	0.393552
PLEC Y4393	0.351223	0.384988
PLEC Y4517	0.446632	0.484205
PLEC Y4518	0.382848	0.391384
PLEC Y4529	0.49345	0.520504
PLEC Y4611	0.536617	0.526244
PLEC Y4612	0.491121	0.574273
PLEC Y4615	0.46806	0.594193
PLEC Y4659	0.477678	0.548399
PLEC Y4664	0.416549	0.485307
PLEC Y4668	0.507194	0.536804
PMPCA Y104	0.434527	0.480676
PMPCA Y151	0.454924	0.58184
PMPCB Y133	0.49462	0.49148
PMPCB Y141	0.501654	0.546357
PMPCB Y142	0.537648	0.632808
PMPCB Y229	0.453869	0.468174
PNPT1 Y200	0.367541	0.404985
PNPT1 Y296	0.441922	0.512405
PNPT1 Y302	0.301778	0.406276
PNPT1 Y334	0.42681	0.46929
PNPT1 Y356	0.383958	0.38394
PNPT1 Y459	0.315629	0.432814
PNPT1 Y626	0.375373	0.377147
POLDIP2 Y103	0.362295	0.359166
POLG Y479	0.453834	0.345738
POLG Y1221	0.459204	0.479065
POLRMT Y299	0.53734	0.551187
POLRMT Y386	0.461042	0.497349
POLRMT Y999	0.396277	0.511103
POLRMT Y1004	0.379537	0.500204
POR Y245	0.524313	0.518375
POR Y259	0.332985	0.39664
POR Y373	0.555134	0.528117
POR Y374	0.564438	0.665621
POR Y416	0.37407	0.431982
POR Y564	0.365902	0.419426
POR Y573	0.329897	0.350241
POR Y575	0.354135	0.399831
POR Y604	0.469545	0.512849
PPA2 Y59	0.628977	0.559659
PPA2 Y120	0.410929	0.413789
PPA2 Y241	0.448032	0.393622
PPIF Y90	0.379766	0.33772
PPP1CC Y93	0.37387	0.362511
PPP1CC Y134	0.417954	0.45612
PPP1CC Y137	0.362822	0.426604
PPP1CC Y255	0.287106	0.362929
PPP2CA Y86	0.383994	0.384859
PPP2CA Y248	0.353533	0.380707
PPP2CA Y265	0.485566	0.51683
PPP2CA Y284	0.608535	0.589694
PPP2CA Y307	0.42809	0.443515
PPP2R1A Y495	0.41734	0.438599
PPP3CA Y119	0.407396	0.383074
PPP3CA Y159	0.439173	0.541121
PPP6C Y18	0.415391	0.391532
PPP6C Y261	0.480757	0.506994
PRDX3 Y71	0.386864	0.452217
PRDX3 Y172	0.438494	0.504061
PRDX6 Y89	0.338049	0.360703
PRORP Y175	0.497829	0.528123
PRORP Y205	0.487878	0.498307
PRORP Y213	0.522485	0.576972
PRORP Y307	0.456784	0.440162
PRORP Y365	0.403512	0.436427
PSMB4 Y22	0.467055	0.398171
PSMB4 Y75	0.45652	0.454089
PSMB4 Y102	0.46956	0.512402
PSMB4 Y107	0.457544	0.501804
PSMB4 Y186	0.43811	0.562592
PSMB4 Y189	0.426068	0.481329
PSMB4 Y222	0.372502	0.451483
PSMB4 Y223	0.440572	0.419928
PTCD3 Y94	0.435953	0.412372
PTCD3 Y124	0.432462	0.476571
PTCD3 Y144	0.493494	0.448189
PTCD3 Y279	0.633204	0.640909
PTCD3 Y372	0.474646	0.535378
PTCD3 Y433	0.394926	0.394184
PTPN1 Y20	0.481184	0.545643
PTPN1 Y46	0.438139	0.458821
PTPN1 Y66	0.393236	0.408872
PTPN1 Y152	0.414267	0.527353
PTPN1 Y153	0.474739	0.523632
PTPN1 Y359	0.385884	0.430798
PTPMT1 Y22	0.573826	0.603572
PTPMT1 Y38	0.429253	0.475677
PTPMT1 Y75	0.345851	0.356492
CAVIN1 Y156	0.401306	0.366862
CAVIN1 Y308	0.440888	0.562712
CAVIN1 Y316	0.48227	0.411539
PTRH2 Y94	0.444677	0.511804
PUS1 Y239	0.348895	0.374943
PYCR2 Y13	0.493514	0.551944
QARS1 Y57	0.436004	0.421653
QARS1 Y93	0.441766	0.433707
QARS1 Y290	0.475871	0.552184
QARS1 Y491	0.582835	0.650099
MICOS13 Y77	0.435947	0.504319
RAB29 Y54	0.363913	0.459832
RAB29 Y190	0.524001	0.536216
RAB32 Y54	0.45335	0.470822
RAB38 Y38	0.434186	0.489569
RAB7A Y28	0.507311	0.509721
RAB7A Y37	0.397184	0.456785
RAB7A Y183	0.380897	0.381051
RACK1 Y52	0.426822	0.455195
RACK1 Y194	0.448936	0.552047
RACK1 Y228	0.455701	0.473895
RACK1 Y246	0.521449	0.508509
RACK1 Y302	0.488224	0.503107
RAF1 Y38	0.358188	0.380946
RAF1 Y232	0.586822	0.593744
RAF1 Y340	0.360896	0.426298
RAF1 Y341	0.524064	0.595673
RAF1 Y458	0.381854	0.417306
RALBP1 Y85	0.443456	0.496445
RALBP1 Y219	0.459531	0.445301
RALBP1 Y270	0.418672	0.421961
RANBP2 Y11	0.37957	0.391395
RANBP2 Y36	0.471262	0.525769
RANBP2 Y42	0.329455	0.383206
RANBP2 Y70	0.436518	0.412549
RANBP2 Y386	0.48021	0.51378
RANBP2 Y593	0.35319	0.392078
RANBP2 Y598	0.347737	0.384083
RANBP2 Y605	0.442008	0.494736
RANBP2 Y756	0.408948	0.41309
RANBP2 Y763	0.355424	0.372806
RANBP2 Y785	0.510398	0.576106
RANBP2 Y793	0.33692	0.369642
RANBP2 Y795	0.418129	0.515954
RANBP2 Y903	0.37815	0.448932
RANBP2 Y915	0.597682	0.645288
RANBP2 Y961	0.370031	0.404546
RANBP2 Y980	0.379115	0.414967
RANBP2 Y1247	0.64121	0.562956
RANBP2 Y1271	0.494063	0.473598
RANBP2 Y1983	0.46593	0.548829
RANBP2 Y2003	0.331278	0.328529
RANBP2 Y2227	0.35647	0.338068
RANBP2 Y2609	0.488247	0.518759
RANBP2 Y2666	0.389809	0.417491
RANBP2 Y2779	0.422195	0.475201
RCC1L Y216	0.378843	0.421247
RDH13 Y4	0.517798	0.506229
RDH13 Y200	0.430794	0.492993
REXO2 Y122	0.52953	0.512738
REXO2 Y184	0.339314	0.350078
TRMT10C Y137	0.510611	0.617384
TRMT10C Y307	0.50485	0.43802
RHOT1 Y160	0.423432	0.479322
RHOT1 Y276	0.381172	0.353427
RHOT1 Y463	0.471004	0.587693
RHOT1 Y465	0.451766	0.542802
RHOT1 Y611	0.400751	0.487453
RHOT2 Y58	0.524088	0.551986
RHOT2 Y160	0.423432	0.479322
RIPK1 Y384	0.408981	0.470163
RIPK1 Y387	0.385203	0.486766
RIPK1 Y426	0.409783	0.44341
RIPK1 Y463	0.47877	0.495931
RIPK1 Y469	0.535573	0.541664
RIPK1 Y490	0.389317	0.466689
URI1 Y403	0.314117	0.38158
RPS27A Y59	0.33768	0.372912
RPS27A Y85	0.492615	0.467486
RPS27A Y106	0.375995	0.375169
RPS27A Y140	0.396083	0.400648
RPS27A Y148	0.478415	0.464465
RPS3 Y34	0.427689	0.519485
RPS3 Y87	0.441248	0.473227
RPS3 Y107	0.48766	0.465452
RPS3 Y120	0.496218	0.526275
RPS3 Y166	0.492918	0.523462
RPS3 Y167	0.511937	0.498768
RRM1 Y74	0.537451	0.581454
RRM1 Y102	0.40222	0.504299
RRM1 Y104	0.55237	0.529195
RRM1 Y232	0.438215	0.512391
RRM1 Y485	0.47915	0.537539
RRM1 Y486	0.456593	0.444663
RRM1 Y553	0.405931	0.451847
RRM1 Y556	0.359146	0.369439
RRM1 Y726	0.355489	0.423286
RRM1 Y738	0.419589	0.491092
RRM2B Y331	0.38693	0.409343
RTN4IP1 Y94	0.406334	0.456496
SACS Y2139	0.462862	0.44193
SACS Y2210	0.522723	0.563547
SACS Y2509	0.4508	0.474276
SACS Y3177	0.596305	0.628046
SACS Y3367	0.525654	0.523735
SACS Y3463	0.41191	0.475824
SACS Y3477	0.369424	0.398514
SACS Y4177	0.370587	0.419665
SACS Y4181	0.483448	0.529032
SACS Y4333	0.426532	0.477097
SACS Y4428	0.633989	0.558198
SAMM50 Y215	0.524738	0.527019
SARDH Y867	0.492998	0.580013
SARDH Y869	0.450433	0.497956
SARS2 Y52	0.502666	0.597933
SARS2 Y329	0.345171	0.443163
SARS2 Y343	0.462268	0.406399
SARS2 Y500	0.582641	0.506576
SCO1 Y60	0.389137	0.419008
SCO1 Y216	0.460501	0.473676
SCP2 Y151	0.460671	0.460884
SCP2 Y197	0.495782	0.592823
SCP2 Y204	0.440097	0.459364
SCP2 Y403	0.412013	0.468079
SUCLA2 Y75	0.413787	0.424572
SUCLA2 Y84	0.389439	0.458795
SDHA Y215	0.56677	0.557477
SDHA Y365	0.555276	0.553629
SDHA Y436	0.488416	0.515577
SDHA Y604	0.305184	0.338356
SDHA Y606	0.438895	0.567292
SDHA Y629	0.57118	0.553697
SDHB Y216	0.387005	0.427404
SELENOO Y358	0.359992	0.304766
SELENOO Y373	0.436648	0.535791
SELENOO Y375	0.435358	0.576592
SELENOO Y562	0.336056	0.324583
SESN2 Y323	0.365313	0.36088
SESN2 Y470	0.529443	0.532865
SFXN1 Y75	0.519586	0.54462
SFXN1 Y317	0.348326	0.400412
SFXN2 Y150	0.53096	0.518024
SFXN3 Y110	0.366116	0.424631
SFXN3 Y316	0.404883	0.498311
SFXN5 Y221	0.540072	0.497847
SHC1 Y162	0.499149	0.512506
SHC1 Y315	0.362097	0.37393
SHC1 Y349	0.50853	0.507422
SHC1 Y350	0.411823	0.419975
SHC1 Y427	0.486229	0.534669
SHC1 Y520	0.547828	0.522881
SHMT2 Y3	0.657158	0.588162
SHMT2 Y96	0.503187	0.546225
SHMT2 Y100	0.26375	0.359918
SHMT2 Y228	0.503297	0.616637
SHMT2 Y350	0.426673	0.488967
SLC25A1 Y256	0.438555	0.431779
SLC25A1 Y276	0.299734	0.376645
SLC25A1 Y297	0.436349	0.54203
SLC25A11 Y102	0.615503	0.579965
SLC25A11 Y161	0.411745	0.439749
SLC25A11 Y202	0.468292	0.532138
SLC25A12 Y369	0.399584	0.379464
SLC25A12 Y606	0.441135	0.443093
SLC25A12 Y656	0.357937	0.377155
SLC25A13 Y219	0.468324	0.486255
SLC25A13 Y657	0.482246	0.498895
SLC25A19 Y4	0.329124	0.356724
SLC25A19 Y155	0.478054	0.50936
SLC25A19 Y188	0.634739	0.625211
SLC25A20 Y169	0.327976	0.380932
SLC25A20 Y186	0.472729	0.511325
SLC25A20 Y190	0.525738	0.548989
SLC25A21 Y153	0.480136	0.579861
SLC25A22 Y62	0.364548	0.400686
SLC25A22 Y66	0.383683	0.423725
SLC25A24 Y328	0.376744	0.443379
SLC25A24 Y357	0.589005	0.642312
SLC25A24 Y371	0.511321	0.417418
SLC25A24 Y462	0.506283	0.553351
SLC25A25 Y7	0.490225	0.565565
SLC25A25 Y20	0.432571	0.448041
SLC25A25 Y48	0.41648	0.467269
SLC25A25 Y264	0.402612	0.488521
SLC25A25 Y316	0.480368	0.552707
SLC25A3 Y55	0.410974	0.461585
SLC25A3 Y100	0.430275	0.463397
SLC25A3 Y141	0.357078	0.414087
SLC25A3 Y158	0.368891	0.398814
SLC25A3 Y196	0.472751	0.547108
SLC25A3 Y246	0.354274	0.467178
SLC25A4 Y81	0.480384	0.459978
SLC25A4 Y112	0.425704	0.438386
SLC25A4 Y174	0.395397	0.44741
SLC25A4 Y187	0.568537	0.480225
SLC25A4 Y191	0.501778	0.589759
SLC25A4 Y195	0.424015	0.485195
SLC25A5 Y81	0.480384	0.459978
SLC25A5 Y112	0.424687	0.453853
SLC25A5 Y191	0.51165	0.618991
SLC25A5 Y195	0.416696	0.472973
SLC25A5 Y297	0.458209	0.447974
SLC25A6 Y51	0.358407	0.434312
SLC25A6 Y81	0.480384	0.459978
SLC25A6 Y112	0.436286	0.446068
SLC25A6 Y191	0.501778	0.589759
SLC25A6 Y195	0.424015	0.485195
SLC25A6 Y229	0.38436	0.402262
SLC27A1 Y246	0.433096	0.451112
SLC27A1 Y248	0.523211	0.59726
SLC27A1 Y266	0.447517	0.529993
SLC27A1 Y267	0.499601	0.460325
SLC27A1 Y501	0.428428	0.50853
SLC27A3 Y673	0.55264	0.63713
STOML2 Y124	0.424198	0.478648
NAPG Y31	0.369612	0.404142
NAPG Y38	0.38712	0.447255
NAPG Y184	0.447567	0.505486
NAPG Y307	0.266402	0.367288
SNAP23 Y99	0.384074	0.393854
SNAP23 Y139	0.386899	0.446367
SNCA Y39	0.399469	0.497398
SNCA Y125	0.387004	0.37582
SNCA Y133	0.408676	0.391743
SNCA Y136	0.305084	0.325352
SOD2 Y58	0.433176	0.504231
SORD Y25	0.453169	0.350903
SORD Y51	0.466189	0.505331
SORD Y54	0.389291	0.516588
SPATA5 Y180	0.49698	0.53031
SPATA5 Y253	0.449237	0.508521
SPATA5 Y393	0.478608	0.41239
SPART Y45	0.402777	0.438422
SPART Y46	0.38488	0.455717
SPART Y114	0.359019	0.376799
SPART Y628	0.4689	0.449687
SPG7 Y195	0.44069	0.409366
SQOR Y151	0.400393	0.483986
SQOR Y259	0.433391	0.476191
SQOR Y395	0.276103	0.292714
SQOR Y415	0.383544	0.407271
SQSTM1 Y9	0.428613	0.443043
SQSTM1 Y67	0.467466	0.412034
SQSTM1 Y148	0.397641	0.409673
SQSTM1 Y383	0.39409	0.453725
SQSTM1 Y433	0.463434	0.546044
SRC Y93	0.374545	0.422455
SRC Y187	0.45011	0.489697
SRC Y216	0.386852	0.442111
SRC Y338	0.418401	0.430194
SRC Y385	0.483645	0.443405
SRC Y419	0.383003	0.416623
SRC Y439	0.387674	0.446528
SRC Y522	0.358516	0.372932
SRC Y530	0.412583	0.397362
SSBP1 Y73	0.420651	0.394027
SSBP1 Y99	0.42546	0.537974
SSBP1 Y101	0.436418	0.519816
SSBP1 Y109	0.429942	0.436423
SSBP1 Y119	0.366939	0.422496
STING1 Y245	0.529287	0.572465
STOM Y60	0.315156	0.34917
STOM Y123	0.464325	0.593782
STOM Y124	0.421348	0.457432
STOM Y252	0.532997	0.528261
STXBP1 Y145	0.507431	0.553952
STXBP1 Y337	0.40577	0.438845
STXBP1 Y473	0.540676	0.461006
STXBP1 Y531	0.312024	0.310976
SUCLG2 Y153	0.52089	0.577102
SUCLG2 Y343	0.438764	0.469665
SUPV3L1 Y379	0.358717	0.481046
SUPV3L1 Y396	0.487488	0.555794
[truncated: 225 more rows]

## Sheet: Mito pY sites in TurboID hits
Phosphosite	N-SH2 prediction	C-SH2 prediction
AARS2 Y387	0.424937	0.450398
AASS Y55	0.483896	0.527294
AASS Y461	0.453862	0.514764
AASS Y556	0.503827	0.472619
AASS Y700	0.36519	0.332392
AASS Y730	0.401278	0.482477
ACAD10 Y566	0.365299	0.425636
ACAD9 Y325	0.313499	0.454371
ACAD9 Y611	0.419746	0.427532
ACO2 Y42	0.495379	0.472364
ACO2 Y151	0.448819	0.497789
ACO2 Y390	0.395383	0.408167
ACO2 Y432	0.458381	0.590048
ACO2 Y513	0.408036	0.479505
ACO2 Y544	0.435029	0.379621
ACO2 Y665	0.39432	0.381504
ACSF3 Y72	0.383652	0.485178
ACSF3 Y297	0.591421	0.676859
ACSF3 Y303	0.515198	0.410337
ACSF3 Y304	0.384871	0.419881
ACSF3 Y355	0.419529	0.398747
ACSF3 Y466	0.343699	0.333628
ACSF3 Y544	0.517351	0.54149
ACSL1 Y188	0.505414	0.495541
ACSL1 Y567	0.455365	0.419215
ACSL1 Y577	0.368121	0.421907
ACSL1 Y693	0.457352	0.598163
COQ8A Y408	0.3143	0.363645
AGK Y226	0.448656	0.515702
AGPS Y326	0.460445	0.539156
AGPS Y387	0.41935	0.446117
AGPS Y645	0.487273	0.431669
AK4 Y205	0.556275	0.53322
ALDH1B1 Y135	0.491887	0.509854
ALDH1B1 Y332	0.376684	0.433807
ALDH1B1 Y373	0.554338	0.517872
ALDH1L2 Y127	0.424756	0.458834
ALDH2 Y148	0.527294	0.47671
ALDH2 Y149	0.477073	0.541408
ALDH2 Y156	0.290281	0.330209
ALDH2 Y220	0.446634	0.49421
ALDH2 Y332	0.356631	0.386937
ALDH2 Y396	0.360112	0.382592
ALDH2 Y442	0.468886	0.478556
ALDH2 Y497	0.377933	0.387927
ALDH2 Y502	0.6058	0.617097
ALDH5A1 Y128	0.382086	0.457784
ALDH5A1 Y175	0.461755	0.533667
ALDH5A1 Y524	0.498072	0.516839
APOO Y43	0.488303	0.491604
POLR1G Y80	0.463187	0.483394
ATAD3B Y96	0.332436	0.333553
ATAD3B Y373	0.504828	0.534989
ATP5PB Y116	0.396102	0.425441
ATP5PB Y165	0.454346	0.480784
ATP5PB Y199	0.378418	0.412554
ATP5MC3 Y22	0.442669	0.520407
ATP5MG Y32	0.373818	0.448335
ATP5PO Y35	0.396334	0.38413
ATP5PO Y41	0.466241	0.540471
ATP5PO Y46	0.454353	0.56854
ATP5PO Y82	0.420332	0.453935
ATP5PO Y193	0.467293	0.45395
ATPAF1 Y23	0.480253	0.634729
ATPAF1 Y176	0.445603	0.480677
ATPAF2 Y243	0.395838	0.365728
BCKDHB Y195	0.391242	0.446131
BCKDHB Y363	0.520772	0.459156
BCKDHB Y383	0.310835	0.3778
BCKDHB Y392	0.52156	0.527219
BSG Y299	0.382703	0.367928
CAPN1 Y42	0.473758	0.523474
CAPN1 Y235	0.419273	0.51146
CAPN1 Y371	0.365521	0.435036
CAPN1 Y387	0.51379	0.411183
CAPN1 Y410	0.290317	0.269829
CAPN1 Y494	0.489806	0.524374
COA3 Y72	0.467881	0.517092
CDK5RAP1 Y422	0.592473	0.61005
CDK5RAP1 Y483	0.440737	0.487655
CKMT1B Y153	0.365911	0.439765
CKMT1B Y312	0.46923	0.455084
COX15 Y200	0.375559	0.399219
MT-CO3 Y67	0.418538	0.413758
COX4I1 Y38	0.423769	0.431705
COX4I1 Y124	0.487538	0.519908
COX5A Y80	0.49453	0.517675
COX7A2 Y44	0.390814	0.400009
COX7A2 Y55	0.414933	0.401727
COX7A2 Y71	0.430454	0.504367
CYC1 Y174	0.292222	0.283331
CYC1 Y179	0.407409	0.405836
CYC1 Y199	0.415843	0.372835
DAP3 Y124	0.558732	0.577251
DNAJA3 Y113	0.470365	0.542588
DNAJA3 Y114	0.404031	0.472501
DNAJA3 Y142	0.477182	0.496591
DNAJA3 Y399	0.533436	0.475543
DNAJA3 Y401	0.496775	0.529838
DNAJA3 Y405	0.527807	0.589504
ECH1 Y141	0.366523	0.38404
ECH1 Y281	0.446011	0.496653
GFM1 Y68	0.442538	0.548644
GFM1 Y69	0.461739	0.469346
GFM1 Y165	0.469447	0.399769
GFM1 Y224	0.509658	0.426285
GFM1 Y564	0.607604	0.530425
GFM1 Y735	0.440563	0.444178
TUFM Y92	0.465141	0.465389
TUFM Y115	0.428795	0.535824
TUFM Y133	0.38942	0.435905
TUFM Y179	0.458715	0.49513
TUFM Y208	0.319932	0.334864
TUFM Y246	0.453876	0.429394
TUFM Y266	0.43274	0.492491
TUFM Y357	0.423963	0.436792
ELAC2 Y181	0.496867	0.528212
ELAC2 Y528	0.468222	0.463819
SH3GLB1 Y80	0.441693	0.452469
ETFA Y84	0.387681	0.451447
ETFA Y149	0.45329	0.575691
ETFA Y235	0.50932	0.468224
ETFB Y192	0.53716	0.605137
FASTKD1 Y122	0.578754	0.598097
FASTKD1 Y168	0.477123	0.508263
FASTKD1 Y406	0.569378	0.46775
FASTKD1 Y486	0.388183	0.423636
FASTKD1 Y726	0.611816	0.604028
FASTKD1 Y810	0.494888	0.496529
FASTKD5 Y166	0.383694	0.444752
FASTKD5 Y451	0.460966	0.572037
FASTKD5 Y730	0.485895	0.485357
FKBP8 Y232	0.568425	0.490152
FKBP8 Y288	0.390509	0.378013
FKBP8 Y322	0.458088	0.51912
FKBP8 Y364	0.375767	0.455341
FH Y54	0.414666	0.459379
FH Y67	0.405813	0.455741
FH Y68	0.363267	0.409585
FH Y110	0.28064	0.319192
FH Y251	0.409278	0.494341
FH Y465	0.406014	0.446591
FH Y491	0.477311	0.476962
GHITM Y313	0.475883	0.504013
GOLPH3 Y168	0.530037	0.488034
GPD2 Y121	0.488328	0.482991
GPD2 Y218	0.537795	0.523521
GPD2 Y246	0.51926	0.579048
GPD2 Y487	0.382028	0.376577
GPD2 Y532	0.455428	0.426772
GPD2 Y544	0.429434	0.476397
GPD2 Y586	0.26516	0.309261
GPD2 Y600	0.479388	0.497613
GPD2 Y601	0.430724	0.437026
GPD2 Y605	0.397661	0.417133
GTF3C4 Y217	0.377578	0.40681
GTF3C4 Y380	0.400315	0.455997
GTF3C4 Y383	0.44121	0.515486
GTF3C4 Y398	0.442835	0.486808
HADHA Y239	0.411942	0.419965
HADHA Y298	0.403046	0.415131
HADHA Y435	0.385523	0.393605
HADHA Y499	0.542118	0.516782
HADHA Y546	0.453617	0.448701
HADHA Y637	0.434175	0.461182
HADHA Y639	0.41772	0.491786
HADHA Y724	0.366965	0.404483
HADHA Y740	0.425929	0.495173
HADH Y226	0.457431	0.479042
HADH Y234	0.391858	0.350894
HADH Y264	0.576622	0.513872
HADH Y313	0.397147	0.472433
HIBCH Y247	0.390525	0.406645
HIBCH Y330	0.375396	0.370301
HMGCL Y198	0.4066	0.448048
HSD17B8 Y169	0.488239	0.594194
HSPD1 Y90	0.361774	0.427695
HSPD1 Y223	0.600916	0.476107
HSPD1 Y227	0.443199	0.47594
HSPD1 Y243	0.508829	0.54148
HSPD1 Y385	0.30622	0.384212
HSPD1 Y503	0.429761	0.477347
ISCU Y43	0.455001	0.464944
L2HGDH Y102	0.512669	0.511436
L2HGDH Y103	0.441253	0.437156
L2HGDH Y285	0.501276	0.529263
LARS2 Y41	0.406448	0.511784
LARS2 Y85	0.536002	0.467662
LARS2 Y199	0.409659	0.413904
LARS2 Y611	0.485776	0.473281
LIG3 Y666	0.320114	0.323327
LIG3 Y767	0.407591	0.424582
LIG3 Y768	0.447349	0.49399
LRPPRC Y160	0.380727	0.430136
LRPPRC Y165	0.529746	0.587752
LRPPRC Y207	0.48054	0.523492
LRPPRC Y270	0.572619	0.551672
LRPPRC Y277	0.469536	0.499918
LRPPRC Y320	0.464895	0.536278
LRPPRC Y334	0.393217	0.367258
LRPPRC Y607	0.417674	0.430543
LRPPRC Y623	0.350492	0.490271
LRPPRC Y633	0.482443	0.416325
LRPPRC Y751	0.427857	0.497865
LRPPRC Y958	0.438373	0.493887
LRPPRC Y1016	0.394505	0.352432
LRPPRC Y1052	0.418075	0.452949
LRPPRC Y1070	0.535995	0.590236
LRPPRC Y1082	0.366357	0.416501
LRPPRC Y1215	0.474078	0.528083
LRPPRC Y1220	0.445795	0.482988
LRPPRC Y1251	0.369931	0.437907
LRPPRC Y1321	0.357865	0.414072
LRPPRC Y1341	0.456335	0.508857
LRPPRC Y1382	0.367601	0.466905
MCCC2 Y145	0.447306	0.506493
MCCC2 Y520	0.346005	0.427378
44257 Y307	0.309752	0.321095
44257 Y317	0.498589	0.593591
44257 Y332	0.392172	0.44814
MRPL28 Y6	0.512712	0.477363
MRPL28 Y43	0.489888	0.46352
MRPL28 Y115	0.483801	0.584369
MRPL3 Y265	0.400511	0.42911
MRPL39 Y99	0.345626	0.372281
MRPL45 Y245	0.444478	0.451063
MRPL9 Y80	0.426365	0.426932
MRPS2 Y271	0.33467	0.398456
MRPS30 Y44	0.442079	0.493807
MRPS30 Y255	0.532182	0.529776
MRPS34 Y136	0.410211	0.504319
MRPS34 Y166	0.414318	0.498615
MRPS7 Y168	0.431941	0.42015
MRPS7 Y239	0.43679	0.443783
MTCH2 Y23	0.569785	0.592765
MTCH2 Y57	0.527827	0.542986
MMUT Y248	0.417671	0.405278
MMUT Y287	0.403007	0.448593
MMUT Y364	0.356085	0.462148
NDUFA1 Y60	0.391766	0.434563
NDUFA1 Y61	0.385165	0.429674
NDUFA4 Y62	0.373698	0.408239
NDUFA4 Y65	0.392925	0.49125
NDUFA4 Y71	0.454282	0.606297
NDUFA5 Y28	0.564556	0.66076
NDUFA7 Y53	0.429204	0.530455
NDUFAB1 Y147	0.366984	0.401858
NDUFAF4 Y69	0.419955	0.440568
NDUFAF7 Y28	0.389445	0.435174
NDUFAF7 Y62	0.379794	0.437524
NDUFAF7 Y75	0.540363	0.553277
NDUFAF7 Y77	0.470571	0.559956
NDUFB10 Y26	0.562984	0.516997
NDUFB10 Y55	0.483841	0.559472
NDUFB10 Y56	0.420002	0.542813
NDUFB10 Y57	0.462409	0.581463
NDUFB10 Y137	0.53559	0.505041
NDUFB10 Y143	0.414134	0.512683
NDUFB9 Y73	0.27856	0.315677
NDUFB9 Y80	0.588599	0.473255
NDUFB9 Y91	0.440295	0.476082
NDUFB9 Y115	0.407569	0.439239
NDUFB9 Y118	0.313318	0.415458
NDUFB9 Y169	0.432864	0.44317
NDUFS3 Y64	0.380057	0.439107
NDUFS3 Y191	0.370201	0.428679
NDUFS3 Y207	0.57906	0.592384
NDUFS6 Y51	0.368533	0.424393
NDUFS6 Y100	0.554105	0.515279
NDUFV2 Y119	0.441263	0.563144
NDUFV2 Y193	0.485482	0.510831
NIPSNAP1 Y72	0.417105	0.431242
NIPSNAP1 Y83	0.471526	0.478885
NIPSNAP1 Y87	0.472214	0.492632
NIPSNAP1 Y148	0.33788	0.400563
NIPSNAP1 Y185	0.38687	0.410915
NIPSNAP1 Y261	0.448315	0.546609
NIPSNAP1 Y262	0.557213	0.578738
NSUN4 Y220	0.465405	0.437609
OSGEPL1 Y386	0.354191	0.369734
P4HA1 Y45	0.404602	0.386006
P4HA1 Y282	0.339735	0.434869
PARS2 Y88	0.513196	0.519413
PARS2 Y93	0.553815	0.523245
PARS2 Y430	0.382166	0.458659
PDHA1 Y118	0.499347	0.473145
PDHA1 Y227	0.359138	0.420401
PDHA1 Y242	0.35253	0.474503
PDHA1 Y243	0.477294	0.407659
PDHA1 Y272	0.355499	0.417788
PDHA1 Y289	0.43892	0.514664
PDHA1 Y301	0.392547	0.389977
PDHA1 Y366	0.428288	0.45683
PDHA1 Y369	0.443249	0.548848
PDHB Y63	0.367986	0.399724
PECR Y179	0.394006	0.414079
PMPCA Y104	0.434527	0.480676
PMPCA Y151	0.454924	0.58184
POLG Y479	0.453834	0.345738
POLG Y1221	0.459204	0.479065
POLRMT Y299	0.53734	0.551187
POLRMT Y386	0.461042	0.497349
POLRMT Y999	0.396277	0.511103
POLRMT Y1004	0.379537	0.500204
PRORP Y175	0.497829	0.528123
PRORP Y205	0.487878	0.498307
PRORP Y213	0.522485	0.576972
PRORP Y307	0.456784	0.440162
PRORP Y365	0.403512	0.436427
PTRH2 Y94	0.444677	0.511804
PUS1 Y239	0.348895	0.374943
RAB7A Y28	0.507311	0.509721
RAB7A Y37	0.397184	0.456785
RAB7A Y183	0.380897	0.381051
RDH13 Y4	0.517798	0.506229
RDH13 Y200	0.430794	0.492993
RPS27A Y59	0.33768	0.372912
RPS27A Y85	0.492615	0.467486
RPS27A Y106	0.375995	0.375169
RPS27A Y140	0.396083	0.400648
RPS27A Y148	0.478415	0.464465
SACS Y2139	0.462862	0.44193
SACS Y2210	0.522723	0.563547
SACS Y2509	0.4508	0.474276
SACS Y3177	0.596305	0.628046
SACS Y3367	0.525654	0.523735
SACS Y3463	0.41191	0.475824
SACS Y3477	0.369424	0.398514
SACS Y4177	0.370587	0.419665
SACS Y4181	0.483448	0.529032
SACS Y4333	0.426532	0.477097
SACS Y4428	0.633989	0.558198
SCO1 Y60	0.389137	0.419008
SCO1 Y216	0.460501	0.473676
SDHB Y216	0.387005	0.427404
SELENOO Y358	0.359992	0.304766
SELENOO Y373	0.436648	0.535791
SELENOO Y375	0.435358	0.576592
SELENOO Y562	0.336056	0.324583
SLC25A13 Y219	0.468324	0.486255
SLC25A13 Y657	0.482246	0.498895
SLC27A1 Y246	0.433096	0.451112
SLC27A1 Y248	0.523211	0.59726
SLC27A1 Y266	0.447517	0.529993
SLC27A1 Y267	0.499601	0.460325
SLC27A1 Y501	0.428428	0.50853
SRC Y93	0.374545	0.422455
SRC Y187	0.45011	0.489697
SRC Y216	0.386852	0.442111
SRC Y338	0.418401	0.430194
SRC Y385	0.483645	0.443405
SRC Y419	0.383003	0.416623
SRC Y439	0.387674	0.446528
SRC Y522	0.358516	0.372932
SRC Y530	0.412583	0.397362
SSBP1 Y73	0.420651	0.394027
SSBP1 Y99	0.42546	0.537974
SSBP1 Y101	0.436418	0.519816
SSBP1 Y109	0.429942	0.436423
SSBP1 Y119	0.366939	0.422496
TARS2 Y162	0.476668	0.499605
TARS2 Y332	0.459452	0.490651
TARS2 Y536	0.262952	0.346236
TFAM Y99	0.404818	0.373264
TFAM Y165	0.501939	0.556919
TFAM Y200	0.37488	0.402128
TIMM50 Y62	0.432741	0.5019
TIMM50 Y301	0.571813	0.538881
TOMM70 Y156	0.358151	0.449575
TOMM70 Y260	0.481148	0.456604
TOMM70 Y310	0.380343	0.479915
TOMM70 Y327	0.358204	0.378178
TOMM70 Y339	0.500669	0.611038
TOMM70 Y601	0.303392	0.339959
TST Y7	0.495934	0.546148
TST Y37	0.35157	0.437016
UQCRQ Y17	0.618864	0.556838
VAT1 Y59	0.398884	0.479076
VAT1 Y240	0.537259	0.497382
VAT1 Y245	0.406227	0.50499
VDAC3 Y7	0.534834	0.522635
VDAC3 Y22	0.350162	0.402292
VDAC3 Y48	0.492844	0.507924
VDAC3 Y67	0.565746	0.55527
VDAC3 Y173	0.585101	0.451651
VDAC3 Y195	0.447921	0.518327
VDAC3 Y247	0.521995	0.521037
YARS2 Y255	0.394944	0.515408
YARS2 Y303	0.342128	0.400242
YARS2 Y426	0.395645	0.437149
YME1L1 Y306	0.47292	0.552635
CISD1 Y71	0.363391	0.430098
