# Supplementary material for: Proximity-labeling proteomics reveals remodeled interactomes and altered localization of pathogenic SHP2 variants
Source: EMBO Rep. 2025 Dec 22;27(3):793–826. doi: 10.1038/s44319-025-00674-4 (PMC12894930; doi:10.1038/s44319-025-00674-4)
Supplement: Supplementary file 12 — Source data Fig. 5 [file 44319_2025_674_MOESM12_ESM.zip › Figure 5/E/Respiratory complexes vs TurboID.xlsx]

## Sheet: ETC proteins in TurboID data
Protein	I	II	III	IV	V	in dataset
NDUFA1	ACCESSORY	FALSE	FALSE	FALSE	FALSE	TRUE
NDUFA10	ACCESSORY	FALSE	FALSE	FALSE	FALSE	TRUE
NDUFA11	ACCESSORY	FALSE	FALSE	FALSE	FALSE	TRUE
NDUFA12	ACCESSORY	FALSE	FALSE	FALSE	FALSE	TRUE
NDUFA13	ACCESSORY	FALSE	FALSE	FALSE	FALSE	TRUE
NDUFA2	ACCESSORY	FALSE	FALSE	FALSE	FALSE	TRUE
NDUFA4	ACCESSORY	FALSE	FALSE	FALSE	FALSE	TRUE
NDUFA5	ACCESSORY	FALSE	FALSE	FALSE	FALSE	TRUE
NDUFA6	ACCESSORY	FALSE	FALSE	FALSE	FALSE	TRUE
NDUFA7	ACCESSORY	FALSE	FALSE	FALSE	FALSE	TRUE
NDUFA9	ACCESSORY	FALSE	FALSE	FALSE	FALSE	TRUE
NDUFAB1	ACCESSORY	FALSE	FALSE	FALSE	FALSE	TRUE
NDUFB10	ACCESSORY	FALSE	FALSE	FALSE	FALSE	TRUE
NDUFB11	ACCESSORY	FALSE	FALSE	FALSE	FALSE	TRUE
NDUFB3	ACCESSORY	FALSE	FALSE	FALSE	FALSE	TRUE
NDUFB4	ACCESSORY	FALSE	FALSE	FALSE	FALSE	TRUE
NDUFB5	ACCESSORY	FALSE	FALSE	FALSE	FALSE	TRUE
NDUFB6	ACCESSORY	FALSE	FALSE	FALSE	FALSE	TRUE
NDUFB7	ACCESSORY	FALSE	FALSE	FALSE	FALSE	TRUE
NDUFB8	ACCESSORY	FALSE	FALSE	FALSE	FALSE	TRUE
NDUFB9	ACCESSORY	FALSE	FALSE	FALSE	FALSE	TRUE
NDUFC2	ACCESSORY	FALSE	FALSE	FALSE	FALSE	TRUE
NDUFS1	CORE	FALSE	FALSE	FALSE	FALSE	TRUE
NDUFS2	CORE	FALSE	FALSE	FALSE	FALSE	TRUE
NDUFS3	CORE	FALSE	FALSE	FALSE	FALSE	TRUE
NDUFS4	ACCESSORY	FALSE	FALSE	FALSE	FALSE	TRUE
NDUFS5	ACCESSORY	FALSE	FALSE	FALSE	FALSE	TRUE
NDUFS6	ACCESSORY	FALSE	FALSE	FALSE	FALSE	TRUE
NDUFS7	CORE	FALSE	FALSE	FALSE	FALSE	TRUE
NDUFS8	CORE	FALSE	FALSE	FALSE	FALSE	TRUE
NDUFV1	CORE	FALSE	FALSE	FALSE	FALSE	TRUE
NDUFV2	CORE	FALSE	FALSE	FALSE	FALSE	TRUE
ND1	CORE	FALSE	FALSE	FALSE	FALSE	FALSE
ND2	CORE	FALSE	FALSE	FALSE	FALSE	FALSE
ND3	CORE	FALSE	FALSE	FALSE	FALSE	FALSE
ND4	CORE	FALSE	FALSE	FALSE	FALSE	FALSE
ND4L	CORE	FALSE	FALSE	FALSE	FALSE	FALSE
ND5	CORE	FALSE	FALSE	FALSE	FALSE	FALSE
ND6	CORE	FALSE	FALSE	FALSE	FALSE	FALSE
NDUFA8	ACCESSORY	FALSE	FALSE	FALSE	FALSE	FALSE
NDUFB2	ACCESSORY	FALSE	FALSE	FALSE	FALSE	FALSE
NDUFA3	ACCESSORY	FALSE	FALSE	FALSE	FALSE	FALSE
NDUFB1	ACCESSORY	FALSE	FALSE	FALSE	FALSE	FALSE
NDUFC1	ACCESSORY	FALSE	FALSE	FALSE	FALSE	FALSE
NDUFA4L1	ACCESSORY	FALSE	FALSE	FALSE	FALSE	FALSE
NDUFV3	ACCESSORY	FALSE	FALSE	FALSE	FALSE	FALSE
NDUFAF1	ASSEMBLY	FALSE	FALSE	FALSE	FALSE	FALSE
NDUFAF2	ASSEMBLY	FALSE	FALSE	FALSE	FALSE	FALSE
NDUFAF3	ASSEMBLY	FALSE	FALSE	FALSE	FALSE	FALSE
NDUFAF4	ASSEMBLY	FALSE	FALSE	FALSE	FALSE	FALSE
SDHA	FALSE	HYDROPHILIC	FALSE	FALSE	FALSE	TRUE
SDHB	FALSE	HYDROPHILIC	FALSE	FALSE	FALSE	TRUE
SDHC	FALSE	HYDROPHOBIC	FALSE	FALSE	FALSE	FALSE
SDHD	FALSE	HYDROPHOBIC	FALSE	FALSE	FALSE	FALSE
CYC1	FALSE	FALSE	RESPIRATORY	FALSE	FALSE	TRUE
CYCS	FALSE	FALSE		FALSE	FALSE	TRUE
UQCRFS1	FALSE	FALSE	RESPIRATORY	FALSE	FALSE	TRUE
UQCRB	FALSE	FALSE	SMALL SUBUNIT	FALSE	FALSE	TRUE
UQCRH	FALSE	FALSE	SMALL SUBUNIT	FALSE	FALSE	TRUE
UQCRC2	FALSE	FALSE	CORE	FALSE	FALSE	TRUE
UQCRC1	FALSE	FALSE	CORE	FALSE	FALSE	TRUE
UQCR10	FALSE	FALSE	SMALL SUBUNIT	FALSE	FALSE	TRUE
MT-CYB	FALSE	FALSE	RESPIRATORY	FALSE	FALSE	FALSE
UQCRB	FALSE	FALSE	SMALL SUBUNIT	FALSE	FALSE	FALSE
UQCR11	FALSE	FALSE	SMALL SUBUNIT	FALSE	FALSE	FALSE
COX4I1	FALSE	FALSE	FALSE	CORE	FALSE	TRUE
COX5A	FALSE	FALSE	FALSE	CORE	FALSE	TRUE
COX5B	FALSE	FALSE	FALSE	CORE	FALSE	TRUE
COX6A1	FALSE	FALSE	FALSE	CORE	FALSE	TRUE
COX6B1	FALSE	FALSE	FALSE	CORE	FALSE	TRUE
COX6C	FALSE	FALSE	FALSE	CORE	FALSE	TRUE
COX7A2	FALSE	FALSE	FALSE	CORE	FALSE	TRUE
COX1	FALSE	FALSE	FALSE	CORE	FALSE	FALSE
COX2	FALSE	FALSE	FALSE	CORE	FALSE	TRUE
COX3	FALSE	FALSE	FALSE	CORE	FALSE	TRUE
COX4A2	FALSE	FALSE	FALSE	CORE	FALSE	FALSE
COX6B2	FALSE	FALSE	FALSE	CORE	FALSE	FALSE
COX7A1	FALSE	FALSE	FALSE	CORE	FALSE	FALSE
COX7A3	FALSE	FALSE	FALSE	CORE	FALSE	FALSE
COX7B	FALSE	FALSE	FALSE	CORE	FALSE	FALSE
COX7C	FALSE	FALSE	FALSE	CORE	FALSE	TRUE
COX7R	FALSE	FALSE	FALSE	CORE	FALSE	TRUE
COX8A	FALSE	FALSE	FALSE	CORE	FALSE	FALSE
COX8C	FALSE	FALSE	FALSE	CORE	FALSE	FALSE
COA1	FALSE	FALSE	FALSE	ASSEMBLY	FALSE	FALSE
COA3	FALSE	FALSE	FALSE	ASSEMBLY	FALSE	TRUE
COA4	FALSE	FALSE	FALSE	ASSEMBLY	FALSE	FALSE
COA5	FALSE	FALSE	FALSE	ASSEMBLY	FALSE	FALSE
COA6	FALSE	FALSE	FALSE	ASSEMBLY	FALSE	FALSE
COA7	FALSE	FALSE	FALSE	ASSEMBLY	FALSE	TRUE
COX11	FALSE	FALSE	FALSE	ASSEMBLY	FALSE	TRUE
COX14	FALSE	FALSE	FALSE	ASSEMBLY	FALSE	FALSE
COX15	FALSE	FALSE	FALSE	ASSEMBLY	FALSE	TRUE
COX16	FALSE	FALSE	FALSE	ASSEMBLY	FALSE	TRUE
COX17	FALSE	FALSE	FALSE	ASSEMBLY	FALSE	TRUE
COX18	FALSE	FALSE	FALSE	ASSEMBLY	FALSE	FALSE
COX19	FALSE	FALSE	FALSE	ASSEMBLY	FALSE	FALSE
COX20	FALSE	FALSE	FALSE	ASSEMBLY	FALSE	TRUE
ATPFA1	FALSE	FALSE	FALSE	FALSE	F1 - ALPHA SUBUNIT	TRUE
ATP5B	FALSE	FALSE	FALSE	FALSE	F1 - BETA SUBUNIT	TRUE
ATP5C1	FALSE	FALSE	FALSE	FALSE	F1 - GAMMA SUBUNIT	TRUE
ATP5D	FALSE	FALSE	FALSE	FALSE	F1 - DELTA SUBUNIT	TRUE
ATP5E	FALSE	FALSE	FALSE	FALSE	F1 - EPSILON SUBUNIT	TRUE
ATP5O	FALSE	FALSE	FALSE	FALSE	F1 - OSCP SUBUNIT	TRUE
ATPAF1	FALSE	FALSE	FALSE	FALSE	F1 - BETA SUBUNIT	TRUE
ATPAF2	FALSE	FALSE	FALSE	FALSE	F1 - ALPHA SUBUNIT	TRUE
MT-ATP6	FALSE	FALSE	FALSE	FALSE	FO - A SUBUNIT	TRUE
ATP5F1	FALSE	FALSE	FALSE	FALSE	FO - B SUBUNIT	TRUE
ATP5G1	FALSE	FALSE	FALSE	FALSE	FO - C SUBUNIT	TRUE
ATP5G2	FALSE	FALSE	FALSE	FALSE	FO - C SUBUNIT	TRUE
ATP5G3	FALSE	FALSE	FALSE	FALSE	FO - C SUBUNIT	TRUE
ATP5H	FALSE	FALSE	FALSE	FALSE	FO - D SUBUNIT	TRUE
ATP5I	FALSE	FALSE	FALSE	FALSE	FO - E SUBUNIT	TRUE
ATP5J2	FALSE	FALSE	FALSE	FALSE	FO - F SUBUNIT	TRUE
ATP5L	FALSE	FALSE	FALSE	FALSE	FO - G SUBUNIT	TRUE
ATP5J	FALSE	FALSE	FALSE	FALSE	FO - F6 SUBUNIT	TRUE
MT-ATP8	FALSE	FALSE	FALSE	FALSE	FO - 8 SUBUNIT	TRUE
ATP5A1	FALSE	FALSE	FALSE	FALSE	F1 - ALPHA SUBUNIT	TRUE

## Sheet: ETC hits in TurboID data
Variant	I	II	III	IV	V	Total
WT	2	0	0	3	1	6
T42A	3	0	0	4	1	8
T52S	1	0	0	1	0	2
E76K	7	0	1	4	5	17
R138Q	12	1	1	4	5	23
E139D	4	0	0	4	4	12
Y279C	3	0	0	2	1	6
T468M	17	1	1	7	6	32
T507K	5	0	0	4	1	10
Q510E	2	0	1	2	0	5
Q510K	8	1	0	6	7	22
