# Supplementary material for: Proximity-labeling proteomics reveals remodeled interactomes and altered localization of pathogenic SHP2 variants
Source: EMBO Rep. 2025 Dec 22;27(3):793–826. doi: 10.1038/s44319-025-00674-4 (PMC12894930; doi:10.1038/s44319-025-00674-4)
Supplement: Supplementary file 12 — Source data Fig. 5 [file 44319_2025_674_MOESM12_ESM.zip › Figure 5/B/All vs Mito TurboID enrichments.xlsx]

## Sheet: All proteins
Gene name	WT	T42A	T52S	E76K	R138Q	E139D	Y279C	T468M	T507K	Q510E	Q510K
PABPN1	-0.22166	0.579531	-0.03015	0.417227	0.619739	1	-6.03276	0.671859	0.797948	0.501327	-2.11276
MAPK1	-0.78257	1.66388	-1.00265	0.919136	0.536506	0.728495	0.780832	-0.12765	-1.02596	-0.72698	1.05006
RCC2	-0.28891	0.208349	-0.047813	0.440044	0.479579	0.422301	0.541368	-0.46411	-0.01621	0.147134	-0.30164
EEF1E1	0.290444	0.543928	1.25884	-0.13835	0.143729	0.851021	-0.06753	-0.07136	-0.33998	0.706627	-0.51876
SORD	0.301275	0.327443	0.048498	0.457075	-0.36485	-0.22268	-1.56489	-0.2122	-14.4073	-11.6386	-0.32802
SPCS2	1.62159	0.366408	2.70756	2.21357	2.40739	1.68605	2.62112	3.31641	0.862916	1.42045	3.1524
PPP2R1A	0.134918	0.347241	0.066795	0.652899	0.139564	0.752309	-0.04589	0.72876	-0.23617	-1.32896	0.823826
EDC4	-0.22001	0.035596	-0.37967	-0.42219	0.061964	0.260815	-0.38275	-0.43277	-0.87018	-1.74734	-0.03675
NUP88	-1.01051	-0.87862	-1.0716	-1.04862	-0.53477	-0.7733	-1.39868	-0.81503	-2.57684	-0.62615	-0.59277
HSPA1B;HSPA1A;HSPA1B	-0.15139	0.034782	-0.140788	-0.40174	-0.08343	-0.35619	-1.25581	-0.28173	-0.17693	-0.14942	-0.39692
MCCC1	0.084965	-0.63715	0.589346	-0.62345	-0.70587	-0.51691	-0.7436	-0.8286	1.77487	1.75174	-0.08313
SEPT11	-1.27617	-2.16274	-1.67546	-2.62258	-3.89728	-2.7474	-1.46746	-2.70258	-2.30204	-0.53367	-1.53445
C8orf33	-4.5767	1.7961	-0.239289	0.124781	0.762763	1.30575	-0.64818	0.189308	1.67683	-0.22848	-0.0447
STIM1	-1.40201	-2.28988	-1.04718	-2.36304	-0.99927	-2.34015	-1.73665	-1.04775	-3.38351	-0.69097	-1.37392
CSE1L	0.385395	0.995275	0.747088	0.931611	1.40907	1.20437	1.30224	1.3084	-0.78643	-1.26459	1.19719
SNW1	-0.7528	-1.23653	-5.19239	-1.21865	-2.78883	-5.55943	-1.51248	-3.03214	-8.7297	-2.37297	-13.9681
YBX1	-0.2524	-0.443	-0.146581	-0.41992	-0.10451	-0.65785	-0.37197	-0.8897	1.22436	0.986807	-1.29198
GCN1	-0.38035	0.26782	0.085905	0.387048	-0.0898	0.336049	0.252154	-0.0082	-2.43587	-0.60113	0.250276
MAP1B	-0.65721	-1.63614	-0.596512	-1.32323	-1.05643	-1.82066	-0.89779	-0.79679	-1.46327	-0.35513	-1.31491
DHX9	-0.12409	1.00765	-0.283152	0.828695	0.521569	0.409028	0.283887	0.405973	-0.49249	-0.67015	-0.03563
SVIL	-0.57487	-0.26531	-0.971036	-0.1936	0.287844	-0.19162	-0.53338	-0.28514	-5.78621	-0.71743	-0.63409
TCEB3	-4.7068	-5.98977	-9.72358	-6.20534	-9.47915	-1.95841	-0.48195	-2.03416	-8.88048	-1.62631	-9.98354
GIGYF2	-0.75329	-1.24999	-0.651614	-1.01387	-1.33949	-1.56622	-1.04531	-0.85626	-2.61459	0.13521	-1.27458
HNRNPM	0.129523	0.056173	-0.25363	-0.3076	0.113273	-0.06109	0.000212	0.239356	-0.151	-0.37797	-1.21415
YWHAE	-0.11438	-0.06661	-1.10714	-0.06808	0.068001	0.708547	0.387686	0.66919	-0.31471	-0.97596	0.390289
KRT2	-0.21074	-1.04924	-1.61407	-1.11687	-1.57295	-1.27611	-1.50894	-2.01789	0.38745	-0.35319	-0.04273
SRRM2	0.113516	-1.25644	-0.003348	-0.76017	-0.79745	-0.67062	-0.19812	-1.23254	0.299179	-0.84787	-1.57627
AKAP1	-1.3724	-1.71859	-1.16579	-0.86321	0.519233	-0.31053	-2.45999	-0.11329	-2.88486	-2.07311	-0.70498
CCDC124	0.812639	-7.47588	-2.34006	-10.8652	-5.91381	-2.11149	-1.33168	-10.0431	1.15808	0.162844	-7.13857
SRM	-0.14477	1.17095	0.469924	1.10306	1.18656	1.15335	0.730955	0.707742	0.121138	0.042761	0.542433
TMA7	4.28902	-3.58728	3.375	-4.01434	-3.44805	-3.85124	2.40226	-0.76712	9.47809	7.73707	-0.77046
EEF1G	-0.00358	0.505831	-0.153473	0.634757	0.129426	0.314712	0.197416	0.281839	-0.53521	-0.65187	0.444171
RPLP1	-1.61763	0.3644	0.691056	-0.98697	0.49866	0.228132	-0.94892	-0.33343	-0.20465	0.735684	0.168042
PRRC2B	-1.16016	-0.39119	-1.59157	0.122214	-1.22145	-0.75521	-1.18088	-1.77781	-9.2708	-1.59144	-2.45541
MYO1B	0.170607	0.145378	0.553667	0.272588	-0.20917	0.226887	0.250014	-0.25465	1.54943	2.11982	-0.2199
CCT2	0.329107	0.60028	-0.270919	0.320945	0.561184	0.642933	0.716506	0.624718	-0.15556	-0.79101	0.445529
RBM14	-0.23796	0.387454	-0.496853	0.526203	0.279482	0.255668	-0.47187	-0.09769	-0.27065	-0.42086	-0.03095
TAF15	-0.1173	0.48865	1.26981	0.389893	1.11179	1.53309	-1.31553	-3.14692	-1.95432	-1.15592	-3.58549
FUS	-0.20438	0.063091	0.038836	-0.10072	0.941425	1.21477	0.366218	-1.02159	0.284309	0.109718	-1.39695
PHB	0.388153	0.161299	-0.140741	0.11742	0.107264	0.031977	0.325346	0.578005	0.26254	-0.12137	0.273359
MYH14	0.160597	-1.03879	0.655252	-1.13863	-1.19796	-0.73093	-0.32737	-5.53803	2.11685	0.763001	-5.11018
birA	1.37259	0.677963	1.23819	0.177071	0.693603	-1.19143	0.208095	1.09034	-0.02926	1.37743	0.17929
CNOT3	-0.39153	-1.56672	-1.01668	-1.46183	-1.85906	-0.46005	-1.22774	-2.27115	-4.34238	-1.04219	-2.33665
SPECC1L	-1.2015	-0.43587	-0.941736	-0.58971	-0.84949	-0.59818	-3.49863	-1.26118	-10.8039	-2.493	-0.97727
CDK2	-0.09296	0.27812	-0.114026	0.496379	0.219357	0.467695	0.279535	-0.49622	-1.5942	-0.70454	-0.01239
SHMT2	0.448726	0.317205	0.573128	0.417516	0.618345	0.268522	1.02632	0.568306	0.819568	0.531031	0.035785
KRT19	0.570589	0.856751	0.643278	0.913501	0.443503	0.729017	-0.7376	-0.35342	-0.15913	0.367249	0.530854
HARS	-1.62661	-4.94084	-1.73705	-4.25158	-3.45107	-6.84358	-1.12344	-2.34298	-1.57566	0.609129	-3.24161
XRN2	-0.13464	0.548758	-0.064205	0.724012	0.564581	0.486232	0.168628	-0.27577	-1.94384	-1.54548	0.191597
LIN7C	-0.35057	-0.58911	-1.09354	0.087587	-0.62001	0.008808	-0.38907	-0.08884	-0.97562	-3.64312	0.348203
SPTAN1	-0.74947	-1.44748	-0.825555	-1.27559	-0.96259	-0.97367	-0.67338	-0.32939	-0.93581	-0.04724	-0.47379
EPRS	0.032677	0.293344	0.037783	0.490373	-0.13273	0.285981	-0.32859	-0.11756	-1.26983	-0.93024	0.221134
FASN	-0.63866	0.316042	-0.481013	0.248346	-0.19119	-0.06453	-0.08927	-0.06581	-2.59898	-1.56611	-0.42883
DCTPP1	5.05902	4.63004	4.38486	6.40008	4.65653	3.76892	4.87606	0.936766	-6.56723	-0.12967	5.51262
RPS25	0.505423	0.138173	0.353136	0.761011	0.655188	0.765888	-0.32326	0.496863	0.136193	-0.25488	0.763813
NUP98	-0.34886	-0.15238	-0.264983	0.064918	0.293671	0.292401	-0.10567	0.177301	-1.1935	-0.90456	0.617406
RPL32	-0.33637	0.522086	-0.13213	0.900925	0.111517	-0.05767	-0.19552	0.160275	-0.08089	0.126604	0.094462
NOLC1	-0.31296	-7.21297	0.870561	-4.30469	-2.13019	-4.10508	0.146176	-1.89931	4.22974	2.71167	-0.63442
HADHB	-0.26849	0.306298	0.253679	0.176816	0.683473	0.004178	0.656439	0.873671	0.217217	0.088417	0.603804
GPI	0.974013	-6.97624	-7.39353	-2.92634	-10.4458	-7.50842	-1.75533	-10.0981	0.372991	-5.88523	-6.65998
TUBB6	-0.12587	-0.31529	0.629399	-0.44169	0.372619	0.435076	0.001279	0.33972	-0.33625	-0.22494	-0.23588
CAD	0.007906	0.258612	0.291895	-0.1387	0.310302	0.111988	0.044746	-0.21262	-1.34367	-1.05107	-0.44421
SPTBN1	-0.80413	-0.85835	-0.202342	-1.14882	-0.53612	-0.48257	-0.18894	-0.67527	-0.15987	0.57846	-0.20365
RAI14	-0.33009	-0.4952	-0.135944	-0.59065	-0.86414	-0.91074	-0.81721	-1.2771	0.578312	0.32133	-0.9205
TMOD3	-0.19959	-1.11351	0.865942	-1.20425	-2.09248	-1.23627	-0.10926	-11.4648	1.63375	1.26531	-4.25558
YES1	0.579244	0.69555	0.287576	0.933218	1.07631	0.894543	0.251871	0.961826	-2.34944	-2.00532	1.241
PGLS	0.761323	0.238626	-0.508795	0.052954	-0.77302	-0.46395	1.40711	-0.43561	-0.85535	-0.63561	-0.62392
ACIN1	-0.14477	-0.12211	0.039916	0.097242	-0.79925	-2.14079	-0.94123	-2.07457	1.27165	-0.60731	-3.42861
PPA1	0.329068	0.361637	-0.14445	0.471037	0.409857	-0.31555	0.588177	0.910697	-0.95226	-15.252	0.157994
NONO	0.020433	0.662293	-0.354134	0.339236	1.15474	1.27723	-0.95155	0.652929	0.623586	0.204362	0.14623
LUZP1	-0.57105	-4.65371	-1.0827	-2.10781	-1.35268	-0.78277	-1.77883	-2.97584	-2.13839	-0.28397	-2.96454
NUP214	-1.41514	-1.45961	-1.30992	-1.31488	-1.30985	-1.35118	-1.09668	-1.54633	-1.99366	-0.86614	-1.70963
LSM12	0.213247	-1.92151	-1.55991	-2.11853	-2.13539	-0.72224	-0.54884	-1.43825	-7.05618	-0.69773	-1.40387
MTHFD1	0.10394	0.509677	-0.040387	0.565451	0.295296	0.475888	0.420808	0.146475	-1.30078	-1.12401	0.16828
TRA2B	0.529245	0.429401	-2.65234	-0.30071	0.042322	-5.25334	-6.78308	0.122582	0.646673	-0.32915	-1.33941
RAN	-0.58513	0.148058	-0.090854	0.283174	-0.45569	-0.00261	0.145859	-0.20429	-0.67452	-0.14101	0.081176
EIF4B	-0.92243	-1.45777	-1.52294	-1.61132	-1.44619	-2.71424	-0.89333	-1.17752	-1.11332	-0.61644	-1.55615
TRIM28	-0.23446	-0.02712	-0.303311	0.080543	0.181736	0.252067	-0.40168	-0.03774	-0.43694	-1.12389	0.498051
MYO5A	-0.14231	0.254132	0.81411	0.272402	-0.05887	0.329758	0.179871	-0.61886	0.657338	1.02877	-0.50896
KANK1	-0.78302	-1.61024	-0.804591	-2.32155	-1.27265	-2.27185	-0.78415	-1.33785	-5.29423	-0.28637	-2.08077
TCOF1	0.020191	-1.2822	-0.010041	-3.08258	-0.75515	-1.26864	-0.30589	-0.87342	-0.88121	-0.86265	-0.69415
FGFR1OP	3.2714	0.252312	4.28963	-0.26779	0.39904	-0.00767	0.407183	-0.11787	2.13106	11.0535	-0.0669
TLN1	-0.67217	-0.43557	-0.942232	-0.43871	-0.91709	-0.70364	-0.91763	-0.48253	-3.28325	-0.98188	-0.52552
SLC25A11	0.049471	-0.00489	0.155982	0.189722	0.397713	0.2735	-0.49937	0.512834	-1.06123	-0.27381	0.592758
CEP131	-0.55426	-0.17265	-0.615523	-0.15112	-0.18537	0.523703	0.909645	-0.42655	-12.4438	-2.31716	0.160195
MPRIP	-0.71677	-0.86017	0.178382	-0.51999	-0.729	-0.75948	-0.45756	-1.07917	0.674802	0.844509	-0.8443
MCCC2	0.078335	-0.17694	1.26468	-0.151	0.04382	-0.32654	0.614603	0.06229	2.23792	1.99707	0.104556
TMOD2	0.035267	-1.62045	1.36168	-4.43762	-12.1366	-1.55944	0.34567	-12.5846	1.76231	1.69332	-16.1808
PRKAR2B	0.020698	0.262883	0.756375	0.67395	-0.5248	0.115344	0.517454	-0.30404	-4.23039	-0.60743	0.679017
NUP107	0.656475	0.691308	0.363105	1.12739	1.20402	0.94468	0.607031	0.77481	-2.98658	-1.20994	0.650835
UBE2V1	0.616498	-1.15795	-4.82145	0.761907	-3.8876	-4.12327	1.84307	0.375516	-1.16375	-8.72045	-4.59233
UBA1	0.432992	0.297497	-0.140765	-0.22734	0.027575	0.619898	0.812838	-0.10671	-0.22729	-1.57828	0.301944
EDC3	-1.18087	-1.31802	-0.733301	-1.30919	-1.29558	-1.74941	-1.44278	-1.32851	-3.57291	-0.38486	-1.44034
SEPT8	-2.97882	-7.95202	-3.05017	-3.12562	-12.9515	-11.6695	-8.74409	-11.5928	-9.43723	-1.77082	-3.97576
HSPD1	0.755494	0.870683	0.692387	0.60309	1.5109	0.767896	0.576467	1.41334	0.962167	0.202932	1.00056
KPNB1	-0.59948	-0.72502	-0.485114	-0.68575	-0.5807	-0.39332	-0.23157	-0.68737	-0.93968	-0.21755	0.045501
EWSR1	0.333406	-0.17768	-0.32685	-0.13949	1.41643	1.8809	-0.6676	-0.77923	0.744771	0.514885	-0.52904
MDH2	0.784636	-0.89517	-0.364976	-0.58675	-0.86338	-0.65271	0.889918	-0.85569	0.281658	-0.0767	-0.331
PDCD2L	0.001188	0.007167	-4.35695	1.17	0.231687	-4.24807	-7.00654	-5.94074	-10.9557	0.866021	-8.49199
ENAH	-1.62368	-5.52928	-4.75552	-3.527	-0.62324	-2.26329	-0.77454	-3.64273	-1.6397	-2.78688	-5.17531
ENO2	0.587775	-0.39075	-0.718025	-0.6623	-1.06014	-0.81286	0.003516	-0.79537	1.64159	-0.72427	-0.97008
ENO1	0.157889	-0.5618	-1.13024	-0.32362	-1.0272	-0.6988	0.549762	-0.75626	0.438314	-1.52516	-0.64511
ADD1	-0.45453	-0.17009	-0.834615	-0.67584	-0.56053	-0.2725	-0.93694	-0.36436	-6.02934	-1.07588	0.030169
ACAT1	-0.02946	0.458748	-0.724138	0.079993	0.496584	-0.0095	0.577106	0.632353	-0.5479	-0.58136	0.423643
FLOT1	0.226798	0.905062	0.106467	0.853542	0.594628	0.899848	0.615721	0.598105	0.641417	1.36025	0.941713
LMNA	0.047912	-0.67637	-0.735066	-0.71533	-0.25102	-0.81785	-0.68609	-0.34252	-0.04033	0.074067	-0.42856
SLC25A5	0.276099	0.229756	0.709279	0.220908	0.829358	-0.10265	1.15734	0.243426	0.386908	0.508092	0.121806
SLC25A4	-0.01	0.57503	-0.24278	0.482825	0.189659	-0.31707	-1.06296	0.515098	-0.82791	-0.80264	0.354726
UBTF	1.69886	0.730053	1.42362	0.611203	0.237756	0.305791	0.935004	1.24412	0.34341	-0.01806	0.625557
ANXA1	-0.26394	-4.17412	-1.21195	-2.80674	-1.86449	-1.69021	0.230049	-1.3605	-0.38896	-1.15016	-0.18397
PGK1	0.690333	-0.12659	-1.22768	-0.31901	0.080684	0.338925	0.541617	0.382677	0.416465	-0.95012	0.116725
RPL4	0.105991	0.30113	0.156904	0.099853	0.209826	0.39265	-0.6612	-0.10283	-0.28804	-0.43769	-0.2673
RAD50	-0.02661	0.164684	0.277942	-0.07156	-0.1279	0.538834	0.21024	-0.08167	-1.00685	-0.98246	0.401389
LGALS1	0.026926	0.829224	-0.089757	0.179993	0.157374	0.609938	0.498882	0.534948	0.173541	-0.3539	1.14882
PAICS	-0.82649	-0.99924	-0.725217	-0.91434	-1.12055	-0.92105	0.030886	-0.27324	-3.31264	-1.15891	-0.29754
KLC2	-0.78836	-0.58129	-1.68737	-0.83531	-1.01109	-0.38356	-0.72427	-0.86151	-9.58861	-3.62728	-0.34939
WRAP73	0.107204	4.12464	3.55029	1.44519	5.5041	4.29012	-1.10477	-1.1705	-5.87552	-0.16716	3.3014
RPS3A	0.003616	0.229344	0.092764	0.100531	0.152509	0.439417	0.164502	0.086503	-0.26818	-0.2821	0.149156
FLII	-0.29458	-0.89919	0.060021	-0.80831	-1.12826	-1.34165	0.045605	-1.35264	-0.4185	1.06568	-1.72651
ATP1A1	-0.12198	-0.07005	-0.105709	0.188855	0.636512	0.427916	0.278444	0.787096	-0.82591	-0.55856	0.906495
DKC1	-1.36262	-0.85004	-1.05906	-0.65536	-0.83316	-1.41019	-0.81767	-1.49339	-0.68024	-0.85208	-1.38179
LRPPRC	0.274814	1.04709	0.361287	0.90306	1.15362	1.35016	0.889764	1.46577	0.149399	-1.22219	1.60032
ALDOA	0.554644	-0.49419	-0.561927	-0.85404	-0.38303	-0.10057	-0.20026	-0.15843	1.07472	0.505114	-0.28156
EIF5A	0.561099	0.426533	0.279317	0.386616	0.63568	0.521226	0.645316	0.328282	1.40003	-0.74193	0.545727
ETF1	-0.88307	-1.43139	-1.2398	-0.53833	-1.06554	-1.39586	-0.08722	-1.55283	-1.74479	-1.03595	-1.53721
SMTN	2.77979	4.24731	-3.4183	-0.50861	-0.16406	2.93242	-3.69086	3.62299	-2.0083	-3.33649	0.249027
PC	0.319983	-0.48383	0.672522	-0.53405	-0.02089	-0.58152	-0.66094	-0.04054	1.68963	1.14481	0.105236
MYH10	0.449743	-1.12588	1.00476	-1.88608	-1.35404	-0.45537	-0.05452	-4.93373	1.37039	1.16707	-4.94584
CAPZA1	-0.00841	-1.36669	0.432415	-0.87827	-2.94227	-2.44647	-0.83024	-4.24534	0.765237	0.744569	-2.93141
EIF4H	-0.21997	-1.45563	-0.825781	-0.97516	-1.20944	-0.57693	-0.66467	-1.80037	1.1247	0.232202	-1.99709
PPP1CB	0.280057	1.16637	0.096363	1.2186	0.559059	0.934768	0.502905	0.593094	-0.65939	0.241498	1.18247
FARSA	-0.04772	0.193482	-0.258972	-0.4754	0.223683	0.336353	0.289813	0.125739	-2.00829	-0.96804	0.349438
RPS8	0.043737	0.608047	0.273666	0.387983	0.188439	0.255805	0.769406	0.152752	0.56179	0.635633	0.117572
LIMA1	0.110716	-0.58052	-0.441011	-0.92838	-0.99748	-1.06126	-0.52288	-1.04405	-0.93469	-0.53723	-0.66404
RPS18	0.927659	1.41431	1.05296	1.83755	0.663647	0.569096	1.77556	1.37555	1.41265	1.5738	1.49254
AHNAK	-0.95822	-2.59017	-0.526045	-2.73269	-1.40657	-2.65237	-1.15144	-1.43915	-1.52802	-0.16665	-1.51787
POLDIP3	0.036397	0.079239	-2.49796	0.71498	-0.21922	0.725431	0.340179	-0.02485	-0.04176	-0.29906	0.351541
NPM1	0.007595	-1.09095	0.092728	-1.69585	-0.43174	-1.11682	-0.55246	-0.67044	0.357116	-0.29161	-0.12018
RBBP4	-0.50074	-2.64994	-0.426223	-5.4891	0.555005	0.038515	-7.53954	-0.11016	-4.28203	-0.70065	0.423805
ALYREF	0.696372	-0.38847	-7.14703	-8.10948	-0.32769	-0.41309	-1.00929	-1.64471	0.97489	0.78585	-1.30278
TMSB10	0.05554	-2.78118	-1.33227	-1.69024	-6.43721	-0.64019	1.23033	-6.41865	1.30589	-4.31151	-1.22843
CAPZA2	0.173286	-0.51534	-0.609966	-0.52522	-1.32211	-1.11125	-0.14411	-2.05847	0.404367	0.959085	-1.84211
KRT17	-0.12879	0.65328	-0.01984	0.797124	-0.08977	0.45702	0.629675	0.362834	-0.46723	0.635669	1.08077
KRT10	-0.75612	-1.74869	-1.37691	-1.73951	-1.28863	-0.94213	-1.00473	-1.23942	1.1023	-0.35351	-0.5573
CYCS	0.578271	-1.06037	0.558648	-1.11533	-0.32242	-0.44815	-0.90119	-0.89257	1.27819	1.41071	-0.58826
HSP90AA1	0.380904	0.334829	0.289036	-0.11369	-0.24992	0.156132	1.8049	-0.73499	0.027053	-0.355	-0.14003
MAP4	-1.12233	-2.32607	-1.20144	-2.30625	-1.99582	-2.29884	-1.09312	-1.8121	-1.81439	-0.53535	-1.98614
CALM2;CALM1;CALM2;CALM3	0.71052	-1.19431	0.175784	-1.49748	-0.68039	-0.25938	0.434342	-1.10643	1.66788	0.637468	-0.08709
RPS14	0.170118	0.133636	-0.255923	0.508992	-0.00825	0.096295	0.123979	0.206472	-0.00597	0.15294	0.593691
MCM7	0.013488	0.694863	0.5081	0.796333	0.206044	0.675956	0.536552	0.100522	0.110442	0.051772	0.66225
KRT6C	-0.54663	-0.39546	-0.06417	-0.75453	-2.24846	-0.86757	-0.54423	-1.00854	0.182201	-0.10543	-0.23043
SEPT9	-0.56189	-0.97511	-0.565475	-0.98122	-0.71631	-0.96	0.031744	-1.10915	-1.62171	-0.13278	-0.63459
GTPBP4	0.167425	0.096427	0.574005	0.421951	0.765069	0.3301	0.38069	0.202548	-6.36833	-1.68905	0.418192
KRT1	-0.61115	-1.15804	-1.06245	-1.20532	-1.27543	-0.77236	-0.25387	-0.99266	0.447702	-0.19706	-0.45673
KRT8	-0.35759	0.370009	0.320303	0.030076	-0.08816	0.281768	-0.08483	-0.32471	-0.53835	-0.13229	-0.05317
TUFM	-0.22994	-0.09103	0.222491	-0.21304	1.50833	-0.74387	0.066388	0.733593	-0.36145	-0.54135	0.128842
FLNA	-0.93909	-1.30799	-1.04747	-1.0153	-0.97938	-0.95923	-0.66993	-1.29458	-1.91794	-0.42089	-1.00504
ARL6IP4	-3.96067	-3.65487	4.04285	-7.87565	-3.45213	0.23391	3.22939	4.67701	7.72239	5.28001	1.00743
RPS2	0.007866	0.403726	0.116282	0.534554	0.284045	0.334229	-0.61627	0.286792	-1.14386	-0.07859	0.407267
RPS12	0.507307	0.341108	0.503241	0.619795	0.536506	0.417588	-0.29431	0.770254	0.291847	-0.58853	0.599982
RPL11	-0.66356	0.03821	-0.002393	-0.69555	0.28537	-0.19684	0.096485	-0.19265	-0.20141	-0.0545	0.319054
TPM1	0.159485	-2.15387	0.609072	-3.53013	-2.33275	-2.05249	-0.54799	-7.68928	1.89106	1.34118	-10.2744
ARHGDIA	2.17166	-0.6179	0.187972	-1.50299	-0.58469	-0.15931	2.0072	-0.66284	2.61155	-3.53668	0.266459
TPM4	0.29119	-1.20759	0.931187	-1.2739	-1.3741	-1.00826	0.298487	-2.45629	2.06859	1.38889	-1.99831
ATXN2L	-0.57598	-0.78617	-1.281	-0.00579	-0.38684	-0.80972	-1.15794	-1.02386	-1.63721	-0.37963	-0.63565
PKM	0.033779	0.491382	-0.132281	-0.10251	0.445796	0.021114	0.655921	0.222881	-0.02657	-0.34951	0.095606
FAM120A	-0.26197	0.283394	-0.204586	0.515226	0.493747	0.174728	-0.22157	0.024104	-1.08263	-0.40018	-0.06319
PRRC2C	-0.50898	-1.61461	-1.10808	-0.546	-1.03842	-0.11488	-1.11194	-1.37736	-0.54078	-0.05694	-0.87619
MYH9	0.070593	-1.24225	0.678711	-1.73313	-0.93083	-0.79156	-0.33501	-5.55855	1.27808	1.14681	-4.96511
CTTN	-0.71768	-1.40172	-1.6188	-1.57841	-1.51508	-1.19746	-1.85983	-1.32506	-1.07829	-0.71223	-0.82567
FXR1	0.114932	0.248634	-0.055237	-0.12028	0.175633	0.036287	0.171501	0.191853	-1.59448	-0.66501	-0.08673
FUBP3	-0.02562	-0.09183	-0.6116	0.643375	0.233657	0.149979	-0.29805	0.251944	-1.68048	-1.05671	0.291505
ARPC4	0.618259	-1.21688	0.568786	-1.19538	0.045329	0.18671	0.191828	0.557524	1.60431	1.72735	-0.11257
GAPDH	0.260792	0.027937	-0.440722	0.188841	0.039749	-0.20317	0.313562	0.261795	-1.35147	-0.5699	0.1931
KPNA3	-0.28217	0.242432	-0.499148	-0.48009	0.128619	-0.39762	-0.96106	-0.25985	-2.47271	-1.65153	-0.12146
BCAP31	-0.02735	-0.06086	0.041031	-1.89009	-0.35774	-0.18616	0.699986	0.336304	0.651003	1.0169	0.746848
EXOSC3	-1.23456	-1.20305	-4.78037	0.004029	0.528769	0.519177	0.581032	-0.5317	-1.11646	-0.41392	-0.63249
MYL6B	0.104686	-1.48909	0.240489	-1.94836	-2.50541	-1.38953	-0.93252	-10.7783	1.2484	1.06015	-7.01103
ILF3	-0.20701	-0.35241	-0.345962	-0.10364	-0.21684	0.362031	-0.56856	-1.04451	-0.70762	0.395903	-1.23509
PARP1	0.005046	0.118811	-0.325018	0.103408	-0.14518	-0.14112	-0.16747	-0.01478	0.111761	0.944486	-0.25361
LRRFIP2	4.79235	-1.96632	6.5361	-5.77331	2.0171	3.30404	3.63837	3.08352	5.95838	7.02194	-1.33947
ATAD3A	-0.06158	0.530046	0.198504	0.363375	0.807305	0.453067	-0.2739	0.927409	0.078593	-0.05529	0.837657
EDF1	0.000258	-1.71475	-0.833909	-1.53182	-2.32217	-1.69305	-0.20774	-1.8668	0.514069	-0.05575	-2.85163
DYNLRB1	0.421403	-9.25231	-4.65287	-0.2014	-5.72668	-0.61237	0.65982	0.259019	1.13207	0.10901	-4.55851
HNRNPU	-0.03383	0.152842	0.011048	-0.15426	0.132312	0.180586	-0.76805	0.089352	-0.37219	-0.21934	-0.0236
SF3B3	-0.27194	-0.51116	-0.49664	-0.43457	-0.47256	-0.5342	0.095056	0.062524	-1.1838	-0.36965	-0.01064
PCCA	0.122953	-0.85113	0.629842	-0.82017	-0.61985	-0.55469	-0.40397	-0.38737	0.856995	0.595075	-0.09807
EIF4A1	0.088107	0.661283	0.093632	0.212572	0.152749	-0.07917	-0.58329	-0.2325	-0.10412	-0.50441	-0.39749
RPL13A	-0.12935	0.053407	-0.336805	0.714525	-0.29653	-0.03081	0.313435	-0.51772	-0.13117	0.163949	-0.2766
CCT5	-0.25321	0.642196	-0.069855	0.213181	0.089018	0.487726	0.159812	0.097559	-0.57908	-0.7419	0.245505
CCT4	-0.08418	0.447624	-0.186341	0.720138	0.157825	0.418241	0.180287	-0.10948	-0.47968	-0.04721	0.452953
PHGDH	-0.26313	-0.21436	-0.428258	0.045581	0.231899	-0.05468	0.464939	-0.00617	-0.58819	-0.75419	0.126122
DNAJC8	11.116	-0.15856	-3.01893	-0.50196	0.945445	-0.18989	3.66226	-3.82736	12.5368	7.51739	-0.34032
PCCB	-0.33929	-0.54811	0.122197	-0.93171	-0.32458	-0.70808	0.286481	-0.45311	1.30993	0.901279	-0.12539
PA2G4	0.374488	-1.14186	0.018659	-0.82666	-0.33155	-0.61907	0.011086	-0.99352	0.093952	0.514118	-1.31925
OTUB1	-0.17516	0.399536	-0.447552	0.153763	-0.39396	0.087125	0.052145	-0.52657	-2.63838	-4.14804	-0.67235
FN3K	-0.76684	-0.17338	-4.76121	-4.05769	-0.81569	0.361804	-0.08192	-0.64485	-4.63556	-9.12348	-0.21113
SRSF3	0.610049	1.1974	-0.376231	1.11183	1.2941	0.342439	0.225322	1.1615	1.17181	0.596979	1.13787
TCP1	0.341558	0.394601	0.324183	0.193423	0.410518	0.354899	-0.28834	0.26515	0.058406	-0.31999	0.021703
HDLBP	-0.3865	-0.33548	-0.213861	-0.25555	-0.46848	-0.44956	-0.25762	-0.20576	-1.21406	-0.90996	-0.12492
EIF3A	-0.42838	-0.37434	-0.320754	-0.27313	-0.21133	-0.03572	0.232218	-0.37625	-1.29226	-0.51607	-0.21676
RPS20	0.031026	0.226171	0.281806	0.238615	0.131786	0.242618	0.001885	0.106689	-0.31891	-0.33911	0.344252
RPLP0	-0.16925	0.206875	0.196962	0.295045	0.32518	0.201488	0.02287	0.422802	-0.75794	-0.52233	0.375273
GSTP1	0.594994	-0.08873	0.237734	0.125559	-0.1784	0.140695	0.619077	0.226031	0.833065	-0.64572	0.193247
EIF4G2	-0.94603	-1.38162	-0.848707	-1.10683	-0.90767	-1.01039	-0.81659	-0.57342	-5.9736	-0.83528	-1.22798
MAPKAP1	1.83616	-1.24974	-3.60922	1.37717	-4.27236	-2.38192	-0.92006	-4.91571	-9.95338	-2.97715	-8.09785
RPL34	-0.4	0.002321	0.593564	-0.64778	0.209383	0.14283	-0.91942	-0.03678	-1.08099	-0.71305	-1.41478
RPL3	-0.42443	0.357358	0.185248	0.557677	0.335862	0.474449	-0.4809	0.156502	-0.50841	-0.3089	0.029089
RANGAP1	-0.87658	-1.18001	-0.553581	-0.89876	-0.62113	-0.52049	-0.12876	-0.67567	-1.66801	-0.20863	-0.87234
SEC16A	-0.2028	-0.93658	-0.28687	-1.20218	-0.68994	-0.42673	-0.82806	-1.3082	-2.04054	-0.6003	-1.39563
BUB3	-0.32198	-0.05213	-0.839046	-0.18954	0.354128	0.327113	-0.25785	0.222955	-1.92514	-1.21801	-0.0865
MAZ	0.348654	1.05683	-0.460348	1.26287	0.112472	-0.36327	-7.42336	-0.24751	-4.85451	0.358614	-1.17079
XRCC5	-0.10437	-0.06365	-0.277436	0.076605	-0.00778	0.951338	0.221871	0.660586	-0.8293	-0.55908	0.568317
SYNCRIP	-0.15702	-0.82264	-0.292219	-0.50832	-0.06464	-0.27548	-0.44349	-1.12511	-0.69592	0.23737	-1.77361
SRSF7	0.64645	0.991894	-0.558665	-1.09652	0.495596	0.574509	0.540138	-0.02082	1.15172	0.29979	0.173043
ATP2A2	0.152262	0.373457	0.567202	0.197074	0.473138	0.417268	0.384314	0.728371	-0.81795	-0.09174	0.805865
GART	-0.12487	0.564821	-0.023711	0.569247	-0.03438	-0.07175	0.475371	0.049913	-1.05552	-1.02227	-0.29685
TUBA1B	-0.17868	0.158737	0.130387	-0.07116	0.686985	-0.36652	-0.30172	0.658862	-0.95912	-0.90981	-0.62274
UPF2	-3.82362	4.56541	-3.09121	3.8606	4.77573	-0.44958	4.20408	0.653089	-5.0908	-6.18468	0.844393
SLC25A3	-0.63214	-0.06277	-0.109633	0.642526	0.22841	-0.28202	-0.65614	0.116445	-1.1845	-1.22174	0.263933
DDX41	0.147193	-0.30036	0.356668	-0.23746	-0.08026	-0.32864	0.417335	-0.12827	0.186076	0.50069	-0.48321
SLTM	0.522908	0.030744	-5.26807	0.457419	-2.49054	-5.12741	-0.11592	-0.71983	0.151748	-3.6658	-5.20435
UPF1	-0.69877	-0.68659	-0.7153	-0.55122	-0.65564	-1.07374	-0.76717	-0.60001	-1.43306	-0.24031	-0.75241
MYBBP1A	-0.08081	0.213329	0.580767	0.293074	0.612053	0.79112	0.137517	0.896637	-1.39028	-0.07101	1.11982
GSN	0.174531	-0.61476	0.663169	-1.24093	-2.04346	-0.69109	-0.26752	-14.0981	1.47502	1.22011	-5.5852
SRPK2	-0.33866	-1.51536	-0.540249	-0.18414	0.004794	-0.36455	-0.46532	-0.62362	-5.77495	-0.32492	-0.71786
CAMK2G	0.040247	0.363246	0.095047	0.246368	0.375594	0.303306	-0.27243	0.077339	-7.12156	-1.01016	0.312193
JUP	-0.16772	0.301829	0.480184	0.527117	0.292655	0.888395	1.00603	0.58248	0.308067	0.54421	1.01575
XRCC6	-0.06184	0.017593	0.456253	0.195407	0.596958	0.778424	0.71762	0.615367	0.304733	0.431435	0.205938
CORO1B	0.340859	1.08479	1.20264	-7.70105	-4.74998	3.54932	1.83505	0.960927	2.1676	-7.84357	1.84398
CALML5	-12.6565	-7.43076	-3.11718	-9.06959	-8.1021	-7.78891	0.447257	-4.37432	1.5736	-0.76095	-3.6461
ACTB	-0.20195	-0.24618	0.269714	0.163298	-0.45943	-0.02216	-0.17607	-0.69301	1.29315	0.323836	-0.26718
DNAJC11	-0.07259	0.71566	0.199253	0.758433	0.984972	0.691992	-0.93984	1.32341	-2.15652	-0.75181	0.794216
CASC3	-4.02425	3.15459	-0.172214	-4.05144	-3.55089	-3.92685	-3.73949	-4.18692	1.36214	1.32526	-3.92909
EIF2S3	-0.48795	-0.16269	-0.529321	-0.00094	-0.14685	-0.64605	0.464294	-0.19533	-0.76604	-0.20314	-0.09905
SCRIB	-0.67797	-0.39287	-0.547442	-0.35231	-0.40662	-0.15931	-0.58012	-0.68543	-1.79039	-0.37903	-0.39577
LMNB1	0.315354	-0.13364	-0.156566	0.046745	-0.11036	-0.2553	-0.31958	-0.267	0.798175	1.01404	-0.22689
SYTL4	-0.35122	-3.63236	-0.037701	-2.34919	-2.0426	-3.58996	-0.98466	-0.96847	-4.9367	0.186513	-0.02826
NUP155	0.44082	1.43851	0.622887	1.21871	1.5238	1.27567	0.509344	1.5638	-3.89902	-2.13979	1.56769
EEF2	-0.04076	0.121569	-0.11417	-0.09621	-0.35679	-0.1681	0.39186	-0.08272	-0.00582	-0.90492	-0.40019
MCM4	0.049435	0.454531	0.006448	0.470227	0.111137	0.452437	0.411032	0.224897	-0.68032	-0.79048	0.709435
TPM3	0.15333	-1.06909	0.331516	-1.67578	-1.42117	-0.81239	0.23853	-2.13042	2.23531	1.59263	-1.23306
MCM5	0.172777	0.64891	-0.17717	0.780235	-0.10117	-0.09872	0.219388	0.194092	-0.88221	-0.59387	0.484785
RPL10A	0.415425	0.677838	0.70506	1.11237	0.708806	1.21032	-0.51948	0.977644	0.026703	0.017445	0.744209
RPS15A	0.408038	0.965801	0.378393	1.31178	0.807946	0.821575	-0.15337	0.887914	-0.91808	0.877925	0.834694
AURKAIP1	0.947116	-4.03968	-0.109476	-3.89781	-0.40024	-5.26326	-6.21652	0.486005	-7.08306	1.29376	-3.80573
HIST1H2AG;HIST1H2AH;HIST1H2AJ;H2AFJ	0.389081	-1.20354	0.235556	-0.99371	-0.24818	-0.48197	-1.39682	-1.50404	0.361251	0.165027	-2.24031
KHSRP	-0.64258	-0.16905	-0.623948	-0.00799	0.026217	0.186866	-0.20432	-0.42729	-1.33715	-1.85806	-0.10889
GSTK1	0.118826	0.336418	0.470151	-0.1359	0.954791	0.732952	-0.25817	0.757101	-1.81153	-1.96276	0.309225
TOP1	-0.12162	-0.14137	0.139315	-0.52708	0.14607	-0.51126	-0.00057	-1.16493	0.139605	0.43603	-2.86098
STK3	-0.35528	-2.08788	-1.43087	-1.77437	-2.76985	-1.5414	-0.88457	-1.29384	-9.38155	-0.64472	-1.60912
RPL22	-0.49528	-0.28368	-0.05487	-0.27741	-0.21091	-0.19816	-0.33009	-0.54152	-0.29219	0.195249	-0.76317
STAU2	-0.43642	-1.10602	-1.8263	-1.37473	-1.04685	-0.95285	-3.81112	-1.70403	-8.34098	-0.38866	-2.08821
SPAG9	-1.1238	-2.47436	-1.19501	-2.45826	-2.3041	-3.20383	-1.39764	-1.71057	-1.53802	-0.85255	-1.88775
HSPE1	0.64083	-0.75548	-0.337378	-0.51509	-0.58622	-0.4026	0.921021	-0.88695	1.69506	0.891405	-0.28303
DCP1A	-1.76784	-2.14653	-1.46347	-5.87195	-1.3086	-1.41652	-1.71736	-1.22149	-6.30213	-10.4521	-1.27908
CNN3	-0.4612	0.513513	-1.08208	0.449644	-0.09643	0.243952	-1.14119	0.158812	-0.15309	-0.05412	-1.80414
SLC25A13	0.158686	0.731202	0.298155	0.415293	0.787891	0.043733	0.213149	0.430008	-0.38769	-0.64958	0.33465
ACTR3	0.153989	-0.36152	0.224551	-0.58639	0.024488	0.344245	-0.27033	-0.42539	1.64959	0.938242	-0.36976
ASCC3	-0.0223	-1.26358	-1.01125	-0.70079	-1.07775	-0.99945	-0.95172	-0.82101	-2.22799	-0.19477	-0.8298
MYO6	-0.92277	-1.43918	-0.510223	-1.67961	-1.29274	-1.61589	-1.24131	-0.68157	-1.72912	-0.60695	-1.37612
UQCRC2	0.135486	0.415891	0.564014	0.741747	0.636754	0.055479	0.175222	0.993831	-0.02728	-0.39174	0.172351
NUP160	0.070732	0.706907	0.194659	0.63061	0.972819	0.997117	0.06976	0.917632	-5.47226	-1.53955	0.831861
MCM3	0.424654	1.05641	0.036236	1.00716	0.753812	0.947239	0.583466	0.669433	-0.02199	-0.31642	0.917414
FLNB	-0.54209	-0.04237	-0.468933	-0.00712	-0.50932	-0.11495	-0.29673	-0.43079	-2.07572	-1.45134	0.039201
RPL7A	0.085826	0.181293	0.276592	-0.10464	-0.12738	-0.06096	0.167229	0.088132	-0.06191	-0.02006	0.000678
ZC3H18	2.42341	-5.40069	-8.40231	-9.80464	-9.29561	-1.17769	-3.46229	-2.1459	-0.16343	2.15534	3.12906
DBN1	-0.09056	-0.21433	1.31574	-0.45469	-2.08469	-1.37278	-0.04899	-1.52042	1.38548	0.11854	-0.77633
PLEC	0.757357	0.536985	0.851233	0.307224	0.602945	0.271867	0.412404	0.114958	-0.3061	-0.0672	0.670909
SELENOI	-0.16324	5.82088	4.73751	-0.25132	0.395599	-0.28161	0.130376	8.19019	1.82854	9.08238	-0.13922
FXR2	-0.04294	0.260379	-0.154296	0.415522	0.178497	0.336074	-0.20908	0.4185	-1.78809	-0.87035	0.492158
CCT8	-0.66475	-1.74354	-0.860559	-1.27877	-1.30836	-1.87205	-0.52335	-0.93809	-2.24961	-0.0406	-0.97944
0	0.347743	-0.35957	0.278955	0.133983	0.650065	0.482707	-0.35312	0.09656	1.35832	1.55022	-0.31225
ACACA	-0.20071	0.081535	0.56716	-0.25762	0.1656	-0.16351	0.232858	-0.29729	1.98179	0.651034	-0.06631
RPS23	-0.07184	0.892096	0.295407	1.03202	0.050282	-0.07655	-1.22196	0.352508	-0.07172	0.777507	0.488016
PABPC4	-0.99505	-0.83041	-0.732256	-1.29791	-0.37632	-0.88333	-0.84937	-1.40508	-0.58531	-0.01099	-1.69713
FMR1	0.12562	0.060647	-0.341887	0.208539	0.270647	0.011108	-0.66391	-0.4466	-2.97153	-0.86199	-0.21269
TWF2	-1.09509	-0.83943	-2.19152	-1.02595	-2.21651	-0.87652	-1.42359	-1.31211	-8.74932	-0.88503	-0.42514
PPP1CC	-0.23674	-0.1563	-0.356129	0.197946	-0.08418	0.058995	-1.23108	0.02601	-1.89901	-0.5742	0.017165
RPL18A	0.657744	0.985451	0.598567	1.10562	0.644368	0.538457	0.212829	0.718698	0.23578	0.58048	0.807783
DNAJC10	0.606729	0.877803	0.265496	0.8934	1.21073	0.934839	0.365196	1.44606	-6.49017	-0.95979	1.3948
ATP5B	0.256195	0.560948	0.37901	0.470516	0.505212	0.004923	0.226177	0.5588	0.679878	0.424141	0.368318
LARP4B	-0.15156	3.58579	-0.711518	3.9171	4.09804	3.8876	2.69023	4.89125	-0.15537	-4.64781	1.16658
ST13	0.07385	-0.2826	-0.763685	-0.36784	-0.2959	0.263856	1.17496	-0.53201	0.608076	-0.5781	-0.00456
SAFB	0.298893	-1.18296	-0.1895	-5.80515	-0.19959	-0.31912	-0.55022	-0.50192	-1.71454	-1.11304	-2.47944
XRN1	-0.25768	-0.14631	-1.31034	-1.28934	-0.31552	-0.41335	-1.97611	-0.76702	-9.20357	-0.68243	-1.05502
IGF2BP1	0.282083	0.424942	0.152568	0.459108	0.432725	0.615233	0.644232	0.540651	0.385533	0.148907	0.235462
RPL35A	0.153485	-0.06118	0.005648	-0.05327	-0.415	0.083331	-0.86531	0.207686	-0.52137	-0.23119	0.219814
MRPL11	2.494	3.75891	2.39478	3.87436	3.90251	2.70315	2.52431	3.71754	2.38123	2.23946	2.68142
CORO1C	-0.32921	-0.74316	-0.096084	-0.98594	-0.9548	-0.92651	-0.05986	-1.12438	0.329389	0.264398	-0.20926
IPO7	-0.26175	-0.84338	0.496305	0.172295	-1.57467	-0.15474	-0.94909	-1.24731	-1.70543	-1.47959	0.391981
MYO1D	0.258676	-0.45911	1.05667	-0.27923	-0.62109	0.171569	0.520849	-1.27034	1.39337	2.06522	-1.52185
ACACA	0.926969	-0.29671	1.44554	-0.6324	-0.70755	-0.67263	0.575073	-0.47091	2.74282	2.65775	0.022698
RAVER1	-0.11267	-7.00363	-6.52903	4.07761	0.053615	-3.59255	-1.52226	5.14044	1.60395	-3.28811	3.61363
SEPT2	-0.94652	-1.70176	-1.07176	-1.65966	-2.06071	-1.74118	-1.188	-1.601	-2.33153	-0.48238	-1.72773
RPS7	0.038925	-0.24389	0.157762	-0.43129	0.168741	0.04725	0.105904	-0.35488	-0.35221	-0.13355	-0.13318
ABCE1	-0.14284	0.442462	-0.307928	0.291877	0.326321	-0.30425	0.743668	0.327961	-1.04621	-0.97708	-0.05831
COPZ1	-0.41417	-0.03599	-0.112112	0.290613	-0.00404	0.322153	-0.76887	0.064461	-1.75339	-2.53297	-0.17669
TUBB3	0.229083	0.293733	0.554174	0.109823	0.997323	-0.15735	-2.48012	-0.62929	-0.3575	0.06636	-0.7801
ADAR	0.093618	0.566904	0.430492	0.333343	0.849818	0.738008	-0.14062	0.765261	-0.69034	-0.68712	0.198723
UBAP2L	-0.65327	-1.46059	-0.872959	-0.96563	-0.92532	-1.24738	-0.89954	-1.35976	-0.26723	0.104776	-1.51927
RPL6	-0.33608	0.222089	-0.026901	0.157214	-0.10915	-0.02204	0.315508	0.056751	-1.01544	-0.56938	0.133451
NCL	0.216349	-0.55047	-0.033598	-0.60765	-0.68514	-0.7042	0.582024	-1.16023	1.09912	0.21344	-0.82418
PRKDC	0.094378	0.475271	0.366898	1.12565	0.652643	0.781239	1.20532	0.742891	-1.3505	-0.24954	0.700404
PRPF8	-1.05065	0.056771	-1.04729	-0.557	-0.13759	-0.12344	-0.43633	-0.0871	-1.95498	-1.51846	-0.33503
RBM26	0.293086	-0.60039	-4.64203	-1.02388	0.168248	0.541803	-1.0875	-1.2565	-8.45821	-6.07899	-0.59689
RPL24	-0.13816	-0.18832	-0.010026	0.289345	-0.4954	-0.17983	-1.20037	-0.1013	-0.31298	0.274315	-0.68857
DPYSL2	-0.78078	-0.86	-1.13954	-0.90419	-1.05377	-1.05054	0.208036	-1.13747	-1.6411	-1.12116	-0.87204
DPYSL3	-0.85667	-1.20047	-0.997998	-1.07304	-1.4312	-1.12888	-0.76761	-1.22327	-3.75415	-1.14739	-1.52584
RPSA	0.558177	0.929816	0.013391	1.17997	0.398841	0.766011	1.31079	0.838696	0.001906	-0.57829	0.49383
ABLIM1	-5.93163	-2.98555	-6.36968	-0.21581	-4.94364	-2.33266	0.822101	-5.95812	-12.1193	-1.14683	-5.56045
ABRAXAS2	-0.4811	-1.98233	-0.713018	-1.13473	-2.03401	-3.00969	-1.34963	-1.12656	-7.92858	-0.71118	-1.63618
NUP85	0.758173	1.02979	0.739369	0.995488	1.62854	1.53801	0.044854	1.54571	-5.23236	-1.03158	1.82415
PABPC1	-0.66468	-0.8723	-0.818611	-1.04588	-0.45155	-0.80378	-1.62013	-0.87785	-0.95292	0.04593	-1.37251
EIF3C	-0.43279	-0.14386	-0.21423	-0.68215	-0.7332	-0.42422	0.403275	-0.50924	-1.07357	-0.46547	-0.60522
HSPA5	0.319881	-0.17669	-0.08543	-0.03456	-0.28172	-0.08163	0.748869	0.011926	0.192655	-0.22842	0.32889
EIF4E	-0.09871	-0.93137	-0.402558	-0.12547	-1.83194	0.097405	-0.25394	-1.03378	-0.65142	0.299704	-0.23705
NXF1	0.216244	-0.49265	-0.280925	-0.22542	0.247185	-0.06754	-0.03548	-0.01281	-1.22106	0.00533	0.134165
YWHAQ	0.012285	-0.21511	-0.535475	-0.38266	0.209868	0.258125	-0.10396	0.453762	-0.84892	-1.46581	0.625059
DOCK7	-0.65654	-1.17005	-0.464742	-1.10343	-0.86526	-1.16026	-0.52418	-0.90639	-3.00126	-0.57213	-0.66076
RPL30	0.265478	0.273164	0.381231	0.73924	0.042126	0.739651	0.79352	0.819964	-0.69513	0.834941	0.72358
NCKAP1	0.042147	0.501187	0.004063	0.66639	0.596417	0.987803	-0.23107	0.383832	-13.6134	-1.81	0.32538
NEK1	-2.21836	-7.46546	-6.99695	-6.96754	-7.14139	-3.44116	-9.0707	-2.87992	-13.2022	-1.7357	-11.3545
CKAP4	0.809173	-0.25299	1.04796	-0.34323	0.552036	0.564307	0.716787	0.261378	1.29283	1.13675	0.980479
RPL10	-0.10018	0.531052	0.409219	0.731174	0.22156	0.080639	-0.03759	0.205565	-0.18639	0.107855	0.359653
SERBP1	-0.58771	-1.35936	-0.65919	-1.54397	-0.66977	-0.80231	-0.68216	-0.58074	0.401022	0.299124	-1.13415
CKAP5	-0.22438	-0.05647	-0.344356	-0.31853	0.051522	0.397804	0.374111	-0.07694	-1.82378	-0.96386	0.440879
RANBP2	-0.86492	-1.07785	-0.828332	-0.85632	-1.17563	-1.26882	-1.03139	-0.89147	-2.25296	-0.29573	-0.90437
HIST1H1E	-0.23745	-1.31492	-0.715902	-0.73293	-0.67878	-0.90083	-0.40303	-1.33152	-0.24162	-0.66834	-1.76061
RPS19	1.09726	1.33364	1.31639	1.03941	0.723102	1.42962	1.40093	0.961229	1.67634	1.65846	1.17614
ARPC5	7.21812	0.645727	6.28996	-2.60051	-2.53993	-2.78385	0.028062	0.712705	9.27589	3.14656	-3.03854
FECH	-0.09139	0.66317	0.128993	0.419754	0.89399	0.035001	-0.51049	0.651147	-2.21199	-1.4884	0.557666
SFPQ	0.099467	-0.07996	-0.785691	0.447096	0.729485	0.825653	-0.48609	-0.19953	0.267289	0.60079	-0.18562
NKAP	0.393349	-0.95411	0.316403	-1.28972	-0.02667	-0.23813	-0.37704	0.108821	1.53849	-0.57565	-0.45618
ARPC5L	0.073418	-4.47317	-3.70684	-8.6966	-7.94294	-8.51021	-1.4905	-8.60768	6.19765	2.06649	-8.49713
EXOSC4	-0.08551	-0.44323	-5.12454	-5.22439	-0.68138	-0.51739	-2.05045	-0.07313	-1.2675	-1.12244	0.151593
AP3D1	-0.65502	-0.8961	-0.170811	-0.49648	-0.69405	-0.95517	-2.72321	-0.96374	-1.30162	-0.17987	-0.67888
SRSF6	1.04758	1.69519	0.406248	1.28692	1.64462	1.66607	1.06017	1.88034	1.33927	-3.89964	1.70207
LIG3	1.77545	2.23035	-5.8758	1.89986	1.96953	1.36976	-0.03045	2.24536	-4.13311	1.33099	1.82491
CMC1	4.02814	2.58194	8.39279	8.95005	7.10419	9.13273	3.60541	9.81302	5.2786	0.589749	9.18934
PCMT1	0.067425	0.458398	-0.281442	0.044582	0.079852	0.221135	-0.53585	-0.02615	-0.46748	-1.12276	-0.30654
RBMX	-0.49063	-0.28319	-0.717157	-0.44084	0.075055	0.307594	-0.76114	-1.17858	-0.23364	-0.75556	-1.62961
PPM1G	0.237591	-0.21789	-0.130597	-0.69886	-0.73212	-0.04844	-0.2044	-1.04619	1.13117	-0.44436	-0.11312
KRT13	-0.29377	-1.77826	-0.958524	-0.94216	-2.22584	-0.99728	-0.82718	-1.15529	-0.67687	-0.32349	-0.8391
SMC2	0.058745	0.632814	0.819184	0.871999	1.13967	0.612554	1.13249	0.579525	0.172304	0.309206	0.513044
PUM1	0.404492	-0.05384	-0.952854	0.361503	-0.38968	0.221033	-1.36237	-0.43128	-6.00931	-2.01226	-1.30611
CLTC	-0.38238	-0.17096	-0.124845	-0.10163	-0.03176	-0.05983	0.051289	-0.31835	-2.97624	-2.54949	-0.31713
LMNB2	0.070554	-0.89618	-0.687533	-0.99345	-0.75608	-0.27704	-0.63167	-0.15891	0.425511	0.348812	-1.28222
RBM39	0.049414	0.486012	0.546494	0.171364	0.32353	0.597251	-2.11132	0.35055	0.123196	0.046644	0.478847
RUVBL1	0.071828	0.417542	-0.323616	0.45641	-0.14043	0.039704	-0.29488	0.362971	-1.12156	-0.9068	-0.22151
NUDT21	0.187504	-0.41159	0.219523	0.239725	0.165167	0.381582	-1.43411	-0.18161	-2.13212	-0.10207	-0.36998
MYL6	0.066099	-0.82626	-0.664872	-1.35284	-1.66863	-1.03205	-0.50518	-4.08323	1.13321	0.579421	-3.82281
APEX1	9.94035	-0.69126	-3.40918	-0.82944	5.18912	8.94618	10.6857	7.38559	11.1874	11.2496	0.684722
USP10	-0.48759	-0.37245	0.216402	-0.50486	0.258963	-0.32291	-0.49507	-0.4144	-1.84296	0.005634	-0.57536
MACF1	-0.30506	0.344781	0.532754	-0.11363	0.207361	0.085958	0.946339	-0.37037	-3.71604	-0.93012	0.252328
UNC45A	-0.80558	-0.59742	-0.606155	-0.73441	-1.10926	-0.90611	-1.09819	-1.16815	-3.54854	-1.31765	-0.71944
DDX1	-0.16158	0.498276	-0.011492	0.487348	0.646886	0.317221	0.475093	0.059793	-0.86649	0.021651	0.623584
SRSF11	0.20704	-4.34721	0.288699	-1.87026	0.174836	-0.26859	0.47255	-0.11989	0.853589	0.473498	-0.86204
POLR2E	-1.07219	-0.84785	-5.54028	-0.55447	-1.05219	-3.30085	-1.17016	-1.00807	-1.85252	-6.16832	-0.58728
TPM3	0.128128	-1.15836	0.259624	-1.66424	-1.95515	-0.82051	-0.00247	-2.80374	2.4887	0.871136	-2.3557
AP3B1	-0.6283	-0.85338	-0.520526	-0.59054	-0.50657	-0.90477	-0.29011	-0.81478	-1.93537	-0.57234	-0.88184
NUP133	0.193149	1.11925	0.737242	1.00833	0.955879	1.16205	0.364889	1.27778	-5.94452	-0.68852	1.37136
RPL12	0.394119	0.639963	0.839326	1.15138	1.04581	0.721538	0.556108	1.22689	-0.04767	0.065662	1.4394
RNPS1	0.105161	-0.12568	0.728917	-1.54546	-1.00311	-1.61171	-0.17975	-2.68658	2.77305	1.25909	-1.96259
PURB	3.79402	4.05056	1.81272	-3.94795	-3.05378	3.54667	2.80205	3.28067	-5.12893	-6.4847	3.27549
TMEM33	0.65041	0.491675	0.906274	1.36262	1.68308	1.67915	0.006541	1.74064	-1.75068	0.101771	1.47055
HSP90AB1	0.054497	0.088627	-0.105467	0.275195	0.289432	0.344966	-0.43234	-0.29381	-1.07201	-1.56385	-0.16995
RAB11FIP1	-0.70274	-10.7043	-2.70976	-3.92553	-2.11064	-2.17914	-1.05748	-1.89541	0.150337	-0.83813	-1.31422
NUP188	-0.52246	0.764806	0.869892	0.276813	0.652654	0.509309	0.45901	0.606758	-7.08611	-0.89392	0.999219
GMPS	-0.18115	0.348209	-0.409876	-0.05804	-0.05533	0.470003	0.200119	-0.58978	-1.47835	-1.91249	-0.31111
DSG1	-1.31869	-10.1795	-4.25365	-10.3489	-13.5987	-8.97792	-7.15229	-5.11871	1.64018	1.49717	-0.88135
RSL1D1	0.101111	0.625944	0.220042	0.783003	0.607766	0.715173	-0.67717	0.524891	-0.54015	-0.17548	-0.02853
RAB11FIP5	-4.32083	-13.731	-3.01721	-7.75052	-5.046	-6.02214	-6.99697	-10.2836	-4.98677	0.596988	-6.44099
PGAM1	0.742333	-1.86537	-1.59478	-1.48082	-7.18808	-3.09298	-1.2508	-3.1105	1.19676	-0.18572	-1.59032
EIF4G1	-0.4345	-0.65629	-0.723716	-0.72331	-0.26323	-0.63442	-0.55983	-1.04343	-1.51921	-0.76758	-1.04847
SYNRG	-0.71755	-2.25177	-0.785404	-1.70377	-1.62846	-2.55196	-1.12229	-1.17029	-10.2972	-0.68918	-1.35653
CCT6A	0.791432	1.07153	0.418234	1.04403	1.08266	1.11757	0.684535	0.954017	0.353944	0.429796	0.272499
GAPVD1	-1.21292	-0.98502	-0.315205	-0.61903	-0.83852	-0.21171	-0.33461	-0.62141	-10.6341	-0.70708	0.178577
COG1	-1.04897	-1.7853	-1.12268	-1.69568	-1.99009	-2.01373	-1.50171	-1.96603	-6.84825	-1.10063	-1.38625
EIF4G3	-0.57173	-6.18474	-8.93137	-9.62434	-1.43673	-1.52273	-7.17708	-5.69598	-11.363	-8.90104	-13.4144
HSPA8	-0.0571	-0.20446	0.248491	-0.55986	0.084661	-0.23024	0.23448	-0.13178	-0.04518	-0.07106	-0.15372
HNRNPK	0.009006	0.093151	0.004209	-0.11135	-0.07353	0.496342	-0.24125	-0.15308	0.458526	-0.2316	-0.18246
RPL36	0.393349	0.227388	-0.123162	-0.42163	0.51539	0.963309	0.224353	0.659228	0.124193	0.436985	0.351253
C21orf2	-0.26212	0.079812	3.61155	-0.15992	0.463011	-0.17545	0.264405	-0.13174	2.07296	0.693458	1.72264
HNRNPA2B1	0.187098	-0.38675	-0.024295	0.304375	-0.58487	-0.27467	-0.0198	-1.03403	0.562565	0.71545	-1.33957
ESYT1	-0.2894	-0.20076	-0.231252	-0.30304	-0.11114	-0.43443	-0.35048	0.329212	-0.96613	-0.49533	0.149627
TUBB4B	0.030649	0.496583	0.447387	0.255763	0.867522	0.256851	-0.71121	0.569622	-0.46362	-0.10348	0.134198
TUBB2A	-1.34999	-0.86402	-0.347795	-0.89802	-0.92341	-0.98242	-1.97852	-1.99483	-1.46078	-0.93912	-0.89972
TUBB	0.757169	0.852647	0.617681	0.506983	1.30241	-0.11144	-3.66632	0.668382	0.744185	0.807221	0.62124
RPS16	-0.00405	0.297524	0.386953	0.411042	0.357702	0.614371	0.42414	0.66501	-0.20222	-0.16325	0.364704
C1QBP	-0.33224	-0.33802	-0.446344	-1.26889	0.006573	-0.40945	-0.72671	-0.34519	0.4036	-0.10414	-0.32974
H1FX	-0.59503	-1.88925	1.09179	-0.10877	-0.85424	-0.65265	0.433151	-1.25081	1.27469	0.934715	-1.25331
CCAR2	-0.67215	-0.41866	-0.726773	-0.43304	-0.65676	-0.51724	-0.76583	-0.32401	-2.49624	-2.20254	-0.8069
DHX15	-0.52508	-0.11195	-0.496439	-0.12861	0.119234	0.534251	-0.51079	-0.12985	-1.40489	-1.0099	0.161719
PCM1	-0.51433	-0.45099	0.300516	-0.09272	-0.42367	0.013295	-0.13979	-1.19365	-1.67173	0.29595	-0.52774
PRRC2A	-0.86399	-1.24774	-1.14392	-1.16105	-0.83945	-0.72314	-0.9164	-1.22393	-2.05487	-0.69064	-2.08423
SNX9	-0.61894	-5.38652	-3.51684	-2.36829	-1.88436	-1.85546	-1.11299	-0.70129	-1.92388	-0.09366	-6.69149
CEP170	-0.63456	-2.24386	-7.06351	-7.19225	-2.29555	-6.66102	-1.01106	-3.24008	-4.74297	-0.1842	-6.53369
MRPL51	2.47637	1.12143	-4.0386	0.207484	4.80092	4.6782	1.44078	1.26228	-5.12374	-2.62686	-1.00368
HIST2H2BE	0.12222	-1.41388	0.295301	-1.4736	-0.51725	-0.80216	-0.126	-1.80494	0.02499	-0.80279	-2.15748
GNAI2	-0.00596	0.247618	-0.007827	0.508545	0.357704	0.442749	0.530026	0.451543	-0.71915	-0.38402	1.27226
JPT2	-0.97057	-2.66882	-1.52694	-2.93142	-0.97257	-1.80075	-0.6315	-1.51386	-1.19525	-0.50627	-1.908
LUC7L2	-0.20647	-0.91988	0.271862	-1.0497	-0.12317	-0.60546	0.392286	-0.59883	0.600632	0.254982	-1.16915
TNRC6B	-1.98745	-2.71139	-2.54733	-3.08495	-4.2492	-6.52414	-2.24092	-10.7572	-12.1357	-0.72304	-4.75248
U2AF2	-0.75044	-0.78709	-0.611497	-1.04827	-0.16636	-0.84552	-1.59358	-0.84489	-0.64838	-0.48025	-1.08177
KLC3	-0.62383	0.815808	-1.19005	-0.13037	0.580898	-0.10393	0.147184	0.108634	-4.11467	-1.07629	-0.01293
ITPR3	0.051698	0.15457	0.305364	0.327953	0.512507	0.403761	-0.2954	0.562398	-3.43057	-1.32052	0.42107
GOLGA3	-1.00792	-1.84251	-1.2512	-2.04634	-1.62502	-2.56788	-1.34311	-1.23235	-9.07582	0.085572	-1.09833
CCT3	0.115181	0.555558	-0.344211	0.566972	-0.07696	0.263178	0.279975	0.354075	-0.40318	-0.61277	0.228446
RPL26L1	0.046596	-0.17678	0.039973	0.608503	-0.63117	-0.63894	-0.69336	-0.15584	-0.1196	-0.09166	-0.49001
PRMT1	0.307802	0.493948	-0.215855	0.805572	0.610255	0.84974	0.265005	0.931954	-5.27505	-14.9335	0.610933
SND1	-0.08567	-0.78922	-0.518152	-0.68172	-0.86863	-0.74229	-0.11641	-1.10951	-0.43627	-0.01233	-0.76313
ATXN2	-0.57263	-3.31785	-3.12434	-3.29844	-0.40798	-2.20442	-1.35399	-3.46148	-4.54801	-6.16215	-3.96922
TAGLN2	-0.52829	-1.15546	-0.591188	-1.05097	-0.85465	-1.71213	-0.51037	-0.80571	-0.51314	0.361051	-0.83105
CD2AP	-1.07647	-2.58048	-0.571612	-1.39721	-1.48385	-2.42034	-1.50246	-1.26592	-3.07373	-0.40462	-1.01372
RALB	-4.13549	0.000445	0.867354	0.797338	-5.14805	-3.96748	1.30737	-4.06744	-0.26216	0.557219	1.32214
PRKAR2A	-0.44396	-0.70212	-0.10805	-1.25424	-0.53983	0.036498	-0.04758	-0.56546	-1.81112	-0.94057	-0.15578
RDX	-0.07447	-1.20556	0.028437	-1.46539	-1.75745	-1.636	-0.97568	-1.30604	-1.02582	-0.2147	-1.18863
YTHDF1	-0.4184	-4.26851	0.148024	-8.40286	-7.90892	-0.65047	-12.1775	-1.12071	-4.83096	4.25863	-0.54324
RPL18	-0.17866	1.01099	0.19768	0.521492	0.370106	0.318267	-0.02963	-0.12775	0.150756	0.361867	0.468714
DDX5	0.031661	0.828042	0.255474	0.707543	0.445485	0.743959	0.143319	0.538706	-0.52282	-0.16111	0.379163
PPP6C	-0.02542	0.350703	0.479704	0.079463	0.264194	-0.0454	-6.78643	0.53401	-4.44082	0.730667	0.214214
RAE1	-0.3566	-0.27264	-0.221546	-0.57689	-0.39139	-0.58292	-0.07812	-0.15672	-1.48152	0.040971	-0.74648
C11orf98	-7.12042	-3.98917	-0.248111	-2.74733	-8.83742	-1.00562	-0.05883	-9.47981	0.995506	-4.5594	-4.97593
DDX21	-0.12919	0.518252	-0.076491	0.212154	0.461467	-0.09533	-0.50015	0.263753	-0.88646	-0.07228	-0.18309
KRT16	0.083096	-0.91159	0.029042	-2.07355	-1.55124	-0.82635	-0.69213	-0.87269	0.626674	0.085561	-1.17847
KRT14	-1.09353	-3.24947	-2.37672	-0.84883	-3.27961	-5.00528	-1.77188	-2.65839	0.551523	-0.99292	-0.21155
RPL29	0.00398	-0.26507	-0.304017	-0.10383	-0.45425	-0.17754	-0.51272	-0.3953	-0.11449	0.045227	-0.1667
EIF3B	-0.64209	0.367063	-0.474435	-0.02293	-0.06308	-0.08848	0.010922	-0.35591	-1.17596	-0.69102	-0.06543
CDKN2AIP	-7.96793	-1.81073	-4.72485	-0.38156	-4.63439	-0.13721	-8.44898	-8.33475	-10.2388	-11.4908	-0.9521
HSPA9	0.185653	0.10771	-0.309244	-0.25715	0.030628	-0.06129	0.358699	0.447198	0.010559	-0.00948	0.062181
BASP1	0.839734	-10.3509	-0.310386	-6.14165	-0.40179	-0.44687	0.902746	-0.55168	1.87062	1.83463	0.588956
DBT	-0.32954	0.019772	-0.595356	-0.21249	-0.55364	-0.21712	-0.38877	-0.45608	-0.12239	0.097483	-0.48723
PIK3C2A	-1.07646	-1.03404	-1.7481	-0.44347	-1.22186	-0.2974	-1.16647	-1.08561	-6.59218	-0.96753	0.026705
TPM1	0.051621	-1.48054	0.697697	-1.46849	-0.92514	-0.73965	0.249132	-14.0148	2.4986	1.93747	-17.127
CC2D1A	-0.97387	-2.43509	-3.06461	-1.81064	-8.71294	-2.53422	-1.09656	-2.3551	-3.34518	-1.08479	-0.91128
HSPB1	-0.05908	-0.61391	-0.740975	-1.08238	-0.46201	-0.94292	-1.10618	-0.01247	0.257523	-0.08641	-1.68747
PPP1R12A	-1.01754	-3.96637	-1.87239	-6.98535	-2.79244	-2.77755	-1.1559	-2.6009	-0.61249	-0.63501	-7.79156
TRAP1	0.087114	0.781376	0.233852	0.404592	0.838606	0.291644	0.304726	0.812158	-0.9811	-0.79562	0.701722
RPL8	0.26501	0.782416	-0.043854	1.22429	0.346147	0.479451	-0.25788	0.148482	-0.4762	-0.15162	0.352764
MSN	0.299247	-1.18019	0.194327	-1.95384	-1.2723	-0.94558	0.320515	-1.24996	0.14242	-0.62758	-1.58308
PHB2	0.298234	0.316105	0.219736	0.031505	-0.06079	-0.17591	-0.52599	0.085363	-0.48674	-0.2274	-0.00258
PSMA1	-0.2715	-0.77077	-0.541993	-2.01768	-2.00471	-0.0494	-0.39841	0.186983	0.680301	-0.7156	-1.45969
SCAMP3	4.75669	5.82651	4.84008	6.15301	5.10365	5.67968	6.29739	5.67524	6.257	5.96607	5.84034
PSMD11	0.269237	0.50972	-0.585678	0.45188	0.733557	0.893494	1.0146	0.204732	0.11441	-1.96632	0.509111
ACACB	0.381775	-0.39452	0.930388	-0.55714	-1.65378	-1.10284	-0.30687	-2.47067	2.17083	1.50963	-0.53029
KRT18	-0.08049	0.228556	0.353342	0.381325	0.110163	0.214884	-0.74826	-0.50437	-0.79356	-0.16414	-0.22818
KRT5	-0.60519	-1.92338	-1.67042	-2.22495	-2.31573	-1.32613	-1.27539	-6.39292	0.277914	-0.11956	-0.54191
FKBP3	0.799681	-0.31488	0.200649	-0.31462	-0.40277	-0.36016	-0.78079	-1.6233	0.085997	1.15077	-1.72669
CCDC47	0.488099	0.569167	0.0965	0.524362	0.805249	0.71492	0.134887	1.07658	-0.72265	-0.57441	1.1576
RPL13	-0.28476	-0.12772	-0.54707	-0.20754	-0.27987	-0.36401	-0.55998	-0.19176	-0.72157	-0.25197	-0.07897
GNG12	3.876	4.90663	4.13148	5.66058	6.89279	5.31888	5.03918	6.33504	5.54861	5.69191	7.64287
TJP1	-0.63454	-1.853	-1.32497	-2.12384	-1.23608	-1.62662	-1.68393	-1.00308	-0.4875	0.494371	-0.8237
THRAP3	-0.34466	-0.03735	-0.558898	0.175694	0.300736	-0.12357	-0.53151	0.092723	-0.18128	-0.9084	0.11889
CACYBP	-0.2396	-1.57701	-0.818212	-1.61457	-1.18321	-1.32502	-2.00378	-0.41703	-0.89529	-0.9077	-0.38121
EXOSC10	-1.20075	-0.66826	-1.17235	-0.50806	-0.77676	-0.49793	-0.64188	-0.53474	-7.87945	-1.42063	-0.56847
STMN1	0.452102	-7.11783	-1.70262	-7.12894	-3.93384	-1.76468	0.230333	-2.00072	1.13143	-0.92632	-1.72267
BRD2	-3.85464	0.13689	3.25549	2.77512	2.31828	-2.18978	8.21973	3.75398	9.31318	-2.90092	-0.26271
CFL1	0.127265	0.222914	0.037514	0.013783	0.208011	0.172717	0.085869	-0.74259	0.098328	-0.27727	0.003655
RBBP7	0.806657	0.123021	0.020781	0.021644	0.072444	0.350215	-0.20862	0.031418	-0.3434	-0.77518	0.275246
ZC3HAV1	-0.42503	-0.50498	-0.503657	0.073967	-0.1867	-0.28707	-0.10234	-0.65928	-2.86106	-0.46216	-0.00027
TSG101	-0.5492	-0.29101	-0.610358	-1.93357	-0.59948	0.651028	-0.73358	-4.63962	-8.68816	-0.78323	-0.38496
HNRNPL	0.165335	0.752921	0.06071	1.01456	0.82424	1.2911	0.077877	1.00689	0.318549	0.344406	0.328717
CHTOP	-0.25583	-0.89619	-0.590312	-1.1794	-1.23525	-2.26771	-1.35007	-0.85711	-0.37674	-0.13119	-3.11091
TMOD1	0.198465	-1.11043	1.36633	-1.27299	-3.37896	-1.61993	-0.02607	-13.0392	1.27565	1.98694	-8.55115
YTHDC2	-0.36717	-0.2545	-0.366796	0.332256	-0.87773	-0.2902	-0.59013	0.01546	-10.0302	-0.22509	-0.3763
HNRNPC	-0.01133	-0.8223	-0.049004	-0.38967	-0.70693	-1.31418	-0.87595	-1.62488	-0.43905	0.255835	-2.29424
EML4	-0.66159	-2.5205	-1.18419	-2.1176	-1.67745	-1.34029	-0.7457	-1.73631	-2.4494	-1.11553	-2.26059
NEMP1	-0.77939	0.186399	-0.023571	0.295526	-0.05955	0.601844	-0.63254	0.927357	-10.736	0.16669	1.18918
ATP6V1G1	-0.37331	-4.36113	-8.47795	-1.65984	0.166528	0.527347	0.251792	0.58919	0.119573	-0.79866	1.14981
ARPC1B	-0.18077	-1.31129	-0.733023	-2.24091	-1.27536	-1.01649	-1.52216	-0.65826	1.37767	0.389222	-1.86881
PI4KA	1.06394	0.499272	1.01997	1.25	1.29592	1.55339	0.770263	1.28667	-4.80083	-2.59976	1.62898
LARP4	-0.66465	0.462531	0.007819	0.850267	1.18273	0.915766	0.546324	0.848214	-1.81792	-4.89061	0.673383
SSFA2	-0.78619	-1.11708	-0.478411	-0.12565	-1.02615	-0.72747	0.179154	-6.06875	-6.20817	-0.47447	-0.74332
NXT1	3.1619	3.82854	-4.73324	5.10479	-3.70812	-3.97006	2.90978	3.94023	-6.42127	-1.54073	-0.70961
CALD1	-1.31215	-2.1321	-1.72708	-1.77542	-1.40186	-3.84113	-0.48107	-1.77893	-0.89903	-0.47336	-0.41282
ATP5J2	0.385955	0.900946	0.856325	1.00971	1.35912	0.965481	1.53882	1.60747	-0.43663	0.025647	1.38621
LIMCH1	-0.05832	-2.6547	1.24888	-5.39031	-6.85701	-6.47269	-0.15392	-3.39119	-8.18831	0.018194	-13.5446
COG8	-0.23369	7.27278	-0.720787	5.65812	2.96683	6.96396	6.51633	-1.3718	-2.73826	-4.01485	5.84259
AIFM1	-0.18245	0.682071	0.765788	0.5005	0.608327	0.119935	0.806964	0.738881	0.099683	-0.04807	0.163029
PRDX1	-0.06787	-0.08086	-0.498685	0.185269	-0.06721	-0.27975	0.254731	-0.00677	0.280451	-1.10269	0.296636
PRDX2	0.057217	0.378877	-0.427519	0.033837	-0.19115	0.132042	0.170527	-0.44415	-0.18822	-0.53054	-0.10468
KPRP	-0.61954	-7.62664	-6.49512	-1.14586	-10.0564	-6.29991	-0.95556	-3.25191	0.541175	-0.56786	0.025361
HP1BP3	0.130942	0.341197	-0.149595	0.289409	0.487486	0.86927	0.367796	0.793147	0.304589	0.869037	0.788883
HNRNPH3	1.79993	-6.7979	-3.10025	1.09157	1.40309	2.31794	1.16792	0.829487	2.65053	1.47104	-0.53342
HNRNPH1	-0.08851	0.777466	0.142619	0.535828	0.589516	0.928581	-0.7621	0.314515	0.370677	-0.24545	0.260216
HEATR5B	-7.40994	3.1578	-0.39294	4.29152	-0.4121	0.540825	-7.25758	-1.39506	-5.37024	-6.72473	-2.0213
IQGAP1	0.250932	1.08417	-0.110011	0.974074	0.547811	0.950725	0.337328	0.623486	0.312083	-0.7196	0.956047
SF1	-0.1289	-0.81265	-0.374514	-0.67852	-1.01297	-0.7827	-1.48404	-1.21986	-0.1363	-0.22076	-0.88459
THOC2	1.48901	1.79483	1.62121	2.59641	2.33741	2.3544	0.420243	2.23878	-3.4419	-0.75652	1.69215
LRRC59	0.323915	-0.56064	0.630771	-0.57118	0.488056	-0.03729	0.158711	0.166376	0.235234	0.349301	-0.00793
RPL28	0.508358	0.436818	0.830261	0.257792	0.317981	0.265766	-0.15735	0.688837	0.417733	0.396717	0.064864
NCBP1	0.208919	-0.34305	-4.06267	-1.78379	0.554062	-0.65763	0.322996	-0.1451	-4.51094	-4.29062	-0.49009
SON	-0.37243	-0.487	-0.453889	-0.50049	-1.00093	0.117849	-1.16019	-0.97749	-0.50217	-1.32512	-0.50044
LARP1	-0.29213	-0.95477	-0.390846	0.015979	-0.148	0.270883	-0.31177	-0.09511	-0.73477	-1.04718	-0.27185
RPN1	0.476639	0.84788	0.88123	0.648528	0.898082	0.795994	0.450198	0.763009	0.391414	0.318838	0.618937
MYL12B	-0.16132	-3.1614	0.788474	-3.30136	-3.31713	-0.64987	0.066788	-5.60871	1.59615	0.685364	-4.78199
EIF4A3	0.009303	0.282068	-0.38021	0.17545	0.633638	0.127844	0.147669	0.396212	-0.40094	-0.63635	0.188581
RPS24	0.206469	-0.0571	0.603947	0.087311	0.72862	0.160879	-1.69153	0.184115	0.020842	-0.07782	-0.17917
DNAJC13	-0.68763	-0.69333	-0.327301	-0.77171	-1.08348	-1.9782	0.618462	-1.29785	-6.1682	-0.26817	-0.96245
RUVBL2	-0.12133	0.104268	-0.217228	0.298251	0.073942	-0.00334	-0.07783	0.049088	-1.32627	-1.39004	0.131193
TRIP4	-0.78255	-0.6675	-0.91327	-0.20279	-0.81428	-1.92586	-1.11255	-1.59685	-9.64107	-0.31231	-1.29615
PSMC4	0.036586	0.322396	-0.039276	0.452425	0.376904	0.44066	0.07618	0.411565	-1.01685	-2.08308	0.294103
SERPINH1	-0.46419	0.231336	0.115044	-0.0913	0.09342	0.188121	-0.89943	0.377087	-1.05062	-0.46908	0.228942
TOP1MT	-0.22063	-5.90661	-2.83793	-5.98255	-1.77823	-1.09566	-7.31705	-7.06252	-1.19552	-1.13163	-14.5534
PSMD14	0.487735	0.686546	0.593438	0.268317	0.448116	0.543142	0.635609	0.164005	-0.19745	0.218944	0.425556
TUBA1C	0.031014	0.255734	-0.071032	0.059588	0.537583	-0.24695	-3.06628	0.35448	-0.60308	0.143638	-0.55081
ATP5A1	0.596028	0.596753	0.778387	0.938083	0.867415	0.549202	1.02028	1.23714	0.302261	0.566294	0.571907
DCP2	2.923	0.045893	3.30874	0.479924	-3.25341	8.54746	-3.55117	-0.37121	-1.84698	-3.12311	-0.39646
RPL37A	0.251845	0.469601	-0.187948	0.815039	-0.39774	-0.15189	0.398624	-0.38187	-1.54239	-0.02448	0.581484
KTN1	-0.2334	-1.20891	0.057614	-0.76698	-1.05019	-0.82666	-0.20284	-0.31912	-1.31096	-0.33732	0.276992
TUBG1	0.039959	0.458895	0.552081	0.478253	0.197927	0.454625	-1.06174	-0.15906	-1.02613	-0.06363	0.518483
AK2	0.716623	0.221505	-0.065136	0.266878	0.392698	0.384894	1.18809	0.902601	-0.2392	-1.40807	1.05288
RHOG	0.418797	1.2982	0.995262	1.21926	1.39658	0.807809	0.506176	1.14498	-0.53359	0.554625	1.26389
EXOSC5	-3.83434	1.55441	-2.84108	2.56027	1.29529	-4.61792	2.14218	1.76865	-5.39174	1.54866	2.03269
ZC3H4	-8.23419	-11.1983	-10.8997	-11.6895	-5.09985	-8.30347	-11.1964	-8.39317	-6.03025	-7.4704	-5.3199
SNRPA	0.189117	-0.68936	-0.426364	-0.76589	-0.16087	-0.53446	-0.01311	-2.11406	-0.04317	-0.14493	-0.48254
SREK1IP1	0.960639	-0.904	4.02013	-1.16079	-3.95715	2.89862	3.65547	-4.20082	3.43941	1.81975	-7.70263
HNRNPA0	0.086071	-0.1291	-0.024089	-0.04392	-0.24769	-0.42186	-1.06156	-0.20845	0.422494	0.465406	-0.12725
CNOT1	-0.89555	-0.83894	-0.723534	-0.67491	-0.88842	-0.2164	-0.74827	-0.88255	-3.80347	-1.1941	-0.5148
DNAJC7	-0.12965	-0.67942	-0.972055	-0.51662	-0.29894	-0.20469	-0.54668	0.062372	-1.26597	-3.93119	0.184434
PATL1	-1.29567	-0.27785	-10.7406	-0.4531	-2.11131	-1.46249	-2.12023	-1.80833	-12.3733	-5.04435	-1.22433
CPSF6	-0.03918	-0.00576	-0.301683	-0.37286	0.367872	0.450316	-0.654	-0.09695	-0.71546	-0.18539	-0.17457
CPSF7	-0.57468	0.02209	-0.740961	-0.1359	0.289828	-0.02054	-0.06923	0.248952	-1.58979	-1.1586	-0.44302
WBP11	-0.00663	-12.4563	-8.09973	-9.79279	-4.81874	-10.9303	-6.67957	-9.04651	-10.3268	-8.03785	-12.606
HNRNPA1	-0.26263	-0.37351	-0.45794	-0.19478	-0.76246	-0.9994	-0.77134	-0.91137	0.610802	0.552105	-0.95761
DSP	-0.60862	-0.30469	0.226352	-0.60934	-1.05011	-0.16715	-0.51188	-0.56644	-0.87074	-0.52623	-0.41578
SUPT16H	-0.11953	-1.17801	-5.24655	-1.19949	-2.41541	-5.19523	-0.7127	0.457739	-4.6389	-12.5171	-0.94412
EIF4E2	-0.83497	-1.10314	-0.848567	-0.90718	-1.43131	-2.41767	-8.32972	-1.92927	-13.6222	-0.33286	-1.45223
AFTPH	-1.09876	-2.59755	-1.32688	-2.48948	-3.49547	-4.80322	-8.03323	-3.65071	-6.41498	-0.52842	-2.50312
RANBP1	-0.27109	-0.50311	-0.719945	-0.18077	-0.15908	-0.52664	0.216468	-0.08983	-0.72101	-1.28759	-0.25777
HSD17B4	0.383599	0.645508	0.495093	0.467521	0.565036	0.321345	0.544294	0.99625	-0.67	-0.68702	1.06108
GSPT1	-1.13034	-1.68538	-1.13332	-2.04913	-2.13307	-2.46245	-2.12213	-1.60763	-2.87672	-1.26903	-1.99509
PLS3	0.159871	0.374577	-0.478081	0.35998	0.388159	0.397995	0.896037	0.313493	-0.06635	-1.22368	-0.37924
RPS11	0.161244	0.2081	0.262552	-0.05072	0.044952	0.270217	0.599825	0.302619	-0.38143	0.165029	0.41155
ANXA2	-0.43933	0.478335	-0.066565	0.202441	0.316777	-0.2761	0.725187	0.254702	0.920977	0.163933	-0.50649
HINT1	0.164184	-2.01833	-7.79722	-1.23435	-6.84171	-0.98985	0.233643	-6.84331	0.561858	-5.28465	-5.63101
NUP35	0.832592	2.69621	0.011602	2.21423	2.66459	2.79755	1.57928	2.73598	0.250867	-0.31042	2.3429
ALB	0.240504	-0.49634	-0.392646	-0.97583	0.359129	0.792268	-1.28645	-0.41846	1.86354	1.70849	0.69655
IDH2	0.443271	0.979041	0.608831	0.382526	1.33043	0.740367	0.938725	1.19211	0.533269	-0.18653	0.685069
RPS27A	0.645635	0.162605	1.28962	0.04309	0.699214	0.265864	0.715128	0.130035	3.17955	2.52353	-0.31417
ACTA2	0.558209	0.732278	1.76245	0.295809	-12.7824	-0.28363	-6.0508	-9.54354	2.36102	2.52393	-0.40558
MTPN	-1.06062	-0.3569	-1.79578	-2.14741	-2.25898	-1.29101	-0.17229	-5.91053	0.66914	-4.83113	-1.92606
BCLAF1	-0.52831	-0.46087	-0.906432	-0.45514	-0.13653	-0.36534	-0.45216	-0.11565	0.32542	-0.52995	-0.6344
DSC1	-5.08344	-13.3181	-9.28055	-13.4316	-13.0452	-3.70806	-6.6308	-8.4867	2.6097	-2.77505	-4.22517
NUP93	-0.17615	0.284414	-0.396119	0.528703	-0.03013	0.29845	-0.19607	0.454553	-0.76068	-0.864	0.614034
NCAPH	0.002287	0.057772	0.316394	-0.0572	-0.80223	-0.08826	0.340977	-0.56779	-1.26123	-1.46606	-0.30636
ZCCHC3	-0.7314	-2.37847	-1.13046	-2.05279	-1.32768	-2.86659	-1.70784	-1.40363	-5.69872	-0.36252	-2.37222
CNBP	-3.26145	1.13227	-0.623349	1.38644	0.530428	0.476534	-0.11171	-0.21354	0.088223	-0.61048	0.025918
ACTR2	0.246514	-0.6575	0.160469	-0.18821	-0.50878	0.513457	0.058007	0.374011	0.805852	0.864105	-0.28532
THNSL1	-0.70598	0.431306	-0.165482	0.433108	0.558044	-0.28133	-0.42365	0.586748	-0.45771	-7.16028	0.360872
ZFR	-0.32781	0.00293	-0.612104	-0.1101	-0.35102	-0.12146	0.138709	-0.54795	-1.51149	-0.00044	-0.84186
GPATCH1	-1.47641	-8.78506	-12.0218	-2.41628	-1.48308	-12.234	-8.27094	-3.0724	-9.55276	-2.44149	-3.85974
FHL1	-0.49504	0.145563	-1.76666	-0.15191	-0.97164	-0.38875	0.099977	-1.0265	-1.36593	-2.95452	-0.17552
GTF3C4	-0.11694	0.924142	0.489227	1.31741	0.965489	1.35865	0.211853	1.33031	-1.70682	-4.93463	1.29028
CORO7-PAM16	-0.88428	-1.95544	-0.849165	-2.09054	-1.65497	-2.13094	-0.84898	-1.39856	-2.7813	-0.60878	-1.22724
TXN	-0.41149	-0.24441	-0.350254	-0.32402	-0.13905	-0.07253	-0.93685	-0.1391	0.721037	-0.04269	-0.16952
RPL14	-0.0665	0.252432	0.466599	0.911604	0.450237	0.427621	-0.47128	-0.41773	-0.53025	0.007826	0.191127
GLE1	0.107763	8.15104	0.585174	0.289966	8.95145	4.14133	-3.65087	9.24309	-1.82274	-3.03025	9.19932
PTPN11	17.3992	16.8275	17.5885	16.6989	16.7781	15.3837	17.354	17.6033	15.4843	18.0956	16.5869
FUBP1	0.140658	-0.70843	-1.11833	-0.30747	0.199866	0.19444	-0.01325	0.070082	-0.27448	-0.10027	-0.31922
CCT7	0.07065	0.34575	-0.31582	0.253909	0.424925	0.671977	-0.02377	0.213048	-1.03302	-0.85336	0.205375
ZC3H7A	0.667571	-3.15989	-7.34162	2.3475	-2.17757	0.713574	-10.386	2.11665	-5.74957	-9.99544	1.00095
MATR3	0.236845	0.960638	-0.685838	1.11074	0.928105	0.714445	-0.8072	0.072733	-0.55834	-1.21257	0.149513
PCBP1	0.103191	0.236231	0.117274	0.042654	-0.05418	-0.02854	-0.26837	-0.0579	-0.73987	-0.41319	-0.11913
PRMT3	0.414957	1.52851	-1.29157	1.41267	0.786979	1.1687	0.862452	1.47266	-9.25232	-9.61603	1.29764
ASCC1	-2.08971	-2.48636	-2.21583	-1.77661	-1.26658	-1.48589	-2.06682	-1.93296	-11.3436	-1.20115	-2.13293
SRSF4	0.224911	0.792716	0.053673	-0.42033	-0.70637	-0.36576	-0.39959	-0.28138	-0.0642	-0.9115	0.717314
DDX17	-0.11385	0.344949	-0.414417	0.669979	0.492119	0.807601	-0.69454	0.011392	-0.80192	-0.69773	0.034395
ACOT7	0.007891	0.48778	-0.23448	0.50224	0.560905	0.498518	0.066099	0.784295	-0.52016	-2.46688	0.529562
PNKP	7.33476	11.8685	4.39012	13.8245	12.4445	13.7082	0.432928	13.4896	2.09945	8.46185	8.61456
RAC1	0.500434	0.628308	0.50909	0.920056	0.489768	0.803391	0.379959	0.727096	0.364172	0.426318	1.10223
PFN1	1.44082	1.05701	-0.810664	0.733071	-1.62726	0.141932	1.78343	-1.5501	1.30304	-0.47659	0.231569
TIAL1	3.12051	4.98394	-3.28044	5.57883	5.37724	5.38836	4.80743	5.48734	1.14044	-0.20578	4.43251
DYNC1H1	-0.02632	0.334858	0.20556	0.375061	-0.04662	-0.14554	0.105674	-0.1244	-1.56614	-1.01649	-0.10559
AGO1	-1.50386	0.097174	1.39447	1.14649	0.551005	0.420837	-1.10419	-0.3861	-10.5596	-0.33078	-1.12748
GOT2	1.41847	-5.09437	-10.7821	-5.58563	-3.67498	-5.83441	-0.81838	-10.3283	-0.41703	-13.8411	-6.61386
MRE11	-0.42963	-0.89981	-0.40628	-1.12445	-0.87744	-1.37048	-1.26026	-1.06805	-1.41898	-0.66584	-0.27293
PDHB	0.331197	0.556457	0.120704	0.942017	1.09289	0.957443	0.640677	1.47265	0.477358	0.316414	1.20519
RPS4X	0.042785	0.215607	0.220406	0.584336	0.351263	0.687988	-0.07863	0.124483	-0.22468	-0.0106	0.552866
RPS3	-0.01317	0.107127	0.470219	-0.19975	0.559883	0.010638	-0.29617	-0.19515	0.292478	0.387957	-0.13336
SYAP1	-0.992	-5.71348	-0.538374	-2.89074	-1.84276	-11.7736	-1.6235	-0.84716	-3.22056	-0.53455	-1.25745
RACK1	-0.02204	0.089597	0.114165	0.3472	0.473669	0.490665	-0.16499	0.536815	-0.36522	-0.22051	0.464226
CAPZB	-0.07735	-0.43201	0.211892	-0.53769	-0.57395	-0.58605	-0.39342	-0.96784	0.914483	0.67687	-0.99613
G3BP1	-0.21305	-1.27456	-0.70601	-1.12064	-0.9531	-1.34306	-0.85037	-1.26104	-0.3627	-0.1904	-2.13417
SLC25A6	-0.4028	0.240572	0.354274	-0.33931	0.898508	0.083299	0.577679	1.34974	-1.3504	-0.94914	0.89396
DDX39B	0.479298	0.947987	0.189984	0.305828	0.679753	0.776808	0.77923	0.955668	0.432616	-0.61597	0.914363
RPL9	0.425578	0.815948	0.700216	0.350879	1.02647	0.41676	-1.71484	0.941683	0.556006	0.317191	0.521243
PNN	-0.50702	1.69616	2.28369	0.097545	-0.27426	-0.65101	1.63508	-0.68394	4.66935	3.67855	1.69415
ATP5J2-PTCD1	0.054153	0.335896	0.93554	0.261477	1.6356	0.922618	0.077233	1.18151	-9.91305	0.425482	1.40629
PRDX6	0.372203	0.313819	-0.288273	0.050737	-0.18711	-0.00623	-0.04176	-0.24012	-0.98116	-1.3525	-0.22686
DNAJA3	0.169144	0.64947	0.430715	1.30234	1.8557	1.50971	-3.90754	1.8772	0.378835	0.926978	1.21354
FRG1	-1.07102	-1.00389	-4.90602	-0.40755	-5.1222	-0.07438	-1.04642	-0.77721	-0.72166	-0.01074	-0.90949
RPL19	0.53104	0.526509	0.292626	0.127774	-0.02683	0.682932	-0.46758	0.114768	0.268946	0.106716	1.13055
EEF1A1	0.2633	0.624286	0.162462	0.73166	-0.00702	0.083118	0.62511	0.130367	0.559906	-0.12164	0.32106
VIM	-0.08007	-0.06646	-0.217348	-0.41276	-0.14074	-0.32412	-0.5537	-0.69606	-0.82603	-0.34868	-0.34102
UBAP2	-1.42997	-6.69964	-9.74828	-9.64613	-6.07544	-6.63561	-9.15998	-9.79099	-11.6068	-9.73708	-11.2338
MYO1C	0.110519	0.122135	0.408748	-0.09677	-0.20511	-0.08243	-0.13259	0.037161	-0.44183	0.112976	-0.0784
MRPS18B	-0.41793	0.036126	-0.964803	1.01581	0.867778	1.12397	-0.81167	1.21272	-1.26375	-0.60653	1.2617
COX4I1	1.75976	1.96358	1.34441	2.01273	2.10993	1.56635	2.01182	2.58201	2.32715	1.2745	2.19537
OCRL	-0.91649	-1.43485	-0.997741	-1.05132	-1.37524	-1.7173	-1.14994	-1.68322	-7.36239	-0.74753	-1.16226
RPS29	0.119215	0.275189	0.352173	0.777539	0.473975	0.486322	-7.5183	0.093985	0.14872	0.533191	0.072801
CSNK1A1	0.652689	-1.33127	-1.51107	-2.86769	1.19522	0.803274	-6.85485	1.26609	-4.34419	0.023006	-1.91606
GSK3B	4.47694	-3.33814	0.145503	6.03763	4.20846	-4.01217	5.70601	-7.55752	1.2146	0.876648	-7.38919
RPS6	0.520659	0.197399	0.295291	0.587188	0.123413	-0.20594	0.68294	-0.02021	-0.27142	0.243634	0.379785
PPP2R2A	0.364522	0.52881	0.425727	0.513699	0.169885	0.542019	0.776071	0.2188	-1.37941	-0.4458	0.095588
PPIB	0.008183	-0.34242	0.37668	-0.35487	-0.04721	0.156395	1.01964	-0.65933	0.48962	0.854776	-0.19106
POLR2M	-0.9927	-12.9088	-0.417326	-9.72232	-9.60421	-9.31309	-0.39875	-1.3816	-7.93873	0.253228	-4.45386
LYPLA2	-0.78355	-1.56607	-1.35996	-2.13755	-2.09753	-2.20488	-3.11601	-1.33691	-2.58498	-0.36624	-0.92266
HSD17B10	0.288916	1.14494	1.07689	0.780462	1.166	0.693809	0.749867	1.6902	0.225689	-0.27931	1.34628
NCAPD2	0.147413	0.482914	0.853766	0.549511	0.727448	0.762545	0.671515	0.407646	-8.40429	-13.3066	0.986443
BOLA2	0.19603	0.433095	-0.290914	0.602698	0.250222	-0.03863	0.251476	-0.28508	-1.23661	-1.74523	0.190402
SYNJ2	-0.5799	-2.88268	-1.47613	-2.77881	-3.87614	-3.67924	-2.25919	-1.93974	-8.99919	-0.6412	-7.01969
MYH11	-0.05855	0.381686	0.589426	-0.08543	0.573388	-0.02876	0.254179	-0.01146	2.23362	0.877289	0.240558
SLC16A1	0.646649	1.21041	0.616918	0.933097	2.18821	1.98276	0.695455	2.34056	0.899032	1.31588	2.53923
EPPK1	-0.07193	0.692808	0.559158	0.550171	0.145143	1.09518	0.032877	-0.27378	-0.28358	0.155881	0.62891
PHKG2	0.771428	1.17515	1.2109	-0.33535	-0.61373	0.556749	-13.2614	-5.15764	-11.5668	-9.42265	0.820053
EIF2AK2	0.444712	0.97193	0.313577	0.433498	0.506416	0.82934	-0.16905	0.874557	0.098013	-0.71031	0.611281
RPS27L	0.341013	0.585822	0.248018	0.160078	-0.93061	-0.29106	0.056491	-0.1299	-0.52002	-0.13633	0.551575
RPS27	-0.31209	-0.51046	-0.087077	-0.69379	0.068783	-0.02936	-1.12903	0.173729	-0.69564	-0.07781	0.596635
ARL8A	0.456479	1.47474	0.403361	1.55812	1.55051	1.68097	0.475283	1.28382	-0.19505	0.230254	1.52048
ARL8B	6.15569	6.16181	0.909418	0.509753	6.08887	6.94654	-2.59949	6.07291	1.57738	2.74415	7.35526
NUP205	0.051241	0.573509	0.526845	0.654477	0.930105	0.508151	0.548442	0.860028	-1.56256	-0.06259	1.07383
HNRNPF	-0.07259	0.57429	-0.527445	0.399608	0.237007	0.541683	-0.6058	0.28882	-0.6071	-0.74927	0.204955
MMTAG2	0.562455	0.173736	0.532433	-0.00046	-4.54743	-0.90416	-1.96781	-1.53954	3.37897	1.86555	-0.63653
ACTA1	0.700637	-0.04655	1.09041	-0.19156	-0.34008	-0.10104	-1.09158	-0.42632	1.50475	-0.12821	-0.56784
HNRNPR	-0.33938	-0.423	-0.217014	-0.68856	-0.29703	-0.44165	-0.35338	-0.68193	0.026841	0.789566	-0.28934
IDH3B	-0.20393	0.352559	0.246423	0.855344	0.92198	0.327696	0.519646	0.937963	-0.12286	-0.06402	0.558448
RPS15	0.271986	-0.17519	0.545938	-0.02	0.163371	0.508219	0.583282	0.102368	-0.2955	0.26109	-0.63903
EIF3I	-0.362	-0.3792	-0.868372	-0.24546	-1.11272	-0.43101	-0.36686	-0.50123	-1.15695	-0.43281	-0.16408
HIST1H4A	0.071062	-0.51469	0.324475	-0.72346	0.069008	-0.27624	0.726337	-0.70282	0.18481	0.078107	-1.46079
RPS17	-0.3989	0.589362	0.461859	0.664277	0.990162	0.842136	1.19659	0.718417	0.556943	0.610794	0.463298
KIF5B	-0.27471	-0.37689	-0.398911	-0.51016	-0.38204	-0.22084	0.249198	-0.46024	-1.28643	-0.31815	0.010907
TNKS1BP1	-0.90523	-0.71252	-0.804708	-0.86338	-1.27881	-1.13725	-0.65339	-0.91183	-1.58233	-0.38617	-0.61684
IGF2BP3	0.072563	0.466384	-0.233199	0.478931	0.304076	0.083365	-0.36814	0.219525	-0.22858	-0.01832	-0.40617
IGF2BP2	5.183	4.50877	4.16853	4.3604	4.70793	4.76318	4.77302	3.68781	3.01609	4.42003	3.67162
RGPD5	-0.87652	-0.91252	-0.412203	-0.8717	-1.0214	-0.64926	-2.05992	-0.62792	-1.91958	-0.41911	-0.71185
EZR	-0.65306	-2.5109	-0.963672	-1.52374	-1.913	-3.51403	-1.6512	-1.71162	-1.04061	-0.49988	-1.5942
CWC22	3.52566	3.32538	0.65793	-0.10125	1.58922	3.4321	0.4687	-0.21134	2.14814	0.990297	4.1033
DDX3X	-0.07977	-0.0595	-0.791691	0.3244	-0.04239	-0.19231	-0.69889	-0.41451	-0.86992	-0.84943	-0.51401
KIF2C	-0.91361	1.89217	-6.38067	-1.98554	-1.29892	1.41272	-3.90484	2.22924	-2.87458	-6.64326	3.36135
SART1	-1.08911	-1.19495	-2.70741	-1.99551	-1.02495	-0.9589	-0.99782	-0.32343	-1.50092	-0.98388	-1.81584
RPL36A	0.392859	-0.24075	-0.512115	-0.19097	-0.41623	-0.28459	-1.12016	-0.49422	-0.6811	-0.36461	-0.36607
ZW10	0.34806	-0.28824	0.000769	0.447275	0.492641	0.694085	0.148021	0.481108	-1.80598	0.872293	1.56573
BUD31	-0.33404	4.27408	4.3227	0.207392	8.29896	4.46748	-3.35813	2.9376	1.22218	3.45713	-3.7204
ZC3H15	-5.72884	-3.272	-1.00352	-6.8422	-5.44799	-3.83105	-1.89621	-2.72613	-7.78719	-0.55684	-1.11492
VDAC3	0.202123	0.836361	0.794198	1.0479	1.11471	0.396683	0.380895	1.27751	-2.05369	0.126216	1.03706
RPL27	-0.34477	-0.09622	-0.211543	0.293065	-0.01392	0.338312	-0.2592	0.113264	-0.76045	0.014018	0.34752
RPS10	1.67278	2.51371	2.70462	1.20684	1.70634	2.21047	2.58231	1.67915	2.77915	2.3268	1.10839
AKAP13	-0.17872	-1.47188	-0.683005	-1.73342	-1.8706	-1.07509	0.199128	-1.34793	-2.22046	-0.1093	-2.30371
MOV10	-0.36737	-0.76411	-0.528153	-0.89668	-0.5912	-1.19719	-1.05595	-1.83757	-1.35285	0.470975	-3.17007
STOML2	0.021848	0.448054	0.284706	0.236644	0.908789	0.214266	0.604559	0.575079	0.015079	-0.42285	0.633358
LRRC47	0.5407	0.692452	0.031205	0.741862	0.271902	0.824601	0.47727	0.517958	-0.62538	-0.70399	0.192378
TMPO	-0.12986	-0.39772	-0.324934	-0.37259	-0.15847	-0.06724	-0.13417	-0.11777	-0.32875	0.107866	-0.376
PTBP1	0.195764	-0.09716	-0.822974	0.483894	-0.14203	-0.36262	-0.7016	-0.92754	-0.50628	-0.42073	-0.82017
TECR	-0.0428	0.516738	0.712197	0.594161	0.67586	0.47949	-0.53779	0.823303	0.021063	0.231828	0.62663
MPZL1	-0.08604	9.62818	3.93675	7.89637	0.572219	14.5631	6.90028	12.6884	9.6631	15.9947	15.9022
BCAS2	-0.85923	-0.56318	-0.890447	-0.92794	-0.40341	0.039478	-1.59585	-0.46868	-0.76672	-0.40802	-0.64569
BAG2	0.469015	0.422118	1.0281	0.119213	0.315143	0.088065	0.13359	-0.19228	-5.22345	0.628429	0.248111
TWF1	1.07698	-0.08426	0.023945	-0.22536	-9.32127	-1.65529	0.510855	-1.05354	0.517191	-0.89428	-1.56365
NOP58	-0.16659	0.506454	0.272905	0.207927	0.406036	0.432088	-0.24367	-0.04135	-0.63795	0.020319	0.540909
NOP56	-0.241	0.296557	-0.214161	0.603262	0.10021	0.069492	-0.69541	0.438898	-0.58853	-0.28619	0.445919
RPL23A	0.209613	-0.67311	0.253027	-0.39193	-0.8258	0.221279	-0.4244	-0.47455	0.088386	0.676567	-0.26973
TMEM109	0.214952	0.20577	-4.17649	0.09406	0.284985	0.173893	-1.25632	-0.50212	0.080243	0.788281	0.572794
PRC1	4.56984	6.54284	1.75096	2.74309	7.51789	5.91732	-1.24118	5.65293	-5.86009	-7.30696	6.63382
RPL23	0.134338	0.06605	0.516072	0.128705	0.309198	0.38292	-0.37733	0.670534	-0.44376	-0.14584	0.174564
USP9Y	-0.0462	0.380029	0.178131	0.359923	0.278974	0.568724	-0.09633	-0.04966	-7.37894	-1.58457	0.545829
CYLD	-0.71372	-4.51946	-1.90826	-6.96136	-5.22385	-5.88243	-1.77829	-0.50928	-5.34367	-0.25691	-9.01929
CWC27	-3.40008	-3.17153	-2.7864	-3.42202	-2.98233	-3.32365	-3.04612	-3.56528	-1.09507	-2.3641	-3.22865
HNRNPA3	0.165087	0.35427	0.293726	0.311585	0.398906	0.611638	-0.68017	0.2221	0.361054	0.740136	0.253894
MTDH	-0.70113	-3.42436	-0.663774	-2.25568	-1.62032	-1.34134	-0.72988	-1.77404	-1.20168	-0.29498	-2.10178
NOL12;	-0.32034	0.213031	0.586372	3.41378	0.315273	0.020159	0.339588	-0.14625	2.06633	0.855018	0.144841
ACTG1	-0.19828	-0.99682	-0.859887	-2.14404	-0.97609	-0.92215	-0.63703	-2.19683	-0.48319	0.328212	-1.764
CAMSAP1	-1.93696	-2.06386	-4.88839	-1.14076	-2.17554	-2.94261	-3.14928	-5.89748	-10.6233	-0.62147	-3.52313
RPL35	0.422772	-1.02483	-0.301786	-0.07068	-1.06643	-0.46946	-0.51002	-1.25638	-0.20553	0.14299	-0.86268
LSM14A	0.975882	-3.23155	0.209914	-7.86797	-7.43626	0.958298	-6.0746	-5.13333	-3.65796	0.389894	-5.30936
GIT1	-1.00188	-0.58783	-0.823531	-0.86339	-0.76663	-0.80018	-0.15806	-0.42943	-7.89458	-0.44786	-0.85342
DYNLL1	-0.71031	-1.16176	-0.666629	-0.76421	-0.60801	-0.53562	-2.29757	-0.93472	-1.33656	-0.51763	-0.77505
RP9	4.01267	-5.34577	2.75626	-5.39867	-0.15534	-5.56317	-4.05819	-5.73668	5.80541	-4.125	-1.9962
GTF2I	-0.07539	-0.19401	-0.576001	-0.06885	0.481739	0.214936	0.40077	0.298863	-1.28221	0.200869	0.335547
S100A10	0.116803	1.99161	0.832202	1.61863	1.54362	0.90576	-7.60392	1.44964	1.24463	-0.61769	0.393937
NARS	0.106886	0.120842	-0.260727	-0.18221	0.330112	0.373365	-0.02329	0.210648	-0.84594	-0.76118	-0.2829
MAP1S	-0.02922	0.047408	-0.026956	0.366132	0.285904	0.462353	0.237931	-0.10956	-8.94472	-1.74207	0.245365
RFC3	-0.31664	1.63481	1.08347	1.67712	1.17117	1.5523	1.29777	1.42322	-3.51756	-1.73788	2.19491
RFC2	0.130321	0.796614	-0.001763	0.295847	0.470784	0.85073	0.281364	0.352785	-7.15645	-1.61642	0.735916
EFTUD2	-0.02857	0.271184	-0.461966	0.32052	0.136025	0.196781	0.007667	0.492527	-1.18698	-0.69666	0.235358
CNOT2	-0.94344	-0.49142	-0.612478	-0.67533	-1.34125	-1.08487	-0.64316	-1.0981	-10.8326	-0.89911	-0.80269
CLINT1	-0.06268	-0.29834	-0.057536	-0.17503	-0.3374	-0.75574	-0.19554	-1.08164	-0.49332	0.266193	-0.60513
HIST2H3A	0.174833	-1.0835	-0.12964	-0.86408	-0.29799	-0.35938	-1.8076	-1.79296	-1.23865	-0.94293	-2.5887
ETFB	0.094518	1.24197	-0.045609	0.860402	1.43484	1.31009	1.00681	1.87034	0.98997	-0.3022	1.61998
PPIG	-1.22132	-6.7164	5.43318	-10.4446	-5.76598	-10.3351	-5.10185	-10.4743	-4.31276	-3.53084	-10.2791
ITPR2	0.061284	0.419078	0.475543	0.789347	0.133869	0.470633	-0.16755	0.475938	-11.7627	-6.44974	1.10927
KRT9	-0.48214	-1.45615	-1.38776	-1.57643	-1.54991	-1.55593	-1.38334	-1.17664	1.09665	-0.48913	-0.69669
SEC11A	4.62272	0.024219	9.53276	8.67457	9.23181	8.93928	3.02021	10.0485	1.93282	9.7243	9.61324
CEP350	0.22918	-10.0566	-0.229551	-2.95583	-7.09225	-9.55459	-9.65524	-2.21391	-0.66622	0.66204	-1.25795
RBM22	-0.24774	-0.92295	-1.70691	0.35136	-5.1432	-0.89035	-6.50983	-0.75743	-6.9911	-1.64184	-1.45013
MRPL10	0.353673	0.383693	-0.294761	0.251186	0.831076	-0.66587	-1.4204	0.461163	-3.41114	-5.73688	0.310335
RPL21	0.339572	0.859196	0.135422	1.09822	0.462423	0.712392	0.57427	0.696785	-0.10154	0.37307	0.746994
KIF11	-0.28523	0.022052	-0.28394	-0.00936	-0.90485	-0.0972	-0.04714	-0.24256	-3.92793	-0.70874	-0.21898
EIF2S2	0.129356	0.173456	0.019874	-0.09761	0.45081	-0.35714	0.224643	-0.18701	-0.50619	0.22703	0.339109
KPNA2	0.892477	0.596741	0.008433	0.876082	0.882054	0.782774	0.054261	0.922562	1.28962	0.550713	0.556295
SPATA2	-0.14952	0.114882	0.536321	-0.23662	0.501853	-0.13387	0.310301	-0.35159	2.06529	3.01579	-0.06484
ATP5I	7.3416	4.83376	10.1933	5.51454	11.1538	5.2721	11.9975	11.3687	11.2796	9.2609	9.7096
GNB1	0.790655	1.25871	0.958839	1.27623	0.731326	0.975837	1.10793	1.99814	0.514586	0.95018	1.68504
HAUS1	-9.28641	-9.69391	-4.53657	-0.61609	-1.39501	-5.33706	-6.7757	-5.14596	-11.536	-5.95157	-9.42102
NCLN	0.283371	0.616398	0.353376	0.736474	0.715238	0.820714	0.911959	1.07855	-1.07677	-0.1507	1.1151
RFC4	-0.06803	1.08425	-0.261977	0.992202	0.389852	0.668573	0.11495	1.07871	-7.00429	-6.43592	1.42143
AP3M2	1.06592	1.20246	0.991187	1.46511	0.882284	1.54263	0.493803	0.894511	-5.31223	-1.52276	0.195158
LYAR	-1.05763	-0.8971	-0.633043	-0.87924	-0.20992	-1.07564	-0.25867	-0.09162	-0.86391	-0.07951	0.015187
RPS9	0.080348	0.269934	0.174175	0.247515	0.632419	0.60599	0.424029	0.18395	-0.58516	-0.03166	0.362009
MYL9	0.314118	-2.9936	-2.58991	-3.46014	-2.72282	-3.11536	-2.89591	-3.43672	9.72435	14.605	-3.24179
ARHGAP21	-1.39814	-2.95166	-3.23968	-1.64555	-1.67731	-1.91698	-7.48207	-1.68833	-9.47678	-2.01228	-1.37656
GNB2	-0.23084	0.29181	0.146179	0.388926	0.355884	0.589788	-0.1134	0.620887	-0.84682	-0.21024	0.44088
RABL6	-0.98091	-2.13825	-7.71933	-1.56201	-1.50279	-2.06293	-1.11587	-0.20954	-5.13983	-0.19406	-1.05636
ZNF593	3.35365	-3.31081	-2.76155	-3.60236	-2.95435	-3.63002	3.21756	-3.6064	2.09359	1.8185	-3.21793
EIF4G3	-0.231	-0.44301	-0.853535	-0.32393	-0.39477	-0.61572	-0.69282	-0.35362	-8.09245	-0.59566	-0.50673
DNAJA2	0.129354	-0.05783	-0.323643	-0.10546	0.438538	-0.03007	0.138357	0.571905	-1.21099	-0.47867	0.642975
TMEM97	8.69968	-0.66945	4.26977	8.9306	2.36643	9.65277	-5.14051	6.96879	-3.35216	8.28473	9.43774
DHX29	-1.20915	3.68202	-3.45502	3.19415	1.7234	1.14285	-0.97779	2.01552	-10.3267	-10.0432	1.07103
PSMD3	0.042474	0.364563	-0.036694	0.825861	-0.06066	0.39872	0.607024	0.236123	-0.09037	0.567536	0.127227
SMC1A	0.013823	0.274692	0.032657	0.156052	0.016446	0.185172	-0.32052	0.254158	-0.84945	0.45973	0.330744
YWHAZ	-0.41087	-0.52005	-0.553693	-0.12521	-0.1024	-0.39799	-0.15516	-0.12767	-0.16092	-1.28902	0.253124
FLG2	-0.52962	-3.39774	-5.68823	-9.50308	-10.0939	-9.33125	-7.44215	-6.08004	0.768388	-0.20318	-5.07401
MYH14	7.65655	0.137491	14.6369	3.97305	0.406818	6.05389	5.59195	-0.23854	5.36115	13.2392	0.052568
PGAM5	-0.49669	-0.7999	0.079479	-0.92355	-0.47408	-0.86997	-0.31067	-0.77889	-1.90599	-0.90356	-0.88083
ATPIF1	0.979943	0.272294	0.239762	-0.10682	0.778828	0.29974	9.46484	3.94505	6.39631	5.75018	1.02149
SLC25A1	0.241492	1.96726	0.604551	1.04626	2.43789	1.69424	3.00155	2.78125	-1.52468	1.66221	0.74702
RPL17;RPL17-C18orf32;RPL17;RPL17;RPL17	0.137753	0.246126	0.209202	0.219844	0.011833	0.380902	-0.12593	0.3489	-0.53862	-0.11372	0.578702
DDX50	0.511883	1.15607	0.478119	1.17861	0.290599	-0.00839	-0.04344	0.35283	-0.16832	0.44733	0.312874
PSPC1	-0.013	0.354175	-0.226379	0.27069	0.796471	1.21485	-0.19042	-0.17878	-0.89219	0.401672	-0.07829
ATP5O	0.218109	0.75949	0.458272	1.05815	0.899106	1.06573	0.481974	1.11998	0.016701	-0.1899	1.15607
KHDRBS1	-0.02785	0.628965	-0.121901	0.475153	0.448058	0.970666	-0.53352	-0.1034	-1.23605	-0.32589	0.457173
SHTN1	-1.0809	-2.16342	-1.0874	-2.33794	-1.86532	-2.83986	-1.09871	-1.15336	-3.44774	-1.16728	-1.89698
HNRNPD	-0.09196	-0.3705	0.500989	-0.63048	0.340327	0.37566	-0.26579	-0.35065	0.83784	0.947722	-0.03057
U2SURP	-0.80364	-0.62365	0.424018	-0.02888	-0.03232	-0.18653	-0.55718	-0.05456	-2.89372	-1.23384	-0.24702
SH3BGRL2	0.156896	-5.89005	1.58579	-6.27804	-6.71493	-1.48878	-1.28806	-15.4755	2.09198	1.95796	-15.2517
PCBP2	-0.1334	0.286033	-0.210592	0.258877	-0.02591	0.172477	0.337458	-0.08454	-0.63641	-0.35131	0.117827
ZNF326	0.01021	0.018905	-0.455908	-0.07959	0.297179	0.115431	-1.02195	-0.4243	-0.76523	-1.43368	-1.36577
EBNA1BP2	-1.10335	-0.37599	0.32163	0.571944	0.421625	0.805022	-0.03011	-1.55077	0.590737	0.060969	-0.66607
HIST1H2BD;HIST2H2BF;HIST1H2BH;HIST1H2BN;HIST1H2BM;HIST1H2BN	0.254567	-3.1868	-1.9123	-0.33736	-0.34842	-5.50237	0.311336	-2.09566	-0.47265	-0.22518	-6.71976
AP3S1	0.013422	-0.61183	-0.869848	-0.24671	-1.8937	-0.40292	-0.59191	-0.09971	-10.2442	-0.22198	0.16902
DDOST	1.11815	0.932681	1.49492	1.28729	1.43883	0.715074	1.08997	1.19926	1.54704	1.49327	1.53863
XPO1	0.289446	0.678036	0.530525	0.715535	1.11459	0.990332	0.496773	0.795956	-1.31442	-0.85249	0.118058
QARS	-0.02847	0.563136	0.093122	0.332192	-0.16051	0.167102	0.070334	0.07429	-2.34154	-0.94901	0.564499
EPM2AIP1	-3.92283	-2.93136	-7.70925	0.957645	0.356553	0.248681	-7.4914	-0.05958	-9.77581	-11.1638	0.206086
ATP5C1	-0.15601	0.60933	0.290257	0.81207	0.700951	0.14883	0.106521	0.850631	-0.4028	-0.01215	0.889172
NKRF	-0.19107	0.476504	-0.386733	0.286527	0.131457	0.365438	-0.24307	0.122394	-2.64643	-0.99545	0.416314
SRP14	0.352524	1.82568	1.23293	0.675318	0.936652	0.512649	1.0166	1.32889	1.96823	1.46812	0.856791
RPL7	-0.19072	-0.18459	-0.664088	-0.1144	-0.72105	-0.25421	-0.07753	-0.31058	-0.17359	-0.20989	-0.14209
ABCF2	-0.6179	0.01406	-0.008703	0.227722	0.30506	0.052638	-0.27685	-0.01491	-0.3037	-0.26205	-0.04837
HNRNPAB	-0.56768	0.111771	0.264902	-0.29364	0.326379	-0.08621	-0.2656	-0.76621	0.400668	0.913557	-0.26981
AFDN	-0.66343	-0.77539	-1.38721	-0.65614	-0.62143	-0.43462	-1.02376	-1.04065	-6.06056	-0.52561	-0.46917
CASP8AP2	4.28759	2.71642	4.6573	3.01615	0.522913	-0.11671	0.367626	-0.03368	5.84935	14.5377	0.089215
NDUFB4	6.42107	7.18843	6.77857	7.02339	7.57013	8.11111	8.32034	7.12366	5.33326	4.55662	6.09218
DHX30	-0.21387	0.396625	-0.073209	0.661114	0.32399	-0.1043	0.175658	0.302524	-1.05255	-1.62542	0.537449
RBM25	-0.65416	-0.03285	-0.602447	0.153134	0.7698	0.23632	-0.0989	-0.02805	-1.37355	-0.92068	0.630638
RPL31	0.081556	-0.65244	0.124245	0.022833	-0.47863	0.115931	-0.10646	0.143725	-0.83858	0.078985	-0.447
SAFB2	0.748183	-2.71453	-6.56886	-2.71614	-2.70945	-3.52074	-3.62183	-1.04454	-7.69882	-6.04993	-6.67867
EIF1	13.7116	3.57312	4.50004	3.94315	8.58934	7.8957	0.145638	4.0623	10.0064	9.40182	13.1926
IRAK1	-1.32956	0.706491	1.20012	-0.36384	0.481916	0.389742	-1.82435	0.058975	-8.92846	-1.11655	-0.82287
SLC25A10	0.013916	0.237851	-0.197366	0.336172	0.54982	0.054998	-0.38381	0.490522	-0.85087	-0.36912	0.076449
SEC13	-0.08891	-0.22983	-0.15324	-0.30257	0.067665	-0.10547	-0.11131	-0.51274	-2.1811	0.110994	-0.4023
NDUFS1	0.185546	0.601168	0.451694	0.954382	0.393719	0.166514	-0.17973	0.467646	1.16061	0.290817	1.05971
SARS2	-0.84828	0.291007	-0.929205	0.423476	0.81476	0.458786	-0.89672	0.931194	-0.92554	-2.49159	0.667875
CD3EAP	0.338267	0.497219	0.109682	1.04825	0.99927	0.838426	0.35501	1.03857	-1.15448	0.342841	1.42879
ANKHD1	-0.39833	-2.27057	-1.36438	-0.08408	-1.00568	-0.61305	-1.1878	-1.35227	-6.29842	-0.61831	-1.66606
ARPC1A	4.68443	4.92439	9.35738	9.29456	9.2827	9.78777	2.34887	9.55344	10.1322	9.17431	9.49369
PSMC2	-0.07164	0.815968	0.042205	0.494735	0.513358	0.550173	0.906159	0.488399	-0.57341	-0.86087	0.869334
PGRMC1	0.319916	0.155841	0.855882	-0.11823	0.357054	0.31312	0.536013	0.792136	0.823104	0.781623	1.19003
UBE2I	-0.74965	-0.76366	-0.728399	-1.04465	-0.66482	-0.96342	-7.89387	-1.56447	-6.20861	0.75557	-0.41633
STT3A	0.266876	0.605633	0.657988	0.371708	1.13721	0.57793	-0.3889	0.668553	-1.68529	-0.06377	0.461713
SSR4	-0.05176	0.101144	0.328431	0.180775	0.656049	0.141453	-2.20233	0.399909	0.075522	-0.26211	0.478435
RPL15	0.197379	0.49502	-0.040614	0.42294	0.079961	0.071439	-0.50441	0.184011	-0.62852	-0.22086	0.323474
PURA	0.204822	-0.12812	5.13997e-05	0.023297	-0.02288	-0.0486	-1.28922	0.11303	-4.57111	-1.0546	-0.17582
MSH2	-0.03526	0.329497	0.035428	0.474189	0.061868	0.247524	0.415864	0.138242	-0.40105	-0.84113	0.391965
HNRNPDL	-0.2341	0.615315	0.133013	0.548324	0.926573	0.792853	0.268377	0.212237	0.220674	-0.14517	0.366052
TARDBP	-0.07276	0.853074	0.207405	0.434626	0.216604	0.741125	-0.54329	0.718383	-0.62927	-0.82478	0.831519
ELAVL1	-0.11809	0.832037	-0.010424	1.16938	0.517136	0.372693	0.275995	0.529953	0.100291	-0.12237	0.007916
ABCF1	-0.60685	-1.25526	-0.943789	-1.2506	-1.31909	-1.19533	-0.49061	-0.67409	-1.19576	-0.58165	-0.66035
TTC28	-1.47328	-0.59054	-3.29299	0.138281	-5.30791	-2.59974	-0.91823	-2.73589	-12.7133	-5.96254	-7.14264
NDUFS5	5.34495	6.21628	5.6852	6.7718	6.04001	0.723239	6.74117	6.45795	5.84811	0.765346	5.55036
ZYX	0.094564	-2.5208	-2.00946	-6.53175	-5.49739	-4.24036	-0.62784	-2.86061	-5.40745	-0.07293	-2.02578
SBSN	-7.35094	-3.68995	-9.71803	-10.2933	-3.84391	-2.50771	-5.22061	-6.69676	2.22874	-1.22107	-6.18137
IMPDH2	0.231168	1.07954	-0.194586	0.953976	1.19772	0.408006	0.148213	1.12892	-0.6248	-1.1799	0.460446
NUP153	-0.46525	0.266355	-0.814806	0.237733	-0.02028	0.224894	-0.63105	-0.14689	-2.90683	-2.50268	-0.15024
RAB21	0.402142	0.81627	0.261159	1.0004	1.44145	0.810679	0.609087	1.41123	0.222944	0.593055	0.941838
OCIAD2	0.952126	1.4492	1.12438	0.890665	1.94319	1.09243	0.945541	2.44036	-1.53653	0.854344	1.91637
MRPL57	-5.52907	-12.692	-7.92303	-8.26413	0.092738	-4.45282	-7.00847	-4.31127	-7.25896	-5.10736	-8.32273
PRPF19	-0.13212	0.452637	-0.258756	0.256697	0.065449	0.233417	0.245176	0.334835	-0.67019	-0.06332	0.582
TACO1	1.6487	1.57523	0.555036	1.29133	1.21923	1.05801	-1.39679	1.71444	1.54804	0.850336	2.24464
HSPH1	0.051775	-0.80378	-0.476225	0.02279	-0.39109	-0.38867	-0.39025	0.260167	-2.18621	-2.31461	-0.26028
TIMM8A	0.342041	-8.53654	-8.07754	-5.32653	-4.80326	-5.28603	5.09022	-5.18461	5.62439	0.25891	-4.72141
RBMS1	-8.07941	-7.94501	-7.91085	-12.7242	-12.3134	-12.6897	-5.55788	-4.22812	-10.4488	-11.8419	-12.6659
DPM1	-0.21984	-0.02376	0.134487	0.34929	0.8707	0.384167	-0.98497	0.798945	-0.90666	-0.19971	0.208709
THYN1	-0.94744	-5.93748	-4.24744	-4.75255	-3.83886	-0.09102	-6.56802	-4.01891	-7.06072	-0.97048	-4.98292
SAMHD1	0.247452	0.727877	0.478909	0.851239	1.07294	1.16676	0.366662	0.966184	-2.93079	-2.52152	0.728077
MCRIP1	-9.22626	-8.8149	-8.1398	-12.5476	-12.0693	-12.4042	-6.00403	-12.6672	-10.1637	-8.09327	-12.2732
HMGB1	-0.25452	-0.89294	-0.251457	-0.19963	-1.466	-1.14408	-0.66924	-1.97388	0.094659	-0.15451	-1.21403
DAZAP1	-0.03095	0.152704	-0.678749	0.923031	0.871557	1.05068	-0.97736	0.641985	-0.00129	-0.64257	0.690043
TFAM	0.436776	1.13828	0.400597	0.800996	1.17003	1.18468	-0.20483	0.799677	0.359587	-0.0092	1.32204
VAPA	0.208238	-0.23988	0.345327	-0.84612	0.612217	0.312488	-0.01454	0.483339	0.253723	0.432614	0.712465
AHNAK2	-0.33069	-4.10023	-0.629196	-3.36718	-3.57687	-10.6341	-0.77334	-0.75336	-5.67268	0.0029	-1.08761
NOP10	-4.97501	0.278351	-1.54462	0.496011	0.215881	-0.02882	-1.26509	-0.31566	-7.32098	-4.43079	-0.18022
PFKP	0.764881	0.513815	0.426564	0.621067	0.336117	0.856061	0.687137	-0.04645	-2.38173	-0.20069	0.105222
FHOD1	-5.92114	-5.3838	-9.91939	-5.53072	-1.27877	-1.2566	-1.52082	-9.11282	-11.2833	-5.49108	-1.48045
HELZ	-3.61755	0.196682	-6.81123	-0.2383	-2.20845	1.04071	-3.70424	1.58806	-9.1808	-1.94675	-0.96223
KRT3	-0.50921	-1.70022	-1.44046	-1.06783	-1.02646	-1.06443	-1.0106	-1.58253	0.173426	-0.80613	-0.3993
KRT6A	-0.40808	2.49428	-4.92384	-5.46524	-5.15842	-0.2561	-2.79824	-3.96022	-7.47063	1.7877	3.89208
SEC61A1	1.68536	2.92118	2.65263	2.7827	3.08317	2.94356	2.30005	3.45591	-3.33432	1.80956	3.54164
SUMO1	-0.83055	-1.97836	-0.925969	-1.70593	-1.29838	-1.20013	-2.66485	-2.15665	-5.56855	0.533711	-0.68086
PLOD1	-0.20889	-0.6203	-0.394763	-0.5278	-0.16074	-0.50557	-1.05804	0.772804	-5.55	-1.34561	-0.25828
CSDE1	-0.406	-0.08986	-0.629054	-0.23878	-0.00337	0.131335	-0.26835	-0.07046	-1.83387	-1.19751	-0.16147
TXNRD1	0.596969	-3.61205	-3.22854	-3.95639	7.81174	0.221813	2.1034	4.28356	-1.746	-0.18059	4.72619
CPSF2	-0.48814	0.781011	-0.453711	0.652365	0.923626	0.691553	0.089852	0.30549	-10.5308	-7.18493	0.578239
SNRPD3	-0.13178	0.928871	0.598057	0.151621	0.592535	0.635751	1.79942	0.269607	3.07937	1.1079	-0.68362
VBP1	-0.00612	-0.01555	-1.58211	-0.08238	-5.28462	-0.26573	0.130522	-0.87149	-4.55119	-1.82857	-0.40445
LETM1	0.943872	0.053272	-0.240476	-0.44506	0.621398	0.720456	-0.42763	0.77699	1.39321	0.304344	1.08631
PDIA3	0.701363	-0.72991	-0.607564	-0.39788	-0.19593	-0.14404	0.690544	0.215929	0.708844	-0.60077	0.427182
HK1	-0.20018	0.442333	-0.620036	0.548477	0.599374	0.520375	0.128252	0.322642	-0.09436	-0.7886	0.981208
USP7	-0.83367	-0.67086	-1.16926	-0.67289	-0.50269	-0.64331	-0.86943	-0.63644	-2.2919	-1.13597	-0.18467
GPX1	0.27419	0.719203	0.161326	0.135657	0.935723	0.472769	-0.67239	0.659107	-6.66328	-6.52812	0.619941
NUDC	-0.88674	-1.01412	-1.08492	-0.67862	-1.04664	-1.37366	-0.70375	-1.1001	-1.51122	-0.91836	-0.67009
G3BP2	-0.31038	-2.92463	-1.17851	-5.77553	-2.9065	-6.52406	-2.18272	-10.9282	-0.19153	0.863559	-5.67501
PIN4	-0.16087	-1.74088	-0.463608	-1.43452	-0.82935	-0.2013	0.002105	-2.11454	0.970256	0.552526	-1.36718
0	1.17072	0.472256	1.28431	-4.75472	-0.02646	1.3692	2.94057	1.17055	2.51768	0.603034	2.23704
RPL5	0.069308	-0.08885	-0.088947	0.024481	-0.03698	0.211973	0.059613	-0.24366	0.162282	-0.13756	0.209196
DSTN	0.314516	0.187015	-0.089219	0.595655	0.342103	0.269743	0.058294	0.299351	-0.71376	-1.36602	0.033595
ESYT2	-0.13869	0.326977	0.250487	0.798745	0.337495	0.404152	0.262917	0.218938	-1.83852	-0.01675	0.383835
H3F3B;H3F3A	-0.30832	-3.12345	1.52405	0.30206	1.77102	1.26322	-5.40557	1.03634	-10.5416	-8.52773	-8.23679
HSP90B1	0.602816	0.466867	0.326124	0.414726	0.779603	0.865094	0.730957	1.06225	-0.35351	-1.30738	1.07657
WNK1	-0.83915	-2.8182	-3.22637	-2.4272	-2.50714	-1.94643	-1.4351	-2.07942	-9.64324	-0.66906	-2.22387
TMEM209	0.067727	0.78608	0.814731	0.64597	1.13624	0.664632	0.329898	1.04329	-2.055	-0.55556	0.919394
RPS13	0.503218	1.10698	1.12796	1.46097	1.28844	1.18391	1.31408	1.08343	1.1361	1.22562	0.881691
PCNA	0.14165	0.494695	0.06871	0.033666	0.00587	0.516631	0.262991	0.407649	0.04101	-0.22697	0.823312
MTPAP	0.00878	0.134863	0.383286	0.45817	0.614051	0.482621	-0.17074	0.55147	-0.07787	-0.72123	0.966471
KIF2A	-0.08404	0.424371	-0.268135	0.527676	0.393009	0.656927	-0.00713	0.461165	-2.62707	-2.34929	0.338593
AAAS	-0.24641	0.724996	0.410853	1.03861	1.2057	1.01596	0.515058	0.963387	-2.19958	-0.57388	0.232441
TMA16	5.34825	1.19883	-2.89844	-0.5245	1.16709	0.560185	4.94844	4.20771	-2.44878	0.341303	3.98876
RECQL	-0.05834	-0.36003	-0.372345	-0.408	-0.29006	-0.09917	0.178252	0.10636	-5.59747	-1.16032	0.012166
PRPF40A	0.002394	0.374519	-0.299803	-0.25244	0.639718	0.118905	-0.31762	0.352938	-2.385	-1.2323	0.15813
IMMT	-0.64143	-0.01006	0.076987	0.197595	1.00027	0.378032	-0.24116	0.906061	-0.95418	-0.73309	0.444031
FAU	-1.25832	-15.6942	0.499039	-15.9744	-0.44675	0.122354	-0.22565	-1.95648	3.65528	3.09113	-11.8267
TRAPPC3	-0.17205	-0.10741	-0.037191	-0.71859	-0.73122	0.008515	0.401223	-0.40429	-5.33679	-0.60347	-0.0633
SLC25A24	0.038699	0.702452	-0.003302	0.962839	0.856328	0.840827	0.261803	0.885522	-1.60864	-1.84282	0.755772
NSUN2	0.054634	0.488491	0.080815	0.879923	0.590041	0.950273	0.515048	0.778651	-1.37374	-0.61276	0.265059
WNK2	-1.06799	-1.46374	-0.813103	-1.69046	-2.05596	-0.64708	-1.51901	-2.13397	-9.45088	-0.48165	-1.49337
NAP1L4	-0.74208	-3.37	-1.58546	-1.87069	-2.70117	-2.8415	-0.83371	-2.60639	-2.05709	-1.13895	-1.30919
EEF1D	0.213154	-0.73405	0.359586	-0.35977	-0.40055	0.065457	0.904208	-0.91143	1.64115	-0.09802	0.231734
SEC61B	-4.74259	0.643999	0.168415	-0.01205	0.514436	-4.29346	0.517253	1.85952	-1.64978	0.788508	0.730219
PIP	-4.91307	1.94322	-4.25596	-1.57062	-1.22902	-4.71124	-4.30595	-1.00606	5.08363	5.40606	-4.52359
NOP2	0.019443	-0.52548	0.26232	0.32763	0.214157	-0.04873	0.119253	0.529103	-0.65381	0.169365	1.08205
YBX3	-1.18143	-5.95102	-1.04975	-1.68404	-6.48411	-5.76976	-0.99644	-10.7799	0.041802	1.26578	-10.2316
PPP2CA	0.458516	1.13422	0.583792	0.982703	0.56572	0.658184	-0.37254	0.610207	0.293752	0.180222	0.330832
AFG3L2	-0.63212	0.593021	0.003562	0.375921	0.433546	0.261859	0.290315	0.627745	-0.45076	-0.573	0.793511
PSMD10	1.3413	1.94159	1.25089	2.78441	2.14954	2.13162	1.27062	2.26726	-4.13112	-0.15599	2.8665
EIF3D	0.460131	0.803869	0.276998	0.776349	0.486591	0.558128	0.293382	0.429195	0.454256	0.240255	0.724214
THOC7	0.042476	1.62531	-6.20817	2.55768	3.71763	3.02404	0.706388	2.06121	0.988806	1.37138	-2.48798
NUFIP2	-0.92889	-1.98311	-1.40944	-1.29603	-1.30657	-0.98942	-0.86108	-1.67041	-2.52649	-0.79908	-2.06483
EWSR1	-8.33793	-0.10117	-7.8368	3.30234	-4.3489	-0.08182	-8.03095	2.20324	-3.27791	-7.50825	-3.93684
AGK	-0.25994	-0.52129	-0.868699	-1.3761	-0.97421	-1.09561	-0.63731	-0.89452	-2.38576	-1.37767	-0.62582
ARFGAP3	-0.17581	-0.66118	-7.54473	-1.69132	-3.86742	-0.60341	0.840734	-4.33579	-5.99912	-7.28543	-0.11093
LSM8	3.67168	-8.40919	-4.47751	-1.09606	-1.74072	-8.82636	4.13333	-8.83686	5.98508	-3.77228	2.33898
RBM3	0.301823	-1.11326	0.72361	-1.09371	-2.066	-6.21185	-1.66391	-3.17175	-3.07621	0.785279	-7.48795
MSI1	-4.92658	0.045668	3.28423	-5.19429	-1.08769	-4.27734	4.13841	4.86213	-6.14423	-3.73225	-0.81536
CSRP2	-2.73662	2.28618	-2.33077	-3.15163	0.394772	2.28356	0.82445	0.829214	2.07519	-2.78648	2.84957
FHL2	-0.02454	-0.44915	-1.5024	0.893963	-4.40768	1.16117	0.340716	-0.18343	-11.427	-5.25739	-0.07248
TRMT112	-0.05209	-0.47123	-0.901829	-0.77828	-0.09916	0.394964	-0.165	0.34635	-0.89787	-2.14407	0.21038
CS	0.758881	-0.44778	0.446226	-0.27511	0.087096	-0.70973	1.04656	0.183444	0.631258	0.588928	-0.15058
PEX14	-1.7055	-2.27844	-0.837649	-1.59914	-1.32416	-2.37854	-1.4102	-1.06576	-7.26371	-0.78265	-0.95732
U2AF1L5;U2AF1	-0.40518	-0.02221	-0.721617	0.301613	-0.5623	-0.53628	-1.84113	0.267851	-1.15894	-1.01491	-0.03434
RTCB	0.192081	0.925326	-0.170539	0.940711	0.770563	0.551886	0.83344	0.295517	-0.41096	-1.05948	-0.13814
UBE2M	0.361503	0.220464	0.025456	0.892856	-0.56789	0.503396	1.35616	0.485144	-0.75064	-1.46061	0.896775
PDLIM1	-0.21296	-0.18872	-0.62874	-0.27426	-0.22574	-0.69999	0.419896	-0.06279	-0.16174	-0.65186	-0.85472
THOC6	0.430255	0.53243	-1.19183	1.68611	1.6977	1.39528	-1.03644	1.77097	-7.40698	-1.13496	1.27429
RPAP3	-1.267	-2.19611	-1.56344	-1.98586	-3.15935	-2.18872	-2.73177	-1.42467	-2.9102	-0.66142	-0.13745
EIF3K	0.42916	-0.66349	0.287988	-0.00029	-5.37102	-0.78475	0.95155	-6.37639	-1.24913	-0.21066	-0.74019
SF3B2	-0.15179	-0.41445	-0.461909	-0.41493	0.121447	-0.23283	-0.31885	-0.08864	-0.12112	0.107456	-0.22777
PCNT	-0.00335	-0.43138	0.38274	-0.35533	-0.55734	-0.07992	-0.52614	-0.49014	-3.05381	0.411225	-0.61848
NOC2L	0.224877	0.810113	0.40261	0.711274	1.02492	0.89221	0.170216	1.05437	-1.37637	-0.18822	0.997541
GSTO1	1.73749	1.1848	-2.83267	1.69769	0.940176	1.2002	0.303136	1.25272	-12.0841	-4.47939	1.43213
ABCD3	-0.3776	-0.30836	0.10972	-0.0091	0.462613	0.001896	-0.09319	-0.02995	-1.66133	-0.63305	0.428833
AHCYL2	-0.78354	-1.58229	-0.503344	-0.68868	-0.52943	-1.60205	-0.23523	0.04798	-6.8436	0.1225	-1.00855
RPL36AL	-0.10701	1.47155	0.662982	9.96106	2.93674	0.107249	0.36578	3.16589	2.07392	3.64935	-0.04495
DNAJB1	-0.094	0.727134	-0.570366	0.490753	-0.18687	1.05432	-0.53316	0.455655	0.254707	-0.43384	0.416102
MAGOHB	1.35712	-0.38859	-7.88363	-8.46003	-8.25194	-0.49302	-12.0138	0.652874	-6.97025	-4.46182	0.561743
MYO5C	4.42063	4.20178	5.54708	4.13877	0.671369	4.47233	3.4254	-4.80293	5.51802	6.60511	-5.07555
PHF6	-0.40972	0.00344	-0.388898	0.306947	0.107639	0.389956	0.101959	-0.1423	-1.41955	-1.75625	0.011967
NTPCR	-0.04029	0.350772	0.174837	0.40742	0.865345	0.573681	0.008179	0.514997	-1.13522	-0.75676	0.372266
PDE4DIP	-0.03362	-1.81014	-0.284038	-1.8707	-2.60061	-1.7238	-2.02554	-1.25439	-10.2838	-1.5153	-2.33129
ENY2	5.78056	4.98928	5.28824	6.46155	5.58867	4.48853	6.60085	6.36241	-1.66093	1.92803	5.67308
MARS	0.016924	0.209454	0.393968	0.540789	-0.10742	0.029024	-1.36638	-0.56249	-1.34362	-0.83327	0.109047
PRDX4	-0.00531	0.891037	-0.330631	-0.1619	0.800813	0.461314	-1.2372	0.28005	-0.15012	-1.00748	0.445612
CTPS1	-0.37422	0.466081	0.300044	0.560299	-0.1645	0.268784	-1.04336	0.108577	-0.93024	-0.20247	0.297874
CLNS1A	-1.6506	-0.86968	-2.22516	-0.64211	-2.63116	-1.81466	-0.14811	-1.30586	-4.80018	-7.26575	-0.34521
SLIRP	-0.50416	-0.52873	-0.046329	2.59248	2.13888	0.837926	-1.09846	0.3733	0.585894	-0.43325	1.10373
CDC42	0.093755	0.494367	0.00401	0.276158	-0.021	0.656215	0.343976	1.02666	0.533327	0.475116	1.07427
TOMM70	0.224495	1.04864	0.414109	0.98517	1.19488	1.16488	0.506307	1.18343	-2.13344	-5.91812	1.65476
EFCAB7	-0.14989	0.209414	0.555118	-0.08581	0.442378	0.08415	0.240436	3.53728	2.08825	0.90899	0.071187
PABPC4	-0.37571	4.06736	-3.41584	3.92119	0.118206	-0.63116	-3.68562	3.52479	7.35133	0.345911	-3.83241
HNRNPH2	0.320551	0.927377	0.443609	0.624033	0.995161	1.15355	-0.73501	0.797532	0.133713	0.036918	0.309655
ADD3	-1.40985	-0.19145	-1.03202	-1.30285	-1.03243	-0.46253	-1.24567	0.125103	-11.7179	-1.27022	0.63093
EPB41L2	-0.84524	-1.22183	-0.928044	-1.01038	-0.84213	-0.97496	-0.57774	-0.66991	-0.60611	-0.36273	-0.0616
AP3M1	0.072222	0.696183	0.175019	0.879546	0.395214	0.827893	0.027145	0.401273	-7.83923	-1.46239	0.38015
BAG3	-0.929	0.550885	-1.44012	0.2113	0.488826	0.40533	0.238011	0.535426	-4.21482	-1.21462	-4.48292
MTCH2	0.065796	0.90042	0.641119	0.828414	1.46347	0.920856	0.290047	1.61562	-0.68938	-0.4683	0.897729
SRPRB	-0.43925	-0.65776	-0.697175	-0.49859	-0.34496	-0.44501	-0.65007	-0.30998	-2.04675	-0.46019	0.070344
FLNC	-0.25249	0.040817	-0.507676	0.290449	-0.14173	-0.16323	-0.45492	0.055465	-2.20256	-1.77308	-0.31487
HCFC1	-0.86546	-0.51486	-1.43516	-0.30779	-0.64344	-0.38325	-1.15131	-1.03406	-2.74611	-1.76244	-1.13965
G6PD	-0.29424	0.301742	-0.379233	0.174649	0.084318	0.33752	0.099749	0.179811	-6.7241	-1.95653	0.311958
ALDH18A1	-0.22336	0.125709	0.170521	0.166222	1.17141	0.764667	0.028674	1.00083	-0.47427	-1.17014	0.467041
RPS28	0.008319	-0.42823	-0.066093	-1.13369	-0.44857	0.086966	-0.71794	0.27959	0.235087	-0.54265	0.027253
HRNR	-0.9943	-1.83547	-2.81813	-1.38473	-6.50756	-2.88385	-7.15782	-5.01614	0.750996	-0.78776	-1.45586
DRG1	0.865146	-0.0515	0.586843	-0.39311	0.673539	0.950641	1.09401	0.554363	-4.84375	1.75955	0.152134
RRP12	0.21338	0.62135	0.325688	0.961441	0.637391	1.03277	0.41206	0.845405	-4.80655	-0.60888	1.51384
PDIA6	0.149833	0.445804	0.120012	0.000634	0.073665	0.128103	0.282974	0.507402	-0.32187	0.033767	0.484481
PPIF	1.90378	-9.04962	-4.06349	-4.47382	-8.65139	-4.0579	-0.76345	-0.71791	1.9937	0.381479	0.263507
SRSF9	0.142411	-0.27743	-0.516148	1.07007	0.829197	1.83682	-0.63919	-0.19695	0.811328	-4.43813	-0.48693
TMED10	1.02254	1.68395	1.77639	1.3014	2.01874	1.6652	1.59316	1.9667	1.65328	1.53576	1.92471
MRPL24	0.278166	1.22346	0.741283	1.16609	1.24887	1.21362	-0.63574	1.16288	0.463783	-0.63321	0.572846
ILF2	0.565729	0.676433	0.487533	0.679852	0.930985	0.946782	-0.53192	0.233187	0.311679	0.911104	0.291312
TRIP6	-0.27334	0.431584	-1.67836	0.603013	0.101863	0.296679	-0.63318	-0.45081	-9.70942	-2.1787	-0.33409
AGFG1	-2.79788	-12.8244	-8.03004	-8.50494	-5.0232	-10.1795	-2.74586	-4.10391	-7.06522	-1.32	-4.41791
RAB11B	0.267824	0.428063	0.556118	0.702574	0.787017	0.712162	0.749951	0.685345	0.422365	0.648526	1.26565
MACROD1	0.898706	0.997876	-0.467443	1.12568	1.84977	1.85997	0.704845	2.19231	1.19071	-4.80287	2.18591
PDAP1	-0.28726	-11.3735	-1.1455	-11.1921	-2.89754	-3.59359	0.078981	-12.0979	0.559889	1.15226	-10.6146
CMAS	-0.15734	-0.04306	0.317303	-0.15307	-0.11526	0.372639	-0.72199	-0.51429	-7.93479	-0.29242	0.171623
HSD17B12	0.076634	0.284511	0.43485	-0.24959	0.569349	0.270689	-0.53178	0.396388	-1.67049	0.092333	0.651028
MARC2	-4.33497	0.565142	0.998177	0.578358	1.6107	1.66295	0.787112	1.95705	-4.43413	-0.45624	1.58575
NOS1AP	-0.14037	-0.04504	-4.15989	1.14048	1.1659	-0.33758	-1.7345	0.325198	-7.05277	0.485813	0.707941
DDX6	-0.10761	-0.58045	-0.605328	-0.09834	0.023867	-0.02875	-0.39874	-0.36487	-1.74265	-0.82308	-0.32015
EMD	0.067149	-0.30347	0.338129	-0.10094	-0.18402	0.162458	-0.7776	-0.48806	-1.10674	0.350617	-0.4734
LDHB	0.33468	0.124079	-0.060992	0.358882	-0.12058	0.087553	0.006616	-0.52071	-0.61803	-1.80308	-0.00371
LDHA	-0.01601	-0.07704	-0.102763	0.176301	-0.4405	-0.33871	-0.09841	-0.42934	-2.27506	-2.30865	-0.27694
EARS2	3.64348	8.8007	0.813231	5.0637	10.3691	10.1053	-3.88768	10.6205	5.09447	-0.15924	9.80072
DHX57	-0.93155	-0.20843	0.584396	-0.04716	-1.05736	-0.54014	-0.65861	-0.67471	-5.87883	0.096864	-0.65628
NUP62	-1.79987	-0.79411	-1.36334	-0.96209	-0.56609	-0.63371	-1.39702	-0.71964	-6.37389	-1.38072	-0.5965
RPL26	0.839064	0.423494	0.508067	1.50206	-0.35616	-1.23973	-0.93094	0.413012	1.03653	0.61461	0.07747
RPL37	3.32444	8.54341	0.765232	12.1662	3.62692	0.020445	0.213086	0.010219	2.16624	4.06352	0.090945
TOP3B	-2.37652	-1.85017	-5.47011	-0.0269	-11.2554	-2.1781	-1.29368	-1.40553	-13.032	-2.54705	-1.528
ACP1	-0.45546	-0.14219	-0.217858	-0.17097	-0.24482	-0.38329	-0.02688	-0.22025	-0.17569	-0.72346	-0.32681
GTF3C5	-0.07119	0.06438	0.308116	0.230146	0.347921	0.22496	0.035546	0.152086	-7.41828	-1.69081	0.26533
PPP6R3	0.402135	-0.27076	-0.204783	0.537591	-0.17705	0.22823	-0.421	0.768679	-12.7931	-0.06756	0.376447
CHD3	-0.21957	-1.47547	-0.3991	-2.1539	-0.4549	-0.24369	-1.69438	-0.24537	-2.88262	-1.93947	-0.07689
ZNF598	-0.54268	-0.78745	-1.34402	-0.92739	-0.10567	-0.38473	-1.24369	-0.54586	-12.8576	-6.74385	-0.77278
PDK3	0.094838	0.551978	0.593046	0.81905	0.817258	0.753108	0.419793	0.877322	-0.72486	-0.24304	0.974774
MRPS14	-0.87587	-0.41715	-0.790542	-0.92134	0.302502	0.091271	-7.36396	0.724254	-1.45907	-0.83878	0.399862
AP2A1	0.006913	0.543359	-0.016095	0.679306	0.398295	0.841115	0.104984	0.900771	-5.92084	-1.48385	0.330939
CHD4	-0.97058	-0.76014	-1.03958	-0.7642	-0.95899	-0.6689	-0.62689	-0.74473	-2.14512	-1.43913	-0.34213
EHD1	-0.38174	0.812429	-1.4203	1.53005	-0.00995	1.37235	1.10002	0.616272	-5.37145	-4.38557	1.46246
HNRNPUL1	-0.34668	-0.44502	-0.788599	-0.22531	0.38867	0.839204	-0.76809	-1.11232	-1.22059	-0.48394	-1.64796
HIST1H2AB;HIST3H2A	-3.99669	-8.69243	1.00676	-0.78276	0.270758	-3.84775	-5.98903	-13.3092	0.299597	-0.03671	-13.0817
MAP1A	-2.40038	-2.85853	-6.68035	-1.67456	-3.86644	-6.95135	-1.60828	-5.41346	-8.37176	0.217609	-6.84901
ASCC2	-0.87754	-1.77898	-0.945703	-1.74356	-1.61632	-2.09393	-2.9939	-1.84094	-9.62029	-0.18803	-1.83027
HMGB2	0.167764	-0.83805	0.054967	0.071818	-0.56493	-0.99805	-0.52024	-1.81951	-0.14962	0.683996	-2.25241
AASDHPPT	-0.44577	0.657208	0.957531	0.956185	0.617619	0.331487	-1.90388	0.741204	-11.2922	0.161709	1.02559
PRKRA	8.36921	10.0413	4.22309	9.0657	9.49119	10.052	9.31033	9.46419	-2.09368	3.27247	8.83395
BANF1	0.756414	-0.53936	-3.26517	-1.29124	-4.90299	-4.45123	-6.39623	-13.1134	2.4366	2.10167	-7.61336
MTA1	-0.66368	0.532454	-0.785567	0.001375	0.666754	1.1108	-0.65896	0.255339	-12.6688	-3.73566	0.495512
SF3A2	-0.65494	1.46912	0.22147	1.80903	1.78291	1.73308	0.664524	1.96977	2.19109	0.387867	0.436231
FLG	-3.63406	-3.18337	-2.67825	-3.5709	1.0577	5.49013	-3.1833	0.237337	2.1884	2.25927	-3.47131
DDX19A	0.863787	1.04872	1.02265	1.46546	0.629429	1.27587	0.45343	1.00004	-0.21309	-0.28911	0.732599
MOGS	1.10322	0.223056	1.07866	0.134977	0.798604	-0.20018	1.04121	0.505207	-3.86078	0.784154	1.0218
PPIA	0.631891	-0.0285	-0.549392	0.040301	-0.38046	0.369419	-1.28167	-0.12602	0.85304	-0.326	-0.10135
IDH3G	0.0304	0.601936	0.34429	0.607228	1.5596	0.777658	-0.01937	1.41083	-0.03137	-1.26744	0.925519
KIF5C	-0.32548	-0.33282	-0.255502	-0.17814	-0.67739	-0.22207	-0.65221	-0.07666	-1.88208	-1.25917	0.146359
UQCRQ	0.824607	1.62286	1.20086	1.98304	1.69209	1.06524	0.293897	1.80555	-0.32925	0.535081	1.3782
MYL6	-0.06145	-2.93058	1.04952	-3.43551	-0.81411	-1.98292	-1.51795	-16.3663	1.5181	0.549664	-4.41493
DNAJA1	0.313403	0.357701	0.729289	0.505179	0.571694	0.307694	0.348402	0.127854	-0.23746	-0.57488	0.520003
IDH3A	0.294597	0.927337	-0.509571	0.662344	1.01941	0.638226	0.414721	1.26224	-0.31069	-1.02196	1.18894
PSMC5	-0.70873	0.065647	-0.040323	0.087263	0.314295	0.345778	0.705405	0.314042	-0.41866	-1.10779	0.091393
WASHC2C	-10.3789	-14.4395	-9.73672	-14.7218	-10.7499	-14.6457	-2.19218	-10.8585	-5.58835	-0.58259	-7.36728
CTNNA1	-0.70677	-0.22502	-2.62132	-0.36522	-0.24921	0.841551	0.541594	0.202235	-1.90733	-5.47202	1.0458
ACOT9	-0.03293	0.091655	0.595946	0.160673	0.256158	0.42806	0.293694	0.420975	-0.35296	-0.22304	0.513258
DAPK3	-8.32462	-4.19349	-11.6062	-8.35084	-11.6149	-8.52704	-11.7355	-5.18452	-10.0402	-8.48486	-12.0333
NDUFA13	2.33885	3.13998	0.747288	2.18711	3.41791	2.82327	2.66695	3.63354	1.82248	2.31884	3.32842
SSX2IP	-0.19522	-0.4199	0.272432	-0.5672	-1.75639	-0.50428	-0.02035	-2.13532	-12.1151	-0.66668	-0.10279
CALD1	-4.50169	-7.61009	-1.15588	-8.19026	-1.00505	-7.82749	-7.63614	-4.38654	2.98227	-0.14943	-0.56831
ACTN4	0.003145	-0.9101	0.119385	-0.29601	-2.57427	0.137059	0.253485	-0.9039	0.742281	0.803238	-0.71901
POLR2B	-0.47957	-0.09981	-0.160419	-0.15921	0.456863	-0.16811	0.010115	0.361398	-7.48597	-2.07828	-0.04967
DNM1L	-0.24985	-0.16022	-0.459771	0.000512	-0.28166	-0.06525	-0.03712	-0.35861	-1.75465	-1.37385	-0.39618
SDHA	0.375142	0.026961	-0.804453	-0.17786	0.464848	0.092236	0.950144	0.345384	-0.28594	-1.15184	0.561755
SMCHD1	0.029496	0.33574	-0.032603	0.388052	0.429994	0.008202	0.485228	0.136435	-2.32329	-1.14187	0.347599
ERCC6L	-0.25625	-2.47613	-1.66436	-0.79356	-0.64411	-1.48236	-0.51649	-0.56516	-4.24955	0.649086	-1.72072
ACTR1A	-0.48899	-0.46884	-0.245544	-0.38973	-0.8845	-0.81865	-0.52167	-0.96259	-1.08829	-0.45892	-1.17868
TBC1D15	-0.36287	-0.29637	-0.303665	-0.34836	-0.01818	-0.06536	-0.02997	-0.01792	-7.9573	-1.12883	-0.36778
FAM98A	0.845211	1.73638	0.614968	1.83492	1.99012	1.41245	-0.56048	0.815119	-5.14164	-5.51959	0.515928
RPL38	0.051865	0.799817	0.848977	0.844709	1.07374	0.970512	0.10133	0.870873	-0.01379	0.400379	1.01196
TOMM5	-1.28519	0.32086	7.79534	-3.49581	9.17969	3.99792	8.6536	9.59308	2.08775	7.95618	6.56597
PLCD3	3.67034	-2.07086	-1.66965	5.79998	4.74188	0.835995	2.93923	5.0531	-0.33338	-1.51475	8.59611
BRCC3	-0.68213	-0.77745	-0.506126	-0.81488	-0.69123	-1.51906	-0.58253	-0.43109	-6.38329	-0.67603	-0.70279
CPSF1	-0.75778	0.397727	-0.899262	-0.09881	0.0113	0.576656	-0.59643	-0.09047	-4.86393	-1.83112	-0.39691
TSR1	9.03361	-1.08462	3.37984	5.82669	7.16088	-0.12908	7.93981	6.61205	-1.97568	4.98643	-0.1784
PRPS1	0.131332	0.791197	0.143802	0.875867	0.803614	0.804707	-0.20805	0.419454	-0.21799	-0.17307	0.835101
IPO9	0.144698	0.504946	-0.058568	0.279812	0.46625	1.02507	-0.0339	0.380736	-8.93887	-2.1587	0.716964
RHOA	0.258138	-0.42092	0.568868	-1.36545	0.510687	-0.81781	0.770345	0.062699	0.085755	0.510831	0.465181
FLOT2	-0.1811	0.276097	0.023398	-0.17977	0.33505	0.18443	0.312748	0.245663	0.320806	0.766541	0.444431
SF3A1	-0.16269	-0.22886	0.064467	0.062394	0.143108	0.346828	0.261723	0.490615	0.883485	0.469853	0.374877
TDRD3	-2.80383	-10.6617	-10.9798	-6.88681	-11.2209	-10.4273	-8.87921	-11.9037	-12.65	-6.97745	-14.8654
DARS	0.085881	0.571358	0.252044	0.668366	0.430018	0.6685	-0.06453	0.127997	-1.64939	-1.06759	0.382331
RAB27A	-2.51782	2.52798	4.29429	5.11611	6.6416	-2.31181	5.22171	5.38488	-1.52891	3.88566	5.96051
LIMD1	-1.14561	-1.12244	-6.10182	-0.16553	-1.56275	-2.60958	-7.98313	-6.26404	-11.1659	-12.4107	-2.59237
DARS2	0.790702	0.668079	0.616555	0.52456	1.36516	1.00043	0.500003	1.13004	1.45088	0.380317	0.831895
SMC4	-0.00467	0.868092	0.163991	0.935115	0.376845	0.64717	-0.02554	0.827275	-0.86779	-0.63754	0.175665
SEC61A2	0.397272	0.438759	0.456944	0.792954	1.30893	1.01877	-0.09686	1.46288	-1.90358	-0.18702	1.85985
UBR4	-0.16513	0.110044	0.108569	-0.14228	0.344119	0.378419	0.324235	0.019349	-7.00532	-0.61106	-0.08404
GOLGB1	-0.42555	-0.70228	-0.404083	-1.2141	-0.52859	-0.51625	-0.53558	-0.92891	-5.54585	-1.3348	-0.47501
DIS3	1.01307	0.402397	0.531126	0.26455	1.21989	1.28774	0.403739	0.948445	-0.364	-1.20251	0.46849
RBM17	-0.2427	-2.10515	-3.58363	-2.83323	-0.18022	-0.19926	-1.19479	-0.19894	-1.11531	-6.84744	-1.4728
ANP32E	5.61494	-0.41242	-0.324967	-1.5529	-1.20905	2.68343	5.64118	-0.05081	6.37947	4.84776	0.144776
CALR	0.133347	-1.48423	-0.973343	-1.08645	-1.9852	-0.89003	0.692359	-1.09148	1.13215	-0.18569	-0.22823
ISY1	-0.03084	0.101931	4.67413	-0.24145	0.276104	-0.09925	0.311637	-0.20903	4.57876	0.591742	-0.02402
NAF1	-0.00405	-3.61682	-3.26259	-0.16472	0.507659	0.001796	-3.56372	-3.89997	-1.80793	-3.00937	0.220934
CCDC138	-5.76341	-5.29357	-0.44839	-5.10736	-3.4832	-0.69813	-1.13596	-2.4733	-9.19517	-0.61923	-1.24229
DDX20	-0.43814	0.441104	-0.416492	0.361649	-0.27229	-0.00552	-0.51061	-0.28855	-2.50717	-0.23952	0.09334
TCERG1	-0.76464	0.086632	-0.765442	-0.9172	-0.63916	0.037301	-1.10622	-0.59657	-1.58055	-1.21006	-0.88311
RPL27A	0.070011	-0.12054	0.08345	0.117209	0.149801	0.326919	-0.27898	-0.06755	-0.27857	-0.05402	0.115081
KIF7	0.234274	0.242872	0.55774	0.16998	-1.23146	0.752635	0.726417	-1.50464	-8.72626	-0.01951	-0.99681
PRKACA	-4.68391	1.66733	0.782771	2.20451	2.31739	0.37702	-11.0801	2.00057	-4.73562	-10.5252	-2.43328
TKT	0.716831	-5.15639	-0.903987	-0.61478	-5.5196	-4.87227	1.3516	-10.3702	2.28891	-3.86284	-9.4855
NAT10	0.212026	0.807666	0.273567	1.75603	1.23166	1.2055	0.815678	0.886708	-0.02425	0.227989	0.837345
POLR1C	0.773846	1.4296	0.68695	1.4928	1.61147	1.75219	0.457613	1.66953	-4.36708	-1.47988	1.75437
RARS	0.317024	0.205813	0.549579	0.396625	0.03878	0.237981	1.06917	0.048008	-1.00287	-0.85289	0.036511
SRP72	-0.25741	-0.00939	0.20325	0.150501	0.051062	0.505768	-0.68026	0.002218	0.798774	-0.47881	0.616636
STAU1	-0.14878	-0.46069	-0.196338	0.48283	-0.24728	-0.04155	0.339907	0.154851	-0.96331	0.239677	-0.68982
CELF1	3.15974	4.19165	2.86281	4.9717	4.31213	3.10495	4.26114	4.47483	-3.99921	2.69655	3.86557
SUN2	0.0854	7.78124	4.89288	7.40785	5.89611	7.1181	5.19431	7.19121	4.22411	1.28753	7.65825
DLAT	-0.0158	0.840249	-0.685314	0.50513	0.940473	0.85516	-0.91299	0.825768	-0.94277	-1.53743	1.32441
RAB35	0.704583	1.73144	1.26033	0.2092	1.81103	1.2653	0.547626	1.41566	-2.97004	1.05489	2.06962
RAB32	-0.04223	0.434965	0.532918	0.241865	0.076664	0.251608	0.144416	0.610154	-2.04953	-1.01464	0.688726
NIPSNAP1	0.339433	0.8255	1.84875	0.755565	1.30862	1.36111	0.932402	1.67256	1.31638	1.25322	1.31876
SEC22B	-0.40115	-0.37386	-0.571967	-0.34549	-0.24129	-0.46781	0.146762	-0.14805	-0.5511	-0.41818	0.069973
FAM98B	0.046575	0.447155	-0.64028	0.444692	0.287858	0.49927	-0.195	0.305214	-1.97339	-2.38796	0.461145
C14orf166	-0.06462	0.332545	-0.092193	0.13538	0.39517	0.536771	-0.01382	0.302763	0.25655	-0.2728	0.00745
HNRNPM	-4.73069	5.18772	4.12957	5.06792	4.43529	5.29045	4.297	4.40575	4.10098	3.45374	2.91897
WDR18	0.007624	0.390461	-1.26832	0.06679	0.564497	0.782699	-1.69655	0.82421	-2.41029	-2.95238	1.19816
TUBB4A	0.832477	-0.33735	-0.332263	0.167135	-0.08422	-4.56187	-0.48676	-0.18181	-0.93098	-5.37995	-0.70381
NUPL2	0.131664	-0.17469	0.351684	-0.4317	-7.65219	-4.25404	3.61762	-8.19916	-2.4221	-3.13982	-4.68749
MRPL23	-0.07764	1.09557	0.272102	0.511264	1.32627	0.637396	-2.1814	0.876729	-1.25517	-0.46954	1.15501
AP2M1	0.172409	0.484456	0.496585	0.521792	0.790798	0.626799	0.515638	0.752227	-1.48151	0.654613	0.318967
PYM1	-0.22749	-7.87898	-7.71102	-11.8335	-4.43575	-11.5279	1.12426	-8.23981	-2.1493	2.7504	-11.5703
PKP2	0.1087	0.34448	0.869007	0.273763	0.292565	0.29395	-0.427	-0.40403	-1.94693	0.545212	0.299508
ARF4	0.0801	-1.04385	0.555135	-1.28615	0.328992	1.02827	0.791925	-0.60591	-3.27822	-0.54468	-0.3719
SPG20	-1.19567	-2.02652	-1.10242	-1.9469	-0.7524	-1.02489	-0.277	-0.98158	-2.99222	-0.19783	-1.29964
PRPF6	0.486891	1.11276	0.518339	0.144026	0.801068	0.575914	0.299052	1.13191	-0.68624	-0.19993	0.961705
NDUFA1	3.59512	4.47811	4.63351	4.25176	12.927	4.18764	0.452355	4.14298	1.96064	0.794712	4.31411
RBBP6	-0.87435	-0.81405	-5.21023	-4.95571	-0.38798	-0.18769	-7.01986	-0.55737	0.402967	-1.12638	-1.77352
UBA5	3.09697	3.77882	0.528132	-0.16987	0.333971	3.09683	0.178635	3.50116	2.09228	0.86984	0.125726
COPA	0.137205	0.830758	0.134329	0.704252	0.373867	0.552215	0.380195	0.633948	-0.89339	-0.05385	0.504717
PES1	0.035294	0.374849	0.264984	0.81011	0.97149	1.42989	0.466425	0.918316	-0.93122	-0.22945	0.800811
AHSA1	0.028139	-0.33155	-0.138586	-0.07653	-0.39158	-0.12724	-1.84914	-0.67372	-1.13142	-0.76238	-0.33586
ANKRD17	-1.42201	-1.38523	-5.61646	-5.639	-6.43543	-1.18617	-0.21472	-1.41759	-9.16686	-5.71888	-1.26368
CAND1	0.079147	0.583834	-0.016647	0.393489	0.207268	0.813775	-0.29832	0.15355	-1.13652	-0.7795	0.452008
FBL	-0.28194	0.207941	-0.257933	0.320977	0.574343	0.163536	-0.84706	0.231134	0.052426	-0.35187	0.374759
SF3B1	-0.72093	-0.7619	-0.734121	-0.43191	-0.1403	-0.65692	-0.78626	-0.20547	-2.31379	-1.83515	-0.12493
CANX	0.59493	-0.13127	0.421097	0.10934	0.582585	0.533983	0.217038	0.732849	1.07134	0.174671	0.675105
ELOB	0.846178	-8.92422	-0.755728	-1.49069	-10.4108	-4.56468	-0.13469	-0.50019	0.195826	-1.25951	-0.82575
MPG	4.08686	5.83587	0.713446	0.483012	6.15771	5.35802	-0.38289	3.62425	1.26247	5.34988	5.01862
VPS45	-1.09887	-0.08805	-5.10919	0.513585	-0.34254	-0.94145	-0.9531	-2.04929	-10.4817	-9.17243	-4.02276
PHF5A	0.085996	0.465736	-0.302831	0.667649	1.0711	0.357438	-0.22161	1.03845	-1.40832	-1.52001	1.09193
IKBKAP	-0.44652	-0.07602	-0.491961	-0.0978	-0.25894	-0.13044	-0.35403	-0.27635	-3.21653	-0.81959	-0.34169
STRAP	-0.12993	-0.5737	-0.286771	0.175932	0.255977	0.120293	0.487062	-0.029	-1.58573	-0.80314	-0.08167
RAB14	-0.04366	0.373544	0.398308	0.366311	0.216823	0.365623	-0.15179	0.832087	-0.00758	0.289428	0.479053
CNOT9	-0.57478	-0.40682	-0.404798	-0.56052	-0.65716	-0.33983	-1.36761	-0.46593	-7.3201	-0.93235	-0.66549
MYCBP2	-0.91507	0.580231	-0.533385	-0.77148	0.956284	0.872304	-7.00986	-1.32477	-11.7863	-2.0019	0.160112
SRSF1	0.037233	-1.13903	-0.977808	-0.14246	-0.58725	-0.4645	1.21894	-1.08218	0.787336	-1.02336	-0.75065
ERH	-0.45492	-0.75056	-0.699494	-0.04843	-0.21386	-0.11458	0.087522	-0.08684	-0.10486	-1.46708	-0.50634
TGM1	-3.63285	-6.3641	-5.89269	-6.71694	-6.21744	-6.51534	-6.28962	-6.56757	-4.46329	1.25255	-2.78829
AHCY	-0.11984	0.294699	-0.60948	0.087242	0.234927	0.020203	0.301676	0.290655	-1.88771	-2.61797	0.212015
VARS	-0.1949	0.50955	-0.074632	0.257612	0.179926	0.445078	-0.09877	-0.05124	-0.78182	-0.7249	0.255063
GNL3	0.081752	0.47102	0.035969	-0.625	0.778959	0.531522	0.503982	0.463662	-0.5194	0.256468	0.342082
SKIV2L2	-0.05065	0.227935	-0.046929	0.588083	0.80947	1.03436	0.267109	0.743053	-1.53634	-10.0727	0.444596
MRPS11	0.793484	2.14021	1.31256	1.6831	1.60066	1.58248	0.57334	1.93327	-0.04918	1.17146	2.01418
COPE	0.278625	1.09402	-0.028625	0.427791	0.983935	0.483688	-0.81875	0.741571	0.053928	-0.02341	0.657683
DIDO1	-0.72288	0.111118	-1.1675	-0.04388	-0.25791	0.259785	-0.62338	-0.48512	-3.65439	-1.50529	-0.38804
NIFK	0.330979	4.62182	0.97912	4.25573	0.441981	-4.07093	-1.9828	4.50858	-6.27338	-2.21121	4.60896
COX5B	0.739994	0.45299	1.81739	0.745548	-0.11664	-0.51648	0.814296	0.708486	1.71122	0.216269	0.277691
RCC1	9.44864	8.86195	4.69872	8.88058	10.0057	9.84587	9.37791	10.1135	11.1365	4.82849	9.68465
SCP2	1.85587	-1.0598	-5.06572	-0.66941	0.127773	-0.47246	1.39199	-1.0579	1.5815	-7.8773	1.23535
CAVIN1	8.93018	4.00832	3.87543	2.99448	0.668242	0.066807	7.3181	3.65721	5.31464	3.44986	5.17326
TK1	5.53416	5.92594	3.38766	6.72312	5.66561	6.63566	5.11341	5.99485	-7.23565	-5.53937	5.0808
FEN1	0.367543	0.062539	-0.232151	0.114689	0.27496	0.597563	0.701986	0.016704	-0.53935	-0.62263	0.228521
STRN4	-1.04005	-6.87862	-2.52212	-6.56398	-2.5107	-5.63447	-2.48213	-2.47824	-7.934	-2.79878	-1.48575
HMGB3	3.6139	4.3111	9.38534	3.15355	-0.76333	3.82137	9.84161	3.46451	7.59515	7.67804	4.16683
PAK2	-0.89413	-1.86864	-1.4465	-1.90692	-1.70255	-2.45568	-1.26038	-1.89473	-3.31688	-0.96297	-1.83925
MAPRE1	-1.80988	-3.58075	-2.58164	-3.47845	-2.63337	-1.74537	-0.81522	-2.2248	-0.12316	-0.9473	-2.3634
BLMH	3.8598	-4.0135	-3.57081	-0.36613	-3.79213	-0.27836	-4.10454	-0.39311	5.3034	5.07864	3.70774
HSDL2	-0.10339	0.63391	0.189481	0.258712	0.494618	0.26211	-0.03878	0.56311	0.771992	-0.18636	0.654487
NOLC1	-0.06039	0.28212	0.710492	-0.05684	0.699199	0.100971	0.343075	-0.1091	12.6715	8.16767	0.02419
NAP1L1	-0.4429	-6.54567	-2.17857	-11.4291	-6.80203	-1.82103	-7.81248	-2.47981	-0.35523	-0.08421	-8.45135
MRPL15	-0.45382	0.051218	-0.053312	0.152683	0.323222	0.352406	-0.45146	0.086704	-1.60667	-0.67185	-0.32276
CLIC1	0.309899	0.598983	-0.84277	0.549053	0.288583	0.431902	0.052124	0.619297	-0.63021	-8.32967	0.742777
ATP5H	1.0754	0.426899	0.496015	0.485644	1.1283	0.560189	0.927519	0.930805	1.33153	0.419312	1.17449
PPFIA1	-0.1431	0.053454	-0.125385	-0.21765	0.150831	0.348327	-0.52208	0.274014	-6.21417	-1.63818	0.032884
YWHAB	0.28994	-0.47794	-1.54456	-0.4358	-0.14139	-0.06192	0.111064	0.396001	-0.21362	-2.08685	0.791641
FLII	-0.15163	0.330015	0.713784	-0.04643	0.488207	0.099229	7.34844	-0.11694	1.95945	1.02096	-0.00835
OXA1L	-3.8724	1.95924	-3.56565	1.45025	1.65381	-3.62017	-6.18423	2.17614	-1.30448	-4.61623	2.10694
RAB18	0.799265	0.263461	0.250335	0.492374	0.540329	0.86402	0.953847	1.242	-1.63616	0.801141	1.38492
RPS21	1.11112	0.443532	0.279298	0.015924	0.753693	1.32599	1.2028	1.12798	1.88274	-0.07708	1.18219
LARS	-0.15408	0.242632	0.14908	0.200634	-0.17444	-0.11871	0.123272	-0.58924	-1.26873	-0.97144	0.263927
SMC3	0.413298	0.537923	0.075512	0.670174	0.431691	0.735575	0.455341	0.412755	-0.70491	-0.37466	0.585221
RAC3	0.111311	0.733578	0.291051	0.791132	0.072499	0.555406	-6.42865	-4.03985	-0.27997	0.336843	0.57762
DLG5	1.91446	-2.64683	-1.74246	1.57549	0.150281	2.38084	1.52694	2.49701	-3.02802	4.22709	2.99388
OFD1	-9.55108	-12.8271	-5.33122	-9.24077	-10.0257	-3.52396	-12.6868	-6.79295	-10.999	-8.71012	-4.89647
TMPO	0.00737	0.348152	-0.610599	0.372857	0.37155	0.564065	-0.38829	0.170836	-3.89983	-1.64285	0.515037
RPLP2	0.637278	0.737257	0.9404	0.660739	1.10185	0.855695	0.286009	1.07791	0.905269	0.319547	0.817713
WIPI2	-1.3477	-6.42721	-1.51254	-1.87469	-3.17998	-15.9761	-6.07804	-1.64225	-4.04943	-0.37614	-2.45521
ATP5L	0.405816	0.981176	0.830394	1.23452	0.806953	0.423086	0.804943	1.13356	-0.14701	0.570411	1.15499
SMARCB1	-0.28817	-0.75106	0.461558	0.286555	-0.18054	-0.74516	-0.00686	0.141355	-5.38113	-1.21988	-1.12789
STIP1	0.319948	-0.01047	-0.136912	-0.27518	0.083361	0.579097	1.03447	0.103022	0.7386	-0.68925	0.612269
PSMD12	0.664569	0.655003	-1.954	0.713136	0.265777	0.785197	0.599251	0.773825	-1.30744	-2.73115	0.299647
LRCH2	-0.28025	-0.27658	-0.327735	0.039345	-0.78725	-0.78455	-0.35523	-0.60354	-9.70171	-0.55833	0.644163
CSTF2	-0.89454	-0.39339	-2.44339	-0.65976	0.231665	0.079917	-0.21563	-0.22204	-1.35946	-1.2819	-0.27198
POTEJ	-4.59764	-0.07863	1.42613	0.8991	-3.44073	-1.85325	-12.8125	-2.92054	-2.16478	2.4634	-4.05471
LGALS7	-4.16944	3.13872	-0.990286	3.74998	-3.64634	4.46164	2.63204	4.00974	5.61012	6.05293	-3.96851
THOC5	0.847706	3.88002	-2.01131	2.74798	3.1883	3.6888	-0.28227	3.91229	-9.36466	-3.99527	3.57454
EIF1AX	0.372285	-0.18739	-0.386242	-0.71685	-0.2351	0.120476	0.406498	-0.8425	1.02915	-0.50248	-1.69203
LSG1	-2.81321	-3.37991	-10.5089	0.779767	-0.70972	-5.08811	-3.90263	-0.08672	-7.5082	-1.4059	-0.83076
XAB2	-0.93584	-2.37342	-1.17162	-1.81189	-0.65237	-2.16556	-1.29059	-0.66076	-5.62364	-1.21339	-0.60479
HACD3	-0.65938	1.07774	0.845267	0.783874	0.644642	0.800335	-0.0096	0.632425	-0.29908	0.510912	0.906607
MRPS23	4.90838	9.18582	10.3135	7.71351	6.8243	8.95238	9.76532	9.65723	9.87771	9.69848	5.09385
SRP68	-0.32739	0.003404	-0.012091	-0.42885	-0.03766	0.407348	-0.05684	0.415308	-2.71246	-0.91892	0.402533
COX7A2	-0.10745	0.232604	0.896871	-0.68543	-0.77957	1.04382	-7.26745	1.91975	1.04136	-4.58595	1.27372
CSTF3	-0.57272	1.4708	-5.68447	0.719881	1.22515	1.67447	-6.43312	0.413413	-4.54292	-0.2124	0.587858
CRTC3	-0.27665	0.06327	0.672698	-0.20754	0.250511	-0.06364	0.18322	-0.29217	1.87656	0.786543	-0.01832
NBAS	-0.79286	0.748843	0.195113	0.181684	0.72578	0.141062	-0.07662	0.314294	-7.86473	1.01893	0.565424
PRKCI	-5.12788	-0.59337	-1.8854	-0.04802	-0.04922	-0.10456	-7.08645	0.264334	-9.01011	-13.3449	0.067394
CHD1	-0.11811	0.185556	0.560406	-0.09997	0.538588	0.035331	0.421614	-0.06292	2.00422	0.837616	-0.01988
TSFM	0.421365	1.03693	-0.25908	0.328037	0.822374	0.127265	-0.03269	0.979293	-0.00944	-0.13762	0.750454
NMT1	0.621387	-2.45493	1.20926	-0.80991	0.053487	-0.91707	0.1984	-2.37504	1.69137	-0.68131	-2.32368
AAK1	-1.0294	-1.55491	-0.998212	-6.96159	-3.56687	-3.63657	-1.52846	-0.71897	-10.6994	-0.58264	-2.54624
S100A9	0.096588	-4.09818	-8.40955	-8.61882	-7.38525	-3.74406	-0.81057	-8.33974	2.25376	-1.70465	-8.47722
EIF3E	-0.13118	-0.51599	-0.863002	0.028366	-0.52159	-0.68072	-0.76495	-0.53954	-1.37916	-0.67574	-1.0496
NEK9	-1.26728	-2.1162	-1.50671	-2.3249	-3.67173	-0.97737	-1.1877	-2.03277	-9.88265	-1.20302	-1.56827
DUSP3	0.260496	0.251309	0.528243	0.196151	0.097098	-0.59595	1.00253	-0.57827	-4.82077	-5.09931	-1.00095
TROVE2	0.278442	1.0296	0.636446	0.900279	0.844228	1.38523	0.437923	0.995518	-2.54182	-7.30431	0.908193
CAP1	-0.01001	-6.86207	-3.43267	-2.08701	-2.62534	-3.03473	0.022115	-2.60509	-0.1894	-1.5845	-0.78355
CDC37	-0.31909	0.159826	-1.38098	0.319357	-0.25814	0.248867	0.106929	0.283819	-0.64919	-1.89758	0.971341
NDUFA4	0.765554	0.189753	0.320334	-0.29882	0.894259	1.07697	0.742067	1.16278	-0.61841	0.468214	1.74328
PRKAR1A	-0.66936	2.68874	-4.42664	-5.55296	-0.13672	4.9864	5.49799	4.63541	-6.97312	-6.5275	4.94088
TNRC6A	-5.37123	-13.2746	-12.8485	-7.29081	-12.9893	-6.13477	-12.9479	-9.43883	-8.38923	-1.26681	-13.3287
PRPF4	-0.89546	-0.73107	-1.163	-0.58852	-0.55043	-0.42922	-1.04997	-0.31986	-3.41678	-1.16396	-0.59562
EIF3F	0.033703	-0.10934	0.113797	-0.34891	-0.02434	-0.0002	0.816424	0.100752	-1.34365	-0.6575	-0.36208
RPS26	0.453906	1.18675	-0.346752	1.38805	0.79135	0.943826	-0.02519	0.201635	0.122247	1.10954	1.15236
CTNNB1	-0.78819	-1.46172	-0.134378	-0.61771	-0.09512	0.523099	1.40304	-0.52656	-3.94889	-6.17272	-0.01581
CYB5R3	0.247576	0.643343	0.758677	0.730641	0.350482	0.599958	0.677974	0.366071	0.606175	0.771041	0.815841
CSNK2A2	-0.21194	0.490001	-0.964843	0.065887	0.759686	0.739776	-0.94104	0.417281	-1.70106	-2.6421	0.605673
SUCLG1	0.102953	0.510973	0.00863	0.721638	0.542127	-0.3568	0.263954	0.82794	-0.33961	-0.34592	0.653636
TUBA1A	0.443745	-0.03048	-1.08953	-0.24193	0.882676	-0.34318	-6.56236	0.486233	-8.0229	-5.1727	-0.11839
ZNF207	-0.17711	-0.32757	-1.30435	-0.43335	1.25178	0.874438	-0.58974	0.250184	-1.08359	-0.47628	-0.36221
ZBTB33	3.08577	0.905279	-6.28907	4.42195	5.51114	-2.6042	-6.66238	0.644552	-4.86417	-3.00534	3.48966
ELOC	-0.0966	-0.441	-0.273537	0.160464	-0.34334	0.564118	-0.15978	0.328932	0.012123	-1.21569	-0.32898
MED23	-1.84723	-1.98836	-1.7703	-1.02819	-0.1425	-2.09597	-0.81773	-0.54678	-13.4875	-2.79815	-0.62418
COMT	1.77457	2.77386	0.602658	2.50112	2.38542	1.6364	1.16711	2.62233	-0.68992	-0.2418	2.8003
SRPRA	-0.20594	-0.56517	-0.050164	-0.55112	-0.10031	-0.58256	-0.40122	-0.0988	-2.21244	-0.36699	-0.21734
RBM28	-1.21916	-1.46973	-0.418184	-0.8291	-0.33788	-0.74802	-1.28798	-0.7697	-3.13124	-1.25707	-1.09573
SEPT7	-0.63061	-1.17176	-0.738686	-1.66177	-1.10027	-1.29312	-0.69546	-1.00292	-1.55211	-0.09961	-0.52863
FSD1	0.351247	0.340693	-2.08782	-3.9005	-0.27201	-1.95492	-0.11029	-4.51119	-8.11062	-1.20904	0.550037
EIF5B	-0.16503	0.053181	-0.212468	-0.70145	-0.41125	-0.06827	-0.16086	-0.22412	-1.49697	-0.07414	-0.48021
ATAD3B	-0.04023	1.19017	0.496645	1.15932	1.62426	0.825565	-7.47287	1.34612	-0.21091	-0.75753	1.15239
GSPT2	-0.76725	-3.00175	-1.77515	-4.01757	-3.0716	-4.00587	-2.75181	-1.45516	-11.7459	-1.0682	-7.11746
TOMM34	0.931296	0.560695	-0.981224	-3.26553	0.552877	0.5308	0.044538	6.28979	5.57385	0.1558	4.68309
HNRNPUL2	-1.89636	-0.43274	0.788629	5.11139	-6.94706	-9.67002	-5.74883	3.18445	2.20524	-1.14644	-1.34565
TBL2	0.220032	0.151069	-0.524378	0.216601	0.086161	-0.15876	0.209134	0.826036	-1.97415	0.40214	0.784917
LPCAT1	0.03443	0.928595	0.609953	0.730285	0.725133	0.869639	-1.72202	0.827068	-1.85393	-1.29001	1.00947
AIMP2	0.017281	0.355129	-0.050492	0.428267	-0.15154	-0.24031	0.051123	0.124162	-2.03222	-0.80467	0.218513
MIF	0.981749	0.899264	0.137099	-0.18164	-0.27	0.772774	-0.29243	-0.77062	0.746657	-0.94852	0.160007
SNU13	-0.21117	0.622607	-0.389608	1.44737	-0.50046	-0.14922	0.120827	0.743422	-0.91349	0.084605	0.407702
NOL10	-0.73864	-4.25308	-5.34775	-0.75462	-4.69781	-5.8499	0.070258	-1.98076	-10.6203	-2.00799	-5.18836
S100A8	-4.59032	-0.31659	-0.472038	0.235424	-4.92842	-4.41424	-0.60643	-4.96951	1.50202	-2.78399	-1.97798
PPP1CA	-0.28938	-0.04163	-0.649421	0.189048	-0.22084	0.160979	-0.20094	-0.134	-2.78293	-0.65776	-0.21334
CPT1A	-0.22641	-0.07526	0.04663	0.680216	0.964015	0.952252	0.106768	1.2796	-1.92541	-0.60791	1.21616
DIMT1	0.137715	0.456387	0.61021	0.788991	0.172971	0.971789	-6.39936	1.38494	-0.49152	-5.03356	1.14047
ZCCHC10	-0.1845	3.24576	0.453804	-0.22191	0.285223	-0.19597	0.290434	-0.30589	9.6452	0.769699	0.069562
CNOT10	-1.23148	0.176716	-0.599383	0.973469	1.00077	0.49008	1.63277	-0.26498	-11.8243	-0.72464	0.302318
SPTLC1	0.44102	0.721039	0.983546	0.459886	1.14293	1.24847	0.776304	1.56201	-0.25417	0.806122	1.38824
LMF2	-4.81479	1.45393	1.14394	2.10298	0.466654	0.184493	1.3972	1.41823	-7.36519	0.307953	1.45297
GTPBP1	-0.34027	0.296306	-0.136862	0.401048	0.377094	0.25307	-0.63668	0.432323	-1.95583	-1.17922	0.312043
NDUFA10	0.251538	0.672952	-0.27369	0.573551	0.626521	0.512418	-0.73843	0.907299	0.263923	-0.25794	0.31786
TMEM43	-0.31217	0.572109	1.32151	0.777098	1.26648	1.04593	0.208273	1.35859	-0.42915	1.3641	1.37165
AP2B1	-0.01004	0.614299	-0.759435	0.473815	0.665742	1.22725	-0.15597	0.398085	-3.61666	-1.32901	0.872903
HADH	0.293507	-0.09068	1.03621	-0.47905	1.7133	1.60104	0.364418	1.56036	-1.78052	-11.4356	1.16143
DHCR7	0.93046	0.518211	0.618873	1.26983	0.706058	0.4938	-0.57936	1.2668	-1.02859	0.379413	1.78103
ALYREF	0.146066	-0.20438	0.164039	-0.5568	-0.75529	-0.85504	-8.37046	-1.4881	0.614066	0.573204	-1.66495
HAT1	-0.4037	0.531093	-0.313011	0.513407	-0.26988	0.134756	0.767964	0.444588	-9.0239	-5.04262	0.112462
PDLIM7	-11.6455	-8.21311	-7.45206	-7.90685	-7.38134	-1.51169	-0.76719	-8.32753	-9.41171	-7.14772	-5.73993
PRPF4B	-0.38407	-1.34972	-1.35492	-1.47295	-1.15128	-1.05029	-1.96681	-1.7184	-0.86118	-1.12451	-0.94691
TP53BP2	-0.44661	-6.69714	-2.65361	-4.46508	-6.31104	-5.82631	-14.3182	-1.87757	-12.3321	-5.50042	-2.65628
CAPRIN1	-0.57042	-0.10792	-1.08319	-0.10667	-0.02317	0.480156	-0.14325	0.044442	-1.43589	-2.36237	-0.69071
CTSB	-0.40443	5.53922	4.23557	3.48795	3.83041	5.26947	5.59574	3.70314	2.77095	5.8613	6.55969
TMEM11	-0.28878	0.627193	-0.335502	0.577884	0.62793	0.455778	-7.73302	1.04788	-1.78909	-1.45274	0.601918
ARHGEF7	-0.77878	-0.92936	-1.33741	-1.13217	-1.78691	-1.3132	-1.31246	-1.06205	-14.2511	-1.59693	-1.19001
PSMD4	0.305164	0.503974	-0.694089	0.428267	0.400977	0.472036	-0.35412	0.403063	0.001252	-1.10443	0.881539
SDHB	0.663247	1.00274	0.352455	0.53577	1.31001	0.595989	0.541746	1.92079	-0.35459	-0.04541	1.95233
RAB38	-4.42409	0.520968	0.287098	0.290226	0.993461	1.37011	-8.24811	1.24266	-5.05518	-0.28734	1.13829
DST	-0.31872	-1.2746	-0.076545	0.018402	-1.83195	-0.34213	-0.06665	-0.02593	-5.2575	-0.50946	0.153243
NDC1	-0.71384	0.263201	0.034832	0.434123	0.179991	-0.09781	-0.06443	0.296062	-6.35176	-1.36528	0.109778
COG6	9.19489	11.1232	9.52498	9.641	7.35813	10.9203	11.538	5.24699	-0.77307	1.20734	10.6084
SLC25A19	0.114431	1.7116	0.525765	1.97917	1.5981	-3.27758	-0.99027	1.29034	-6.85604	-4.1557	1.43017
RPN2	0.354973	1.06698	0.740857	0.595542	0.955499	0.464713	0.623338	0.853429	0.438806	0.718909	1.06611
IARS	-0.05131	0.452741	-0.025303	0.49717	-0.18645	0.23465	0.177927	0.003623	-1.50577	-0.85879	0.259814
CD59	-3.68897	-2.31773	-2.38678	1.34256	-3.87845	1.58344	-0.39216	-4.9047	2.66119	2.70161	-7.38849
MPC2	0.169542	5.62796	4.49806	5.5868	4.98481	5.98319	-3.57281	5.80417	-2.42659	-1.20936	5.07463
SET	0.614942	-1.15239	-0.185667	-5.54625	-11.4804	-2.65771	-0.15198	-0.38448	2.78877	2.15342	-0.64191
PYCR1	-0.05026	-0.03617	0.248288	0.084573	1.44956	-0.15425	0.010809	1.41157	-1.347	-0.95915	0.227672
HMGN2	-10.3969	-9.98247	-6.45589	-3.54349	-6.46765	-7.34707	-10.0354	-6.88033	-3.6261	-1.59272	-10.2633
FKBP15	-1.06163	-3.51478	-1.54504	-10.6188	-1.21586	-3.32464	-1.24526	-0.80336	-8.96835	-0.03606	-2.02223
GANAB	-0.0213	0.676897	0.094777	0.797731	0.015885	0.377122	0.555129	0.406086	-1.32622	-2.04188	0.281067
PDCD5	1.42948	-1.48775	-1.13154	-9.18282	-4.46659	-9.55226	2.8316	-5.2405	2.72497	0.75456	-12.8676
HSPB8	-0.67807	-0.28903	-0.700169	-0.06081	-0.01751	-0.05022	-0.21136	-0.1224	-2.28956	-1.20738	-7.18077
PTPMT1	-0.19364	0.126557	-0.110402	0.100906	0.500465	0.336929	0.309003	0.591381	-1.30945	-0.44244	0.71129
ARHGEF12	0.759839	1.66671	-3.68772	-3.79502	-2.85785	2.7534	-4.87764	0.667201	-9.66089	-4.97069	0.925917
CCP110	-1.73807	-0.86965	-0.581749	-1.08742	-6.58209	-2.40414	0.649209	-1.9744	-9.95081	-1.41512	0.166151
AGO2	-0.74449	-1.5609	-2.57317	-1.76016	-1.35023	-1.60307	-1.61115	-0.99856	-9.415	-1.01689	-1.87525
MRPL12	0.627165	0.408811	0.066174	0.726723	0.068551	-0.14735	0.840421	0.044623	0.683859	0.091946	0.784397
FDXR	0.342197	1.01844	0.366618	0.853733	0.957611	1.2782	0.758829	1.20122	0.900874	0.839579	0.998062
VDAC2	-0.476	0.482309	0.11621	1.10491	0.781788	0.114649	0.626567	1.02636	-0.82819	-0.15565	0.295663
CPSF3	-0.43275	0.510507	0.291317	0.719669	1.07397	0.696403	0.914841	1.24557	-3.07358	-1.43792	1.17299
POLR2A	-1.27177	-0.55592	-1.50167	-0.94026	-0.54329	-0.70446	0.218524	-0.59839	-9.10412	-2.20422	-0.8585
MRPL33	-4.45962	0.821946	1.15748	0.701814	2.13991	0.4289	0.008939	-1.50343	0.295556	-0.01449	-3.368
RPS5	0.281579	0.82477	0.247105	0.703028	0.721677	0.860721	0.989916	0.739867	0.793396	0.226538	0.787849
SBDS	0.1039	1.39226	-0.925833	1.00577	0.234483	1.1669	0.519887	0.927883	-0.96124	-0.84363	0.762828
COA3	5.78519	1.40139	6.91014	5.86725	5.3339	7.25664	7.80258	7.49997	7.08192	5.90772	6.90606
LBR	-0.88061	0.164482	-0.387098	-0.1341	-0.2557	0.156496	-0.49617	-0.17984	-1.06964	-0.57037	-0.087
IK	-2.46913	-4.66797	-5.72834	-5.19355	-0.30008	-5.63417	-6.88076	-1.66849	-7.80634	-5.14104	-9.53145
LMO7	-2.35753	-13.6416	-5.97039	-9.74419	-6.17899	-6.83056	-1.79813	-2.05617	-6.17769	-1.2349	-2.46464
PARD3	-0.2805	-0.4228	-0.935922	-0.12887	-0.17954	-0.02015	-0.70301	0.021572	-3.16979	-0.96834	-0.16364
GIPC1	4.03263	4.69092	4.76389	13.0437	4.093	-0.12892	13.1495	6.09394	1.97844	3.98496	4.65687
SAR1A	0.170665	0.626061	0.372444	0.400437	0.770847	-0.55032	1.42948	0.551831	-1.59234	-0.09147	0.429173
MTHFD2	-3.7858	-3.53434	-2.99752	-0.06385	1.5001	-7.48027	-4.93611	3.04103	-7.31051	-0.91386	2.25533
FKBP2	4.97969	-7.82095	-7.60457	-8.20955	-0.81034	-4.17212	0.074453	-8.26444	1.0832	-3.71595	-4.39316
HELZ2	-4.17168	-4.34658	-3.46588	2.9846	-0.77154	-1.01772	-4.30949	-5.5403	-1.65876	-7.38981	-8.33315
hCG_1984214	-0.30787	0.815027	1.15782	0.83645	1.48673	-3.01123	0.093378	1.31134	-0.33523	-0.14201	0.644255
RAB5C	-0.10401	-0.04596	-0.028693	0.086533	0.62514	-0.06876	0.938073	0.719819	-0.61033	0.000176	0.928073
AARS2	0.028913	0.493862	-0.039314	0.871533	1.33472	0.718906	0.15454	1.72948	-0.7399	-2.20959	1.24029
COPB1	0.460594	0.806251	0.725534	1.20577	0.819375	0.698832	-0.48959	0.745342	-0.68626	-0.67922	0.61074
H1F0	0.574308	-0.17466	-0.100784	-1.08985	-0.99502	0.015292	-0.40819	-0.81826	2.00438	2.08375	-0.04291
KRT33A	1.76091	-3.17095	-2.78651	0.928533	1.78947	2.03396	2.66894	-0.15216	1.81614	1.53968	-3.15505
CPNE1	0.124047	0.489692	-0.402945	0.389389	0.041332	0.158615	0.058243	0.69942	-2.34056	-4.23597	0.416661
CPNE3	-0.17576	0.239401	0.142695	0.27342	0.748725	0.826767	0.182122	0.626172	-2.9603	-3.79491	0.109725
TIPRL	0.053568	0.051922	-0.573574	-0.63385	-0.75703	-0.16229	-0.68368	-0.22769	-1.47267	-1.07809	-0.05649
TPP1	4.86822	3.08706	3.85974	0.414908	0.456775	2.24814	-3.93516	4.73135	10.104	9.79198	8.35706
QKI	0.208515	0.009846	0.122227	1.26404	-1.04102	1.83775	0.487497	0.626713	-11.8915	-4.92844	1.20627
APOBEC3C	0.254592	0.8599	0.494719	1.52252	0.370639	0.438731	-6.2348	1.3183	-11.0428	0.699321	0.982821
CMTR1	-1.30856	-1.66764	-1.79332	-1.56835	-1.28733	-1.7589	-1.19774	-1.22012	-10.1396	-3.86945	-2.61626
COX6C	0.601443	0.603757	0.277964	0.434357	0.327281	0.030606	0.549205	0.597114	0.530207	0.44215	0.257588
FAM3C	-0.5733	-4.39024	0.119166	-1.35968	-4.10971	-8.34044	0.287045	-5.61307	-2.20719	0.374955	-8.99529
NAA35	-2.60245	1.28945	-3.18332	0.694907	-3.96586	2.00879	1.28973	1.25929	-9.07387	-2.3901	0.84723
DDX52	0.1109	0.631323	0.452937	0.918249	0.534983	0.448347	-1.48821	0.865579	-1.60907	-0.59928	0.790757
PPP2R3C	-0.00802	0.059895	0.712661	-0.30672	0.43246	0.097923	0.225406	-0.09318	2.09284	0.795202	0.178477
ELOVL1	0.050572	0.138647	-0.203221	0.452141	0.449385	0.524158	-1.12485	0.685489	-1.16695	-0.15307	0.13001
MYO1C	4.10839	4.10249	4.59842	-0.30925	4.266	4.00069	13.0433	1.67408	5.17156	8.67863	3.88668
SKIV2L	-0.13465	0.585097	-0.193408	0.619443	0.008317	0.574843	-0.57117	0.398357	-9.46089	-0.77848	0.399782
SF3A3	-0.48533	0.266332	0.649443	0.292268	1.05869	0.509652	0.377875	1.00337	1.32418	0.531972	0.873201
PALM	-0.49135	-8.14471	-3.98851	-5.69548	-5.55828	-5.29741	-1.71899	-5.71253	-6.20512	0.572423	-4.17711
NDUFS2	0.636732	0.980643	0.508728	1.46712	1.7334	0.962405	-0.1043	2.27412	-0.89235	-0.60266	1.56852
UBAC2	0.513507	1.54035	0.162237	1.56632	1.82542	1.44754	-4.78285	2.57049	-6.64827	1.47907	1.99909
CCDC61	11.4785	3.97702	11.7655	-0.18644	0.337149	6.67183	6.70635	-0.29156	1.91197	4.20987	0.057096
PGM3	-0.57334	0.810812	-0.283672	0.690068	0.188325	0.741307	-0.23733	0.169939	-2.61136	-4.61438	0.138445
RAB1B	0.176238	0.515282	0.77799	0.20107	0.78802	0.423847	-0.15703	0.733948	0.308162	0.566032	0.8511
MYEF2	-0.50288	1.28885	-0.389868	0.444786	0.603326	0.83418	-0.73699	-0.07573	-4.50638	-2.13261	0.139374
NDUFA9	0.835662	0.946659	0.54685	1.14265	1.62604	0.792233	0.444993	1.62195	0.998289	-0.1629	0.964401
CDIPT	0.359377	0.435928	0.177045	-1.19944	0.45435	-0.28853	0.369767	1.17341	-6.08414	-0.4039	-0.02141
ARPC2	0.101934	-1.16026	0.079151	-1.37966	-0.17834	0.128928	-0.46513	0.133915	1.2708	0.895398	-0.42751
LUC7L3	0.582336	-0.59652	0.337849	-0.7318	0.40369	0.64296	0.380004	0.028564	0.595972	0.457888	-0.1518
BCR	0.330738	-0.00664	-3.2571	-0.49285	-3.07946	1.19679	-6.04182	0.983092	-1.47459	1.58913	0.125289
ARF1	0.160043	0.842446	1.03594	1.06143	1.06338	0.90008	0.65398	0.894982	-0.45237	0.162324	0.685165
WTAP	4.80123	0.585689	4.2751	4.94985	1.89632	4.92381	5.53872	5.56693	-5.24521	-6.3581	5.01388
MCAT	6.08239	-2.56156	5.28734	5.4407	0.517391	-3.07325	-1.00103	4.85494	-2.27008	-3.13329	4.92257
SNRPN;SNRPB;SNRPN	-0.15845	-0.04435	0.100471	0.020006	-0.18051	-0.17702	-1.15185	-0.77701	-0.31803	0.153402	-0.67315
SF3B5	-0.7571	-0.68861	-1.4028	-0.36755	-0.63178	-0.66557	-0.32702	-0.26331	-0.87728	-0.5578	-0.24619
CAMK2D	-0.27955	0.492028	-0.098808	0.157518	-0.68295	0.037893	-0.67005	-0.32086	-6.41877	-1.04859	0.057912
CCT6B	-0.10358	-0.15731	-1.42324	0.406538	-0.14064	0.426063	-1.43146	-0.43444	-1.38316	-0.84871	0.043918
CSTB	0.056665	0.434978	0.506276	1.39797	0.715875	0.650858	-0.25456	-0.04284	0.205917	-1.51938	0.087374
RAB34	-0.32048	0.232935	-0.147912	0.728508	-0.75649	1.1009	-5.95534	0.531089	-4.36759	-0.39789	1.4629
AKAP9	-0.44945	-0.56407	0.103621	-0.19911	-1.16834	-0.40423	-0.33747	-1.28057	-4.86205	-0.17362	-0.39667
AFF4	-0.02286	3.74544	3.79728	7.48136	0.617178	3.84646	2.88305	4.09134	2.1206	-2.19294	4.8601
RRAS2	-0.07068	0.501976	-0.184714	0.282953	-0.11109	0.194865	0.932934	0.403413	-1.76187	-1.18946	0.941669
ORMDL3	3.78337	8.17434	8.54981	12.0944	12.4845	4.17038	6.98079	4.19994	2.11939	8.13119	4.24887
TJP2	-0.56037	-12.554	-4.68188	-5.19394	-12.3737	-8.51415	-6.39043	-8.76871	-4.05988	2.10899	-4.44668
RINT1	-8.65678	-8.02876	-5.21126	-4.39862	1.29214	0.100419	-0.27766	1.71225	-10.2174	-7.2332	1.65658
RBM8A	6.62392	0.031661	0.448565	-0.18474	3.97401	-0.11765	6.71811	4.07599	14.8804	12.5629	4.00989
RBFOX2	-0.49617	1.06089	1.77531	1.75698	-0.94148	1.92305	-5.62338	-2.47627	-0.11279	0.550047	-3.06373
SNRNP200	-0.26231	0.193938	-0.851712	0.112295	0.412241	0.398985	-0.45573	0.813462	-1.67054	-0.85573	0.347175
TCEA1	0.544172	0.109519	-0.701381	0.676962	0.785501	0.198562	2.12937	0.177277	-4.05915	0.499049	0.579382
UQCRC1	0.350207	0.32942	-0.356972	0.639055	1.02276	0.171673	0.293345	0.96322	-1.5268	-2.588	0.721788
GTF3C1	0.114274	0.682612	0.314447	0.39518	0.298345	0.565029	0.026305	0.607069	-9.82454	-2.08306	1.04345
NOSIP	-1.18636	0.608882	0.170738	-0.04543	-1.23878	-0.41022	-0.80284	-5.3463	-0.7774	-7.58204	-2.26105
COX6B1	1.64703	-12.7121	-4.1183	-6.79207	-10.1697	-8.8173	0.503002	-4.78368	-1.62653	0.298305	-4.59349
DERL1	6.3418	6.22455	6.24106	7.12489	1.50061	5.62977	4.82731	6.56992	5.56376	6.41136	5.5536
NSF	-0.05802	-0.04991	-0.110847	0.079627	0.100255	-0.26321	0.116823	-0.15409	-0.86297	-1.42535	0.62265
DBNL	-1.32191	-1.57267	-2.81242	-2.3602	-6.17586	-2.26524	-0.94032	-1.47711	-2.22589	-0.96811	-1.79817
CWF19L1	-3.06978	-2.32879	-5.78184	0.146949	-6.06245	-2.86284	-6.0559	6.75391	-4.41852	-2.51538	1.48747
MMGT1	-0.19467	8.31466	8.6577	12.9164	12.8721	7.76844	13.1352	8.72471	9.34058	9.26586	9.02961
RHOT2	-0.88681	-0.26689	-0.579353	-0.09508	-0.00037	-0.45503	-0.68093	-0.12675	-7.07498	0.780926	-0.34842
AGPS	-0.20075	0.019928	0.088954	0.154169	1.07311	0.661493	0.588835	1.24909	-6.62815	-6.11808	1.22812
LRCH1	-0.8149	-2.07048	-0.785714	-2.13133	-1.6783	-2.32604	-0.88539	-1.39037	-13.1504	-0.28178	-1.1999
ACSL3	0.871979	1.88327	1.21219	1.9505	2.08557	1.9378	1.91598	2.12028	-8.99446	-0.48829	2.46105
CSTF1	-0.16998	1.90565	-0.208684	0.641897	1.02283	1.17034	-0.65598	0.786636	-2.29442	-2.00323	1.87568
SUGT1	-0.88554	-1.24128	-2.1373	-1.63634	-1.13599	-0.86885	-0.76044	-1.01723	-2.18756	-1.91768	-0.60045
NCOA5	2.74754	-5.03221	2.42983	3.86737	4.48399	5.2946	-1.91457	-8.91473	-6.47355	-4.47074	-5.20418
USP9X	0.242862	-0.0497	0.152356	0.180665	0.094017	0.744095	0.099447	0.134787	-3.17207	-1.44856	0.675901
SNRPD2	-0.4539	-1.13425	-1.39052	-1.64024	-2.04515	-2.4662	-0.7684	-1.68069	-1.68262	-1.35965	-6.90592
BABAM2	-0.59038	-1.29957	-0.735693	-1.66132	-1.60374	-2.48047	-1.03995	-1.47831	-6.98109	-1.2482	-1.68935
STUB1	-0.05257	0.490179	-0.065086	0.278009	0.059655	-0.10564	-7.36581	0.045726	-0.32428	-0.55388	0.149207
S100A11	2.58697	1.14426	2.96282	0.034664	2.07749	2.56814	3.34299	2.68181	4.08246	3.40882	3.47143
CNP	-0.03841	1.22793	0.567289	0.556729	0.797859	1.28912	0.061572	0.971125	-0.63626	0.101371	1.27796
CHERP	-0.88801	-0.8181	-0.960834	-0.34113	0.149408	0.106433	0.52716	-0.34491	-1.82192	-1.89409	-0.72637
ARHGAP35	-0.78446	-0.9661	-0.568581	-0.92135	-1.6956	-2.79689	-1.41195	-1.30015	-10.0466	0.04455	-1.19978
LUC7L	0.661603	-0.60517	0.221646	-0.89163	-0.41417	-0.09673	0.235185	-1.19766	1.17259	0.584007	-1.19386
SRSF10	-3.99674	0.067566	-3.30633	-4.03208	0.612432	-3.75795	-3.42279	-3.98028	5.23448	3.80588	-0.39777
NOP9	-0.123	3.30845	3.25815	7.25013	0.444483	10.6681	9.9495	-0.32261	1.98738	0.707866	4.06388
TES	-0.84315	-0.66588	-0.782406	-0.58476	-0.87193	-0.60251	-0.40603	-0.63773	-3.5389	-1.59853	-0.47209
YBEY	3.81541	13.3083	12.6765	13.4605	8.10358	12.3392	6.47684	12.6199	5.56384	8.66534	8.17325
TIMM23	0.330418	0.271403	0.503502	0.60913	0.840775	0.170784	-2.23199	1.26607	-0.46578	-0.29722	-0.17086
API5	-0.00593	0.781688	-0.373199	0.536298	0.212708	1.3169	-0.16879	0.291374	0.044414	-2.51247	0.648795
FLNA	-1.27336	-2.17363	-1.15114	-1.61927	-0.60806	-1.74359	-1.65837	-1.61806	-10.2813	-0.96521	-1.23397
ARPC3	1.4769	-1.03333	1.87065	0.825228	1.43529	2.81764	-6.18378	-1.09377	3.26678	1.95165	-0.33187
NDUFA8	5.45448	6.33303	5.42889	5.30461	5.43733	4.94762	4.02069	8.5886	7.18543	5.96241	5.6733
RPL39;RPL39P5	4.64531	-9.07399	0.201373	4.28342	-4.8152	-4.74941	-2.48946	-9.4327	6.8024	6.46037	-4.99997
SNRPC	0.28567	0.379004	-0.147312	0.277462	1.02093	1.13518	0.103545	1.32408	-5.06249	-0.52546	1.13104
PSMD6	-0.11272	0.32869	0.545714	0.451124	0.468087	0.577905	-0.17271	0.545192	-1.11655	-1.09455	0.500868
PQBP1	-3.28316	-2.66733	-5.53895	-2.58191	-2.70861	-2.76046	-0.11786	0.371996	6.95603	-1.1704	0.23434
SRP9	-0.25693	-0.86981	-0.723258	-1.45388	-6.15079	-4.36771	0.657861	-0.08046	0.416344	0.153532	-4.46998
SRSF5	1.06256	0.760989	-0.321898	0.701292	2.06245	-3.53373	0.456665	0.400375	1.52017	-3.05891	1.79773
SFXN1	0.058829	0.432378	-0.387096	0.689078	0.22545	0.227281	0.112398	0.544217	-0.50073	-0.15533	0.338038
RAB5B	0.981044	1.01033	0.882461	-1.17647	0.553689	-3.59182	1.41615	1.20576	0.474524	1.3201	1.95176
SH3GL1	-0.75336	-1.53501	-1.46601	-1.58298	-2.07803	-2.15704	-1.11723	-0.9649	-2.86706	-1.89265	-1.14857
CAPZB	0.049402	-0.90971	0.495795	-0.92355	-1.47133	-0.75265	-0.82955	-2.38957	0.537145	0.202208	-1.2473
PRPF38B	0.307635	-1.00699	0.039969	-1.49368	-0.20367	-0.16803	-0.26696	-3.1501	-5.8425	-2.44679	-0.68053
NUP43	8.45662	3.39245	4.2308	0.121184	0.239528	8.17396	8.88999	3.97688	5.05867	-3.08265	7.37478
CLN6	0.055697	4.11368	-4.64622	5.55379	-4.41727	0.285481	-5.01996	5.17632	4.57757	5.02114	5.75742
UCHL1	0.750683	0.004665	-0.23807	-0.17522	-0.11133	-0.05964	0.715852	-0.25725	1.13007	-0.88221	-0.01826
MOB4	1.31548	-0.09813	-3.96341	0.042964	-2.37711	-3.10826	-0.29032	-3.41128	-7.10714	-2.53831	-2.80072
TOMM22	-0.0026	0.054007	0.39087	-0.15715	0.813712	-0.84078	1.00865	1.00696	1.36738	0.727425	0.043923
VPS36	-9.24502	-1.77563	-0.504548	-1.72527	-10.1051	-8.26424	-7.79899	-10.6091	-12.4174	-9.12142	-6.37812
IPO5	0.089355	0.432977	0.473675	0.495623	0.538105	1.07558	0.319338	0.283804	-1.98908	-2.56364	0.737277
UBA52	-0.21182	3.6142	0.40584	-0.18666	0.410448	-0.08356	0.28587	-0.26157	2.09512	0.695772	0.026845
PTPN1	-0.21753	-0.00915	0.090737	-0.07068	0.446681	0.545531	-0.01465	0.379164	-0.79532	-0.82332	0.526977
MAIP1	0.798632	1.05933	0.71682	1.2731	1.62877	0.872394	0.618564	1.27336	-3.68709	1.02524	1.31491
HAUS5	-0.56398	-1.10147	-0.579669	-0.39072	-1.38629	-0.79295	-0.363	-0.54052	-10.1922	-0.4156	-3.06936
TMED9	1.37711	6.10297	6.64023	6.61654	5.97991	5.79822	6.46129	7.49482	2.49339	6.32235	7.1896
RER1	0.425813	0.014314	0.23346	1.76338	0.741008	-0.0093	-6.19256	0.90836	-10.8343	-0.80761	0.737462
SPRR2D	4.89356	-2.7971	1.22652	0.391642	1.86539	1.33372	-2.81624	4.92981	3.10461	11.2841	1.38314
LOR	-0.2722	0.069064	0.496845	-0.19437	0.370553	3.95207	0.062364	-0.22143	5.85567	9.05926	7.02737
TP53	0.022883	0.251204	-0.093869	0.412846	-0.60783	0.440481	-0.38204	-0.98145	-2.2397	-0.64389	-0.45617
TIA1	4.42602	3.59827	1.05012	7.56253	3.85196	3.96611	-3.3081	7.81364	6.4618	1.17754	-0.22196
TLN2	-0.43889	0.006084	-0.880549	-0.5318	-0.71125	-0.87059	-8.1017	-0.16473	-3.35076	-0.71602	-0.34323
DLG1	-3.08233	0.453752	-7.12392	-3.11327	-0.66372	-4.17966	-4.50094	-3.50554	-9.06987	-2.20464	0.986027
SURF4	0.402096	0.673966	0.828322	0.903063	0.849469	1.12793	0.018097	1.40801	-0.08009	0.089792	0.850485
MRPS9	-0.21508	0.159885	-0.375664	0.141312	0.23152	-0.25513	-0.50036	0.443757	-0.84786	-0.56147	0.543738
PRPF31	-0.26217	0.343251	-0.600303	0.743511	0.560859	0.593774	0.280958	0.785366	-2.2639	-0.78462	0.753635
MYO6	-0.65736	-0.81948	-0.776795	-0.59811	-0.85484	-1.52745	-0.39959	-0.52022	-2.2777	-0.34493	-0.7139
CHMP2A	3.52191	-0.28083	5.28269	4.8719	4.48002	4.55516	3.90566	-0.99948	1.11142	0.931286	-4.49415
METAP1	3.00279	-0.32054	-4.41136	-4.07033	-7.96453	-8.47037	-1.65798	2.26952	-2.16946	-3.88237	-8.38383
CDC5L	-0.11664	0.046942	-0.493445	0.023681	-0.22988	0.000981	-0.41472	-0.27432	-0.43687	-0.04663	-0.16946
C19orf47	-0.49393	8.20402	0.116306	5.24226	-2.80905	4.91895	-2.92056	-3.41549	-1.05579	-2.41385	0.646837
FIP1L1	-0.59157	0.071913	-0.88674	0.090885	0.052465	0.363019	-0.47498	-0.19521	-2.37446	-1.2242	-0.25753
BRIX1	-0.06039	0.543124	0.249071	0.609251	0.532388	0.361505	-1.07118	0.348847	0.136773	-0.36255	0.063799
ARCN1	-0.27147	-0.17034	-0.735909	0.020206	0.055829	-0.29854	-0.16005	-0.38056	0.612374	-0.86494	-0.47795
NKIRAS2	3.51862	11.8945	0.547344	11.3639	6.51809	-0.00183	12.4977	5.78214	5.15417	0.850796	4.0754
ADD2	-5.9609	-2.01368	-1.96922	-1.03193	-6.2069	-0.26583	-7.59557	-0.70962	-12.1037	-2.6114	-0.58126
HMGA2	-0.28986	0.043913	0.518037	-0.25507	0.21242	-0.23763	0.05522	-0.35834	5.8939	4.28992	-0.10459
YTHDF2	-1.59655	-2.12234	-0.976815	-1.60759	-0.88604	-1.44821	-0.94381	-1.19868	-1.92767	-1.13763	-1.35479
IGBP1	-1.53633	-11.3151	-2.68877	-11.6746	-8.20937	-7.89888	-1.38991	-3.15055	-6.60133	-1.42392	-3.35931
SEC23IP	-1.22889	-1.01548	-2.01315	-1.17408	-0.99459	-4.96086	-2.04775	-1.79071	-9.56459	-2.28276	-1.37263
ACLY	-0.1152	0.903351	-0.0426	0.353305	0.649805	0.422232	-0.10647	0.44119	-6.12885	-7.43337	0.549841
DYNC1I2	7.10048	0.259668	3.74003	-0.09798	0.397064	0.075435	12.5407	-0.03575	6.30157	0.841889	3.53771
NCBP2	-0.30042	0.126073	4.00786	2.9912	3.93924	10.4789	6.00655	3.61513	1.91614	12.0394	3.76186
PDIA3	1.69257	-5.15508	0.184652	-1.02015	0.007904	1.12654	4.438	-5.18376	5.67993	-4.31431	0.452156
SLC25A22	0.851927	0.637528	0.512483	0.798655	0.964637	0.957277	0.459542	0.948679	-1.32537	-0.07882	0.703729
HIST1H1C	-0.39583	-0.92507	0.364017	-0.81576	0.040423	-0.13561	0.616601	-1.10687	1.1059	0.380909	-2.34819
CKMT1A	0.344059	0.423365	-0.254205	-0.23743	1.09723	0.754792	0.300196	1.17492	1.36954	0.72877	0.979676
MAP4K4	-0.19988	0.173503	-0.082169	0.039079	0.323604	-0.06507	-0.39328	-0.23809	-1.35113	-0.03151	-0.0926
SEH1L	-0.20684	0.756174	-0.459818	0.355647	0.816511	0.576586	-0.11794	0.563209	-2.86613	-1.60534	0.748768
CPSF4	-0.42248	-0.38569	-5.09965	0.162194	-0.33215	1.19359	-7.83464	0.29124	-8.60558	-13.1852	-0.96644
SLAIN2	-1.60506	-1.3908	-2.71646	-1.911	-2.25592	-2.64866	-1.73025	-6.615	-12.5772	-1.34141	-7.61384
CYFIP1	-0.11623	0.330529	-0.255454	0.277005	0.173187	0.444889	-0.42305	0.254957	-3.04624	-1.33481	0.283355
CIRBP	0.868973	-4.931	0.418677	-5.46111	-9.30028	-1.33537	-7.33322	-9.75942	1.02703	0.573895	-13.8567
GNG5	2.92124	-0.27448	4.6404	6.14777	4.92932	4.82475	4.99923	4.13796	0.671045	3.89868	6.42288
SH3KBP1	-1.72928	-11.3297	-5.77589	-14.0781	-13.5756	-7.48704	-1.8095	-11.1232	-11.9555	-6.10825	-13.7976
S100A7	-4.56122	-4.10544	4.60197	-4.53214	-3.83359	-4.38744	-4.05362	-4.50751	9.80127	10.3602	-1.06214
HPRT1	0.250427	0.383379	-0.049458	0.570232	-0.04506	0.169078	0.186541	0.092961	-2.69839	-3.03583	0.138705
EEF1B2	-0.70359	-0.98913	-0.967028	-1.06009	-1.31322	-1.03069	-0.42283	-1.03103	-0.03775	-0.82652	-0.27268
TMED1	-0.22678	0.0284	0.535814	3.35927	4.02736	3.89881	5.69089	7.82397	2.09236	7.2779	4.36866
DDX18	-0.00313	0.717416	-0.244254	0.895194	0.707654	0.468793	-0.19761	0.497093	-0.76741	-0.28573	-0.0281
KRT77	0.495693	-6.51143	-1.55814	-2.1993	-6.59731	-9.13795	-2.29204	-6.52226	-0.13168	-4.20293	-0.27117
RAP1B	1.5068	0.961113	1.51105	1.7901	1.6206	1.88693	1.99869	1.23523	0.588591	1.89677	2.33634
ABR	0.411242	-0.00058	1.77134	-0.39428	-5.37961	-6.01604	0.42163	1.20426	-4.19104	2.52819	0.253324
KRT80	-1.16236	-8.28314	-3.54563	-4.41417	-4.6392	-4.25062	-8.15537	-3.78685	-2.62069	0.004976	-0.45556
COPG1	0.279088	0.755895	0.279526	0.916426	0.780822	0.777483	0.418373	0.446864	-0.72608	-0.28076	0.49947
PPME1	0.432291	0.481083	-0.147837	0.645978	0.200227	0.685606	0.082484	0.798779	-2.04655	-5.84195	-0.10777
SFXN4	2.64932	3.56373	3.19838	3.55633	4.66	2.93195	2.54329	4.38668	-2.1025	2.45113	4.323
SIN3A	-0.19516	0.018231	-0.004347	0.258763	0.279811	0.272741	0.010938	0.403629	-10.389	-2.78446	0.702704
KRT78	-0.93574	-13.8163	-13.5043	-9.99644	-10.2055	-9.37748	-7.62617	-3.56807	-1.52479	-5.53081	-4.94619
CEP97	-0.93963	-4.03615	-2.82107	-1.38373	-8.00949	-2.29193	-1.3633	-6.7333	-11.0345	-1.0976	-3.51173
TSC2	-4.85658	0.247135	-2.16951	-4.26598	-9.00876	-0.82491	0.594168	-0.97427	-10.6318	-7.11818	-1.91174
RFC1	-0.11697	0.792602	0.157567	0.729832	0.021662	0.469267	-0.25118	0.327926	-0.59668	-0.28561	0.943993
DVL2	0.721705	-0.96951	-1.08616	-1.28453	-12.7061	0.54618	-1.77883	-0.35221	-7.06317	1.37656	-4.83656
RNH1	-0.10597	0.427817	-0.38964	0.017802	0.099376	0.617278	0.412539	-0.0593	-1.50856	-2.87922	0.349168
TPI1	0.582684	-7.82803	-2.13397	-1.80162	-2.84198	-3.31597	0.269372	-6.02451	1.95172	0.089766	-4.43987
DMTN	-1.18323	-1.66496	-1.03572	-12.8771	-12.5028	-12.9149	-12.5874	-1.87429	-10.8302	-1.44952	-10.3159
POLR1A	0.443256	0.733952	0.00724	1.01162	0.672102	0.60765	-0.36534	1.19382	-5.55966	-1.55887	0.924899
PDLIM5	-0.92695	-1.3985	-6.57442	-0.52335	-1.18151	-2.21081	-1.22331	-1.25194	-5.27724	-9.56504	-1.28127
TMEM41B	-0.352	-3.81636	0.320582	-3.5694	0.704317	0.085858	-5.69069	0.962862	1.44961	1.05983	1.03686
MCM3AP	-0.2226	0.139185	-0.321807	0.535882	0.79645	0.358966	-1.39585	0.515479	-12.4892	-4.33941	0.555818
JPT1	-2.78731	-6.78419	-6.69096	-11.2235	-2.3292	-15.4277	-2.01526	-6.75828	0.232031	-1.46677	-4.03516
DCD	-2.40984	-1.21441	-4.6019	-5.99487	-1.33524	-1.6452	-0.75473	-1.58817	0.177798	-4.08123	-1.6464
RAB13	0.208858	0.675771	0.386957	0.78705	0.227408	0.361198	-0.23002	1.09562	-1.50393	-1.18151	0.953415
RBM15	-0.29316	0.726415	-0.900995	0.888949	0.466327	-0.17664	-1.6754	0.396308	0.470456	-0.10743	-0.07464
DNM2	0.135487	0.069412	0.25699	0.223525	0.028277	0.05732	-0.22675	-0.08057	-1.27343	-0.87763	0.355867
SRPK1	-1.21659	-0.53888	0.233095	-1.23023	-0.9159	-0.32379	-0.37833	-0.58874	-9.33005	-2.9702	-2.21298
MRPL30	0.032775	1.34731	-3.39574	1.23393	1.5797	-0.87738	-2.60544	0.021426	-10.5131	-7.86394	0.781923
ZFYVE16	-0.96752	-1.80313	-1.07286	-1.71801	-6.96454	-2.6713	-1.4883	-2.13168	-6.46373	-0.55465	-1.49351
PAK1	-0.91707	-1.16023	-1.11477	-1.91377	-2.08183	-2.92406	-1.80697	-0.54821	-6.94369	-0.74609	-1.7612
KRT19	-0.34451	0.057843	0.506845	-0.22387	0.296547	-0.17113	11.7518	4.83263	2.0852	0.744153	3.8222
CYFIP2	-0.04512	0.670469	-0.312851	1.1967	0.764627	1.50826	-1.93454	0.856251	-11.8584	-2.15383	1.79129
MYO5B	-0.11716	-5.68154	1.12434	-0.9918	-3.15617	-0.65173	-0.17815	-6.42818	3.03751	2.5542	-4.24687
TOM1L2	0.041938	0.199302	0.607325	0.012358	0.547983	-0.00784	5.3556	-0.04834	4.47502	0.818085	0.103965
AGO3	-0.86431	-4.34161	-4.27701	-1.69811	-4.74689	-1.03361	-8.18686	-5.05597	-6.29804	0.403622	-8.58024
LMNA	-0.10046	-5.4034	-4.22286	-8.93193	0.343732	-4.58231	-8.60358	3.57443	5.36975	5.74113	4.13
OTUD4	-0.90887	-2.00202	-9.26976	0.867366	-1.6602	-1.66903	-6.67202	-5.53661	-8.07857	-2.03699	-9.36385
ANKRD28	0.036932	-0.17255	-0.131238	0.013532	-0.44978	-1.13723	-1.10075	-0.18179	-9.04104	-0.32556	0.097021
TOE1	3.33983	8.66424	7.51803	13.5788	4.13589	11.9854	0.193671	11.8604	7.8018	4.62184	8.93961
SRP54	-1.11156	-1.20222	-0.899487	-0.66829	-1.82058	-1.45215	-1.18559	-0.88059	-7.46608	-0.71596	-0.39114
PTGES3	0.348232	-0.0519	-0.403776	0.331667	-0.15866	0.265246	0.675248	-0.18225	0.910416	-5.80197	0.377494
HAUS8	-0.69013	-5.96937	-3.52763	-6.23041	-9.73307	-9.71545	-7.50147	-5.64519	-11.9082	-1.79996	-5.54234
MAP1LC3B2;MAP1LC3B;MAP1LC3B	-0.18526	0.090743	0.59951	-0.16093	3.91406	-0.07609	0.243874	-0.34599	5.48188	0.838626	0.00417
XP32	-1.82556	-12.7438	-8.45573	-0.32318	-8.45664	-8.46923	-6.12211	-13.0469	0.149294	-0.57035	-0.87174
NME1-NME2	0.516241	-0.49347	-0.737008	-0.10392	0.608863	0.668339	1.11319	0.719434	0.171973	-0.05454	0.709244
MRPL53	0.559946	1.34942	0.575829	0.874009	1.03724	0.982607	1.76604	1.22469	0.436813	-4.98544	1.28523
WASL	-1.4219	-3.76926	-1.86986	-1.65309	-2.79161	-3.90597	-2.78054	-2.40874	-10.7613	-1.01722	-1.97109
UTP18	2.44241	-2.26071	-3.5571	2.08564	1.64746	0.697098	-5.12842	0.585249	-3.49769	-3.12122	1.4146
TPM4	0.095353	-5.67758	1.08781	-14.0685	-11.4066	-0.30815	-6.34168	-14.0674	-2.71439	1.75003	-9.87418
MRPS6	0.72612	1.60531	0.129257	1.57841	1.38074	2.08827	-5.56368	2.87641	-3.96028	-1.50161	2.56095
HADHA	0.389838	0.915582	0.994831	0.439069	1.20074	0.873837	1.21962	1.22698	1.24731	1.50243	0.46343
SAMM50	0.102351	0.850914	-0.3971	0.577531	1.10559	0.841643	0.129309	1.35985	-10.1577	-1.96713	0.648237
PIN1	3.48459	3.12124	-2.86365	2.92909	-1.40327	-1.4326	3.27788	2.80731	4.35738	-5.56581	4.08032
MIB1	0.143512	-0.0486	0.123072	-0.50859	-0.66048	0.068174	-0.11967	-1.99544	-9.08203	0.182994	-0.91253
KLC1	-0.30195	-0.6494	-0.702539	-0.49926	-0.65141	-0.53257	-0.42712	-0.80285	-7.8347	-1.88736	-0.27927
DHRS2	-0.53024	0.240733	-0.176229	0.473392	0.21784	-0.39849	-1.06203	0.300644	-2.26788	-2.18988	0.380742
SEC24C	-0.28185	0.449956	-0.985823	0.239381	0.617844	1.23866	0.197644	-0.35031	-7.02431	-4.33705	-0.56016
LLPH	-1.43683	-2.76266	-5.13327	-5.32294	-0.44542	-0.40138	-8.29724	-1.20272	0.711727	-0.50745	-10.1888
TNPO1	0.333284	0.768415	0.633656	0.283341	0.926371	1.12998	0.606351	1.02351	-5.83323	-1.67538	1.36692
SMARCC2	-0.19125	-0.18462	0.518185	0.007333	0.381168	0.370291	-0.26293	0.173363	-0.53423	0.072392	0.242757
LYN	1.25477	1.64682	0.917125	1.80206	1.20785	1.03594	0.961658	1.57606	-1.73771	-1.20508	1.94175
CASP14	-0.80332	-6.25434	-4.73451	-12.1665	-11.4256	-3.73662	-6.05566	-8.26396	2.0229	3.18777	-7.6854
RALY	-0.47976	-0.57854	-1.34356	-0.91099	-0.96762	-10.8511	-7.9501	0.884929	-1.02627	0.096574	-6.41972
MAP7D1	-0.50585	0.374482	-0.344926	0.262852	-0.36897	-0.31336	-0.38257	-1.30669	-4.22048	0.061353	-0.27765
RRP1B	-0.23055	-0.36964	-0.328305	-0.02663	0.036201	0.557855	-0.09949	-0.41281	-0.90616	-0.28952	-0.15041
PAWR	-2.9363	-2.61054	-2.19147	-3.0228	-2.46664	-2.79886	-2.47409	-2.93884	-0.91569	-1.88396	0.568886
EBP	0.523841	0.918451	1.16456	0.622343	1.57123	0.796073	-0.80464	1.42065	0.901705	1.24377	1.18474
KPNA1	-0.311	-0.23853	-0.833726	-0.90101	-0.05933	-0.10396	-0.68661	-0.2591	-6.54408	-2.66576	-0.43684
UPF3B	3.50709	-4.33811	-3.79774	-3.80384	-4.25055	5.60714	-1.58052	3.15624	-6.0739	1.27311	-0.72331
TIMM50	-0.06472	0.194989	0.236101	0.794328	0.670039	0.021582	-0.67412	1.44408	0.079528	0.234197	0.615442
PGD	1.49696	1.85234	0.21651	1.41058	1.52361	1.43534	2.50597	2.08004	0.716912	-1.49461	1.5837
AIMP1	-0.24421	0.298292	0.009189	0.031915	0.033445	0.317972	-0.87132	-0.20869	-0.55392	-0.40791	0.051358
CSRP1	-5.3341	-4.85334	-8.76843	-3.54475	-5.27715	0.913082	-1.3799	-2.93395	-3.60225	-0.75923	-1.94105
IGF2R	0.045866	-0.54508	-1.44163	-0.61078	-0.08853	-0.46391	-1.06854	0.127354	-7.55327	-1.0425	0.487129
NHP2	-0.14352	1.38047	-4.40253	1.52945	-0.75956	1.50668	-6.67782	0.071063	-6.28631	2.31624	1.0613
RBM4	0.418574	1.17684	-0.056406	1.2814	0.835462	1.17164	0.528834	0.989477	-0.40711	-0.79549	1.48121
DECR1	-0.05405	0.36384	0.210957	0.178712	1.32787	0.97621	0.089972	1.03153	0.405556	0.468679	1.25173
SUMO2	0.685849	-1.12026	-1.30201	-0.82009	-1.68157	-0.65993	0.780768	-1.68421	1.24605	-0.23627	-0.5698
DDRGK1	-4.14073	-3.88163	1.15872	-4.46834	1.26245	0.561247	1.86396	1.00785	1.7318	2.19236	0.952007
ZNF622	-0.57611	0.437806	0.136263	0.398284	-1.04672	-0.11029	-1.43702	-0.11141	-4.59861	-1.32263	-4.69633
EIF2A	0.041518	-6.9921	-2.9222	0.224151	0.351311	-3.9038	6.14667	-2.75542	4.13133	5.38263	-7.27842
ZCCHC17	3.51546	-2.75376	1.45963	-4.23371	-7.34216	-6.7724	-4.17649	-3.78556	5.75521	-0.74592	0.853442
YWHAG	-0.64998	-0.32814	-1.65444	-0.77348	0.037703	0.850134	1.03309	0.432268	0.076913	-1.26654	0.91793
DNAJB6	-4.8926	-0.98663	-4.7004	-5.69561	-0.44946	-0.62353	-8.33816	-4.91716	4.29206	2.84594	-8.71749
LAS1L	0.291778	0.698984	0.926278	0.733282	0.762374	0.786406	-0.52234	1.38191	-5.82162	-1.57985	1.3461
PLRG1	-0.06894	1.39525	-0.304282	1.57703	-0.39248	1.96351	-6.68878	0.302047	-3.48936	1.20978	-4.98337
STOM	2.34647	2.87638	4.37707	3.45562	2.5425	1.38665	5.74257	1.391	-1.54278	2.40943	3.63071
PFKL	0.687611	0.287426	0.667495	0.740624	0.849989	0.835627	1.58859	0.85186	-6.78579	-0.54397	0.749386
GPC4	-0.18121	8.13679	15.311	12.7978	4.53123	4.05047	11.5709	3.84754	15.8774	14.1522	12.3353
PARS2	-0.26231	5.5869	4.88092	1.19905	5.9747	5.75279	3.88403	5.45998	-2.62449	-6.87769	6.3934
EPS15L1	-0.84033	-1.70495	-1.13237	-1.89898	-0.8883	-1.17764	-1.04917	-1.17441	-6.4253	-0.84555	-1.08815
H2AFZ;H2AFV	2.13969	2.56177	1.68619	2.92686	2.57602	3.05693	-3.36539	2.64998	3.25209	3.38688	1.35915
DDX28	5.15666	3.68227	5.08892	9.77591	9.90931	9.67639	0.773036	10.2564	1.29928	-2.3064	10.0183
NES	-0.2219	-0.49297	-0.535961	-0.5339	-0.75208	-0.43826	-0.91217	-0.44639	-2.37007	-1.15004	-0.25332
MAGED1	-1.12453	-1.22601	-0.683537	-1.12831	-0.91461	-0.92615	-2.39249	-1.16668	-0.37896	-0.12652	-4.17288
PSMD2	-0.0115	0.718824	-0.147162	0.566181	0.181844	0.287413	0.465237	0.565216	-1.24913	-1.38004	0.520637
SSBP1	6.29181	7.59914	13.6983	3.01497	8.40817	-0.11959	4.41678	13.5252	15.7325	9.79043	13.7736
ATP6V1A	0.044299	0.364896	0.407659	-0.15292	0.082184	0.234754	-0.0543	0.13614	0.48468	-0.6353	0.389852
PSMC3	-0.09815	0.534413	-0.227385	-0.11638	0.178431	0.4691	-0.25943	-0.07559	-0.73242	-2.39926	0.169478
MBNL1	8.55144	8.38124	11.9053	12.7762	0.399264	8.87912	12.9484	8.25209	5.49341	7.34529	11.5476
RCN2	1.53275	-4.07375	-0.407707	-8.22478	5.23303	4.34958	-1.03707	5.78143	7.42427	0.849518	0.676143
HERC2	-0.43758	0.41035	0.074571	0.57959	0.417608	0.596778	0.610999	0.282813	-11.824	-2.16337	0.716578
ECH1	0.745797	1.68898	-1.13432	0.954389	1.59594	0.671473	0.883996	0.011125	-0.51151	-1.17517	1.46685
KIAA1468	-1.52693	-9.70107	-1.65313	-3.23465	-2.81803	-3.2399	-6.95608	-7.13389	-11.5917	-3.78589	-2.50912
MTHFD1L	0.188276	0.817473	-0.14512	-0.00061	0.675639	0.190451	0.254032	0.338133	-0.17503	-1.80326	0.671346
PRSS3	-1.3611	3.25005	3.43054	-1.43532	-1.53099	3.25492	-1.89008	-6.39063	4.80095	-5.65028	0.670522
SERPINB4	-0.07429	-4.42041	-1.05682	-4.64521	-4.13628	-4.53356	1.62071	-4.66757	1.13626	6.81648	-4.49606
EXOSC9	-1.75208	-4.30289	-0.451038	0.71651	-3.05549	0.450835	-5.79312	0.112097	-4.8424	-0.31016	-1.27764
AP2S1	-0.19074	5.40425	5.10772	5.71178	5.61399	6.59753	-0.89553	5.10761	1.3512	3.908	5.67692
ZC3H14	-0.07519	1.18711	-4.4304	2.10731	-0.4843	-0.35518	-1.05956	-1.82012	-7.17027	-5.12008	-3.59155
ADSL	0.100602	0.729033	-0.403963	0.971278	0.383785	0.400475	-0.36394	0.201423	-6.29677	-7.86011	0.344151
PSMD1	0.931479	1.33181	-3.77158	1.5471	-3.55167	1.40979	1.88063	1.81309	-4.3896	-3.91332	1.68377
CKB	1.30932	-2.56891	-1.67671	-1.81284	-5.66711	-3.33277	0.889887	-4.33711	0.773068	-5.31875	-2.61678
CAMSAP3	-2.20133	-3.60737	-5.82738	-6.37801	-1.33134	-0.46869	-1.70057	-1.91557	-12.5159	-2.34568	-6.12499
FMR1	5.6615	5.6188	0.709958	1.28806	5.36155	2.02698	-6.12716	-0.19082	-1.57467	0.947393	1.1826
DDX39A	0.120716	0.227658	0.10875	0.482614	-0.25244	-0.66139	-0.35896	0.128459	-1.90158	-3.11406	-0.04698
MRPS26	-1.3016	0.482891	-0.759902	0.22319	-0.09223	0.005339	-7.2969	0.586869	-0.84969	-0.55759	0.521776
GIT2	-1.77346	-3.40045	-5.97562	-1.64883	-2.95057	-9.99851	-3.53108	-2.02995	-11.992	-6.20392	-2.89048
RALGAPB	-0.74003	-1.8844	-1.02988	-0.87895	-1.34688	-4.28602	-0.83269	-1.49752	-12.5597	-0.91315	-1.1782
PIBF1	0.405057	-5.92198	-0.934481	-5.45334	-8.89664	-0.66821	-7.21145	-5.29233	-10.3653	-8.80782	-0.12814
IBA57	5.29267	6.20698	0.742795	5.71823	6.19331	1.78632	4.82686	6.71101	-3.29967	0.153718	6.14319
UBTF	2.9257	0.143633	4.15733	-0.13791	3.14379	-0.18281	0.419799	3.4207	1.95625	3.86178	0.115242
AKAP2	-1.28984	-7.06472	-3.60138	-10.7255	-5.40065	-7.16232	-7.17937	-8.59139	-11.5988	-0.67954	-2.48345
L1RE1	3.86779	-2.86397	-2.56874	1.66368	-0.05439	3.73004	0.109774	-6.79862	-1.0382	5.63657	1.167
CRKL	0.274243	0.746279	-0.161302	-0.33517	-0.95472	0.380833	0.430388	-0.71832	0.346903	-5.5022	-0.80769
EPB41L5	-3.86882	3.75834	0.340692	0.00868	6.90379	-3.64151	-3.47537	-4.0803	-1.69126	0.959349	0.15366
MAGT1	0.340411	2.17323	2.16136	2.82804	2.20533	1.14657	2.49534	2.5104	-3.02355	1.7065	2.16202
ARFGAP2	-0.55163	-4.95047	-8.88523	-12.6708	-4.52014	-12.543	-12.4743	-5.14652	-3.94375	-0.55074	-9.00907
CTSD	0.187423	-4.84398	-0.771352	-5.38915	-1.81707	-4.38187	0.538306	-0.36881	0.002521	1.12413	0.050274
ILKAP	0.113795	-1.27958	-2.01529	-0.07922	-6.33159	-6.07021	-1.56979	-0.38027	-1.49928	-10.9766	-1.09976
PSMB6	1.7285	-1.22546	0.235903	-0.06591	-4.6528	-4.72829	0.371277	-0.00835	1.22262	1.2138	-1.06175
COG7	4.73579	6.09432	-2.97017	5.9764	1.53204	6.29448	5.36154	5.2921	-5.52028	-6.85423	6.05992
MGST2	13.7386	13.9611	14.3575	14.4159	13.735	14.3679	14.6158	9.92869	12.9944	14.7265	13.5695
PARK7	-0.03491	0.186226	-0.147124	0.198112	0.275958	0.373408	-0.15851	0.352064	-0.17943	-0.87739	0.424491
PFKM	-0.18301	0.376998	0.288649	0.624464	-0.03214	0.160485	0.479933	-0.22738	-2.64718	-1.79636	0.037798
APPL2	-6.87174	-6.6316	-9.77056	-5.49979	-9.86026	0.764361	-10.042	-3.28986	-8.34315	-9.56206	1.31018
GSN	-0.45478	-0.81719	0.156522	-3.38489	-10.4546	-1.59212	-7.99491	-16.1281	1.1128	0.783225	-15.7915
SUGP2	-0.76398	-0.21355	-0.235339	-0.2078	-0.79984	-0.31615	-0.37346	-0.89694	-2.72966	-0.64577	-0.32313
MT-CO2	0.510444	1.16148	0.840687	0.821978	0.726426	0.293898	0.126815	1.14599	0.405132	0.308321	0.822553
EIF2S1	0.400689	0.196926	-0.941735	0.113203	-0.48741	-0.11361	0.278418	-0.29376	-1.14824	-0.38714	-0.21015
NIP7	-3.58615	-3.52512	-7.3251	1.37169	1.73438	-3.41736	-11.6067	2.67114	-9.75097	-3.76203	0.92067
CHMP1A	2.11543	3.34036	2.68229	-1.7607	-1.6326	-2.86169	-4.74779	-2.73841	2.42496	3.47907	-2.72883
MRPL13	-0.98595	0.493881	-0.318849	1.69336	1.43617	2.26257	0.639353	0.560169	-2.36201	-2.04869	1.30987
PDE12	-0.37374	-0.13549	-1.34091	0.031596	-0.00884	0.303157	-0.91448	0.264368	-3.39757	-5.42654	-0.07578
CALU	0.690359	-3.52511	-5.41734	-2.81853	-4.35337	-0.83472	0.638227	-6.15905	1.37013	-4.20863	-1.18012
CBX3	-0.90627	-5.32465	-1.43953	-2.09835	-1.99642	-1.12787	-0.81722	-0.9332	-1.15678	-10.4682	-0.69005
SMG9	-8.12312	-11.6512	-11.1711	-8.38979	-11.2826	-8.44424	-0.1143	-8.26068	-9.6524	-2.20617	-5.88394
POLR1E	-1.20136	-0.2276	-0.9566	-0.82198	0.206476	-1.30659	-1.58128	0.330591	-9.29948	-10.3013	-0.18647
LARP1B	-9.06067	-12.4664	-4.78789	-3.01607	-8.95684	-12.6492	-12.3522	-5.76273	-10.5916	-0.80104	-12.7153
COX5A	0.444561	1.22294	1.28843	1.41682	1.25895	0.99506	1.57985	1.12881	2.07418	0.968227	1.36008
ATP6V1B2	0.194476	0.492629	-0.49457	-0.0832	-0.06685	-0.12968	0.331075	-0.55665	-0.427	0.018923	0.403638
ACADSB	0.078946	0.700862	0.335661	0.606403	0.842336	0.470953	-0.30154	0.770633	-1.03485	-1.02554	0.785789
SNRPD1	-0.12237	0.087909	0.654338	0.143029	0.579157	-0.38971	-0.78435	-0.44815	0.020307	-0.10413	-0.67768
USMG5	-0.45622	0.206222	0.232046	0.344307	0.741251	0.801888	0.56169	1.37806	-6.57891	-0.4727	1.64789
SFXN2	4.97729	5.62153	5.00327	5.53572	5.53264	5.43927	4.92168	3.3296	-0.3345	4.43434	4.66897
ATP5F1	-0.38326	0.40524	0.694692	1.83089	2.22818	1.4423	1.93201	2.00751	-0.50859	1.10149	2.05465
TRA2A	-4.09235	-0.56107	-3.94633	-3.96665	-3.80445	-4.8489	-1.45491	-5.51457	-2.27187	-3.81032	-8.1106
GPX4	4.72701	0.586201	5.63124	9.59203	4.54337	4.2842	3.14271	3.87769	1.87213	0.633277	8.49983
DHRS7B	0.147922	0.491771	0.682007	0.19361	1.03581	1.20137	0.017087	1.07587	-0.47398	-0.91825	0.670357
DHX36	-0.57688	0.055399	-0.834617	0.869457	0.187786	0.178082	-7.49527	0.96842	-11.5742	-9.08953	1.21378
EXOSC2	-1.12448	-0.68548	-1.3387	-1.77491	-3.14749	-1.78488	-0.44307	-0.29072	-6.37975	-8.87451	-0.64869
SMU1	6.19059	3.09231	4.95464	4.95528	4.00817	9.18812	4.89111	0.151786	1.94896	8.45013	0.137394
CNIH4	0.553989	0.306435	0.820262	0.154677	-0.0206	0.76305	-6.98681	1.30754	-12.3301	0.081097	0.191585
RPL10	3.74836	4.11765	0.725358	2.57428	3.88639	8.15357	0.317133	3.83222	2.14194	0.686813	7.94874
MGST3	-4.46612	1.55998	1.0029	1.98343	2.25797	1.63139	-7.21928	2.63493	-12.0238	-13.4476	1.88676
HSPA4L	0.193159	-1.96203	-0.62651	-0.66917	0.350497	-1.3431	0.726837	-0.43534	-6.15391	-6.39088	-0.43643
DHX16	-0.53127	0.428565	0.066912	-0.17773	0.117279	0.523111	-0.09819	0.716083	-2.15021	-0.60365	0.00975
NOP16	-1.31205	2.86402	-3.15412	1.30069	-3.58471	-4.45302	-8.58663	-0.52635	-3.23137	0.347622	-0.47265
DYNLL2	-0.20752	-1.15487	-0.029606	-0.94935	-0.5403	-0.38017	-1.58891	-0.60809	-0.94403	-0.19129	-0.35997
VDAC1	0.76075	0.195242	0.326751	0.359694	0.899305	0.393557	1.30329	1.24231	-0.14027	0.590911	0.701194
NAA10	0.073197	0.24106	0.108944	-0.12977	-0.59504	-0.05889	-0.63413	-0.19597	-1.49922	-3.03324	-0.72719
DENR	-0.62052	-8.49767	-1.47597	-13.5815	-6.35759	-0.4202	0.058419	-5.9213	-0.39477	-0.46563	0.222946
CYC1	1.10448	1.71196	2.00824	1.91716	1.63472	-4.19746	0.797442	2.00019	2.16818	1.92847	1.73133
CDK9	-0.39149	0.494082	-1.24778	-4.3395	0.103893	0.901639	-0.23691	0.311588	-9.07202	-4.67653	-1.35723
DNAJC2	4.22397	4.2134	-3.92619	-3.95541	-3.80491	0.428911	-2.31507	-0.46891	-6.14697	3.61798	4.68227
AP2A2	0.323431	0.96697	0.259576	1.14399	0.653071	1.00595	0.150859	0.945881	-4.12099	-0.62792	0.921805
TPM1	-0.16889	0.205547	0.570097	-0.0991	0.428475	-0.03476	0.34422	-0.1509	14.3011	9.5348	0.206724
FAM136A	-4.55235	-6.55731	-5.47631	-2.36915	-1.48768	-1.24837	-5.18477	0.990739	2.18013	-3.2257	0.406492
RALA	0.547213	-3.41823	8.17341	3.95743	8.201	7.68324	3.20324	4.63815	5.72769	9.24409	9.76808
RAB10	0.446265	-1.07085	1.10171	-1.27395	1.40853	1.76806	0.699148	1.93783	0.738969	1.00494	1.77381
RANBP10	-1.4115	2.81986	0.531484	3.09467	-8.84974	-0.33309	-8.95036	1.73498	-7.28079	-8.43638	-1.20343
LEMD2	5.86874	5.55663	2.09862	1.69881	1.07268	1.51267	0.629091	0.73619	-0.72692	1.85369	0.351021
TAOK1	0.409472	-3.50435	-3.49424	-1.19339	-0.41927	0.854536	-5.25971	0.341289	-6.22367	-0.3197	-4.12199
KIFC1	-1.23351	-0.49975	-0.11765	-0.5735	-0.39706	-0.32324	0.202559	-0.1343	-7.69005	-5.59165	0.035173
TCF25	-0.52472	1.22882	-0.598517	1.53673	0.991758	1.51674	-0.54525	1.33024	-4.80968	-1.55778	1.37174
GCDH	1.63724	1.86967	1.18049	1.83253	2.36608	1.06711	1.49741	2.51487	0.01273	0.670366	1.16342
VAPB	-0.38656	-0.81953	-0.386059	-0.4731	0.434017	-0.28504	-0.09593	0.246233	-1.03586	0.174307	0.552025
KIAA1524	-0.01577	-0.73143	-0.618399	-1.26833	-0.43314	-2.31894	0.377716	-1.50948	-9.96188	-0.41088	-1.32086
VCL	0.353047	0.73094	-0.578931	0.884557	-0.08769	0.173323	1.15752	0.267224	-0.67192	-0.53515	0.171623
WARS	0.097463	0.994625	-0.295394	0.391358	0.382253	0.266067	0.130468	0.247538	0.025792	-0.72955	-0.09519
TRIM25	-0.6321	-0.78573	-1.08825	-0.77914	-0.90697	-0.60898	-0.99906	-0.66084	-1.99287	-0.79151	-0.72785
RFC5	0.346534	1.03046	-0.085666	1.0755	0.446741	1.1687	-0.539	0.902492	-3.24831	-6.51722	1.40622
DLD	0.302265	0.368323	-0.45056	0.159692	0.608119	-0.04696	0.67441	0.663504	0.557944	0.355918	0.222677
PLEKHA5	-6.07119	-1.48494	-1.49377	-3.11106	-1.31323	-0.73234	-0.49897	-1.40099	-6.30355	-1.68318	-1.96007
NRBF2	-3.65923	-4.7705	-4.37316	-12.1407	-8.68977	-8.4734	0.548922	-8.74193	-7.92203	1.31917	-7.21814
SLK	-0.76806	-1.49264	-0.926306	-1.70759	-1.48239	-1.4568	-0.85158	-1.35854	-9.38578	-1.381	-1.35441
LRRFIP1	-0.34336	-2.9805	-0.367097	-6.72956	-2.09114	-0.91769	-0.80384	-1.31496	-7.12074	-1.84681	-1.58739
PSME3	0.99356	1.07827	-0.051846	1.52215	0.988865	1.71699	0.849654	1.6713	-3.72772	-0.98009	0.40408
SART3	-1.47291	-1.52615	-2.37419	-1.07875	-2.33863	-1.32586	-2.08044	-1.57639	-8.70244	-6.53643	-2.02292
WDR5	0.109047	0.394304	0.601969	0.395754	0.849279	0.551737	0.464399	0.136417	-1.68109	-0.56733	0.505958
SARNP	0.495703	-5.17957	-8.81513	-5.31708	-6.25857	-0.22703	0.706621	-0.24327	-3.80325	-5.62055	-4.48011
EEF1D	0.062318	-10.9064	-2.27926	-6.37585	-2.92054	-0.56665	0.612787	-1.21036	0.043393	-5.53826	-5.78337
VASP	-8.22473	-3.88062	-4.28947	-0.78293	-7.83807	-4.23257	-7.98543	-4.3534	-3.79456	-7.42999	-1.34802
LEMD3	-0.24601	1.92753	-0.219629	1.4166	0.423352	1.20559	2.10667	1.70461	-1.89364	0.179193	1.32787
PTPN23	-0.69826	0.104621	1.52306	0.590235	0.635003	0.01263	-0.90158	-0.48786	-12.7136	-6.01332	0.319105
MTCH1	-0.51346	1.22458	1.59752	1.14927	2.65475	1.71811	0.787296	2.20934	0.395008	0.750149	1.94433
XPO7	0.14756	0.584656	0.275595	0.733319	0.663514	1.01327	0.981773	0.711927	-2.34375	-0.21558	1.12672
KPNA4	0.056519	0.219901	-0.616541	0.396058	0.194453	0.250756	-0.58324	0.170163	-3.71736	-7.71757	0.370489
GNAI3	0.619131	1.26977	0.797303	0.295368	1.18412	0.146319	0.08938	1.4343	-0.74785	-0.14907	1.50961
FARSB	-0.13196	0.252205	-0.304348	0.125615	0.098838	0.525901	0.222106	-0.12074	-2.64299	-3.37117	0.171447
CEP85	2.91772	-7.99037	-4.24069	-4.56375	-4.69961	-4.21555	-7.57353	-0.85454	-5.97561	-1.26726	-4.65887
YTHDC1	-1.25455	-1.20249	-7.33568	-1.65505	-4.29704	-4.75461	-7.62144	-4.87732	-3.25443	-7.12946	-7.91504
RAB7A	0.798695	1.20626	1.46439	0.788453	1.73146	1.70626	1.44751	0.84323	1.43235	1.64886	2.09139
CHMP4B	-0.19175	0.184801	0.405871	0.165561	-0.15028	-0.4224	-0.34795	-1.75631	-0.97366	1.02304	-0.47431
NCAPG	-0.14775	0.176364	0.043003	0.384117	0.009342	0.556055	-0.29296	1.61883	-9.72369	-0.75593	0.615712
ARHGEF2	-0.27168	0.491923	-0.295591	0.810186	0.806897	0.82429	-0.44193	0.438193	-6.95087	-2.62976	-0.43555
USP39	0.332914	0.448632	0.586771	0.933095	0.786557	0.956553	-0.07342	0.758907	-1.8521	-0.41539	0.82495
NASP	-0.3488	0.078065	-0.739406	-0.27182	-0.46292	0.294277	-0.01625	-0.5157	-0.12151	-1.84234	-0.05966
MRPS12	0.840005	1.62027	0.959732	1.497	1.13702	0.502852	0.02357	0.627185	0.805941	-0.71258	1.17105
SNRNP70	0.506133	0.271827	0.015546	1.3918	0.273193	1.35487	0.928736	-1.29593	0.616626	-0.3486	-0.10172
WIPF2	-3.07918	-15.9033	-11.8113	-16.1766	-15.6426	-16.1936	-5.32718	-16.2332	-14.0119	-1.48508	-16.0663
MRPS34	0.218167	1.01182	0.850046	0.943196	0.957217	0.699222	-1.76375	1.10419	-0.43331	-0.45348	0.744814
PDHA1	-0.43287	0.473064	0.364927	0.844835	1.02035	0.693903	0.762176	1.28293	0.126038	-0.01278	1.3145
DIAPH3	-3.04911	-13.4671	-9.00049	-6.47837	-10.3188	-6.3582	-8.55926	-13.6233	-11.4701	-4.83163	-6.4271
RBM12	-0.05863	0.436169	-1.22067	0.015768	0.543212	1.748	-0.49273	0.07208	-2.54246	-11.1278	-0.3304
MT-CO3	10.6064	11.6287	3.84762	11.6244	12.3313	10.9938	5.06382	12.6004	5.18988	7.25692	12.1186
RAPH1	-4.20026	0.654244	1.89855	-0.6115	-0.08067	3.16418	-3.77734	-1.18094	-1.88613	-0.1523	-3.87303
LPP	-7.43583	-2.00624	-2.85662	-2.05477	-2.56862	-1.65919	-3.32352	-3.37097	-13.225	-6.5654	-3.0545
KIF21A	-4.11102	-5.95515	-3.63891	-4.46287	-8.19589	-9.16921	-6.32323	-5.01911	-10.3982	-4.01777	-0.55334
GAR1	-0.57122	-0.37237	-0.302256	-0.89772	-0.74112	-1.32999	-7.99709	-1.21509	0.286958	1.22117	-1.18102
DNAJB11	10.3027	8.25601	9.84649	4.4134	9.91108	7.21337	10.3597	10.8569	8.38583	9.00525	10.775
SLC3A2	1.72304	2.70948	3.06767	2.80369	3.27428	2.49053	3.1871	3.1136	-1.74392	2.19576	3.47086
MAP2K4	7.7278	4.87192	0.694729	8.64239	3.26787	8.9325	3.64099	3.07049	-1.30782	0.446704	8.76565
TSPO	0.077898	-3.98366	-1.77399	1.076	0.472256	0.339983	-0.99418	0.585859	-4.24908	-0.50571	-0.26367
MAT2A	0.26686	1.07155	0.0636	1.08595	0.475725	0.830151	0.632717	0.522119	0.307065	-1.35416	0.538437
SRGAP2	-1.04629	-0.27675	-1.68647	-0.19431	-2.46012	-1.13348	0.023989	-2.42482	-11.9019	-5.79128	-5.53846
YWHAH	0.514331	1.23461	-1.84756	0.91703	1.31387	1.79995	0.39935	1.93227	-0.17493	-1.17988	1.5252
GLO1	0.165253	0.281577	0.531262	-0.55567	0.076249	-0.64709	-0.19724	-0.71394	1.17856	1.12758	0.097666
EIF4G1	-4.49926	-4.56442	-1.77777	-4.62509	-11.9448	-12.5201	-0.83263	-8.98113	-10.5619	-9.47078	-8.60003
SNRPA1	0.13813	-0.08908	0.320002	1.47705	0.656916	0.523111	1.41211	1.95147	-0.54061	-0.02654	1.29547
DUS3L	2.7534	5.18572	0.574508	5.39368	6.64022	9.35736	7.61633	8.7977	-1.18481	-2.4195	4.52767
DSG2	-2.12783	1.24715	1.24695	-5.6389	-1.34001	0.999081	-2.70995	-1.55009	-1.90002	0.082349	-0.84658
COPB2	0.330605	0.01398	-0.848376	0.134803	0.426336	0.798135	1.0488	0.186538	-4.70931	-0.76484	0.563734
BCAS3	-3.4612	-5.11951	-4.09059	-5.1313	-6.15098	-12.1887	-5.65422	-4.38239	-15.9441	-3.67131	-4.86045
DCAF7	0.251146	0.715395	0.93428	0.303142	0.511689	0.998344	-0.83608	0.774255	-2.63418	-0.0574	0.461217
PCBP2	5.10366	5.58016	4.72731	6.00699	6.28696	5.93342	6.1488	5.49165	3.76886	4.21264	5.37975
COG5	0.255828	9.44062	-2.30663	10.2727	4.72184	10.5165	9.86983	5.04209	-0.95654	-2.19188	11.0226
RHOC	0.213252	0.36796	0.128903	0.538857	0.307747	0.404776	0.536703	0.242218	-0.14176	0.097754	0.495247
CTNND1	0.160108	0.546307	0.550675	0.611367	0.870037	0.945613	0.193254	0.593709	-9.26966	-0.29869	1.2812
WASHC4	-3.56652	-0.06235	-3.98202	1.84699	1.6393	1.39072	0.683545	0.9627	-7.26502	-3.71621	0.803173
SEC23A	-0.35302	0.221553	-0.728164	-0.02739	-0.03644	0.301198	-0.08844	-0.48257	-2.83952	-4.28587	-0.46269
SCYL1	-0.6187	-0.60233	-0.644351	-0.98503	-1.38341	-1.01115	-0.53191	-0.55119	-13.4114	-1.42619	-0.30619
PLP2	0.691253	0.698971	-0.213129	0.256344	1.21035	1.74445	1.98304	2.11951	-0.05939	2.01715	2.30965
SMARCE1	-0.24263	0.171627	0.223171	0.582242	0.338846	0.155805	-1.02875	0.089209	-0.78989	0.319066	0.68374
BMS1	-0.75917	-4.297	-4.55422	-3.21195	0.268897	0.186751	-5.86745	0.724668	-9.61076	-4.92734	0.271579
SLC25A12	0.145531	0.881957	0.292094	1.11559	1.12614	0.158613	0.206395	0.826734	-0.80448	-5.36793	-0.22195
GNAI1	0.165334	0.52793	0.66383	0.752302	0.972044	1.08369	-6.17046	1.24096	-10.8329	0.068084	1.93917
ROCK2	-0.59889	-1.16463	-0.676626	-1.26333	-0.79478	-0.89487	-0.56347	-0.84459	-4.53898	-1.46871	-0.40351
TRIM56	2.90435	4.11495	-1.57865	2.63112	1.93056	8.25411	0.349624	2.44011	-3.95524	-2.71988	3.73976
MT-ATP8	-0.14236	0.354183	-4.12e-05	0.510198	0.783361	-0.15667	-1.68483	0.760745	-0.48221	-0.81495	0.397236
NAA50	0.353998	0.666406	-2.4498	6.12258	5.61475	4.08657	7.25719	5.83302	2.10873	1.05594	5.97252
PALLD	-0.30464	-0.06005	-1.10667	0.124535	-1.10977	0.430765	0.812061	0.112404	-8.52957	-0.23883	0.493017
HAX1	-0.24186	-3.88979	0.304347	1.04148	0.753233	0.973704	0.47787	1.38187	0.375327	-1.00092	1.00674
RAF1	-0.95513	-0.36192	-4.94566	-1.62687	-1.09935	-0.77034	-0.63126	-0.34511	-4.02186	-5.23088	-1.31937
ARAF	-0.06599	-1.87048	0.411305	-1.44438	-6.39708	-2.17162	-2.43295	-2.39304	-10.527	-6.0826	-2.75076
EIF2B1	1.03569	1.07296	1.02218	1.70094	0.712773	1.03557	1.05462	0.876522	-4.14122	-4.78836	1.08124
TUBGCP2	0.700271	0.894937	0.746874	1.05722	0.406106	0.630705	1.1266	0.257022	-6.1894	-1.28337	0.849504
SBF1	0.021981	0.200212	0.337853	0.222874	0.106562	1.11743	-0.48884	0.459864	-9.11198	-1.5449	0.176353
GLUD1	0.543994	-0.08784	0.775131	-0.34689	1.36205	0.457189	0.951933	1.09078	0.844618	0.961083	0.562769
PFDN2	0.101833	-0.29957	-0.324386	-0.57655	-0.12185	-1.67242	0.830181	-0.17323	-0.20157	-0.40884	0.008778
TTF2	-1.22184	-1.10707	-0.721717	-0.30374	-1.29144	-1.52153	-1.13016	-0.61464	-8.76705	0.113799	-1.29416
WASHC5	-4.21371	-2.50143	1.15199	2.37554	1.47467	1.56802	-3.60061	1.25373	-6.86292	2.05392	1.84777
DVL3	-5.77875	-3.62288	-13.0316	-6.55539	-9.61336	-5.7604	-7.79204	-5.5295	-2.49338	-0.98135	-6.24622
SPATA5	-0.66462	-0.87463	-4.24051	-0.56453	0.243741	-0.73851	-7.31516	0.617291	-10.1197	-11.6486	-4.8499
RICTOR	-1.35307	-0.97152	-0.743626	-1.06322	-1.0324	-3.0167	-1.79864	-0.68429	-9.79083	-0.11129	0.119729
SNAP23	-4.16662	-0.16703	-6.82569	3.97923	0.860987	-0.39743	-1.42164	1.10176	-1.86716	3.96409	0.990365
REXO4	0.230876	1.05218	0.40346	1.24488	0.840758	1.0277	0.14082	0.954877	-0.14315	-0.59834	1.04713
DDX46	-1.30635	-1.6373	-1.78954	-1.39957	-0.93684	-1.32968	-0.79388	-1.12383	-1.42949	-1.5069	-1.29943
DIS3L	-4.02296	-6.64279	-0.530944	-7.05637	-1.88807	-7.01022	-0.87261	-4.8149	-4.84766	6.09021	-3.60464
TUBB2B	-0.20814	0.66612	0.515224	1.23521	0.530039	0.085597	-7.27625	-0.0199	-0.82077	-0.49551	0.839891
LSM4	-1.30912	-4.7728	-8.83793	-1.43584	-5.82668	-0.78461	-7.3643	0.126685	-0.0379	-1.21836	-0.97848
AKAP8L	0.083541	-0.65105	-0.277741	-0.43858	0.018633	-0.43696	-0.62322	-0.25565	-1.92105	-1.00997	-0.58693
PHACTR4	-8.09267	-7.62328	-7.33181	-4.25627	-7.59051	-7.87943	-2.22872	-3.59875	-5.78386	-7.13686	-4.72104
EXOSC6	-1.54442	-1.27769	-5.30049	-1.34187	-0.746	-0.32906	-1.93713	0.40535	-6.27219	-0.13922	-0.32357
PUM2	-2.20119	7.38779	-4.343	2.2035	4.63801	4.91261	-4.95319	2.77553	-3.06261	-4.29153	-1.03568
PICALM	0.402924	-4.09535	-4.42586	0.298737	-0.10317	-0.54364	0.055458	0.475289	2.43194	-7.62873	0.397899
ITCH	-8.28289	-1.12155	-1.54989	0.629508	0.047519	0.158102	-0.44797	2.04653	-10.4555	-5.07292	1.25895
CHORDC1	0.014518	0.408019	-0.337476	0.149417	-0.06386	-0.06046	0.254464	-1.0653	-0.24616	-0.97244	0.623834
PPFIBP1	-8.40025	-4.59662	-4.56963	-3.34067	-0.26627	-4.24726	-10.2553	-0.17034	-10.3124	-7.57518	-1.26149
TUBGCP3	0.303903	0.508672	0.445816	0.560325	0.299794	0.553583	0.026957	0.210451	-12.2784	-1.22802	0.451815
GSK3A	0.150341	-0.61413	-7.5524	4.32461	-3.64087	0.014367	-4.68969	-4.25529	-6.02152	-4.52121	-0.08162
BRD4	1.50082	-1.05079	-8.91845	-8.32232	-4.80444	-5.1399	-5.01255	0.657907	-0.64065	-4.97707	-8.61522
DIAPH1	-0.34356	-0.08215	-0.133497	-0.20245	-0.15997	-0.08466	-0.73531	-0.11873	-6.29259	-1.42134	-0.27331
HMGA1	0.031305	0.155268	4.42674	-0.16587	0.389374	0.044474	0.139689	-0.14177	14.6526	4.85902	-0.00877
TBCB	-1.17019	-0.3721	-1.45553	-1.59649	-0.66886	-1.06884	-0.71007	-0.4306	-0.80647	-3.46172	-0.18734
ALDH5A1	1.21439	1.15742	-0.254911	1.95443	1.74766	1.86218	1.38865	2.45494	-5.13299	-9.0527	2.05204
VPS8	-2.93635	-5.39441	-1.28448	-4.68183	-2.49281	-0.98731	-0.60223	-1.25167	-11.0749	-3.14379	-1.35931
EXOSC1	0.273944	0.086921	-0.004258	-0.02553	0.483596	1.02687	-0.16402	1.0188	-11.5679	-5.22218	0.675641
MDN1	0.411438	0.774729	0.679111	0.656349	1.1696	1.06342	0.425145	0.864083	-5.86176	-0.18977	1.34806
EXOC2	1.2977	2.37267	1.33889	2.97196	-0.01349	2.86008	1.4059	1.85027	-9.16895	-0.77145	3.46287
ATP6V0A1	1.58228	4.57616	-1.12041	4.22858	4.71408	3.94057	4.04754	4.80323	3.33294	4.88894	5.00771
PKN2	-0.56611	0.427376	-0.75265	0.399592	-0.62341	0.586838	-0.23614	0.071424	-9.15379	-1.04449	0.040397
CLASP1	-4.06743	7.64534	-0.075731	8.91191	9.51267	4.56933	8.19788	8.24663	-1.76091	0.352753	7.84061
PBDC1	0.081863	-8.17254	-7.75224	-4.15436	-4.11865	-8.32208	-0.81239	-8.63906	-2.94672	-0.29146	-0.70904
UBE2N	0.29187	-0.67755	-1.1971	0.734384	0.737825	0.843237	-6.07015	-0.50482	-0.03839	-0.22659	-0.2655
NELFA	-3.90678	-3.45539	-6.86464	4.02789	4.40601	4.13503	-0.87899	-7.66738	-2.76429	-6.72648	0.53716
MRPL35	0.28061	0.738463	0.580817	-0.15714	-0.30361	-0.32701	-7.57733	0.214152	-5.23993	-3.09593	0.74854
MRPS7	1.8546	6.79232	6.12461	7.44742	6.66901	6.04004	7.33555	7.87083	7.83595	8.93563	8.30435
GEMIN4	-0.26662	-0.5945	-0.092975	-0.14508	-0.67442	0.394939	-0.54267	-0.10644	-5.74173	-0.85238	0.123654
SARS	0.397872	1.85346	-0.189531	0.741868	-0.41621	-4.80599	0.685267	0.951102	0.442078	-4.96326	0.24327
DGCR8	-7.76232	2.90606	-3.36626	-2.78576	0.017683	2.17499	-4.48727	1.04779	-6.74395	-10.9377	-3.38572
XRCC1	4.17577	5.90056	0.579223	6.62582	4.55882	0.123603	-0.90709	6.33829	-1.38189	4.2516	4.88286
ANP32A	0.661796	-5.53514	0.66518	-9.98129	-10.6453	-2.63745	1.88611	-10.999	1.84106	0.237531	-0.07483
TRIM33	-0.35392	0.548168	-1.30037	-0.04513	0.001596	0.448718	-0.44982	-0.04022	-9.01648	-13.2387	0.380271
EIF2B3	0.131888	0.589839	0.080711	0.379317	0.345513	0.161527	0.137985	0.259512	-2.2737	-1.07714	0.545852
SMAP1	-1.34224	-5.80985	-1.78436	-10.5657	-6.05549	-10.0543	-3.49677	-6.671	-5.81244	-0.27216	-10.4284
ARMCX3	-0.47348	0.301137	-0.434906	0.578676	0.520184	1.0962	0.35227	0.910271	-8.81151	-2.42328	1.315
CISD2	1.72887	7.41674	7.15734	7.59808	7.991	7.74209	6.80443	7.27233	6.95504	7.13539	8.32887
RASSF7	-7.43407	-1.87729	-10.554	-8.31443	-6.6923	-3.92887	0.818591	-5.46542	-9.2488	-10.1901	-3.00433
TRIOBP	-0.95458	-0.92214	-1.9315	-1.27815	-1.30945	-1.06166	-1.10217	-0.9256	-10.0248	-2.58371	-0.13966
TEX10	9.6243	10.3081	10.9939	10.1274	10.7718	11.0993	2.50536	10.55	0.799806	9.66783	10.8021
NDUFAF3	4.84262	5.47891	-7.03522	-7.82312	5.08018	4.47708	6.07205	7.00739	2.52086	-2.91019	1.42563
BST2	4.53933	0.579553	4.99933	-8.37832	4.79665	5.82632	-1.34876	-1.80993	0.66833	3.77014	-0.99647
PBRM1	0.159079	0.364304	0.215168	0.267838	0.773105	0.207331	-0.14922	0.672263	-9.8637	-1.51825	0.491872
DPY19L1	-0.14766	11.9609	4.38397	13.084	12.3619	12.4956	5.36685	13.6619	2.21227	4.33472	13.2311
SH3BP1	4.91495	-2.69751	1.9051	6.01667	7.94886	5.551	7.95658	4.71124	-0.75406	-1.88527	2.00855
RNMT	3.82246	3.6572	8.7189	3.35104	4.19636	8.67046	6.4011	6.78759	5.03205	0.866944	6.69723
RBM27	-0.33445	-1.6391	-8.38633	-5.72718	-0.12482	0.47815	-1.1846	-4.90819	-10.0453	-8.26223	-7.89094
FSCN1	0.095889	0.021037	-0.326145	0.33435	0.460689	0.651312	0.670253	0.974869	0.116899	-0.65603	0.584084
SCO1	-0.90641	0.561749	-0.054291	0.930548	1.30695	0.022396	1.42458	1.52681	1.49923	0.137179	1.54093
DBR1	-3.87631	-3.55074	-2.95003	3.97981	4.36089	4.73061	-3.15744	3.95058	-1.44442	-2.76577	-3.5295
ATP6V0D1	-0.26599	0.439832	-0.069639	0.622481	1.10296	0.637604	-0.16031	0.978771	-3.51381	-0.62284	1.03399
DHX35	-1.2456	-6.64993	-1.22606	-3.692	-0.20229	-11.3787	-2.63577	-1.48872	-12.5679	-2.98329	-6.14721
HAUS2	-5.69206	-5.83161	-2.21467	-6.17232	-9.30604	-5.70714	-12.9815	-8.5334	-11.0531	-7.89107	-9.11578
MGMT	1.50189	-2.85011	-3.08921	-4.04528	-2.52509	-3.58026	-4.01066	-0.55313	-5.62557	-7.08734	-4.22328
GRB2	0.307637	0.197246	-1.50531	-0.12065	-0.18228	0.267273	-0.68156	0.118191	-0.43303	0.788954	0.198945
KCTD12	0.750767	2.08392	-3.25872	2.55193	1.57538	0.264995	-2.97225	1.09593	-2.90912	-2.87526	0.722549
PELO	0.656826	0.208685	-0.230808	0.615043	-2.06499	0.036259	0.018702	0.251134	-6.23267	-0.66011	0.062416
RAB8A	-0.15328	-0.49755	-0.183825	-0.61923	0.192063	0.595626	0.037061	0.518084	0.334587	-0.19695	1.0974
OSTC	0.278175	4.41397	4.90408	5.33658	5.71547	5.50772	-1.94956	5.90253	0.907801	5.19562	0.028985
C16orf70	-2.24176	-1.84538	-5.7528	-6.85031	-7.466	-11.4392	-3.01098	-6.17608	-13.5125	-1.26053	-6.14306
HMMR	0.665516	-1.21043	-2.75751	0.787158	-5.92635	-9.45602	0.303653	-0.01489	-10.6967	0.149228	-4.49644
NME4	-0.60146	-1.34232	-1.05313	-1.95477	-0.89674	-3.05656	-1.17638	-1.99583	0.631089	0.064574	-6.8207
ARF5	-0.40062	0.569521	0.651314	0.670004	0.935459	0.001694	0.329488	0.714128	-2.06574	-0.42455	0.802871
FAM168A	-0.27858	0.193361	0.595985	-0.21859	0.520616	-0.18197	6.21312	-0.24158	2.01912	3.96717	0.067379
MICAL3	-1.35543	-7.24078	-4.37668	-11.6665	-7.49952	-5.25556	-4.38359	-7.37432	-6.68234	0.400184	-5.888
ATG5	-4.01304	0.754465	3.30588	5.08066	4.58065	0.763828	-1.32114	5.62927	-5.6437	2.9371	1.24609
MEPCE	0.86923	-0.45436	-0.41568	0.39114	0.76285	0.608164	-1.06822	-0.37335	-10.4629	-10.9487	-1.15789
CEP55	-3.71476	-0.53491	-7.20937	-2.79189	-3.33617	-7.77128	-7.15641	-4.03166	-9.95472	-11.2277	-3.76899
GRSF1	0.14488	0.699485	-0.778288	1.06472	1.21326	0.834465	0.713373	0.735437	0.945194	-4.82736	1.02409
UNK	-0.29555	-0.67158	-2.53595	-0.88084	-2.00654	-0.45611	-2.64255	-2.20996	-9.28346	-2.25023	-1.5487
MRPS35	-0.57358	0.099753	0.124164	-0.08588	0.21771	-0.08145	-0.8388	0.145826	-1.18293	-0.92856	0.317044
ACSL1	0.398557	1.0654	-0.668398	1.06431	1.51137	1.31052	0.108608	1.15295	-8.8587	-9.12336	1.53031
CASP3	0.283949	1.27572	-0.438245	-0.2947	-7.45034	-7.18245	-4.85674	-11.7791	-9.49638	-6.04886	-5.15198
ITPR1	0.134538	0.682072	0.501806	0.805185	0.595203	0.470353	-0.33658	0.628945	-7.48423	-2.89586	0.844162
DDX42	-0.68618	-8.56437	-2.15279	-7.71208	-6.60733	-6.7005	0.214122	-2.25147	-1.72455	-2.05353	-6.12181
DOCK6	-0.19628	-0.58365	-0.520194	-0.3853	-0.51196	-0.13796	0.119104	-0.21394	-8.32438	0.138365	0.711331
METAP2	1.39214	1.93789	-6.65805	2.67223	2.17125	-3.71713	0.313148	2.57471	-0.96958	0.919457	0.230205
SF3B6	-0.88995	0.075817	-1.29133	-0.4059	0.281097	-0.4545	-0.77349	0.285854	-6.39481	-1.27341	-0.29253
UACA	-0.61112	-0.88793	-1.82584	-0.06319	-1.0828	0.378645	-1.80819	-0.15534	-3.11924	-2.60522	0.371974
SQSTM1	-1.07196	-1.77246	-1.50324	-2.01261	-1.00083	-1.61794	-0.56916	-1.05531	-9.99154	0.027199	-0.86416
GPATCH8	-5.3576	-4.60235	-4.0721	3.22849	3.28353	-1.00442	3.19898	-0.51264	-5.90839	-7.00387	-3.71779
NEURL4	-8.12846	-3.29799	-1.48014	0.325296	0.090577	-0.57814	-0.6906	-7.57667	-9.27098	-10.625	0.222662
EIF6	1.06105	0.277142	0.249048	1.58717	-0.44028	0.328669	1.44186	1.24054	1.45548	0.339486	0.864456
SMN2;SMN1;SMN1	1.50903	0.882829	0.164525	1.84367	-1.04215	0.573239	0.834928	-0.04917	3.24876	0.842843	0.918751
SLC25A21	9.1797	10.095	8.78715	10.6295	9.21199	9.60778	-3.80824	9.62149	-1.87593	4.5656	10.3322
SLC12A4	5.24857	6.31618	1.75742	5.63184	1.66654	2.15663	5.13287	6.89446	1.30943	5.18033	6.83211
EIF3L	0.14678	-0.71265	-0.204096	-0.50114	-0.86127	-0.76265	0.48681	-1.79317	-5.768	-0.794	-1.27292
SPTBN2	0.347351	0.945017	0.919088	1.22568	1.52138	1.45104	1.17399	1.39868	-4.87996	1.44525	1.71834
CERS2	-8.91649	0.404678	0.242795	1.02334	0.238947	-4.66078	-0.43117	1.76826	-0.70787	-0.03825	1.65093
BRK1	0.042847	-7.57911	-4.52515	-0.99823	-4.8194	-0.96643	-6.66184	-0.27921	-8.22559	-5.03327	-2.06952
CDK4	0.548153	1.0348	0.191906	1.31592	0.960367	1.19271	0.973543	1.0952	-6.04843	-7.22151	0.65245
MARC1	-3.89753	0.553361	-3.22086	8.79629	-1.10828	-3.81027	-3.43618	3.8886	-1.65777	-2.90468	0.459449
CDC73	0.99245	0.899679	0.566262	0.210424	0.965976	1.28266	1.93904	1.19758	-0.43867	0.799014	1.19192
SFN	-0.7351	-7.43071	-10.4627	-4.04903	-3.60273	1.10184	1.30886	-4.77705	-2.69532	-5.88271	-6.71956
PTMA	1.19989	-6.69408	-0.59382	-14.7264	-6.72821	-2.80574	2.31591	-3.28206	3.14075	0.922649	-1.46281
PTCD3	-0.53715	-0.08785	-0.229034	0.008157	0.201641	0.066811	-0.9177	0.104423	-1.07549	-0.79922	0.019607
TSC22D4	-1.50172	-7.86944	-6.39948	-7.35972	-4.6608	-15.1166	-8.05112	-3.9491	-12.9287	-10.2444	-3.09722
CCDC6	-0.23616	-0.59474	-1.8822	-0.0754	-0.72161	-0.77307	-2.87062	-0.57248	-10.0307	-5.32737	1.92057
SPATS2	-2.99275	-0.14628	-6.38032	-0.89254	0.904984	0.279858	-1.12915	-3.62777	-2.76779	0.074413	-3.12664
SMNDC1	-6.19495	-7.73054	-1.50155	-4.19346	-0.23237	-5.77704	-9.44406	-9.95447	-1.43344	-0.37124	-5.23066
CHCHD1	4.04852	4.43524	0.549181	-0.157	0.489007	2.79734	0.348111	-0.17788	2.04093	9.13951	0.020355
CDV3	-3.9909	-11.7628	-7.78047	-8.76365	-11.4871	-11.9624	-4.90009	-12.2144	-6.18339	-3.00891	-12.0372
GEMIN5	-1.16295	-0.90261	-0.28658	-0.5729	-0.35643	-0.69716	-0.42361	-0.62597	-10.0783	-3.13861	-1.02023
DIAPH2	-0.98504	-1.0176	-1.09867	-1.63559	-3.03216	-1.20904	-1.63219	-0.88365	-12.7213	-1.00397	-1.12637
MRPL22	-0.39176	-0.01064	0.260739	0.494585	0.832384	0.630303	0.863223	1.42378	-9.7181	-2.16485	0.681226
PFN2	-0.63631	-0.11216	-1.23524	-0.44857	-0.33807	-0.13731	-0.64262	-0.26012	-8.31025	-6.8503	-0.32207
NUP54	-0.30377	0.457502	-0.961253	0.330573	0.575538	0.355591	-0.33041	0.447352	-6.07583	-6.18224	0.350923
LTV1	1.22825	-0.02397	-0.160033	-0.83897	-0.0349	0.078454	0.592534	-5.23142	-3.22291	-0.49933	0.210835
UBE2D2	1.62208	-0.23878	-1.0627	1.17566	-4.11844	1.83429	-8.56394	-0.57431	-4.06715	-0.18096	0.179594
TMEM214	7.8734	8.47013	2.3066	9.15383	10.3391	9.15092	4.6137	9.50414	-1.58796	-0.90784	10.913
ASCC1	-6.85257	-10.2105	-4.61032	-2.75429	-13.2054	-11.428	-13.2405	-7.23834	-11.5938	-4.43673	-5.63734
LANCL2	0.020427	0.282629	-1.11482	0.436605	0.098117	-0.1612	-0.16234	0.645502	-11.3102	-8.4979	-4.95355
CDC42BPA	-0.73348	-1.0455	-1.49019	-0.54164	0.022385	-0.28517	-0.91927	-6.03188	-11.9275	-5.98178	-1.57902
THOC3	-0.00041	1.57953	-3.31809	5.00405	1.06625	-3.82275	-1.24566	5.38157	1.22102	-2.9499	5.51396
ZRANB2	-0.51979	-1.24079	-4.64326	-1.0815	-10.0275	-5.32652	-6.59197	-2.61209	0.77222	-1.3633	-6.95596
LAMTOR1	0.149932	-0.015	-0.397263	-0.50169	-0.77593	-0.00466	0.416049	-1.1036	-1.5167	0.401401	-0.07706
C11orf58;SMAP	-9.69982	-9.54459	-13.0211	-13.5492	-0.50713	-11.8987	-6.1156	-5.17783	0.753278	-4.78341	-13.5341
NDUFB6	0.704036	5.15156	0.806185	5.00154	-2.59851	0.59429	1.94185	0.954717	1.94775	-2.24106	0.631743
TACC2	-1.19736	-3.66031	-1.32648	-4.74367	-3.84155	-2.74047	-1.99058	-1.73281	-10.8934	-0.87122	-2.95973
ZC3H11A	-0.60966	-0.2132	-1.93413	-0.23258	-0.4625	-0.24064	-0.15224	-0.55898	-12.9947	-7.12933	-0.49547
PSMC6	-0.01742	0.617078	-0.250116	0.595898	0.411845	0.465196	0.215043	0.411595	-0.50327	-1.76831	0.641232
EPB41	-0.81451	-1.87134	-2.43754	-3.24395	-2.19171	-2.0437	-2.46108	-1.26615	-1.5365	-0.31596	-0.81158
CASK	-0.38437	-0.23535	-0.820383	-0.51621	-0.44181	-0.36443	-0.744	-0.09857	-12.77	-6.81921	0.068204
MAP2K3	3.86842	0.09977	-0.714141	4.45539	3.56264	2.51265	4.01659	4.66447	-2.8514	-7.27841	4.77249
SPATS2L	4.09715	4.60355	-8.03328	0.144205	-8.07639	5.03511	-3.48235	-1.52335	-6.45859	-3.93066	-8.37105
QPCTL	-0.25644	7.69107	4.19931	7.5166	11.8725	12.9004	0.217987	8.09019	1.88748	3.47964	11.9207
PPP1R13L	-1.52913	-4.68024	-8.08549	-8.68122	-8.00026	-8.70466	-0.98054	-8.80553	-6.37752	-7.6907	-8.45325
PKP4	-1.90623	1.99123	1.43172	3.02151	3.27074	2.59832	-3.79875	3.07139	-4.08453	3.59335	2.46367
SEPT6	-1.33727	-1.66764	-0.961644	-1.71075	-1.69752	-2.04195	-1.27997	-1.66752	-6.11936	-0.60197	-1.36925
KIF1C	-3.87392	-3.88748	-6.70797	-7.53149	-4.02027	2.5353	-6.86394	0.424218	-2.94782	-6.53001	0.383177
TM7SF2	8.81556	0.04832	4.72396	13.3766	8.20048	13.3766	0.29067	3.89259	1.94339	0.727476	3.98515
ACTBL2	4.85127	2.68089	13.8856	-0.33753	0.212047	3.45559	14.1935	-0.2656	11.7298	3.71571	3.62251
TOP2A	-4.18647	0.664031	-8.05546	-3.67295	2.57555	-0.77564	-5.54488	2.24242	-10.2555	-1.74376	0.400486
RAB9A	0.125012	0.109743	0.331798	0.173067	0.716954	0.481748	0.113564	0.172984	-9.61004	-0.86618	0.858966
EIF4ENIF1	-0.86639	-5.04002	-8.37762	-0.65008	-6.61261	-8.80468	-8.01378	-4.28049	-10.5777	-11.6997	-12.5893
SAP18	0.783799	0.480598	-4.37889	0.404483	-0.06122	-5.14516	-1.19857	-1.04572	3.55279	1.15264	-8.47037
NF2	-1.32145	-7.79393	-1.43886	-7.10594	-3.74625	-3.35809	0.738766	-2.59062	-6.92255	-0.51333	-1.19283
RPF2	-1.04302	5.16577	-4.01618	6.21604	0.264708	-4.58285	-7.90453	5.09068	-5.99128	-4.33083	0.127628
APMAP	2.86248	1.79927	1.72047	1.03209	2.60056	2.88876	1.84455	2.42533	3.18889	2.82693	3.12528
TAB1	-1.37393	-1.15144	-6.36913	-0.03915	-6.06937	-1.54417	-7.44068	-0.98045	-7.15417	-5.87106	-5.98662
PKN1	-1.90663	-0.82983	-2.01702	-1.65077	-1.66132	-2.01762	-1.52377	-0.48566	-8.96869	-0.6922	0.039865
FAM120C	-0.22834	-3.53083	-1.72955	0.21052	-4.47154	-4.09569	0.06586	-4.48491	-7.07346	-1.38206	-0.70304
SNRPE	14.3203	14.083	14.2706	9.20461	9.4601	12.2866	14.0456	12.849	15.0221	14.3074	8.23464
GGA1	-15.3525	-11.3294	-10.8071	-9.31261	-11.4348	-15.3004	-2.35075	-6.25002	-13.047	-7.84771	-6.50838
MRPL16	-0.06178	0.77284	0.402302	1.04089	0.758168	0.522031	-0.39829	0.772292	0.006419	0.331604	0.82692
COIL	0.377212	0.615462	0.649921	0.507271	-4.29149	0.444886	-6.04596	-5.60734	4.17764	2.95693	-4.86339
PARP9	0.393854	3.88052	-3.11239	7.24257	2.53793	5.66453	-3.28827	3.51912	-1.69288	-2.85449	3.94719
MAP2K1	3.93658	3.68788	-4.17057	5.35785	3.54813	2.6592	4.76567	4.15771	3.62548	-3.46575	2.80245
CGGBP1	-3.35511	0.637648	-3.0228	3.58884	-2.7688	4.27977	5.72713	1.0185	-5.1447	-6.41961	-0.07531
HNRNPLL;HNRPLL;HNRNPLL	1.03376	1.80521	0.627613	1.98185	0.180405	1.90702	-1.20872	1.47718	-3.75228	-0.59746	0.858207
EIF3G	-1.01051	-0.60296	-0.894517	-0.74185	-1.11391	-0.89088	-0.84736	-0.91639	-1.95044	-1.63337	-0.70105
NDUFS3	0.407481	0.621334	0.522761	1.03858	1.57787	0.274629	-7.23774	1.78504	0.356552	-0.68287	0.795045
WDR92	-0.99232	-5.69666	-12.2845	-5.34987	-12.3727	-5.90535	-1.36256	-5.54098	-10.9601	-8.54089	-1.4583
SAP130	-0.58374	-4.45571	-3.27027	0.335553	-7.82557	-4.11201	-12.0296	0.102501	-10.182	-8.37619	-0.06547
RNF40	-0.1403	-0.36038	-0.576417	-0.24571	-0.443	0.174581	-0.66952	-0.53015	-10.2713	-11.1745	-0.45859
PAN3	-5.65782	1.3554	-6.91495	0.086654	0.509298	0.355554	-1.49057	4.36976	-5.60355	-3.47165	-4.739
RHOT1	-0.00322	0.759237	0.642511	0.72283	0.608704	0.485506	0.184849	0.704822	-1.7262	-1.16211	1.13576
CDK1	-0.49395	0.234783	0.20863	0.438687	0.835029	0.434249	0.534808	0.810978	-0.30716	-0.07576	0.363914
EED	-0.20175	-0.58059	0.00627	-0.04266	1.01995	0.64162	-6.17094	0.629209	-11.6669	-12.9861	0.346348
GNAS	0.07651	-0.32366	0.48765	0.296993	0.570091	0.684573	0.272037	0.617185	-3.10207	-1.01457	0.84574
SMPD4	-0.12308	0.8782	0.526644	1.13454	0.908088	0.620309	0.498943	0.930086	-5.8792	-0.65502	1.14404
ZNF638	0.036068	0.099035	-1.07293	0.383326	-0.18051	-0.05891	-1.02718	0.217373	-2.27948	-2.54291	-0.17584
RTN3	-1.50168	1.03993	0.462159	1.70128	2.45254	1.78521	-6.28304	1.58665	-4.08003	-4.07687	2.0241
N4BP2	2.80371	-4.11855	-3.25926	-7.846	-3.67015	-5.44446	-7.50539	-8.00693	-5.65306	-0.43501	-7.64252
EHD3	-0.18659	4.40989	4.79563	3.82382	0.569526	8.86492	2.34824	8.39623	7.2154	7.80174	4.65769
AAK1	-2.0172	-4.96684	-1.09406	-2.3929	-4.92527	-9.70105	-1.36637	-0.41715	-11.7177	-0.2199	-1.93627
PEAK1	-3.86045	1.38498	0.001873	-2.40793	1.52006	4.29087	0.081447	-3.35379	-4.3301	1.57341	4.18597
PEX5	-5.89268	-2.31952	-5.86446	-6.11651	-2.74463	-7.77459	-1.12711	-1.76741	-8.50495	-2.28342	-3.60175
MAP7	-4.31058	-1.0175	-8.82963	-0.85983	-5.44171	-9.43275	-0.03751	-0.91768	-11.0187	-5.56075	-4.81213
LSM2	-3.54109	-8.4943	-11.3118	-8.18129	-5.67238	-8.29032	-5.25477	-4.20583	-6.06899	-7.49791	-8.00162
SLC25A3	-0.94353	0.592173	-1.51611	-1.43834	0.329568	0.404943	-6.85936	-1.14991	-5.10449	-0.29487	-0.03324
SAV1	-0.46953	7.00809	-0.367925	-0.54913	-2.56885	-7.94811	-7.48842	0.812848	-2.66682	4.19348	-4.32539
ZFP91	-3.05515	-2.34186	-6.50608	-1.67389	-3.04902	-3.86594	-9.48957	-2.76362	-9.99439	-5.44276	-3.4969
MAPK3	-0.07272	0.344762	-1.78974	0.361337	0.363238	-0.10852	0.048257	-0.44252	-2.66152	-1.4926	0.604315
MMS19	-0.10452	0.25927	-0.363325	0.338389	-0.03846	0.290842	-0.19094	-0.05075	-9.03122	-0.92138	-0.53157
EPS15	-0.93225	-2.15751	-2.5825	-1.35122	-1.19688	-0.62497	-2.052	-0.55096	-10.1188	-1.61428	-1.03464
RBX1	-0.50579	1.31881	-0.786864	1.39577	1.21947	1.82088	0.97762	1.22627	-5.29719	-9.31185	1.32708
CHCHD3	0.375874	0.382968	0.580649	0.070509	1.44434	0.845274	0.758303	1.24725	-1.14297	-0.31096	1.12693
CAST	-0.45007	-0.68568	-5.12081	-5.45496	-5.06382	-0.26051	0.066717	-5.21008	-1.6695	-9.02152	-4.92708
TTC4	1.85838	0.040823	-4.34599	2.0458	-0.26718	3.53991	2.33479	3.52144	-2.70055	-4.15978	9.50715
SLFN11	-0.01871	0.642234	-0.062166	0.81973	0.662944	0.566375	-0.15472	0.435566	-3.10729	-1.90094	2.55472
PRPF3	-0.98859	-0.83243	-3.48811	-1.26262	-1.00915	-0.60941	-1.35538	-1.00993	-2.49545	-1.92814	-1.0252
RCN1	0.595633	-2.24228	-3.30057	-2.59702	-1.16809	-1.25372	0.636792	-2.15978	1.63697	0.190646	-0.31897
EXOC4	0.222101	0.753022	0.278494	0.41258	0.120932	0.396889	0.18555	0.383756	-11.9883	-0.81848	0.435681
MPDU1	4.20877	-4.12215	-4.05061	3.9579	5.17897	-0.87266	-2.24786	6.26078	0.093066	4.56599	1.09553
PDCD10	-1.90796	-11.2247	-8.37153	-7.39566	-10.7306	-9.35595	-0.04122	-11.3479	-5.34265	-3.22456	-11.0487
SPC24	-2.68315	2.86122	-1.88164	3.18757	1.60478	2.39034	2.89015	1.79859	-7.95823	-9.28044	1.7433
MKLN1	0.052886	-3.53404	-4.82435	-0.78938	-4.29179	0.148056	-0.35235	-0.83484	-9.71374	-6.96506	-3.52692
MYO9B	-3.85446	-11.531	0.454563	1.01893	2.19168	0.903213	3.7164	1.32529	-9.62175	1.53272	1.12815
UCKL1	1.09523	-1.75927	1.23101	0.764986	0.674423	-4.34191	1.04231	0.435685	-10.8602	-8.65787	-5.19704
PAK4	-0.42289	0.461472	-1.13364	0.741681	0.161459	0.496062	-0.23056	-0.54897	-8.57413	-11.2522	-0.85701
BNIP1	-0.65241	9.087	7.36266	-0.05165	7.30708	-0.74178	5.64608	9.32099	-2.90483	7.27181	10.0644
PFDN1	-9.01339	-2.08661	-8.7706	-4.42467	-8.80643	-0.85273	1.78044	-4.63049	0.451363	-12.1998	-0.37422
MZT2B	-0.05136	7.0508	0.537436	3.23918	4.07744	-0.02281	0.491973	-0.13217	2.06572	0.806807	0.059655
PPP1R2	-1.90077	-14.5493	-6.33622	-10.701	-7.03223	-12.7977	-2.65217	-3.14463	-9.35159	-6.07904	-3.68374
PYCR3	-0.41061	0.624729	-0.068826	0.632932	0.086665	0.791157	-1.10799	0.607516	-1.74386	-1.09405	-0.00322
SNX5	-0.69442	-1.30328	-1.68029	-1.68313	-1.27295	-1.21065	-0.74753	-0.63976	-9.14921	-1.31429	-0.97556
FYCO1	-1.19009	-0.75564	-1.84739	-0.09823	-2.89206	-0.76517	-0.17633	-0.29037	-12.0932	-1.58728	-0.62661
SHC1	0.219119	0.104984	-4.65286	0.07534	1.28427	1.34843	-1.73547	0.309686	-7.34878	0.163016	0.550401
CTR9	2.04386	2.19495	2.06137	2.08438	1.71682	1.63996	1.01674	2.31686	-7.63623	0.149621	2.28741
VPS13C	0.07149	0.491413	-0.267057	0.408613	-0.53265	-0.96363	0.224745	0.23847	-11.9211	0.126918	-1.12159
UFL1	-0.74189	0.600033	0.198138	0.605679	0.061166	1.11075	0.027038	0.399062	-5.64716	-0.58828	1.10574
SNX27	4.83582	5.63112	3.53785	6.44668	5.06106	5.03116	1.73927	5.05166	-5.91815	-4.43938	6.31015
GRK2	-0.68004	-3.25935	-1.36495	-2.77314	-1.54919	-6.27946	-1.85361	-2.27849	-11.052	-5.16515	-2.01222
COG3	-4.90776	-1.51637	-1.90177	-6.26295	-2.51193	-5.15441	-1.23021	-1.59082	-11.5427	-6.80705	-0.12367
AKAP12	-1.05075	-12.5295	-1.67627	-7.90537	-1.90133	-4.28372	-0.80178	-2.12529	-1.66473	-0.71205	-1.15193
USP15	-0.76444	-1.34202	3.86783	-0.25389	0.563644	-0.97197	0.931838	-0.83544	-9.58117	5.2383	-1.43113
PPP4C	1.22799	-2.98359	-6.80028	4.91186	-0.31142	0.85682	-0.69824	1.42795	-5.37079	-6.46243	0.335322
STRN	-1.60245	-6.83307	-2.3065	-7.79879	-2.92425	-7.54777	-2.0898	-1.02127	-13.5898	-0.64401	-1.78782
ABI1	-0.12937	-0.5087	-0.282236	0.494185	0.47082	0.651794	0.200722	0.335699	-10.1155	-1.65014	0.073424
MAP7D2	-2.97709	-6.34743	-2.27338	-1.73652	-1.31041	-0.89829	-1.95193	-1.49327	-11.2608	-2.12045	-3.08579
ZMYM4	-0.17639	0.445472	-0.121962	0.542179	0.381127	0.312985	-0.49924	0.159846	-5.62264	-1.90401	0.433858
HSBP1	-5.11834	-4.08849	-1.49397	-3.17241	-5.80171	-6.04245	-7.49646	-6.1936	-12.1606	-1.07305	-9.9208
NDUFB10	2.11101	-2.93881	2.32066	1.78294	1.83152	1.59431	-5.22313	2.16316	1.5638	0.813672	1.81349
TBC1D7	-0.14936	3.7859	0.762074	3.12739	0.516534	0.104509	0.377767	3.02027	2.09785	0.877209	0.060432
MTHFSD	-3.13418	-2.88548	0.092313	0.888939	-0.06523	-3.19218	-2.69203	-3.0744	-0.92843	-2.17309	-0.03702
CLMN	-5.72908	-8.76026	-12.1435	-4.31105	-8.33424	-9.23008	-12.3294	-4.70607	-10.7206	-11.9291	-4.06259
TACC1	-4.99353	-9.21444	-5.16889	-10.3939	-2.5628	-2.20005	-7.98452	-5.7702	-7.77745	-5.40353	-6.66479
URI1	-8.55189	-12.1884	-7.4249	-12.6857	-11.981	-4.78603	-12.1399	-8.68285	-10.2253	-11.4924	-8.44646
HPS5	-4.71026	0.076286	-0.290648	-4.68118	0.06326	-0.40944	-2.7617	-3.94176	-5.81348	-4.17894	-3.99567
PCNP	-1.8098	-10.4817	-9.93424	0.668668	-5.07697	-14.4032	-2.14333	-4.55964	-0.55015	-9.51551	-4.00608
DYNC1LI1	-0.23225	0.008735	0.090067	0.117848	0.016589	0.350745	-0.43842	-0.0557	-2.71524	-1.08173	0.186049
C19orf25	4.6817	-0.14548	4.71709	-3.51488	-3.15457	0.697123	-3.21412	4.39774	1.25019	1.43541	9.78685
EHD4	-3.74019	1.02523	1.81946	1.33515	-0.02327	1.9882	1.43387	0.662753	-7.72001	0.19384	1.13487
MRPS28	4.817	0.495821	4.43491	-0.30674	4.89886	-0.30013	2.1732	4.55369	9.77266	9.26933	0.146121
HECTD4	1.03771	1.73323	-3.99172	1.81821	-2.58938	0.937045	-4.23486	0.828016	-8.66486	-6.71879	1.18087
VAC14	0.161895	0.957212	-0.330353	2.23862	1.58461	2.13991	0.972129	0.990918	-10.7079	-4.29798	1.76705
WRNIP1	-1.75935	-0.79114	-2.18441	-0.61558	-0.82116	-0.32216	-0.54001	-0.76908	-13.0255	-2.72568	-0.35849
DCTN3	-0.61736	-5.40856	-3.01585	-2.11359	-2.05601	-1.88792	-1.3978	-2.10817	-5.39503	-6.92175	-1.51186
SNTB2	0.130281	0.161525	0.887647	0.56399	1.40661	0.957753	0.539649	1.60964	-12.2805	-3.70112	1.45161
TMEM256-PLSCR3;TMEM256-PLSCR3;TMEM256	0.838522	0.926087	4.75116	-3.8397	-3.13862	-4.12277	-1.13712	0.661629	2.77006	5.23808	4.32147
POP1	0.218114	0.206282	-0.241023	0.363045	0.32845	0.745111	-0.62802	0.331625	-2.36352	-1.01825	0.481253
HECTD3	-4.706	-0.30536	-1.26822	0.816587	-1.57885	0.999975	-1.39848	-1.34871	-10.5907	-8.51443	0.723519
PAF1	3.34814	2.79683	3.43902	2.46846	1.75453	1.88795	2.49589	3.37467	-0.53515	1.77113	2.99122
FAF2	-0.1518	0.414188	-0.06911	0.406652	0.561281	0.511548	0.028015	0.864823	-0.76076	-0.82609	0.905422
STRIP1	-0.55403	0.26163	-2.15188	-3.45463	-4.88712	0.152997	-0.68284	-4.95018	-11.3421	-7.48421	0.662937
YAP1	-6.67385	-9.06271	-8.7342	-9.45263	-8.85476	-9.38238	3.25603	-1.00811	-4.34749	-1.21617	-9.19635
ARMC6	3.44864	3.93443	6.81733	10.4891	4.18954	10.3878	10.8925	5.55031	2.02467	0.856828	7.3107
WDR54	-8.31925	-7.78342	-7.05352	-6.38978	-5.56026	-6.55303	-0.28528	-7.98122	-9.55722	-6.30296	-4.18001
PMS1	-6.60829	-2.70114	-3.53394	-1.71324	-2.75134	-11.7506	-3.10485	-1.85608	-13.4356	-4.1358	-11.9592
GAK	-4.95967	-0.1199	-0.807818	0.093043	-0.18122	1.33853	-1.87889	-5.05763	-11.3849	-2.24995	-4.77163
RBMXL1	-0.3709	-3.34749	-3.16813	-0.78516	0.307136	0.550245	-6.57589	-3.88882	-4.85947	-6.12502	-6.67411
STAT3	-0.32801	0.637327	0.421961	0.380884	0.352006	0.768701	0.413236	0.050529	-9.22953	-3.08603	0.171288
AP1G2	2.14067	3.5413	5.14208	9.23757	4.22091	9.01348	7.98037	-0.14654	-2.7051	-3.9923	3.2918
PPP6R2	-0.65993	-0.65935	-0.258254	-0.4865	-1.39157	-2.46139	-0.52958	-1.58494	-6.45241	-1.0448	-1.09746
VPS51	-0.99898	0.852967	0.014466	0.495018	-0.57451	0.267511	0.398364	0.07835	-6.47323	1.00149	0.117837
AKAP11	-1.67265	-3.92444	-2.10227	-2.71056	-6.52094	-6.27597	-3.2961	-6.29051	-12.1075	-7.81981	-6.81984
PAN2	-6.75723	-9.02244	-12.3667	-0.59166	-1.76843	-8.63896	-7.07136	-5.10961	-10.887	-12.1053	-0.79161
CDC27	-1.00768	0.73779	0.109165	0.09575	0.479362	0.270284	-0.52159	-0.20699	-9.42493	-1.10863	0.449793
PACSIN2	1.63529	-10.9802	-2.16081	0.696701	-1.30621	-0.82225	-1.13379	-6.07954	-1.03079	-4.77872	-1.82568
BUB1B	-1.84743	-5.70762	-6.3007	-2.16174	-9.39451	-6.37773	-1.5722	-6.42067	-12.1146	-3.29255	-10.077
KLC4	1.16474	0.509826	1.24062	-3.97781	1.47998	1.43127	0.419855	2.21483	-10.6143	-1.08037	2.69016
USE1	-3.85557	5.48959	0.476469	-3.88377	0.100711	0.188333	6.32229	0.954504	-1.58767	8.23407	5.58749
;VKORC1;;VKORC1	-4.87322	0.462709	0.234438	0.806563	-5.01492	-1.25615	0.382857	-1.1455	-8.5621	-9.03451	1.0161
TTC1	-1.98743	-10.8085	-1.34396	-10.4749	-9.46251	-13.9185	-0.64146	-1.89029	-5.30147	-0.07028	-0.21636
ZFYVE1	-0.7124	-4.37834	-0.757931	3.54667	-4.05977	-4.51726	0.86991	-0.71314	-2.35701	5.38797	-4.44916
RPTOR	0.513275	-0.48522	-0.181504	0.816723	-0.07731	1.11158	0.47882	0.412594	-8.99048	-1.2186	0.755337
ABI2	-0.63081	0.455003	-2.74228	0.845038	-0.25701	0.602503	-8.53836	-2.17393	-12.1759	-7.06112	-0.63535
WDR6	-5.30841	0.2562	-7.42871	0.301746	-8.23873	0.197002	-7.244	-5.11513	-10.242	-5.16459	-4.66454
WDR36	-0.86666	0.251318	-6.25968	-4.65455	0.186141	-4.51188	-7.14883	1.4073	-7.9484	-5.30457	-0.56122
FBLIM1	-0.62231	-0.04248	-9.67027	-0.23533	-5.43022	-0.9084	-1.31147	-0.93895	-12.1798	-9.57224	-0.86826
EIF3M	0.040914	-0.70434	0.124114	-0.79817	-0.87552	-0.2639	-7.14463	-1.59891	-1.53018	-0.57062	-2.14534
GSR	0.355114	3.72284	-3.56946	0.219469	-5.01638	4.07996	-2.92543	1.21906	0.143131	-7.99755	-1.75272
COG2	-3.06594	-6.74346	-6.44386	-1.69982	-5.53853	1.29301	-4.11273	2.17766	-8.04461	-9.30131	2.92803
;ARHGEF18	1.5192	1.23109	1.85194	2.96376	-2.58681	4.97236	4.4685	6.4662	1.73916	-2.19556	2.34959
GATAD2A	-0.61494	-0.70793	-1.94566	-0.48366	-0.73561	-0.28143	-1.7593	-0.53829	-9.37433	-2.42019	-1.24697
CUL3	0.994417	1.9265	-4.72286	1.71427	1.13756	1.3511	1.51338	1.33026	-9.32246	-5.73291	0.888901
NEK7	0.341196	2.1683	-3.32269	1.68542	1.13966	1.60409	1.04962	0.67109	-9.93564	-4.83208	0.970836
ATP6V1E1	0.062165	0.254542	0.09395	0.31126	0.054681	0.803701	-2.38786	1.00778	-4.65476	-6.5692	0.689597
SNX1	-0.6568	-1.34248	-0.790424	-0.26998	-1.76549	-1.07586	-1.75935	-0.63065	-6.25169	-0.89862	-0.5651
COG4	1.33233	-1.74264	-2.18485	-0.76901	0.949609	0.411252	-1.35515	0.459468	-11.6658	-2.0141	0.13425
DDB1	1.02887	0.566827	-0.934794	0.185821	-0.21146	-0.2645	0.800822	-5.68368	-0.33336	0.219179	-0.1681
CARS	-0.20614	-1.52324	-2.30773	-1.55059	-1.40335	-0.66223	-1.31842	-2.19403	-9.98097	-8.49725	-0.56809
SCFD2	-1.32629	-7.23183	0.507516	-6.64231	-0.57891	-4.44298	-7.64292	-0.19021	-12.1721	-0.5752	-1.41286
CARD19	0.552698	9.2594	4.95355	4.52023	10.602	8.96834	2.99552	10.5529	-1.49964	-2.88411	9.59892
RAB3GAP2	-0.41322	-0.5173	-0.487441	0.298728	-0.29528	-0.51607	-0.04539	-0.37929	-13.0124	-1.3032	-0.07069
NFAT5	-7.49073	-7.04348	-6.72193	-7.3577	-3.61186	-7.40901	-6.99217	-7.29159	-5.26131	-5.12102	-3.1731
TAGLN	-0.16202	0.164852	0.495799	-0.25496	0.274282	-0.06637	0.194469	-0.14091	2.05222	0.857085	-0.14159
ARMC8	-1.37355	-1.36237	-7.50441	-0.96512	-4.1986	-12.3521	-3.92822	-8.4893	-10.36	-8.02016	-8.62661
TFCP2	0.516176	8.71889	4.53642	5.52055	10.0331	5.52252	-3.11002	10.2653	1.71775	5.01126	10.8336
PAIP1	0.002178	0.217521	-4.89989	0.389012	1.37701	0.875268	-6.1414	0.695553	-11.5457	-10.6428	1.02581
PON2	0.381444	1.0661	0.690859	0.926815	1.45305	0.562758	0.180638	1.5763	-1.69842	-4.57444	0.915753
MICALL1	0.38555	-3.16397	-2.76017	-3.75913	-0.97486	1.34149	0.84061	-5.02505	-8.37605	-1.05248	-7.66184
LLGL1	-0.44466	0.468417	0.19725	0.829697	0.171912	0.523742	0.116786	-0.07811	-2.84871	-2.19138	0.569197
NUDCD2	-0.2949	-0.61728	-1.20928	-0.21204	0.260565	-4.0288	-0.31958	-4.49823	-10.4522	-8.45331	0.717463
ARAP1	-0.98836	-1.942	-2.1884	-0.96826	-3.0388	-0.70801	-8.21453	-1.76886	-12.7362	-10.6994	-2.6951
TAB2	-0.18307	4.70022	1.24191	0.079381	0.176773	-0.6898	7.53355	3.37351	6.8316	4.07685	2.20903
MIS18A	-1.19678	-6.02707	-0.992818	-10.7874	-7.45774	-7.42995	-7.63237	-1.82158	-12.5665	-1.39743	-1.86159
RNF214	0.913575	0.49386	-5.12556	-4.71404	-8.92951	-0.56797	-1.14105	-1.45572	-10.8818	-8.95272	-0.52793
KANK2	-2.97306	-3.66361	-1.97161	-9.42973	-9.07972	0.022057	0.061265	-6.78081	-10.874	0.109676	-8.68327
VCP	0.315156	-0.19911	-0.558975	-0.55178	0.392551	0.607797	0.638578	0.69247	-0.06463	-0.17406	0.640704
TUBGCP6	-3.29904	1.49185	0.198381	0.60964	1.30855	1.36656	-3.35313	-0.98486	-4.90484	-4.6854	0.276961
DCTN1	-0.14514	-0.12883	-0.304183	0.247795	-0.11741	0.078318	0.275965	-0.14638	-2.16401	-1.86421	-0.05121
ZC3H13	-0.96114	-0.6367	-2.11207	-6.17542	-1.38372	-2.8662	-2.72931	-2.03593	-9.52621	-9.15509	-1.9443
PDZD11	-0.11967	0.019861	0.549925	-0.23694	0.361887	-0.16259	0.080788	-0.27237	2.02557	0.764593	0.084048
OGT	-0.15978	0.087213	-0.322359	-0.0545	0.184459	0.608948	-0.33928	0.099197	-2.7874	-3.88241	0.011424
SPATA5L1	-2.50286	-1.86754	-2.5172	5.5817	0.814004	4.83199	4.89076	5.36959	-3.99907	-5.21388	-3.13556
WDR60	-0.55052	0.223049	-5.77632	-0.7131	-4.7208	-5.50019	-6.44471	-9.73129	-10.9509	-6.87314	-5.1413
SLC25A17	-6.98429	0.34096	1.64972	1.00482	1.53811	0.753353	-4.58066	0.778001	-8.18675	-3.98985	-0.95518
EXOSC7	-3.73661	0.845859	0.409168	0.051514	-7.86569	-4.72125	-5.58087	1.2973	-5.2442	1.55997	-0.38872
GPHN	-0.30666	0.08206	-1.3208	-0.09395	-0.55755	-0.44468	-0.3354	-0.82347	-13.3853	-3.92702	-1.13575
CHMP2B	-5.4587	-3.30871	-6.57451	-3.36987	-4.48013	-7.63749	-6.82105	-8.20582	-6.15716	-0.0276	-5.2287
PREB	4.99416	4.533	4.56074	1.11844	5.95306	5.69478	5.44366	6.61928	0.827845	-2.97724	6.68661
SYMPK	-1.49233	-1.126	-1.5727	-0.84363	-0.45168	-0.80389	-1.26568	-0.47417	-11.2327	-3.16012	-1.00642
TXLNG	-1.56143	-1.04819	-7.31105	-0.0469	-5.74879	-0.31847	-1.64292	0.108145	-12.2492	-9.61501	-0.77118
SNTB1	-0.225	0.616352	-3.34439	-2.89173	-3.0053	-2.85431	-5.53787	-3.1746	-9.70954	-10.9877	-7.58418
RALGAPA1	-1.65067	-3.61265	4.93583	-0.43472	4.47508	3.46677	4.51281	-0.24205	-5.71117	1.03093	6.31852
AP1G1	-2.98771	2.04413	-3.5047	2.52075	2.42603	2.78591	0.518399	2.14109	-6.58252	-7.44	2.30768
MRPS5	-0.12956	0.391181	0.714678	0.58891	0.631875	0.461158	-1.22637	0.663343	-0.5313	-0.66271	0.44673
HAUS6	-0.42367	-1.3586	-0.650898	-1.59836	-1.87501	-3.77106	-0.95211	-1.28678	-8.00489	-1.23916	-5.38686
SNX2	0.175278	0.05643	-0.228198	0.61114	-0.23433	0.63245	0.514447	-0.12641	-1.97055	-1.38526	0.181643
MIOS	0.242992	-1.10161	-0.605773	-0.54437	0.011654	-0.27838	-0.13844	-0.3032	-12.309	-6.00716	0.35974
MON2	0.143364	0.445462	0.513508	0.979859	0.260409	1.62353	1.45483	0.395331	-8.99127	-0.74772	1.59918
POP4	-0.57557	-0.23803	-8.71733	-0.03278	-5.12215	-4.7232	-2.72556	-1.83118	-10.7912	-12.0821	-1.10085
TANC1	-1.37662	-6.45995	-6.43894	-2.53138	-1.34138	-8.28816	-3.15523	-3.10316	-10.5132	-3.19346	-6.28585
STAT5B	-1.14935	-0.51213	-4.78659	-3.86	-0.00735	0.345496	-0.44983	-0.45558	-10.8827	-12.125	-0.45933
RECQL5	5.24546	11.112	12.1799	4.06731	8.92837	2.66709	0.161859	7.41636	2.16307	4.28235	4.90164
DPY30	-0.85891	-0.26672	0.331757	0.443367	-0.00665	0.841073	-0.50256	-0.2813	-1.36192	-1.93632	-0.17093
PTPN13	-0.49686	-2.36691	-5.16008	-0.07961	-4.67077	-8.73419	-3.01051	-4.51084	-8.27644	-2.38039	-1.55123
TIMM13	1.7883	0.032022	1.06709	-0.15739	-4.04859	-8.6759	0.464081	0.547941	2.14572	0.939226	-8.15096
AMPD2	-1.0569	-1.06693	0.011109	-1.97908	-2.12975	-2.44133	-1.82409	-1.16789	-8.15394	0.553655	-1.97107
SEPT10	-1.31911	-14.1041	-9.59362	-14.4938	-6.92093	-14.426	-13.9047	-10.6864	-12.3246	-0.55433	-7.55895
FNBP1L	-1.73692	-13.5336	-9.45954	-14.0611	-13.1897	-10.3997	-13.211	-10.5077	-9.39941	-0.50443	-6.80663
HELLS	-1.63453	-1.36464	-1.25997	-1.22557	-1.5376	-1.87719	-1.29657	-1.00317	-3.93672	-1.23489	-1.05548
SNRPF	0.45665	0.513996	1.20523	0.861754	0.753913	0.960058	0.962674	0.545484	0.344307	0.994571	0.110733
GFPT1	0.092406	0.379476	0.320948	0.599235	0.507592	0.427826	-0.2795	0.20092	-0.43335	-0.49921	0.433748
ARID1A	-0.05597	0.689905	-0.208	0.444657	0.621297	0.929483	-0.47012	-0.27535	-8.93519	0.489337	0.089908
LIMS1	2.76091	4.98536	5.05716	10.0854	8.10925	7.39369	8.71294	0.051254	4.35198	5.3323	8.12364
NPEPPS	0.155085	0.934171	0.608645	0.623154	1.19918	1.33884	0.447314	0.894655	-0.40617	-0.45241	1.15389
TIMM29	-0.71965	1.48261	0.346422	1.41637	0.872009	-3.96585	2.50226	1.78765	-3.47173	1.52834	1.09629
AP1B1	0.356452	0.495628	-0.573977	0.984506	0.800204	0.7042	0.174394	0.482964	-6.39383	-6.94945	0.724593
SMARCA2	0.452749	0.612867	0.104683	0.583888	0.612762	0.52153	-1.22657	0.164302	-1.48421	-1.02482	0.865152
SMARCD3	-1.75145	-3.72847	-1.39964	-7.38862	-1.81575	-2.22718	-2.14619	-1.03251	-12.6032	-1.42703	-2.04527
ILVBL	0.599489	1.60068	1.52643	1.48318	1.54822	1.3677	-0.68602	1.53259	-0.30506	0.455698	1.65901
[truncated: 2,897 more rows]

## Sheet: Mitochondrial
Gene name	WT	T42A	T52S	E76K	R138Q	E139D	Y279C	T468M	T507K	Q510E	Q510K
MAPK1	-0.78257	1.66388	-1.00265	0.919136	0.536506	0.728495	0.780832	-0.127653	-1.02596	-0.726979	1.05006
SORD	0.301275	0.327443	0.0484977	0.457075	-0.36485	-0.222684	-1.56489	-0.212197	-14.4073	-11.6386	-0.328017
PPP2R1A	0.134918	0.347241	0.0667945	0.652899	0.139564	0.752309	-0.0458928	0.72876	-0.236172	-1.32896	0.823826
HSPA1B;HSPA1A;HSPA1B	-0.151392	0.0347819	-0.140788	-0.401738	-0.0834331	-0.356186	-1.25581	-0.281731	-0.176927	-0.149422	-0.396916
MCCC1	0.0849651	-0.637153	0.589346	-0.623453	-0.705865	-0.516914	-0.743597	-0.828596	1.77488	1.75174	-0.0831341
AKAP1	-1.3724	-1.71859	-1.16579	-0.86321	0.519233	-0.310533	-2.45999	-0.113288	-2.88486	-2.07311	-0.704984
PHB	0.388153	0.161299	-0.140741	0.11742	0.107264	0.0319774	0.325346	0.578005	0.26254	-0.121366	0.273359
SHMT2	0.448726	0.317205	0.573128	0.417516	0.618345	0.268522	1.02631	0.568306	0.819568	0.531031	0.0357853
HARS	-1.62661	-4.94084	-1.73705	-4.25158	-3.45107	-6.84358	-1.12344	-2.34298	-1.57566	0.609129	-3.24161
DCTPP1	5.05902	4.63005	4.38486	6.40008	4.65653	3.76892	4.87606	0.936766	-6.56723	-0.129672	5.51262
HADHB	-0.26849	0.306298	0.253679	0.176816	0.683473	0.00417806	0.656439	0.873671	0.217217	0.0884174	0.603804
MTHFD1	0.10394	0.509677	-0.0403867	0.565451	0.295296	0.475888	0.420808	0.146475	-1.30078	-1.12401	0.16828
SLC25A11	0.0494706	-0.0048897	0.155982	0.189722	0.397713	0.2735	-0.499371	0.512834	-1.06123	-0.273813	0.592758
MCCC2	0.0783354	-0.176945	1.26468	-0.151003	0.0438198	-0.326542	0.614603	0.06229	2.23792	1.99707	0.104556
UBA1	0.432992	0.297497	-0.140765	-0.22734	0.0275748	0.619898	0.812838	-0.106709	-0.227292	-1.57828	0.301944
HSPD1	0.755494	0.870683	0.692387	0.60309	1.5109	0.767896	0.576467	1.41334	0.962167	0.202932	1.00056
MDH2	0.784636	-0.895173	-0.364976	-0.586746	-0.863378	-0.652715	0.889918	-0.855685	0.281658	-0.0767008	-0.331005
ACAT1	-0.0294625	0.458748	-0.724138	0.0799934	0.496584	-0.0094954	0.577106	0.632353	-0.547901	-0.58136	0.423643
SLC25A5	0.276099	0.229756	0.709279	0.220908	0.829358	-0.102651	1.15734	0.243426	0.386908	0.508092	0.121806
SLC25A4	-0.0099973	0.57503	-0.24278	0.482825	0.189659	-0.317074	-1.06296	0.515098	-0.827907	-0.80264	0.354726
KLC2	-0.788357	-0.581295	-1.68737	-0.835315	-1.01109	-0.383563	-0.724267	-0.861513	-9.58861	-3.62728	-0.349395
LRPPRC	0.274814	1.04709	0.361287	0.90306	1.15363	1.35016	0.889764	1.46577	0.149399	-1.22219	1.60032
PC	0.319983	-0.483825	0.672522	-0.534047	-0.0208925	-0.581521	-0.660942	-0.0405354	1.68963	1.14481	0.105236
CYCS	0.578271	-1.06037	0.558648	-1.11533	-0.322417	-0.448153	-0.901189	-0.892575	1.27819	1.41071	-0.588261
HSP90AA1	0.380904	0.334829	0.289036	-0.113687	-0.249916	0.156132	1.8049	-0.734985	0.0270529	-0.355	-0.140032
CALM2;CALM1;CALM2;CALM3	0.71052	-1.19431	0.175784	-1.49748	-0.680389	-0.259383	0.434342	-1.10643	1.66788	0.637468	-0.0870872
TUFM	-0.229943	-0.0910275	0.222491	-0.213041	1.50833	-0.743867	0.0663882	0.733593	-0.361452	-0.541347	0.128842
PKM	0.0337791	0.491382	-0.132281	-0.102508	0.445796	0.0211136	0.655921	0.222881	-0.0265746	-0.349506	0.0956055
BCAP31	-0.0273486	-0.0608649	0.0410309	-1.89009	-0.357739	-0.186158	0.699986	0.336304	0.651003	1.01691	0.746848
ILF3	-0.207006	-0.352409	-0.345962	-0.103644	-0.216843	0.362031	-0.568556	-1.04451	-0.707616	0.395903	-1.23509
PARP1	0.00504591	0.118811	-0.325018	0.103408	-0.145176	-0.141119	-0.167474	-0.0147839	0.111761	0.944486	-0.253614
ATAD3A	-0.0615834	0.530046	0.198504	0.363375	0.807305	0.453067	-0.273897	0.927409	0.0785926	-0.0552893	0.837657
PCCA	0.122953	-0.851125	0.629842	-0.820165	-0.619847	-0.554693	-0.403971	-0.387371	0.856995	0.595075	-0.0980667
PCCB	-0.339288	-0.548109	0.122197	-0.931707	-0.324577	-0.708083	0.286481	-0.453112	1.30993	0.901279	-0.12539
GSTP1	0.594994	-0.0887341	0.237734	0.125559	-0.178397	0.140695	0.619077	0.226031	0.833065	-0.645723	0.193247
SLC25A3	-0.632142	-0.0627747	-0.109633	0.642526	0.22841	-0.282016	-0.656138	0.116445	-1.1845	-1.22174	0.263933
DNAJC11	-0.0725909	0.71566	0.199253	0.758433	0.984972	0.691992	-0.939843	1.32341	-2.15652	-0.751806	0.794216
AURKAIP1	0.947116	-4.03968	-0.109476	-3.89781	-0.400237	-5.26326	-6.21652	0.486005	-7.08306	1.29376	-3.80573
GSTK1	0.118826	0.336418	0.470151	-0.135899	0.954791	0.732952	-0.258174	0.757101	-1.81153	-1.96276	0.309225
HSPE1	0.64083	-0.755476	-0.337378	-0.515095	-0.586224	-0.402597	0.921021	-0.88695	1.69506	0.891405	-0.283031
SLC25A13	0.158686	0.731202	0.298155	0.415293	0.787891	0.0437333	0.213149	0.430008	-0.38769	-0.649577	0.33465
UQCRC2	0.135486	0.415891	0.564014	0.741747	0.636754	0.0554787	0.175222	0.993831	-0.0272799	-0.391743	0.172351
PLEC	0.757357	0.536985	0.851233	0.307224	0.602945	0.271867	0.412404	0.114958	-0.3061	-0.0672032	0.670909
PPP1CC	-0.236742	-0.156299	-0.356129	0.197946	-0.0841779	0.058995	-1.23108	0.0260103	-1.89901	-0.574205	0.0171647
ATP5B	0.256195	0.560948	0.37901	0.470516	0.505212	0.00492342	0.226177	0.5588	0.679878	0.424141	0.368318
MRPL11	2.494	3.75891	2.39478	3.87436	3.90251	2.70315	2.52431	3.71754	2.38123	2.23946	2.68142
ABCE1	-0.142845	0.442462	-0.307928	0.291877	0.326321	-0.304252	0.743668	0.327961	-1.04621	-0.977076	-0.0583086
HSPA5	0.319881	-0.176685	-0.08543	-0.0345642	-0.281718	-0.0816309	0.748869	0.0119256	0.192655	-0.228424	0.32889
RANBP2	-0.864919	-1.07785	-0.828332	-0.856316	-1.17563	-1.26882	-1.03139	-0.891472	-2.25296	-0.295727	-0.904373
FECH	-0.091395	0.66317	0.128993	0.419754	0.89399	0.0350007	-0.510493	0.651147	-2.21199	-1.4884	0.557666
LIG3	1.77545	2.23035	-5.8758	1.89986	1.96953	1.36976	-0.0304491	2.24536	-4.13311	1.331	1.82491
CMC1	4.02814	2.58194	8.39279	8.95005	7.10419	9.13273	3.60541	9.81302	5.2786	0.589749	9.18934
APEX1	9.94035	-0.691262	-3.40918	-0.829442	5.18912	8.94618	10.6857	7.38559	11.1874	11.2496	0.684722
DDX1	-0.161583	0.498276	-0.0114917	0.487348	0.646886	0.317221	0.475093	0.0597928	-0.866488	0.0216511	0.623584
AP3B1	-0.628295	-0.853382	-0.520526	-0.590539	-0.506573	-0.904766	-0.290111	-0.814779	-1.93537	-0.572338	-0.881842
HSP90AB1	0.054497	0.088627	-0.105467	0.275195	0.289432	0.344966	-0.432341	-0.29381	-1.07201	-1.56385	-0.169955
C21orf2	-0.262122	0.0798121	3.61155	-0.159924	0.463011	-0.175447	0.264405	-0.131739	2.07296	0.693458	1.72264
C1QBP	-0.332242	-0.338021	-0.446344	-1.26889	0.00657265	-0.409446	-0.726711	-0.345186	0.4036	-0.104141	-0.329736
CCAR2	-0.67215	-0.418664	-0.726773	-0.433035	-0.656756	-0.517241	-0.765835	-0.324013	-2.49624	-2.20254	-0.806902
MRPL51	2.47637	1.12143	-4.0386	0.207484	4.80092	4.6782	1.44078	1.26228	-5.12374	-2.62686	-1.00368
KLC3	-0.623833	0.815808	-1.19005	-0.130372	0.580898	-0.103933	0.147184	0.108634	-4.11467	-1.07629	-0.0129341
PPP6C	-0.0254191	0.350703	0.479704	0.0794628	0.264194	-0.0453969	-6.78643	0.53401	-4.44082	0.730667	0.214214
DDX21	-0.129192	0.518252	-0.0764907	0.212154	0.461467	-0.0953345	-0.500152	0.263753	-0.88646	-0.072275	-0.183087
HSPA9	0.185653	0.10771	-0.309244	-0.25715	0.0306281	-0.0612909	0.358699	0.447198	0.0105587	-0.0094813	0.0621812
DBT	-0.329541	0.0197725	-0.595356	-0.212485	-0.553642	-0.217122	-0.388767	-0.456079	-0.122389	0.0974832	-0.48723
TRAP1	0.0871138	0.781376	0.233852	0.404592	0.838606	0.291644	0.304726	0.812158	-0.981101	-0.795617	0.701722
PHB2	0.298234	0.316105	0.219736	0.0315051	-0.0607854	-0.175914	-0.525992	0.0853627	-0.486735	-0.227402	-0.0025841
ACACB	0.381775	-0.394522	0.930388	-0.557136	-1.65378	-1.10284	-0.306869	-2.47067	2.17083	1.50963	-0.53029
ATP5J2	0.385955	0.900946	0.856325	1.00971	1.35912	0.965481	1.53882	1.60747	-0.43663	0.025647	1.38621
AIFM1	-0.182448	0.682071	0.765788	0.5005	0.608327	0.119935	0.806964	0.738881	0.0996829	-0.0480687	0.163029
LRRC59	0.323915	-0.560644	0.630771	-0.571178	0.488056	-0.0372939	0.158711	0.166376	0.235234	0.349301	-0.0079346
NCBP1	0.208919	-0.343052	-4.06267	-1.78379	0.554062	-0.657632	0.322996	-0.145098	-4.51094	-4.29062	-0.49009
TOP1MT	-0.220628	-5.90661	-2.83793	-5.98255	-1.77823	-1.09566	-7.31705	-7.06252	-1.19552	-1.13163	-14.5534
ATP5A1	0.596028	0.596754	0.778387	0.938083	0.867415	0.549202	1.02028	1.23714	0.302261	0.566294	0.571907
AK2	0.716623	0.221505	-0.0651359	0.266878	0.392698	0.384894	1.18809	0.902601	-0.239201	-1.40807	1.05288
IDH2	0.443271	0.979041	0.608831	0.382526	1.33043	0.740367	0.938725	1.19211	0.533269	-0.186533	0.685069
RPS27A	0.645635	0.162605	1.28962	0.0430903	0.699214	0.265864	0.715128	0.130035	3.17955	2.52353	-0.314172
GTF3C4	-0.116939	0.924142	0.489227	1.31741	0.965489	1.35865	0.211853	1.33031	-1.70682	-4.93463	1.29027
ACOT7	0.00789092	0.48778	-0.23448	0.50224	0.560905	0.498518	0.0660988	0.784296	-0.520164	-2.46688	0.529562
PNKP	7.33476	11.8685	4.39012	13.8245	12.4445	13.7082	0.432928	13.4896	2.09945	8.46185	8.61456
GOT2	1.41847	-5.09437	-10.7821	-5.58563	-3.67498	-5.83441	-0.818381	-10.3283	-0.417027	-13.8411	-6.61386
PDHB	0.331197	0.556457	0.120704	0.942017	1.09289	0.957444	0.640677	1.47265	0.477358	0.316414	1.20519
RPS3	-0.0131741	0.107127	0.470219	-0.199746	0.559883	0.0106379	-0.29617	-0.195146	0.292478	0.387957	-0.133356
RACK1	-0.0220442	0.0895971	0.114165	0.3472	0.473669	0.490665	-0.164985	0.536815	-0.365216	-0.220507	0.464226
SLC25A6	-0.402797	0.240572	0.354274	-0.339306	0.898508	0.0832985	0.577679	1.34974	-1.3504	-0.949144	0.89396
PRDX6	0.372203	0.313819	-0.288273	0.0507369	-0.187115	-0.0062311	-0.0417648	-0.240115	-0.981158	-1.3525	-0.226863
DNAJA3	0.169144	0.64947	0.430715	1.30234	1.8557	1.50971	-3.90754	1.8772	0.378835	0.926978	1.21354
MRPS18B	-0.417926	0.0361256	-0.964803	1.01581	0.867778	1.12397	-0.811667	1.21272	-1.26375	-0.606525	1.2617
COX4I1	1.75976	1.96358	1.34441	2.01273	2.10993	1.56635	2.01182	2.58201	2.32715	1.2745	2.19537
GSK3B	4.47694	-3.33814	0.145503	6.03763	4.20846	-4.01217	5.70601	-7.55752	1.2146	0.876648	-7.38919
HSD17B10	0.288916	1.14494	1.07689	0.780462	1.166	0.693809	0.749867	1.6902	0.225689	-0.279313	1.34628
IDH3B	-0.203927	0.352559	0.246423	0.855344	0.92198	0.327696	0.519646	0.937963	-0.122864	-0.064022	0.558448
VDAC3	0.202123	0.836361	0.794198	1.0479	1.11471	0.396682	0.380895	1.27751	-2.05369	0.126216	1.03706
STOML2	0.0218479	0.448054	0.284706	0.236644	0.908789	0.214266	0.604559	0.575079	0.0150787	-0.422845	0.633358
GIT1	-1.00188	-0.587828	-0.823531	-0.863394	-0.766632	-0.80018	-0.158065	-0.429433	-7.89458	-0.447855	-0.853425
DYNLL1	-0.710306	-1.16176	-0.666629	-0.764211	-0.608005	-0.535617	-2.29757	-0.934718	-1.33656	-0.517629	-0.775048
ETFB	0.0945184	1.24197	-0.0456095	0.860402	1.43484	1.31009	1.00681	1.87034	0.98997	-0.302201	1.61998
MRPL10	0.353673	0.383693	-0.294761	0.251186	0.831076	-0.665867	-1.4204	0.461163	-3.41114	-5.73688	0.310335
ATP5I	7.3416	4.83376	10.1933	5.51454	11.1538	5.2721	11.9975	11.3687	11.2796	9.2609	9.7096
PGAM5	-0.496692	-0.799899	0.0794793	-0.923553	-0.474083	-0.869972	-0.31067	-0.778891	-1.90599	-0.903559	-0.880832
ATPIF1	0.979943	0.272294	0.239762	-0.106817	0.778828	0.29974	9.46484	3.94506	6.39631	5.75018	1.02149
SLC25A1	0.241492	1.96726	0.604551	1.04626	2.43789	1.69424	3.00155	2.78125	-1.52468	1.66221	0.74702
ATP5O	0.218109	0.75949	0.458272	1.05815	0.899106	1.06573	0.481974	1.11998	0.0167009	-0.1899	1.15607
QARS	-0.0284654	0.563136	0.093122	0.332192	-0.160509	0.167102	0.0703336	0.0742903	-2.34154	-0.949007	0.564499
ATP5C1	-0.156011	0.60933	0.290257	0.81207	0.700951	0.14883	0.106521	0.850631	-0.402804	-0.012152	0.889172
CASP8AP2	4.28759	2.71642	4.6573	3.01615	0.522913	-0.116706	0.367626	-0.0336789	5.84935	14.5377	0.0892153
NDUFB4	6.42107	7.18843	6.77857	7.02339	7.57013	8.11111	8.32034	7.12366	5.33326	4.55662	6.09219
DHX30	-0.213865	0.396625	-0.0732087	0.661114	0.32399	-0.104299	0.175658	0.302524	-1.05255	-1.62542	0.537449
SLC25A10	0.0139159	0.237851	-0.197365	0.336172	0.54982	0.0549982	-0.383809	0.490522	-0.850868	-0.369125	0.0764492
NDUFS1	0.185546	0.601168	0.451694	0.954382	0.393719	0.166514	-0.17973	0.467646	1.16061	0.290817	1.05971
SARS2	-0.848276	0.291007	-0.929205	0.423476	0.81476	0.458786	-0.896716	0.931194	-0.925535	-2.49159	0.667875
CD3EAP	0.338267	0.497219	0.109682	1.04825	0.99927	0.838426	0.35501	1.03857	-1.15448	0.342841	1.42879
PGRMC1	0.319916	0.155841	0.855882	-0.11823	0.357054	0.31312	0.536013	0.792136	0.823104	0.781623	1.19002
NDUFS5	5.34495	6.21628	5.6852	6.7718	6.04001	0.723239	6.74117	6.45795	5.84811	0.765346	5.55036
MRPL57	-5.52907	-12.692	-7.92303	-8.26413	0.0927379	-4.45282	-7.00847	-4.31127	-7.25896	-5.10736	-8.32273
TACO1	1.6487	1.57524	0.555036	1.29133	1.21923	1.05801	-1.39679	1.71444	1.54804	0.850336	2.24464
TIMM8A	0.342041	-8.53654	-8.07754	-5.32653	-4.80326	-5.28603	5.09022	-5.18461	5.62439	0.25891	-4.72141
TFAM	0.436776	1.13828	0.400597	0.800996	1.17003	1.18468	-0.204834	0.799677	0.359587	-0.0091992	1.32204
TXNRD1	0.596969	-3.61205	-3.22854	-3.95639	7.81174	0.221813	2.1034	4.28356	-1.746	-0.18059	4.72619
LETM1	0.943872	0.0532724	-0.240476	-0.445065	0.621398	0.720456	-0.427632	0.77699	1.39321	0.304344	1.08631
HK1	-0.200183	0.442333	-0.620036	0.548477	0.599374	0.520375	0.128252	0.322642	-0.0943593	-0.788604	0.981208
GPX1	0.27419	0.719203	0.161326	0.135657	0.935723	0.472769	-0.672394	0.659107	-6.66328	-6.52812	0.619941
PIN4	-0.160869	-1.74088	-0.463608	-1.43452	-0.829355	-0.201297	0.00210506	-2.11454	0.970256	0.552526	-1.36718
MTPAP	0.00878031	0.134863	0.383286	0.45817	0.614051	0.482621	-0.170744	0.55147	-0.0778657	-0.721227	0.966471
SLC25A24	0.0386994	0.702452	-0.0033021	0.962839	0.856328	0.840827	0.261803	0.885522	-1.60864	-1.84282	0.755772
NSUN2	0.0546335	0.488491	0.0808151	0.879923	0.590041	0.950273	0.515048	0.778651	-1.37374	-0.612755	0.265059
PPP2CA	0.458516	1.13422	0.583792	0.982703	0.56572	0.658184	-0.372539	0.610207	0.293752	0.180222	0.330832
AFG3L2	-0.632122	0.593021	0.00356248	0.375921	0.433546	0.261859	0.290315	0.627745	-0.450756	-0.572999	0.793511
AGK	-0.259943	-0.521293	-0.868699	-1.3761	-0.974209	-1.09561	-0.637314	-0.894524	-2.38576	-1.37767	-0.625819
CS	0.758881	-0.447783	0.446226	-0.275108	0.0870956	-0.709727	1.04656	0.183444	0.631258	0.588928	-0.15058
ABCD3	-0.377605	-0.308358	0.10972	-0.0090977	0.462613	0.00189584	-0.093188	-0.0299501	-1.66133	-0.633054	0.428833
ENY2	5.78056	4.98928	5.28824	6.46156	5.58867	4.48853	6.60085	6.36241	-1.66093	1.92802	5.67308
SLIRP	-0.504158	-0.528729	-0.0463289	2.59248	2.13888	0.837926	-1.09846	0.3733	0.585894	-0.43325	1.10373
TOMM70	0.224495	1.04864	0.414109	0.98517	1.19488	1.16488	0.506307	1.18343	-2.13344	-5.91812	1.65476
MTCH2	0.065796	0.90042	0.641119	0.828414	1.46347	0.920856	0.290047	1.61562	-0.689378	-0.468298	0.897729
ALDH18A1	-0.22336	0.125709	0.170521	0.166222	1.17141	0.764667	0.0286744	1.00083	-0.474269	-1.17014	0.467041
PPIF	1.90378	-9.04962	-4.06349	-4.47382	-8.65139	-4.0579	-0.763449	-0.717906	1.9937	0.381479	0.263507
MRPL24	0.278166	1.22346	0.741283	1.16609	1.24887	1.21362	-0.63574	1.16288	0.463783	-0.633209	0.572846
MARC2	-4.33497	0.565142	0.998177	0.578358	1.6107	1.66295	0.787112	1.95705	-4.43413	-0.456236	1.58575
NOS1AP	-0.140368	-0.0450376	-4.15989	1.14048	1.1659	-0.337583	-1.7345	0.325198	-7.05277	0.485813	0.707941
LDHB	0.33468	0.124079	-0.060992	0.358882	-0.120581	0.0875534	0.00661572	-0.520709	-0.61803	-1.80308	-0.0037142
EARS2	3.64348	8.8007	0.813231	5.0637	10.3691	10.1053	-3.88768	10.6205	5.09447	-0.159243	9.80073
PDK3	0.0948383	0.551978	0.593046	0.81905	0.817258	0.753108	0.419793	0.877322	-0.724861	-0.243041	0.974774
MRPS14	-0.87587	-0.417149	-0.790542	-0.921339	0.302502	0.0912706	-7.36396	0.724254	-1.45907	-0.838785	0.399862
IDH3G	0.0303999	0.601936	0.34429	0.607228	1.55961	0.777658	-0.0193661	1.41083	-0.0313658	-1.26744	0.925519
UQCRQ	0.824607	1.62286	1.20086	1.98304	1.69209	1.06524	0.293897	1.80555	-0.329249	0.535081	1.3782
DNAJA1	0.313403	0.357701	0.729289	0.505179	0.571694	0.307694	0.348402	0.127854	-0.237464	-0.57488	0.520003
IDH3A	0.294597	0.927337	-0.509571	0.662344	1.01941	0.638226	0.414721	1.26224	-0.310692	-1.02196	1.18893
ACOT9	-0.032927	0.0916548	0.595946	0.160673	0.256158	0.42806	0.293694	0.420975	-0.352965	-0.223044	0.513258
NDUFA13	2.33885	3.13998	0.747288	2.18711	3.41791	2.82327	2.66695	3.63354	1.82248	2.31884	3.32842
DNM1L	-0.249848	-0.160215	-0.459771	0.00051177	-0.28166	-0.0652538	-0.0371237	-0.358615	-1.75465	-1.37385	-0.396184
SDHA	0.375142	0.0269613	-0.804453	-0.177856	0.464848	0.0922364	0.950144	0.345384	-0.285937	-1.15184	0.561755
TOMM5	-1.28519	0.32086	7.79534	-3.49581	9.17969	3.99792	8.6536	9.59308	2.08775	7.95618	6.56597
DARS2	0.790702	0.668079	0.616555	0.52456	1.36516	1.00043	0.500003	1.13004	1.45088	0.380317	0.831895
PRKACA	-4.68391	1.66733	0.782771	2.20451	2.31739	0.37702	-11.0801	2.00057	-4.73562	-10.5252	-2.43328
DLAT	-0.0158041	0.840249	-0.685314	0.50513	0.940473	0.85516	-0.91299	0.825768	-0.942771	-1.53743	1.32442
RAB32	-0.0422291	0.434965	0.532918	0.241865	0.0766639	0.251608	0.144416	0.610154	-2.04953	-1.01464	0.688726
NIPSNAP1	0.339433	0.8255	1.84875	0.755565	1.30862	1.36111	0.932402	1.67256	1.31638	1.25322	1.31876
MRPL23	-0.0776407	1.09557	0.272102	0.511264	1.32627	0.637396	-2.1814	0.876729	-1.25517	-0.469541	1.15501
SPG20	-1.19567	-2.02652	-1.10242	-1.9469	-0.752404	-1.02489	-0.277002	-0.981577	-2.99222	-0.197834	-1.29964
NDUFA1	3.59512	4.47811	4.63351	4.25176	12.927	4.18764	0.452355	4.14298	1.96064	0.794712	4.31411
CANX	0.59493	-0.131275	0.421097	0.10934	0.582585	0.533983	0.217038	0.732849	1.07134	0.174671	0.675105
MPG	4.08686	5.83587	0.713446	0.483012	6.15771	5.35802	-0.382892	3.62426	1.26247	5.34988	5.01862
MRPS11	0.793484	2.14021	1.31257	1.6831	1.60066	1.58248	0.57334	1.93327	-0.0491798	1.17146	2.01418
COX5B	0.739994	0.45299	1.81739	0.745548	-0.116644	-0.516483	0.814296	0.708486	1.71123	0.216269	0.277691
SCP2	1.85587	-1.0598	-5.06572	-0.669414	0.127773	-0.472461	1.39199	-1.0579	1.5815	-7.8773	1.23535
CAVIN1	8.93018	4.00832	3.87543	2.99448	0.668242	0.0668071	7.3181	3.65721	5.31464	3.44986	5.17326
FEN1	0.367543	0.0625387	-0.232151	0.114689	0.27496	0.597563	0.701986	0.0167042	-0.539348	-0.622633	0.228521
HSDL2	-0.103394	0.63391	0.189481	0.258712	0.494618	0.26211	-0.0387835	0.56311	0.771992	-0.18636	0.654487
MRPL15	-0.453818	0.0512176	-0.053312	0.152683	0.323222	0.352406	-0.451458	0.0867043	-1.60667	-0.671846	-0.322763
CLIC1	0.309899	0.598984	-0.84277	0.549053	0.288583	0.431902	0.0521243	0.619297	-0.630214	-8.32967	0.742777
ATP5H	1.0754	0.426899	0.496015	0.485644	1.1283	0.560189	0.927519	0.930805	1.33153	0.419312	1.17449
OXA1L	-3.8724	1.95924	-3.56565	1.45025	1.65381	-3.62017	-6.18423	2.17614	-1.30448	-4.61623	2.10694
ATP5L	0.405816	0.981176	0.830394	1.23452	0.806953	0.423086	0.804943	1.13356	-0.147011	0.570411	1.15499
MRPS23	4.90838	9.18582	10.3135	7.71351	6.8243	8.95238	9.76532	9.65723	9.87771	9.69848	5.09385
COX7A2	-0.107447	0.232604	0.896871	-0.685434	-0.77957	1.04382	-7.26745	1.91975	1.04136	-4.58595	1.27372
TSFM	0.421365	1.03693	-0.25908	0.328037	0.822374	0.127265	-0.0326949	0.979293	-0.0094374	-0.137624	0.750454
NMT1	0.621387	-2.45493	1.20926	-0.80991	0.0534865	-0.917074	0.1984	-2.37504	1.69137	-0.681314	-2.32368
NDUFA4	0.765553	0.189753	0.320334	-0.298821	0.894259	1.07697	0.742067	1.16278	-0.61841	0.468214	1.74328
CYB5R3	0.247576	0.643343	0.758677	0.730641	0.350482	0.599958	0.677974	0.366071	0.606175	0.771041	0.815841
SUCLG1	0.102953	0.510973	0.00862953	0.721638	0.542127	-0.356804	0.263954	0.82794	-0.339613	-0.34592	0.653636
ATAD3B	-0.0402259	1.19017	0.496645	1.15931	1.62426	0.825565	-7.47287	1.34612	-0.210909	-0.757531	1.15239
TOMM34	0.931296	0.560695	-0.981224	-3.26553	0.552877	0.5308	0.0445378	6.28979	5.57385	0.1558	4.68309
CPT1A	-0.226409	-0.0752567	0.0466302	0.680216	0.964015	0.952252	0.106768	1.2796	-1.92541	-0.60791	1.21616
DIMT1	0.137715	0.456387	0.61021	0.788991	0.172971	0.971789	-6.39936	1.38494	-0.491515	-5.03356	1.14047
NDUFA10	0.251538	0.672952	-0.27369	0.573551	0.626521	0.512418	-0.738432	0.907299	0.263923	-0.257943	0.31786
HADH	0.293507	-0.0906753	1.03621	-0.47905	1.7133	1.60104	0.364418	1.56036	-1.78052	-11.4356	1.16143
HAT1	-0.403695	0.531093	-0.313011	0.513407	-0.269876	0.134756	0.767964	0.444588	-9.0239	-5.04262	0.112462
TMEM11	-0.288781	0.627193	-0.335502	0.577884	0.62793	0.455778	-7.73302	1.04788	-1.78909	-1.45274	0.601918
SDHB	0.663247	1.00274	0.352455	0.53577	1.31001	0.595989	0.541746	1.92079	-0.354594	-0.045412	1.95233
RAB38	-4.42409	0.520968	0.287098	0.290226	0.993461	1.37011	-8.24811	1.24266	-5.05518	-0.287341	1.13829
SLC25A19	0.114431	1.7116	0.525765	1.97918	1.5981	-3.27758	-0.990269	1.29034	-6.85604	-4.1557	1.43017
MPC2	0.169542	5.62796	4.49806	5.5868	4.98481	5.98319	-3.57281	5.80416	-2.42659	-1.20936	5.07463
PYCR1	-0.0502601	-0.0361666	0.248288	0.0845726	1.44956	-0.154247	0.0108085	1.41157	-1.347	-0.959151	0.227672
PTPMT1	-0.193641	0.126557	-0.110402	0.100906	0.500465	0.336929	0.309003	0.591381	-1.30945	-0.442437	0.71129
MRPL12	0.627165	0.408811	0.0661737	0.726723	0.0685511	-0.147349	0.840421	0.0446227	0.683859	0.0919461	0.784397
FDXR	0.342197	1.01844	0.366618	0.853733	0.957611	1.2782	0.758829	1.20122	0.900874	0.839579	0.998062
VDAC2	-0.475995	0.482309	0.11621	1.10491	0.781788	0.114649	0.626567	1.02636	-0.828193	-0.155649	0.295663
MRPL33	-4.45962	0.821946	1.15748	0.701814	2.13991	0.4289	0.0089391	-1.50343	0.295556	-0.0144851	-3.368
COA3	5.78519	1.40139	6.91014	5.86725	5.3339	7.25664	7.80258	7.49997	7.08192	5.90772	6.90606
MTHFD2	-3.7858	-3.53434	-2.99752	-0.0638452	1.5001	-7.48027	-4.93611	3.04103	-7.31051	-0.91386	2.25533
AARS2	0.0289129	0.493862	-0.0393137	0.871533	1.33472	0.718906	0.15454	1.72948	-0.739902	-2.20959	1.24029
CPNE3	-0.175756	0.239401	0.142695	0.27342	0.748725	0.826767	0.182122	0.626171	-2.9603	-3.79491	0.109725
COX6C	0.601443	0.603757	0.277964	0.434357	0.327281	0.0306063	0.549205	0.597114	0.530207	0.44215	0.257588
NDUFS2	0.636732	0.980643	0.508728	1.46712	1.7334	0.962405	-0.104299	2.27412	-0.892351	-0.602662	1.56852
NDUFA9	0.835662	0.946659	0.54685	1.14265	1.62604	0.792233	0.444993	1.62195	0.998289	-0.162896	0.964401
MCAT	6.08239	-2.56156	5.28734	5.4407	0.517391	-3.07325	-1.00103	4.85494	-2.27008	-3.13329	4.92257
UQCRC1	0.350207	0.32942	-0.356972	0.639055	1.02276	0.171673	0.293345	0.96322	-1.5268	-2.588	0.721788
COX6B1	1.64703	-12.7121	-4.1183	-6.79207	-10.1697	-8.8173	0.503002	-4.78368	-1.62653	0.298305	-4.59349
RHOT2	-0.886811	-0.266889	-0.579353	-0.0950791	-0.0003732	-0.455029	-0.680933	-0.126751	-7.07498	0.780926	-0.348416
AGPS	-0.200755	0.0199283	0.0889541	0.154169	1.07311	0.661493	0.588835	1.24909	-6.62815	-6.11808	1.22812
ACSL3	0.871979	1.88327	1.21218	1.9505	2.08557	1.9378	1.91598	2.12028	-8.99446	-0.488287	2.46105
CNP	-0.0384124	1.22793	0.567289	0.556729	0.797859	1.28911	0.0615717	0.971125	-0.636258	0.101371	1.27796
TIMM23	0.330418	0.271403	0.503502	0.60913	0.840775	0.170784	-2.23199	1.26607	-0.46578	-0.297224	-0.170859
NDUFA8	5.45448	6.33303	5.42889	5.30461	5.43733	4.94762	4.02068	8.5886	7.18543	5.96241	5.67329
SFXN1	0.058829	0.432378	-0.387096	0.689078	0.22545	0.227281	0.112398	0.544217	-0.500729	-0.155334	0.338038
TOMM22	-0.0026047	0.0540067	0.39087	-0.157153	0.813712	-0.840777	1.00865	1.00696	1.36738	0.727425	0.0439226
UBA52	-0.211824	3.6142	0.40584	-0.186661	0.410448	-0.0835599	0.28587	-0.261572	2.09512	0.695772	0.0268451
PTPN1	-0.21753	-0.0091462	0.0907366	-0.0706844	0.446682	0.545531	-0.0146547	0.379164	-0.79532	-0.823324	0.526977
MAIP1	0.798632	1.05933	0.71682	1.2731	1.62877	0.872394	0.618564	1.27336	-3.68709	1.02524	1.31491
TP53	0.0228833	0.251204	-0.0938695	0.412846	-0.607826	0.440481	-0.382042	-0.981451	-2.2397	-0.643887	-0.456175
MRPS9	-0.215082	0.159885	-0.375663	0.141312	0.23152	-0.255128	-0.500358	0.443757	-0.847856	-0.561471	0.543738
SLC25A22	0.851927	0.637528	0.512483	0.798655	0.964637	0.957277	0.459542	0.948679	-1.32537	-0.0788239	0.703729
CKMT1A	0.344059	0.423365	-0.254205	-0.237428	1.09723	0.754792	0.300196	1.17492	1.36954	0.72877	0.979676
SFXN4	2.64932	3.56373	3.19838	3.55633	4.65999	2.93195	2.54329	4.38668	-2.1025	2.45113	4.323
TMEM41B	-0.352003	-3.81636	0.320582	-3.5694	0.704317	0.0858581	-5.69069	0.962862	1.44961	1.05983	1.03686
MRPL30	0.0327749	1.34731	-3.39574	1.23393	1.5797	-0.877377	-2.60544	0.0214261	-10.5131	-7.86394	0.781923
MAP1LC3B2;MAP1LC3B;MAP1LC3B	-0.185261	0.0907429	0.59951	-0.160933	3.91406	-0.0760918	0.243874	-0.345987	5.48188	0.838626	0.00417002
MRPL53	0.559946	1.34942	0.575829	0.874009	1.03724	0.982607	1.76604	1.22469	0.436813	-4.98544	1.28523
MRPS6	0.72612	1.60531	0.129257	1.57841	1.38074	2.08827	-5.56368	2.87641	-3.96028	-1.50161	2.56095
HADHA	0.389838	0.915582	0.994831	0.439069	1.20074	0.873837	1.21962	1.22698	1.24731	1.50243	0.46343
SAMM50	0.102351	0.850914	-0.3971	0.577531	1.10559	0.841643	0.129309	1.35985	-10.1577	-1.96713	0.648237
DHRS2	-0.530236	0.240733	-0.176229	0.473392	0.21784	-0.398485	-1.06203	0.300644	-2.26788	-2.18988	0.380742
LYN	1.25477	1.64682	0.917125	1.80206	1.20785	1.03594	0.961658	1.57606	-1.73771	-1.20508	1.94175
CASP14	-0.803322	-6.25434	-4.73451	-12.1665	-11.4256	-3.73662	-6.05566	-8.26396	2.0229	3.18778	-7.68541
TIMM50	-0.0647245	0.194989	0.236101	0.794328	0.670039	0.0215817	-0.674116	1.44408	0.0795282	0.234197	0.615442
DECR1	-0.0540483	0.36384	0.210957	0.178712	1.32787	0.97621	0.0899718	1.03153	0.405556	0.468679	1.25173
STOM	2.34647	2.87638	4.37707	3.45562	2.5425	1.38665	5.74257	1.391	-1.54278	2.40943	3.63071
PARS2	-0.262309	5.5869	4.88092	1.19906	5.9747	5.75279	3.88403	5.45998	-2.62449	-6.87769	6.3934
DDX28	5.15666	3.68227	5.08892	9.77591	9.90931	9.67639	0.773036	10.2564	1.29928	-2.3064	10.0183
SSBP1	6.29181	7.59914	13.6983	3.01497	8.40817	-0.119589	4.41678	13.5252	15.7325	9.79043	13.7736
ECH1	0.745797	1.68898	-1.13432	0.954389	1.59594	0.671473	0.883996	0.0111253	-0.511508	-1.17517	1.46685
CKB	1.30932	-2.56891	-1.67671	-1.81284	-5.66711	-3.33277	0.889887	-4.33711	0.773068	-5.31875	-2.61678
MRPS26	-1.3016	0.482891	-0.759902	0.22319	-0.0922322	0.00533908	-7.2969	0.586869	-0.849689	-0.557589	0.521776
IBA57	5.29267	6.20698	0.742795	5.71823	6.19331	1.78632	4.82686	6.71101	-3.29967	0.153718	6.14319
PARK7	-0.0349086	0.186226	-0.147124	0.198112	0.275958	0.373408	-0.158507	0.352064	-0.179428	-0.877386	0.424491
MT-CO2	0.510444	1.16148	0.840687	0.821978	0.726426	0.293898	0.126815	1.14599	0.405132	0.308321	0.822553
MRPL13	-0.985953	0.493881	-0.318849	1.69336	1.43617	2.26257	0.639353	0.560169	-2.36201	-2.04869	1.30987
PDE12	-0.373741	-0.135486	-1.34091	0.0315958	-0.0088373	0.303157	-0.914482	0.264368	-3.39757	-5.42654	-0.0757771
COX5A	0.444561	1.22294	1.28843	1.41682	1.25895	0.99506	1.57985	1.12881	2.07418	0.968227	1.36008
ACADSB	0.0789457	0.700862	0.335661	0.606403	0.842336	0.470953	-0.301536	0.770633	-1.03486	-1.02554	0.785789
USMG5	-0.456221	0.206222	0.232046	0.344307	0.741251	0.801888	0.56169	1.37806	-6.57891	-0.472699	1.64789
SFXN2	4.97729	5.62153	5.00327	5.53572	5.53264	5.43927	4.92168	3.3296	-0.334497	4.43434	4.66897
ATP5F1	-0.383262	0.40524	0.694692	1.83089	2.22818	1.4423	1.93201	2.00751	-0.508587	1.10149	2.05465
GPX4	4.727	0.586201	5.63124	9.59203	4.54337	4.2842	3.14271	3.87769	1.87213	0.633277	8.49983
DHX36	-0.576883	0.0553994	-0.834617	0.869457	0.187786	0.178082	-7.49527	0.96842	-11.5742	-9.08953	1.21378
VDAC1	0.76075	0.195242	0.326751	0.359694	0.899305	0.393557	1.30329	1.24231	-0.14027	0.590911	0.701194
CYC1	1.10448	1.71196	2.00824	1.91716	1.63472	-4.19746	0.797442	2.00018	2.16818	1.92847	1.73132
GCDH	1.63724	1.86967	1.18049	1.83253	2.36608	1.06711	1.49741	2.51487	0.01273	0.670366	1.16342
DLD	0.302265	0.368323	-0.45056	0.159692	0.608119	-0.0469617	0.67441	0.663504	0.557944	0.355918	0.222677
MTCH1	-0.513457	1.22458	1.59752	1.14927	2.65475	1.71811	0.787296	2.20934	0.395008	0.750149	1.94433
RAB7A	0.798695	1.20626	1.46439	0.788453	1.73146	1.70626	1.44751	0.84323	1.43235	1.64886	2.09139
MRPS12	0.840005	1.62027	0.959732	1.497	1.13702	0.502852	0.0235699	0.627185	0.805941	-0.712582	1.17105
MRPS34	0.218167	1.01182	0.850046	0.943196	0.957217	0.699222	-1.76375	1.10419	-0.43331	-0.453478	0.744814
PDHA1	-0.432872	0.473064	0.364927	0.844835	1.02035	0.693903	0.762176	1.28293	0.126038	-0.0127813	1.3145
MT-CO3	10.6064	11.6287	3.84762	11.6244	12.3313	10.9938	5.06382	12.6004	5.18988	7.25692	12.1186
TSPO	0.077898	-3.98366	-1.77399	1.076	0.472256	0.339983	-0.994182	0.585859	-4.24908	-0.505713	-0.263665
SLC25A12	0.145531	0.881957	0.292094	1.11559	1.12615	0.158613	0.206395	0.826734	-0.804484	-5.36793	-0.221954
MT-ATP8	-0.142362	0.354183	-4.12e-05	0.510198	0.783361	-0.156674	-1.68483	0.760745	-0.482213	-0.814952	0.397236
HAX1	-0.241858	-3.88979	0.304347	1.04148	0.753233	0.973704	0.47787	1.38187	0.375327	-1.00092	1.00674
RAF1	-0.955135	-0.361919	-4.94565	-1.62687	-1.09935	-0.770343	-0.63126	-0.345112	-4.02186	-5.23088	-1.31937
ARAF	-0.0659906	-1.87048	0.411305	-1.44438	-6.39708	-2.17162	-2.43295	-2.39304	-10.527	-6.0826	-2.75076
GLUD1	0.543994	-0.0878391	0.775131	-0.346886	1.36205	0.457189	0.951933	1.09078	0.844618	0.961083	0.562769
PFDN2	0.101833	-0.299571	-0.324386	-0.576551	-0.121854	-1.67242	0.830181	-0.173229	-0.201573	-0.408844	0.00877806
SPATA5	-0.66462	-0.874633	-4.24051	-0.564535	0.243741	-0.738505	-7.31516	0.617291	-10.1197	-11.6486	-4.8499
SNAP23	-4.16662	-0.167028	-6.82569	3.97923	0.860987	-0.39743	-1.42164	1.10176	-1.86716	3.96409	0.990365
GSK3A	0.150341	-0.614129	-7.5524	4.32461	-3.64087	0.0143667	-4.68969	-4.25529	-6.02152	-4.52121	-0.0816186
ALDH5A1	1.21439	1.15742	-0.254911	1.95443	1.74766	1.86218	1.38865	2.45494	-5.13299	-9.0527	2.05204
MRPL35	0.28061	0.738463	0.580817	-0.157139	-0.303611	-0.327012	-7.57733	0.214152	-5.23993	-3.09593	0.74854
MRPS7	1.8546	6.79232	6.12461	7.44742	6.66901	6.04004	7.33555	7.87083	7.83595	8.93563	8.30435
ARMCX3	-0.473476	0.301137	-0.434906	0.578676	0.520184	1.0962	0.35227	0.910271	-8.81151	-2.42328	1.315
CISD2	1.72886	7.41674	7.15734	7.59808	7.991	7.74209	6.80443	7.27233	6.95504	7.13539	8.32887
TEX10	9.6243	10.3081	10.9939	10.1274	10.7718	11.0993	2.50536	10.55	0.799806	9.66782	10.8021
NDUFAF3	4.84262	5.47891	-7.03522	-7.82312	5.08018	4.47708	6.07205	7.00739	2.52086	-2.91019	1.42563
SCO1	-0.906411	0.561749	-0.0542909	0.930548	1.30695	0.0223963	1.42458	1.52681	1.49923	0.137179	1.54093
NME4	-0.601462	-1.34232	-1.05313	-1.95477	-0.89674	-3.05656	-1.17638	-1.99583	0.631089	0.0645736	-6.8207
ATG5	-4.01304	0.754465	3.30588	5.08066	4.58065	0.763828	-1.32114	5.62927	-5.6437	2.9371	1.24609
GRSF1	0.14488	0.699485	-0.778288	1.06472	1.21326	0.834465	0.713373	0.735437	0.945194	-4.82736	1.02409
MRPS35	-0.573577	0.0997531	0.124164	-0.0858766	0.21771	-0.0814528	-0.838797	0.145826	-1.18293	-0.928565	0.317044
ACSL1	0.398557	1.0654	-0.668398	1.06431	1.51137	1.31052	0.108608	1.15296	-8.8587	-9.12336	1.53031
SQSTM1	-1.07196	-1.77246	-1.50324	-2.01261	-1.00083	-1.61794	-0.569164	-1.05531	-9.99154	0.0271988	-0.864163
SLC25A21	9.1797	10.095	8.78715	10.6295	9.21199	9.60778	-3.80824	9.62149	-1.87593	4.56561	10.3322
PTCD3	-0.537153	-0.0878494	-0.229034	0.00815676	0.201641	0.0668106	-0.917696	0.104423	-1.07549	-0.799218	0.019607
CHCHD1	4.04852	4.43524	0.549181	-0.157002	0.489007	2.79734	0.348111	-0.177876	2.04092	9.13951	0.0203546
MRPL22	-0.391759	-0.0106368	0.260739	0.494585	0.832384	0.630303	0.863223	1.42378	-9.7181	-2.16485	0.681226
NDUFB6	0.704036	5.15156	0.806185	5.00154	-2.59851	0.59429	1.94185	0.954717	1.94775	-2.24106	0.631743
MRPL16	-0.0617834	0.77284	0.402302	1.04089	0.758168	0.522031	-0.39829	0.772292	0.00641948	0.331604	0.82692
PARP9	0.393854	3.88052	-3.11239	7.24257	2.53793	5.66453	-3.28827	3.51912	-1.69288	-2.85449	3.94719
MAP2K1	3.93658	3.68788	-4.17057	5.35785	3.54813	2.6592	4.76567	4.15772	3.62548	-3.46575	2.80245
NDUFS3	0.407481	0.621334	0.522761	1.03858	1.57787	0.274629	-7.23774	1.78504	0.356552	-0.68287	0.795045
RHOT1	-0.0032196	0.759237	0.642511	0.72283	0.608704	0.485506	0.184849	0.704822	-1.7262	-1.16211	1.13576
CDK1	-0.493949	0.234783	0.20863	0.438687	0.835029	0.434249	0.534808	0.810978	-0.307159	-0.0757582	0.363914
PEX5	-5.89268	-2.31952	-5.86445	-6.11651	-2.74463	-7.77459	-1.12711	-1.76741	-8.50495	-2.28342	-3.60175
MAPK3	-0.0727223	0.344762	-1.78974	0.361337	0.363238	-0.108519	0.0482571	-0.442521	-2.66152	-1.4926	0.604315
CHCHD3	0.375874	0.382968	0.580649	0.0705088	1.44434	0.845274	0.758304	1.24725	-1.14297	-0.310962	1.12693
BNIP1	-0.65241	9.087	7.36266	-0.0516502	7.30709	-0.741781	5.64608	9.32099	-2.90483	7.27181	10.0644
SHC1	0.219119	0.104984	-4.65286	0.0753401	1.28427	1.34843	-1.73547	0.309686	-7.34878	0.163016	0.550401
VPS13C	0.0714905	0.491413	-0.267057	0.408613	-0.532653	-0.963629	0.224745	0.23847	-11.9211	0.126918	-1.12159
USP15	-0.764439	-1.34202	3.86783	-0.253888	0.563644	-0.971967	0.931838	-0.835439	-9.58117	5.2383	-1.43113
NDUFB10	2.11101	-2.93881	2.32066	1.78294	1.83152	1.59431	-5.22313	2.16316	1.56379	0.813672	1.81349
URI1	-8.55189	-12.1884	-7.4249	-12.6857	-11.981	-4.78603	-12.1399	-8.68285	-10.2253	-11.4924	-8.44646
MRPS28	4.817	0.495821	4.43491	-0.306738	4.89887	-0.30013	2.1732	4.55369	9.77266	9.26933	0.146121
ZFYVE1	-0.712405	-4.37834	-0.757931	3.54667	-4.05977	-4.51726	0.86991	-0.713143	-2.35701	5.38797	-4.44916
GSR	0.355114	3.72284	-3.56946	0.219469	-5.01638	4.07996	-2.92543	1.21906	0.143131	-7.99755	-1.75272
CARD19	0.552698	9.2594	4.95355	4.52023	10.602	8.96834	2.99552	10.553	-1.49964	-2.88411	9.59892
KANK2	-2.97306	-3.66361	-1.97161	-9.42973	-9.07972	0.0220565	0.0612654	-6.78081	-10.874	0.109676	-8.68327
OGT	-0.159778	0.0872133	-0.322359	-0.0544969	0.184459	0.608948	-0.339279	0.0991973	-2.7874	-3.88241	0.0114242
MRPS5	-0.129563	0.391181	0.714678	0.58891	0.631875	0.461158	-1.22637	0.663343	-0.531303	-0.662712	0.44673
TIMM13	1.7883	0.0320216	1.0671	-0.157392	-4.04859	-8.6759	0.464081	0.547941	2.14572	0.939226	-8.15096
TIMM29	-0.719652	1.48261	0.346422	1.41637	0.872009	-3.96585	2.50226	1.78765	-3.47173	1.52834	1.09629
MRPS22	-0.276995	0.321137	0.00963285	-0.43587	0.596774	0.548145	-0.332997	0.391278	-0.900318	-0.804853	-0.19429
DNAJC19	0.471473	1.40009	1.79207	1.53384	1.51832	0.734881	2.28105	0.953126	0.03439	2.33849	1.78623
MRPS27	0.0106409	0.916276	0.554786	1.18863	1.4516	1.12121	-2.08272	1.40843	-1.89346	-1.63114	1.31146
MRPS31	-0.881595	-0.0467896	-0.546738	-0.357292	0.185916	-0.208279	-0.66376	0.538554	-1.04381	-0.87289	0.131783
AHCYL1	-1.34972	-7.00379	-2.53363	-3.45892	-2.90849	-4.07642	-8.34711	0.784463	-10.3685	0.192586	0.226548
HAUS3	-0.57077	-1.24662	-0.967261	-1.30719	-1.16372	-5.39009	-0.52341	-0.552032	-9.5405	-1.15173	-1.53483
UQCC3	-3.78428	1.95435	-7.44744	-3.3656	-7.48719	1.72766	-5.70455	-3.75805	1.07111	-3.28706	0.733129
UQCRH	8.64874	3.0904	4.21026	3.74165	0.314368	3.66555	8.69245	9.78423	9.35487	5.16738	8.77133
AKAP8	-0.114316	0.700449	-0.810728	-1.12348	0.0857105	-0.203713	-8.46552	-0.0396145	-11.9097	-1.03856	0.199403
OAT	0.310007	0.847393	0.529735	0.766848	0.952283	0.675809	0.501307	0.91303	-0.408237	-0.856568	0.961586
ACAD9	0.753953	1.08891	0.46278	0.917787	0.977897	1.10718	0.993822	1.24143	-0.310349	-1.26794	1.52271
BSG	1.72162	1.83533	2.39002	1.48223	2.3154	1.85615	2.2136	2.58807	3.07923	2.92868	2.93382
SACS	0.231343	0.482556	-0.0467835	0.923579	-0.730309	2.00323	-0.244269	0.187819	-11.4843	-9.18305	-0.198927
MRPL19	0.0978287	0.199589	0.49931	0.121448	-0.449272	0.460588	-0.324198	1.09381	-3.93562	-0.617695	0.545123
SYNE2	-0.300942	0.177759	-1.26558	-0.118299	-0.583035	-0.605197	-0.42177	-0.150193	-8.83917	-1.76002	-0.417291
MRPS2	0.384856	1.07446	1.57694	1.82091	2.07135	1.4886	-6.05089	2.05579	-0.131422	0.596595	0.836283
BCKDK	-0.848174	2.5339	0.26413	-5.99288	3.95393	1.93236	2.90539	3.43366	-3.98934	2.1748	3.15422
GADD45GIP1	4.57715	1.21302	4.74996	-0.514376	5.78067	6.38724	-0.434629	5.41752	0.850478	-7.01567	4.91741
MTX3	5.18986	1.76093	5.35353	6.30656	1.42129	-2.62109	-1.74876	0.442558	-5.41813	-0.136941	1.59895
RMDN3	0.607926	-3.12653	2.17405	6.00607	10.084	10.3407	3.59159	9.57732	6.85767	6.39507	12.4783
PMPCA	0.318305	-0.298001	-1.63984	-0.862145	1.48831	1.87789	0.568128	1.78209	0.759436	-2.82342	1.67784
NDUFA12	-3.97066	2.51793	-3.59458	2.35368	-2.59828	0.98229	2.19155	3.40639	-2.09988	-3.64407	2.36364
TOMM40	2.13528	2.07234	2.1849	1.76393	2.09136	1.78894	1.28052	2.67221	-0.730772	0.623089	1.16723
PRDX5	1.18053	0.506179	0.22733	0.736795	0.755602	0.445946	-0.108114	0.74104	0.0837278	-0.486728	1.11507
GLUL	-0.705913	-0.973729	-1.40458	-1.60961	-0.593138	-1.31414	-1.24409	-0.243099	-7.0818	-3.13594	-2.28953
HUWE1	0.151189	0.185321	0.278607	0.440327	0.253278	0.713906	0.412073	-0.221007	-1.53222	-0.949071	0.266384
MRPL1	4.38597	-4.42334	-0.257472	-5.04987	-4.46183	-8.41653	-0.934647	-0.479414	-3.08205	-3.75779	0.03838
SUCLA2	0.328629	0.624488	0.427721	0.271501	0.590001	0.622363	0.041337	0.505479	-0.61985	-1.29207	1.34839
MAPT	-1.88436	-10.9145	-9.94487	-10.8137	-9.74293	-5.83631	-1.28305	-7.49995	-12.5549	-5.92362	-11.6205
PPP3CA	-2.56742	-1.23804	-8.92727	-0.450891	-4.40031	-0.158037	0.272338	0.031621	-8.08589	-1.89666	0.308138
MRPL14	0.121194	0.945445	0.145475	0.29165	0.702081	0.24109	-0.975166	0.353081	0.242013	-0.0417272	-0.0238365
MRPS21	0.0753158	-0.448305	0.208928	-0.0890004	0.526213	0.554735	0.241665	0.434169	-0.444895	0.163818	0.660691
KIF1B;KIF1B;KIF1Bbeta	3.33937	-1.31391	2.42078	-1.51355	2.85777	-4.24653	-3.10894	1.61653	-6.85471	-1.10931	-0.798171
MTOR	-0.723251	-0.885096	-1.78218	-0.283514	-0.706532	-0.244346	-1.91371	-0.219692	-8.6434	-7.41687	-0.845587
CCNB1	-0.218769	4.29234	4.11073	8.29843	3.98386	0.810591	6.08357	4.76555	-2.08922	-0.16028	4.33313
ACOT13	1.14449	-4.70565	0.767612	-0.787531	-3.71068	-0.0793721	1.99742	1.01963	0.221718	0.326008	1.01949
MRPS24	-1.67046	-0.236936	-10.399	-0.362671	0.0135754	-1.08648	-4.05057	-0.0291803	-5.94397	-0.516677	0.416182
TARS2	-0.0935626	1.05395	0.748037	1.05623	1.09471	0.404677	-0.104682	1.25793	-0.255943	-0.846395	1.00108
MRPS16	1.34242	2.24314	0.728332	3.14367	3.25031	2.34977	-12.3887	1.70415	-10.5159	-3.57083	2.4919
;MYCBP	3.46539	0.175463	0.612231	3.74331	10.177	0.120001	11.4359	3.7368	2.01182	8.94862	6.28916
MRPS33	2.79258	6.70499	4.03666	6.29469	6.34454	4.99603	6.57234	6.60819	5.40633	0.532741	5.26897
EXD2	8.42231	8.82756	1.12946	10.0807	8.65137	9.53249	8.61638	9.78817	-1.53064	4.45559	10.9027
NFKB1	-5.66655	-5.52459	-13.1023	-1.67841	-1.32881	-6.16733	-13.4498	-10.3788	-11.7272	-13.0372	-0.143279
MT-ATP6	0.369553	-4.29453	-13.5154	1.52588	1.28324	0.040689	-6.63637	-4.00851	-8.02985	1.01961	1.21203
GARS	0.0540512	0.0386651	-0.171946	0.403391	0.0343955	0.295368	0.334103	0.249332	-0.457922	-1.406	0.363358
PYCR2	0.00635745	0.635745	0.209804	0.448097	1.27629	0.0443288	-0.534377	1.14328	-0.997602	-0.756713	0.630329
MAVS	-1.28132	-0.555689	-1.94876	-2.01122	-0.554518	-0.414323	-0.989596	-1.09257	-2.55613	-1.72046	0.034885
RIPK1	-4.60432	-7.38335	-11.2503	-7.7434	-4.12219	-8.40596	-11.754	-11.8852	-9.9806	-8.05168	-7.33528
MYO19	-0.666526	-0.569036	0.57469	0.793436	0.735963	-0.245745	-0.792862	0.438784	-8.76925	-1.08919	-0.666362
PEX11B	3.83004	4.9813	4.12405	5.67601	5.97241	6.12505	5.5645	6.49154	-5.97197	0.235819	6.4132
SLC25A15	0.0737879	0.0436699	0.261626	0.115218	0.378868	0.223428	-0.917072	0.396305	-9.11546	-0.702598	-0.359258
POLRMT	0.555084	1.4947	1.1287	1.5823	1.55321	1.49045	0.789076	1.71947	-4.59022	-0.962417	1.86535
WDR26	-0.26239	-0.716185	-0.102061	-0.904791	-0.772675	0.0332566	-0.106803	-0.669789	-12.7845	-4.16069	-0.628254
IARS2	0.147911	0.61432	0.485481	0.586172	1.35657	0.695258	0.362868	1.30292	-0.135217	-0.361193	0.986998
KRAS	-0.193389	-4.47743	0.081139	0.90381	0.248383	0.388457	0.591988	1.14857	-0.351863	0.261897	1.74981
MTUS1	-0.811508	-7.84724	-7.42066	-8.34179	-5.00518	-8.14234	-7.71891	-8.46643	-6.09188	0.0173165	-8.08768
FIS1	1.98739	1.51478	1.73225	-3.8631	1.33871	2.66228	2.85847	2.46701	0.803734	0.389826	2.44777
MRPL48	0.307542	-0.0338208	2.12406	-4.99711	-4.79827	-3.89653	-1.10718	-0.119137	0.65357	1.36391	-4.87951
MAPK9	2.84983	6.6228	3.06523	4.27993	-3.30775	4.22059	1.92042	-0.175964	-1.77972	-3.07453	-3.83996
KARS	0.357544	-0.205502	0.473918	0.0394786	0.0278177	0.358057	0.727743	-0.183799	0.234424	0.372164	-0.195001
MRPL58	0.0173378	-0.369885	1.36868	-4.9411	1.48063	0.689201	0.460537	1.2334	-0.277713	-0.610366	0.909787
MRPS10	-0.605768	0.185897	-1.19594	-0.10022	-0.307422	0.302082	-8.99347	0.868346	-13.7165	-2.21117	-0.0248735
SCCPDH	0.257553	4.80861	5.24604	6.2441	5.49705	1.95537	5.69944	6.08283	-1.69983	5.29248	5.23617
NDUFA6	0.168358	1.17265	0.510657	1.02601	0.970999	0.622782	-0.375233	1.55463	0.583274	0.230654	1.12707
ALDH7A1	0.19525	0.93768	-0.126299	0.866851	0.916301	0.940761	0.27403	1.45925	-0.978648	-0.654059	1.12429
FAHD1	1.09485	-3.39592	-3.34707	-8.16986	-4.41345	-8.8697	-12.2248	-3.29068	-6.69615	1.11776	-9.09911
WDR81	5.21153	3.675	4.9219	4.90164	0.06892	-3.38874	3.81241	2.98525	-5.45778	-6.77156	0.212534
MRPL46	-4.22987	-0.791961	-0.0344493	-5.54267	-0.337747	-4.99899	0.369333	-2.17672	0.234444	0.95762	-0.4927
MRPS25	0.189751	-3.24585	1.22489	0.601235	2.32417	1.50087	1.44801	2.27931	-7.78137	-3.74138	0.69545
DAP3	-0.955481	-0.367421	-1.38444	0.765762	1.50706	0.376353	0.645612	2.64115	-1.02996	1.84449	2.18493
APOO	12.3557	8.77933	9.95145	10.4021	14.9063	12.228	8.32932	14.1361	2.00263	15.0194	9.75552
SNCA	-6.04695	-11.3722	-3.48638	-6.46173	-6.73598	-15.4985	-2.63281	-7.49486	-9.34715	-1.92286	-1.6306
COX6A1	0.178409	10.1293	10.1603	10.6244	10.0646	4.83962	3.13049	10.5164	1.54914	1.1148	10.517
NSUN4	-2.46011	3.46832	0.603336	2.02538	4.47748	3.0266	2.06662	5.57109	1.73738	-2.9638	5.61596
COQ8A	0.175488	0.48084	0.619931	0.390292	0.971401	0.803664	0.206551	0.776767	-1.21424	-0.354211	0.720378
RALBP1	-7.55638	-11.4837	-8.02977	-11.9457	-7.98828	-3.71999	-0.144906	-11.8865	-9.67044	-3.34958	-11.6475
PTRH2	0.344715	0.31508	0.539067	-0.185825	1.3179	1.3221	-2.79352	1.58517	-3.35994	0.351894	1.34404
CIAPIN1	-5.69064	-6.47025	-9.42284	-8.28263	-13.5342	-7.00251	-4.27675	-5.46387	-15.565	-16.8156	-6.46544
DHRS4	-3.14475	1.2842	-3.53164	0.522451	0.990047	0.245514	0.166955	0.379884	-6.49962	-4.94492	1.79581
CARS2	-0.310124	-0.508867	-2.07384	0.307973	0.433594	0.0665488	0.669766	0.599639	-5.08376	-7.56395	0.603699
IMMT	3.92312	5.55532	1.12809	5.13752	5.96955	5.67118	-2.77477	6.77548	-5.81512	1.04718	4.44352
SCO2	-2.22403	2.00969	-2.49143	2.02927	3.20782	-0.65932	-5.10612	4.0334	-3.36917	0.420173	1.36652
BLOC1S2	-4.36406	2.78396	3.26457	-4.16065	8.7724	-4.26861	7.46001	-0.183233	1.25506	1.33264	-4.05411
ACADVL	0.212072	0.11438	0.450154	0.0978963	0.260185	-0.338252	-0.147344	0.564718	0.481681	-0.103899	0.674719
ABHD10	0.517178	-5.29645	-4.95365	-2.5517	-5.18265	-5.53636	2.30478	-1.80443	0.0818327	-1.90202	0.778413
AARS	-1.71137	0.522298	-0.499275	0.696017	-0.77274	-0.699253	0.558523	-0.0162449	-5.98741	-7.13051	0.971051
TMEM126A	3.19513	5.18229	0.725796	8.66363	5.52305	0.345382	7.99161	4.95961	-1.53556	1.13212	4.05019
TMX2	-7.44571	-1.37005	1.47662	-5.73668	0.987976	-3.93438	3.09314	1.13385	-2.34253	0.538084	4.39835
MRPL43	-0.157561	-0.742449	0.123425	0.0677694	-0.006733	0.135361	-0.375153	0.145612	-7.46234	-2.32377	0.462996
C19orf70;MIC13	0.0678006	0.164397	0.128779	-0.254758	0.738433	-0.378135	-3.84497	0.794984	-9.02875	-1.02077	0.565328
IVD	0.126926	0.639632	-3.98093	-0.0423449	1.29247	-0.488309	1.48517	1.30721	-4.38308	-5.44943	-3.69841
MTX2	-1.62382	1.1023	-2.62318	1.45714	3.37414	-2.1831	1.68761	3.96042	-8.65906	1.16998	1.82393
YME1L1	-3.63217	4.65898	1.33743	2.70416	2.40953	0.993703	1.54632	2.78654	-4.158	-7.72707	2.91006
OXR1	-6.86977	-3.59469	-6.13786	-7.12533	-2.92613	-6.93599	0.244793	-2.56562	-4.74004	-6.05587	-3.81548
NDUFAF2	-3.31564	-3.02026	0.234537	0.525862	0.238121	-0.504753	-2.77525	5.10729	2.49804	5.71116	1.1296
MRPL3	-0.529881	0.71158	0.180526	1.0132	1.17652	0.814661	-0.216631	1.43596	-1.82353	-1.15582	0.986047
TIMM44	-0.0131723	0.370328	0.435847	0.338942	0.778926	0.403233	0.52505	0.425081	-0.847195	-1.55348	0.211486
NDUFA5	1.75781	1.6841	1.64452	1.22609	2.1446	0.547517	-1.81067	2.28681	1.53981	-4.24497	2.15731
VPS35	-0.273833	-0.241846	-0.732375	-0.0318639	-0.266589	0.00710519	-0.406092	-0.364349	-6.71706	-1.85599	0.0597859
NR3C1	-4.35308	-1.20757	-4.39032	-7.94948	-3.68513	-1.80978	-7.47629	-8.05892	-5.74989	-0.288174	-4.83225
MTX1	-4.22004	1.84681	-0.832224	0.487915	0.622726	1.2047	0.299322	0.496513	-8.15808	-3.81009	1.84592
SH3GLB1	11.2629	12.4815	7.80048	8.05597	0.640361	12.4426	13.3947	4.36214	2.00941	4.15606	13.4094
TOMM20	4.25784	4.14308	12.3868	3.82063	14.7145	13.4833	14.8939	14.5885	14.5207	5.05657	4.87445
ABCB7	-0.0959378	0.711964	0.236938	0.76802	0.411116	0.451924	0.0318892	0.565915	-0.15801	-0.96823	0.39126
NDUFS7	0.175883	0.192488	-0.114101	0.52061	1.46591	0.433391	-6.96184	1.42317	-6.9076	-1.31151	1.30071
ELAC2	0.686872	1.66378	-1.93086	1.80627	1.79223	1.4766	0.964213	1.18712	-5.03412	-5.01368	0.394916
MRPL41	0.707561	0.963414	2.09879	1.01927	0.846407	1.11327	-6.52125	0.930915	0.073318	0.818058	0.761186
ECI2	0.244286	1.48308	1.13422	0.738032	1.22831	0.912601	0.675605	0.896793	-0.662112	-0.378184	1.32493
MRPL28	0.535356	1.8552	1.30242	1.8043	1.84847	1.46567	-5.60124	2.04507	0.458171	-0.93644	1.39264
SLC25A14	-0.231124	12.5493	8.03501	6.8138	4.88161	11.6624	11.9479	12.8429	2.06487	0.669737	7.1302
HLCS	-3.35963	-7.27348	-7.21116	-7.64929	-8.33269	-4.18287	-5.25705	-7.46603	-6.06508	-0.285108	-6.69338
SFXN3	0.66923	0.0712737	0.9939	0.528488	0.392947	0.195997	0.282628	0.987522	-12.0363	-1.24701	0.510407
SPNS1	-4.31655	3.42307	-3.63801	4.17693	8.55165	4.85128	3.10469	9.22488	0.397115	-0.0031658	9.62725
HSPA4	1.05419	-4.83926	-1.53845	-0.899909	-0.70202	-0.081596	1.71793	0.310192	0.834641	-9.29678	0.12315
FOXK2	0.339726	2.15422	-5.70743	1.15683	-0.0919047	-3.93174	-0.24214	0.293174	-10.3781	-4.48791	0.507466
RRM1	-0.0308245	1.05486	-0.557152	0.931032	0.46863	0.860461	-0.0705803	0.726179	-6.25957	-7.74258	0.809998
NARS2	0.557183	0.745083	0.3385	1.31355	2.10945	1.01657	-6.4537	2.11948	-1.65043	-8.34344	1.86711
ATP5E;ATP5EP2	-0.0197521	0.552534	0.701102	4.93216	1.11783	4.94862	4.94198	4.79609	2.46808	4.2537	5.04536
NDUFB9	13.1196	4.44106	8.01656	9.55755	14.3266	8.03048	6.27516	12.3964	9.42082	7.41429	12.9624
YARS2	0.846723	0.621197	0.415391	2.21268	1.82518	0.938173	0.0655521	2.00723	2.26543	2.63101	1.27426
GFM2	5.29102	6.60563	1.35231	6.28909	7.80126	6.32427	-0.635506	7.81222	1.68324	3.01069	7.10392
NDUFA2	0.443739	1.55387	1.31483	1.68705	-3.5968	0.697114	-5.49186	2.31361	-1.57734	1.10816	0.532042
NDUFA7	4.6452	12.3391	7.92305	12.5722	13.4506	8.63165	11.7991	8.92877	13.3884	12.7393	8.05515
SOD1	0.989992	-5.79969	-6.1082	-5.53455	-14.1683	-2.36493	-3.31745	-14.8336	2.25814	1.8127	-10.1053
AK3	0.359212	-1.58444	-5.74739	-1.78386	-6.16027	-2.22871	-5.82086	-0.40339	-1.10182	-4.75599	-0.177381
CLPP	0.214603	0.211783	-0.863651	-0.313394	0.0421202	-0.0101661	-0.0988563	0.0745448	-0.999832	-1.57866	0.286802
NNT	0.44259	0.456534	0.444162	0.787236	0.623996	0.172842	1.49962	1.31414	0.471301	-0.650602	0.179772
TST	1.34537	2.69939	1.64176	2.60951	3.14725	2.31603	0.437545	3.23201	-0.895593	1.09597	3.13175
RPUSD3	7.51711	7.44845	0.669138	0.0442902	8.02402	0.0939976	5.17948	12.6332	4.79768	4.17483	7.75284
TMEM70	-0.335278	3.86944	-0.757186	2.18204	3.15715	-0.641821	5.62362	-1.21765	-0.226249	4.47922	11.2468
DUT	-3.8005	1.85545	-4.31764	0.944531	0.623578	1.77784	-0.104459	-1.12032	0.236029	-3.34952	-4.26695
NOC3L	0.237336	0.508901	0.522222	0.669875	0.630614	0.279043	0.490902	0.902092	-1.99517	0.527946	0.702855
NIPSNAP2	3.58059	4.61357	10.6062	10.3404	9.68742	8.96426	11.6466	11.5812	2.1672	9.4358	10.5976
CISD1	0.57578	1.0887	0.594427	1.93609	2.68297	0.427433	1.65429	2.8427	1.24976	2.90646	3.28466
MRPL45	-0.190133	0.23528	-3.74235	0.434343	1.89054	1.57122	1.09988	2.12298	0.472241	0.353759	1.70983
ALDH1B1	0.0115573	0.889091	0.768318	1.11614	1.62662	0.668881	0.424788	1.71256	0.637228	-0.317419	0.979552
PMPCB	0.0211664	0.582692	-0.467099	0.682018	0.922906	0.728782	0.634771	1.12091	-0.382582	-1.29287	0.937161
ETFA	0.640468	1.23389	0.433525	0.65991	1.26798	1.09289	1.38518	1.61011	1.17328	-0.164792	1.30992
RPS6KB1	0.508136	-0.186362	4.369	4.33509	4.2369	3.08239	2.83386	-0.34176	1.84079	4.59234	7.90361
PXMP2	-0.062667	4.48479	10.1183	-0.0351933	4.66122	7.80942	0.0747876	6.29174	1.96368	3.88738	0.153905
GCAT	-0.562557	0.81453	1.35132	0.0809625	2.18338	0.970761	-6.24052	2.23004	-6.97288	-1.1577	1.02229
HIGD1A	-0.0177147	-4.56195	-0.517185	-0.445276	1.36071	0.747305	0.763873	1.02474	0.443044	-3.8625	0.955028
ERAL1	-1.88236	-0.168483	0.750742	-0.646952	1.42143	0.00698679	-2.08535	1.6215	-3.74897	-13.0074	0.806856
CYB5B	12.9006	13.3264	14.0585	12.8241	13.827	12.9857	12.4573	13.7586	9.04164	14.7847	13.4218
ACO2	0.451638	0.553641	-0.895641	0.561233	1.54465	1.32857	0.962988	1.82936	-0.0425463	-4.4138	1.69777
MAP2K2	0.122373	0.415061	0.00757871	0.520574	0.116183	0.0710517	0.301277	0.136095	-1.15761	-1.18731	0.164709
FKBP8	0.618706	1.33272	1.10523	1.47251	1.17772	1.46898	0.502501	1.71032	-0.104808	-0.265581	2.01877
MRPL27	0.314122	0.0538272	0.723916	0.870621	1.06551	0.629954	-1.61855	1.33595	-5.55903	-2.04877	0.00350798
PUS1	0.492072	1.51456	-1.41451	1.33449	1.93141	1.09925	0.377002	2.03025	0.466556	-4.30351	1.5116
MRPL4	-1.13003	0.72766	-0.162031	-0.57119	1.44989	1.3597	-8.43288	0.528239	-0.468445	-1.03089	0.00469761
NDUFS6	3.71356	0.619098	4.0275	3.54498	2.90163	-1.27611	3.92746	4.88455	5.88959	4.59524	0.947159
BDH2	0.974834	-2.50189	-2.19434	-2.78215	-2.44624	0.479087	3.49109	-2.93624	-0.631165	5.02396	-2.79701
FKBP4	0.730183	4.64588	4.71215	4.98607	4.79241	5.61088	6.56288	5.43115	6.18751	5.24857	4.61266
MRPS30	0.0803888	0.69929	0.896734	0.38591	1.87254	1.51781	0.738843	1.81102	-1.0625	-6.61023	1.5612
CLPX	-0.231648	0.149649	0.400252	0.308041	0.586543	0.118616	0.155342	0.585683	-1.15818	-0.631443	0.494897
SLC25A40	-0.624421	1.42471	-2.47961	2.05975	1.42782	1.80769	-5.22562	1.0905	-9.13815	-1.25823	0.360409
COX20	0.036979	8.05699	3.81417	4.00941	4.77399	3.80765	11.8986	-0.22899	2.19899	7.90136	3.84224
ATAD1	0.173845	1.50482	-3.05665	1.96913	2.03412	1.74374	1.29288	1.94415	-5.06728	-3.0593	1.66257
MRPL38	0.0554562	0.162294	-0.124708	0.387793	0.884936	0.745758	-1.55448	0.0434503	-1.96709	-0.835742	0.0931537
USP30	-6.75194	1.47287	-6.06261	4.90706	-2.09705	-2.5391	-6.16919	0.82828	-4.55699	-2.33802	-2.2364
MRPL47	1.02957	1.99937	2.02565	2.14938	2.02765	1.43478	0.55791	2.4016	-3.34243	-0.352068	2.86824
UQCRFS1	0.483269	0.436262	0.0887588	1.44014	0.811226	-0.225236	-0.151125	1.4759	0.577694	-1.09205	0.727893
AKT1	0.482697	-3.38238	0.744566	5.30288	-3.31826	4.49537	-7.02309	-2.80434	-2.49262	-3.07364	-3.36572
GFM1	-0.536549	0.422359	-0.537833	-0.0021255	0.385199	0.283989	-0.302572	0.707796	-0.877436	-0.239355	0.613586
MRPL37	0.0219488	1.00679	0.937715	1.22455	1.70486	1.30007	1.05228	1.93122	-0.86458	-2.21144	1.50143
MRPL40	0.236156	-4.74337	-8.08451	-8.64603	-8.52789	-5.90737	0.178963	-4.48914	-7.49379	-3.37081	-8.5148
HS1BP3	3.01745	-4.0348	-6.48005	-7.13254	-9.5415	-9.84912	4.40811	-6.13479	-7.90881	-9.24607	-6.15919
MBOAT7	-0.120495	0.243179	-0.0151888	0.54176	0.0318502	0.209225	0.432975	0.858336	-7.03851	-1.04506	0.783016
UQCR10	-2.53649	-2.59721	1.85321	1.07439	2.52424	6.28963	-0.16293	5.76115	-5.26494	5.97076	1.85836
PUSL1	-4.51565	-0.0973765	-0.358461	-0.18405	1.21424	2.47313	1.10042	-3.23151	-6.78878	0.908388	-4.46994
CAT	0.00614835	-4.61284	-7.58646	-4.37876	-0.839469	-1.28937	-1.04017	-4.94391	1.15186	0.868669	4.77039
MRPS18C	1.10829	8.01501	2.17178	11.0249	6.06093	2.22908	-2.0044	8.78634	-0.155041	2.67733	5.56305
RNF185	3.76312	7.9288	1.1908	4.68952	6.806	7.97077	-2.73455	0.822204	-0.946992	4.61456	4.16709
NDUFB8	8.2751	8.1353	8.37803	7.66014	4.0619	4.26038	7.16686	8.02103	5.42711	0.763693	8.46983
TIMM21	-0.486981	-0.0770336	-1.10353	-5.43268	1.85839	0.859013	-0.130164	0.328671	-11.1163	-4.7865	1.52721
CDC25C	5.6024	9.076	0.99905	3.77748	1.87383	-2.84365	1.21495	-2.83326	-0.728205	0.401821	2.18209
RARS2	0.502186	1.21251	1.20472	1.56919	2.38276	1.32054	-5.99798	2.31769	-7.73107	1.17463	2.59528
MRM2	7.10076	3.60063	7.44719	3.73811	6.56105	6.69426	0.262832	14.2214	2.05286	0.694681	8.4542
FAM162A	4.27851	12.4064	9.3366	14.6477	13.9293	13.3943	13.4884	14.3764	14.4244	8.82961	14.9997
RCC1L	0.912247	2.79271	-2.60942	0.718377	1.1936	0.74137	-7.40592	2.28711	-2.22382	-7.48673	0.83696
TFB1M	0.450306	1.40377	1.17975	0.259812	1.39159	1.15028	-6.23766	0.74039	-3.95173	-1.41176	1.88278
MRPS15	0.538359	-5.40683	0.230166	-0.381539	0.119044	-0.125052	1.12981	1.03223	-4.08707	-4.15327	1.9761
SURF1	7.95533	7.62393	5.4166	9.04838	8.72753	9.32476	11.0749	10.1694	4.70019	4.42835	9.68747
RDH13	-0.554263	1.61224	0.464453	2.42698	1.98836	2.35484	-4.80868	2.9573	-9.91293	-4.54056	2.58595
SUPV3L1	-0.208899	1.97201	-2.78098	1.75966	0.562997	1.24572	1.34997	1.66555	-2.74253	-10.5635	-0.35787
IDH1	-0.216571	4.95552	-2.74457	4.63612	7.0689	6.4643	6.1539	5.40144	0.553274	-2.99295	5.33339
MRPL17	1.51113	1.65939	1.42815	1.56563	2.05219	2.08697	0.886063	1.18776	-7.65046	-1.25972	1.70287
LIG1	0.224386	1.47507	0.623924	0.830479	-0.760365	1.43304	0.868665	-0.425297	-10.8994	-5.2538	0.879554
NDUFV1	0.494005	1.1627	-0.962827	0.785875	0.608927	-1.77396	-0.287102	1.02611	-1.412	-1.6604	0.170212
CLPB	1.87926	0.485936	0.34058	1.29535	0.885496	1.47416	-4.06303	2.68974	0.0538558	-2.75191	2.89337
TRMT10C	-0.0995933	0.413837	0.217881	0.703622	0.659958	0.45733	0.457166	0.931917	0.0408485	-0.840355	0.432943
VWA8	0.31732	0.548994	0.502205	0.851918	1.38314	0.744662	-0.0374212	1.01323	-0.886709	-1.57859	0.820675
NDUFS8	0.241979	0.475353	0.852409	0.675202	0.904935	0.774545	0.7483	1.47656	0.198368	-0.17506	1.00206
NDUFB11	5.2313	4.4285	4.70002	4.16131	0.0335048	4.9651	5.2016	-0.231141	-2.22558	5.11575	5.45913
NUDT8	-0.0396155	3.95263	0.489017	7.02215	3.64674	0.00590757	6.87591	12.3038	2.20282	0.776035	3.70377
CAPN1	-0.0094938	0.621311	-0.006941	0.359851	0.23092	0.593771	-0.486348	0.164985	-1.18101	-0.895626	0.21385
ATP5G1;ATP5G1;ATP5G1;ATP5G1;ATP5G3;ATP5G2	-0.0230952	0.229795	8.47709	-0.0903911	10.1235	6.34013	11.5874	13.8017	8.71023	7.29192	8.58135
BCKDHB	0.392479	1.27733	0.674388	0.814436	1.21902	0.711231	-0.16449	1.35908	-8.22697	0.0612639	1.50115
SRC	1.19933	0.864475	-0.107757	1.45083	1.99401	2.59262	-0.164812	-2.4495	-7.75368	-8.42706	2.58137
ACSL4	3.21689	4.1915	-1.3155	4.61756	5.44991	4.26729	3.37593	4.61854	-3.46601	-1.67458	4.83238
PITRM1	0.196906	0.442743	-0.641039	-0.200863	1.20339	0.525856	0.173716	0.923821	1.68434	0.878361	0.817233
PRKCA	0.99792	1.97489	3.30445	2.4152	3.20423	2.9237	1.80865	3.08604	-9.3084	-0.0499674	3.74862
ALDH2	0.737423	1.0406	0.157482	1.30218	1.40323	0.93503	0.662058	1.55202	0.754911	-0.551992	1.50296
ACADM	1.29533	0.965991	-4.89566	-2.66359	2.00402	0.37985	0.219409	2.06251	2.04195	-5.35566	1.8224
ARL2	0.130653	0.188715	0.686933	-0.101747	0.386463	-0.593543	0.618874	-0.833634	-1.18478	-0.279893	-0.675207
LGALS3	7.41685	0.0709725	0.418862	-0.107686	0.450531	-0.139287	0.177265	-0.263724	1.95455	3.47949	2.89499
ISCU	4.4632	13.6283	13.3161	14.0356	14.3365	13.6536	13.683	14.3513	7.93071	8.25223	14.03
MRPL39	0.0110852	0.773424	0.882833	1.28207	2.26858	2.06372	-6.73764	2.87765	-4.27567	-0.647707	0.980676
NIPSNAP3A	5.05052	3.50978	-2.76662	-3.42533	-0.333746	-3.31301	-3.04984	0.0849152	-1.2542	-2.50356	0.0338026
ECHS1	-0.0353024	0.854117	-0.422797	0.581282	0.825204	0.203389	-0.128319	0.461957	-0.3966	-2.52115	0.699568
QTRT2	-0.229657	0.901765	0.413803	0.791225	0.493465	-4.81854	-0.455508	0.304898	-1.59624	-4.85895	0.872691
NGDN	-4.03371	-11.1482	-7.08959	-8.13493	-10.7657	-7.57788	-10.993	-5.79503	-6.38666	-10.5812	-11.2338
MMAB	5.34974	6.52323	4.09091	7.05839	7.66636	5.59278	4.00735	7.77937	-2.27757	-0.140429	7.54103
MTFR1L	0.259686	5.89011	-3.99452	6.36111	5.63068	5.81717	-1.8444	6.00393	-2.8165	-7.24202	5.89367
LPIN1	0.558017	-0.401303	0.0920035	0.429197	0.652739	6.64946	1.08705	-0.0696799	-1.48606	0.589379	-3.37911
CYB5R1	0.110692	-1.87501	1.36097	-0.208401	-0.154772	0.227961	-6.77114	1.30124	-4.58752	2.3228	0.261455
ABL1	-0.071069	0.33847	0.647524	-0.257329	0.442063	4.54557	0.211742	-0.356053	2.19754	0.740973	4.57241
MRPL49	-0.618086	0.160793	-4.94956	-0.418379	-0.953122	-0.622289	-5.41854	-0.145197	-4.40147	-1.30587	-0.162203
GNPAT	-0.117168	8.08788	10.9837	11.4052	13.7338	12.7486	9.50239	13.6169	2.03346	0.65309	14.1921
HDHD5	-0.127839	0.594863	-0.282137	0.432078	0.590032	0.103856	-1.05978	1.01026	-5.11885	-6.72737	0.546218
PPOX	0.960951	1.65071	-1.25942	1.12733	1.07658	1.90337	1.42774	1.2498	-9.6303	-6.29875	0.994205
;BCKDHA	-0.488091	-0.458616	-1.84666	-0.0477675	-0.664132	-1.0907	-1.57159	0.0950397	-2.56979	-6.60103	-0.0073617
MRPL9	0.759935	1.55236	1.50518	2.1017	2.54134	1.93788	1.329	2.92894	-3.89952	-0.934175	2.29059
ASS1	-0.1629	0.130805	-0.485829	0.518685	-0.389458	0.0874389	-0.36022	-0.154287	-1.03452	-1.72405	-0.35752
TIMM8B	3.65975	0.348817	0.628284	-0.240096	0.377241	0.0787648	7.3224	2.96746	12.9507	4.15604	3.9169
PRDX3	0.176392	0.321415	0.129675	0.00406661	0.640586	0.459498	0.20187	0.0187769	0.549374	-0.362038	0.332686
PDHX	0.786391	0.224524	-0.136606	0.693411	0.35898	0.143884	-0.228286	0.514775	-0.60139	-5.24523	0.496229
PISD	7.73044	9.51668	0.906488	9.33738	9.31854	10.1158	11.0314	9.90113	-1.97163	3.89158	11.9701
MRPL2	0.215054	0.503361	-1.04733	0.41126	-0.0559723	-0.908262	-1.00446	-0.967452	-5.58225	-1.74399	-0.765407
C12orf10	11.5881	0.209823	3.88753	6.95678	4.21093	3.60641	5.57615	3.30421	8.73492	0.837114	0.0748957
PNPT1	0.939009	-0.103564	0.699372	1.11852	1.80078	0.845896	0.709013	1.45505	0.58488	0.377026	0.942098
NDUFC2	0.308984	-0.165769	4.12099	-0.62751	2.22051	3.12627	4.27311	5.76876	-3.32205	-3.73388	5.31635
POLDIP2	-0.283917	-0.0359787	-0.265152	0.526363	1.04749	0.185286	-0.437689	1.56239	-1.33599	-6.48759	1.09427
SLC35F6	0.0199869	-11.482	-0.064689	-8.47916	-0.65828	-1.50469	0.209942	0.820193	0.917031	-0.947899	0.330083
BOLA3	4.71968	5.18454	0.704607	8.56009	0.68935	3.90171	6.44192	0.846918	-1.51895	0.253159	9.75575
ADH5	3.7798	-0.96074	-4.88609	-1.51926	-7.90352	-3.99016	-0.716474	-2.54408	-4.36859	-3.08769	-4.70677
ARG1	-3.45108	-3.05821	-2.69846	-3.39954	-2.7505	-3.17825	1.7964	-3.3816	8.82492	3.1448	0.148313
ACAA2	0.306347	0.330073	0.491651	0.645349	0.801046	0.824968	-0.102589	1.35951	-0.490205	-1.50096	1.18384
ME2	4.06308	-3.28019	-8.42853	-5.59708	2.25294	-5.20951	-1.76241	1.8319	-6.96251	-1.27336	0.237027
TFRC	0.12325	0.522725	0.534082	0.857348	1.02126	1.14682	0.920407	1.0565	-0.439848	-1.07405	1.59398
OPA3	-3.98324	4.28501	-3.35166	4.90985	-3.47394	0.359422	-1.24604	4.81555	-5.91108	-3.74239	0.624992
FAM49B	5.00924	4.32754	0.447696	5.22351	3.40043	5.72889	5.51065	4.39283	-3.23879	-4.57902	5.84399
VAT1	13.5796	9.28197	13.9192	14.5081	5.15295	13.0361	16.3311	14.7778	14.3303	14.9717	13.8353
ECI1	1.21846	0.854297	-4.45403	-2.0404	0.845868	1.03182	1.35567	1.25099	1.12861	0.0160495	2.19085
MRPS18A	0.124207	0.933227	0.898636	1.29817	1.19411	0.834224	0.642853	1.31404	-12.0573	-1.7406	0.724727
UQCRB	9.72401	8.79935	4.21502	4.47203	3.92157	4.29228	9.77534	9.08144	10.2421	4.50705	7.72598
ACAT2	7.02156	7.16046	0.602798	6.12941	7.66842	4.04707	12.5536	3.4205	2.08386	3.33879	3.15293
ANXA6	0.883582	-0.844414	-0.454	-1.1263	-1.24587	0.883147	0.966831	0.660473	1.04501	-4.72021	-0.245623
GLRX5	7.39094	3.99239	4.23748	4.01161	4.30977	6.81257	0.0610131	12.8307	2.00932	0.702054	12.7299
PSMB4	9.68284	3.71978	-0.415525	2.44902	-1.11843	-4.86069	0.745621	-1.14312	9.46133	8.21936	3.60687
TIGAR	-2.0075	0.163447	-2.58081	4.0054	2.26597	0.0803061	-2.85324	6.07497	-1.03096	-2.21052	0.9
ACAD11	0.719533	0.743707	0.809553	0.523596	0.844343	0.92017	2.28998	1.35427	-12.3971	-6.8655	1.43229
GPD2	2.82517	1.56553	1.41157	2.10403	1.26302	1.53734	1.36658	1.90845	0.526146	-0.268862	1.82368
TMEM223	4.43845	8.5827	5.04129	3.70567	11.8878	4.31323	6.33461	8.23184	13.0982	4.20166	11.4221
DLST	0.0761649	0.688845	0.174459	0.673492	0.920817	0.924508	0.635053	0.763712	-0.791503	-1.56088	1.32213
OXCT1	0.340138	0.748538	0.22608	0.589037	0.542707	0.337179	0.434649	0.803238	-0.759072	-1.68768	0.346849
CAPN2	0.0481733	0.332151	-0.376439	0.386952	-0.0578974	0.644058	0.478835	0.108747	-13.4111	-3.99544	0.236827
AK4	0.359574	0.894994	0.617827	1.37179	1.43116	1.13817	-0.437481	1.52532	-0.112345	-1.50411	0.959519
MRPL54	0.296556	-3.10617	0.481784	-8.80839	0.541062	-4.31377	-2.21788	0.915776	3.86426	5.55987	0.752578
GRPEL1	5.58195	6.66669	4.1101	5.9582	6.67006	5.46327	5.50015	6.18767	5.78885	-7.87552	5.83744
MRPL20	0.126082	1.87912	1.76036	5.50471	6.27942	-2.99038	-7.56868	0.802058	-2.38871	1.01095	4.64249
MTFMT	4.64147	8.12949	5.03992	5.89366	9.31631	2.81277	1.96361	5.08608	-1.43496	0.440706	3.82444
NDUFA11	-3.22168	5.73548	5.31228	5.63838	6.72155	5.49856	-7.65858	6.12151	-2.283	-2.92334	0.327036
COX15	7.41291	8.85651	8.11553	12.728	12.4441	12.7213	11.5985	13.1016	2.08158	7.54923	9.98743
CLCC1	-0.682012	-1.74122	-1.38086	-4.66557	-5.01643	0.0448307	-0.499614	-0.278811	-11.4483	-9.35528	-0.534454
COQ6	-1.25903	1.30073	-0.215072	0.160264	0.364174	-0.669418	-6.94425	1.59836	-6.82368	-8.50488	0.297484
MRPL55	3.31116	-0.732261	0.887619	-4.65625	-7.64738	-4.24113	-7.83306	-0.672256	-2.33137	3.86668	-4.73647
AKAP10	0.298985	-3.27175	-2.98009	0.292342	0.679532	0.440081	2.82879	0.245285	-1.25373	0.847644	-0.391136
BLOC1S1	-2.49593	5.16464	5.11424	-1.85324	-4.23675	-2.04245	0.301673	5.15171	-4.30122	-2.14656	1.99066
RNF5	-0.160613	7.04188	11.5853	-0.0109053	11.5551	7.29	5.6294	11.9076	4.70609	7.79767	11.4892
PDZD8	-3.31373	-7.20928	-6.95482	-0.521556	3.78456	-7.60376	-7.26392	-0.283209	-5.48107	-6.78981	-0.361722
RAD51C	8.18556	0.346979	3.0036	-0.359801	3.27459	-0.196317	8.24351	6.65794	-1.50356	-2.76321	0.289126
NOL6	0.0907805	1.01698	-0.310833	1.27639	1.33438	0.584605	0.201641	0.516854	-11.7989	-1.88158	0.598603
NAPG	-1.16507	2.17895	-9.17752	-2.12393	2.76684	3.23063	3.02917	-1.47787	-7.57724	-2.83452	3.39759
PI4KB	3.35435	0.321752	0.641956	-0.0948841	0.507541	-0.0730287	0.435502	3.85959	4.68278	6.32614	3.6777
TMEM177	7.31216	0.181167	13.2798	12.2408	4.19725	9.56934	7.36596	3.41087	5.67235	7.64864	8.50536
MAOA	-0.668597	0.774643	-0.408659	-0.517612	0.0677225	-1.41737	-1.85884	-0.49209	-6.39796	-7.08746	0.683668
MTERF4	4.73088	7.81159	-3.31035	7.8743	8.46887	7.88259	1.94425	9.26457	-1.76172	-3.16722	9.15433
ATP7B	-3.96627	-3.69895	-7.48116	0.16107	0.0313692	-3.32833	-11.1686	-2.81266	-6.75221	-10.7767	2.3859
FADS1	3.86	14.1527	13.2477	14.2151	13.2854	7.80814	6.26004	14.3892	2.08637	9.22138	14.6617
HSD17B8	-0.23877	1.49399	-0.467837	1.07724	0.654855	-0.462424	-0.0275576	1.32112	-0.966593	-5.17277	1.43867
GTPBP10	0.116573	1.2503	-0.716468	0.918364	2.40162	-6.85932	-0.420393	2.35509	-8.31304	-8.56671	-0.10042
ARGLU1	0.99307	-8.68557	-4.60822	-13.1066	-9.12013	0.0498453	-0.806586	-1.45149	0.401474	-3.62245	-9.92389
UQCC2	-10.9543	-7.01449	-6.5823	-3.26681	-6.59287	-3.44526	-4.5282	-2.90552	-2.03285	0.786383	1.86811
PARG	-0.54675	-1.01883	-5.42474	-0.779464	-4.22341	-1.76427	-0.998737	-2.1046	-10.653	-4.75045	-9.22102
RMND1	3.48354	7.31994	3.90096	9.1713	8.86034	7.66201	0.312602	11.8043	2.05949	7.69097	8.068
TAMM41	-3.36441	1.74344	0.213032	4.07769	4.06997	-1.6574	-7.21378	5.32993	-1.7177	4.47166	6.5022
TRMU	0.948152	1.46742	-6.87692	1.70451	0.500142	1.80877	-4.91339	2.51865	-6.07958	-6.61128	1.34001
FOXRED1	0.1391	0.842237	0.340557	0.846102	-4.02762	-4.40693	-0.522169	1.25004	-0.534085	-0.430871	1.29126
ETHE1	0.889763	5.19687	5.33511	8.63826	9.42348	5.17936	2.72055	10.7793	1.82916	-2.63952	10.0258
BAX	3.45033	-4.05099	0.471756	-4.39242	-4.35849	-4.16744	4.19472	4.59873	-6.19167	0.166551	0.723827
ABCB10	1.71154	2.13578	2.19891	2.1725	2.4408	1.56917	2.68745	3.11938	-3.72867	-0.424325	2.709
PDK1	0.510876	0.561921	0.616322	0.478232	0.939493	-0.963232	0.612479	1.2741	-1.51991	-1.20425	1.25243
HIGD2A	-0.195923	0.0696217	8.04197	-0.278161	9.96814	5.69848	0.206077	3.67867	1.79053	0.73239	-0.0263226
MCU	-4.0886	2.77548	-0.851798	2.61135	3.05627	-8.02032	0.0481894	1.88971	0.128195	-7.26304	0.962733
NDUFV2	8.16726	8.54758	8.59644	13.6185	12.251	12.5378	7.69154	14.3294	9.76979	9.36078	13.7621
TRUB1	-6.91825	0.250357	-9.74514	-6.59937	-3.25572	-6.78012	-3.11818	-4.32129	-8.28509	-9.63954	-6.86781
FIBP	-7.55405	0.515558	-3.09635	0.467012	4.13864	-3.93989	-6.95125	-0.947898	-5.18722	-3.36572	-0.168558
CLIC4	0.745433	0.755741	0.893795	1.7213	-5.33271	-0.0821411	0.828014	-0.781478	-8.93961	-13.2804	-5.61598
PFDN4	0.485889	-7.41374	-7.44155	-12.0037	-4.47501	0.485374	-4.1718	-11.9035	1.20514	-11.0641	0.193308
FH	1.12659	0.86546	0.648301	1.19882	1.56623	0.910618	2.72582	1.61328	-4.31928	-5.9227	0.855077
BCAT2	11.7529	8.9725	7.81496	7.23305	4.06063	-0.0236729	11.3332	-0.145213	1.92449	5.00356	0.100487
GOLPH3	0.139426	0.497056	2.81803	1.25329	4.84861	5.05187	-2.25114	6.75568	-5.51556	-3.35232	6.24883
FMC1	5.08997	-2.68382	0.200503	5.77874	4.31119	5.08654	-7.80564	1.12799	-5.98497	-3.36958	4.51547
SLC27A3	-8.56512	-1.43125	-2.47147	-8.95238	-3.65947	-1.87875	-5.32228	1.72246	-10.0734	-5.42204	1.65293
CHCHD2	4.1779	-4.6782	-0.1774	-4.55362	2.55585	-4.8561	-0.957361	4.15214	6.64961	6.12561	4.09689
TIMM9	0.515597	0.366254	-2.21179	-3.10411	-2.40046	-2.899	8.34229	0.291314	9.67171	1.72612	4.19521
HMGCL	-0.536593	1.44519	-2.06213	1.6903	1.36513	1.09221	0.32684	2.0519	-2.99686	-9.72748	1.86494
ACBD3	3.28628	5.10973	0.883806	9.1051	10.0651	10.0923	9.98389	9.46235	-1.79807	-3.08058	9.99208
FASTKD5	-1.02061	1.69027	-2.14289	1.90943	2.48883	1.29645	-4.70693	2.4116	-6.50845	-3.19344	2.5873
RIDA	9.30687	9.50491	8.82398	4.20803	8.75569	3.92317	12.6718	8.81753	2.13767	4.71828	8.56875
DGUOK	-0.71033	4.77549	0.582951	1.00832	3.45024	8.43067	2.46226	3.53571	-1.68901	-3.01525	3.31455
LACTB2	-0.531872	-0.191606	-7.22522	1.1513	-0.123517	-4.19254	-7.58433	-1.24151	-2.52547	-7.02746	-3.86834
MTIF2	9.12556	10.5705	6.0672	9.05803	11.5164	8.70327	9.28102	11.4506	8.06831	-0.128503	9.85128
SLC25A20	-1.19256	0.270048	-4.88717	1.28696	0.569303	-0.346559	-0.53265	0.999443	-8.96781	-5.43627	0.0135865
IDE	-4.82983	-8.50432	-8.26019	-8.96706	-8.35007	-4.81245	-2.27969	-3.01568	-3.60673	-7.95532	-5.62532
CYB5A	1.87705	-3.31038	1.46276	2.013	1.80687	0.879932	0.79758	2.15044	3.5435	1.92135	1.85504
CDS2	-3.46784	-3.99409	-3.61262	0.574184	5.59409	5.96973	-1.3314	7.08426	-5.04577	-3.08869	6.51828
DIABLO	3.46502	-2.26674	-4.95357	-5.63284	-5.07981	-5.43489	1.33949	-1.84616	2.82373	0.236162	1.35255
GHITM	10.9648	3.96029	7.65461	11.8533	11.6462	8.16076	12.1199	13.516	5.25707	8.22125	12.8726
ADSS	-1.50529	-8.45592	-12.2592	-5.00459	-12.3713	1.38231	0.281233	-4.81986	-7.6082	-12.073	-8.2281
PPA2	-5.30551	-1.10886	-12.1871	-8.89942	-4.28514	0.34459	-5.02361	0.527459	-6.45848	-7.8647	1.43862
ALDH6A1	2.25736	-0.326767	-10.079	-2.32815	3.08309	-2.91929	-4.15778	4.41385	-1.86394	-9.67861	2.31916
FKBP10	2.74824	-7.9309	-2.64587	-3.79854	-0.430467	-1.32124	-2.71043	1.80802	1.99183	-10.6599	-4.02247
GLDC	0.8048	1.56792	-0.969838	2.33613	2.11209	1.50876	0.799723	2.14888	-1.47446	-9.13556	2.27188
HIBCH	7.2007	13.1134	0.461536	3.29437	13.0948	8.15837	6.15373	13.0833	4.02966	3.08366	13.8427
OSGEPL1	-0.111709	0.247215	8.01209	7.15764	10.8686	4.56535	6.09777	12.2016	2.21006	0.98923	14.0644
CPT2	5.3727	4.82903	6.69187	6.18264	6.76863	4.79264	5.17716	6.90314	6.91888	6.9156	6.90059
MPST	-0.509114	1.02877	-0.221351	0.728511	1.42245	-0.474246	0.464569	1.75914	0.381921	-2.23163	2.98703
NFS1	8.79482	9.26328	6.59909	9.85624	9.77106	9.36194	2.65494	11.363	4.79124	6.51568	10.8544
KYAT3	0.258929	-0.290621	0.66998	0.606883	0.778897	-0.228745	1.046	0.264756	-6.13218	-14.0015	0.295483
ABCB6	3.16975	7.60063	3.65463	2.75492	4.18087	3.35023	-0.127187	12.2888	1.95992	0.679818	8.2452
ME1	7.28022	0.112428	3.71678	-0.254798	0.383393	-0.100208	6.34461	-0.25653	1.84149	5.34158	-0.216497
SOD2	7.1451	0.423253	0.719243	0.0126408	0.589548	0.0169468	0.388827	0.0987666	2.26596	1.0573	0.204759
NCSTN	7.57528	3.9593	3.67566	3.8271	4.62317	12.0287	5.11624	-0.257017	5.02583	0.773249	7.21799
REXO2	-0.18738	0.121989	0.772812	-0.0858302	0.438058	0.0244392	5.58889	-0.132584	5.49634	1.012	7.31713
ABCB8	-0.107831	7.02206	3.80758	7.66186	7.62565	-0.0438145	7.77229	4.72481	-1.55378	-2.81508	4.15432
HAGH	5.64651	6.58991	0.210908	6.29029	4.29803	4.07036	6.25976	-3.55831	2.58972	0.255984	4.29246
KIF1BP	-1.06828	-0.6132	-5.70755	0.320877	-0.896702	0.119864	-0.624673	-1.18355	-5.99386	-6.39893	-0.289735
NLRX1	-0.247382	2.53407	0.265831	1.52747	1.56755	3.26353	1.24078	2.58433	-3.93217	-7.68628	3.01819
ADPRHL2	-0.191557	3.36095	3.59868	2.01651	0.387646	-0.0823819	6.57283	3.96775	3.71851	0.896817	3.92329
NRDC	-0.540012	-1.00485	-4.51252	-5.43722	0.808068	2.2692	1.39809	0.688928	-10.7538	-11.8848	0.173034
HEBP2	4.46045	-2.37642	-2.10827	-2.66721	-2.1879	-2.61377	4.28201	-2.66017	7.43025	3.74942	1.16986
XPNPEP3	-0.0341485	3.04589	3.85185	3.49083	0.154396	7.0804	3.90679	4.95772	-2.40434	-3.60592	8.37445
ATP5D	3.51031	-0.276674	-2.62671	-10.4097	-6.19848	-2.02568	3.50475	-10.4305	4.63336	0.9533	-6.06415
AASS	1.2117	2.20387	1.97664	1.7351	1.925	1.54755	0.214954	2.87711	-8.30232	-1.164	1.99718
MFN2	-0.136802	0.726658	0.902925	0.513502	0.681933	0.630638	0.12625	0.833607	-4.24745	0.173342	0.940897
PI4K2A	-4.38643	-8.37982	-5.46543	-1.23211	-1.05548	-4.75097	-8.07841	-0.154464	-6.52741	-4.51384	4.37619
ARMC10	9.75895	3.10307	-3.66926	5.51834	7.02807	6.8774	6.06466	6.24261	-1.87311	-7.01692	6.55148
GCLC	4.89696	1.40364	-4.48097	5.49055	4.07097	4.68366	-3.30207	5.00017	-5.75255	-5.11924	4.42383
ALDH4A1	3.58113	6.77159	5.18164	3.01592	3.90963	-0.277127	12.1527	3.85887	12.9889	3.60159	3.55971
BCL2L13	3.68935	12.4404	0.743799	4.07458	6.98273	4.29857	6.20646	7.89632	4.56685	0.976051	8.42382
NIT1	0.463087	1.3327	-10.0103	1.86272	-7.36249	1.59995	-3.3915	-2.4065	-8.5584	-9.87814	-5.89482
POR	1.6202	0.553993	1.42695	-8.9088	0.679321	-1.50253	-5.15911	-3.25968	2.41508	1.63919	1.20084
TRMT5	2.86691	7.80976	0.581405	11.4212	4.25157	-0.0218664	6.59998	-0.191608	1.96207	0.7462	2.60188
CPOX	0.367453	1.37873	0.246867	1.07528	1.69352	1.15403	-6.43063	1.30786	-1.77279	-10.17	1.64188
HSDL1	0.163495	0.818901	0.262151	0.923983	0.678655	0.308033	-0.19749	1.3288	-5.54549	-1.30451	1.29786
COASY	-0.0883672	4.50159	-2.66748	4.30906	5.27416	2.0958	4.14092	5.40384	-4.26479	-5.45577	5.17966
MRPL50	3.53037	5.15318	-0.238443	4.87546	4.11873	4.73724	2.77535	-0.227464	4.45482	-0.249281	3.39647
MINOS1	1.03236	-8.40047	-0.603038	-4.48161	2.47429	-0.448301	-1.85774	4.05367	-6.48131	-5.76859	-4.36228
GFER	-7.90643	0.983067	-10.4293	-11.0819	-6.30075	0.387881	-4.61886	1.03855	-8.90942	-10.3165	-11.0844
THOP1	-0.640512	-0.787618	-1.54355	-5.08871	-4.98776	-1.21634	-6.85648	-1.13585	-11.2162	-8.9713	-0.281745
TMEM65	3.44664	3.6101	5.5393	-0.326523	8.05514	3.5286	0.353269	3.68636	2.0044	0.582188	12.1523
TYMS	-0.239418	-0.213034	0.297542	0.0727223	-0.379954	-0.30174	-0.739671	-0.887451	-4.85817	-7.93375	-0.962525
MRPL44	0.0108105	0.658116	0.39377	0.170919	0.510785	0.525446	-2.05188	0.287813	-0.672965	-1.85975	0.133167
HIBADH	11.4228	5.52106	1.07524	-3.16888	-2.60665	9.30325	3.86722	9.984	11.4384	6.24827	9.36704
TBRG4	-0.15192	-0.265071	-0.613708	0.423359	0.928874	0.367324	0.331127	1.0567	-3.45996	-3.60148	0.603678
GLS	7.19022	11.8368	0.563646	7.15536	8.97944	10.3417	6.97448	8.01288	8.87142	3.50313	3.52857
TIMM17B	7.31972	13.4794	0.713699	13.3643	7.99577	13.0793	11.3837	13.0995	2.21435	0.925663	4.13358
NDUFAF4	-4.13555	-3.90446	-7.82696	2.22537	2.64655	1.38913	2.12269	2.5347	-7.34401	-4.5338	1.08945
SUCLG2	0.195692	0.523474	0.506402	0.485483	1.0586	0.768201	1.8267	0.913159	0.0705309	-2.19314	0.914059
FASTKD2	1.29885	2.44819	1.13765	1.89269	2.71201	2.60664	1.19211	3.13939	-7.12906	-1.69127	2.88243
BID	9.85035	8.80157	3.86813	2.82012	5.26422	7.0491	9.73851	7.10776	1.96014	0.896925	5.03689
PRKCD	0.675894	0.853561	-4.35161	0.0937263	-0.354549	1.44105	-1.69053	-3.83185	-4.73613	-1.21125	-0.181293
OGDH	0.207578	2.44755	-7.94832	2.11046	0.790655	1.5204	0.0468272	2.84372	-6.02482	-11.1993	3.16494
MRPS36	-0.18568	0.083285	0.529016	-0.303531	0.46126	8.20673	7.43721	-0.110438	8.05862	4.17122	7.43606
MUT	0.281056	1.76201	-0.332413	2.12718	2.15598	2.00818	0.284683	2.38846	-0.988108	-8.91945	2.50719
DTYMK	-0.343478	-0.314133	-0.681021	-0.0887321	-0.504001	-0.592125	0.144716	-0.664875	-0.0521281	-6.06112	-0.470165
HINT2	1.15537	2.42529	-5.99258	0.0543999	-6.20671	-6.64601	-6.35302	-6.79131	2.79133	-5.76168	-6.61836
HK2	-0.486309	-1.16146	-4.2745	7.86335	4.91922	1.78626	5.56812	8.81658	-2.907	-3.97903	7.00635
NUBPL	1.50566	-2.78104	-2.68834	3.90672	7.49938	-4.2848	-7.22943	7.62394	-5.42985	-3.63957	-5.36648
NDUFS4	-3.54588	-11.7806	-4.42254	-10.0914	-3.88851	-4.16702	-5.41565	-3.42859	-2.32209	-6.63603	-2.64813
USP48	5.55396	6.81916	-2.55398	6.0945	1.39663	0.679151	-0.554288	5.91479	-4.32606	-5.62967	2.05039
CCDC58	4.11803	0.388592	0.782026	3.72784	0.443732	0.0855492	6.69491	-0.005017	10.409	4.21882	0.185601
BCS1L	-3.64987	-0.402241	-2.31935	3.50729	4.88029	4.26275	-7.16326	6.92617	-2.36487	-3.77844	5.54363
NENF	0.589788	-3.4764	-2.86817	-3.61881	-3.1621	-3.70618	3.72122	-3.85125	9.15839	-2.84951	-3.40684
NDUFB7	7.15401	3.54922	4.05854	3.84698	7.04385	6.66212	7.4866	8.0938	11.9966	4.23393	7.81558
NAXE	1.93663	-0.596097	-9.61785	-6.77762	-0.848514	-3.2554	-5.92574	-4.51006	0.983359	-9.08293	0.266626
HTRA2	4.38462	3.97481	-1.70509	2.09252	8.93995	2.0417	5.04511	6.44173	-0.105298	-1.35229	7.47345
MIPEP	5.84725	7.32308	6.08399	7.20108	5.62328	6.42256	6.59554	7.85157	-5.24122	-3.14446	6.90865
MRRF	7.46664	-0.410597	0.155721	-0.526212	2.70184	-3.59727	2.13373	2.99583	1.26673	7.44572	6.94076
ATG9A	0.42554	4.7121	1.7437	0.416589	-3.54046	5.15721	-0.899308	1.22849	-5.51515	-6.54476	1.05012
LOC102724023;C21orf33	-0.0434195	0.404847	-0.318871	0.372684	0.0225414	-0.390825	-0.403731	0.645973	-1.62811	-0.973941	0.462407
COQ5	-4.89959	0.440565	-0.254449	1.00914	0.346124	0.0564882	0.0196441	0.752306	-4.93233	-8.82386	-0.210686
ATPAF1	11.4198	8.30339	0.400398	12.4933	13.2023	12.1562	0.175947	14.5367	7.88347	0.664028	13.5662
ATP5J	9.33441	-4.06502	-3.56918	-0.514489	-3.83487	-0.170051	3.48252	-0.346083	11.1432	0.831049	0.404825
GK	-0.734611	-5.76813	0.368764	0.171564	1.76891	0.425443	-2.68513	1.64165	-11.3093	-8.48284	0.579088
NDUFAF7	3.32688	3.82177	4.32992	-0.368271	12.2558	8.43278	5.85166	11.5354	1.9346	3.83583	11.7264
CWC15	-0.58665	-0.676341	-0.136489	-0.0140958	-9.10349	-4.2757	-5.6854	-1.66154	-2.40202	-7.77533	0.0246531
NDUFB5	8.58644	8.57582	7.67895	12.1858	12.6401	12.9034	0.275803	12.6099	5.18575	0.621455	-0.0394897
RRM2B	-0.200694	0.0305223	0.562442	-0.283499	2.86046	8.00036	5.53356	7.9449	2.00679	0.67152	7.7976
NFU1	2.60753	3.81587	0.578843	3.49292	5.54074	5.35098	14.0815	-0.431263	12.2024	3.83039	8.83772
ACSF2	-0.0649598	-3.19576	-4.42019	0.637296	1.59066	0.100058	1.56178	2.34365	0.463274	-11.6893	1.64032
LARS2	0.249179	0.887617	-0.856685	1.24686	1.00031	1.38288	0.117636	1.29923	-1.7448	-2.33002	1.16747
CBR4	-7.69474	-0.254053	-0.0149063	-0.317959	-1.27329	-2.61478	-7.44906	0.384241	-5.81873	-1.13453	-0.580374
ACO1	0.282781	5.12006	-3.11909	5.74598	5.46466	6.62162	5.68141	6.27698	-5.85001	-7.22605	6.43104
PCK2	-0.737137	1.86141	1.72542	1.89536	1.78261	1.79756	0.652278	2.41025	-7.69822	-9.04648	2.61951
COA7	-4.80259	-0.0351672	-11.3767	2.05744	2.13683	1.70987	0.344855	2.51541	-9.88134	-11.1699	1.49678
P4HA1	3.13155	0.0788096	0.492249	8.21692	13.5092	9.16306	6.57494	9.64204	1.8507	0.789574	13.9402
ARID4B	-7.57173	-6.94369	-9.90468	-10.7601	-2.86067	-0.560788	-10.2174	-2.69134	-8.49605	-9.74819	-7.09144
AUH	-1.12946	-3.0783	-3.54857	3.95916	-7.32915	3.6418	-7.40937	4.36649	-5.66401	-3.28725	0.511826
HSCB	-7.35033	-3.83595	-6.59548	4.18874	4.76085	-3.27987	-6.97566	4.37848	-2.25782	-2.80288	0.681186
MRPL32	0.0477108	0.284196	-0.359623	0.931803	-0.170676	-0.212748	-0.721017	0.959917	-10.5698	-4.83168	0.328288
CPS1	-0.914058	0.808847	0.367751	0.617069	0.986275	0.78653	-0.214739	2.50611	-4.24701	-4.51578	1.55582
TDRKH	0.218395	4.93017	-0.505094	0.148734	0.404272	-0.0564208	-6.6989	-3.19603	-4.98441	-6.20063	5.29644
YKT6	-3.23551	-6.88124	-7.52793	-8.07387	-3.7506	-8.14179	-4.80833	-5.18284	-5.99002	-7.23914	-3.75288
NDUFB3	1.27444	-2.65205	-6.43959	-6.46962	0.395612	-2.5603	1.99892	2.95976	-8.68624	-9.78889	-0.974605
UQCC1	9.65671	10.1952	8.82956	10.4657	10.7032	8.6989	-0.230268	11.2065	-1.37083	-2.6959	10.8951
RTN4IP1	-0.210941	10.3181	0.692312	2.94618	0.355868	-0.161457	3.8209	7.04334	2.04911	0.73686	3.48166
MCUR1	3.26075	3.54234	0.523773	3.06826	3.2476	3.58285	6.42298	8.35047	2.0607	0.768005	7.20534
DHFR	-0.79955	0.72431	0.368167	-0.0648317	-4.7722	-0.8692	-6.44188	0.153399	0.906392	0.727378	0.817584
MARCH5	0.236295	-5.17891	-4.30808	-6.99084	-0.63096	-0.574192	-7.64101	-0.806344	-10.0158	-7.69483	-0.979016
L2HGDH	-0.0881002	0.746156	0.239311	0.796782	1.18316	0.748317	0.535	1.78958	-5.32178	-13.0348	1.70163
TTC5	-0.19721	-2.53527	-2.16901	0.581943	-2.18514	-2.76999	3.84084	4.19348	-0.469893	-1.8883	1.05529
D2HGDH	5.83724	3.3781	2.7708	7.76049	6.25284	2.50523	4.81907	7.1466	-4.06824	-0.979086	6.96244
LYRM7	8.85923	14.3891	0.653658	5.14021	3.80862	7.93982	4.66774	9.27634	5.33973	5.47949	0.0825784
TIMMDC1	-3.24599	0.842969	7.20424	0.807147	-2.78874	-3.28343	1.44742	8.57921	-1.04761	-2.25906	4.81836
ABHD11	-8.7358	-0.308046	-6.83898	-1.35326	-3.92445	-8.96714	-12.8059	-5.41617	-1.57983	-8.84706	-5.5649
TIMM10	-0.165723	0.102289	0.517665	-0.0765866	0.374765	-0.0741858	6.39671	2.90685	13.0567	4.46755	3.54187
BPHL	-0.397792	0.200806	0.308255	0.26514	0.00094831	0.297613	-1.28287	0.413603	-7.92997	-11.556	0.367879
COX7A2L	3.2946	7.83077	0.633937	7.57869	6.91125	3.77966	0.278417	11.27	3.75116	9.7471	8.29316
CMC2	-3.95258	-3.38285	0.627251	-3.75514	3.77829	-3.7923	2.0515	-0.0226743	3.82384	2.78143	0.434573
STXBP1	4.38746	3.99503	-1.11162	2.25913	4.99678	5.90529	-1.55844	5.16639	-5.46323	-3.49991	7.06
NADK2	-1.453	0.740503	-0.417323	0.561217	1.16914	0.189756	0.331833	1.58392	-4.54627	-9.23405	0.990546
ARMC1	0.667047	-0.45941	-6.52574	1.99439	1.68914	3.11482	1.78878	3.43299	-9.12972	-4.05801	3.27625
SELENOO	5.64652	10.3363	5.63714	11.0593	10.3788	8.97306	10.1504	9.70973	0.469325	-0.629282	10.9118
THEM4	-0.131024	4.09657	0.459169	7.36993	13.2312	12.5911	0.257325	13.4729	1.9786	0.749165	12.7351
SARM1	0.530612	7.63884	-0.193296	8.4109	8.04317	0.827849	3.3077	8.91011	-1.15546	-2.43448	10.0341
NDUFAF1	-0.201492	0.0297101	0.716565	-0.0701442	0.463662	-0.0109859	0.251063	3.46734	1.96284	0.768998	0.0391421
NDUFAB1	0.364783	0.848972	0.0833942	-0.504116	1.96951	0.11068	-0.770513	1.75967	3.04444	-2.99336	-2.36139
DHTKD1	7.72767	5.33619	0.649285	7.40705	12.3336	3.81154	0.329897	13.751	7.42554	0.854097	13.0046
GTPBP3	5.57751	10.4241	6.35838	6.95856	12.3716	12.2163	5.73854	12.4703	5.2808	0.863034	11.3721
COX11	0.722253	1.28577	0.616731	-2.36823	1.75589	-3.60778	1.19853	2.33635	-9.59504	-3.44	2.02296
ACSF3	0.549139	1.63565	-0.227525	1.6508	1.9634	1.64124	-2.16086	2.47517	-8.52047	-5.01455	2.04076
FLAD1	-0.952497	1.3046	-7.58376	-2.89378	-0.0043741	-0.0022037	-5.52354	2.58184	-9.74353	-10.9417	1.18908
ARMCX1	-0.251212	4.88588	5.37561	1.35081	4.67118	4.64835	4.61654	5.73613	-5.97793	-3.75225	5.20344
MRPL18	-0.528773	0.901227	0.729788	-0.107796	0.967227	0.40722	0.360112	0.997273	-11.2475	-1.14327	0.266107
COQ8B	-0.45272	1.34221	5.90852	0.293921	8.31262	6.30336	-7.49006	8.70091	-5.63935	-3.47151	5.46579
SPG7	7.60734	9.73404	4.42492	10.8015	5.51878	4.93109	7.00428	10.8045	4.26264	1.74826	8.51195
CASP8	3.27022	3.71634	12.33	8.08046	4.09704	7.97203	4.9645	7.04761	1.99904	4.93102	-0.0628702
COQ9	2.44781	0.233527	0.627419	-0.197614	0.482964	-0.0908173	6.34586	-0.325157	2.04532	4.01582	0.131028
COX7C	4.35135	4.69452	4.78997	3.51389	0.392263	4.54366	0.415681	7.06758	8.9511	0.782434	4.46085
COX17	0.401822	3.77195	0.41505	-3.77897	0.490812	7.76557	8.47114	4.41069	8.36131	-2.92583	9.11171
DCK	1.35523	0.998893	1.67867	1.99838	0.260417	-0.239031	0.445897	1.43355	-10.2667	-8.15571	1.00073
APOOL	-0.0615088	0.0647042	4.66695	3.82894	8.78507	7.90143	0.336119	12.2853	12.9349	9.11128	0.0907763
CLYBL	7.04122	0.429013	5.74933	0.018606	0.726872	0.0981429	7.02852	-0.0007367	2.23917	0.983376	0.201496
GPAA1	8.10343	9.95359	4.18651	9.53928	9.16379	8.86546	9.41796	9.25227	0.620305	-0.642745	10.2044
FDX1	11.1124	0.253441	3.25581	-0.104659	0.398393	3.08023	6.46719	2.43827	8.60033	0.839914	3.73966
IRF3	7.49292	7.54054	0.57181	7.30391	0.268726	-0.123393	6.47217	3.00164	2.01129	0.745195	3.621
QRSL1	3.69317	12.7238	4.79689	7.66102	7.73383	8.43758	6.21246	10.4183	1.88605	0.940477	8.45546
MRPL21	-0.377417	0.206053	0.637602	0.432788	0.977522	0.248762	-1.65593	0.800211	-0.519686	-5.27789	0.0552437
HARS2	-4.84804	4.0232	-0.927569	5.28461	4.63229	3.5766	3.33314	4.16767	-5.21396	2.66765	3.09884
PDPR	5.80058	8.93276	0.407574	4.88759	10.8209	9.96911	8.49088	10.9226	-1.71694	-3.0905	9.27941
ATPAF2	0.738786	1.66866	0.556026	0.892151	1.26992	1.66794	0.210213	1.78421	-7.83672	-5.01394	1.63995
MICU1	-4.04407	-0.327755	-3.38633	7.97439	4.45637	8.1185	-3.74006	-0.230656	-1.83888	-3.23757	-0.0418572
PNPLA4	0.0775539	-2.84331	0.80661	-0.644961	4.82117	-0.323998	-7.23829	4.22847	-5.32668	-0.685654	-3.37441
METTL15	-2.88595	7.83049	-2.06897	5.3747	-2.20276	0.549819	-2.55727	5.58334	-0.641708	0.952515	4.48906
GUF1	0.119157	3.85674	-0.665306	4.68655	5.38575	0.446491	4.28413	5.71498	-3.87495	1.12258	4.96741
ACAD10	7.71194	12.9395	8.50981	10.4788	14.497	13.1624	12.7539	14.7124	5.06632	0.698209	14.5885
TMLHE	0.125177	1.20968	0.551775	0.781588	2.29182	1.68289	0.408657	2.08828	-10.9323	-12.4384	1.79922
NLN	2.74004	0.115596	3.83059	-0.110002	0.560284	-0.0299788	7.03982	3.75982	1.98811	0.692106	0.11907
PCF11	2.25483	4.20385	-7.67943	-0.161002	0.0433084	6.0267	-8.17237	4.24001	-6.17634	-4.41813	3.18099
ATG13	-0.720865	5.36455	-4.04857	4.99655	-0.709123	7.3926	2.11812	4.63737	-2.68838	1.93578	2.09291
MFF	-4.06955	0.187547	-6.25746	1.60778	2.36867	3.25561	4.22228	6.21131	-4.88721	-2.81452	5.19789
MGME1	3.41736	4.25237	1.14929	0.439765	7.44413	-0.853542	1.6347	8.07885	-1.74973	-2.9454	4.95744
ACSS1	2.76341	3.21111	-4.31072	1.05667	-4.82514	3.48416	5.1064	6.5972	-6.37822	-7.73461	5.18599
FBXO7	-12.2978	-1.02069	-7.60567	-8.2117	-4.02132	-3.74355	-0.805177	-4.49624	-7.56623	-9.58072	-0.233864
HEATR1	-0.18645	0.996803	0.191738	1.37287	1.54573	0.96546	-0.224994	1.13253	-7.89838	-5.07071	1.44003
DHRS13	-3.86062	0.785595	-7.13905	0.728384	0.90008	-4.13141	-4.20782	1.06257	-9.3464	-7.38324	0.693003
POLG	7.2823	8.98723	4.19251	10.8097	11.7458	5.15909	2.42538	10.8711	-1.16737	-2.51059	11.4891
HIP1R	5.60927	4.39809	0.881581	4.43121	5.92742	6.56035	5.20702	5.42994	-2.07932	-2.47397	5.91849
CDK5RAP1	10.3859	8.25699	8.1312	10.1281	12.3156	-0.136341	0.0640365	13.7852	1.87005	0.64445	12.4566
METTL13	-7.27116	-2.05243	-2.22034	-3.79267	1.45546	1.84181	-3.72331	-6.95188	-8.46811	-7.31658	-3.80147
ABCD1	8.62313	7.70683	8.46193	7.94682	8.45883	9.37912	9.31556	10.6516	-1.88788	7.18689	10.6599
ALDH1L2	0.280912	1.38444	0.185257	2.32399	3.16032	1.45017	1.12529	3.30204	-6.05638	-5.41578	2.39539
C14orf159	-3.98297	0.976037	-7.79388	4.53666	0.040766	4.45523	-2.54492	4.33818	-6.30143	-7.47469	5.82194
FASTKD3	-0.333753	7.4083	3.82177	3.1336	7.98362	3.45286	0.187583	7.58846	3.16148	0.626799	10.0679
CHDH	4.24824	0.286787	0.661927	-0.0540936	0.496797	3.77538	4.67007	7.45591	5.71321	0.744873	8.24468
GATB	6.41524	8.18618	-1.20279	7.10389	10.1741	7.45803	-4.13519	8.67853	-2.45437	-0.15009	7.47496
LIPT2	3.57296	3.59147	0.801524	3.06231	0.392085	-0.0085386	7.10224	3.56256	2.30988	0.795941	4.06903
TOMM6	-0.123048	0.280433	4.55557	0.0260814	4.68185	-0.150006	13.4785	11.6514	9.47138	0.919249	-0.0016621
MPC1	-3.34633	0.661398	3.76315	1.30243	-0.29262	-3.21571	3.27008	8.58127	-1.03808	-2.24265	-2.99023
VPS13A	4.44622	-2.47568	1.75406	-1.1454	0.784268	-0.224558	5.10912	5.57839	-1.89676	-2.95529	1.27622
FASTKD1	-0.071363	2.64473	4.75585	12.391	8.33943	12.0071	8.98176	12.5485	1.95056	4.71158	8.22691
CHCHD6	-6.94907	-3.135	-7.1546	-6.99604	-2.16535	-3.21356	-10.9643	2.08282	-9.34189	-7.608	-2.84706
MRPL34	0.411627	0.473749	3.88368	0.153028	0.464192	-0.0218945	2.14291	-3.47896	-1.19963	1.23637	-0.0248554
PGS1	-0.68959	-4.40321	-7.20039	-1.01651	0.1418	-4.66679	2.72109	4.35465	-5.76597	-3.48341	-0.603517
NUDT1	-0.880467	-0.135034	0.228483	-0.435787	2.96773	0.0429243	3.33542	3.6019	-1.9682	-3.07461	-0.0939705
NME6	0.0245315	4.3928	0.515385	0.561242	5.18963	0.166444	-2.69874	9.41796	1.69455	-2.15681	4.35936
XPC	-0.62419	2.69048	-4.99932	3.09638	-1.24915	-5.7069	-2.95203	2.61365	-7.42398	-8.63718	4.64046
TMEM173	0.25298	4.98158	-2.69579	4.77849	9.58625	4.64836	7.98212	0.819106	-0.990857	-2.30534	3.62284
SLC25A25	3.41418	3.30179	-4.59553	2.7929	-4.60746	-1.0314	-2.78227	-0.256607	-3.50005	-1.1522	-1.73897
PECR	-3.89206	-1.34477	0.677863	3.43719	4.97624	0.272893	-1.15952	4.29036	-5.69725	-0.378579	3.78486
CRAT	4.66917	4.31315	0.797044	-0.0222455	-0.478342	3.91911	3.09769	3.35355	1.84327	0.0493386	4.61913
KIAA0391	-0.217722	4.03036	0.556797	11.8824	4.41833	0.0648051	0.481877	11.2515	2.11346	0.974536	4.11705
MTO1	1.51907	-0.557765	1.20072	0.240079	1.04803	0.461133	-1.01724	1.49509	-8.40471	-1.80693	0.991106
MIEF1	6.51879	8.80793	0.605226	7.66824	3.68108	8.18995	0.369914	3.74984	2.03063	0.843695	8.16466
SQOR	-3.87772	3.4986	0.695949	7.11521	-3.19483	2.42324	0.377385	-3.90871	-1.76683	-3.01858	0.0116071
MTG1	8.03821	6.26532	7.68178	3.00961	3.92514	4.09646	1.05045	10.3606	1.25423	-2.87966	-0.238033
NTHL1	4.29192	8.49472	4.25236	5.90042	7.49576	2.04732	0.353615	8.59051	2.0498	3.84116	11.9163
UBIAD1	8.00143	0.258121	0.637523	4.45382	0.396448	0.211393	2.79373	4.39044	1.27777	0.507221	0.386512
GRPEL2	-0.247912	-3.70543	3.96231	-3.9164	-3.50079	8.47442	-3.5822	-0.621317	-1.77313	-3.02742	5.90449
SLC25A30	1.97729	0.285562	-2.01824	-3.81734	-3.15876	-2.31769	0.971924	2.67802	-8.51481	-3.5806	1.16478
SARDH	1.62276	-0.393627	-3.24444	-4.1291	0.229157	-3.81467	2.10472	4.35086	-1.80037	-3.0613	-0.391492
NLRP5	1.23508	-2.93224	-6.89371	0.547044	-6.66362	-7.50965	2.20724	-5.19519	-9.42079	-10.6626	0.22017
ACAD8	1.03365	-1.01402	-8.01227	0.881558	-2.87011	-4.84255	-0.74747	-3.56111	-10.0273	-11.2396	-3.60641
RAB29	3.38225	-4.19226	4.12628	3.93185	0.623302	4.22655	-1.29024	0.729668	-2.4003	2.78189	5.65559
NBR1	-6.79406	0.162843	-7.02954	0.57958	-2.65019	-3.70145	-9.77302	-6.14226	-7.93495	-5.32697	0.73832
TOP3A	10.6878	12.3501	7.8544	8.02956	12.5089	12.7223	4.99241	11.3765	2.04556	0.960866	12.2845
GPT2	-0.343163	3.90324	0.12074	-1.17165	7.92873	1.72941	2.28933	11.4795	1.33046	-3.18325	3.82738
SLC27A1	8.02083	10.9549	7.64648	12.0589	6.97033	11.7043	-0.0108672	8.0912	1.88427	0.576191	8.73342
AGPAT4	0.781536	0.396563	3.62712	3.73942	2.57218	4.70241	2.842	4.20849	-1.23273	0.274503	7.98805
TWNK	-0.315404	-2.66725	1.02015	-3.55739	1.55187	-3.56157	-6.40132	-3.45256	-4.79995	-5.94798	-6.77022
MTG2	6.96564	3.43938	0.58944	3.22664	12.2299	3.56487	0.245786	11.954	2.0204	0.734011	-0.0797877
MUL1	-0.864632	-4.28001	-3.93431	-0.674876	3.28984	3.56448	2.33191	8.77705	-2.41976	-3.73333	8.92234
SFXN5	-0.112018	6.88083	3.227	3.55764	6.89534	6.25868	0.22833	2.52374	2.01037	0.885593	2.95978
ALAS1	0.00450754	7.38611	0.584416	-0.0546688	11.878	3.05016	0.484708	7.17159	2.08141	0.951915	10.9011
RSAD1	-0.154193	7.0942	4.45529	-0.0805158	6.3159	0.0181446	0.532727	8.37293	2.01501	0.963294	3.53566
SESN2	-3.303	0.521799	-2.62183	-3.39544	0.307887	3.509	1.28986	3.30139	-1.14313	-2.48714	-3.19023
ISCA2	-0.134785	3.82911	0.623313	-0.196824	0.584039	3.81981	5.85935	5.77696	2.02411	0.810949	7.24789
TRUB2	-0.305188	7.53733	0.511334	4.60116	4.46462	-0.0499654	7.02838	10.7407	2.07544	0.574002	4.1144
CMPK2	-0.252098	7.29541	0.535742	3.30818	0.37825	4.81885	0.231643	13.7499	1.8894	0.680639	7.91256
TRMT61B	-0.189954	0.256679	0.538018	2.75147	5.59807	4.14977	0.231754	3.65102	2.05662	0.775166	3.40096
