# Supplementary material for: Proximity-labeling proteomics reveals remodeled interactomes and altered localization of pathogenic SHP2 variants
Source: EMBO Rep. 2025 Dec 22;27(3):793–826. doi: 10.1038/s44319-025-00674-4 (PMC12894930; doi:10.1038/s44319-025-00674-4)
Supplement: Supplementary file 13 — Source data Fig. 6 [file 44319_2025_674_MOESM13_ESM.zip]

Archive with 27 entries (19 files):
- Figure 6/
- __MACOSX/._Figure 6
- Figure 6/.DS_Store
- __MACOSX/Figure 6/._.DS_Store
- Figure 6/G/
- Figure 6/A/
- Figure 6/F/
- Figure 6/README.txt
- __MACOSX/Figure 6/._README.txt
- Figure 6/C/
- Figure 6/D/
- Figure 6/E/
- Figure 6/B/
- Figure 6/G/melting temperatures.xlsx
- __MACOSX/Figure 6/G/._melting temperatures.xlsx
- Figure 6/A/Tom40 enrichment.xlsx
- __MACOSX/Figure 6/A/._Tom40 enrichment.xlsx
- Figure 6/F/DnaJ enrichment.xlsx
- __MACOSX/Figure 6/F/._DnaJ enrichment.xlsx
- Figure 6/C/Pymol SHP2 mito sequence.pse
- __MACOSX/Figure 6/C/._Pymol SHP2 mito sequence.pse
- Figure 6/D/Solvent accessible surface area.xlsx
- __MACOSX/Figure 6/D/._Solvent accessible surface area.xlsx
- Figure 6/E/Sub-mitochondrial localization.xlsx
- __MACOSX/Figure 6/E/._Sub-mitochondrial localization.xlsx
- Figure 6/B/Tom20 enrichment.xlsx
- __MACOSX/Figure 6/B/._Tom20 enrichment.xlsx
