# Supplementary material for: Proximity-labeling proteomics reveals remodeled interactomes and altered localization of pathogenic SHP2 variants
Source: EMBO Rep. 2025 Dec 22;27(3):793–826. doi: 10.1038/s44319-025-00674-4 (PMC12894930; doi:10.1038/s44319-025-00674-4)
Supplement: Supplementary file 13 — Source data Fig. 6 [file 44319_2025_674_MOESM13_ESM.zip › Figure 6/README.txt]

Figure 6 source data:

6A. Numerical data for enrichment of Tom40 by SHP2-TurboID variants over the TurboID-only control. Mean fold-change and error-propagated standard deviations are given. Individual replicate data and p-values are given in Dataset EV2.

6B. Numerical data for enrichment of Tom20 by SHP2-TurboID variants over the TurboID-only control. Mean fold-change and error-propagated standard deviations are given. Individual replicate data and p-values are given in Dataset EV2.

6C. Rendering of SHP2 in the autoinhibited state (4DGP) and one active state (6CRF) highlighting  the positioning of the N-terminal mitochondrial localization sequence. Rendering is provided as Pymol .pse file.

6D. Numerical data for solvent-accessible surface area of residues R4-H8 in SHP2. Data were sampled every 10 ns from three ~2.5 microsecond simulations starting from the 4DGP crystal structure (first tab in .xlsx file) and the 6CRF crystal structure (second tab in .xlsx file). Data for reach residue from all three replicates are stacked into a single column. 

6E. Distribution of sub-mitochondrial localization for SHP2-TurboID hits for several SHP2 variants. Counts are given in the first tab of the .xlsx file, fractions of total hits are given in the second tab of the .xlsx file.

6F. Numerical data for enrichment of DnaJA3, DnaC11, and DnaJC19 by SHP2-TurboID variants over the TurboID-only control (data for each protein is given in a separate tab of the .xlsx file). Mean fold-change and error-propagated standard deviations are given. Individual replicate data and p-values are given in Dataset EV2.

6G. Numerical data for melting temperatures of all full-length SHP2 variants in this study, as measured by differential scanning fluorometry.

Processed TurboID proteomics data (normalized intensities), including individual replicate data, can be found in Dataset EV2. Molecular dynamics trajectories were described in a previously published report (PMID: 40595497), and source data can be found via https://doi.org/10.5061/dryad.83bk3jb18.
