# Supplementary material for: Proximity-labeling proteomics reveals remodeled interactomes and altered localization of pathogenic SHP2 variants
Source: EMBO Rep. 2025 Dec 22;27(3):793–826. doi: 10.1038/s44319-025-00674-4 (PMC12894930; doi:10.1038/s44319-025-00674-4)
Supplement: Supplementary file 13 — Source data Fig. 6 [file 44319_2025_674_MOESM13_ESM.zip › Figure 6/G/melting temperatures.xlsx]

## Sheet: DSF Tm values
	temperature (°C)
WT	51.7	51.6	51.5	51.61	51.51	51.51	51.8	51.9	51.8
T42A	52.4	52.3	52.1
T52S	52.4	52.4	52.5
E76K	42.61	42.91	43.01
R138Q	49.49	49.49	49.49
E139D	50.31	50.31	50.21
Y279C	50.4	50.3	50.1
T468M	49.9	49.9	50.1	50.4	50.3	50.1
T507K	48.2	48.4	47.9
Q510E	46.31	46.41	46.41
Q510K	40	39.6	39.3	37.51	37.51	37.51
