# Supplementary material for: Proximity-labeling proteomics reveals remodeled interactomes and altered localization of pathogenic SHP2 variants
Source: EMBO Rep. 2025 Dec 22;27(3):793–826. doi: 10.1038/s44319-025-00674-4 (PMC12894930; doi:10.1038/s44319-025-00674-4)
Supplement: Supplementary file 13 — Source data Fig. 6 [file 44319_2025_674_MOESM13_ESM.zip › Figure 6/A/Tom40 enrichment.xlsx]

## Sheet: Tom40
	averaged	SD
WT	2.13528	1.25105
T42A	2.07234	1.03147
T52S	2.1849	1.21363
E76K	1.76393	1.07063
R138Q	2.09136	1.01204
E139D	1.78894	1.04204
Y279C	1.28052	1.25105
T468M	2.67221	1.04644
T507K	-0.73077	1.61783
Q510E	0.623089	1.27264
Q510K	1.16723	1.01215
