# Supplementary material for: Proximity-labeling proteomics reveals remodeled interactomes and altered localization of pathogenic SHP2 variants
Source: EMBO Rep. 2025 Dec 22;27(3):793–826. doi: 10.1038/s44319-025-00674-4 (PMC12894930; doi:10.1038/s44319-025-00674-4)
Supplement: Supplementary file 13 — Source data Fig. 6 [file 44319_2025_674_MOESM13_ESM.zip › Figure 6/F/DnaJ enrichment.xlsx]

## Sheet: DnaJA3
	averaged	SD
WT	0.169144	0.422145
T42A	0.64947	0.705598
T52S	0.430715	1.11886
E76K	1.30234	0.423524
R138Q	1.8557	0.525769
E139D	1.50971	0.418184
Y279C	-3.90754	2.81256
T468M	1.8772	0.41901
T507K	0.378835	0.711876
Q510E	0.926978	0.47373
Q510K	1.21354	0.405076

## Sheet: DnaJC11
	averaged	SD
WT	-0.0725909	0.502947
T42A	0.71566	0.4248
T52S	0.199253	0.507143
E76K	0.758433	0.427803
R138Q	0.984972	0.445605
E139D	0.691992	0.511207
Y279C	-0.939843	1.71002
T468M	1.32341	0.435783
T507K	-2.15652	1.01562
Q510E	-0.751806	0.389406
Q510K	0.794216	0.463771

## Sheet: DnaJC19
	averaged	SD
WT	0.471473	0.843451
T42A	1.40009	0.805806
T52S	1.79207	0.999499
E76K	1.53384	0.798512
R138Q	1.51832	1.02056
E139D	0.734881	0.806862
Y279C	2.28105	0.869347
T468M	0.953126	0.945801
T507K	0.03439	1.34434
Q510E	2.33849	1.02299
Q510K	1.78623	0.784729
