# Supplementary material for: Proximity-labeling proteomics reveals remodeled interactomes and altered localization of pathogenic SHP2 variants
Source: EMBO Rep. 2025 Dec 22;27(3):793–826. doi: 10.1038/s44319-025-00674-4 (PMC12894930; doi:10.1038/s44319-025-00674-4)
Supplement: Supplementary file 13 — Source data Fig. 6 [file 44319_2025_674_MOESM13_ESM.zip › Figure 6/D/Solvent accessible surface area.xlsx]

## Sheet: 4DGP
R4	R5	W6	F7	H8
5.68	34.45	2.55	9.16	5.95
4.09	12.38	7.65	2.55	3.89
2.99	84.81	9.34	7.91	5.59
1.7	40.9	5.95	3.84	13.11
2.55	54.62	4.25	3.13	8.62
2.77	30.93	7.65	6.83	4
0.85	25.01	13.59	0	4.13
4.25	18.93	6.8	4.91	4.98
9.34	10.19	20.63	3.49	6.92
18.51	53.76	24.01	5.98	15.28
7.02	44.42	28.75	5.49	3.04
11.4	39.91	18.69	5.19	3.4
11.89	40.9	25.48	5.19	5.59
9.34	49.84	22.44	8.76	5.59
5.95	29.01	0.85	3.21	0
10.19	42.84	4.25	2.28	2.19
8.85	29.62	0.85	5.14	6.07
14.8	45.26	3.4	7.96	4.98
18.06	40.42	3.4	4.69	1.7
22.44	43.21	8.49	5.05	3.15
10.19	32.9	9.21	6.7	3.28
5.95	24.4	0	6.48	3.04
2.55	18.82	3.4	1.7	0
8.09	33.37	3.4	9.03	8.87
10.64	39.56	0	6.12	2.79
12.74	37.87	0.85	7.77	3.04
15.65	43.34	0.85	5.05	4.13
8.72	42.95	0	10.68	6.19
7.65	36.53	0.85	5.9	1.94
3.4	30.71	0	0	8.37
10.19	44.65	0	9.39	0.85
6.53	39.91	0.85	4.2	8.87
2.55	33.12	5.1	2.14	3.04
4.25	46.22	5.95	4.2	0
7.04	44.55	1.7	1.21	2.19
1.7	52.31	1.7	1.07	1.7
9.79	53.38	5.95	2.14	5.22
1.7	38.35	0	0.85	2.3
2.55	23.91	0	2.14	9.96
1.7	49.76	0	2.14	2.79
7.02	39.09	0.85	3.21	5.94
1.92	30.1	2.55	3.35	1.09
2.55	52.67	0.85	3.21	13.47
5.1	44.19	0	2.14	7.28
5.1	60.19	1.7	3.21	5.83
5.68	62.23	0.85	3.21	4.37
0	54	0	1.07	6.43
1.7	35.07	2.55	5.32	11.41
4.25	42.73	1.21	2.14	3.89
5.05	82.41	0	2.14	1.09
5.1	47.93	2.91	3.21	3.89
6.39	64.68	0	4.06	7.77
8.49	50.85	0	3.21	2.79
1.92	46.84	1.09	1.07	3.89
1.7	45.37	3.4	1.07	4.74
4.47	72.44	0.85	2.14	9.23
2.14	62.97	2.55	2.14	1.09
6.39	51.83	1.7	6.43	8.38
3.76	48.78	1.7	1.07	4.49
0	57.27	0	3.21	3.89
3.98	69.16	0	1.07	8.62
3.4	70.15	0	1.07	7.41
5.68	63.44	0	2.99	3.4
8.72	46.85	0	8.18	3.64
3.4	46.85	0	3.35	2.19
6.8	45.5	0.85	5.32	6.07
11.27	68.68	4.25	6.97	12.26
13.81	39.2	5.1	3.49	4.24
5.95	58.13	3.4	4.42	5.34
22.4	28.63	5.95	7.55	6.07
13.81	33.12	7.65	4.42	4.74
15.29	61.3	2.55	5.77	7.77
24.99	21.12	0.85	4.06	6.43
10.19	38.23	5.1	2.28	3.04
17.35	44.41	2.55	0.85	8.02
3.84	52.92	1.7	5.14	3.04
4.25	29.25	1.7	7.69	4.13
4.49	40.65	0	2.28	7.53
9.7	36.4	0	4.34	3.28
8.11	52.06	0	7.91	1.09
5.1	67.94	0.85	3.49	0
8.11	35.2	0.85	7.55	1.09
4.25	23.06	1.7	0	6.19
12.25	44.89	0.85	7.11	5.09
4.61	35.8	0	0	0.85
14.06	36.4	0.85	3.13	3.15
0.85	64.29	4.25	3.84	0
5.95	35.21	0	5.19	6.68
2.55	71.37	0	0	13.72
5.1	41.39	0	0	4.49
2.55	45.88	0	0	2.19
2.55	40.31	0.85	2.77	7.28
1.7	29.49	0	2.99	1.94
0.85	45.52	0.85	0	7.89
16.99	39.18	3.4	7.11	1.94
0.85	36.4	0.85	0	4.37
3.64	27.68	0	2.14	4.13
2.06	56.07	1.7	0.85	2.19
4.25	47.08	0	0	8.02
7.65	70.02	0	3.49	12.98
3.4	43.8	0	1.21	2.79
0.85	39.8	0.85	0	5.59
2.77	30.22	0.85	2.14	8.38
4.69	24.4	0.85	2.14	4.49
1.07	32.53	0.85	4.06	7.28
4.47	63.47	1.7	2.14	3.64
8.94	18.45	2.55	2.28	2.79
3.4	32.76	2.55	2.14	5.34
2.77	48.04	0.85	3.21	5.59
3.62	51.71	1.21	1.07	9.23
2.55	28.4	0	1.07	5.59
0	28.65	0.85	2.77	4.98
0	38.33	1.7	1.21	1.7
5.1	46.97	0	3.35	2.19
0.85	19.18	5.1	1.07	8.02
1.7	11.78	0.85	1.07	3.04
1.94	30.59	0	2.42	0.85
7.65	33.26	2.55	6.12	12.02
8.09	24.64	3.4	7.41	9.47
3.4	14.08	30.09	4.69	1.94
4.25	20.39	15.29	4.91	4.98
2.55	16.99	30.45	3.84	4.49
0	20.88	21.95	0	6.68
1.7	12.99	16.99	0	2.3
1.09	20.76	21.46	3.98	0
5.1	27.18	13.59	1.07	3.04
1.7	30.82	23.65	0	6.19
3.4	37.02	23.65	0	3.89
0	45.39	0	2.14	4.13
0	39.56	0.85	4.83	2.79
1.7	49.39	0	2.99	3.89
0	53.52	0	3.26	0
2.55	36.52	0	4.69	7.53
4.25	69.06	2.06	6.12	4.74
0	74.03	0	3.76	10.43
0	68.56	0.85	2.14	7.28
0	36.29	0	4.83	2.19
3.4	39.31	3.4	8.94	4.74
0	41.26	0	5.32	6.07
0	44.43	0	1.07	0
0	46.6	0	0	0
0	37.5	0	0.85	0
0.85	45.02	0	2.55	7.28
0	57.5	0	2.55	5.22
0	32.9	0	0	8.74
0	26.22	0.85	0.85	1.09
0	44.42	0	0.85	1.94
0	41.63	0	2.91	1.7
0.85	38.35	1.7	2.99	3.64
0.85	26.82	2.06	1.92	7.04
1.09	31.67	1.21	1.07	5.34
0	37.01	2.55	0	6.68
0	25.97	1.7	4.91	9.34
0	49.16	0.85	0	2.55
0.85	36.9	0	5.54	0.85
0	52.54	0	3.21	4.74
0	40.9	0	1.07	11.17
0	63.68	3.39	6.17	11.28
0	45.27	0	0	3.89
0	39.57	0	2.42	9.72
0.85	31.07	0	4.69	4.13
0	33.86	0	0.85	4.74
2.55	52.79	0	1.07	4.74
1.09	32.53	0	2.42	0
0.85	28.16	0	5.05	5.59
0	30.94	0	0	11.77
2.79	43.2	0	1.07	5.09
0	48.16	0.85	3.76	2.55
0	38.72	0	0	8.26
0	33.86	0	2.55	2.91
0	38.35	0	0	1.09
0.85	33	0.85	1.07	2.79
0	55.6	0	3.49	4.74
2.79	28.52	0	4.56	1.09
6.19	23.79	0	3.35	5.83
5.32	49.77	0	1.92	8.62
5.32	45.88	0	2.28	3.28
8.49	46.72	0.85	5.32	14.81
5.1	44.92	0	11.27	3.89
0	45.28	0.85	0	1.94
2.55	25.25	0.85	2.06	5.83
4.25	51.44	0	2.28	3.04
1.7	40.05	0.85	1.21	0
2.55	50.48	2.42	0	5.83
0	42.47	1.21	0	1.09
3.4	38.12	0.85	2.06	3.89
5.95	27.31	2.06	1.21	9.47
0.85	23.18	0	0	2.19
0.85	50.37	0.85	2.42	11.41
1.7	40.78	0.85	0	3.89
0	46.95	0	0	11.64
1.7	38.48	0	1.21	5.22
8.85	77.54	0	11.49	1.7
7.02	66.02	0.85	4.42	3.76
2.55	49.27	0	0	8.74
4.25	52.29	1.21	2.42	2.55
3.4	50.59	1.21	3.62	9.23
4.25	45.75	0.85	0	9.23
5.1	53.14	1.7	2.28	10.32
1.07	79.61	0	2.99	10.08
4.85	63.72	1.7	0	8.62
0	61.64	1.7	0.85	7.28
0.85	70.16	0.85	0	9.23
2.14	87.74	0.85	3.84	7.28
6.97	126.7	1.7	3.62	4.98
6.75	83.85	2.55	3.13	4.13
2.77	62.75	5.34	4.29	7.17
2.14	45.39	1.7	0	9.23
0	47.56	0.85	0	3.89
3.4	61.4	0.85	0.85	4.74
5.95	44.3	0	3.62	7.89
1.7	84.58	0	3.98	7.64
5.95	66.85	0	3.49	5.83
0	59.59	0.85	6.34	1.09
9.34	57.27	0.85	6.88	9.7
2.55	67.58	0	4.25	8.98
3.13	50.6	1.21	1.07	5.59
8	58	1.21	4.34	8.02
5.1	40.66	1.21	5.32	15.66
1.94	42.11	0	1.07	8.85
1.7	62	0	2.91	12.51
0.85	43.2	0	4.61	3.04
3.4	51.7	0.85	7.38	5.59
0.85	50.48	0	1.21	10.68
0	50.97	0.85	0	4.98
0	43.21	0.85	0	0.85
0	67.95	0	0	7.04
2.55	71	0	5.05	6.79
0	59.95	0.85	0	8.02
0	43.06	0.85	1.21	2.55
0.85	40.27	0	6.66	10.68
0.85	35.08	0	2.55	5.59
0	29.36	0.85	1.7	8.38
3.4	40.78	0	3.35	7.04
0.85	38.34	0	1.92	2.55
0	34.7	0.85	1.7	1.09
0	36.27	1.21	1.92	1.7
0	25.97	0	0.85	2.79
0	20.51	0	1.7	6.55
0	28.53	0.85	2.55	4.13
0	46.85	0.85	2.14	1.21
0.85	31.8	0.85	1.07	3.15
2.19	31.32	0	1.21	3.4
0.85	38.81	0	0	6.68
4.25	55.84	0	0.85	3.89
2.79	34.72	0	2.91	0.85
0.85	44.42	0	2.91	5.7
4.25	51.56	0	2.42	3.64
3.4	41.63	0	2.06	3.64
2.55	58.26	0	4.34	8.38
4.25	28.39	0	2.42	9.59
1.07	13.59	4.25	1.92	3.04
0	65.28	11.76	5.1	9.59
0	66.02	3.4	2.55	6.19
2.77	67.83	1.7	7.87	5.22
0	105.11	5.1	6.17	5.83
3.4	79.72	1.7	10.01	1.94
4.25	22.82	4.61	5.32	1.94
0.85	66.48	2.55	7.24	5.09
1.92	81.17	0	4.91	0.85
0.85	54.24	0.85	4.69	7.04
3.84	102.53	4.25	6.97	0
3.4	71.1	3.4	9.74	1.09
0.85	43.69	0	3.76	2.79
0.85	83.58	1.7	11.66	1.09
1.7	53.05	0	10.5	2.79
0.85	41.75	2.55	2.77	1.09
2.77	33.13	0	3.4	6.43
0.85	38.84	1.7	6.53	1.09
1.7	34.59	0	4.25	0
0.85	37.27	0	8.45	10.56
0	25.74	5.1	4.83	0
0.85	44.31	0.85	3.98	7.28
1.92	32.04	4.25	3.4	1.09
0.85	28.29	4.25	5.81	4.24
0	19.67	5.1	1.07	2.19
1.07	13.84	9.34	4.47	1.94
1.07	42.46	0	6.61	4.98
3.62	28.39	22.57	9.16	2.79
2.77	47.93	2.55	11.13	9.23
2.77	10.44	2.55	6.61	6.68
5.1	26.69	6.66	8.31	0
4.25	29.25	0	5.54	9.96
2.99	52.9	0.85	5.32	5.83
3.4	26.46	0	6.97	3.28
3.62	31.92	1.7	7.24	4.49
11.04	17.97	1.7	5.32	7.77
5.1	50.11	13.1	11.08	6.43
4.25	19.3	16.14	7.6	2.3
10.77	8.72	20.63	9.92	0.85
8.33	46.83	24.14	4.91	7.53
4.25	14.44	19.54	2.06	4.37
8.94	17.23	27.9	7.68	0.85
14.48	27.54	14.44	8.53	6.92
8.72	41.75	26.56	8.09	4.98
8.09	20.27	14.44	10.68	3.15
4.47	7.89	14.8	6.83	10.56
9.57	26.82	12.74	6.61	1.09
13.81	12.99	19.78	3.26	0.85
14.7	38.23	23.79	7.91	0
14.44	24.39	24.39	3.84	3.4
7.24	34.22	26.94	6.12	0
3.4	8.25	32.03	6.66	0.85
6.3	10.55	18.69	5.32	1.09
9.59	14.44	25.73	9.34	2.55
12.11	18.06	25.84	6.12	5.83
6.39	11.89	30.09	11.58	3.04
10.42	53.4	24.99	17.52	3.89
14.39	44.91	24.75	4.06	6.07
9.79	69.16	12.74	10.86	1.21
19.17	57.27	17.35	8.89	8.62
13.41	59.22	19.54	13.63	7.28
22.31	59.22	26.67	8.53	4.98
9.79	59.34	20.75	5.76	7.77
7.87	70.62	12.74	10.23	10.81
10.19	57.15	13.59	13.81	11.77
26.78	32.28	26.44	10.01	6.92
13.81	63.59	30.09	8.76	1.09
11.04	41.47	10.19	17.02	0
16.14	30.94	20.38	8.98	5.59
19.76	53.86	24.14	13.14	7.77
14.66	43.18	22.93	7.91	4.98
14.48	35.07	26.33	8.53	5.1
13.19	49.48	22.94	18.1	0
8.72	52.91	25.48	12.56	4.98
12.34	69.63	28.03	13.63	3.04
18.1	68.06	33	8.31	3.28
12.58	68.81	26.43	4.29	2.19
12.34	55.09	27.29	1.92	10.93
11.27	49.87	23.54	6.83	13.11
12.78	56.54	27.79	7.46	21.49
9.16	53.11	22.09	9.16	10.92
13.25	76.21	26.2	2.14	16.76
15.87	46.09	28.75	1.07	6.68
14.1	68.91	15.29	11.08	5.83
6.8	23.42	31.07	8.31	8.98
12.96	19.06	23.18	2.14	4.98
4.47	18.69	19.05	5.54	0
4.25	15.29	19.54	6.83	13.36
5.32	11.04	19.05	9.38	5.83
4.25	10.19	32.99	0.85	2.79
7.02	22.21	28.75	7.91	4.74
11.71	34.84	19.9	16.54	6.92
10.86	23.79	23.65	12.2	1.09
4.47	66.14	15.16	10.64	0.85
6.17	71.73	27.54	7.46	4.98
8.09	66.5	22.44	11.71	1.94
13.81	54.45	29.73	5.98	5.59
8.11	68.94	31.16	8.09	4.98
18.28	81.44	22.44	10.86	8.13
18.53	50.12	22.09	3.84	7.53
22.39	47.19	28.28	8.98	6.43
21.21	55.08	21.48	10.54	2.3
31.29	79.97	22.33	6.83	6.92
30.94	68.45	19.05	6.61	1.09
22.44	37.02	19.05	14.93	1.7
17.23	63.34	10.19	7.96	5.83
5.1	27.8	17.35	8.09	3.89
12.74	10.19	13.95	6.17	5.59
18.69	23.18	16.14	4.69	10.08
11.04	17.97	13.1	4.69	9.83
14.04	19.67	9.34	8.26	5.34
17.57	17.84	18.2	5.27	4.24
8	35.19	28.03	3.84	2.19
17.3	50	19.05	12.29	2.79
14.89	38.69	18.2	5.49	9.22
14.06	42.24	22.94	4.34	4.13
11.04	22.69	18.2	3.84	6.07
11.49	35.2	23.29	6.61	1.09
8.72	32.64	21.95	7.68	6.43
11.89	64.2	28.97	4.83	8.02
24.58	41.87	26.94	7.96	2.19
23.6	86.77	26.56	10.95	10.81
12.14	43.81	19.4	2.28	3.15
10.19	80.46	19.9	4.06	6.68
16.74	77.56	23.29	10.95	4.49
18.31	68.29	10.55	6.62	10.92
14.44	68.33	29.71	4.06	8.13
9.81	73.18	22.09	4.56	7.28
17.66	63.72	19.16	13.09	3.04
12.36	78.63	23.79	5.49	4.74
9.79	70.15	11.04	3.62	0.85
17.9	61.65	17.71	7.41	2.19
15.73	52.67	14.8	11.31	6.43
9.16	50.25	19.05	9.38	1.94
8.09	85.32	22.8	10.59	6.19
22.35	64.31	22.44	6.61	4.49
31.87	56.3	20.75	6.62	6.07
18.95	73.99	17.84	5.68	1.09
20.61	65.29	15.29	10.28	0
10.19	50.97	16.99	2.28	7.04
20.2	65.51	16.14	10.86	4.24
19.98	73.88	23.9	5.41	3.89
18.28	67.84	10.19	9.92	2.79
10.64	52.42	23.05	4.61	11.9
19.98	45.51	29.84	14.4	2.19
32.72	58.6	20.5	15.56	0
32.54	53.88	22.94	12.82	6.07
29.55	47.42	19.05	16.31	10.2
23.64	35.43	4.25	23.37	3.89
30.8	55.08	27.29	14.71	0
32.56	71.59	33.22	11.72	1.94
16.81	65.77	13.59	21.08	6.19
23.16	58.74	26.69	14.44	4.98
30.44	58.38	18.91	13.23	3.04
20.2	53.76	16.14	17.39	3.04
19.35	66.01	14.91	13.5	0
17.66	68.81	11.89	14.66	0
13.9	73.89	16.99	11.3	6.07
20.83	68.69	25.97	4.29	9.11
20.65	65.77	24.64	8.84	2.79
18.37	73.9	22.44	7.82	6.07
14.26	59.69	14.8	9.78	0
12.11	75.48	22.2	7.5	2.19
21.52	65.05	16.99	7.69	3.04
5.95	51.93	16.5	1.92	7.89
6.61	71.12	17.1	4.42	0
18.95	72.8	17.84	5.14	1.7
8.31	70.73	9.34	7.46	5.83
8.31	71.11	10.91	4.91	0.85
10.61	67.11	24.99	9.03	2.79
9.16	65.66	23.65	4.06	1.94
6.8	65.05	18.69	3.21	4.13
8.72	63.46	14.8	5.14	2.19
14.66	65.65	17.35	8.31	0
19.76	62.86	26.58	3.35	11.66
28.12	59.93	16.99	11.8	7.17
11.89	53.03	22.09	8.31	7.04
19.98	59.33	24.64	8.04	6.92
23.6	54.59	17.84	9.16	9.47
11.13	66.75	13.59	6.61	5.59
11.27	60.18	17.84	11.93	5.22
15.73	68.3	11.89	5.41	3.04
10.88	46.36	19.54	12.92	4.74
9.57	46.24	18.69	4.29	9.83
8.72	53.4	13.95	5.76	5.83
10.86	65.05	24.14	4.06	3.64
8.94	46.23	15.29	2.14	9.72
15.33	59.1	18.2	6.97	13.36
9.18	69.52	19.54	5.14	3.28
14.26	78.5	13.95	8.31	6.43
11.49	64.67	16.14	11.08	4.74
13.85	79.73	10.55	10.46	3.64
21.93	66.5	22.94	3.13	1.09
15.37	71.82	23.52	12.07	3.28
8.31	72.82	19.54	9.6	2.79
20.2	63.1	16.5	5.63	2.19
10.42	87.22	25.48	6.62	3.15
5.34	89.2	22.69	8.23	1.09
4.61	75.14	20.61	8.36	4.98
14.44	56.67	18.44	8.53	2.19
0.85	49.27	22.09	0	4.37
8.49	58.74	22.8	2.42	4
9.59	81.08	28.99	6.39	1.09
9.34	54.86	24.02	10.42	5.7
13.59	67.59	34.94	8.81	1.09
9.59	72.69	24.5	3.76	6.19
10.19	79.47	21.6	10.73	1.09
16.99	69.18	19.54	7.82	1.09
25.46	63.35	34.07	10.29	2.19
17.59	76.71	11.89	6.84	2.19
17.21	90.78	25.35	7.11	3.28
6.8	29.37	29.96	10.64	3.89
14.8	70.27	21.24	12.34	1.09
13.45	102.52	26.2	6.88	3.89
14.66	69.31	35.79	4.06	7.53
12.56	41.26	22.69	8.04	2.55
11	67.84	21.6	8.67	0.85
8.49	36.28	12.74	6.53	6.07
14.53	46.97	18.8	10.46	1.94
19.27	35.8	10.19	8.89	3.89
27	53.04	10.55	15.07	6.19
23.74	46.36	27.9	7.6	0.85
31.87	42.11	16.5	4.56	6.07
14.48	51.22	14.44	7.91	11.53
17.21	46.36	19.05	16.45	0
15.02	38.24	16.01	18.73	0.85
23.47	69.91	21.6	13.63	11.41
15.73	50.01	19.54	23.83	6.07
12.47	45.84	17.35	5.36	4.98
8.09	45.15	14.8	20.11	7.04
28.52	62.71	24.64	9.38	5.83
20.56	50.24	13.59	9.47	3.39
17.66	57.17	17.95	15.2	0
10.66	43.69	14.44	2.99	1.09
14.26	34.58	22.44	4.42	4.13
11.27	54.38	18.2	9.88	2.19
24.92	54.13	25.35	8.76	2.79
12.47	31.55	17.35	12.87	2.19
20.18	74.86	30.09	11.8	3.4
15.96	75.84	11.04	3.98	1.09
16.2	102.64	18.2	8.98	3.04
7.46	97.2	11.89	6.43	2.55
18.28	60.42	11.89	11.58	0.85
21.05	97.32	22.31	5.49	1.09
12.34	81.54	20.75	6.21	1.94
8.09	94.41	20.75	6.83	3.89
12.99	60.68	10.19	12.15	3.64
17.25	84.35	15.89	8.54	0
12.96	64.68	21.35	4.2	1.94
28.29	75.48	11.04	12.82	0
17.03	60.56	18.69	8.31	4.13
6.97	50.72	0.85	6.61	3.89
5.32	37.63	7.15	10.01	2.79
1.07	42.72	6.8	6.21	3.04
0.85	59.46	3.4	5.54	9.47
0.85	10.93	1.7	6.12	6.68
2.14	37.37	2.55	5.98	6.32
1.92	56.68	3.4	7.87	1.7
1.92	41.51	1.7	5.76	0
7.02	46.12	5.1	3.21	4.74
1.07	54.49	1.7	9.38	6.68
3.4	30.94	0	6.83	1.7
2.77	31.07	4.25	7.68	6.43
1.07	22.94	1.7	5.98	4.13
12.58	42.47	6.66	6.84	6.68
7.65	19.54	3.4	3.49	3.28
0	9.34	2.55	8.72	4.74
13.19	45.51	0.85	4.29	2.55
12.56	37.5	3.4	5.63	6.43
9.79	52.92	1.21	4.06	4.24
3.86	20.63	0	2.14	6.07
17.84	50.36	1.7	4.56	1.09
8.72	28.64	0.85	8.31	4.13
1.7	42.59	1.7	2.28	1.94
14.17	45.27	2.55	5.19	1.09
8.09	27.18	0.85	5.14	2.19
11.89	56.91	2.91	4.91	1.94
1.7	9.34	2.55	1.92	3.04
17.23	38.83	3.4	11.36	1.09
13.81	36.17	5.1	3.62	1.09
10.19	23.91	4.61	6.17	2.79
7.65	28.16	9.93	2.42	5.46
6.8	11.89	2.91	12.12	6.43
1.7	22.57	5.34	12.57	4.98
4.25	39.08	0	5.9	1.94
7.15	28.52	4.25	16.23	9.34
7.65	16.14	3.4	11.49	1.7
3.4	19.54	1.94	4.11	2.19
34.89	48.06	1.7	5.05	2.19
16.5	50	1.94	11.45	1.09
10.66	70.39	0	8.04	0
16.61	38.83	4.61	7.73	1.09
13.1	55.1	3.4	7.11	2.19
16.01	39.56	0.85	10.15	0
3.4	22.44	1.7	10.42	0
11.02	23.42	0	6.62	6.07
19.54	20.63	2.55	9.3	12.26
22.8	31.07	1.7	12.79	4.98
15.53	24.88	3.4	6.26	2.19
9.57	54.37	0.85	6.97	2.79
4.25	22.94	3.4	9.66	3.04
5.1	37.13	0.85	15.47	2.55
0.85	25.49	0.85	10.51	3.89
3.4	23.18	2.55	10.87	0.85
5.95	36.53	1.7	14.57	4.49
8.49	49.74	2.55	9.39	1.94
1.7	35.32	2.55	5.32	0.85
10.55	38.94	0.85	3.49	3.89
10.19	44.9	2.91	3.13	7.77
8.72	31.67	4.11	9.79	1.09
10.19	35.68	5.46	8.23	3.15
7.04	43.32	1.7	5.19	1.09
7.65	27.18	2.06	4.11	1.09
14.44	32.28	5.1	4.47	3.04
3.4	54.61	0.85	11	0
3.4	37.26	3.76	17.31	1.7
4.25	33.73	1.7	8.1	0
8.49	36.53	2.06	8.45	1.7
16.72	72.18	0.85	13.28	0
13.81	83.25	0.85	10.95	3.39
12.11	85.79	3.4	8.49	0.85
13.59	107.39	3.76	11	3.89
10.19	45.87	0	7.82	1.94
14.44	63.59	0.85	7.65	2.79
21.21	83.98	0.85	9.66	7.64
15.53	91.48	6.8	9.79	6.19
37.76	76.95	2.55	13.77	3.28
16.5	59.59	0	6.97	5.22
14.69	74.75	2.55	4.2	0.85
16.96	32.28	3.4	9.52	1.94
10.64	147.18	0	9.16	7.17
31.43	109.7	1.7	14.93	4.85
19.58	17.84	1.21	9.52	4.25
13.84	59.95	0	8.76	3.89
11.89	20.14	0	7.11	0
20.65	102.18	2.55	8.13	5.59
18.93	51.32	0.85	6.04	16.02
19.54	55.95	0	9.03	0.85
25.55	60.42	1.7	6.61	0.85
37.19	82.86	2.91	13.23	0.85
32.59	89.56	4.25	13.28	9.72
14.26	70.26	4.25	8.89	0.85
28.99	72.21	0.85	11.58	2.19
20.83	73.75	0.85	11.44	4.74
13.1	76.33	1.7	8.72	1.94
21.24	75.12	0	7.11	0
18.28	69.29	4.25	6.39	1.94
16.14	37.74	1.7	5.54	1.94
18.2	52.06	1.7	8.94	4
18.91	100.83	2.55	7.6	2.19
9.34	41.26	0	7.91	3.39
23.29	56.44	1.7	4.83	3.89
22.09	61.05	0	9.03	1.09
16.99	50.72	0.85	16.32	11.89
16.99	74.01	0	8.09	15.28
11.65	28.27	1.7	2.99	0
17.35	57.15	3.4	13.19	0
17.84	48.17	0.85	6.97	0.85
17.59	46.23	0.85	6.26	1.09
28.39	52.91	0.85	4.42	2.3
22.57	58.73	0	10.95	2.19
20.14	52.53	0	6.97	2.79
15.16	53.39	1.7	9.66	0
12.74	58	2.55	2.42	1.94
19.05	81.79	0	6.62	4.74
5.1	93.05	0.85	8.62	11.29
19.98	28.76	0.85	3.84	11.9
37.35	29.61	4.25	17.34	0
29.33	29.86	0.85	3.62	3.15
8.96	41.62	0.85	7.68	2.19
10.19	78.51	5.95	1.07	8.87
10.19	66.97	4.61	5.32	1.94
6.8	71.12	1.7	6.12	4.74
15.29	75.6	1.7	2.77	8.98
18.69	99.12	0.85	5.05	2.19
26.55	154.97	2.55	6.34	12.38
31.06	91.43	1.7	5.98	6.07
16.14	77.17	0.85	15.25	1.09
21.5	95.44	1.7	15.69	1.94
17.35	77.53	1.7	4.06	4.49
20.09	86.38	0	6.7	8.87
14.06	69.04	0	6.48	10.19
26.15	128.24	0	4.69	11.28
26.42	84.21	1.7	6.26	10.32
27.89	123.89	2.55	11.44	6.68
13.19	41.62	0.85	2.14	2.06
18.08	68.44	0.85	1.07	4.25
5.95	60.32	0	0	1.09
11.89	56.31	6.8	9.66	0
16.99	65.11	1.21	11.94	4
10.66	76.56	0	4.29	5.59
14.19	65.18	2.55	4.91	5.83
11.04	68.45	1.7	9.56	0.85
21.93	72.09	3.4	8.35	0
15.29	52.06	0.85	5.63	2.55
5.1	45.87	0	4.56	4.98
5.1	52.55	4.25	6.12	2.19
9.34	69.66	0.85	10.1	0
9.34	45.87	1.7	6.21	5.83
14.66	62.5	0	10.76	0.85
15.65	52.18	3.4	9.03	0.85
9.34	54.61	0.85	8.67	5.83
22.31	49.51	0.85	7.19	0.85
10.08	75.85	7.65	8.18	3.04
5.1	45.87	1.7	7.82	1.7
10.19	54.97	2.55	6.61	0.85
15.13	49.63	2.55	7.24	13.72
18.93	58.36	1.7	8.54	4.98
8.49	55.57	2.55	4.56	4.98
7.87	48.78	1.7	6.75	4.98
18.69	102.96	6.8	9.11	4
16.99	57.75	1.7	3.76	3.28
9.57	49.27	1.7	2.77	1.7
18.93	51.09	0.85	11.97	3.89
12.14	110.53	1.7	7.46	6.43
23.78	68.33	2.55	13.19	1.7
25.73	53.27	2.55	11.85	7.53
17.84	52.06	0.85	9.16	6.68
22.93	35.68	0	6.62	0
9.34	66.62	2.55	11.66	3.28
13.1	34.11	1.7	2.77	2.79
13.59	46.85	2.06	11.53	0
18.97	70.4	0	0	6.92
14.8	71.82	3.4	11	5.59
8.49	58.14	0	6.53	3.64
16.25	49.63	1.7	6.97	2.19
14.19	27.92	0.85	13.28	1.09
23.79	52.42	2.42	7.46	1.7
11.04	21.24	3.26	12.83	0
27.52	35.56	2.06	6.7	0
29.98	45.38	1.7	9.74	4.98
15.73	18.69	1.7	6.88	5.94
9.95	62	1.7	3.49	4.74
14.08	57.17	0	12.07	5.83
13.59	35.07	0.85	8.45	6.43
3.64	52.41	0.85	11.49	9.47
7.89	65.52	0	5.46	6.68
2.55	95.61	0	3.76	3.64
5.95	95.5	0	7.11	5.59
15.51	56.55	1.7	4.2	3.04
21.21	50.36	0	6.48	4.13
13.1	41.62	1.7	12.43	2.79
16.99	45.87	2.55	5.68	0.85
14.44	32.16	3.4	16.76	1.09
9.34	27.43	4.25	7.74	3.64
10.55	15.78	0.85	5.77	3.64
19.9	70	0	9.79	9.72
17.84	38.23	0	9.66	12.98
16.14	30.33	0.85	3.26	4.13
20.39	30.09	2.55	6.12	5.22
11.62	35.68	2.55	8.67	0
8.49	38.59	0	5.05	6.07
12.74	30.58	0.85	7.96	6.43
11.89	5.95	0.85	8.1	13.35
14.69	40.53	3.4	9.16	8.02
12.25	25.97	5.95	9.16	0
16.99	54.6	3.4	13.19	2.79
11.04	8.74	0.85	4.83	3.89
14.44	37.86	0.85	4.11	10.68
17.84	27.43	2.55	7.11	7.77
15.29	53.98	0.85	5.63	0.85
18.69	44.41	0	10.02	4.6
12.74	42.36	0	8.76	5.34
2.79	37.88	0	1.07	7.04
14.66	43.94	0	4.91	6.19
10.64	40.41	2.06	7.06	2.79
16.38	43.32	2.42	4.91	3.89
11.53	31.43	0	7.46	0
12.69	53.4	0	9.38	7.17
18.2	60.06	0.85	8.81	0
16.01	24.03	4.25	7.25	3.04
11.04	43.93	10.91	7.46	4.74
11.49	41.61	3.4	1.92	6.07
18.2	85.78	0	5.54	6.68
22.94	32.64	2.06	11.72	3.15
14.8	61.41	0.85	4.56	6.43
21.6	63.7	3.4	7.82	2.79
24.64	85.41	3.76	5.54	5.59
5.46	93.07	1.7	7.74	8.62
14.44	29.37	0.85	7.6	4.98
16.14	35.8	7.65	15.2	3.39
23.18	29.13	4.96	11	2.55
15.16	18.93	3.04	7.11	4.98
15.53	9.47	1.7	13.28	6.68
5.95	3.39	0	7.46	0.85
12.61	24.88	1.7	6.26	4.74
18.91	31.91	1.7	9.97	8.37
16.14	74.98	1.7	5.9	5.09
7.65	26.21	0.85	6.84	9.59
8.49	11.28	0	1.92	7.77
14.17	15.29	0.85	6.62	7.17
8.85	9.34	0	2.42	5.45
23.52	29.01	0.85	10.24	3.89
19.15	50.85	1.7	3.84	12.26
7.89	6.19	3.4	12.34	6.07
19.18	81.16	1.7	14.44	3.89
17.1	26.1	0	12.43	2.19
18.69	42.58	14.44	3.84	9.59
32.52	29.86	26.33	15.2	2.91
21.24	100.46	10.55	6.75	4.98
16.99	56.3	22.44	12.57	4.98
16.99	48.54	12.74	3.49	3.04
4.91	32.52	0	2.14	7.53
13.59	49.76	5.1	4.2	11.41
10.19	43.45	5.1	1.21	3.28
3.62	79.48	0	11.22	4.49
6.43	39.55	0	9.43	8.98
4.96	72.93	1.7	7.6	12.75
9.59	63.59	1.7	7.96	14.7
12.96	63.35	2.55	6.62	4.85
11.04	46	1.7	12.7	10.07
8.72	66.99	0	7.96	8.38
8.49	68.08	0	6.34	3.89
11.89	51.21	2.91	5.68	4.24
10.44	59.45	0.85	3.62	3.64
2.55	31.79	0.85	0	0
15.29	73.29	1.7	5.54	7.28
7.15	85.2	1.7	4.69	5.59
13.59	57.28	3.4	7.02	2.79
9.7	49.4	0	11.72	5.34
5.95	51.19	1.7	11.27	9.72
9.34	76.2	0.85	8.81	5.83
16.99	85.77	0.85	3.26	4.13
5.46	53.51	0	1.21	8.85
8.85	39.43	2.55	16.32	18.57
12.14	17.48	1.7	10.95	3.04
14.44	75.83	3.89	6.04	14.7
9.34	35.92	4.25	5.9	11.51
12.14	41.38	4.25	8.31	5.83
3.4	44.05	6.8	1.07	9.23
5.1	54.47	1.7	5.36	10.68
7.65	53.02	1.7	5.14	6.43
5.1	62.02	1.7	3.84	8.62
17.95	116.73	2.55	9.25	1.7
9.57	46.12	3.4	5.05	5.83
14.52	54.02	0	9.88	0
7.02	55.44	8.85	3.13	4.98
9.34	32.05	4.49	2.42	0.85
4.47	34.84	8.98	3.21	5.59
10.77	33.37	3.4	8.31	3.89
10.86	65.66	1.7	5.14	1.94
10.64	42.23	0.85	2.14	3.89
7.87	27.43	3.4	8.04	2.19
6.8	17.97	1.7	2.14	4.13
12.34	51.92	7.87	5.41	8
11.04	38.84	5.95	9.39	9.96
11.89	57.16	6.8	6.26	3.39
14.99	42.84	3.64	5.05	4.74
10.03	81.18	3.4	2.99	8.26
11.04	50.25	0.85	5.05	6.07
7.38	72.56	0	4.91	4
3.4	63.96	2.55	6.39	2.79
0.85	62.25	0	4.06	7.89
8.94	60.42	1.7	10.1	3.89
4.49	67.36	0	7.19	3.15
4.74	75.59	0	6.12	1.09
5.95	78.15	2.55	7.91	4.13
9	45.27	4.25	8.81	9.23
7.04	76.69	2.55	7.68	6.92
8.49	47.44	0.85	5.98	9.7
16.99	66.39	1.7	7.33	7.53
15.62	66	4.96	7.02	8.87
15.96	63.97	2.91	3.62	5.94
16.36	94.49	2.55	0.85	10.56
14.06	101.8	0	4.29	3.64
11.04	127.65	0.85	5.05	3.4
14.31	92.46	0	2.14	2.79
24.7	86.51	0.85	8.18	4.25
4.49	85.05	0	3.21	8.74
10.19	74.87	0.85	3.84	4.13
12	71.83	2.55	9.66	8
16.81	70.38	8.25	0.85	5.34
5.46	44.05	1.09	7.6	1.09
7.87	68.81	1.7	7.19	2.55
15.29	66.86	3.4	3.4	13.23
14.48	69.51	2.79	5.14	0
12.74	83.47	0	0	13.23
5.95	86.99	0	3.35	4.61
13.59	71	0	11.94	3.89
12.74	87.74	0	4.91	10.32
12.14	65.77	1.7	6.53	1.94
10.55	61.04	0	6.39	2.19
12.11	29.48	0	13.77	4
13.59	68.55	5.46	8.81	0.85
10.44	67.46	0.85	7.6	1.94
15.76	48.77	0	3.21	4.98
18.42	57.77	5.46	5.81	1.94
11.89	81.77	2.55	12.92	0
15.78	37.12	1.7	14.49	1.09
11.04	34.22	5.95	12.92	3.64
9.34	29.61	7.65	12.16	1.7
21.1	124.14	0.85	7.46	1.09
13.84	87.49	0.85	4.56	4.74
25.84	52.4	6.19	7.24	0.85
22.09	32.64	5.95	10.37	0
17.35	100.6	2.55	6.26	1.94
14.44	60.07	0.85	8.58	0
24.64	147.58	3.4	3.4	7.77
9.34	50.85	2.55	7.24	0.85
13.23	51.77	0	6.83	0.85
9.59	37	3.4	6.97	12.13
10.44	38.69	0	4.29	1.09
1.7	21.12	0.85	6.26	4.74
13.19	111.39	5.95	5.9	6.79
14.8	37.25	3.4	9.79	0.85
21.6	90.16	0	13.5	2.55
20.63	65.39	1.21	8.81	0
9.57	66.12	4.61	5.98	4
30.22	29.12	0.85	7.96	4.49
16.99	27.04	0.85	9.39	0
9.34	55.09	5.95	5.27	1.09
9.79	30.95	25.48	10.45	0.85
16.99	38.59	14.44	6.75	6.92
14.06	50.58	24.64	7.87	4.74
23.79	47.34	19.05	9.38	2.3
21.12	55.96	20.39	3.62	9.46
25.97	23.91	11.89	2.55	5.94
22.31	27.92	19.78	6.39	1.94
15.51	8.49	20.99	5.9	3.89
11.49	46.6	16.99	11.08	6.68
19.78	44.4	20.5	2.99	7.04
14.04	22.69	17.59	2.99	3.64
14.44	112.86	5.1	5.77	1.09
16.14	79.95	1.7	3.49	0
15.29	75.6	4.61	4.56	4.13
16.99	89.07	0	13.54	3.64
9.95	93.93	0.85	6.75	4.98
16.38	68.06	1.7	11.31	5.34
14.8	42.23	0.85	10.24	1.94
14.8	47.93	0	3.35	5.83
11.04	44.78	1.7	2.14	2.19
25.22	45.27	14.8	10.1	1.94
15.53	36.77	23.76	6.48	0
22.94	37.13	5.1	8.89	5.59
15.29	72.94	3.4	13.36	2.19
5.1	96.58	7.65	4.61	6.19
8.49	56.43	2.55	6.12	6.43
4.25	19.9	7.65	4.06	8.62
11.89	29.85	5.1	8.09	7.28
18.44	79.72	15.29	5.41	3.04
9.59	49.62	21.84	3.76	5.94
25.73	67.35	11.04	4.61	3.04
6.8	26.33	17.84	2.28	4.24
39.56	39.42	27.79	15.34	6.43
23.91	67.82	0	6.75	15.41
10.19	72.68	6.8	3.13	3.89
15.53	13.59	20.14	3.49	8.87
12.99	22.46	16.5	10.37	0.85
7.65	13.11	20.01	7.11	6.92
11.51	39.67	6.3	5.27	5.34
10.23	38.23	6.8	7.68	4
7.65	53.62	0	5.68	4.74
12.6	29.73	0	8.98	1.7
12.71	37.37	0	15.42	2.55
11.29	18.69	0	7.82	4.85
6.8	28.87	0.85	6.83	7.77
2.79	29.86	0	5.81	6.68
23.52	57.64	0	10.1	7.77
14.19	36.77	3.4	7.11	7.89
7.15	49.73	0.85	7.87	8.13
13.81	21.6	0.85	13.09	0
15.13	25.36	0	16.63	6.19
12.56	30.22	0	9.38	4.13
8.49	39.56	0	6.17	3.89
16.25	96.12	0	8.49	7.53
17.35	60.67	0	3.35	4.24
17.95	42.47	0	17.52	1.94
18.69	52.67	0	4.29	3.15
8.94	40.17	0	9.88	2.79
14.3	52.43	0	11.49	5.59
9.34	58.86	0	5.27	0
14.44	42.36	0	7.96	5.1
24.37	28.88	0	7.68	8.38
34.39	29.98	0	6.62	11.41
7.65	19.29	0	4.69	6.55
15.24	26.94	2.42	8.13	3.04
23.18	36.04	0	7.19	11.41
16.83	59.46	0	4.29	5.59
23.79	84.45	0	8.31	14.21
30.18	93.43	0	20.65	8.13
37.75	41.87	0	7.82	3.4
30.58	69.89	1.7	4.56	4.85
23.16	49.26	0	4.06	1.94
22.75	34.34	0	5.98	2.79
10.19	59.34	0	6.66	5.7
12.34	58.37	0	6.43	1.94
23.74	59.47	2.55	11.58	5.59
19.29	50.23	0	6.61	3.04
16.14	64.55	0	4.2	4.98
13.84	57.16	0	7.69	14.81
26.33	78.02	0.85	10.24	13.72
9.1	65.77	0	4.47	7.53
6.19	64.06	0	2.42	3.89
7.65	54.98	1.7	3.49	3.89
7.65	66.13	1.21	9.08	8.02
5.32	66.72	0	7.24	8.38
5.1	41.15	2.91	6.75	11.53
10.37	76.56	0	8.31	5.34
0	27.43	0	4.69	0
5.54	45.98	0	9.16	0
13	51.81	0	13.18	0.85
4.47	43.19	0	8.89	1.09
2.06	40.64	0	23.33	2.19
9.79	45.24	0	12.15	1.7
6.39	19.78	0	16.4	0
14.8	35.43	0	9.74	2.79
8.49	33.62	0	7.46	1.09
13.84	19.78	0	9.25	5.22
8.72	39.08	0	6.97	6.43
32.23	55.96	3.4	4.42	6.43
23.29	60.2	0	4.56	4.98
7.65	48.66	0	3.62	1.94
21.6	63.71	0.85	3.35	11.41
16.09	109.47	1.7	2.99	11.77
3.4	50.85	0	0	7.53
15.29	37.38	0	3.21	2.19
7.65	29.98	0	7.46	4.24
5.1	35.29	0	12.78	0
13.59	38.94	0	3.13	1.7
8.23	36.75	0.85	18.68	0
7.64	43.43	0	8.53	1.09
15.98	91.98	1.7	4.06	7.89
9.34	49.49	0	4.42	4.98
14.89	49.63	0	3.84	3.89
12.74	29.01	0	4.29	1.94
5.1	52.68	0.85	5.32	4.74
15.29	28.39	0	4.91	5.83
4.25	52.06	0	7.06	4.98
12.25	112.95	0	4.29	4.74
8.74	30.94	0	4.42	3.15
11.65	39.79	0	10.82	4
8.49	43.19	0	7.96	7.53
5.1	116.73	0	8.89	9.23
10.19	48.78	0	10.46	1.94
5.32	50.96	0	5.98	2.19
7.87	44.06	0	7.19	0
14.89	69.65	0	9.61	9.11
8.31	51.21	0	5.14	8.62
9.34	46.85	0.85	6.34	3.89
18.69	64.19	0	7.02	8.98
6.8	73.19	0	5.46	3.89
11.89	65.77	0	6.39	1.7
12.74	61.51	0	8.1	1.94
3.4	78.22	0.85	2.99	1.94
7.65	84.08	0	5.41	0
11.89	55.2	0	2.14	6.3
5.95	46.35	0	2.99	1.09
12.14	67.46	0	3.21	10.32
14.44	68.21	1.21	6.75	3.89
13.95	66.38	2.06	7.25	0
25.12	13.95	48.27	3.84	2.19
19.35	15.29	20.75	12.74	2.79
7.87	17.84	30.31	2.14	7.77
9.11	55.82	8.49	9.79	10.93
5.54	49.6	5.95	7.19	3.04
12.69	58.02	1.7	2.77	5.59
2.77	22.09	1.7	3.84	1.94
50.09	28.88	12.97	7.46	1.09
48.66	20.39	11.63	5.76	7.77
18.77	41.62	0	5.32	12.75
6.8	38.22	7.65	0	11.04
26.22	60.17	0	3.21	5.7
34.96	119.4	0	4.2	1.94
21.23	91.26	1.21	5.05	14.32
18.69	46.34	0	2.99	6.43
8.49	39.19	1.21	2.77	3.89
5.95	52.67	4.49	0	6.07
13.32	44.17	0.85	3.4	4.98
9.34	59.84	0.85	1.21	3.89
5.95	39.68	2.55	1.92	4.98
1.7	51.68	2.55	1.92	11.05
5.95	50.97	2.55	3.4	1.09
8.49	51.7	4.25	3.84	3.04
8.49	54.61	0.85	1.07	7.04
4.25	49.63	3.4	3.4	5.09
4.25	42.83	3.4	1.92	7.04
15.29	59.35	3.4	9.88	0.85
5.95	39.81	3.4	0.85	10.08
11.29	39.43	3.4	0.85	3.89
9.59	42.83	5.1	2.55	1.94
19.78	80.32	0.85	9.74	2.79
14.44	76.8	0	9.88	8.38
18.08	73.41	0	6.97	4.98
13.84	58.49	1.7	1.92	0
3.4	60.44	1.7	3.21	4.13
8.72	83.74	0	5.54	0.85
15.29	50	3.4	2.77	7.89
4.25	91.48	0	3.84	1.94
17.21	80.21	0.85	5.14	1.7
9.34	75.59	2.55	4.06	10.81
20.36	72.43	0	6.12	7.28
14.44	60.79	4.25	3.98	4.74
14.06	72.08	0.85	8.89	1.94
10.44	52.77	0.85	6.61	13.11
11.27	69.64	1.7	5.98	8.02
14.26	96.58	0.85	5.49	0
11.49	92.59	1.7	5.41	2.55
11.27	88.46	0	4.69	5.22
11.89	67.34	0.85	8.31	6.07
16.38	65.77	0	7.46	12.51
8.94	82.04	0.85	11.08	6.07
12.78	53.39	3.4	2.99	4.74
18.93	66	1.7	4.29	4.6
22.09	65.17	5.95	10.95	5.95
18.28	77.53	9.59	6.75	5.83
14.91	59.59	2.55	10.64	4.13
20.39	67.34	0	7.41	2.79
22.31	59.32	4.25	6.39	9.72
11.04	70.26	3.4	6.04	3.89
12.74	78.02	3.4	7.91	6.43
13.41	75.96	2.55	10.86	5.59
21.08	97.91	0	4.69	7.4
11.04	52.91	1.7	0	1.94
22.94	70.61	1.7	5.54	6.68
17.35	85.78	0	14.35	10.92
22.31	49.14	1.7	5.76	6.43
17.84	68.3	5.95	8.09	6.92
17.35	65.41	0	5.27	5.34
14.44	83.38	0.85	4.91	8.62
26.29	97.93	4.25	9.16	14.21
20.61	73.16	0	10.45	3.15
18.31	57.04	2.55	6.34	13.11
20.85	57.03	2.91	8.94	5.83
23.16	76.09	0	7.68	7.53
15.29	56.05	0.85	5.54	5.83
20.39	75.23	0.85	2.77	17.49
16.61	75.24	0	11.71	9.47
24.86	73.41	6.19	7.24	2.79
31.03	75.85	2.55	7.46	8.62
17.23	90.14	1.7	3.84	6.07
30.09	79.12	6.8	5.46	4.13
17.43	79.36	5.1	6.61	7.04
18.66	96.33	0	7.28	11.17
10.19	77.41	1.7	0	17.36
28.26	82.64	1.7	2.99	3.15
10.42	53.4	2.55	3.84	3.04
21.24	71.95	5.1	10.1	6.43
17.21	52.91	2.55	8.26	6.92
20.2	90.89	9.34	9.66	7.28
27.67	59.94	1.7	7.82	8.13
10.5	86.4	0.85	4.69	4.74
13.59	61.15	3.4	3.84	5.09
14.66	58.48	1.7	1.7	9.72
24.37	69.89	0.85	6.39	8.13
11.04	78.38	5.95	2.77	6.68
33.35	76.58	0.85	11.8	9.96
19.05	80.34	4.25	3.21	6.68
32.72	62.13	3.76	6.88	11.66
22.06	68.21	3.4	4.2	12.75
12.11	65.88	4.25	7.46	4.85
16.99	64.66	1.7	8.18	7.77
12.74	60.31	0	0.85	7.53
17.43	100.72	1.7	8.04	12.02
24.88	93.55	3.76	9.88	3.04
7.89	57.52	2.55	11.44	1.7
15.51	65.41	2.55	7.82	9.95
24.86	81.67	1.7	4.91	2.19
9.57	66.62	5.1	4.06	7.17
29.06	86.38	2.06	11.58	2.79
23.79	76.08	0.85	8.89	2.79
28.03	58.73	0	6.39	6.3
16.36	50.6	1.7	2.99	4.49
6.8	88.22	5.95	2.55	8.38
23.98	85.3	2.55	5.46	12.63
24.64	63.09	4.25	12.07	6.43
25.66	71.6	0.85	9.88	8.02
13.81	79.83	2.55	6.88	9.72
24.86	87.37	2.55	7.82	9.23
14.44	82.02	0.85	6.39	6.43
18.91	99.62	0	7.46	8.49
7.89	49.63	2.55	4.25	5.59
14.69	59.71	0.85	2.55	7.77
7.04	59.47	2.55	3.4	8.87
11.04	64.19	0	2.55	3.89
11.04	75.84	3.4	11.22	6.68
20.65	87.73	2.55	3.84	4.74
14.66	72.93	2.55	5.98	6.92
16.99	69.41	7.65	7.82	1.7
20.2	65.64	0	7.73	8.13
28.26	73.41	0	13.14	4.98
8.09	60.32	1.7	2.99	0.85
18.69	78.26	0	9.52	3.04
7.65	57.51	0	4.47	7.77
21.48	58.61	1.7	2.99	1.09
26.56	62.01	1.7	7.69	3.04
10.19	70.13	3.4	1.7	3.15
24.86	81.3	4.25	10.45	4.74
16.14	81.53	0.85	7.28	5.94
19.54	66.74	5.1	5.14	14.57
16.58	87.37	1.21	7.19	8.98
13.57	83.12	9.34	3.62	6.92
27.43	69.03	2.06	5.05	7.28
7.87	81.91	5.95	2.14	6.43
17.84	76.68	3.4	7.33	2.79
12.74	70.63	3.4	11.08	5.34
14.66	85.78	0	9.88	6.43
14.04	61.39	0	9.3	4.85
16.38	66.13	0.85	13.55	8.62
13.81	75.72	0.85	9.43	8.87
15.29	70.15	6.8	6.3	3.04
23.52	75.96	1.7	11.08	6.92
13.81	75.11	2.55	6.53	0.85
15.13	74.01	0.85	16.54	11.17
32.1	81.06	2.55	12.56	8.62
18.42	90.52	2.55	14.04	4.13
22.55	58.97	4.47	8.58	9.11
10.88	85.66	4.25	9.07	9.94
12.6	75.96	5.7	5.9	10.81
17.29	67.35	5.95	13.91	6.92
12.11	81.29	4.61	12.29	9.59
14.06	73.17	3.4	12.87	13.6
20.61	84.21	11.76	13.99	3.89
23.78	67.24	4.25	12.2	6.92
29.98	96.2	4.47	9.16	5.09
15.29	76.58	0.85	11.66	5.94
27.41	83.62	2.55	8.31	4.74
15.29	61.65	1.7	7.73	11.41
24.03	66.73	0.85	13.41	16.15
14.44	68.32	2.55	8.53	3.64
11.04	82.28	3.4	7.15	3.89
19.98	76.8	0	9.39	3.15
16.14	56.19	0	3.84	5.83
12.8	108.34	2.55	9.52	4.74
14.44	87.61	0.85	8.53	4.13
18.91	81.9	5.1	8.31	4
20.61	66.75	5.7	10.5	2.79
22.55	72.32	0.85	14.84	6.32
18.42	87.97	0.85	14.48	7.04
10.88	98.28	0.85	7.06	5.59
23.02	79.97	0	11.62	3.04
11.02	77.91	0.85	3.98	13.36
18.31	86.4	0	9.6	3.64
23.79	75.84	11.98	10.73	2.79
24.88	93.44	5.1	12.29	8.62
14.06	72.55	5.1	5.76	8.02
18.28	69.16	0	10.5	6.92
29.37	88.71	4.11	9.74	4.74
25.55	68.68	0	9.38	2.19
18.51	84.93	0.85	9.88	7.77
25.37	70.75	4.25	8.81	8.87
12.74	63.83	5.95	5.98	13.47
21.84	69.77	0	8.31	15.17
11.89	82.63	4.25	7.82	5.83
7.65	50.85	1.7	3.13	5.94
22.09	58.24	0.85	4.69	6.07
4.25	41.26	0	10.01	4.98
15.65	80.68	4.25	5.54	6.92
9.34	71.85	5.1	4.47	13.72
20.61	74	1.09	8.81	8.87
12.74	70.38	1.7	4.91	11.53
22.53	97.57	0.85	9.52	3.89
19.27	72.08	2.55	3.21	2.79
19.15	75.95	5.95	12.87	3.64
19.54	69.4	0	5.98	5.83
11.04	61.39	10.17	8.09	16.62
11.27	73.55	1.7	6.97	8.02
15.29	68.32	0	7.96	9.72
12.96	74.98	5.1	9.16	6.07
22.09	64.45	0	6.75	4.49
18.91	94.16	5.46	13.77	6.43
18.69	86.27	0	8.09	12.38
20.61	69.17	5.95	4.83	7.77
9.34	49.63	1.7	2.55	6.43
20.39	74.62	4.47	12.51	5.94
14.44	57.39	5.95	5.14	4.74
13.68	65.05	5.95	7.24	9.72
14.44	73.63	10.19	5.81	20.89
20.39	65.77	3.4	8.04	5.34
15.65	90.02	1.7	8.45	7.28
13.59	63.1	1.7	9.16	14.19
20.39	61.15	3.4	7.68	5.94
32.86	91.38	0.85	7.82	12.61
14.44	76.32	2.55	5.54	10.08
16.83	78.04	3.4	10.95	1.21
18.69	76.21	0.85	4.06	6.68
24.86	77.91	1.7	8.4	2.79
13.59	70.75	2.55	6.39	10.68
32.52	83.48	2.55	5.32	12.87
17.57	67.11	6.8	4.06	8.87
20.56	95.01	1.7	2.99	1.94
17.23	74.03	0.85	5.76	5.94
13.21	76.45	7.89	8.58	9.23
13.59	76.19	0.85	7.19	10.79
9.57	41.63	0	4.91	3.89
21.24	82	3.4	3.13	10.56
32.03	75.6	6.66	8.54	9.34
24.14	70.13	1.7	9.74	13.83
16.14	73.29	2.55	11.93	0
26.94	67.48	3.76	13.5	9.83
11.4	66.13	8.49	4.06	4.49
20.03	73.16	5.1	9.88	3.28
18.06	96.47	0.85	1.92	4.6
18.69	71.23	0	3.98	6.07
25.44	58.12	3.4	6.97	7.53
26.82	47.92	5.34	7.33	2.19
21.6	87.1	0	8.54	9.23
22.09	71.47	0.85	9.38	16.51
30.58	85.05	1.7	12.29	8.02
23.52	73.53	4.61	5.9	1.09
13.21	77.66	0	11.44	5.59
36.77	73.43	1.21	6.97	8.38
17.84	74.75	2.55	7.24	4.98
12.74	93.8	6.19	6.48	21.37
12.74	78.61	0	5.54	17.23
11	70.5	0	2.14	13.72
5.1	25.12	2.55	1.07	7.53
8	30.46	0	0	6.07
8.49	37.99	2.55	2.42	4.74
5.1	35.2	1.7	6.62	2.19
20.39	47.45	2.55	8.45	3.89
7.65	58.86	5.1	4.83	2.79
13.84	60.19	5.95	10.86	2.79
5.1	44.3	0	4.83	5.83
8.49	84.82	0.85	2.42	12.13
8.49	51.46	2.55	4.11	0
5.95	48.42	0	3.62	1.7
5.1	56.06	0	6.39	4.13
8	48.3	0.85	0	2.19
9.34	44.43	1.7	4.83	7.53
11.89	49.05	2.55	6.04	3.04
7.65	49.28	0	6.97	5.83
8.49	45.02	0	7.38	1.7
9.21	66.49	0	7.46	2.79
5.95	70.86	0.85	0	1.94
9.34	136.27	1.7	0	9.59
6.39	57.38	5.1	3.35	9.96
8	83.34	1.7	9.3	1.09
5.95	122.43	0.85	7.6	4.49
6.8	60.68	0.85	7.6	5.09
4.25	67	4.25	5.9	9.23
3.4	114.05	0	6.17	4.74
9.34	90.76	2.55	3.26	0
3.4	71.82	2.55	8.4	7.77
8.49	72.53	0.85	4.83	6.43
16.01	67.21	0.85	0.85	3.89
8	92.21	2.55	1.21	16.64
19.29	87.72	6.04	12.74	4.74
6.3	52.07	0.85	8.45	14.21
1.09	59.7	0	3.26	7.77
2.55	62.74	0	16.05	5.83
3.4	54.73	0	1.7	6.43
5.95	37.14	0.85	10.15	2.19
5.1	72.8	0	3.26	4.13
9.34	99.88	0	6.97	0
11.29	142.7	0	10.19	9.23
1.7	39.43	1.94	3.62	7.53
8	41.85	0	6.17	0
8.85	44.53	2.55	3.62	8.87
12.74	45.87	2.91	6.04	7.77
8	31.92	0	1.21	1.09
14.31	35.43	2.06	10.51	8.74
9.59	30.09	1.7	3.26	4.49
5.1	35.32	1.7	0.85	5.34
8.49	39.08	0	4.83	5.1
5.95	47.81	0	6.04	9.83
17.84	43.93	0.85	1.21	12.98
4.25	42.83	0	4.83	7.77
7.15	39.08	0	3.62	7.77
2.55	31.43	2.55	4.83	5.83
8.49	37.38	0	2.42	0.85
2.55	44.89	0	2.42	4.98
11.53	36.75	0.85	6.89	9.83
11.65	40.78	0	3.26	5.34
5.95	28.39	0	1.07	12.26
3.76	35.07	4.25	6.53	7.28
9.34	53.15	1.7	3.62	5.59
6.8	35.56	5.1	2.42	5.94
13.59	39.79	1.7	8.1	12.87
12.74	36.77	4.25	4.47	7.04
9.34	33.49	0	4.83	13.47
10.19	28.03	2.55	8.45	5.83
12.99	38.47	1.7	4.83	2.79
8.49	39.93	0	3.62	2.91
11.4	40.17	0	4.83	14.93
4.25	30.58	0.85	1.21	3.89
8.49	33.37	5.95	2.42	12.63
9.34	36.89	0	8.1	1.7
12.25	29.73	3.4	4.83	1.7
12.74	31.79	0	7.74	4.96
6.8	42.72	4.25	5.32	5.34
5.95	35.07	0	3.26	17.47
11.4	38.83	0.85	8.1	2.19
11.04	29.73	5.95	3.26	0
7.51	54.86	4.25	15.74	0
9.34	34.83	0.85	11.36	0
2.55	36.64	2.55	0	6.8
2.55	33.85	2.55	2.06	4.24
3.4	40.64	3.4	4.61	10.43
9.34	34.22	2.55	7.25	11.28
6.8	40.64	2.55	2.42	4.74
12.74	23.79	0	3.62	8.62
6.8	39.08	1.7	5.68	6.32
4.25	33.13	3.4	0	15.66
8.85	37.98	4.25	0	2.19
7.65	33.13	2.91	4.83	9.72
6.3	39.56	0.85	4.83	6.92
3.76	40.78	4.25	6.89	10.19
12.25	39.43	2.42	11.72	5.95
5.1	47.32	2.55	7.87	2.06
10.19	51.81	0	7.74	2.19
17.71	40.64	2.55	1.21	4.98
2.55	31.79	0.85	3.26	9.23
10.19	34.58	0	3.62	4.49
13.95	41.62	0	10.15	3.64
8.49	32.03	5.1	4.83	4.74
7.65	34.58	3.4	6.04	3.64
8.49	22.09	0	6.53	4.13
7.15	45.51	0	8.45	0.85
9.34	37.98	4.25	2.42	5.59
5.95	37.62	0.85	7.38	8.74
6.3	43.79	1.7	3.62	1.09
8	33.73	1.7	7.74	6.55
11.04	29.84	2.55	3.62	9.83
9.34	38.45	0	4.47	2.19
11.04	47.43	0	3.62	13.47
6.8	33.98	0.85	2.06	9.72
13.23	47.56	1.7	3.26	4.74
12.5	73.89	4.25	1.21	4.98
8.85	134.3	4.25	5.41	9.47
10.55	65.28	0	0	7.28
7.15	84.93	3.4	3.62	5.09
11.89	119.04	3.4	4.83	1.94
5.1	96.47	2.55	3.26	7.04
1.7	129.36	1.7	4.83	9.23
5.34	131.44	2.55	8.45	3.15
3.4	110.07	3.4	3.49	11.41
8.38	116.97	0	3.62	4.74
3.4	128.61	1.7	7.24	13.96
8.74	105.69	5.1	7.02	5.1
10.19	68.44	3.4	6.89	10.08
10.19	77.65	3.4	3.49	5.22
2.91	91.6	5.95	2.91	0.85
4.25	81.28	3.4	12.08	9.83
4.25	90.51	2.55	4.11	6.92
11.04	115.54	2.55	1.07	7.77
13.59	99.5	0.85	1.21	6.68
13.59	93.07	3.4	4.83	9.46
8.49	127.04	5.1	0.85	5.83
6.3	75.24	5.95	1.21	7.28
9.34	94.64	12.74	0	18.45
5.95	56.79	0.85	2.42	5.83
6.8	156.88	3.4	4.96	1.21
13.95	61.53	0	6.04	8.38
13.95	137.47	1.7	3.62	1.94
3.98	120.74	10.44	1.92	5.83
5.95	91.13	3.4	2.06	9.23
13.59	60.91	5.1	6.75	4.74
8.49	77.53	0	7.25	1.94
7.65	85.42	2.55	5.9	17.97
9.34	75.34	0	5.54	3.89
14.44	74.27	1.7	1.07	4.13
11.04	81.79	0	8.09	2.19
9.21	55.81	0	4.83	12.38
13.59	59.09	0	5.68	16.98
6.8	58.98	1.7	8.59	10.19
5.46	58.01	0	8.94	22.57
9.7	135.55	0	2.91	15.91
4.25	69.29	0.85	4.11	6.55
9.83	56.91	0.85	4.47	5.59
5.81	129.84	0	6.39	8.62
5.1	67.72	5.95	11.98	9.23
3.64	132.27	1.7	1.92	3.04
5.1	99.24	0	0	4.74
9.34	45.6	0	9.79	12.62
12.74	98.9	1.7	4.96	22.1
4.49	123.88	3.4	4.91	4.25
4.25	74.25	0.85	1.07	8.38
9.7	116.35	1.7	3.21	3.39
1.7	117.09	0.85	7.51	1.94
1.7	87.98	0.85	9.79	10.43
12.74	120.99	1.7	6.53	13.11
12.14	131.39	0.85	4.96	6.68
6.8	86.14	1.7	1.21	6.19
8.49	71.47	5.1	3.26	4.74
9.34	145.49	2.55	8	6.07
8.49	88.33	3.4	3.62	11.53
5.95	99.86	1.21	0	4.24
12.74	117.82	0	4.34	12.02
7.15	67.32	0	5.32	9.47
16.25	62	1.7	6.53	12.02
20.01	62.62	0.85	6.89	9.47
5.95	55.07	0	1.07	1.94
6.8	59.59	0.85	6.17	7.04
11.4	80.46	1.21	12.48	10.43
25.35	112.01	0	3.21	6.07
13.46	129.59	2.55	6.88	5.95
4.61	56.06	3.4	6.89	3.15
7.65	77.16	5.1	2.91	6.43
10.8	62.47	0	11.49	11.53
4.25	72.56	7.65	1.07	10.19
11.4	93.2	0.85	6.53	8.13
14.19	145.75	0	6.75	5.83
2.55	60.66	0.85	11.49	6.19
6.8	97.19	0	6.17	6.43
5.95	119.5	2.55	2.91	7.28
13.1	149.47	0.85	8.18	5.83
5.95	67.21	0	0	0.85
14.19	148.15	3.4	5.63	2.55
9.57	123.04	2.55	5.27	5.22
8.11	102.41	5.1	4.06	4.49
12.74	86.14	0	12.07	3.89
5.95	58.98	0	8.45	5.7
12.38	150.73	0.85	2.28	6.43
11.89	109.58	5.1	4.06	6.19
6.8	84.34	4.25	2.91	2.79
14.66	78.74	3.4	5.27	5.83
10.59	148.15	3.4	2.99	5.59
11.04	119.02	5.1	9.08	11.41
4.61	115.64	4.25	6.17	12.98
4.25	128.5	1.7	0.85	12.26
5.95	144.05	5.1	9.08	8.13
9.21	82.25	0.85	10.87	3.4
8.49	153.4	3.4	9.44	5.59
8	114.06	0	3.26	1.7
5.95	161.62	2.55	4.11	3.89
7.65	104.59	0	3.26	8.74
5.1	110.91	2.55	5.68	3.64
6.8	80.08	0.85	7.24	8.98
9.34	131.63	4.61	10.29	3.64
9.34	44.17	0	2.28	3.64
6.8	41.87	0.85	5.32	7.77
5.1	37.13	1.7	4.11	1.94
10.91	45.98	0.85	8.85	12.63
9.34	48.3	1.7	4.34	4.49
9.34	101.21	0	7.74	5.59
12.25	96.48	2.06	7.02	10.68
13.59	68.93	0	7.11	9.72
22.8	164.17	2.06	12.29	1.94
11.04	87.96	4.25	10.29	7.17
7.65	156.06	0.85	1.21	3.89
11.89	108.36	0.85	3.4	8.13
8.49	85.06	0	6.34	3.04
6.3	62.97	0	0.85	8.38
9.7	121.45	2.55	16.81	0
5.1	136.63	3.4	0	3.64
8.85	137.12	0	4.11	7.77
24.99	129.11	1.7	6.04	10.07
19.05	141.73	0	6.53	9.96
5.1	130.44	2.55	9.88	4.49
13.95	118.43	0.85	7.82	4.74
8.49	79.23	0.85	10.42	12.02
10.06	121.85	3.76	7.02	7.53
10.55	114.91	1.21	9.44	4.98
8.85	108.73	5.95	5.9	11.04
7.65	33.13	1.7	4.96	8.87
15.29	43.08	0	0	2.79
5.95	116.74	12.5	1.21	2.19
6.3	131.77	0	0	1.09
6.3	96.82	0	1.07	0
2.55	83.5	2.55	4.34	1.09
5.95	45.12	0	1.21	1.94
7.65	109.45	2.55	7.87	3.89
6.8	139.58	5.1	7.24	13.34
6.8	90.4	2.55	4.61	16.76
7.65	58.49	4.25	2.91	9.11

## Sheet: 6CRF
R4	R5	W6	F7	H8
73.43	43.92	1.7	53.3	4.98
97.34	39.32	12.57	69.48	17.11
58.51	29.72	8.59	56.92	7.04
76.89	54.11	3.62	54.46	0.85
89.59	30.33	0.85	21.41	6.43
114.16	45.75	9.93	44.76	7.77
89.53	45.87	5.95	52.27	3.89
96.41	32.28	8.59	60.54	5.94
67.06	23.79	9.08	48.52	1.09
100.47	37.14	8.36	56.56	3.15
87.1	54.01	8.23	51.16	2.17
85.53	23.42	14.53	49.63	3.89
106.46	19.78	15.16	52.58	1.09
83.8	28.39	14.53	47.18	3.39
64.3	60.93	7.38	43.47	13.96
60.77	42.35	9.21	57.02	4.24
89.16	63.34	11.76	33.41	3.39
68.66	52.41	7.51	35.91	4.98
72.06	32.77	13.55	52.27	2.79
77.53	28.64	9.21	53.84	10.81
94.73	40.52	6.3	48.52	2.19
98.13	69.04	8.72	47.53	6.92
81.76	32.27	10.78	32.33	7.64
76.94	32.65	12.97	50.98	8.87
89.84	52.07	7.87	43.1	4.49
108.45	51.7	13.82	26.83	4.74
96.35	31.68	9.57	40.2	6.68
68.06	63.6	8.49	56.6	2.79
88.59	31.07	12.12	51.69	1.09
105.45	39.56	13.33	52.32	4.98
88.68	31.92	8.23	45.34	3.64
93.19	27.43	6.53	40.64	0
104.11	27.07	9.08	49.09	1.09
77.78	50.36	7.25	36.53	3.15
73.85	55.7	14.89	53.17	8.02
104.21	41.03	11.4	43.1	5.59
100.97	48.29	11.14	51.06	6.68
79.14	51.34	14.53	46.37	1.7
67.35	16.63	11.63	41.28	1.09
59.2	13.21	12.83	55.58	1.94
55.1	24.88	7.15	38.95	3.04
57.04	36.41	8.23	34.52	3.89
67.22	10.44	16.59	33.4	3.64
67.22	17.59	7.51	39.04	2.79
47.7	34.58	7.51	25.67	1.09
66.99	8.98	11.63	30.14	1.94
73.77	14.19	12.48	48.25	1.7
93.28	24.14	15.25	40.6	3.04
91.04	7.65	9.44	33.58	1.94
175.84	15.29	2.91	47.67	4.98
89.05	18.8	15.25	37.29	0
103.76	12.5	7.38	61.84	0
93.08	22.08	10.64	41.58	1.7
68.78	36.03	7.87	66.98	3.89
65.22	27.78	12.34	31.21	1.94
96.89	19.42	11.76	70.06	2.19
108.6	25.48	15.97	51.42	4.98
128.6	23.42	6.53	58.43	0
112.33	18.2	4.11	23.87	3.04
109.64	21.23	17.21	53.48	3.04
108.85	6.19	12.83	39.08	3.04
64.56	11.89	11.76	57.55	0.85
81.24	12.61	8.85	52.94	6.07
96.05	3.76	18.91	56.79	5.09
83.19	6.55	4.11	49.32	3.04
93.67	6.3	9.57	41.05	0.85
106.98	20.99	9.57	34.56	5.83
91.53	9.59	8.59	45.39	1.21
103.75	17.82	14.67	53.39	5.22
85.66	22.2	10.64	50.71	1.94
79.97	21.97	11.27	44.76	0.85
100.56	16.87	8.23	38.95	3.04
105.81	8	10.06	39.7	4.37
90.51	3.76	17.21	60.81	4.13
83.97	12.25	11.85	48.65	2.55
98.14	16.14	11.14	51.2	2.79
98.13	4	4.25	23.92	4.49
115.04	8.85	2.55	16.59	0.85
96.59	6.3	9.44	50.13	3.15
89.33	8.96	5.32	52.63	1.09
84.71	11.4	10.78	53.12	9.47
69.05	4.25	8.72	46.72	3.89
72.81	0	9.21	50	5.45
88.22	15.65	14.76	46.59	0.85
94.37	11.65	10.15	45.97	0
98.87	7.15	5.32	41.23	5.83
89.75	14.08	8.94	38.64	9.22
76.81	16.01	14.17	58.71	0.85
106.67	9.34	5.81	55.71	1.09
78.24	29.74	11.27	76.64	0
84.57	28.86	13.91	44.09	1.09
90.6	6.43	12.34	40.02	2.19
96.8	20.74	18.06	43.33	11.05
135.35	25.1	23.83	28.93	1.94
106.42	25.37	8.85	61.52	4.98
77.9	13.84	14.8	69.53	5.83
104.75	12	0	16.14	10.32
128.06	18.42	0	31.74	1.94
88.55	5.95	12.83	46.24	3.28
95.94	8.74	9.3	54.64	1.94
88.54	16.5	3.4	32.06	4.74
71.32	22.94	1.7	50.34	2.19
115.54	14.8	0.85	41.27	2.79
110.75	17.59	9.21	55.13	1.94
95.63	5.34	5.81	51.91	7.04
106.53	22.8	10.78	28.97	5.83
127.82	17.84	12.25	42.12	6.56
84.81	3.4	8.72	62.15	1.7
104.6	13.1	11.98	41.05	0
120.73	15.65	15.38	33	5.59
109.34	11.29	15.52	48.34	1.94
111.86	14.44	15.74	48.82	4.13
96.8	13.1	9.44	39.62	0
104.01	15.4	6.3	36.8	0.85
100.06	19.89	2.55	12.96	3.4
119.02	8.49	9.93	38.28	6.68
118.56	14.19	1.7	23.25	1.09
93.41	19.4	11.76	62.91	1.94
93.29	17.71	2.91	43.87	1.7
115.7	13.33	12.25	60.54	0
102.02	13.46	10.06	48.15	3.04
119.15	2.55	11.14	44.09	8.87
112.72	11.76	10.55	45.39	1.09
104.08	10.68	12.34	46.23	4.74
112.72	9.34	18.29	37.92	3.89
91.68	18.8	7.51	50.12	1.7
120.57	22.46	15.74	63.26	3.89
129.8	12.61	10.91	42.17	3.89
98.01	29.86	13.06	61.7	4
78.14	38.48	17.08	35.55	4.74
97.64	41.75	21.44	52.45	3.64
127.65	47.79	13.68	31.84	3.89
159.73	27.19	15.74	33.89	0
108.07	41.38	0	17.21	6.68
175.22	25.97	9.93	38.4	6.19
87.82	47.09	20.97	42.34	0
99.33	44.31	7.65	46.19	4.13
124.95	18.44	11.27	32.51	6.07
108.71	17.48	10.78	42.93	6.68
81.04	24.27	9.46	50.22	6.43
116.31	10.19	12.48	54.46	5.59
106.13	31.31	9.08	31.71	2.19
80.57	21.97	14.17	36.53	4.37
89.51	19.67	17.08	58.17	3.89
120.24	14.8	18.42	48.2	7.53
103.71	17.97	4.11	30.36	7.17
98.36	28.63	13.33	54.64	8.37
90.49	17.48	18.56	57.28	7.04
94.5	24.03	14.4	45.3	10.81
87.44	42.72	13.55	51.29	4.98
93.27	28.99	20.25	42.48	9.11
92.82	31.07	16.37	50.03	6.79
91.83	27.92	26.67	41.76	8.87
102.48	22.33	11.4	42.16	0
107.33	4.25	13.19	45.39	14.21
85.01	36.41	24.24	32.15	5.09
88.21	19.18	17.08	52.81	7.77
105.91	29.24	7.38	60.67	6.07
113.15	36.52	13.55	41.01	7.53
98.92	41.01	5.95	40.69	2.55
118.28	24.88	14.53	52.35	3.4
117.78	39.2	15.16	47.84	6.68
88.87	43.7	2.91	31.3	4.74
83.35	24.74	4.36	56.12	3.89
131.96	30.58	14.8	50.39	1.7
131.74	46.96	13.93	48.15	6.68
109.6	52.18	7.51	53.07	7.53
119.74	42.36	6.17	42.03	3.89
88.78	13.84	11.14	49.68	4.98
79.35	41.39	10.51	49.32	5.83
90.97	25.48	10.06	38.23	8.62
87.01	30.46	6.17	52.76	10.56
66.36	32.77	11.14	44.85	1.94
103.24	41.38	11.76	38.77	5.83
87.49	23.06	17.23	42.84	4.74
82.99	40.52	9.93	42.7	6.19
94.36	16.02	12.12	38.99	3.89
83.23	29.84	16.12	38.01	1.09
93.87	42.48	10.06	58.35	5.94
92.75	28.76	6.53	55.22	6.92
68.66	23.55	9.7	53.47	0.85
101.26	26.33	7.02	60.05	5.83
100.89	29.12	9.57	31.25	3.04
123.7	29.13	4.96	37.11	2.19
116.58	38.1	5.32	48.33	7.28
92.39	53.4	10.42	47.44	0
95.8	24.51	4.11	33.4	6.68
74.96	40.05	4.49	37.79	8.87
89.79	21.97	13.57	51.33	10.2
90.12	32.4	8.85	35.05	6.19
95.71	33.49	3.26	33.98	8.02
112.59	21.47	12.97	39.75	3.04
90.85	40.18	12.12	42.3	3.89
64.55	25.73	10.29	39.93	6.07
75.55	44.54	7.38	49.32	2.19
101.07	20.03	15.87	34.12	7.53
104.72	47.21	26.69	39.93	4.13
97.79	26.22	4.25	11.98	1.09
81.51	40.66	7.87	47.36	7.53
91.71	60.66	13.33	44.18	7.77
127.51	10.19	11.14	61.75	4.13
125.7	32.65	21.46	41.5	2.55
105.92	13.84	19.5	46.51	6.68
96.71	36.29	21.1	61.44	14.7
109.32	11.53	17.35	47.13	16.87
93.79	42.24	14.8	48.78	2.79
111.95	8.74	14.53	46.37	6.79
119.73	16	21.31	41.27	3.89
94.16	7.65	9.44	43.2	8.87
89.4	10.19	21.2	39.62	3.04
110.65	11.64	0	28.71	2.79
109.2	6.8	1.94	43.46	5.83
105.06	5.94	5.95	35.94	3.89
87.36	7.04	0.85	32.1	4.24
131.26	15.53	3.04	34.6	3.04
131.06	9.95	8.13	18.78	7.4
146.33	14.19	12.34	42.48	0
133.85	28.52	11.4	5.68	8.02
140.98	12.02	5.7	49.76	3.89
168.04	8.85	6.53	52.85	0.85
109.67	4.98	1.09	33.67	0
88.34	8.02	3.4	39.39	5.22
113.7	7.28	1.7	7.87	3.04
138.68	7.17	14.8	41.05	0
121.82	7.65	12.61	56.07	1.09
128.23	6.43	16.46	30	5.83
125.22	5.34	14.06	48.56	2.79
120.71	10.44	9.7	49.44	7.04
124.36	6.8	16.97	41.58	0.85
147.99	24.87	17.35	44.09	8.87
168.28	15.17	10.66	46.54	1.09
133.08	9.23	12.48	51.69	4.74
117.44	4.83	1.09	27	6.68
131.2	9.7	15.38	48.42	9.47
132.41	18.81	15.25	46.73	8.26
120.87	22.21	20.44	47.22	5.83
118.36	13.59	17.46	40.2	4.13
155.15	29.12	14.19	52.05	1.09
178.68	13.84	16.01	56.16	2.55
129.29	22.69	14.67	47.62	1.7
93.91	15.65	8.61	31.57	1.7
100.45	32.16	18.18	43.06	2.3
152.8	16.14	11.85	49	5.34
119.05	15.78	11.98	55.84	5.09
112.46	34.71	9.21	51.2	0.85
124.33	33.26	8.23	53.3	0
163.89	4.49	7.87	36.35	0.85
97.58	13.1	20.84	52.62	1.09
108.3	15.65	14.44	42.03	3.89
146.32	13.23	13.55	31.48	1.94
120.07	14.79	6.53	48.73	6.92
53.24	74.5	4.61	53.6	6.79
76.56	86.9	5.81	59.1	6.68
54.06	57.89	3.4	55.22	0.85
62.34	60.08	4.47	51.74	2.55
61.9	40.77	4.47	69.62	0
50.48	69.17	3.26	60.9	1.7
67.86	22.45	6.17	41.72	2.55
71.19	30.21	3.76	50.44	6.32
91.71	31.43	2.55	46.81	2.19
67.58	29.12	2.91	46.59	4.74
87.33	18.09	4.61	72.34	10.43
48.6	29.94	2.55	52.59	6.68
57.8	30.08	1.7	55.13	5.59
62.32	19.79	0	51.69	3.89
66.25	33.74	5.7	35.73	3.04
77.63	25.61	0.85	42.12	0
73.02	31.42	2.06	62.82	3.28
52.23	27.29	1.7	51.46	0
64.1	32.4	5.81	57.86	3.04
52.94	26.44	4.61	54.96	4.98
57.04	37.86	0.85	58.44	1.94
55.34	25.72	1.21	56.43	1.94
69.52	30.46	3.4	58.4	2.79
39.18	34.81	2.91	63.05	1.09
54.68	30.57	2.55	48.6	1.94
57.49	32.76	12.25	46.95	0
60.31	18.32	10.3	53.97	1.09
57.69	18.45	5.46	56.39	2.19
42.23	19.54	6.3	46.23	4.49
67.21	22.08	8.49	41.36	2.19
53.36	27.66	1.21	58.71	1.94
71.09	29.96	8.85	57.1	0
75.58	14.19	5.1	49.63	3.89
65.13	22.93	0	49.32	5.83
61.13	23.66	1.21	51.77	0.85
72.75	33.12	2.06	66.09	0.85
55.89	21.72	0	63	3.89
67.17	23.53	2.42	66.88	1.09
76.91	33.59	1.7	52.14	8.87
66.97	32.15	7.15	59.47	1.94
64.75	15.04	0.85	64.48	3.89
82.25	26.08	6.3	43.91	11.05
57.4	23.89	1.21	56.25	5.59
68	35.93	4.47	63.23	0
67.21	36.89	3.76	60.14	5.59
74.26	47.31	2.06	64.65	9.72
64.17	48.4	1.21	68.51	0.85
76.81	27.79	1.21	71.14	3.89
76.4	22.45	2.06	51.82	0
82.62	26.21	3.4	64.3	6.68
61.72	37.36	1.21	55.62	3.04
83.85	32.51	2.91	51.42	4.74
63.81	40.29	1.7	63.22	7.77
84.43	29.84	4.11	66.62	2.79
61.02	30.09	2.55	44.45	0
78.58	33.12	1.21	60.14	1.09
62.7	41	3.76	44.26	4.98
62.94	36.65	4.96	70.92	2.06
103.88	3.4	5.32	63.58	0.85
103.82	15.78	5.95	42.7	1.7
75.97	5.34	2.06	65.19	3.89
123.83	6.8	3.62	74.85	3.64
137.44	5.1	0	48.42	6.19
105	9.34	3.62	74.62	0.85
126.01	4.25	3.26	75.21	3.64
124.74	6.8	8.72	69.75	3.76
132.42	16.02	8.59	65.29	6.79
131.11	14.69	8.94	54.28	1.7
117.81	16.14	7.25	62.96	6.68
141.41	11.04	10.78	62.11	9.47
118.77	23.79	7.25	54.41	1.09
120.49	16.99	4.47	58.25	0.85
109.21	14.44	5.46	55.4	3.64
137.82	7.89	3.62	55.4	0.85
144.88	17.23	3.76	60.77	8.62
118.63	20.63	1.21	54.59	6.43
132.45	9.34	1.21	59.06	4.49
153.61	12.99	4.96	72.61	2.19
137.08	7.65	2.55	60.72	4.74
110.22	5.95	2.06	57.95	0.85
136.49	8.49	5.46	57.23	3.04
116.58	2.55	10.78	64.12	4.49
103.07	4.49	4.96	41.94	0
119.11	5.34	2.06	67.78	0
106.13	2.55	2.55	60.05	5.7
112.28	13.47	3.26	60.99	4.98
113.16	6.19	4.11	34.92	1.7
113.93	0.85	6.17	74.27	2.42
110.24	7.04	4.11	53.93	5.34
105.88	7.04	3.26	57.5	1.7
100.78	11.89	10.06	77.71	3.89
111.12	6.8	2.42	62.1	2.79
123.1	9.59	6.66	70.2	0
127.39	4.25	7.87	60.1	3.89
116.81	3.4	11.49	53.25	1.7
119.1	3.89	5.32	57.32	0.85
102.39	7.04	4.85	17.66	0
106.53	8.74	0.85	53.88	4
115.79	7.04	4	43.19	3.04
95.46	5.1	3.76	55.72	3.04
99	16.14	0	53.39	3.26
71.64	7.89	0.85	53.11	1.7
81.03	6.8	2.91	53.97	5.46
87.34	5.94	3.4	51.28	4.25
77.52	2.55	0	62.37	5.83
98.59	3.4	1.7	56.61	2.55
93.14	5.95	1.09	41.85	3.64
83.08	3.89	1.7	46.1	6.3
106.3	4.49	5.1	48.69	0.85
90.62	12.14	2.55	49.18	3.64
99.6	5.95	4.11	40.06	4.98
83.42	7.89	2.06	57.14	1.94
97.23	11.78	0	36.08	4
109.38	8.74	3.26	58.13	3.64
132.91	4.49	7.74	46.32	0.85
142.1	8.38	0	5.95	6.8
128.17	13.84	0	21.41	1.7
134.84	9.34	3.26	63.08	5.59
94.28	4.98	1.7	46.59	0
89.26	10.93	2.06	45.29	0
102.96	1.7	2.91	41.14	7.04
96.19	4.25	2.91	50.48	1.7
93.2	10.44	1.21	55.89	3.4
91.35	13.72	2.55	51.03	1.7
114	10.93	0.85	35.46	7.53
78.7	12.74	6.3	75.17	3.04
86.21	30.71	2.42	42.12	4.74
88.39	31.56	4.11	55.8	8.98
75.47	22.57	4.96	54.1	5.59
101.88	22.94	8.59	63.05	5.22
120.17	26.69	4.11	34.97	11.17
103.56	24.86	9.46	44.94	6.19
155.42	31.68	0	42.47	4.98
115.1	17.84	9.93	66.04	5.83
150.08	17.84	11.76	44.22	3.89
117.31	37.74	16.1	58.31	3.64
170.09	13.59	9.08	54.59	19.43
109.21	20.14	15.02	69.53	1.09
104.65	16.38	20.61	51.78	4.74
98.36	36.4	11.89	50.34	1.94
99.34	37.63	8.59	56.25	10.56
115.5	22.09	0	37.02	4.74
136.12	16.99	2.42	42.35	7.77
122.83	15.29	4.47	57.15	5.83
105.18	40.64	15.02	74.59	9.96
118.96	50.12	7.87	66.03	3.4
120.39	48.42	15.74	37.87	1.09
111.24	32.88	5.32	45.96	13.72
192.45	41.13	7.87	47.93	12.37
130.04	31.43	5.32	43.32	12.51
98.94	40.78	2.91	56.96	6.43
128.72	39.07	22.89	59.33	11.53
150.34	30.33	9.34	19.49	10.56
165.56	40.64	9.93	57.94	8.38
132.18	30.83	10.78	74.35	10.92
132.48	47.21	0.85	44.67	12.87
130.46	45.15	1.7	62.42	5.59
136.09	43.55	2.55	50.47	7.77
160.14	27.18	6.3	55.13	1.21
137.6	42.83	4.25	40.33	7.65
122.01	30.58	8	74	6.19
113.31	30.83	8.72	47.66	7.77
135.5	25.24	1.21	46.86	3.04
132.21	19.54	5.95	58.22	2.19
115.29	46.36	14.42	51.15	9.34
164.53	23.05	11.74	43.55	4.74
108.57	21.48	0.85	22.18	3.89
114.96	39.68	8.36	46.81	5.59
121.3	46.83	8.36	41.72	10.81
115.69	39.93	4.83	62.1	10.44
131.38	41.13	7.51	59.83	7.17
157.36	33.49	0	47.26	10.2
97.93	46.46	5.68	52.81	4.74
122.2	37.02	5.81	45.47	6.92
147.29	36.04	6.53	50.93	6.43
144.29	47.44	14.27	52.45	2.55
133.1	38.59	11.63	48.79	1.94
113.38	44.53	13.19	59.29	5.83
109.25	43.08	7.38	46.1	5.83
109.54	34.83	9.44	61.66	4.74
158.94	14.44	7.25	49.99	6.43
121.45	31.79	9.57	55.14	4.98
126.19	45.87	15.02	66.89	1.7
133.89	33.13	9.57	44.18	8.62
123.78	35.19	7.38	58.13	7.53
136.24	50.84	4.83	60.72	10.45
116.94	20.39	18.78	53.84	4.98
124.45	45.02	12.21	57.23	10.93
115.48	36.04	7.51	52.85	5.83
84.55	47.57	2.42	55.36	9.72
145.26	32.64	15.02	51.06	1.7
128.28	33.49	18.65	66	4.74
174.73	40.28	7.15	42.48	4.74
163.7	36.89	7.87	51.34	6.07
126.66	43.32	15.61	64.79	12.02
96.21	34.34	4.11	44.93	9.23
187.46	43.55	18.78	63.1	1.7
124.73	40.78	19.27	51.69	4.74
126.32	49.76	10.91	60.41	9.22
124.48	33.62	8.36	53.34	12.51
136.14	30.58	3.26	37.51	4
117.56	34.34	7.87	42.12	0
119.33	21.48	9.57	40.74	4.37
155.29	19.91	7.74	47.62	0
134.55	52.53	7.38	39.53	15.66
129.96	46.97	3.4	15.87	3.89
109.45	48.66	0	23.83	1.94
132.81	33.37	7.74	56.96	9.35
108.24	33.13	8.23	38.37	4.13
131.71	42.36	3.4	55.26	12.26
129.69	33.98	31.77	48.11	0
117.27	48.78	17.44	48.2	3.64
204.56	38.45	14.17	48.51	0.85
135.06	45.02	4.61	57.41	7.77
140.6	47.82	8.36	50.08	6.07
127.34	48.66	12.61	65.19	6.43
141.92	46.23	14.17	56.38	14.81
100.22	58.87	23.25	57.67	5.59
125.95	41.51	11.72	47.66	6.19
104.28	23.18	11.27	48.25	3.04
96.78	35.43	4.11	54.91	10.68
120.38	38.33	7.02	67.34	3.89
109.78	36.28	3.76	71.1	11.66
101.22	36.04	6.53	65.86	5.83
122.67	34.34	7.51	63.67	1.09
117.12	34.83	7.38	39.79	2.79
89.6	31.43	2.06	65.41	14.45
130.73	41.74	12.21	69.84	10.32
110.21	28.28	8.1	55.68	4.13
122.99	42.47	4.83	48.24	1.94
134.24	39.93	10.66	55.98	1.09
105.65	32.15	10.15	42.25	3.89
91.42	36.89	10.78	41.54	4.98
148.52	28.88	18.78	58.88	16.87
101.65	23.42	12.61	62.01	4.13
127.02	36.04	0	34.65	0
151.57	33	4.47	52.76	3.89
130.32	23.79	10.29	57.91	3.04
115.5	31.79	12.34	47.3	2.79
113.42	35.56	8.72	55.22	3.04
101.85	32.88	7.74	50.84	7.77
103.05	52.8	18.65	75.74	5.83
112.55	27.18	22.78	42.83	10.81
167.8	41.38	15.74	65.95	6.92
118.99	38.45	19.4	68.85	5.22
128.31	34.34	28.59	67.92	5.45
128.48	35.19	27.25	52.99	8.87
125.85	31.43	20.35	60.99	0
121.68	38.45	19.36	60.85	6.07
96.87	31.79	18.29	54.1	4.98
108.24	30.58	20.57	57.41	5.1
53.03	92.83	15.65	20.61	2.19
68.35	101.44	10.42	46.59	1.09
75.6	79.84	5.46	28.39	2.19
69.29	64.57	16.72	33.8	0.85
51.08	38.45	10.55	38.72	1.09
80.58	21.72	5.1	49.63	3.28
66.61	29.25	5.81	40.64	11.9
63.71	24.98	5.81	34.52	4
72.67	20.62	7.25	53.61	2.79
95.86	30.69	6.17	38.32	1.7
82.64	29	10.29	50.84	0
125.24	15.64	5.68	20.92	4.98
78.14	24.51	11.63	49.27	6.07
107.5	30.82	4.83	54.46	8.62
67.31	57.28	12.5	42.25	0
91.96	17.22	17.93	45.83	1.09
90	28.03	14.89	47.39	6.92
66.94	28.64	11.98	51.5	2.55
103.76	22.94	9.79	49.59	7.77
70.99	26.94	11.85	50.53	1.94
80.93	25.72	7.74	62.33	5.83
89.06	22.32	10.51	57.81	3.04
79	23.66	11.27	35.19	0
54.96	64.69	9.21	31.57	1.94
70.1	41.37	13.1	22.63	7.28
59.94	63.7	16.86	32.51	0
64.79	27.66	14.76	46.91	5.59
78.38	38.83	15.38	45.07	1.09
63.09	35.17	13.46	22.09	4.13
92.75	36.99	18.87	48.11	4.74
56.06	27.55	11.89	45.65	1.09
83.56	56.32	16.1	35.06	0
99.69	20.87	11.14	38.9	4.98
63.33	58.82	18.87	26.42	4.74
97.79	20.74	7.74	45.12	6.79
85.26	35.89	21.2	50.48	0.85
81.62	41.62	20.12	34.07	0
74.7	34.33	12.34	45.39	3.04
85.52	26.46	21.6	44.62	9.83
87.26	31.55	12.97	29.2	0
97.07	49.38	2.55	12.69	1.09
98.63	39.44	1.7	16.68	6.07
91.21	63.82	19.27	31.3	4.13
96.33	31.77	11.63	46.85	1.94
97.99	38.34	5.46	25.12	2.19
93.8	31.06	12.12	27.81	7.17
124.35	25.49	7.25	53.69	13
106.45	44.16	16.23	61.7	4.49
147.11	32.4	7.02	51.6	8.62
109.9	20.14	17.21	44.17	6.07
106.72	25.12	14.76	43.42	1.94
140.89	40.78	8.59	16.49	9.72
90.25	24.02	8.59	30.98	7.53
125.35	19.3	5.46	18.82	7.77
120.96	26.69	12.61	53.61	3.4
115.25	46.34	12.48	40.32	3.64
120.27	37.12	19.14	36.63	6.07
120.36	32.02	17.17	8.45	9.11
116.74	24.74	9.08	23.21	1.94
112.08	24.76	9.79	80.79	2.79
115.86	35.8	13.33	34.78	5.83
88.31	22.32	7.51	85.8	6.07
106.51	21.23	11.98	39.17	0
113.42	35.91	8.72	31.47	13.36
90.63	35.54	9.21	33	0.85
87.86	41.63	3.26	42.03	1.7
62.87	22.32	7.15	28.44	4.74
87.35	20.99	8	10.64	2.19
133.95	25.97	14.17	60.95	1.09
87.97	40.16	9.34	32.68	6.43
83.73	33	2.91	18.73	5.83
56.77	37	13.1	36.89	2.19
71.34	41.99	11.76	53.7	0.85
62.11	21.59	14.31	38.81	2.55
90.62	27.19	9.44	37.42	0
80.67	35.55	14.8	50.26	1.94
81.36	33.48	7.87	59.64	7.53
70.36	35.78	6.3	61.33	4.44
69.03	29.74	7.15	76.59	2.3
58.84	28.04	5.95	59.19	1.07
68.52	19.66	1.7	59.06	7.5
62.3	29.61	8.36	51.22	10.79
70.59	26.58	7.15	92.15	3.39
109.19	33.73	6.66	43.05	12.24
102.6	25.96	11.63	58.69	13.75
79.45	22.93	3.26	62.18	14.47
85.67	27.17	2.55	51.41	13.4
85.41	28.28	0	52.17	9.8
64.05	26.92	2.55	37.82	10.92
82.76	38.72	0	50.25	5.54
91.56	24.51	0	62.54	9.87
72.51	32.26	0	61.42	9.76
92.56	50.35	14.53	49.89	6.92
91.77	42.95	2.42	50.38	6.72
82.96	34.07	0.85	54.26	11.92
97.54	41.5	0	47.03	25.15
89.99	31.9	7.02	68.97	6.77
83.16	30.7	11.63	78.38	9.47
77.99	57.01	16.38	51.42	4.74
100.53	51.93	14.89	46.82	1.09
95.81	50.11	30.94	58.26	0
91.5	45.84	11.27	46.01	5.59
105.02	41.86	29.69	60.63	4.98
87.68	37.61	20.61	42.88	0
143.96	41.25	15.65	28.17	0
105.25	23.54	13.84	22.49	1.94
131.87	27.66	16.01	46.06	0
98.1	22.44	18.06	50.79	0
105.39	39.42	12.97	48.47	0
95.57	39.3	15.74	37.47	4.49
80.44	32.15	18.78	57.69	0
58.11	24.51	15.89	47.7	1.09
78.38	24.98	5.81	44.49	4.13
69.89	41.37	18.42	40.56	3.64
71.92	44.89	8	37.02	6.43
113.8	39.67	19.99	55.39	1.7
88.42	44.52	13.46	46.95	1.94
88.08	24.13	7.15	34.7	1.7
125.1	21.23	12.21	44.49	4.98
105.43	27.06	21.55	50.93	1.09
101.56	34.21	11.4	45.11	1.09
47.44	42.35	12.25	44.85	1.94
106.24	40.16	14.53	54.41	4.49
77.73	47.91	18.02	41.04	4.98
110.53	33.49	5.81	37.52	5.2
101.38	33.97	14.31	38.94	3.28
96.45	38.94	18.69	39.22	5.59
107.88	31.3	19.27	31.8	3.04
109.79	34.21	7.02	48.65	2.79
85.53	33.12	9.34	22.62	8.13
104.72	45.13	11.89	54.99	4.49
98.23	34.34	2.55	21.28	3.4
110.92	42.1	7.65	40.42	3.89
110.4	39.56	11.04	19.5	0
88.65	47.69	14.8	38.05	1.7
104.61	42.1	16.1	29.78	5.22
118.4	21.83	14.67	38.86	0
88.21	34.33	15.52	44.44	0.85
107.22	36.15	8.72	33.22	3.64
104.11	33.12	12.61	51.99	2.55
116.97	39.3	14.8	22.62	5.83
93.1	29.72	13.95	23.43	0
106.97	31.17	27.23	60.96	0.85
120.58	26.34	16.86	29.55	2.55
98.9	44.65	20.12	70.96	4.49
84.44	37.23	14.17	44.62	0
100.27	39.43	13.46	46.33	4.74
97.96	34.09	17.21	38.99	3.64
90.05	61.52	7.65	29.42	0
90.69	55.83	5.1	39.88	8.13
84.61	42.95	11.89	43.15	10.56
103.63	32.15	18.06	50.79	2.79
109.04	28.38	8.85	45.11	4.98
85.85	38.7	13.33	58.62	9.59
98.02	33.85	12.25	56.02	2.79
105.38	30.7	4.47	78.42	1.7
88.62	24.15	2.91	53.96	11.9
107.77	24.02	4.11	54.54	11.41
102.47	36.4	6.66	40.41	8.87
124.45	29.85	5.81	62.15	12.75
94.63	31.91	3.26	61.03	9.72
93.24	25.72	3.26	41.71	3.04
105.66	31.78	3.76	23.11	1.09
84.28	27.29	6.8	43.5	0.85
74.11	36.52	5.1	43.55	0
86.41	27.66	9.34	19.94	2.55
54.47	40.16	13.1	20.43	2.79
105.26	38.82	16.86	51.82	2.79
100.77	48.18	11.27	33.09	4.98
123.23	43.56	10.55	52.32	1.09
99.46	31.55	13.1	36.4	2.19
87.54	25.84	11.76	43.91	0
92.14	26.93	18.78	60.67	0.85
86.86	28.53	16.59	75.12	3.89
82.09	18.44	16.5	43.51	0.85
78.24	33.13	20.75	57.95	3.89
77.72	34.08	21.1	57.32	2.19
91.36	40.64	4.25	26.02	9.47
105.74	32.52	2.91	43.77	10.56
178.28	13.81	8.23	33.85	7.17
106.11	41.01	11.27	63.99	14.05
104.84	25	13.95	34.35	5.59
99.13	15.53	19.27	65.77	1.94
136.38	37.73	14.89	40.02	9.72
98.47	26.57	8.36	67.42	3.89
87.83	35.3	3.26	50.53	2.19
110.28	35.55	13.95	33.04	2.55
108.11	36.89	15.87	41.63	6.55
115.26	36.89	6.3	40.2	3.89
95.75	18.07	4.61	18.37	1.09
99.23	24.26	5.95	19	1.09
54.82	34.46	10.06	45.74	2.19
106.53	46.1	10.19	14.48	4.98
67.9	27.55	14.06	41.31	0
87.69	36.27	18.91	37.24	5.59
97.13	24.14	10.78	45.11	4.74
156.87	14.8	22.42	41.94	2.79
175.31	27.67	12.7	66.85	13
126.81	29.48	17.31	31.17	7.28
129.35	28.03	16.95	38.23	5.22
96.46	14.32	28.71	56.97	3.89
155.6	18.45	7.87	26.96	7.53
163.78	24.51	7.38	58.48	5.83
122.38	23.42	23.03	67.02	4.74
118.27	29.36	11.14	38.99	8.38
145.2	30.69	8.59	48.91	10.32
154.02	37.5	8.45	63.08	11.66
115.36	31.08	26.43	48.38	5.22
136.51	29.25	8.59	32.32	2.19
118.03	46.47	12.83	44.76	4.74
132.96	27.06	14.76	57.1	3.04
124.72	39.56	14.4	55.22	1.94
104.45	25.73	12.25	36.3	4.74
122.96	26.09	15.25	44.13	1.94
103.24	20.38	8	36.48	0
113.9	17.72	0.85	36.75	0
139.27	21.47	13.82	42.66	1.09
122.27	23.78	6.17	40.69	3.04
122.78	36.65	19.4	62.24	5.83
161.41	34.23	14.98	76.19	4.13
184.81	24.87	14.17	52.18	5.34
155.24	28.87	9.93	57.18	6.92
152.48	18.93	10.78	66.53	5.34
147.35	23.78	21.91	71.59	5.22
145.93	30.45	15.87	47.8	2.19
130.48	37.5	4.25	52.53	3.64
171.55	41.99	31.26	49.86	2.79
105.26	16.87	11.27	47.4	0
112.43	19.53	6.3	29.78	7.17
130.64	28.88	16.38	8.72	11.66
105.51	40.52	18.42	56.52	1.94
112.8	25.36	9.57	61.43	1.09
119.39	23.78	18.29	63.26	12.13
101.14	38.1	16.01	45.43	3.28
122.62	34.1	6.66	55.44	0.85
127.77	30.08	19.99	66.27	0
126.65	44.29	17.93	49.72	9.23
100.46	17.36	11.14	55.49	3.89
144.81	29.48	5.81	41.99	0
102.39	25.6	13.19	55.12	3.04
102.26	31.31	12.61	44.85	2.55
91.42	41.49	6.17	47.17	3.64
85.52	20.98	8.1	48.51	0.85
82.01	28.63	6.66	60.05	3.04
77.85	29.48	4.96	49.31	6.07
75.22	33.49	7.65	45.74	3.28
113.07	33.11	24.01	66.75	1.94
88.86	19.04	8.1	57.72	1.94
72.73	38.7	14.53	39.93	0.85
48.77	28.04	11.14	45.34	2.19
65.26	29	11.49	30.58	0
54.45	95.14	10.91	40.56	2.79
60.28	35.56	12.25	49.01	0.85
97.31	55.32	32.82	32.82	1.7
103.14	28.77	2.55	31.57	0
88.07	51.21	0	28.35	2.79
62.7	27.65	3.4	51.96	3.4
84.82	25.12	3.76	55.53	4.25
99.36	30.93	2.55	43.91	4.98
82.79	33.97	2.06	65.5	4.13
108.22	22.2	2.06	55.09	4.98
75.09	29.12	0	26.33	0
57.12	30.46	0	22.4	0.85
52.66	25.73	1.7	36.67	1.7
77.79	52.53	4.25	26.43	0
76.1	45.02	0	22.8	2.55
75.36	39.81	3.4	45.25	1.7
62.74	78.52	1.7	24.01	4.74
66.74	22.21	0	29.82	3.39
80.93	44.28	0	7.65	1.09
100.71	20.63	0	60.54	2.19
86.76	16.14	0	53.96	5.34
67.96	24.39	0	40.69	1.94
71.48	30.58	0	28.71	4.13
74.49	37.98	0	16.37	3.04
80.82	41.13	0	39.75	3.64
70.11	44.3	2.55	30.41	3.15
87.09	37.98	0	29.42	0.85
84.93	49.02	0.85	9.7	2.79
102.16	43.81	0	57.37	6.43
104.58	19.89	2.42	60.68	0
90.79	31.8	0	21.55	0
63.94	38.24	0	9.34	1.09
83.23	39.69	0	10.51	0
53.36	48.41	0.85	15.16	0.85
78	42.61	1.21	11.04	1.09
65.17	54.13	1.7	26.16	2.19
61.87	45.74	7.51	25.53	0
62.58	69.17	8.85	17.61	0
68.17	42.83	2.79	17.21	2.19
75.69	44.17	0.85	45.43	7.53
99.18	25.86	0	44.9	0
71.81	53.51	0	33.67	4.13
81.28	52.06	0.85	19.4	1.09
81.31	46.83	0.85	19.27	4.98
89.02	46.6	0	44	3.04
92.47	36.77	0.85	16.5	1.09
85.42	56.67	5.95	51.11	3.28
106.87	61.16	5.32	23.97	2.79
92.58	52.78	3.4	33.45	3.04
79.22	43.66	0.85	16.23	1.94
122.44	26.21	1.7	57.81	1.21
79.72	11.78	0	33.76	6.43
132.64	11.53	6.04	44.22	5.59
83.59	52.4	5.1	24.59	3.89
155.5	3.4	14.44	30	0
74.87	24.63	5.95	19.27	7.04
56.8	19.29	1.7	53.52	2.79
54.48	51.32	2.55	18.42	0
60.77	40.53	4.25	45.02	2.19
61.4	27.54	5.46	46.77	3.28
62.98	18.93	0	19.9	4.85
67.84	37.97	9.21	27.59	5.34
76.92	44.04	1.7	17.93	5.59
56.66	38.22	5.1	41.77	1.94
53.88	46.72	5.95	35.1	3.64
68.56	38.45	6.8	30.14	1.09
84.45	49.38	8.72	11.76	1.09
66.24	33.85	4.25	7.15	2.79
69.98	35.18	5.1	32.28	1.94
72.07	45.85	2.55	42.71	5.83
70.01	33.97	6.3	11.14	2.19
70.27	24.74	7.04	35.37	0.85
65.48	25.71	1.7	16.23	3.04
100.1	19.4	5.1	21.41	0.85
95.61	32.02	0.85	40.06	7.53
96.55	21.36	2.06	35.37	0
120	16.63	1.7	50.04	3.28
109.43	13.96	6.66	41.4	0
121.43	33.49	4.96	53.61	0
85.41	8.74	4.74	14.67	1.94
88.35	15.53	0	18.24	0
87.36	21.96	0.85	52.31	1.09
105.82	38.35	1.21	20.7	0
117.06	28.65	4.61	46.91	3.28
118.27	32.74	4.83	58.89	0.85
136.04	22.68	6.17	53.84	1.94
121.38	31.93	6.89	50.44	7.17
86.75	26.21	1.21	42.7	1.7
124.38	28.63	0	10.64	3.28
114.84	29.49	4.11	50.7	3.04
113.27	17.48	5.68	60.31	6.07
166.56	23.41	6.3	45.83	10.56
124.99	34.21	3.26	61.88	3.04
122.88	19.67	8.23	65.19	0
116.11	15.29	5.32	49	3.39
145.82	24.15	7.38	49.86	8.62
126.94	29.25	6.17	62.19	1.94
122.37	26.57	4.47	41	11.66
153.65	30.57	4.96	71.81	11.17
131.13	34.57	8.85	51.64	1.94
87.35	15.15	7.02	45.11	8.38
110.21	24.51	10.64	56.29	5.22
115.72	22.92	4.61	58.48	4.74
101.9	28.49	0.85	67.92	6.92
80.82	36.65	0	59.11	6.55
86.49	20.13	7.02	66.04	2.79
97.81	32.51	1.7	49.54	9.47
85.53	28.15	3.62	61.75	4.85
134.42	29	3.62	64.51	3.15
125.2	28.15	3.26	48.56	6.68
68.91	29.36	3.26	67.42	1.09
73.29	37.97	2.42	53.56	0.85
77.12	25.85	2.55	45.61	1.94
104.32	19.17	0	40.78	0
97.31	23.42	2.91	55.18	4.98
59.57	15.53	3.26	66.66	2.79
71.48	37.6	3.4	61.84	5.34
65.48	37.85	0.85	56.38	4.13
69.62	42.11	1.7	52.09	3.64
58.94	41.01	0	52.89	6.19
61.02	28.87	4.61	44.45	5.94
44.78	16.98	2.42	63.94	3.28
64.49	34.71	4.61	46.54	1.09
60.86	34.46	4.25	63.62	2.19
65.39	34.45	3.26	52.85	1.09
45.58	28.76	8.45	60.18	1.09
113.21	35.91	2.42	52.04	1.09
71.65	28.76	6.06	55.04	0
120.51	30.84	7.87	37.87	0
97.9	24.76	2.91	16.81	3.89
128.15	26.82	11.29	31.3	1.09
57.89	57.27	6.8	30.76	1.7
90.45	42.11	2.91	47.17	3.04
67.66	61.51	3.4	33.72	11.66
64.93	40.88	4.25	19.4	1.09
98.15	34.71	2.55	43.02	4.74
87.12	39.92	4.25	23.48	5.22
62.57	40.03	0.85	47.26	4.49
80.45	28.76	5.95	52.76	5.34
85.28	39.43	0.85	42.88	1.09
92.32	38.56	10.55	42.88	8.87
55.56	41.61	3.4	37.92	0
99.67	13.46	3.26	44.85	0
53.38	31.06	11.89	18.91	0
101.54	37.73	14.89	39.53	6.32
96.56	35.78	3.4	37.29	0
114.49	20.38	12.12	50.3	4.74
112.19	21.95	5.81	46.86	3.89
91.34	24.64	9.44	68.55	6.07
101.67	23.3	4.61	51.29	3.04
132.92	22.42	8.11	65.5	4.98
141.75	16.99	11.02	72.62	4.98
127.75	10.19	4.47	59.06	11.41
118.7	23.31	11.27	62.1	3.15
121.66	26.68	7.74	64.03	9.72
121.35	17.83	0.85	12.2	4.37
110.18	18.32	0.85	65.95	4.13
128.91	27.91	4.96	48.65	2.19
91.67	28.27	2.91	58.17	5.83
82.37	33.84	9.46	59.33	0
89.89	16.13	1.21	61.22	0
87.09	27.42	0.85	18.37	1.09
60.32	31.44	10.06	9.7	1.09
66.25	34.59	0	28.92	2.19
105.19	44.53	0.85	18.15	1.94
72.79	36.04	1.7	40.82	4.74
83.22	36.4	0.85	17.66	0
64.64	27.55	0.85	28.57	3.04
69.29	13.23	5.95	37.34	1.09
72.06	25.49	0	22.53	0
103.38	30.09	16.14	44.76	1.09
81.35	15.66	0.85	20.47	0
95.14	27.54	1.7	13.63	3.89
113.93	38.97	0	41.09	3.64
79.83	38.33	0.85	22.89	0
102.89	24.99	8.85	10.28	3.89
107.37	16.5	2.06	24.95	0
94.01	34.1	1.94	7.51	1.7
108.43	16.14	0.85	8.67	3.89
107.12	62.35	0.85	39.12	0.85
85.91	28.13	6.8	10.06	1.7
83.25	33.49	9.34	17.8	3.89
85.77	54.96	4.25	1.07	3.4
77.08	38.21	3.64	24.24	4.98
75.97	19.67	0	10.42	1.09
103.26	44.3	2.42	5.95	10.56
143.88	46.86	5.1	39.84	2.79
72.45	44.67	0	34.51	5.22
67.46	44.18	0.85	26.11	0
92.79	45.16	2.55	15.69	1.09
88.57	25.61	1.7	7.38	0
62.37	31.19	10.55	12.57	4.74
104	32.27	0	15.02	0
71.85	28.29	0	41.27	0
81.67	39.94	4.25	21.77	0
61.86	42.37	2.55	35.01	1.94
95.14	36.17	3.4	11.62	1.09
75.22	24.4	4.25	14.04	0.85
69.41	49.88	9.7	18.28	3.04
80.18	35.31	5.1	6.8	6.79
83.61	27.8	6.8	7.24	4.74
117.91	25.13	1.7	39.3	2.79
140.77	48.79	8	35.55	7.77
119.66	32.39	8.85	15.96	2.79
86.87	46.61	5.95	8.58	3.64
62.47	36.16	5.95	36.39	4.13
102.97	23.89	13.7	39.66	5.34
106.18	30.08	5.95	33.04	14.21
87.2	52.55	6.8	5.54	9.72
108.46	25.74	3.4	19.99	0.85
94.29	25.48	2.55	11.04	0.85
77.66	28.26	4.25	12.83	0
78.93	18.07	0.85	27.72	6.92
114.97	36.52	5.1	30	0
89.87	29.36	5.1	13.63	0
98.94	42.73	4.49	9.79	8.13
63.09	42.46	6.19	17.61	3.04
99.03	35.19	11.63	30.81	2.55
91.73	24.74	16.14	19.27	4.49
104.09	23.53	6.3	19.99	2.55
103.46	42.69	2.55	19.63	3.89
58.85	41.63	10.19	10.19	0
67.95	32.52	4.25	37.43	1.09
66.47	46.46	6.43	35.24	3.89
87.11	31.06	2.06	30.76	3.89
103.75	30.44	3.76	32.33	3.04
95.61	42.22	7.38	6.17	3.04
106.27	35.78	1.7	26.38	4
111.37	23.89	8.36	20.93	7.77
70.11	31.78	0.85	37.1	5.83
99.66	23.9	7.15	20.21	3.89
103.87	38.35	14.44	14.35	1.09
116.1	20.27	12.14	18.6	2.55
109.68	18.43	8.49	20.12	4.85
79.92	25.23	4.49	24.99	4.49
124.48	22.21	3.4	8.09	10.32
95.86	23.76	4.25	8.53	5.59
95.32	16.27	0	28.79	2.19
140.22	24.16	4.83	34.35	5.34
116.11	8.13	3.4	19.36	0
84.3	12.63	2.79	15.6	1.09
108.42	7.89	5.34	40.86	1.94
124.8	15.53	15.52	56.65	0.85
161.46	10.08	13.68	57.59	0
157.87	9.59	8.96	43.37	5.94
148.74	12.87	9.81	71.05	1.94
83.29	15.53	0.85	46.19	7.53
142.91	20.03	2.55	40.69	0
157.22	21.83	13.93	37.69	1.09
175.56	17.48	8.94	58.08	3.04
152.13	16.63	13.57	52.31	1.09
84.37	122.19	10.44	15.73	0
41.38	134.09	13.1	30.62	3.89
60.49	68.45	28.5	53.7	1.94
40.51	71.46	5.1	47.35	1.7
33.85	90.51	5.95	32.19	1.09
30.17	81.03	17.84	41.62	0.85
30.64	83.46	15.29	16.59	0
50.32	70.14	10.55	55.94	2.19
46.21	53.27	14.44	61.12	3.04
38.3	57.13	11.15	60.09	3.04
46.8	69.03	9.34	42.61	0
37.12	52.91	15.29	66	1.09
52.17	39.55	11.4	25.44	6.92
61.65	66.99	19.76	26.68	8.02
51.27	85.54	14.8	64.92	0
38.45	61.52	13.34	37.42	0
45.48	78.87	9.34	58.93	1.09
40.29	62.23	19.87	51.74	0
30.06	112.94	18.2	52.03	1.7
51.87	70.36	16.74	60.13	0.85
64.75	24.03	4.96	67.96	0
62.62	54.25	6.66	44.22	4.98
103.77	25.84	9.3	47.09	6.19
76.64	57.88	19.4	60.05	3.04
65.73	48.42	8.72	51.02	0
95.81	60.93	11.65	51.29	2.19
85.75	53.04	12.25	58.35	1.09
64.29	59.45	13.33	23.84	6.92
90.34	64.42	10.44	34.12	0.85
125.43	29.01	19.76	47.4	0
120.94	38.96	4.83	53.7	3.64
96.68	52.05	15.74	52.23	2.19
100.96	34.08	7.02	50.93	2.79
83.43	42.35	11	48.06	0
89.23	26.33	2.55	44.17	4.98
69.11	83.91	3.76	23.73	2.55
110.43	42.95	18.91	48.86	17.47
116.37	45.36	10.78	38.85	3.89
104.16	36.27	16.72	46.73	1.94
86.58	57.4	13.06	57.93	4.49
85.39	40.2	14.17	55.53	0
85.16	20.49	15.87	60.41	3.89
98.89	27.91	15.87	41.77	0.85
78.75	36.25	17.08	38.45	4.49
103.73	22.91	19.14	51.2	1.7
89.03	26.93	6.53	49.72	6.55
79.37	34.69	18.16	58.89	6.07
137.53	23.78	10.42	40.82	0
113.98	17.24	15.02	50.44	0
84.4	15.89	14.53	56.12	0.85
107.42	25.95	16.5	46.45	2.55
110.55	23.53	15.52	60.41	1.7
80.8	22.81	16.59	50.97	1.7
77.83	20.36	15.38	54.95	1.09
61.16	36.63	19.5	56.51	1.94
128.87	27.17	0.85	22.26	1.09
165.53	42.11	15.87	45.38	2.19
108.43	28.52	4.25	40.33	7.53
104.18	36.14	9.08	42.12	7.77
78.01	25.82	16.23	56.52	6.07
108.97	28.63	14.17	58.4	9.72
80.68	19.64	19.01	92.51	0.85
107.25	31.78	15.38	58.35	5.09
93.86	35.27	13.68	63.45	1.94
115.02	24.97	12.25	28.97	3.04
116.34	21.47	14.53	66.99	8.38
103.36	20.27	12.12	41.14	3.89
108.65	8.87	15.52	57.24	2.55
94.46	17.34	7.87	59.6	7.28
108.68	43.65	18.53	56.03	4.74
105.66	32.86	21.1	48.51	6.92
90.99	16.63	33.54	65.86	8.37
109.45	33.68	11.87	46.1	4.13
111.52	20.49	12.12	37.43	9.83
109.23	32.5	11.14	63.09	12.26
88.91	26.68	16.61	54.01	11.41
121.09	40.74	12	42.03	3.89
94.24	53.75	22.18	61.75	8.13
95.71	17.23	17.31	42.93	2.19
117.5	36.76	14.89	46.96	3.64
76.09	22.66	17.82	51.32	6.68
92.43	29.1	17.35	62.82	4.74
111.25	23.14	12.97	41.76	13.47
82.47	29.71	13.93	55.09	1.94
95.13	19.42	12.21	44.31	3.04
99.08	27.76	4.49	21.77	0
72.66	22.82	3.64	29.73	3.04
107.33	39.18	14.67	61.97	4
102.62	28.51	13.82	37.38	4.49
99.82	34.1	13.82	56.24	3.64
117.64	37.37	13.95	62.51	0
111.51	20.5	17.21	44.32	1.7
86.51	39.06	22.63	47.94	4.13
81.86	29.71	11.98	44.81	4.74
97.15	33.97	10.42	45.12	9.47
72.44	38.58	13.93	53.43	4.74
67.32	38.31	22.67	47.62	8.62
106.06	36.16	18.65	48.02	7.77
109.59	44.01	16.23	41.01	5.83
109.17	21.94	17.21	50.08	7.76
107.34	8.74	10.06	63.18	12.51
106.43	17.09	11.4	54.02	7.17
104.17	28.65	17.1	82.63	2.17
114.22	37.6	11.14	50.89	4.98
74.14	38.92	17.71	39.35	7.41
57.23	37.35	16.59	39.8	4.37
63.58	37.96	9.57	29.33	8.62
94.9	36.03	22.04	45.82	6.43
86.25	33.12	18.91	54.01	1.7
86.86	39.65	24.37	38.01	0
103.12	28.25	8.47	33.62	4.49
103.24	14.44	13.57	45.25	0.85
120.74	24.13	18.65	93.1	0
81.31	23.64	14.04	55.09	9.22
88.11	31.78	18.06	58.85	4.74
135.63	25.36	12.61	41.41	5.34
102.03	38.2	8.23	42.88	7.77
91.74	27.65	12.48	48.87	2.19
98.4	29.36	17.08	63.44	2.79
129.84	41.95	1.94	26.82	3.89
135.52	51.92	2.55	44.62	1.09
130.44	30.56	23.03	33.98	2.79
136.27	44.25	22.89	45.12	0.85
91.06	32.12	26.18	37.43	1.09
94.64	21.59	14.04	53.34	8.98
120.47	17.83	15.87	41.63	1.7
97.36	36.52	17.31	39.75	6.92
111.36	30.46	23.74	50.34	4.74
81.16	34.22	14.53	51.07	8.87
97.3	36.15	15.49	40.69	4.49
104.19	40.16	14.04	45.16	6.07
91.07	26.57	9.79	60.27	1.09
104.26	19.04	20.12	53.66	3.89
78.94	42.57	11.76	55.98	1.09
114.92	12.61	16.99	51.47	0
86.15	29.94	7.65	38	7.4
134.97	23.8	7.02	48.2	1.09
127.44	19.65	11.65	53.83	0
114.43	15.78	8	26.06	0.85
129.83	27.06	16.23	41.01	10.56
70.37	38.84	23.5	36.58	0
92.7	35.29	3.04	25.71	4.49
85.42	31.07	14.78	57.28	5.83
109.43	28.98	3.62	15.11	11.41
103.23	45.75	23.39	57.32	0.85
145.11	41.38	16.01	41.85	4
161.49	22.46	6.89	55.26	12.14
141.1	10.8	15.16	34.12	4.98
124.02	13.72	19.65	43.37	7.04
105.18	25.84	20.12	54.99	11.17
126.44	14.69	10.8	45.25	9.72
107.96	25.97	18.65	52.01	0.85
127.86	8.38	13.55	65.95	2.06
137.81	13.34	18.29	48.51	8.98
89.37	16.74	23.27	45.79	9.11
120.23	38.33	21.46	57.68	3.64
176	11.17	12.12	54.01	6.68
143.26	17.48	12.97	61.57	8.02
121.79	14.69	20.5	49.28	7.89
187.26	9.83	14.04	50.66	5.22
128.67	8.13	20.93	49	4.74
75.8	17.84	12.48	68.19	6.07
77.39	31.79	22.8	52.67	0
137.15	30.22	11.63	45.78	4.13
137.89	13.72	20.7	69.13	7.64
123.58	17.12	11.27	42.21	5.59
93.86	6.92	4.11	46.01	4.74
97.17	17.23	4.25	52.94	9.23
142.82	13.23	16.48	37.74	12.49
108.09	10.81	21.33	50.57	5.59
172.74	13.72	18.06	44.05	9.72
125.34	21.72	8.72	35.19	2.19
107.85	17.83	14.76	56.03	2.79
98.63	12.38	13.68	60.45	5.34
142.95	30.55	16.25	41.54	9.11
114.15	20.86	16.01	57.86	2.79
103.8	8.74	14.76	52.19	9.1
73.99	24.39	16.36	53.3	5.59
83.6	22.21	19.52	44.67	1.7
75.45	23.42	11.14	59.69	3.89
89.94	16.25	16.95	79.52	10.08
76.18	22.44	24.12	54.15	4.98
117.68	10.8	15.52	58.21	14.2
113.91	32.39	18.91	59.69	4.13
104.44	37.71	9.93	52.23	3.89
133.64	29.12	5.81	11	2.55
139.74	20.51	11.04	56.87	8.38
169.81	21.12	13.82	42.71	4.13
153.17	13.33	10.42	32.64	10.56
153.37	24.27	14.19	24.1	2.19
122.26	17.95	0	35.1	7.89
123.38	20.15	3.4	10.86	5.83
150.3	23.3	14.17	28.39	1.7
122.69	23.29	3.64	25.84	2.17
139.53	15.04	2.91	31.03	6.07
113.83	14.56	15.02	68.77	4.24
125.3	9.84	9.08	55.18	10.56
141.22	15.66	11.49	44.85	3.28
158.55	12.61	9.21	28.12	7.04
175.82	28.04	7.51	38.1	8.74
123	21.48	3.4	14.04	12.49
137.14	21.36	12.61	56.39	8.98
107.35	30.33	19.52	33.54	6.92
144.98	29.37	7.51	30.4	4.25
119.46	17.12	11.02	63.85	4.74
99.13	20.98	9.93	52.45	4.85
100.58	34.71	13.68	46.86	0
114.95	30.58	9.44	54.96	6.92
110.55	22.57	20.12	56.39	4.98
117.18	30.46	15.98	46.6	6.43
126.26	23.42	11.98	43.42	4.98
108.81	17.34	14.31	45.38	4.96
137.78	24.52	3.26	56.38	9.11
180.5	25.48	7.89	14.04	14.57
147.94	28.76	11.27	50.12	13.72
137.45	29.61	9.34	47.62	0
114.79	21.84	12.34	37.78	9.96
117.06	26.32	9.46	44.76	6.43
108.56	25.59	14.17	51.78	5.83
139.58	22.33	10.66	54.42	7.04
115.19	17.83	17.08	56.12	3.89
134.79	11.78	14.67	51.02	6.43
131.49	27.29	5.1	23.25	5.83
127.79	20	9.08	23.12	9.11
131.13	30.8	9.57	56.34	6.68
122.87	40.88	13.82	47.57	5.83
117.77	30.93	6.8	44.66	3.89
92.22	36.36	11.27	60.68	10.92
94.19	28.97	8.85	65.42	4.13
105.52	43.29	4.11	48.78	4.74
104.11	45.99	5.21	53.34	2.79
114.55	46.08	6.8	50.39	9.22
145.62	30.93	12.48	63.1	8.02
113	35.64	0	50.21	8.13
141.58	23.65	12.34	81.5	9.23
159.26	29.1	13.1	45.07	6.07
99.16	24.37	1.7	44	3.39
122.68	29.12	18.56	39.8	1.09
118.41	27.64	8.36	47.67	7.89
80.98	24.14	4	44.9	1.94
95.37	20.99	4.11	51.82	1.09
78.64	34.34	6.66	66.57	4.49
83.8	32.03	0	34.43	6.92
94.96	37.86	4.96	45.56	3.15
96.85	38.47	1.7	41.32	3.04
99.18	48.55	4.61	53.61	5.83
104.99	28.64	2.91	30.5	3.4
105.35	25.1	8.36	45.47	10.2
90.81	28.64	1.7	44.36	7.64
131.69	38.22	3.76	52.85	2.79
145.6	22.8	21.21	45.16	3.4
31.4	152.53	9.34	45.88	1.09
46.8	82.39	5.1	40.29	1.09
24	71.2	14.8	57.23	1.09
34.81	40.78	6.3	64.34	1.7
55.84	49.25	13.46	55.04	1.94
40.51	57.89	10.19	53.21	1.09
35.28	33.25	8.85	49.5	3.04
58.43	47.69	15.29	27.54	4.74
47.17	31.67	4.61	53.97	0
26.06	36.27	8.49	50.34	0
39.39	57.15	10.19	37.25	2.79
65.5	53.64	24.73	33.49	4.98
38.68	27.42	5.1	52.36	2.19
44.65	49.75	8.85	55.58	4.74
46.99	38.93	10.19	72.26	3.04
59.8	42.11	14.67	42.39	2.79
61.85	42.22	14.67	51.19	3.89
42.93	46.24	11.89	66.04	0.85
71.79	38.08	12.74	50.97	3.64
78.89	28.63	16.37	52.45	3.89
80.85	35.92	16.01	35.14	0
65.49	49.25	14.93	46.14	2.19
73.83	34.69	12.74	58.17	2.19
96.91	38.48	12.12	38.81	1.09
40.52	53.89	6.17	47.84	1.09
71.32	56.52	9.93	62.6	2.79
86.35	70.51	11.14	39.84	5.83
101.95	30.43	13.46	59.11	1.94
79.23	34.57	15.65	63.53	6.19
75.33	31.52	15.98	40.2	1.09
76.32	44.16	4.96	52.08	2.19
88.37	46.46	21.19	48.56	0
109.28	40.99	10.15	60.94	0
78.37	47.55	13.1	54.82	4.74
77.71	36.74	6.66	67.78	2.79
83.95	43.8	17.93	55.22	1.09
98.78	24.64	41.27	57.63	1.94
60.71	32.29	5.45	68.54	2.19
26.58	34.59	10.78	53.97	0
63.05	35.06	5.57	57.37	2.79
57.63	30.7	4.11	73.55	3.89
88.53	26.34	5.81	62.82	2.19
101.18	28.26	1.7	46.68	1.94
84.66	35.17	0	62.24	8.38
55.03	17.96	3.62	61.97	3.04
71.84	23.53	2.42	82.45	3.89
69.04	24.39	2.42	54.86	2.19
56.13	27.53	2.42	68.28	1.09
61.37	15.89	2.42	46.14	5.83
67.55	23.9	0	63.95	7.04
82.81	35.42	3.26	78.38	3.04
66.74	20.75	2.55	62.15	7.77
51.53	19.28	1.7	68.28	2.79
59.33	24.85	1.21	64.29	0
79	27.04	1.21	65.19	1.94
83.33	30.81	0	59.34	8.13
67.09	27.67	0	61.62	4.98
70.11	28.02	0	58.08	7.64
95.13	21	1.21	48.33	0
108.22	17.72	0	49.86	3.64
80.31	28.51	1.21	63.22	14.45
89.25	13.58	4.11	64.29	5.83
77.49	19.78	2.42	72.03	7.04
73.16	16.36	1.94	65.73	0
67.1	37.72	0	37.02	2.79
67.64	25.36	0.85	59.96	0
76.42	23.17	1.7	54.46	0.85
92.18	33.85	5.81	43.82	4.74
80.92	37.12	0.85	77.49	7.89
83.9	33.25	13.43	56.43	3.64
68.28	32.51	2.42	57.01	5.59
61.61	24.63	1.21	47.22	0.85
75.78	42.22	3.62	48.74	13.47
76.13	20.27	1.21	53.52	4.74
73.8	26.46	9.93	64.24	2.79
96.27	27.42	11.62	44.22	0
100.47	40.05	15.02	65.86	13.72
97.3	30.82	0.85	55.85	2.79
84.5	18.19	3.4	60.05	7.17
55.08	16.62	5.7	46.1	4.49
52.27	31.53	1.21	69.75	4.24
71.82	19.77	6.17	50.93	6.68
64.86	24.87	3.62	64.39	8.02
42.2	19.42	2.06	53.48	8.62
49.63	27.55	1.21	80.58	7.77
63.95	40.65	0.85	54.77	4.74
91.23	46.84	1.21	64.57	14.94
81.54	16.02	0	78.69	3.64
87.32	27.9	0.85	37.64	7.04
114.05	18.57	1.21	59.06	5.22
100.68	27.9	3.62	69.13	7.77
98.37	29.83	2.42	60.35	10.32
139.76	33.73	0	49	9.59
106.9	20.98	0	47.43	10.08
79.59	36.51	0	57.05	8.62
91.42	21.11	2.42	52.4	9.47
116.94	30.92	0	26.96	10.19
92.71	18.19	0	65.14	1.09
86.09	31.91	2.91	65.01	7.77
79.13	28.74	1.21	57.63	6.68
103.27	29.23	0	60.81	9.59
75.21	22.17	2.06	61.12	8.38
97.55	27.53	0	62.56	7.77
80.32	27.91	0	62.86	8.74
68.77	29.48	2.42	69.57	4.74
76.32	23.53	1.21	46.59	4.74
70.26	32.27	0	47.43	8.87
64.3	37.36	0.85	63.71	7.04
78.38	30.57	0.85	43.01	7.53
72.45	35.06	0	40.91	7.77
73.42	26.08	0	66.35	0
83.74	33.72	1.09	48.11	5.34
79.09	33.72	1.21	57.63	6.43
119.51	34.33	0	46.06	12.62
100.61	17.21	0	62.64	9.72
87	26.19	1.21	59.96	11.41
95.7	24.38	0	46.81	7.64
81.18	32.39	2.06	57.1	8.62
93.21	12.14	1.7	51.91	1.94
89.79	29.01	1.21	67.42	3.89
110.31	32.51	0	63.45	1.09
89.48	15.29	1.21	42.47	5.09
137.13	29.85	1.21	60.77	3.64
62.49	43.32	0	65	3.4
79.22	25.23	2.91	51.95	3.64
83.97	40.53	0	61.88	11.41
84.68	24.87	2.06	51.91	1.94
79.11	19.67	1.21	44.31	1.94
84.93	48.9	0	87.42	3.89
95.92	43.44	4.25	41.49	5.59
76.69	41.87	0.85	43.24	3.4
83.89	32.51	1.21	60.17	1.09
81.48	19.78	1.21	51.82	5.34
81.78	30.08	0	45.92	8.26
94.14	37.48	0	54.37	7.04
99.47	24.63	1.21	49.72	3.15
108.67	37.36	3.26	43.64	3.89
63.83	34.31	0	44.4	1.09
60.81	37.85	0	46.1	1.09
93.96	38.95	2.06	58.98	2.19
59.2	27.55	0	26.16	2.19
72.19	22.21	2.42	27.45	1.94
81.9	26.32	0	60.81	6.07
90.38	20.27	2.42	54.5	1.09
103.62	25.36	0	49.41	3.89
64.92	29.12	0	70.24	4.24
86.25	20.25	2.42	46.46	13.96
96.81	36.29	1.21	77.36	2.79
84.91	36.89	1.21	54.99	4.13
99.68	27.78	1.21	53.2	7.77
74.39	33.83	1.21	61.52	1.94
73.53	39.78	0.85	25.8	0
77.92	39.31	0.85	14.39	5.83
93.81	37.38	1.21	49.01	8.62
83.76	24.14	1.21	61.75	6.43
99.5	36.14	1.21	44.58	3.64
123.74	29.72	1.21	40.65	2.91
89.82	27.17	2.42	43.86	2.79
55.07	23.79	0	53.25	0
76.7	20.13	0	38.54	0.85
62.47	38.84	1.21	57.14	3.89
39.61	27.29	1.7	70.11	6.19
92.57	10.68	7.76	56.79	1.94
64.21	29	28.01	33.76	5.94
44.66	38.46	29.46	23.65	0
66.71	34.82	19.01	18.69	0
38.09	45.38	35.43	9.7	1.09
41.24	39.19	33.35	31.25	0
24.88	32.14	36.28	18.2	0
49.88	31.18	40.75	21.55	4.13
66.47	39.33	11.15	40.06	6.68
34.33	57.4	24.38	25.48	1.09
73.54	65.51	20.01	12.74	1.7
47.7	27.78	22.44	17.84	4.25
45.15	53.13	16.01	16.99	3.89
85.53	60.68	8	22.4	1.09
46.97	62.26	17.84	6.3	4.13
60.81	45.01	14.31	5.95	1.09
57.9	70.75	5.95	27.28	0
39.57	47.8	7.51	41.68	1.7
53.76	32.28	2.55	42.25	5.34
55.31	37.37	0	43.37	0
58.71	25.48	4.61	22.89	2.79
68.08	41.1	3.76	40.47	5.34
61.86	16.74	2.55	40.24	3.64
78.51	27.77	4.25	41.68	3.64
79.22	10.55	10.8	10.77	2.06
77.43	33.82	8.25	22.63	0.85
61.02	29.25	2.55	29.92	1.7
95.5	40.03	15.02	40.11	0
75.19	25.6	8.85	29.42	4.74
84.22	41.26	4.11	7.02	0
54.25	29.97	2.06	21.82	1.94
80.68	31.06	5.95	11.4	0.85
57.02	43.68	7.15	15.25	1.09
106.66	29.6	3.76	48.55	7.64
51.34	33	9.34	26.07	1.09
45.39	47.67	9.7	18.2	0
118.8	10.68	2.06	45.78	1.09
72.07	24.27	8.49	13.63	7.15
76.32	26.1	4.11	18.56	0
52.42	25.36	1.7	27.72	5.83
68.93	30.1	1.7	27.36	1.7
107.76	6.19	7.38	30.5	0
62.74	25.86	4.25	10.55	2.55
111.35	24.51	12.48	39.66	6.07
88.69	27.42	7.87	41.85	0
56.68	45.13	3.4	13.68	3.64
69.54	32.41	5.1	21.82	4.74
83.02	49.75	0	33.76	5.59
69.42	45.25	8	8.85	4.74
90.13	44.05	5.1	37.74	3.4
73.48	65.17	4.25	19.8	4.98
63.96	39.05	5.1	18.78	1.7
68.54	28.16	0.85	12.74	6.43
73.66	43.09	9.34	33.41	5.83
54.49	66.49	6.8	18.06	8.87
60.8	49.64	10.68	13.95	3.89
61.04	38.22	1.7	14.4	4.98
59.59	34.22	8.85	19.99	3.89
55.09	38.96	2.55	36.8	2.55
30.46	43.93	5.95	35.15	1.7
52.19	47.45	5.95	26.65	0
34.35	48.89	8.49	20.48	4.98
55.58	40.41	8	21.33	6.43
37.96	36.52	5.95	33.31	10.81
39.33	48.78	10.91	30.54	0
62.98	41.5	5.1	32.24	1.94
44.65	50.85	8.49	23.61	3.04
38.35	39.3	9.34	28.21	3.89
78.76	34.56	1.7	26.25	2.79
86.51	59.7	13.79	31.35	3.76
57.77	39.32	4.25	19	0.85
76.01	69.17	9.34	22.63	0.85
79.2	51.09	4.25	9.57	8.38
68.57	41.01	5.95	14.53	0
60.2	31.91	9.7	12.61	3.04
59.96	51.44	9.95	16.72	0
82.76	30.21	5.95	41.18	4.98
57.77	56.42	15.16	24.14	2.19
31.43	41.59	9.34	28.39	3.04
107.03	28.51	7.65	27.99	3.89
66.38	46.23	8.49	10.64	0.85
73.03	39.3	5.95	4.25	1.09
84.57	25.97	4.61	14.44	1.09
45.12	58.6	21.1	23.25	6.32
107.26	21.12	2.06	49.1	5.46
118.77	25.25	1.7	39.93	4.98
105.17	34.21	1.7	25.66	3.04
61.76	34.84	0.85	50.61	7.89
68.68	40.3	0	44.26	8.49
