# Supplementary material for: Proximity-labeling proteomics reveals remodeled interactomes and altered localization of pathogenic SHP2 variants
Source: EMBO Rep. 2025 Dec 22;27(3):793–826. doi: 10.1038/s44319-025-00674-4 (PMC12894930; doi:10.1038/s44319-025-00674-4)
Supplement: Supplementary file 13 — Source data Fig. 6 [file 44319_2025_674_MOESM13_ESM.zip › Figure 6/E/Sub-mitochondrial localization.xlsx]

## Sheet: Counts
	outer membrane	intermembrane space	inner membrane	mitochondrial matrix
WT	3	2	4	12
E76K	10	1	24	43
R138Q	20	5	28	93
T468M	26	4	46	117
Q510K	25	5	26	85

## Sheet: Fractions
	outer membrane	intermembrane space	inner membrane	mitochondrial matrix
WT	0.142857	0.095238	0.190476	0.571429
E76K	0.128205	0.012821	0.307692	0.551282
R138Q	0.136986	0.034247	0.191781	0.636986
T468M	0.134715	0.020725	0.238342	0.606218
Q510K	0.177305	0.035461	0.184397	0.602837
