# Supplementary material for: Proximity-labeling proteomics reveals remodeled interactomes and altered localization of pathogenic SHP2 variants
Source: EMBO Rep. 2025 Dec 22;27(3):793–826. doi: 10.1038/s44319-025-00674-4 (PMC12894930; doi:10.1038/s44319-025-00674-4)
Supplement: Supplementary file 13 — Source data Fig. 6 [file 44319_2025_674_MOESM13_ESM.zip › Figure 6/B/Tom20 enrichment.xlsx]

## Sheet: Tom20
	averaged	SD
WT	4.25784	6.38319
T42A	4.14308	6.47899
T52S	12.3868	1.7759
E76K	3.82063	6.00724
R138Q	14.7145	0.279265
E139D	13.4833	0.674451
Y279C	14.894	0.679565
T468M	14.5885	0.131007
T507K	14.5207	0.352061
Q510E	5.05657	6.31944
Q510K	4.87445	6.81973
