# Supplementary material for: Proximity-labeling proteomics reveals remodeled interactomes and altered localization of pathogenic SHP2 variants
Source: EMBO Rep. 2025 Dec 22;27(3):793–826. doi: 10.1038/s44319-025-00674-4 (PMC12894930; doi:10.1038/s44319-025-00674-4)
Supplement: Supplementary file 14 — Source data Fig. 7 [file 44319_2025_674_MOESM14_ESM.zip]

Archive with 21 entries (15 files):
- Figure 7/
- __MACOSX/._Figure 7
- Figure 7/.DS_Store
- __MACOSX/Figure 7/._.DS_Store
- Figure 7/A/
- Figure 7/README.txt
- __MACOSX/Figure 7/._README.txt
- Figure 7/C/
- Figure 7/D/
- Figure 7/E/
- Figure 7/B/
- Figure 7/A/Pymol rendering of SHP2 bound to TNO155.pse
- __MACOSX/Figure 7/A/._Pymol rendering of SHP2 bound to TNO155.pse
- Figure 7/C/TurboID data TNO155 without EGF.xlsx
- __MACOSX/Figure 7/C/._TurboID data TNO155 without EGF.xlsx
- Figure 7/D/TurboID data TNO155 with EGF.xlsx
- __MACOSX/Figure 7/D/._TurboID data TNO155 with EGF.xlsx
- Figure 7/E/Enrichment with or without TNO155.xlsx
- __MACOSX/Figure 7/E/._Enrichment with or without TNO155.xlsx
- Figure 7/B/melting temperatures.xlsx
- __MACOSX/Figure 7/B/._melting temperatures.xlsx
