# Supplementary material for: Proximity-labeling proteomics reveals remodeled interactomes and altered localization of pathogenic SHP2 variants
Source: EMBO Rep. 2025 Dec 22;27(3):793–826. doi: 10.1038/s44319-025-00674-4 (PMC12894930; doi:10.1038/s44319-025-00674-4)
Supplement: Supplementary file 14 — Source data Fig. 7 [file 44319_2025_674_MOESM14_ESM.zip › Figure 7/README.txt]

Figure 7 source data:

7A. Rendering of SHP2 in the autoinhibited state bound to TNO155 (PDB code 7JVM). Rendering is provided as Pymol .pse file.

7B. Numerical data for melting temperatures of several full-length SHP2 variants with and without addition of TNO155, as measured by differential scanning fluorometry.

7C. Data for a volcano plot of TurboID data showing SHP2-WT with TNO155 versus SHP2-WT without TNO155, without EGF stimulation. X-values are log2(fold-change) and Y-values are -log10(p-value). There are separate columns for all data and statistically-significant hits.

7D. Data for a volcano plot of TurboID data showing SHP2-WT with TNO155 versus SHP2-WT without TNO155, with EGF stimulation. X-values are log2(fold-change) and Y-values are -log10(p-value). There are separate columns for all data and statistically-significant hits.

7E. Numerical data for enrichment of several proteins by wild-type SHP2-TurboID over the TurboID-only control, with and without TNO155 treatment. Mean fold-change and error-propagated standard deviations are given. Individual replicate data and p-values are given in Dataset EV2.

Processed TurboID proteomics data (normalized intensities), including individual replicate data, can be found in Dataset EV2.
