# Supplementary material for: Proximity-labeling proteomics reveals remodeled interactomes and altered localization of pathogenic SHP2 variants
Source: EMBO Rep. 2025 Dec 22;27(3):793–826. doi: 10.1038/s44319-025-00674-4 (PMC12894930; doi:10.1038/s44319-025-00674-4)
Supplement: Supplementary file 14 — Source data Fig. 7 [file 44319_2025_674_MOESM14_ESM.zip › Figure 7/C/TurboID data TNO155 without EGF.xlsx]

## Sheet: TNO155 effect -EGF
Gene name	log2(fold-change)	-log10 (p-value)	TNO155 hits	WT hits
PABPN1	-0.07281	0.030069
MAPK1	-0.41986	0.073626
RCC2	0.055971	0.070979
EEF1E1	0.10171	0.080201
SORD	-2.96235	4.52064		4.52064
SPCS2	0.220364	0.261288
PPP2R1A	-1.80506	0.853248
EDC4	-1.1076	1.49352		1.49352
NUP88	0.412218	1.4596
HSPA1B;HSPA1A;HSPA1B	0.226058	0.307827
MCCC1	1.61939	2.06421	2.06421
SEPT11	0.476502	0.608132
C8orf33	3.46811	0.319056
STIM1	1.18255	1.74062	1.74062
CSE1L	0.112344	0.026174
SNW1	-1.80637	0.402398
YBX1	1.12956	2.73494	2.73494
GCN1	-0.34465	0.641248
MAP1B	0.754235	2.24192
DHX9	0.258087	0.523006
SVIL	-1.18442	0.815514
TCEB3	-0.99573	0.057114
GIGYF2	0.539259	0.793596
HNRNPM	-0.81869	1.10636
YWHAE	-0.39696	0.79468
KRT2	0.382462	0.705682
SRRM2	-0.47684	1.17831
AKAP1	-1.36412	1.12319
CCDC124	-0.49142	0.926735
SRM	0.145445	0.119724
TMA7	4.09028	0.382897
EEF1G	-0.32003	0.572738
RPLP1	1.22365	0.782092
PRRC2B	-6.6911	0.746417
MYO1B	1.22963	2.1735	2.1735
CCT2	-0.83515	1.10741
RBM14	-0.45306	0.811071
TAF15	1.15737	0.337672
FUS	0.407721	0.399529
PHB	-0.52315	0.834917
MYH14	0.979027	1.20972
birA	0.225859	0.530282
CNOT3	-1.49916	2.43527		2.43527
SPECC1L	-0.68837	1.14191
CDK2	-0.42367	1.14137
SHMT2	0.315305	0.765809
KRT19	-0.39613	0.566949
HARS	1.87147	0.417476
XRN2	-0.67854	1.61006
LIN7C	-0.50373	0.332291
SPTAN1	0.680189	2.9706
EPRS	-1.14385	1.36764		1.36764
FASN	-0.12077	0.133718
DCTPP1	-6.16451	0.730538
RPS25	0.149548	0.146259
NUP98	-0.35035	0.887022
RPL32	0.122216	0.193717
NOLC1	4.37793	1.14171
HADHB	0.390614	0.36372
GPI	-10.5718	0.927483
TUBB6	-0.31303	0.293
CAD	-1.17327	1.67023		1.67023
SPTBN1	1.33897	1.83123	1.83123
RAI14	-0.13852	0.545267
TMOD3	0.361799	0.638244
YES1	-1.25931	0.723595
PGLS	-0.38262	0.721745
ACIN1	0.957368	1.13075
PPA1	-1.76414	1.13318
NONO	-0.03316	0.053763
LUZP1	-1.00447	0.539234
NUP214	0.63865	0.874459
LSM12	-1.4617	0.604829
MTHFD1	-0.88173	2.36634
TRA2B	-0.00869	0.002775
RAN	0.546409	0.669481
EIF4B	-0.58701	0.682781
TRIM28	-0.4182	1.55345
MYO5A	0.197615	0.188118
KANK1	0.911175	1.50812
TCOF1	-0.44819	0.501314
FGFR1OP	8.56979	0.89657
TLN1	0.12819	0.222997
SLC25A11	-0.41049	0.87025
CEP131	-3.26792	0.449433
MPRIP	0.678546	1.10962
MCCC2	1.66347	2.57886	2.57886
TMOD2	1.36327	0.953317
PRKAR2B	-0.48887	0.620527
NUP107	-0.7378	1.4365
UBE2V1	-8.95592	0.894499
UBA1	-0.48588	0.994918
EDC3	1.27634	2.16309	2.16309
SEPT8	2.99834	1.29583
HSPD1	-0.22413	1.31123
KPNB1	-0.04437	0.043334
EWSR1	0.134214	0.472672
MDH2	-0.46555	0.850044
PDCD2L	0.76836	0.770445
ENAH	1.38827	0.362653
ENO2	0.107622	0.074222
ENO1	-0.51352	0.566288
ADD1	-0.1349	0.273754
ACAT1	-0.43529	1.50941
FLOT1	1.71116	4.14158	4.14158
LMNA	-0.06259	0.108396
SLC25A5	0.293489	0.51207
SLC25A4	-0.58356	0.845089
UBTF	-1.30436	1.64192		1.64192
ANXA1	-0.6073	0.894765
PGK1	-0.29581	0.963567
RPL4	-0.27768	0.536325
RAD50	-0.59533	1.60835
LGALS1	-0.50461	0.580292
PAICS	-0.28367	0.315853
KLC2	-1.24147	0.785447
WRAP73	-7.4192	0.652087
RPS3A	-0.47678	1.57265
FLII	-10.6153	1.04781
ATP1A1	-0.51226	1.8366
DKC1	1.64045	1.12513
LRPPRC	-1.18816	1.53086		1.53086
ALDOA	0.343001	0.841811
EIF5A	-0.58731	1.19062
ETF1	0.433995	0.941039
SMTN	-5.83514	0.638155
PC	0.874598	1.8811
MYH10	0.554512	0.691622
CAPZA1	0.053635	0.069833
EIF4H	-0.20498	0.118299
PPP1CB	-0.22513	0.140394
FARSA	-1.96137	0.99386
RPS8	0.188867	0.220173
LIMA1	-1.0614	0.833585
RPS18	0.924874	1.20122
AHNAK	1.55321	1.61229	1.61229
POLDIP3	-0.67181	1.28346
NPM1	-0.00584	0.006422
RBBP4	-0.8174	0.542886
ALYREF	-0.1735	0.160813
TMSB10	0.561698	0.685416
CAPZA2	-0.58706	0.411724
KRT17	-0.30651	0.619365
KRT10	0.320167	0.240019
CYCS	1.4497	2.18871	2.18871
HSP90AA1	0.054671	0.103742
MAP4	0.829727	1.69874
CALM2;CALM1;CALM2;CALM3	0.063547	0.094546
RPS14	-0.22164	0.715749
MCM7	0.293845	0.289785
KRT6C	0.63896	0.704687
SEPT9	-0.10498	0.116332
GTPBP4	-0.4668	0.902717
KRT1	0.76294	1.58819
KRT8	0.025476	0.021739
TUFM	-0.01235	0.011983
FLNA	0.819887	2.72529
ARL6IP4	9.75868	0.924566
RPS2	-0.2327	0.841765
RPS12	-0.68825	1.08673
RPL11	0.666671	1.59113
TPM1	0.38297	0.593961
ARHGDIA	-0.11091	0.076359
TPM4	1.23611	1.46161	1.46161
ATXN2L	-0.51522	0.752359
PKM	-0.52207	0.850115
FAM120A	-0.34942	0.560782
PRRC2C	-0.17514	0.289868
MYH9	0.806625	1.00173
CTTN	-0.58915	1.2628
FXR1	-1.28778	3.47665		3.47665
FUBP3	-1.81226	2.13786		2.13786
ARPC4	0.340824	0.440653
GAPDH	-0.99237	2.34499
KPNA3	-1.37597	2.06034		2.06034
BCAP31	1.29501	1.00057
EXOSC3	-3.45173	0.28019
MYL6B	-0.40511	0.644037
ILF3	0.832551	1.54893
PARP1	0.637195	0.723442
LRRFIP2	-6.6947	0.827259
ATAD3A	-0.55282	0.636183
EDF1	0.001836	0.001384
DYNLRB1	-0.26228	0.173678
HNRNPU	-0.14286	0.95292
SF3B3	-0.1994	0.25321
PCCA	0.853694	0.925396
EIF4A1	-0.36541	1.02951
RPL13A	-0.17713	0.246009
CCT5	-0.17914	0.254646
CCT4	-0.67005	0.9977
PHGDH	-0.14669	0.184573
DNAJC8	-2.50212	0.353607
PCCB	1.15962	1.26237
PA2G4	0.447044	1.76651
OTUB1	-0.8264	1.78079
FN3K	-8.6629	0.827412
SRSF3	-0.89623	1.0048
TCP1	-0.70988	2.13091
HDLBP	0.104281	0.143675
EIF3A	0.42013	0.461245
RPS20	-0.24889	1.03657
RPLP0	-0.22614	1.0068
GSTP1	0.104931	0.17126
EIF4G2	-0.38891	0.610942
MAPKAP1	-0.15519	0.041588
RPL34	0.21346	0.141493
RPL3	-0.16757	0.150845
RANGAP1	1.00303	2.36751	2.36751
SEC16A	0.266263	0.571999
BUB3	-0.99591	2.10083
MAZ	0.284546	0.50626
XRCC5	0.529796	0.762655
SYNCRIP	0.595753	1.00175
SRSF7	0.748591	0.841338
ATP2A2	-0.88145	1.52251
GART	-0.27918	1.18608
TUBA1B	0.099032	0.400105
UPF2	-2.4802	0.248307
SLC25A3	0.774801	1.68504
DDX41	-0.71457	0.640926
SLTM	-3.94468	0.331199
UPF1	0.433964	1.27303
MYBBP1A	0.584224	0.540844
GSN	0.059769	0.109331
SRPK2	-1.68742	1.34444		1.34444
CAMK2G	-1.53495	2.93615		2.93615
JUP	0.429353	0.75195
XRCC6	0.840573	1.07432
CORO1B	-3.43094	0.312275
CALML5	15.6074	4.74307	4.74307
ACTB	0.034757	0.047793
DNAJC11	0.090438	0.078437
CASC3	12.4551	3.60254	3.60254
EIF2S3	-0.02448	0.030668
SCRIB	0.398504	0.505894
LMNB1	0.939472	2.01114
SYTL4	1.15681	1.82723	1.82723
NUP155	-2.06457	1.15825
EEF2	-0.59163	1.425
MCM4	-0.19535	0.356492
TPM3	0.864462	3.00526
MCM5	-0.44445	1.05632
RPL10A	-0.0258	0.049336
RPS15A	0.162268	0.267162
AURKAIP1	-0.00092	0.00045
HIST1H2AG;HIST1H2AH;HIST1H2AJ;H2AFJ	-0.43581	0.295438
KHSRP	-0.6556	0.650381
GSTK1	-0.89132	1.29026
TOP1	-0.3074	0.45526
STK3	-0.49352	0.298642
RPL22	0.265906	0.388989
STAU2	0.66177	0.698087
SPAG9	0.427874	1.14557
HSPE1	0.294342	0.351793
DCP1A	0.012861	0.004338
CNN3	-1.17341	1.365		1.365
SLC25A13	-0.23844	0.462804
ACTR3	0.093319	0.214169
ASCC3	0.129883	0.078272
MYO6	0.685639	2.09735
UQCRC2	-0.56661	1.28234
NUP160	-1.69877	1.71074		1.71074
MCM3	-0.22328	0.496932
FLNB	-1.04173	2.27934		2.27934
RPL7A	-0.43009	0.539655
ZC3H18	-0.28787	0.182746
DBN1	0.847718	0.740346
PLEC	-0.8284	0.882921
SELENOI	9.13124	0.829766
FXR2	-1.22249	1.50554		1.50554
CCT8	0.834037	1.23666
0	-0.08865	0.123292
ACACA	0.803742	2.20583
RPS23	0.216357	0.197278
PABPC4	1.47644	2.46158	2.46158
FMR1	-0.81612	0.824465
TWF2	1.23262	1.30463	1.30463
PPP1CC	0.108316	0.373203
RPL18A	-0.51049	0.774017
DNAJC10	-5.51426	0.561713
ATP5B	-0.11638	0.141609
LARP4B	-4.22127	0.299264
ST13	0.093754	0.099839
SAFB	-0.01036	0.005923
XRN1	-1.32889	0.72044
IGF2BP1	-0.32787	0.503338
RPL35A	-0.26559	0.482134
MRPL11	-0.04953	0.020244
CORO1C	0.247074	0.616049
IPO7	-1.37198	0.389854
MYO1D	1.10429	1.29837
ACACA	1.87274	2.88484	2.88484
RAVER1	1.04336	0.072416
SEPT2	0.689564	1.23528
RPS7	-0.37391	0.430317
ABCE1	-0.3112	1.32178
COPZ1	-1.00662	0.755271
TUBB3	-0.62434	1.32624
ADAR	-0.41351	1.29235
UBAP2L	-0.18005	0.249953
RPL6	0.147313	0.182954
NCL	0.586868	1.43028
PRKDC	-0.46024	0.531157
PRPF8	0.306624	0.68832
RBM26	-5.79401	0.562482
RPL24	-0.2686	0.284898
DPYSL2	0.270715	0.637318
DPYSL3	0.469579	0.776359
RPSA	-0.76508	0.878396
ABLIM1	-4.58287	0.361331
ABRAXAS2	-0.00011	0.00018
NUP85	-1.53617	2.29299		2.29299
PABPC1	0.745415	2.95452
EIF3C	0.47402	0.782063
HSPA5	-0.67283	0.725606
EIF4E	0.255958	0.411381
NXF1	-0.6627	0.591055
YWHAQ	-1.24591	2.81339		2.81339
DOCK7	0.597185	1.21529
RPL30	-0.10099	0.166012
NCKAP1	-1.78441	1.37268		1.37268
NEK1	0.984482	0.75647
CKAP4	0.501357	1.32258
RPL10	-0.19688	1.05211
SERBP1	0.76905	1.29183
CKAP5	-0.78316	1.59247
RANBP2	0.767871	1.51294
HIST1H1E	0.044411	0.041528
RPS19	0.911257	1.26672
ARPC5	-0.18319	0.057046
FECH	-0.19514	0.373588
SFPQ	-0.30564	0.451162
NKAP	-2.66239	1.70796		1.70796
ARPC5L	0.772921	0.044261
EXOSC4	-0.78151	0.373756
AP3D1	0.629126	1.19631
SRSF6	-0.7695	0.632189
LIG3	-2.57742	1.37267		1.37267
CMC1	5.25274	0.460976
PCMT1	-0.49929	0.735347
RBMX	0.837383	1.85126
PPM1G	-1.1171	2.70698		2.70698
KRT13	-0.82158	0.216783
SMC2	0.444874	0.653768
PUM1	-2.83024	1.69891		1.69891
CLTC	-1.55826	2.5341		2.5341
LMNB2	0.383716	0.470206
RBM39	0.183467	0.379739
RUVBL1	-0.54427	1.06017
NUDT21	-0.6591	0.30175
MYL6	-0.86094	0.639884
APEX1	1.61919	0.484658
USP10	0.066135	0.046095
MACF1	0.354793	0.51012
UNC45A	-0.64085	0.773273
DDX1	-0.45945	1.46242
SRSF11	0.269473	0.246259
POLR2E	-0.10937	0.070713
TPM3	0.57004	0.848859
AP3B1	0.319358	0.708536
NUP133	-0.50011	0.907923
RPL12	-0.35028	0.919632
RNPS1	2.05736	3.59891	3.59891
PURB	1.46353	0.514746
TMEM33	-0.26421	0.253126
HSP90AB1	-0.92214	2.2109
RAB11FIP1	-0.10664	0.061806
NUP188	0.704417	0.319633
GMPS	-0.92266	1.52244
DSG1	2.19629	1.80936	1.80936
RSL1D1	0.82046	1.93065
RAB11FIP5	5.22497	0.690454
PGAM1	-0.33675	0.32816
EIF4G1	-0.18571	0.258496
SYNRG	0.197613	0.429359
CCT6A	-0.5919	0.824394
GAPVD1	-0.37806	0.126303
COG1	0.924993	1.83823
EIF4G3	-8.55672	0.905686
HSPA8	0.702163	0.789131
HNRNPK	0.171056	0.283678
RPL36	0.111003	0.19622
C21orf2	0.956507	2.15252
HNRNPA2B1	0.801454	1.38507
ESYT1	0.596665	1.25708
TUBB4B	0.164726	0.358215
TUBB2A	0.07182	0.023616
TUBB	-0.67478	0.682582
RPS16	-0.32439	0.301753
C1QBP	-0.2895	0.54711
H1FX	2.57698	1.2624
CCAR2	-0.7707	1.89404
DHX15	-0.42769	0.906309
PCM1	-0.27968	0.376468
PRRC2A	-0.05677	0.08603
SNX9	0.682452	0.468244
CEP170	-5.9218	0.580759
MRPL51	-8.8915	3.3256		3.3256
HIST2H2BE	-0.45882	0.1799
GNAI2	-0.31407	0.714683
JPT2	0.372704	0.854478
LUC7L2	1.08747	3.22482	3.22482
TNRC6B	-7.80957	0.798145
U2AF2	0.467069	0.764419
KLC3	-0.287	0.412135
ITPR3	-1.8727	3.3173		3.3173
GOLGA3	1.22419	2.78348	2.78348
CCT3	-0.68155	2.0775
RPL26L1	-0.48018	1.1287
PRMT1	-0.93494	3.2212
SND1	0.36799	1.4953
ATXN2	-9.28197	0.956475
TAGLN2	0.866567	0.770583
CD2AP	0.867308	1.84729
RALB	5.47154	0.419433
PRKAR2A	-0.038	0.034673
RDX	0.958391	1.37615
YTHDF1	1.00574	0.232755
RPL18	0.040911	0.026032
DDX5	-0.11902	0.197561
PPP6C	0.333915	0.243559
RAE1	0.284585	0.366004
C11orf98	7.64038	0.686084
DDX21	0.25458	0.549477
KRT16	-0.32872	0.154601
KRT14	0.941379	1.61231
RPL29	-0.46873	1.05052
EIF3B	0.324069	0.603338
CDKN2AIP	-0.44598	0.028982
HSPA9	-0.58311	1.13998
BASP1	1.31924	1.84959	1.84959
DBT	0.409593	0.447801
PIK3C2A	0.100902	0.061811
TPM1	1.18508	1.43519	1.43519
CC2D1A	-0.4713	0.455109
HSPB1	-0.13421	0.316005
PPP1R12A	0.445911	0.475838
TRAP1	-0.41472	0.882422
RPL8	-0.53743	0.954152
MSN	-0.328	0.332881
PHB2	-0.49637	1.43849
PSMA1	0.034042	0.012009
SCAMP3	2.2021	0.486955
PSMD11	-0.73661	0.803621
ACACB	1.06327	1.51315	1.51315
KRT18	-0.1647	0.355548
KRT5	0.693407	1.13343
FKBP3	0.504257	0.674054
CCDC47	-1.10916	1.42011		1.42011
RPL13	-0.26488	0.577009
GNG12	2.7887	1.92996	1.92996
TJP1	0.203846	0.570877
THRAP3	-0.05371	0.059849
CACYBP	-0.16902	0.25899
EXOSC10	-0.02951	0.024783
STMN1	-0.20002	0.127708
BRD2	4.9308	0.449751
CFL1	-0.23388	0.491878
RBBP7	-1.66401	0.747407
ZC3HAV1	0.118397	0.547585
TSG101	-2.39909	2.07483		2.07483
HNRNPL	0.480403	1.08432
CHTOP	-0.09395	0.063263
TMOD1	0.930685	1.66537
YTHDC2	-0.41416	0.508773
HNRNPC	-0.00629	0.025957
EML4	-0.19164	0.30757
NEMP1	1.13699	1.17744
ATP6V1G1	-4.35816	0.403835
ARPC1B	-1.0549	0.528713
PI4KA	-0.9804	1.25261
LARP4	-0.63198	0.615541
SSFA2	-5.39388	0.466403
NXT1	-3.04091	0.278574
CALD1	0.862043	1.3512
ATP5J2	0.484306	0.852025
LIMCH1	-6.16427	0.694785
COG8	-3.72888	0.295897
AIFM1	0.6967	0.473405
PRDX1	-1.2823	1.2759
PRDX2	-0.36903	0.995229
KPRP	0.793032	0.943934
HP1BP3	0.996951	1.22124
HNRNPH3	-0.21987	0.395539
HNRNPH1	-0.35151	0.684118
HEATR5B	3.75684	0.460541
IQGAP1	-0.87054	1.60077
SF1	0.041676	0.099627
THOC2	-1.92312	1.42902		1.42902
LRRC59	-0.2256	0.343373
RPL28	-0.59713	0.741811
NCBP1	-0.03827	0.020942
SON	-0.65655	1.09662
LARP1	-0.64743	0.943344
RPN1	0.254897	0.574992
MYL12B	1.96611	1.60787	1.60787
EIF4A3	-0.15584	0.149139
RPS24	-0.08028	0.100266
DNAJC13	1.28155	2.97744	2.97744
RUVBL2	-1.0897	1.26436
TRIP4	0.121152	0.127159
PSMC4	-1.23401	2.14791		2.14791
SERPINH1	-0.00436	0.00275
TOP1MT	-0.47224	0.506228
PSMD14	-0.28416	0.399943
TUBA1C	-0.40854	0.546679
ATP5A1	-0.30906	0.420182
DCP2	-6.00511	0.636735
RPL37A	-0.72184	1.52293
KTN1	0.63168	0.911621
TUBG1	-1.08502	1.47226		1.47226
AK2	-0.79451	1.55319
RHOG	0.075626	0.096916
EXOSC5	1.00387	0.066195
ZC3H4	2.14431	0.173811
SNRPA	-0.07275	0.037338
SREK1IP1	-4.22814	0.301199
HNRNPA0	0.40075	1.692
CNOT1	-0.16889	0.434635
DNAJC7	-3.28583	1.46305		1.46305
PATL1	-0.29885	0.224119
CPSF6	0.464181	0.593801
CPSF7	0.499506	0.592181
WBP11	0.106534	0.054443
HNRNPA1	0.887365	1.39139
DSP	0.331296	0.15307
SUPT16H	-12.4801	2.87142		2.87142
EIF4E2	-1.07698	0.457076
AFTPH	-5.25277	0.473166
RANBP1	-0.16943	0.421519
HSD17B4	-0.60131	1.4953
GSPT1	0.362741	0.594989
PLS3	-0.54931	0.700123
RPS11	-0.1811	0.688017
ANXA2	1.38278	1.91032	1.91032
HINT1	-0.05241	0.070691
NUP35	-0.42305	0.291468
ALB	1.16679	1.26204
IDH2	-0.09149	0.108717
RPS27A	1.00728	1.57021	1.57021
ACTA2	2.08866	2.67432	2.67432
MTPN	0.672754	0.244721
BCLAF1	0.519849	0.853083
DSC1	6.24601	0.565456
NUP93	-0.56233	2.03632
NCAPH	-0.9043	0.601238
ZCCHC3	0.860496	2.08478
CNBP	2.57521	0.452915
ACTR2	-0.21906	0.781693
THNSL1	-0.70878	0.287209
ZFR	0.98826	1.73797
GPATCH1	1.0511	0.641427
FHL1	-0.87864	1.86844
GTF3C4	-1.52491	1.7853		1.7853
CORO7-PAM16	0.715637	0.986692
TXN	0.547499	0.741755
RPL14	0.003504	0.004322
GLE1	-3.16498	0.280779
PTPN11	1.07883	3.30535	3.30535
FUBP1	-0.1623	0.402059
CCT7	-1.15759	2.21829		2.21829
ZC3H7A	-7.46312	0.80543
MATR3	-1.16426	1.92722		1.92722
PCBP1	-0.74405	1.41053
PRMT3	-7.19482	0.844677
ASCC1	-0.20286	0.039783
SRSF4	-10.3787	0.762148
DDX17	-0.1518	0.351142
ACOT7	-0.12982	0.23757
PNKP	-3.59891	0.315834
RAC1	0.111393	0.222883
PFN1	-0.66737	0.342398
TIAL1	0.670224	0.198257
DYNC1H1	-0.69299	1.55991
AGO1	1.07513	0.851679
GOT2	-1.35108	1.22015
MRE11	0.96961	2.92544
PDHB	0.251236	0.515229
RPS4X	-0.14308	0.208381
RPS3	0.312269	0.530175
SYAP1	1.43779	1.83257	1.83257
RACK1	-0.23721	0.79747
CAPZB	0.536626	0.945954
G3BP1	0.186663	0.248461
SLC25A6	-0.39689	0.120948
DDX39B	0.23679	0.404143
RPL9	-0.3522	0.94774
PNN	4.70193	1.03678
ATP5J2-PTCD1	1.42131	1.02334
PRDX6	-0.92797	1.54511
DNAJA3	0.621222	1.12624
FRG1	0.422733	0.172536
RPL19	-0.73744	0.684888
EEF1A1	-0.10435	0.235011
VIM	-0.44239	0.726457
UBAP2	-11.4949	5.11264		5.11264
MYO1C	-0.17211	0.270204
MRPS18B	-0.3699	0.493518
COX4I1	0.539788	0.539675
OCRL	0.495738	0.858225
RPS29	0.25463	1.31225
CSNK1A1	1.54058	1.49708	1.49708
GSK3B	-4.06584	0.447801
RPS6	-0.2871	0.311221
PPP2R2A	-1.1698	2.00331		2.00331
PPIB	0.191846	0.130901
POLR2M	3.74767	0.917064
LYPLA2	0.497995	0.798957
HSD17B10	0.373141	0.7336
NCAPD2	-6.70065	0.738574
BOLA2	-1.38131	1.15232
SYNJ2	-0.47741	0.465461
MYH11	5.20662	0.4558
SLC16A1	0.147183	0.107226
EPPK1	-0.33862	0.527905
PHKG2	-11.6739	1.57313		1.57313
EIF2AK2	-0.29909	0.79844
RPS27L	-0.95067	0.802663
RPS27	-0.32759	0.367605
ARL8A	0.454729	0.336246
ARL8B	-5.22742	0.456795
NUP205	-0.43213	1.25568
HNRNPF	-0.72767	1.8588
MMTAG2	0.974336	1.32676
ACTA1	0.469827	0.546164
HNRNPR	1.28018	3.90441	3.90441
IDH3B	-0.30041	0.499304
RPS15	-0.08109	0.097523
EIF3I	-0.1276	0.921757
HIST1H4A	0.080286	0.027528
RPS17	0.989555	1.16513
KIF5B	-0.14134	0.206862
TNKS1BP1	0.254646	0.376796
IGF2BP3	-0.43793	0.972013
IGF2BP2	0.389013	0.211158
RGPD5	1.22174	2.07517	2.07517
EZR	0.264974	0.576563
CWC22	-2.73978	0.258514
DDX3X	-0.77175	1.76154
KIF2C	-8.77904	0.672201
SART1	0.390276	0.332758
RPL36A	-1.83182	1.36473		1.36473
ZW10	1.24329	0.696422
BUD31	4.81598	0.399694
ZC3H15	-0.19482	0.01112
VDAC3	0.422298	0.570921
RPL27	0.361331	0.847192
RPS10	1.71405	1.01
AKAP13	-0.59173	0.589509
MOV10	1.38363	1.79792	1.79792
STOML2	0.212651	0.925809
LRRC47	-1.43652	1.57833		1.57833
TMPO	0.108918	1.18339
PTBP1	-0.01004	0.015859
TECR	0.466486	0.863569
MPZL1	7.90899	0.809425
BCAS2	0.680785	1.38711
BAG2	0.732774	1.22106
TWF1	-1.60441	1.51596		1.51596
NOP58	0.469643	1.44869
NOP56	0.243899	0.356486
RPL23A	-0.05076	0.046892
TMEM109	1.12521	2.15713	2.15713
PRC1	-11.5995	3.49192		3.49192
RPL23	-0.35449	0.920664
USP9Y	-0.58247	0.216464
CYLD	-1.025	0.262888
CWC27	0.922356	1.71097
HNRNPA3	0.632699	2.02919
MTDH	0.898997	1.55782
NOL12;	3.96868	0.514938
ACTG1	-0.28519	0.138491
CAMSAP1	-0.00041	0.000131
RPL35	-0.43252	1.41326
LSM14A	-7.39906	0.703511
GIT1	0.351851	0.591638
DYNLL1	0.498176	1.4732
RP9	-12.1571	3.70675		3.70675
GTF2I	-0.19411	0.823179
S100A10	0.949673	0.448965
NARS	-1.19388	1.36146		1.36146
MAP1S	-1.74189	0.793421
RFC3	-1.2389	1.24805
RFC2	-2.42854	0.97474
EFTUD2	-0.55065	2.04631
CNOT2	-0.44565	1.16918
CLINT1	0.048174	0.057816
HIST2H3A	-1.4656	0.421843
ETFB	0.339091	0.61437
PPIG	2.8804	0.197562
ITPR2	-2.16516	0.942714
KRT9	1.01866	0.778203
SEC11A	4.87353	0.431137
CEP350	0.883181	0.354973
RBM22	-5.25502	0.560989
MRPL10	-2.47252	1.09094
RPL21	-0.13281	0.441846
KIF11	-0.67211	1.95583
EIF2S2	0.241458	0.276853
KPNA2	-2.1785	0.801363
SPATA2	0.909045	1.99488
ATP5I	4.25796	1.26169
GNB1	0.2922	1.03228
HAUS1	3.7381	0.251452
NCLN	-0.72883	0.648982
RFC4	-6.18018	0.564041
AP3M2	-2.24969	1.42842		1.42842
LYAR	0.939079	1.08626
RPS9	-0.50721	0.698471
MYL9	12.6323	1.14292
ARHGAP21	-1.57077	0.663217
GNB2	0.2519	0.204125
RABL6	1.52145	0.595307
ZNF593	-2.49803	0.194116
EIF4G3	-0.4196	0.656538
DNAJA2	-1.88416	0.666331
TMEM97	-4.63288	0.392295
DHX29	-0.93582	0.066552
PSMD3	-0.15806	0.217024
SMC1A	-0.45089	0.714284
YWHAZ	0.080342	0.043616
FLG2	-0.62938	0.327421
MYH14	6.4828	0.632594
PGAM5	0.133917	0.446475
ATPIF1	7.3793	0.674016
SLC25A1	0.230247	0.645098
RPL17;RPL17-C18orf32;RPL17;RPL17;RPL17	-0.99092	2.89895
DDX50	0.094461	0.266782
PSPC1	-0.00707	0.006518
ATP5O	0.182629	0.240753
KHDRBS1	-0.47397	1.83959
SHTN1	0.584388	0.81495
HNRNPD	1.04161	0.753363
U2SURP	-0.67156	0.692942
SH3BGRL2	1.33472	1.07895
PCBP2	-0.59512	0.636665
ZNF326	-1.19027	0.695805
EBNA1BP2	1.70919	1.86982	1.86982
HIST1H2BD;HIST2H2BF;HIST1H2BH;HIST1H2BN;HIST1H2BM;HIST1H2BN	0.32297	0.121855
AP3S1	-0.40905	0.69163
DDOST	0.749299	1.98761
XPO1	-0.90561	1.44945
QARS	-0.88869	3.13729
EPM2AIP1	-1.92219	0.142158
ATP5C1	-0.00237	0.00189
NKRF	-0.42779	0.85489
SRP14	0.925489	0.556549
RPL7	-0.61526	1.37132
ABCF2	0.607924	0.810124
HNRNPAB	1.99863	1.52565	1.52565
AFDN	-0.19139	0.572374
CASP8AP2	4.91131	0.319252
NDUFB4	-0.94769	0.320708
DHX30	-1.23001	2.19714		2.19714
RBM25	-0.30095	0.43153
RPL31	-0.23019	0.220928
SAFB2	-9.61816	2.9927		2.9927
EIF1	-4.60958	0.418999
IRAK1	-0.36157	0.161905
SLC25A10	-0.42864	0.667177
SEC13	0.414347	1.14394
NDUFS1	0.160718	0.245273
SARS2	-0.00175	0.0019
CD3EAP	-0.80071	1.44119
ANKHD1	-0.85425	0.79054
ARPC1A	4.40774	0.347821
PSMC2	-0.44745	0.722241
PGRMC1	0.708543	1.36182
UBE2I	1.4791	3.06148	3.06148
STT3A	-0.01829	0.084014
SSR4	0.093026	0.174767
RPL15	-0.73817	1.72126
PURA	-0.18629	0.283402
MSH2	-0.5646	2.05257
HNRNPDL	1.23586	1.44067	1.44067
TARDBP	-0.19992	0.420564
ELAVL1	-0.0883	0.070558
ABCF1	0.407027	0.554377
TTC28	-4.46287	0.412027
NDUFS5	0.578979	0.178876
ZYX	0.463461	0.250936
SBSN	9.61361	1.092
IMPDH2	-0.99731	2.09328
NUP153	-1.2535	2.47517		2.47517
RAB21	0.376118	1.08868
OCIAD2	0.702235	0.669282
MRPL57	-1.38534	0.076104
PRPF19	-0.0991	0.273422
TACO1	-1.79276	0.469765
HSPH1	-1.49226	1.60565		1.60565
TIMM8A	4.48234	0.363995
RBMS1	-3.82784	0.306064
DPM1	0.111743	0.136838
THYN1	1.50135	1.08756
SAMHD1	-0.76555	0.65472
MCRIP1	0.423891	0.031609
HMGB1	0.335926	0.68438
DAZAP1	-0.4301	0.742368
TFAM	0.129904	0.163463
VAPA	0.326339	0.501443
AHNAK2	-0.12746	0.099264
NOP10	5.20817	0.446138
PFKP	-2.1855	1.17411
FHOD1	-3.40096	0.284313
HELZ	-3.86344	1.40711		1.40711
KRT3	0.130931	0.513366
KRT6A	-4.18744	0.26311
SEC61A1	0.717362	0.521333
SUMO1	1.67789	2.24231	2.24231
PLOD1	-5.21219	0.451896
CSDE1	-0.00016	0.000239
TXNRD1	0.667683	0.037978
CPSF2	-2.03062	0.931094
SNRPD3	1.69128	1.10171
VBP1	-1.00201	0.538065
LETM1	-0.40118	0.299666
PDIA3	-0.55116	1.08611
HK1	0.007883	0.002773
USP7	-0.58861	1.22988
GPX1	-8.10849	0.788397
NUDC	0.186502	0.350055
G3BP2	1.30035	1.21415
PIN4	0.410978	0.421369
0	1.77684	1.90092	1.90092
RPL5	-0.1035	0.39421
DSTN	-1.46369	3.12963		3.12963
ESYT2	-0.17338	0.157312
H3F3B;H3F3A	-3.15274	0.278201
HSP90B1	-1.10098	1.73708		1.73708
WNK1	-0.30043	0.463243
TMEM209	-0.81584	1.68588
RPS13	1.29691	2.11428	2.11428
PCNA	0.176643	0.381388
MTPAP	-0.21231	0.796683
KIF2A	-1.30698	1.3865		1.3865
AAAS	-0.49996	0.502537
TMA16	0.400513	0.058202
RECQL	-0.26402	0.200829
PRPF40A	-1.82404	1.48047		1.48047
IMMT	0.039894	0.038014
FAU	4.88069	1.59461	1.59461
TRAPPC3	-0.11773	0.125351
SLC25A24	-1.04149	1.56252		1.56252
NSUN2	-0.08338	0.069739
WNK2	-0.34901	0.522949
NAP1L4	0.782099	1.65801
EEF1D	0.192215	0.132639
SEC61B	5.12946	0.414765
PIP	13.4658	6.69313	6.69313
NOP2	0.599844	0.893758
YBX3	2.1432	2.22429	2.22429
PPP2CA	0.060497	0.111356
AFG3L2	-0.46909	0.382505
PSMD10	-1.27615	0.989711
EIF3D	-0.26355	0.921606
THOC7	-6.62949	0.736762
NUFIP2	-0.4516	0.684049
EWSR1	0.699228	1.6827
AGK	1.33408	1.01544
ARFGAP3	-7.07046	0.644564
LSM8	1.19442	0.625779
RBM3	1.01759	1.11956
MSI1	0.316976	0.022097
CSRP2	-4.01163	0.318154
FHL2	-9.36857	1.01757
TRMT112	-1.1879	0.549875
CS	0.268384	0.421243
PEX14	1.57141	1.3016	1.3016
U2AF1L5;U2AF1	-0.39684	0.26027
RTCB	-0.82611	1.30356
UBE2M	-1.16996	1.24451
PDLIM1	0.298894	0.458812
THOC6	-6.94475	0.818993
RPAP3	0.184569	0.270622
EIF3K	-0.1499	0.161002
SF3B2	0.325137	0.964963
PCNT	0.286382	0.283326
NOC2L	-0.77436	2.06923
GSTO1	-8.85226	0.874852
ABCD3	-0.25181	0.642933
AHCYL2	0.832552	1.05336
RPL36AL	0.851976	1.88616
DNAJB1	0.196674	0.351387
MAGOHB	-0.1637	0.065358
MYO5C	1.44506	0.618834
PHF6	-0.57007	0.571958
NTPCR	-5.50954	0.439291
PDE4DIP	-2.85381	1.25198
ENY2	-0.2366	0.058789
MARS	-1.1687	2.76435		2.76435
PRDX4	-0.94566	2.36561
CTPS1	-0.02057	0.026719
CLNS1A	-9.47784	0.924604
SLIRP	-0.27328	0.248474
CDC42	0.570252	0.8489
TOMM70	-6.49037	0.597439
EFCAB7	1.10777	2.02269	2.02269
PABPC4	0.763489	0.04992
HNRNPH2	-0.82363	1.58379
ADD3	0.626928	0.360488
EPB41L2	0.177659	0.352646
AP3M1	-1.58811	1.54757		1.54757
BAG3	-5.56284	0.557476
MTCH2	0.302647	0.481332
SRPRB	0.058509	0.060019
FLNC	-1.73638	3.75643		3.75643
HCFC1	-1.06342	1.18428
G6PD	0.384113	0.463478
ALDH18A1	-0.0822	0.307391
RPS28	-0.8828	1.42507
HRNR	0.381002	0.494423
DRG1	0.020266	0.0047
RRP12	-2.49014	2.2189		2.2189
PDIA6	0.136745	0.415065
PPIF	-5.6477	0.485817
SRSF9	0.112574	0.039618
TMED10	1.27633	1.40333	1.40333
MRPL24	-0.77606	0.747622
ILF2	0.864878	1.05625
TRIP6	-0.86107	0.230863
AGFG1	-0.12549	0.054401
RAB11B	0.579987	0.809765
MACROD1	-0.56876	0.583867
PDAP1	1.35495	3.16259	3.16259
CMAS	-0.46184	0.867746
HSD17B12	-0.24774	0.580781
MARC2	4.89182	0.412159
NOS1AP	-7.22164	0.610837
DDX6	-0.58135	0.530262
EMD	-0.31326	0.211167
LDHB	-1.0699	2.04063		2.04063
LDHA	-1.39047	1.81332		1.81332
EARS2	-3.14344	0.228286
DHX57	-0.71068	0.588313
NUP62	0.571469	0.62635
RPL26	-2.3243	0.607539
RPL37	-2.33122	0.246774
TOP3B	0.528003	0.089231
ACP1	-0.60134	0.403893
GTF3C5	-1.46063	2.88242		2.88242
PPP6R3	0.132919	0.123229
CHD3	-0.56697	0.448026
ZNF598	-7.00156	0.788788
PDK3	-0.81815	0.281711
MRPS14	-0.07261	0.07862
AP2A1	-2.96548	1.50016		1.50016
CHD4	0.053402	0.054623
EHD1	-1.44407	0.387185
HNRNPUL1	0.484844	0.929072
HIST1H2AB;HIST3H2A	4.69472	0.393073
MAP1A	-3.94555	0.350656
ASCC2	0.925035	1.04322
HMGB2	0.268457	0.321174
AASDHPPT	1.34532	2.01299	2.01299
PRKRA	-8.77375	1.01336
BANF1	-4.41996	0.405154
MTA1	-0.79516	0.537618
SF3A2	2.1765	1.5024	1.5024
FLG	1.07308	2.07027	2.07027
DDX19A	-1.69449	2.18982		2.18982
MOGS	0.464129	0.428757
PPIA	-0.39773	0.733976
IDH3G	0.336138	0.565305
KIF5C	-0.87791	1.19476
UQCRQ	-0.21772	0.250329
MYL6	-0.0406	0.021124
DNAJA1	-1.45116	1.89201		1.89201
IDH3A	-0.93226	1.0788
PSMC5	-0.19165	0.128791
WASHC2C	9.90146	0.798056
CTNNA1	-0.26808	0.207384
ACOT9	0.202637	0.395074
DAPK3	-3.00707	0.291522
NDUFA13	-0.00747	0.00394
SSX2IP	-4.99485	0.456859
CALD1	3.64303	0.304367
ACTN4	-0.08395	0.07304
POLR2B	-0.10176	0.128289
DNM1L	-0.5736	0.669388
SDHA	-0.52843	0.222909
SMCHD1	-0.93373	1.49169
ERCC6L	-5.21348	0.476651
ACTR1A	-0.18708	0.394979
TBC1D15	-0.39806	0.730868
FAM98A	-9.65732	0.88731
RPL38	0.566649	0.728734
TOMM5	9.89511	1.31463	1.31463
PLCD3	-5.1983	0.634165
BRCC3	1.23805	1.8188	1.8188
CPSF1	-0.46795	1.44691
TSR1	-4.09854	0.366767
PRPS1	-0.32589	0.309955
IPO9	-0.79864	1.30252
RHOA	0.632724	2.76486
FLOT2	1.37903	1.88925	1.88925
SF3A1	0.87959	1.58757
TDRD3	-7.76919	0.883427
DARS	-0.96879	2.75088
RAB27A	-3.13063	0.298316
LIMD1	-8.22767	0.957643
DARS2	0.183013	0.179621
SMC4	-0.80892	0.741292
SEC61A2	-1.27394	1.09865
UBR4	-0.54625	0.714676
GOLGB1	-0.65325	2.68587
DIS3	-0.4366	0.352166
RBM17	-2.57965	0.957616
ANP32E	0.428286	0.470621
CALR	-0.29579	0.334442
ISY1	4.55434	0.489745
NAF1	-3.0247	0.2726
CCDC138	-0.61411	0.03703
DDX20	-0.83034	0.555333
TCERG1	-0.27807	0.111113
RPL27A	-0.08136	0.147799
KIF7	-1.31869	1.51475		1.51475
PRKACA	-2.12923	0.150847
TKT	0.442764	0.211466
NAT10	-0.56203	0.524359
POLR1C	-1.6879	0.895019
RARS	-0.79761	2.87988
SRP72	0.233879	0.223609
STAU1	0.150168	0.288703
CELF1	-7.69865	0.679519
SUN2	-3.24242	0.237443
DLAT	-2.77161	0.553846
RAB35	0.867151	1.18774
RAB32	0.294049	0.309696
NIPSNAP1	1.31525	1.63671	1.63671
SEC22B	0.108164	0.118757
FAM98B	-1.42996	1.6546		1.6546
C14orf166	-0.98437	1.77209
HNRNPM	3.77723	0.250601
WDR18	-2.65596	1.31377		1.31377
TUBB4A	-2.31521	2.12517		2.12517
NUPL2	-3.71042	0.267168
MRPL23	-1.18931	1.10925
AP2M1	0.315122	0.179279
PYM1	1.91501	1.43975	1.43975
PKP2	0.731458	0.893726
ARF4	0.047092	0.163699
SPG20	0.979363	1.13782
PRPF6	-1.41895	1.56903		1.56903
NDUFA1	-2.69528	0.270012
RBBP6	-0.83851	0.210656
UBA5	-2.27072	0.264613
COPA	-0.35898	1.36799
PES1	-0.36587	0.480713
AHSA1	-0.79483	1.55055
ANKRD17	-5.68028	0.629225
CAND1	-0.78988	1.5285
FBL	0.30873	0.350174
SF3B1	-0.90509	1.71135
CANX	0.748232	1.06323
ELOB	-1.01721	1.24592
MPG	1.55315	0.654755
VPS45	-2.62649	0.239888
PHF5A	-5.49494	0.478689
IKBKAP	-0.04187	0.239953
STRAP	-0.19859	0.191041
RAB14	0.675071	1.82994
CNOT9	-0.41167	0.875415
MYCBP2	-6.76123	0.982368
SRSF1	-0.23086	0.133929
ERH	-0.08489	0.118615
TGM1	-2.0606	0.245479
AHCY	-2.16851	3.49313		3.49313
VARS	-0.47041	0.816077
GNL3	-0.40181	1.11835
SKIV2L2	-2.3407	0.991795
MRPS11	-0.44994	0.395312
COPE	-0.6322	1.62379
DIDO1	-1.10855	1.51006		1.51006
NIFK	-8.06331	0.683049
COX5B	0.141218	0.085219
RCC1	0.930441	0.45263
SCP2	-1.36755	0.787871
CAVIN1	-5.12684	0.400557
TK1	-14.1323	5.4422		5.4422
FEN1	-0.03855	0.125066
STRN4	0.22844	0.110028
HMGB3	6.22323	0.582666
PAK2	0.391016	0.848371
MAPRE1	1.36301	1.17298
BLMH	-3.72817	0.262662
HSDL2	-0.23529	0.375339
NOLC1	8.85352	0.81675
NAP1L1	0.316351	0.483784
MRPL15	0.458318	1.31793
CLIC1	-1.35515	1.20379
ATP5H	-0.10547	0.025157
PPFIA1	-1.5219	1.82703		1.82703
YWHAB	-1.37684	1.76017		1.76017
FLII	1.04196	2.71483	2.71483
OXA1L	-3.71955	0.236372
RAB18	0.238221	0.345105
RPS21	-0.98095	2.40748
LARS	-0.52725	0.758402
SMC3	-0.33513	0.859235
RAC3	0.052033	0.050335
DLG5	1.87293	0.686552
OFD1	-0.41271	0.030327
TMPO	-4.45945	0.685176
RPLP2	-0.21523	0.152697
WIPI2	1.1917	1.48892	1.48892
ATP5L	0.388715	0.723485
SMARCB1	0.706723	0.56085
STIP1	-0.38267	0.524362
PSMD12	-2.69215	1.15352
LRCH2	0.090132	0.192768
CSTF2	-0.45253	0.337881
POTEJ	-1.529	0.094635
LGALS7	11.4049	2.91432	2.91432
THOC5	-11.6116	3.1953		3.1953
EIF1AX	-0.50368	0.455315
LSG1	-4.50685	0.480589
XAB2	1.98685	1.53802	1.53802
HACD3	0.794204	1.25334
MRPS23	5.09893	0.423408
SRP68	-0.23121	0.335606
COX7A2	1.19475	0.958516
CSTF3	0.014777	0.003781
CRTC3	0.902629	1.59971
NBAS	2.87295	2.555	2.555
PRKCI	3.08732	0.236871
CHD1	0.939245	1.33539
TSFM	-0.62032	0.821268
NMT1	-0.7581	0.437579
AAK1	0.481795	0.16051
S100A9	0.603811	0.242457
EIF3E	-0.27986	0.998342
NEK9	0.20957	0.242891
DUSP3	-1.29774	0.521954
TROVE2	-1.06152	0.86479
CAP1	-0.4426	1.53579
CDC37	-1.10075	0.617688
NDUFA4	-1.56474	1.52605		1.52605
PRKAR1A	-1.09458	0.070133
TNRC6A	-3.87826	0.284894
PRPF4	0.369503	1.81228
EIF3F	-0.10389	0.274925
RPS26	-0.17297	0.079841
CTNNB1	-3.54753	0.331862
CYB5R3	1.23628	1.19257
CSNK2A2	-2.41058	0.630108
SUCLG1	-0.16239	0.154713
TUBA1A	-0.99735	1.08015
ZNF207	-5.09862	0.42966
ZBTB33	-9.35441	3.26006		3.26006
ELOC	0.177553	0.119669
MED23	1.81597	2.09667	2.09667
COMT	-1.05985	0.68619
SRPRA	0.312455	0.44162
RBM28	1.13576	1.39489	1.39489
SEPT7	1.01151	1.2181
FSD1	-0.79668	0.624681
EIF5B	-0.07138	0.201753
ATAD3B	-0.74735	0.569308
GSPT2	0.345054	0.504304
TOMM34	2.677	0.218918
HNRNPUL2	0.013071	0.000841
TBL2	-0.68206	1.50419
LPCAT1	-0.64701	0.977913
AIMP2	-1.09918	1.97423		1.97423
MIF	-1.21257	0.591
SNU13	1.00622	2.05077	2.05077
NOL10	0.185958	0.050931
S100A8	4.7666	0.3889
PPP1CA	-0.54993	0.713971
CPT1A	-0.75731	1.30642
DIMT1	-5.02418	0.469156
ZCCHC10	12.8598	5.0173	5.0173
CNOT10	-3.23889	0.256763
SPTLC1	-0.33059	0.301163
LMF2	2.23874	0.181612
GTPBP1	-0.41436	1.0032
NDUFA10	-0.5937	1.31412
TMEM43	2.39592	2.04576	2.04576
AP2B1	-2.10903	1.95592		1.95592
HADH	-1.33076	1.46568		1.46568
DHCR7	0.06078	0.182655
ALYREF	0.240704	0.318666
HAT1	-1.98612	0.616728
PDLIM7	8.19338	0.776774
PRPF4B	-1.09614	0.887201
TP53BP2	-1.40783	0.980724
CAPRIN1	-0.7464	2.15736
CTSB	4.73518	0.373129
TMEM11	-0.50911	0.534663
ARHGEF7	-0.30892	1.04534
PSMD4	-0.60387	0.990209
SDHB	-3.29318	0.482056
RAB38	-1.96889	0.110556
DST	0.793355	0.917669
NDC1	-0.42953	0.487893
COG6	-11.1439	3.36202		3.36202
SLC25A19	-3.12814	0.251219
RPN2	0.559633	2.03891
IARS	-0.77218	1.64813
CD59	6.51622	0.583542
MPC2	3.99042	0.33039
SET	1.3886	0.792043
PYCR1	-0.32702	1.00543
HMGN2	12.4259	5.2024	5.2024
FKBP15	1.20208	0.8833
GANAB	-0.93978	1.53506
PDCD5	1.01124	0.695948
HSPB8	-9.83065	0.894438
PTPMT1	-0.78255	0.573832
ARHGEF12	-11.5369	2.64856		2.64856
CCP110	-0.08527	0.010141
AGO2	-1.17083	1.56217		1.56217
MRPL12	-0.13889	0.166958
FDXR	0.806573	2.01673
VDAC2	0.383485	0.330316
CPSF3	-0.36069	0.29092
POLR2A	-0.90651	0.978072
MRPL33	1.46382	0.089453
RPS5	0.220707	0.302742
SBDS	-1.3176	0.855082
COA3	0.275538	0.111096
LBR	0.301791	0.377523
IK	-2.43493	0.2298
LMO7	2.34119	1.6342	1.6342
PARD3	-2.27937	1.11928
GIPC1	-3.33893	0.292997
SAR1A	-0.156	0.106731
MTHFD2	-0.18862	0.01011
FKBP2	-0.31766	0.227657
HELZ2	-3.48407	0.299793
hCG_1984214	0.791356	0.348861
RAB5C	-0.04069	0.062453
AARS2	-1.43039	1.3861		1.3861
COPB1	-0.59301	1.36396
H1F0	0.946143	0.624057
KRT33A	-4.38889	0.302167
CPNE1	-1.04881	1.6446		1.6446
CPNE3	-1.90471	0.905868
TIPRL	-0.05338	0.082388
TPP1	6.03215	0.489958
QKI	-8.98443	0.766414
APOBEC3C	-8.79933	0.835374
CMTR1	-0.3356	0.535969
COX6C	0.858783	1.44303
FAM3C	-3.66908	0.325808
NAA35	0.438606	0.023658
DDX52	-0.70688	1.66566
PPP2R3C	0.922504	1.99123
ELOVL1	-0.48885	1.00874
MYO1C	-3.53481	0.303823
SKIV2L	-0.48235	0.572373
SF3A3	1.42922	0.866924
PALM	3.55635	0.323879
NDUFS2	-0.46788	0.345725
UBAC2	-7.92553	0.71358
CCDC61	-2.90841	0.268061
PGM3	-3.79486	1.07682
RAB1B	-0.0799	0.055434
MYEF2	-2.13026	0.762264
NDUFA9	-0.37023	0.946551
CDIPT	-0.35407	0.432459
ARPC2	-0.0068	0.008053
LUC7L3	-0.34654	0.339456
BCR	1.5744	0.374916
ARF1	0.330788	0.996566
WTAP	-11.185	2.42898		2.42898
MCAT	-12.5203	3.17673		3.17673
SNRPN;SNRPB;SNRPN	0.141838	0.244045
SF3B5	0.353283	0.749599
CAMK2D	-2.28857	0.983396
CCT6B	-0.7239	0.872814
CSTB	-0.01175	0.00452
RAB34	0.679738	0.308603
AKAP9	0.466171	1.23876
AFF4	4.30152	0.412087
RRAS2	-1.06096	1.14185
ORMDL3	4.20643	0.322871
TJP2	-1.17188	0.883475
RINT1	4.35266	0.349842
RBM8A	6.04879	0.64204
RBFOX2	-3.08367	0.274462
SNRNP200	-0.85198	1.39002
TCEA1	0.306495	0.139515
UQCRC1	-2.36632	1.84256		1.84256
GTF3C1	-1.28485	2.28289		2.28289
NOSIP	-5.32202	0.558522
COX6B1	-5.03897	0.451201
DERL1	-1.30453	1.36832		1.36832
NSF	-1.02628	1.09515
DBNL	0.374859	0.229468
CWF19L1	0.817827	0.054753
MMGT1	5.14659	0.475501
RHOT2	0.080151	0.031452
AGPS	-6.24499	0.609472
LRCH1	0.675962	0.662679
ACSL3	-0.25257	0.340821
CSTF1	-0.38232	0.320118
SUGT1	-0.89916	0.432456
NCOA5	-5.15833	0.668517
USP9X	-1.35929	1.49825		1.49825
SNRPD2	0.615458	0.335022
BABAM2	0.018007	0.038274
STUB1	-1.56697	0.400836
S100A11	0.978119	0.530349
CNP	-0.24286	0.25387
CHERP	-0.43323	0.664914
ARHGAP35	0.110928	0.383607
LUC7L	0.367636	1.02514
SRSF10	9.31747	0.821255
NOP9	3.51882	0.496011
TES	0.279184	0.414166
YBEY	9.45984	0.850739
TIMM23	-1.46492	2.24752		2.24752
API5	-0.18478	0.089407
FLNA	0.956976	1.47636
ARPC3	0.378	0.144885
NDUFA8	1.02092	1.02127
RPL39;RPL39P5	1.08165	0.351632
SNRPC	-0.32898	0.213235
PSMD6	-0.33464	0.310671
PQBP1	-2.219	0.259943
SRP9	-1.2911	0.58051
SRSF5	-0.66516	0.928467
SFXN1	-0.11221	0.162958
RAB5B	0.868917	0.752723
SH3GL1	-1.08444	1.33943		1.33943
CAPZB	-0.11482	0.051597
PRPF38B	-6.0841	0.584669
NUP43	0.333664	0.238878
CLN6	4.46865	0.33899
UCHL1	-0.38089	0.874221
MOB4	-0.0067	0.002654
TOMM22	1.06179	1.21165
VPS36	7.20029	0.533784
IPO5	-1.26608	1.91311		1.91311
UBA52	0.93551	2.09571
PTPN1	-0.31892	0.661212
MAIP1	-5.16979	0.461342
HAUS5	-0.4428	1.16165
TMED9	4.70836	0.401772
RER1	-0.12632	0.069041
SPRR2D	0.630896	0.038518
LOR	1.01635	2.29203	2.29203
TP53	-1.28067	2.08618		2.08618
TIA1	0.688142	0.043259
TLN2	0.311835	0.449103
DLG1	3.58878	0.32672
SURF4	-0.30694	0.159797
MRPS9	0.050149	0.065757
PRPF31	-0.13551	0.12825
MYO6	0.562767	0.938935
CHMP2A	2.39098	0.891807
METAP1	-6.36248	0.587037
CDC5L	-0.01314	0.051048
C19orf47	-1.87306	0.228649
FIP1L1	-1.18997	1.25112
BRIX1	0.258923	0.361715
ARCN1	-0.21971	0.233763
NKIRAS2	-2.72089	0.260841
ADD2	3.43432	0.298081
HMGA2	0.883884	1.49293
YTHDF2	-0.15296	0.137412
IGBP1	-0.20322	0.060562
SEC23IP	-0.24988	0.31938
ACLY	-0.72089	1.00507
DYNC1I2	-2.90673	0.229119
NCBP2	11.0617	1.91054	1.91054
PDIA3	-1.19797	0.075607
SLC25A22	-0.15479	0.048406
HIST1H1C	1.03896	1.55044	1.55044
CKMT1A	0.669294	0.31514
MAP4K4	-0.28833	0.490516
SEH1L	-0.58824	0.745571
CPSF4	-4.97105	0.489432
SLAIN2	0.567957	0.707033
CYFIP1	-1.09281	3.40103		3.40103
CIRBP	0.453438	0.505416
GNG5	1.38736	0.330954
SH3KBP1	-11.5099	2.67781		2.67781
S100A7	5.18004	0.500174
HPRT1	-7.25384	0.605131
EEF1B2	0.309161	0.263319
TMED1	11.1098	3.44676	3.44676
DDX18	-0.31726	1.14156
KRT77	-1.96954	0.78529
RAP1B	0.720286	0.535797
ABR	2.33768	2.14623	2.14623
KRT80	4.93119	0.491083
COPG1	-0.4947	1.24682
PPME1	-2.41019	2.06583		2.06583
SFXN4	-4.07066	0.327342
SIN3A	-6.49606	0.683306
KRT78	1.29266	0.523288
CEP97	-5.13198	0.433282
TSC2	-3.85415	0.307649
RFC1	-0.5314	0.380296
DVL2	1.1068	1.37119	1.37119
RNH1	-3.36213	1.62483		1.62483
TPI1	0.092109	0.051674
DMTN	0.305403	0.093984
POLR1A	-0.86814	0.407651
PDLIM5	-5.16111	0.548334
TMEM41B	1.03779	0.964135
MCM3AP	-1.61724	0.57952
JPT1	0.194431	0.082184
DCD	3.77094	0.979288
RAB13	-1.82736	0.831865
RBM15	-0.40023	0.377675
DNM2	-0.97923	2.23934
SRPK1	-0.54889	0.12981
MRPL30	-7.90481	0.788485
ZFYVE16	0.348011	1.04608
PAK1	0.287384	0.273638
KRT19	1.16353	2.09722	2.09722
CYFIP2	-1.81571	1.92874		1.92874
MYO5B	1.17102	0.557569
TOM1L2	4.05002	0.450863
AGO3	0.564956	0.036303
LMNA	5.65127	0.470121
OTUD4	-1.44453	0.317605
ANKRD28	0.700996	2.68616
TOE1	1.87999	0.148765
SRP54	0.520646	0.392537
PTGES3	-0.42172	0.51455
HAUS8	-4.4968	0.420529
MAP1LC3B2;MAP1LC3B;MAP1LC3B	4.6252	0.469131
XP32	3.06256	1.03251
NME1-NME2	-0.18708	0.351965
MRPL53	0.370823	0.204887
WASL	0.2276	0.645638
UTP18	-3.28252	1.86273		1.86273
TPM4	-0.10091	0.16297
MRPS6	-1.21597	1.28359
HADHA	0.769344	1.11191
SAMM50	-0.38156	0.591866
PIN1	-2.618	0.569583
MIB1	-7.09791	0.787412
KLC1	-1.10599	1.79027		1.79027
DHRS2	-0.50515	1.00586
SEC24C	-1.9639	1.22297
LLPH	1.93922	0.694357
TNPO1	-1.77156	1.76038		1.76038
SMARCC2	0.600352	2.95013
LYN	-2.10017	0.873807
CASP14	2.48796	1.55127	1.55127
RALY	2.06363	1.81559	1.81559
MAP7D1	-5.61696	0.598879
RRP1B	-0.24264	0.494373
PAWR	0.78576	2.23282
EBP	1.0235	1.04906
KPNA1	-2.50286	1.37016		1.37016
UPF3B	-3.43767	0.348813
TIMM50	0.226657	0.257032
PGD	0.115661	0.504349
AIMP1	-0.15638	0.149334
CSRP1	1.78667	0.102181
IGF2R	-0.76148	0.437757
NHP2	3.65502	2.20689	2.20689
RBM4	-1.14894	0.824277
DECR1	0.648833	0.751581
SUMO2	-0.44273	0.650692
DDRGK1	6.314	0.557941
ZNF622	-4.44033	0.416469
EIF2A	4.56644	0.443608
ZCCHC17	-0.48196	0.615595
YWHAG	-0.59515	0.259372
DNAJB6	4.55472	0.329185
LAS1L	-6.35014	0.567111
PLRG1	1.19163	0.827983
STOM	-0.34125	0.063045
PFKL	-1.61451	1.69281		1.69281
GPC4	16.0388	4.706	4.706
PARS2	0.404194	0.02498
EPS15L1	0.287975	0.342301
H2AFZ;H2AFV	2.15148	1.64412	1.64412
DDX28	-7.49372	1.70475		1.70475
NES	-1.56868	1.76698		1.76698
MAGED1	-0.33908	0.177229
PSMD2	-0.65203	1.17189
SSBP1	7.86099	0.902941
ATP6V1A	-0.23256	0.49755
PSMC3	-1.18958	1.45328		1.45328
MBNL1	-4.48807	0.341691
RCN2	-1.09746	0.061362
HERC2	-3.63366	0.7843
ECH1	-0.66491	1.03591
KIAA1468	0.862702	0.691149
MTHFD1L	-1.12277	0.680541
PRSS3	5.35237	0.409146
SERPINB4	0.631975	0.034449
EXOSC9	-2.66701	0.225243
AP2S1	-2.71109	0.172764
ZC3H14	-4.60127	0.470139
ADSL	-2.29333	2.17955		2.17955
PSMD1	-4.71597	0.39881
CKB	-1.11231	0.816269
CAMSAP3	0.527481	0.107549
FMR1	-2.24966	2.24674		2.24674
DDX39A	-0.90426	0.606985
MRPS26	0.48485	0.191987
GIT2	-0.31625	0.133857
RALGAPB	0.991819	0.911136
PIBF1	-8.67122	0.973293
IBA57	-0.72491	0.27067
UBTF	0.827053	0.065009
AKAP2	0.841221	0.324113
L1RE1	1.52989	0.698065
CRKL	-10.49	1.18319
EPB41L5	4.91508	0.463957
MAGT1	1.34402	0.898953
ARFGAP2	-4.13881	0.41225
CTSD	0.107656	0.116938
ILKAP	-3.78628	0.594721
PSMB6	-1.79062	1.47152		1.47152
COG7	-11.5863	3.02655		3.02655
MGST2	1.27848	1.23816
PARK7	-0.41449	0.922227
PFKM	-1.34938	1.16132
APPL2	-2.6989	0.256922
GSN	0.080347	0.047698
SUGP2	-0.59639	0.729943
MT-CO2	0.017671	0.008996
EIF2S1	-0.50658	0.4731
NIP7	0.522336	0.039271
CHMP1A	1.77056	0.705734
MRPL13	-1.52586	0.519338
PDE12	-3.66721	2.66495		2.66495
CALU	-0.75494	0.52447
CBX3	-1.60352	1.34665		1.34665
SMG9	8.35626	0.787957
POLR1E	0.048553	0.013209
LARP1B	9.74756	0.894443
COX5A	0.920166	0.431722
ATP6V1B2	-0.35317	0.164213
ACADSB	-0.55218	1.20755
SNRPD1	0.2382	0.513086
USMG5	0.330863	0.23161
SFXN2	-5.766	0.559201
ATP5F1	1.73951	0.445808
TRA2A	3.42098	0.245736
GPX4	-7.76226	0.658685
DHRS7B	-2.33585	1.05731
DHX36	-4.73495	0.480201
EXOSC2	-0.12455	0.06726
SMU1	3.53836	1.57121	1.57121
CNIH4	-0.24806	0.371922
RPL10	-2.96144	0.278459
MGST3	4.94808	0.369947
HSPA4L	-0.22999	0.431405
DHX16	-4.35665	0.339868
NOP16	-3.41693	0.281476
DYNLL2	0.683566	1.52092
VDAC1	0.167791	0.999807
NAA10	-1.62753	2.71964		2.71964
DENR	-0.9694	0.488962
CYC1	1.73839	1.44704	1.44704
CDK9	-0.37734	0.480351
DNAJC2	-7.62384	0.705529
AP2A2	-0.80638	0.862529
TPM1	4.26054	0.493303
FAM136A	5.14284	0.442325
RALA	9.84863	0.826476
RAB10	0.729887	0.525375
RANBP10	-7.10765	0.649015
LEMD2	-0.821	0.374011
TAOK1	0.390412	0.105698
KIFC1	-2.79506	1.61091		1.61091
TCF25	-1.81451	1.10228
GCDH	-1.03122	0.571636
VAPB	0.409194	1.24918
KIAA1524	-0.27573	0.314336
VCL	-1.10025	0.649915
WARS	-0.61939	0.517298
TRIM25	-0.37942	1.0529
RFC5	-2.45281	1.06513
DLD	0.148117	0.230218
PLEKHA5	-7.72468	0.674152
NRBF2	5.59521	0.485393
SLK	-0.39132	0.438546
LRRFIP1	-2.71835	1.45224		1.45224
PSME3	-0.95932	0.524438
SART3	-1.02418	0.799521
WDR5	-0.21288	0.418375
SARNP	-4.79801	0.407464
EEF1D	-2.53874	0.40755
VASP	0.747677	1.76672
LEMD3	-0.86132	0.867321
PTPN23	-0.15173	0.039646
MTCH1	-0.02651	0.003661
XPO7	0.195459	0.073376
KPNA4	-2.19657	2.73808		2.73808
GNAI3	-1.53328	0.747943
FARSB	-1.86747	2.073		2.073
CEP85	-10.0359	1.90173		1.90173
YTHDC1	-2.85268	0.232591
RAB7A	0.585258	0.650879
CHMP4B	1.38718	2.50399	2.50399
NCAPG	-1.68312	0.683793
ARHGEF2	-9.61393	0.923497
USP39	-1.48714	0.669038
NASP	-0.51962	1.23924
MRPS12	0.398714	0.141175
SNRNP70	-0.2424	0.188774
WIPF2	-0.23349	0.03814
MRPS34	-0.68852	0.81998
PDHA1	0.83218	0.675232
DIAPH3	0.326359	0.053413
RBM12	-1.65792	1.14857
MT-CO3	0.234321	0.252751
RAPH1	0.91324	3.43431
LPP	1.04187	0.062801
KIF21A	-0.17641	0.010208
GAR1	2.23487	1.62401	1.62401
DNAJB11	-0.50307	0.544178
SLC3A2	0.872387	0.316036
MAP2K4	-10.5741	2.81259		2.81259
TSPO	0.345342	0.57335
MAT2A	-1.18331	0.988002
SRGAP2	-5.58191	0.649354
YWHAH	-0.66811	0.334714
GLO1	0.579668	0.155383
EIF4G1	-0.70375	0.048538
SNRPA1	0.785157	0.351963
DUS3L	-5.04735	0.623074
DSG2	3.95967	1.35831	1.35831
COPB2	-0.13787	0.263606
BCAS3	1.69798	0.298087
DCAF7	-1.13565	1.50911		1.50911
PCBP2	-3.36754	0.583207
COG5	-2.43633	0.26342
RHOC	0.00428	0.009898
CTNND1	-1.40925	1.70585		1.70585
WASHC4	2.81873	0.210571
SEC23A	0.061583	0.017944
SCYL1	-0.51663	0.269578
PLP2	1.85013	2.25808	2.25808
SMARCE1	0.186855	0.159397
BMS1	0.360104	0.087316
SLC25A12	-0.70995	1.41524
GNAI1	-0.00327	0.004238
ROCK2	0.208764	0.344347
TRIM56	-2.62888	0.134548
MT-ATP8	-0.31515	0.359932
NAA50	5.85361	0.571338
PALLD	-0.67909	0.240427
HAX1	0.310265	0.205551
RAF1	-4.36032	0.376731
ARAF	-2.24181	1.29569
EIF2B1	-1.46586	1.21463
TUBGCP2	-1.43645	2.83811		2.83811
SBF1	-2.34841	0.578908
GLUD1	0.874275	1.21317
PFDN2	-0.39007	0.44784
TTF2	2.02461	2.65051	2.65051
WASHC5	2.52999	0.218751
DVL3	4.92528	0.450082
SPATA5	-10.9863	2.62889		2.62889
RICTOR	0.777971	0.441126
SNAP23	5.11144	0.417171
REXO4	0.153317	0.171496
DDX46	0.32055	0.905204
DIS3L	8.3931	1.00922
TUBB2B	-9.76842	0.785883
LSM4	1.00701	0.412011
AKAP8L	-0.74893	1.16354
PHACTR4	0.982961	1.64125
EXOSC6	0.169684	0.115985
PUM2	0.78336	0.06642
PICALM	-1.64612	0.266825
ITCH	3.6137	0.262633
CHORDC1	-0.34998	0.108359
PPFIBP1	-3.21504	0.290413
TUBGCP3	-6.97907	0.72134
GSK3A	-3.85834	0.28417
BRD4	-0.16213	0.037869
DIAPH1	-0.50259	1.0119
HMGA1	5.01079	0.463041
TBCB	-1.43663	1.18335
ALDH5A1	-2.06644	1.83083		1.83083
VPS8	1.94511	1.24422
EXOSC1	-1.07331	0.447354
MDN1	-1.73736	1.61225		1.61225
EXOC2	-5.30062	0.615948
ATP6V0A1	3.06411	0.829388
PKN2	-0.07439	0.127583
CLASP1	4.32371	0.51319
PBDC1	-3.92727	0.276149
UBE2N	0.994725	0.652681
NELFA	0.589484	0.04011
MRPL35	-1.98572	1.9872		1.9872
MRPS7	7.25469	0.609419
GEMIN4	-0.72969	0.768093
SARS	-0.33352	0.344903
DGCR8	-2.96496	0.269366
XRCC1	-0.88047	0.135983
ANP32A	0.792545	0.923713
TRIM33	-12.8697	9.11952		9.11952
EIF2B3	-1.3853	1.41839		1.41839
SMAP1	1.3308	1.04145
ARMCX3	-1.42224	1.38595		1.38595
CISD2	6.68239	0.590406
RASSF7	-2.90006	0.277336
TRIOBP	-1.04907	0.401131
TEX10	-2.24985	1.19736
NDUFAF3	-8.35827	0.893938
BST2	1.26197	2.07684	2.07684
PBRM1	-1.08187	1.18859
DPY19L1	8.22935	0.816237
SH3BP1	-7.02916	0.663323
RNMT	5.43374	0.379002
RBM27	-2.55633	0.217135
FSCN1	-0.15423	0.173558
SCO1	2.69405	0.658935
DBR1	4.57723	0.474076
ATP6V0D1	-1.58541	1.23503
DHX35	-5.74691	0.652937
HAUS2	1.35804	0.085709
MGMT	-5.87608	0.683479
GRB2	-2.23353	0.877763
KCTD12	-4.47622	0.419727
PELO	-1.95654	0.966
RAB8A	-0.67153	0.632243
OSTC	-0.4037	0.022592
C16orf70	1.31178	0.654659
HMMR	-0.24271	0.054789
NME4	0.791447	1.03617
ARF5	0.372055	0.423292
FAM168A	0.944511	1.88056
MICAL3	-4.07553	0.59797
ATG5	5.83273	0.440454
MEPCE	-7.50038	0.73829
CEP55	-1.37958	0.094484
GRSF1	1.03438	0.360847
UNK	-2.73059	1.01599
MRPS35	0.707825	2.22005
ACSL1	-13.4017	4.89208		4.89208
CASP3	-3.41904	0.334064
ITPR1	-2.79865	1.47365		1.47365
DDX42	0.727042	0.605676
DOCK6	0.046767	0.034514
METAP2	-2.68217	3.13817		3.13817
SF3B6	-0.82872	0.685145
UACA	-2.25736	1.11632
SQSTM1	-1.15419	0.5499
GPATCH8	-1.86681	0.243995
NEURL4	-2.60637	0.280817
EIF6	-2.19255	1.33327		1.33327
SMN2;SMN1;SMN1	-1.02074	1.04983
SLC25A21	-4.74936	0.472
SLC12A4	1.24848	0.787135
EIF3L	-0.23799	0.661465
SPTBN2	0.163204	0.378011
CERS2	9.71389	0.789336
BRK1	-4.33157	0.358837
CDK4	-7.00496	0.742466
MARC1	3.94011	0.471564
CDC73	0.07594	0.079745
SFN	-3.41438	0.418279
PTMA	-0.60811	1.20073
PTCD3	0.261635	0.383106
TSC22D4	-8.51625	0.731095
CCDC6	1.61066	0.586725
SPATS2	-3.19016	0.279255
SMNDC1	9.03245	0.873393
CHCHD1	0.228088	0.014184
CDV3	0.562768	0.033145
GEMIN5	-0.61567	1.42679
DIAPH2	0.612767	1.62739
MRPL22	0.467188	0.284543
PFN2	-3.16114	4.2271		4.2271
NUP54	-0.8496	1.25834
LTV1	-5.58951	0.521345
UBE2D2	-0.67131	0.781893
TMEM214	-7.82397	0.931627
ASCC1	-1.84146	0.120397
LANCL2	-6.08248	0.687874
CDC42BPA	-0.75053	0.419907
THOC3	-6.85879	0.644396
ZRANB2	-4.32582	0.389283
LAMTOR1	0.944906	1.39343
C11orf58;SMAP	0.83213	0.049355
NDUFB6	-3.05865	0.275334
TACC2	0.543088	0.437705
ZC3H11A	-6.42097	0.633698
PSMC6	-0.98152	2.59732
EPB41	0.614538	0.890762
CASK	-1.22631	0.807488
MAP2K3	-4.94393	0.607564
SPATS2L	-11.9008	3.04321		3.04321
QPCTL	0.803598	1.8918
PPP1R13L	-6.24235	0.643623
PKP4	-0.19858	0.013273
SEPT6	0.67513	0.584035
KIF1C	0.187	0.013523
TM7SF2	-8.20399	0.696531
ACTBL2	3.1445	0.187696
TOP2A	0.16464	0.009929
RAB9A	0.021915	0.054084
EIF4ENIF1	-7.79088	0.883208
SAP18	2.39924	1.76897	1.76897
NF2	1.19846	1.90003	1.90003
RPF2	1.59893	0.136
APMAP	0.996357	0.427877
TAB1	-1.54973	0.467461
PKN1	2.20384	1.73329	1.73329
FAM120C	-7.9466	0.799428
SNRPE	-0.33781	0.221689
GGA1	4.8299	0.452537
MRPL16	0.380532	0.469243
COIL	2.70898	1.57983	1.57983
PARP9	-3.36396	0.541984
MAP2K1	-7.54901	0.764134
CGGBP1	5.25864	0.381124
HNRNPLL;HNRPLL;HNRNPLL	-1.07275	0.566522
EIF3G	-0.18438	0.236764
NDUFS3	-1.37056	1.03392
WDR92	-11.0514	5.16437		5.16437
SAP130	-10.7508	5.26714		5.26714
RNF40	-7.48318	0.790619
PAN3	-1.22357	0.191523
RHOT1	-0.24102	0.218543
CDK1	0.122782	0.118564
EED	-5.20461	0.53648
GNAS	-0.24387	0.392452
SMPD4	-5.02986	0.438451
ZNF638	-2.02869	2.05223		2.05223
RTN3	-2.16295	0.171226
N4BP2	-9.68927	0.625855
EHD3	3.32971	0.246871
AAK1	1.98058	1.74506	1.74506
PEAK1	-1.77048	0.214917
PEX5	4.95613	0.399536
MAP7	-7.85655	0.66306
LSM2	0.152438	0.008726
SLC25A3	0.398357	0.084547
SAV1	-6.58074	0.672343
ZFP91	1.43601	0.937358
MAPK3	-1.02327	0.766214
MMS19	-1.27449	1.19465
EPS15	0.147824	0.174761
RBX1	-5.59612	0.560138
CHCHD3	-0.22647	0.543364
CAST	-1.00283	0.947664
TTC4	-0.86907	0.048672
SLFN11	-1.50411	0.589055
PRPF3	-0.77736	0.829851
RCN1	-0.07609	0.053256
EXOC4	-0.52016	0.641201
MPDU1	0.467761	0.201752
PDCD10	-0.34019	0.017834
SPC24	-2.40878	0.163852
MKLN1	-4.84969	0.598223
MYO9B	3.5793	0.328253
UCKL1	-4.04697	1.63742		1.63742
PAK4	-3.06249	0.848165
BNIP1	10.2383	0.890748
PFDN1	8.14461	0.741868
MZT2B	0.812864	1.48105
PPP1R2	0.724421	0.345522
PYCR3	-2.42243	0.501084
SNX5	1.09031	0.919021
FYCO1	1.11719	0.387147
SHC1	-2.04655	1.08973
CTR9	-0.02473	0.024776
VPS13C	-1.25672	0.327488
UFL1	0.024741	0.015641
SNX27	-9.12688	1.00604
GRK2	-0.52703	0.215889
COG3	-3.61732	0.236476
AKAP12	-0.25636	0.187293
USP15	1.02683	0.218425
PPP4C	-7.74244	0.665148
STRN	1.37814	1.67297	1.67297
ABI1	-6.18289	0.551301
MAP7D2	2.09288	0.320418
ZMYM4	-1.49089	1.92831		1.92831
HSBP1	-1.9465	0.126802
NDUFB10	-0.97735	0.241446
TBC1D7	0.96718	2.23925
MTHFSD	0.942696	2.53847
CLMN	1.08172	0.074608
TACC1	-3.8566	0.275245
URI1	-2.99951	0.268326
HPS5	8.26521	0.914752
PCNP	1.71706	0.39638
DYNC1LI1	-0.54928	1.07328
C19orf25	-7.31125	0.664768
EHD4	2.83446	0.211582
MRPS28	-1.37234	0.084708
HECTD4	-7.85733	0.973211
VAC14	-12.2265	4.66541		4.66541
WRNIP1	0.08019	0.026464
DCTN3	-2.87944	1.67198		1.67198
SNTB2	-13.5901	5.40466		5.40466
TMEM256-PLSCR3;TMEM256-PLSCR3;TMEM256	2.96481	0.256334
POP1	-0.96512	0.92624
HECTD3	-7.1565	0.655584
PAF1	-0.31382	0.435067
FAF2	-0.97197	1.72246
STRIP1	-1.35718	0.45468
YAP1	6.16251	0.536354
ARMC6	0.178238	0.012568
WDR54	5.92622	0.676427
PMS1	2.56915	0.191203
GAK	-7.61927	0.64571
RBMXL1	-5.69199	0.6062
STAT3	-0.3644	0.259065
AP1G2	-6.09815	0.638543
PPP6R2	0.953744	1.72667
VPS51	-0.89785	0.505584
AKAP11	-7.43761	0.667452
PAN2	-1.95553	0.149099
CDC27	-1.06455	0.554927
PACSIN2	-1.09055	0.562631
BUB1B	-8.91927	1.15627
KLC4	1.05732	1.28981
USE1	4.56874	0.457845
;VKORC1;;VKORC1	0.345083	0.01699
TTC1	2.37397	0.549492
ZFYVE1	5.80346	0.415896
RPTOR	-1.46948	1.70283		1.70283
ABI2	-9.67181	1.13525
WDR6	-2.98101	0.244503
WDR36	-4.47906	0.424607
FBLIM1	-9.38937	1.02192
EIF3M	-0.10924	0.078047
GSR	-5.74438	0.449168
COG2	-6.37431	0.654619
;ARHGEF18	-3.75792	0.29042
GATAD2A	-1.64669	1.08038
CUL3	-10.2147	1.05581
NEK7	-4.43864	0.493282
ATP6V1E1	-1.35968	1.14666
SNX1	0.05833	0.016173
COG4	-14.1887	4.07345		4.07345
DDB1	-0.62117	0.893732
CARS	-2.15147	1.73413		1.73413
SCFD2	1.84722	1.02933
CARD19	-3.36136	0.306082
RAB3GAP2	-0.29066	0.424348
NFAT5	1.18568	2.09895	2.09895
TAGLN	3.9292	0.505898
ARMC8	-7.52028	1.01835
TFCP2	3.00629	0.231634
PAIP1	-9.04876	0.869148
PON2	-0.05222	0.095208
MICALL1	-0.26899	0.105631
LLGL1	-0.69198	0.612946
NUDCD2	-0.73799	0.649579
ARAP1	-3.09566	1.23394
TAB2	-2.46354	0.245436
MIS18A	-1.1823	1.15829
RNF214	-5.96771	0.62379
KANK2	-0.34472	0.023932
VCP	-0.10322	0.188935
TUBGCP6	-5.21315	0.373819
DCTN1	-0.30379	0.360244
ZC3H13	-9.14171	0.92772
PDZD11	0.913565	2.12014
OGT	-9.61255	0.789991
SPATA5L1	-2.74119	0.272261
WDR60	-7.38844	0.630304
SLC25A17	7.03875	0.756764
EXOSC7	3.11915	0.260609
GPHN	-2.96371	2.01988		2.01988
CHMP2B	0.054085	0.003511
PREB	0.387458	0.312991
SYMPK	0.001251	0.002177
TXLNG	-0.77103	0.816215
SNTB1	-10.7229	2.44699		2.44699
RALGAPA1	6.18884	0.382125
AP1G1	-1.42752	0.086808
MRPS5	-0.21559	0.151244
HAUS6	-0.85193	1.10485
SNX2	-1.86243	1.08092
MIOS	-2.47755	0.293677
MON2	-0.47527	0.156091
POP4	-11.5998	1.84371		1.84371
TANC1	-0.6515	0.155816
STAT5B	-10.9549	4.30284		4.30284
RECQL5	-4.51599	0.314345
DPY30	0.210115	0.064915
PTPN13	-0.53645	0.289969
TIMM13	0.621886	0.576014
AMPD2	-0.81367	1.39714
SEPT10	0.990658	0.562984
FNBP1L	0.908588	0.566129
HELLS	1.45284	1.4596	1.4596
SNRPF	0.839219	0.284037
GFPT1	-1.16647	1.23107
ARID1A	0.645949	0.239413
LIMS1	1.64576	0.113562
NPEPPS	-0.19987	0.614156
TIMM29	-2.91848	0.260178
AP1B1	-2.63398	3.26182		3.26182
SMARCA2	-0.50543	0.322667
SMARCD3	2.62288	1.8099	1.8099
ILVBL	-1.36234	1.07677
[truncated: 2,897 more rows]
