# Supplementary material for: Proximity-labeling proteomics reveals remodeled interactomes and altered localization of pathogenic SHP2 variants
Source: EMBO Rep. 2025 Dec 22;27(3):793–826. doi: 10.1038/s44319-025-00674-4 (PMC12894930; doi:10.1038/s44319-025-00674-4)
Supplement: Supplementary file 14 — Source data Fig. 7 [file 44319_2025_674_MOESM14_ESM.zip › Figure 7/D/TurboID data TNO155 with EGF.xlsx]

## Sheet: TNO155 effect +EGF
Gene name	log2(fold-change)	-log10 (p-value)	TNO155 hits	WT hits
PABPN1	-0.93399	0.411844
MAPK1	-0.01567	0.014597
RCC2	0.006359	0.013274
EEF1E1	0.524229	0.222554
SORD	-2.49278	2.0048		2.0048
SPCS2	0.177572	0.086546
PPP2R1A	-1.0734	1.08205
EDC4	0.21487	0.194227
NUP88	0.584835	1.10815
HSPA1B;HSPA1A;HSPA1B	0.269318	0.346436
MCCC1	1.68998	1.32908	1.32908
SEPT11	0.339866	0.398268
C8orf33	-4.01097	0.408289
STIM1	0.948543	1.22748
CSE1L	-0.82423	0.840779
SNW1	-0.63994	0.037447
YBX1	1.08783	1.99149	1.99149
GCN1	-0.26396	0.33758
MAP1B	0.693309	0.826543
DHX9	0.068109	0.102048
SVIL	-1.11962	0.777879
TCEB3	-5.39121	0.546055
GIGYF2	0.959293	1.61111
HNRNPM	-0.43899	0.61407
YWHAE	-0.53462	0.847223
KRT2	0.638865	0.424342
SRRM2	0.112793	0.56549
AKAP1	0.146847	0.044306
CCDC124	0.269279	0.241026
SRM	-0.89489	0.919413
TMA7	1.25705	0.664184
EEF1G	-0.16741	0.507035
RPLP1	3.10157	0.34501
PRRC2B	-2.27684	1.32404		1.32404
MYO1B	1.81413	1.20836
CCT2	-0.72022	0.960785
RBM14	-0.90658	1.56463
TAF15	0.146413	0.022487
FUS	0.484543	0.278864
PHB	-0.32571	0.417772
MYH14	1.53104	2.37138	2.37138
birA	0.171268	0.168584
CNOT3	-1.06881	1.10146
SPECC1L	-0.64034	0.899999
CDK2	-0.53453	0.784733
SHMT2	0.494458	0.7362
KRT19	-0.58659	1.1936
HARS	0.164181	0.201251
XRN2	-0.46636	0.463506
LIN7C	-0.59373	0.523393
SPTAN1	0.966143	1.8205
EPRS	-0.45376	0.705343
FASN	-0.04696	0.051072
DCTPP1	-8.25994	0.660416
RPS25	0.362978	0.460797
NUP98	-0.73919	1.35173
RPL32	-0.22376	0.458782
NOLC1	4.43772	1.18131
HADHB	0.025607	0.050908
GPI	-3.08485	1.36179		1.36179
TUBB6	-1.05518	0.415752
CAD	-1.34287	2.72706		2.72706
SPTBN1	1.1811	2.51148	2.51148
RAI14	0.098728	0.11195
TMOD3	0.450241	0.767515
YES1	-2.98596	0.516796
PGLS	-1.77102	0.860276
ACIN1	1.063	0.681849
PPA1	-6.5175	0.515856
NONO	-0.28764	0.239745
LUZP1	-0.80218	0.513907
NUP214	0.837159	1.25268
LSM12	-1.05521	0.476346
MTHFD1	-0.70243	0.836465
TRA2B	0.959141	0.313283
RAN	0.113831	0.122632
EIF4B	-0.14001	0.157989
TRIM28	-0.08516	0.183082
MYO5A	-0.02858	0.035504
KANK1	0.912577	1.10312
TCOF1	-0.60611	1.14144
FGFR1OP	0.854179	0.063778
TLN1	0.527484	0.629131
SLC25A11	0.081531	0.055553
CEP131	-5.27162	0.48628
MPRIP	-0.05718	0.041729
MCCC2	1.42317	1.58438	1.58438
TMOD2	1.21044	2.62763	2.62763
PRKAR2B	0.483363	0.355294
NUP107	-0.99417	1.02052
UBE2V1	-8.76677	0.831099
UBA1	-0.54125	1.02658
EDC3	0.84801	1.55038
SEPT8	2.34546	1.66769	1.66769
HSPD1	-0.08607	0.138222
KPNB1	0.705063	1.32865
EWSR1	0.3257	0.424151
MDH2	-0.38822	0.389977
PDCD2L	0.041398	0.01405
ENAH	-0.45988	0.229828
ENO2	-0.59465	0.410962
ENO1	-0.74261	0.933684
ADD1	0.346762	0.478419
ACAT1	-0.61197	1.06978
FLOT1	2.09828	3.23206	3.23206
LMNA	0.093811	0.214541
SLC25A5	-0.18288	0.286804
SLC25A4	-1.0072	0.735986
UBTF	-4.80138	0.442343
ANXA1	-0.42041	0.553525
PGK1	-0.26475	0.303782
RPL4	0.225132	0.545367
RAD50	-0.31922	0.799594
LGALS1	-0.98897	1.19918
PAICS	0.052563	0.071919
KLC2	-0.79284	0.642947
WRAP73	-7.79695	0.658016
RPS3A	0.113417	0.214945
FLII	-8.0287	0.891404
ATP1A1	-0.55988	2.46818
DKC1	0.761125	0.416534
LRPPRC	-1.09418	1.53852		1.53852
ALDOA	0.462773	0.851205
EIF5A	-0.38418	0.386995
ETF1	0.660933	0.657147
SMTN	-10.3928	2.58649		2.58649
PC	0.731571	2.00339
MYH10	1.12235	1.50026	1.50026
CAPZA1	0.471382	1.94984
EIF4H	-0.44472	0.619223
PPP1CB	0.208679	0.433218
FARSA	-1.44383	1.93551		1.93551
RPS8	0.120748	0.3073
LIMA1	-0.996	0.651664
RPS18	0.305175	0.271357
AHNAK	1.44259	2.19621	2.19621
POLDIP3	-5.69488	0.525845
NPM1	0.42837	0.609259
RBBP4	-0.50654	0.255508
ALYREF	0.843607	1.37089
TMSB10	0.469515	0.48837
CAPZA2	0.138186	0.220669
KRT17	0.631453	0.438065
KRT10	0.072878	0.073711
CYCS	1.9596	2.04479	2.04479
HSP90AA1	0.269328	0.202749
MAP4	0.782658	1.30947
CALM2;CALM1;CALM2;CALM3	0.51537	0.769153
RPS14	0.164469	0.179499
MCM7	0.953736	1.32728
KRT6C	-0.17641	0.428369
SEPT9	0.316154	0.874525
GTPBP4	-1.04072	0.827154
KRT1	0.906817	0.556189
KRT8	-0.62535	1.31045
TUFM	-0.50454	0.758155
FLNA	0.712677	2.0164
ARL6IP4	8.64505	0.773173
RPS2	-0.52635	0.795821
RPS12	-0.47141	1.09841
RPL11	0.379083	0.359004
TPM1	0.777074	0.526823
ARHGDIA	-0.3617	0.169896
TPM4	1.38941	1.7203	1.7203
ATXN2L	-0.42828	1.10737
PKM	-1.11547	2.65453		2.65453
FAM120A	-0.25224	0.529021
PRRC2C	0.372602	1.20875
MYH9	0.995399	1.84302
CTTN	-0.44748	0.640462
FXR1	-1.03699	1.28227
FUBP3	-0.8145	0.318054
ARPC4	0.62236	1.38899
GAPDH	-0.78684	1.31883
KPNA3	-0.86511	1.46375
BCAP31	0.859499	0.588155
EXOSC3	4.78686	0.392208
MYL6B	0.559375	0.889631
ILF3	0.76748	0.766924
PARP1	0.683229	0.371476
LRRFIP2	-5.18229	0.609355
ATAD3A	-0.19683	0.595883
EDF1	0.217462	0.412266
DYNLRB1	-0.71365	0.896411
HNRNPU	-0.1324	0.517839
SF3B3	0.076855	0.293409
PCCA	1.27978	3.1192	3.1192
EIF4A1	-0.4409	2.43958
RPL13A	-0.36805	0.335569
CCT5	-0.13836	0.132428
CCT4	-0.25667	0.492761
PHGDH	-0.241	0.334083
DNAJC8	1.57971	0.114371
PCCB	1.09676	1.2641
PA2G4	0.380331	1.26261
OTUB1	-1.30042	1.6767		1.6767
FN3K	-1.71733	0.94883
SRSF3	-0.66908	0.451963
TCP1	-0.44473	1.04774
HDLBP	0.089053	0.125421
EIF3A	0.151457	0.227757
RPS20	0.065378	0.375917
RPLP0	-0.4305	1.00867
GSTP1	-0.44412	0.807718
EIF4G2	-0.38942	0.416218
MAPKAP1	4.60891	0.393239
RPL34	-0.89663	1.3258
RPL3	0.019378	0.044704
RANGAP1	1.03246	0.976235
SEC16A	-0.04619	0.096427
BUB3	-1.04837	3.29528		3.29528
MAZ	2.70775	2.03797	2.03797
XRCC5	-0.41992	1.2801
SYNCRIP	0.690003	1.94398
SRSF7	-6.30289	0.54523
ATP2A2	-0.37587	0.500534
GART	-0.32555	0.834839
TUBA1B	-0.3186	0.750227
UPF2	-5.68488	0.678734
SLC25A3	0.246439	0.387015
DDX41	-0.76682	0.599611
SLTM	-4.7417	0.469487
UPF1	0.588285	1.44569
MYBBP1A	-0.22397	0.199853
GSN	0.634307	0.461419
SRPK2	-0.74884	0.614627
CAMK2G	-2.14264	0.745337
JUP	0.155537	0.1579
XRCC6	-0.34328	0.398806
CORO1B	-8.89829	0.899957
CALML5	10.5191	0.98527
ACTB	-0.12878	0.071385
DNAJC11	-0.17134	0.159769
CASC3	8.6643	0.789684
EIF2S3	-0.31351	0.378146
SCRIB	0.631447	0.759663
LMNB1	0.528099	1.10394
SYTL4	2.05778	1.93004	1.93004
NUP155	-2.48652	1.67288		1.67288
EEF2	-0.56653	2.81371
MCM4	-0.00774	0.012985
TPM3	1.17074	3.15239	3.15239
MCM5	-0.67426	1.78426
RPL10A	-0.16273	0.186174
RPS15A	-0.09651	0.161158
AURKAIP1	3.84931	0.338839
HIST1H2AG;HIST1H2AH;HIST1H2AJ;H2AFJ	-0.54693	0.279741
KHSRP	-1.09792	1.90542		1.90542
GSTK1	-0.60803	1.05728
TOP1	-0.53639	0.614573
STK3	0.265766	0.195954
RPL22	0.345411	0.317607
STAU2	0.29786	0.24945
SPAG9	1.23448	0.790888
HSPE1	0.875562	0.919294
DCP1A	0.882837	0.343765
CNN3	-1.59472	1.91071		1.91071
SLC25A13	-0.50533	0.612044
ACTR3	-0.01506	0.01546
ASCC3	1.00175	0.727169
MYO6	0.650544	2.01785
UQCRC2	-0.69358	1.36296
NUP160	-2.2541	1.29528
MCM3	0.23005	0.3862
FLNB	-1.0569	1.22687
RPL7A	0.370959	0.584662
ZC3H18	0.878158	0.060668
DBN1	-0.00422	0.002338
PLEC	-0.04079	0.033397
SELENOI	0.849711	1.63426
FXR2	-0.9414	1.64985
CCT8	0.553511	2.42007
0	0.491748	1.0767
ACACA	4.50045	0.478293
RPS23	0.446582	1.79301
PABPC4	1.46256	2.05127	2.05127
FMR1	-1.12866	0.954197
TWF2	1.42128	0.899538
PPP1CC	0.061915	0.123885
RPL18A	0.368078	0.428737
DNAJC10	-4.51736	0.435914
ATP5B	0.069656	0.114577
LARP4B	-5.12924	0.574238
ST13	0.287736	0.392283
SAFB	-0.93398	0.273512
XRN1	-0.11516	0.061079
IGF2BP1	0.037028	0.042974
RPL35A	0.251647	0.292798
MRPL11	-0.3532	0.258313
CORO1C	0.028297	0.035387
IPO7	-0.59212	0.302861
MYO1D	0.915243	1.06373
ACACA	2.22816	3.03176	3.03176
RAVER1	3.08913	0.333242
SEPT2	0.895356	1.90328
RPS7	-0.04333	0.092702
ABCE1	-0.54817	0.889144
COPZ1	-0.25461	0.539479
TUBB3	-0.84173	1.41505
ADAR	-0.31214	0.355857
UBAP2L	-0.1915	0.351289
RPL6	0.013993	0.019778
NCL	0.819336	0.652623
PRKDC	-0.81769	1.28636
PRPF8	0.108179	0.179496
RBM26	-5.17914	0.534333
RPL24	0.057554	0.182779
DPYSL2	0.398312	0.718946
DPYSL3	0.310209	0.489251
RPSA	-0.75128	1.21334
ABLIM1	-4.10095	0.469691
ABRAXAS2	0.393059	0.686425
NUP85	-1.41593	0.95614
PABPC1	0.960365	1.5091
EIF3C	0.911716	2.13593
HSPA5	-0.37165	0.930874
EIF4E	1.09537	1.52239	1.52239
NXF1	0.381482	0.734825
YWHAQ	-0.75627	1.51111
DOCK7	0.468575	1.14995
RPL30	-0.27957	0.313732
NCKAP1	-3.43842	0.949796
NEK1	-0.07159	0.04899
CKAP4	1.09107	1.26295
RPL10	0.411416	1.22675
SERBP1	0.879262	1.46212
CKAP5	-0.43048	0.600646
RANBP2	0.941144	1.63549
HIST1H1E	-0.0159	0.01039
RPS19	0.748526	0.395755
ARPC5	-1.41508	0.572846
FECH	0.075479	0.125989
SFPQ	-0.48703	0.687232
NKAP	-1.61145	1.67512		1.67512
ARPC5L	-3.61994	0.233182
EXOSC4	-3.96595	0.356486
AP3D1	0.942668	2.12425
SRSF6	-1.99378	0.817622
LIG3	-1.36888	0.071744
CMC1	1.05916	0.058114
PCMT1	-0.35418	0.758615
RBMX	0.462978	0.207621
PPM1G	-1.02214	0.389881
KRT13	0.32235	0.177021
SMC2	-0.49348	0.643249
PUM1	-6.6667	0.6265
CLTC	-1.9855	2.92572		2.92572
LMNB2	-0.23349	0.671878
RBM39	-0.07583	0.110199
RUVBL1	-0.53074	1.23627
NUDT21	0.148051	0.042468
MYL6	0.582121	0.803101
APEX1	2.5045	0.501975
USP10	-0.44827	0.275933
MACF1	0.07197	0.052063
UNC45A	0.294511	0.339257
DDX1	-0.90192	1.8004
SRSF11	-0.18193	0.136399
POLR2E	-1.09917	0.451523
TPM3	1.38843	1.93625	1.93625
AP3B1	0.446517	1.05249
NUP133	-0.35955	0.287329
RPL12	-0.26365	1.03406
RNPS1	1.59519	1.59136	1.59136
PURB	-2.98975	0.269677
TMEM33	-0.72035	0.765386
HSP90AB1	-0.7195	1.51291
RAB11FIP1	-0.42093	0.335414
NUP188	1.25529	0.609086
GMPS	-1.5855	2.75468		2.75468
DSG1	0.280828	0.198034
RSL1D1	0.551152	0.811289
RAB11FIP5	2.66745	5.03182	5.03182
PGAM1	-0.20742	0.188142
EIF4G1	0.058451	0.131968
SYNRG	0.09714	0.047281
CCT6A	-0.57272	0.690244
GAPVD1	-0.298	0.208645
COG1	1.06899	1.25777
EIF4G3	-11.5037	2.73286		2.73286
HSPA8	0.57547	2.65308
HNRNPK	-0.06682	0.038549
RPL36	0.644987	2.14771
C21orf2	0.376833	0.029799
HNRNPA2B1	0.417819	0.605304
ESYT1	0.712028	0.937956
TUBB4B	-0.16682	0.157908
TUBB2A	-0.3498	0.134441
TUBB	0.528653	0.817839
RPS16	-0.49659	1.14244
C1QBP	0.010953	0.010509
H1FX	1.90564	1.39559	1.39559
CCAR2	-1.09226	1.37437		1.37437
DHX15	-0.65493	1.82072
PCM1	0.058894	0.063995
PRRC2A	0.435823	1.15804
SNX9	1.03496	1.79516	1.79516
CEP170	0.054643	0.045624
MRPL51	-9.57236	2.27042		2.27042
HIST2H2BE	-0.72901	1.01929
GNAI2	-0.20845	0.786711
JPT2	0.606281	0.640687
LUC7L2	0.711153	0.792192
TNRC6B	-2.17349	1.30759		1.30759
U2AF2	-0.07484	0.11131
KLC3	0.164209	0.103481
ITPR3	-1.14311	1.19477
GOLGA3	1.25252	1.2759
CCT3	-0.48665	1.07675
RPL26L1	-0.18351	0.379721
PRMT1	-1.34003	1.58141		1.58141
SND1	0.402534	0.941366
ATXN2	-2.09307	1.51933		1.51933
TAGLN2	0.487969	0.8759
CD2AP	0.788262	1.7507
RALB	2.59605	0.590674
PRKAR2A	0.393692	0.450151
RDX	0.751813	1.67142
YTHDF1	0.46669	0.026899
RPL18	-0.377	0.594571
DDX5	-0.07026	0.138495
PPP6C	1.1884	1.4516	1.4516
RAE1	0.126975	0.156206
C11orf98	0.790975	0.723816
DDX21	0.06075	0.111751
KRT16	0.386462	0.191247
KRT14	0.644033	0.382399
RPL29	-0.03932	0.038301
EIF3B	0.195388	0.416044
CDKN2AIP	-6.88472	0.675971
HSPA9	-0.6315	1.40893
BASP1	1.18326	1.01398
DBT	0.380448	0.688246
PIK3C2A	-0.76866	0.732083
TPM1	1.74257	2.76724	2.76724
CC2D1A	-1.42531	1.1338
HSPB1	0.252346	0.397078
PPP1R12A	2.07026	0.610791
TRAP1	-0.80284	1.08587
RPL8	-0.25301	0.4286
MSN	-0.04692	0.032149
PHB2	-0.46197	0.491703
PSMA1	-0.19201	0.053005
SCAMP3	1.14375	0.370313
PSMD11	-1.66343	1.43923		1.43923
ACACB	1.52645	2.76576	2.76576
KRT18	-0.09929	0.193871
KRT5	-0.06229	0.033481
FKBP3	-0.02512	0.013508
CCDC47	-0.07866	0.077037
RPL13	-0.0205	0.022535
GNG12	1.17134	1.19863
TJP1	-0.20325	0.236175
THRAP3	-0.32454	0.391231
CACYBP	-0.20676	0.190224
EXOSC10	0.154906	0.129838
STMN1	0.021525	0.01706
BRD2	3.87553	0.392782
CFL1	-0.23258	0.385558
RBBP7	-0.98057	1.18092
ZC3HAV1	0.076187	0.097839
TSG101	-4.87106	0.479242
HNRNPL	0.144839	0.152769
CHTOP	-0.11355	0.054502
TMOD1	1.5869	1.85068	1.85068
YTHDC2	-0.10061	0.059286
HNRNPC	0.943148	0.810395
EML4	0.200429	0.283808
NEMP1	0.562194	1.8538
ATP6V1G1	4.11916	0.267578
ARPC1B	-1.07309	0.6514
PI4KA	-0.76788	0.610319
LARP4	-1.21426	1.09431
SSFA2	0.199763	0.081554
NXT1	-4.05568	0.350898
CALD1	0.306433	0.32908
ATP5J2	5.21147	0.44378
LIMCH1	-8.17897	0.852352
COG8	-2.79223	0.293955
AIFM1	0.182659	0.57386
PRDX1	-0.79442	1.06421
PRDX2	-0.31446	0.763466
KPRP	-0.21589	0.145347
HP1BP3	1.15151	3.1866	3.1866
HNRNPH3	-3.06066	1.66375		1.66375
HNRNPH1	-0.87971	1.10526
HEATR5B	-2.87389	0.289867
IQGAP1	-0.62616	2.36802
SF1	-0.02919	0.015198
THOC2	-2.15713	0.694936
LRRC59	0.263708	0.409032
RPL28	-0.57524	0.815629
NCBP1	4.38922	0.37271
SON	-0.59581	0.687098
LARP1	-0.54024	1.28134
RPN1	0.298049	0.816188
MYL12B	1.88428	0.572545
EIF4A3	-0.51186	0.693388
RPS24	0.053421	0.053947
DNAJC13	1.32552	2.46708	2.46708
RUVBL2	-0.79513	0.517363
TRIP4	0.877927	1.09337
PSMC4	-1.00737	1.28807
SERPINH1	0.160664	0.224194
TOP1MT	-5.51609	0.656501
PSMD14	0.615824	0.531434
TUBA1C	-0.88745	0.879016
ATP5A1	-0.17224	0.349897
DCP2	-8.10029	0.661099
RPL37A	-0.22514	0.44214
KTN1	0.546416	0.578135
TUBG1	-1.14132	0.925357
AK2	-1.01068	1.67541		1.67541
RHOG	0.529074	0.488964
EXOSC5	-7.39215	0.666952
ZC3H4	4.81303	0.478062
SNRPA	-0.45082	0.542875
SREK1IP1	3.67012	0.346966
HNRNPA0	0.975074	0.976217
CNOT1	-0.20873	0.445602
DNAJC7	-2.62214	1.27023
PATL1	-6.86165	0.8551
CPSF6	0.625061	1.33295
CPSF7	-0.16799	0.166822
WBP11	0.854647	0.466025
HNRNPA1	0.676265	1.3976
DSP	-0.19166	0.206868
SUPT16H	-12.4879	2.90418		2.90418
EIF4E2	-0.35606	0.303908
AFTPH	-0.60648	0.54769
RANBP1	-0.46323	0.985564
HSD17B4	-0.55132	0.804732
GSPT1	0.334899	0.2365
PLS3	-0.7759	2.05276
RPS11	0.321331	0.937155
ANXA2	0.360855	0.321956
HINT1	-0.38767	0.197592
NUP35	-0.42041	0.336834
ALB	1.33827	1.29806
IDH2	0.142012	0.415195
RPS27A	0.728464	0.656653
ACTA2	3.28566	2.87808	2.87808
MTPN	-0.59551	0.175173
BCLAF1	-0.13836	0.118263
DSC1	1.52271	0.445124
NUP93	-0.16391	0.399689
NCAPH	-0.86456	0.357632
ZCCHC3	1.61925	3.05041	3.05041
CNBP	1.62593	1.57784	1.57784
ACTR2	-0.24233	0.679282
THNSL1	-1.67082	1.12295
ZFR	0.10945	0.076233
GPATCH1	0.007868	0.011693
FHL1	-0.26146	0.263154
GTF3C4	-1.96223	2.63443		2.63443
CORO7-PAM16	0.7532	0.798578
TXN	0.364484	0.61651
RPL14	-0.23247	0.300979
GLE1	0.939396	2.83305
PTPN11	0.484962	1.115
FUBP1	-0.41649	0.443144
CCT7	-1.13753	1.43932		1.43932
ZC3H7A	-1.96877	0.166482
MATR3	-1.88418	2.55053		2.55053
PCBP1	-0.98744	1.2734
PRMT3	-13.006	2.04169		2.04169
ASCC1	1.18709	0.528372
SRSF4	-0.74405	1.17319
DDX17	-0.5053	0.786114
ACOT7	-0.63675	0.694967
PNKP	1.8049	0.110802
RAC1	0.430862	0.891057
PFN1	-0.30591	0.457284
TIAL1	-4.40331	0.467114
DYNC1H1	-0.34886	0.794015
AGO1	-0.88618	0.722774
GOT2	-2.56231	1.71144		1.71144
MRE11	0.922045	1.6034
PDHB	0.125943	0.370859
RPS4X	0.159059	0.289622
RPS3	0.146669	0.401146
SYAP1	-0.39418	0.276959
RACK1	-0.23099	0.483804
CAPZB	-0.07254	0.061855
G3BP1	0.300746	0.415098
SLC25A6	0.453394	0.131769
DDX39B	0.160058	0.413079
RPL9	0.041941	0.089942
PNN	8.74494	0.713327
ATP5J2-PTCD1	0.390584	0.223853
PRDX6	-0.12897	0.125905
DNAJA3	0.24196	0.483869
FRG1	0.282304	0.085133
RPL19	-0.45321	0.989468
EEF1A1	-0.16892	0.337892
VIM	-0.29922	0.761051
UBAP2	-11.1953	2.25649		2.25649
MYO1C	-0.30049	0.450273
MRPS18B	4.57693	0.359578
COX4I1	0.712763	0.636164
OCRL	0.631208	0.974366
RPS29	0.733056	1.24512
CSNK1A1	-1.10475	0.620601
GSK3B	-0.55227	0.034368
RPS6	-0.45235	0.348057
PPP2R2A	-0.97465	1.86449
PPIB	1.07684	1.14081
POLR2M	1.38713	0.601641
LYPLA2	0.886935	1.84028
HSD17B10	0.346684	2.11185
NCAPD2	-3.54441	1.25313
BOLA2	-0.98588	1.02462
SYNJ2	-0.00444	0.002716
MYH11	0.975729	2.24559
SLC16A1	0.629125	1.00131
EPPK1	-0.84544	0.824639
PHKG2	-4.24305	0.377096
EIF2AK2	-0.30603	0.218233
RPS27L	-0.21576	0.193224
RPS27	0.255251	0.357649
ARL8A	1.40994	0.41618
ARL8B	-1.97909	0.404557
NUP205	-0.31216	0.404713
HNRNPF	-0.64072	2.02802
MMTAG2	2.24199	0.629343
ACTA1	0.514183	0.698125
HNRNPR	1.15518	1.1579
IDH3B	-0.37763	1.23413
RPS15	0.515809	0.605707
EIF3I	-0.1219	0.51033
HIST1H4A	-0.90806	0.772031
RPS17	1.06456	1.43573	1.43573
KIF5B	0.202797	0.309839
TNKS1BP1	0.325408	0.853579
IGF2BP3	-0.37237	0.467353
IGF2BP2	-0.01256	0.008798
RGPD5	0.63442	0.877855
EZR	0.70962	2.74244
CWC22	-6.27834	0.614972
DDX3X	-0.57597	0.873064
KIF2C	-2.98446	0.283613
SART1	-0.42213	0.188191
RPL36A	-0.37845	0.249153
ZW10	2.08476	1.03869
BUD31	1.72998	0.123815
ZC3H15	0.378661	0.095386
VDAC3	-0.28087	0.180858
RPL27	-0.04816	0.078473
RPS10	1.30193	0.735578
AKAP13	0.336578	0.442179
MOV10	1.48429	2.15074	2.15074
STOML2	0.358734	0.837161
LRRC47	-1.49704	0.493243
TMPO	0.219104	0.666315
PTBP1	0.760833	0.807484
TECR	0.161759	0.323103
MPZL1	0.776338	1.81755
BCAS2	0.529998	0.461955
BAG2	0.3866	0.481705
TWF1	-6.67862	0.634355
NOP58	0.042049	0.051013
NOP56	0.565537	1.1232
RPL23A	0.118373	0.662983
TMEM109	2.91762	0.464633
PRC1	-10.5452	2.18688		2.18688
RPL23	-0.24163	0.498437
USP9Y	-1.19598	1.01836
CYLD	-0.79187	0.156693
CWC27	0.960279	2.45645
HNRNPA3	0.360203	0.322727
MTDH	0.73987	1.03131
NOL12;	4.14995	0.486933
ACTG1	-0.00202	0.000812
CAMSAP1	-3.37805	0.724664
RPL35	-0.05191	0.087155
LSM14A	-1.73905	0.155659
GIT1	0.263506	0.163231
DYNLL1	0.055368	0.044647
RP9	-7.04538	0.975636
GTF2I	0.54879	0.467283
S100A10	-0.42307	0.310004
NARS	-0.16691	0.186708
MAP1S	-1.27886	0.663093
RFC3	-0.82705	0.429251
RFC2	-1.66484	1.29495
EFTUD2	-0.37439	1.17947
CNOT2	0.179585	0.173753
CLINT1	0.375608	0.343471
HIST2H3A	-1.37129	0.652476
ETFB	0.004667	0.004324
PPIG	8.84153	0.782545
ITPR2	-3.01551	1.34661		1.34661
KRT9	0.995662	0.578015
SEC11A	-7.38229	0.73489
CEP350	2.84951	1.00255
RBM22	-4.33437	0.451959
MRPL10	2.78904	0.20329
RPL21	0.011913	0.010338
KIF11	-0.86599	1.44714
EIF2S2	0.615426	0.849089
KPNA2	-1.16823	1.25417
SPATA2	0.860786	1.41597
ATP5I	2.24808	0.158526
GNB1	0.404381	1.67786
HAUS1	-3.20393	0.262478
NCLN	1.33358	1.14062
RFC4	-10.1918	0.9971
AP3M2	-5.59641	0.53135
LYAR	1.08857	0.575078
RPS9	-0.19485	0.610612
MYL9	11.9098	1.10964
ARHGAP21	-4.12993	0.450702
GNB2	-0.14742	0.62201
RABL6	1.4192	1.15767
ZNF593	-6.63268	0.675336
EIF4G3	-0.09651	0.118766
DNAJA2	0.121546	0.102656
TMEM97	-0.29817	0.450695
DHX29	-6.55741	0.441029
PSMD3	0.016845	0.024046
SMC1A	0.314724	0.325631
YWHAZ	0.078761	0.098363
FLG2	-1.48755	0.714241
MYH14	5.45212	0.414828
PGAM5	0.502781	1.4747
ATPIF1	3.49253	0.31321
SLC25A1	-1.83589	0.38948
RPL17;RPL17-C18orf32;RPL17;RPL17;RPL17	-0.96235	1.29383
DDX50	-0.30779	0.407286
PSPC1	0.152747	0.114013
ATP5O	0.08368	0.068625
KHDRBS1	-0.27113	0.62082
SHTN1	0.456252	0.780118
HNRNPD	0.43833	0.747048
U2SURP	-0.63592	1.26792
SH3BGRL2	1.97378	1.60829	1.60829
PCBP2	-0.47603	1.23481
ZNF326	-2.1954	1.3058		1.3058
EBNA1BP2	0.824442	0.543872
HIST1H2BD;HIST2H2BF;HIST1H2BH;HIST1H2BN;HIST1H2BM;HIST1H2BN	0.305916	0.116137
AP3S1	-0.07237	0.095041
DDOST	0.530099	0.711152
XPO1	-0.92596	1.77881
QARS	-0.48269	0.430644
EPM2AIP1	-7.29057	0.674213
ATP5C1	0.593986	2.04253
NKRF	-0.55047	0.464858
SRP14	0.005467	0.003252
RPL7	-0.50464	0.326572
ABCF2	0.431119	1.16123
HNRNPAB	1.07655	0.797637
AFDN	0.230291	1.42924
CASP8AP2	14.6815	4.19454	4.19454
NDUFB4	-2.39565	0.835014
DHX30	-0.93355	0.671535
RBM25	-0.5259	0.748164
RPL31	-0.4243	0.650971
SAFB2	-2.12192	0.119621
EIF1	0.638408	0.03541
IRAK1	-4.36268	0.37836
SLC25A10	-0.48683	1.68903
SEC13	0.691274	1.32056
NDUFS1	-0.23334	0.256058
SARS2	-0.53318	0.472262
CD3EAP	-0.30391	0.130473
ANKHD1	-0.89072	1.11855
ARPC1A	-3.6699	0.447872
PSMC2	-0.54462	0.802639
PGRMC1	0.579456	1.04186
UBE2I	0.930011	0.555351
STT3A	-0.11095	0.129807
SSR4	-0.0726	0.065067
RPL15	-0.80513	1.00704
PURA	0.223472	0.191598
MSH2	-0.95042	2.76652
HNRNPDL	0.531773	0.731695
TARDBP	-0.3276	0.539669
ELAVL1	-1.10587	0.659959
ABCF1	0.488283	1.04595
TTC28	-1.29336	0.477879
NDUFS5	0.64897	0.157803
ZYX	1.55364	2.33277	2.33277
SBSN	8.29165	0.989355
IMPDH2	-0.90989	1.25636
NUP153	-1.43703	2.28588		2.28588
RAB21	0.475212	0.388051
OCIAD2	0.434065	0.527225
MRPL57	0.699112	0.040047
PRPF19	0.048049	0.134329
TACO1	-2.22146	0.324231
HSPH1	-1.59675	1.14058
TIMM8A	5.14321	0.357143
RBMS1	0.440836	0.027046
DPM1	-0.65079	0.451903
THYN1	5.7958	0.50102
SAMHD1	-0.98293	0.820887
MCRIP1	0.898189	1.63645
HMGB1	0.062343	0.080322
DAZAP1	-0.18323	0.461521
TFAM	0.319595	0.433341
VAPA	-0.44338	0.213654
AHNAK2	-0.30164	0.165196
NOP10	0.683337	0.419614
PFKP	-1.29769	2.03189		2.03189
FHOD1	-7.02539	0.923042
HELZ	-2.37267	0.526769
KRT3	-0.35802	0.439966
KRT6A	3.65572	0.280434
SEC61A1	0.12041	0.155193
SUMO1	1.9341	1.56001	1.56001
PLOD1	-2.40601	0.557898
CSDE1	-0.41795	0.661347
TXNRD1	-0.28992	0.144581
CPSF2	-10.0193	0.854061
SNRPD3	1.32774	0.548474
VBP1	-1.18187	1.20174
LETM1	-0.08815	0.085256
PDIA3	-1.04161	1.04855
HK1	-1.74411	1.38952		1.38952
USP7	-0.78977	1.12374
GPX1	-16.0425	6.41358		6.41358
NUDC	0.152154	0.603699
G3BP2	0.940148	1.06245
PIN4	-0.12186	0.079572
0	-0.13266	0.03811
RPL5	0.159682	0.174382
DSTN	-0.97586	0.604078
ESYT2	0.127541	0.15847
H3F3B;H3F3A	0.320094	0.02085
HSP90B1	-1.08918	1.85067		1.85067
WNK1	-0.68207	0.667203
TMEM209	-0.29848	0.173275
RPS13	0.640714	0.67818
PCNA	0.199331	0.351837
MTPAP	0.172426	0.454378
KIF2A	-2.13823	1.61289		1.61289
AAAS	-0.2381	0.207869
TMA16	-3.37546	0.280715
RECQL	0.156272	0.096559
PRPF40A	-1.47808	0.813243
IMMT	-0.23786	0.2053
FAU	4.24976	3.4796	3.4796
TRAPPC3	0.194777	0.3409
SLC25A24	-1.42654	1.12851
NSUN2	0.582384	0.530473
WNK2	-0.21889	0.234767
NAP1L4	0.486631	0.622041
EEF1D	1.40217	1.03032
SEC61B	1.04109	0.629211
PIP	6.02292	1.51035	1.51035
NOP2	0.778813	0.951588
YBX3	0.750515	0.342811
PPP2CA	0.118533	0.363789
AFG3L2	-0.59243	0.640625
PSMD10	-0.94727	0.050129
EIF3D	-0.13495	0.253197
THOC7	-6.53173	0.639927
NUFIP2	-0.01222	0.007523
EWSR1	0.589643	0.038029
AGK	1.48179	0.593423
ARFGAP3	-6.48373	0.656697
LSM8	0.514627	0.029133
RBM3	0.835118	0.861398
MSI1	-6.76858	0.656311
CSRP2	-4.20615	0.48155
FHL2	-12.7365	4.89337		4.89337
TRMT112	-1.51194	0.929017
CS	0.613396	0.636055
PEX14	1.4584	1.90926	1.90926
U2AF1L5;U2AF1	0.335226	0.298726
RTCB	-1.24774	0.968542
UBE2M	-1.79698	1.01726
PDLIM1	0.398816	0.306511
THOC6	-8.71861	0.973692
RPAP3	1.29334	0.903881
EIF3K	0.617597	1.15823
SF3B2	0.179102	0.426748
PCNT	0.573064	0.646255
NOC2L	-0.25979	0.40667
GSTO1	-5.2751	0.450976
ABCD3	-0.04343	0.190566
AHCYL2	0.228794	0.356075
RPL36AL	-2.22234	0.266081
DNAJB1	-0.20536	0.368407
MAGOHB	-4.46924	0.407339
MYO5C	-1.30265	0.41785
PHF6	-0.29717	0.333921
NTPCR	-1.17264	1.11836
PDE4DIP	-2.0207	0.646035
ENY2	0.191516	0.012179
MARS	-0.34353	0.340584
PRDX4	-0.68104	1.38737
CTPS1	-0.0677	0.108095
CLNS1A	-5.42641	0.492373
SLIRP	-1.20722	0.37157
CDC42	0.941112	1.65892
TOMM70	-6.51705	0.635631
EFCAB7	0.975941	1.91165
PABPC4	0.26272	0.017482
HNRNPH2	-1.59877	1.13127
ADD3	0.619124	0.385416
EPB41L2	0.673469	1.74287
AP3M1	-1.02527	1.62316		1.62316
BAG3	-8.98168	1.09999
MTCH2	0.31923	0.773006
SRPRB	0.396385	0.559109
FLNC	-2.04398	2.03304		2.03304
HCFC1	-1.04589	1.33297		1.33297
G6PD	-0.04887	0.069422
ALDH18A1	-0.41757	1.15404
RPS28	-0.69432	1.79036
HRNR	0.224392	0.100349
DRG1	0.192421	0.139564
RRP12	0.313632	0.176323
PDIA6	-0.25976	0.389397
PPIF	-1.72479	0.865047
SRSF9	-2.06348	0.496442
TMED10	1.1475	0.834066
MRPL24	-1.65936	1.62262		1.62262
ILF2	1.28903	1.77319	1.77319
TRIP6	-2.0834	1.71559		1.71559
AGFG1	-0.37822	0.490815
RAB11B	0.440347	0.51248
MACROD1	-1.7689	0.794847
PDAP1	1.75536	1.57643	1.57643
CMAS	-1.18969	1.21261
HSD17B12	-0.11891	0.196798
MARC2	4.16829	0.351174
NOS1AP	-11.281	2.04348		2.04348
DDX6	-0.40002	0.443577
EMD	-0.57124	0.582329
LDHB	-1.28414	2.14132		2.14132
LDHA	-1.31966	2.4349		2.4349
EARS2	-7.59235	0.683344
DHX57	0.20258	0.144816
NUP62	0.003094	0.003881
RPL26	-0.60581	1.07855
RPL37	0.833553	2.19999
TOP3B	0.088434	0.016139
ACP1	-1.5367	3.16952		3.16952
GTF3C5	-1.22559	0.661654
PPP6R3	1.50218	1.33838	1.33838
CHD3	0.706364	0.75338
ZNF598	-2.38527	2.0187		2.0187
PDK3	-0.67685	0.247807
MRPS14	0.146728	0.150206
AP2A1	-5.97555	0.529575
CHD4	-0.33178	0.64742
EHD1	-0.66809	0.371318
HNRNPUL1	0.548487	1.41162
HIST1H2AB;HIST3H2A	-3.57954	0.336634
MAP1A	-1.04099	0.602892
ASCC2	1.15885	1.26701
HMGB2	0.348518	0.641048
AASDHPPT	0.76305	0.528608
PRKRA	-4.89015	0.507492
BANF1	-10.6616	1.31141		1.31141
MTA1	-4.81856	0.419408
SF3A2	1.38572	1.01278
FLG	0.858976	1.58025
DDX19A	-1.06528	0.797046
MOGS	0.523867	1.54836
PPIA	-0.23637	0.244492
IDH3G	-0.03615	0.046421
KIF5C	-0.77568	1.144
UQCRQ	-0.83906	0.906882
MYL6	1.34739	0.810031
DNAJA1	-1.00305	1.3156		1.3156
IDH3A	-0.96816	2.23959
PSMC5	-0.43793	1.16993
WASHC2C	2.48634	1.14001
CTNNA1	0.154644	0.07683
ACOT9	0.155735	0.248568
DAPK3	-6.71466	0.637799
NDUFA13	0.882941	0.400818
SSX2IP	-0.96825	0.3992
CALD1	3.42405	0.311622
ACTN4	-0.50689	0.624943
POLR2B	-0.83741	0.755872
DNM1L	-0.52897	1.96972
SDHA	-0.53828	0.256746
SMCHD1	-0.49622	0.820696
ERCC6L	-5.32215	0.491391
ACTR1A	0.350495	0.83435
TBC1D15	0.014793	0.017702
FAM98A	-9.51129	0.877544
RPL38	0.437409	0.924823
TOMM5	4.00417	0.391182
PLCD3	0.909214	1.63554
BRCC3	1.17644	1.10335
CPSF1	-0.24243	0.37317
TSR1	-2.63434	0.212963
PRPS1	0.22411	0.121552
IPO9	-0.71229	0.86905
RHOA	0.573871	1.44836
FLOT2	2.05737	4.29015	4.29015
SF3A1	0.877836	3.68114
TDRD3	-0.13803	0.020699
DARS	-0.66638	0.98401
RAB27A	1.41532	0.070801
LIMD1	-4.76794	0.650725
DARS2	0.535673	0.247601
SMC4	0.210275	0.364227
SEC61A2	-0.61379	0.517169
UBR4	0.122488	0.097889
GOLGB1	-0.39511	0.715766
DIS3	0.516756	0.411117
RBM17	-0.33002	0.163551
ANP32E	0.080622	0.077691
CALR	-0.47955	0.488295
ISY1	3.99814	0.496615
NAF1	-0.22058	0.014502
CCDC138	4.27545	0.389904
DDX20	-0.28571	0.372396
TCERG1	-0.61939	0.317189
RPL27A	0.195588	0.295798
KIF7	-2.73755	1.31576		1.31576
PRKACA	-11.5277	3.11708		3.11708
TKT	-0.0481	0.062632
NAT10	-0.58987	0.924565
POLR1C	-1.36218	1.20808
RARS	-0.57481	0.60422
SRP72	-0.19094	0.139237
STAU1	0.045024	0.071842
CELF1	-1.44838	0.781575
SUN2	-7.18569	0.742956
DLAT	-0.9028	1.616
RAB35	0.055774	0.129959
RAB32	-0.39218	0.394441
NIPSNAP1	0.689292	0.801807
SEC22B	0.143616	0.392123
FAM98B	-0.98411	0.991077
C14orf166	-0.95851	1.41103
HNRNPM	-7.31463	0.702757
WDR18	-3.08047	0.889527
TUBB4A	-1.63996	1.88297		1.88297
NUPL2	-3.58868	0.257559
MRPL23	-1.00251	0.75118
AP2M1	0.073224	0.049752
PYM1	2.59252	0.892751
PKP2	0.006457	0.009437
ARF4	0.51891	0.808168
SPG20	0.513413	0.998662
PRPF6	-1.11281	1.90222		1.90222
NDUFA1	4.33768	0.47019
RBBP6	-7.947	0.809487
UBA5	-6.68726	0.65964
COPA	-0.44915	1.54639
PES1	-0.18951	0.405575
AHSA1	-0.09141	0.089923
ANKRD17	-1.50869	1.2498
CAND1	-1.12186	1.00691
FBL	0.281622	1.43808
SF3B1	-1.85296	1.02694
CANX	0.854577	1.60143
ELOB	-2.3315	1.00294
MPG	2.12831	0.145203
VPS45	-0.24079	0.11766
PHF5A	-1.98272	1.20855
IKBKAP	0.229703	0.396133
STRAP	-0.44056	1.00205
RAB14	0.235879	0.868101
CNOT9	-0.70049	1.01406
MYCBP2	-10.3022	2.0202		2.0202
SRSF1	-0.63975	0.371797
ERH	-1.60832	1.24833
TGM1	-9.75146	1.67463		1.67463
AHCY	-1.74283	3.30538		3.30538
VARS	-0.12014	0.441935
GNL3	-0.69623	1.08647
SKIV2L2	-11.6466	1.38409		1.38409
MRPS11	-4.66968	0.391949
COPE	-0.54784	0.930831
DIDO1	-1.27226	2.54677		2.54677
NIFK	1.71573	0.121248
COX5B	-0.25265	0.140201
RCC1	0.421213	0.1079
SCP2	-5.15071	0.503992
CAVIN1	-7.25368	0.672149
TK1	-9.20081	0.670719
FEN1	-0.56143	0.449115
STRN4	0.096971	0.037517
HMGB3	0.626104	0.140353
PAK2	0.559456	0.576106
MAPRE1	0.482054	0.439706
BLMH	-0.66649	0.043556
HSDL2	-0.33918	0.967934
NOLC1	12.4197	4.64133	4.64133
NAP1L1	-0.15394	0.063927
MRPL15	0.71694	0.574037
CLIC1	-2.53191	0.918543
ATP5H	-3.17102	0.716024
PPFIA1	-1.73328	0.990578
YWHAB	-0.95813	0.637968
FLII	-2.29218	0.2654
OXA1L	-4.89309	0.388727
RAB18	0.808647	0.696534
RPS21	-0.7313	0.731492
LARS	-0.81005	1.13783
SMC3	0.083262	0.13542
RAC3	4.81365	0.426128
DLG5	1.32018	0.436767
OFD1	1.84524	0.18768
TMPO	-1.87075	0.673353
RPLP2	0.276726	0.183144
WIPI2	1.0815	1.39417	1.39417
ATP5L	-0.06361	0.060479
SMARCB1	-0.2049	0.429603
STIP1	0.161705	0.102373
PSMD12	-5.9934	0.55834
LRCH2	-0.18427	0.374696
CSTF2	-0.5012	0.321237
POTEJ	9.50416	1.52241	1.52241
LGALS7	-1.39065	0.091693
THOC5	-12.8018	1.90373		1.90373
EIF1AX	0.066738	0.039338
LSG1	-7.19579	0.689224
XAB2	2.01522	1.45474	1.45474
HACD3	0.804839	0.536998
MRPS23	6.39317	0.526851
SRP68	-0.29462	0.262336
COX7A2	0.103609	0.086362
CSTF3	3.94332	0.299852
CRTC3	1.06622	2.07598	2.07598
NBAS	2.64226	1.63882	1.63882
PRKCI	-4.59965	0.448806
CHD1	0.857519	1.88833
TSFM	0.125889	0.08108
NMT1	1.50046	0.544779
AAK1	-0.25652	0.071761
S100A9	-3.05948	0.237826
EIF3E	-0.16377	0.210021
NEK9	1.06483	2.34016	2.34016
DUSP3	-0.12293	0.042345
TROVE2	-5.09271	0.402037
CAP1	0.237221	0.546502
CDC37	-1.28032	1.05216
NDUFA4	0.705687	0.402035
PRKAR1A	0.346352	0.265093
TNRC6A	-6.50682	0.626519
PRPF4	0.720864	0.949972
EIF3F	0.146147	0.743522
RPS26	-0.09683	0.167121
CTNNB1	-1.34056	0.563668
CYB5R3	0.976364	1.26842
CSNK2A2	-1.9717	0.960585
SUCLG1	0.075439	0.067681
TUBA1A	-0.33453	0.174902
ZNF207	-1.10315	0.627906
ZBTB33	-4.92583	0.640238
ELOC	-0.47366	1.35131
MED23	1.67628	1.92156	1.92156
COMT	-9.09265	0.76581
SRPRA	1.01865	1.07132
RBM28	0.192457	0.086817
SEPT7	0.61093	0.701031
FSD1	-1.86888	0.418268
EIF5B	0.125017	0.262857
ATAD3B	-0.33781	0.205672
GSPT2	0.405111	0.426808
TOMM34	3.30288	0.278699
HNRNPUL2	-9.71795	1.09984
TBL2	-0.12503	0.044772
LPCAT1	-1.10521	0.727022
AIMP2	-0.67679	1.4091
MIF	0.277201	0.644526
SNU13	-0.42186	0.375875
NOL10	-0.14547	0.008824
S100A8	0.230917	0.095426
PPP1CA	0.032547	0.023077
CPT1A	-0.50533	0.51361
DIMT1	-1.16977	0.066509
ZCCHC10	8.74838	0.961754
CNOT10	-1.5058	0.596689
SPTLC1	-0.06465	0.090423
LMF2	-4.86707	0.506249
GTPBP1	0.093842	0.132284
NDUFA10	-0.19495	0.159662
TMEM43	3.32905	0.826483
AP2B1	-3.30753	2.93871		2.93871
HADH	-1.07552	1.16
DHCR7	1.86885	0.968973
ALYREF	0.306004	0.504703
HAT1	-1.77214	1.44105		1.44105
PDLIM7	3.71005	0.2908
PRPF4B	-0.69423	0.517777
TP53BP2	-0.53658	0.162607
CAPRIN1	-1.83145	1.964		1.964
CTSB	-3.10108	0.259898
TMEM11	-0.66213	1.74095
ARHGEF7	-0.19458	0.248711
PSMD4	-0.57235	0.406328
SDHB	-0.83391	0.649347
RAB38	-1.13852	1.80657		1.80657
DST	-0.18849	0.138887
NDC1	-0.84421	1.14877
COG6	-7.81136	0.693102
SLC25A19	-3.99364	0.391253
RPN2	0.480564	1.15508
IARS	-0.70262	1.38552
CD59	9.74725	0.994601
MPC2	-1.25546	0.281928
SET	0.886116	0.602933
PYCR1	-1.02075	0.531123
HMGN2	-2.22897	0.161507
FKBP15	1.64506	1.27709
GANAB	-0.92218	2.32536
PDCD5	-0.1618	0.088408
HSPB8	-2.03867	1.27081
PTPMT1	-0.71192	0.937089
ARHGEF12	-11.1002	5.87247		5.87247
CCP110	-2.80181	0.907179
AGO2	-5.55013	0.539625
MRPL12	-0.17181	0.197806
FDXR	0.527971	1.75282
VDAC2	0.094486	0.054694
CPSF3	0.031251	0.016197
POLR2A	-0.22335	0.104941
MRPL33	9.19895	0.743519
RPS5	0.595134	1.14891
SBDS	-1.49201	1.67322		1.67322
COA3	0.922912	0.715919
LBR	-0.2194	0.136925
IK	4.46699	0.43342
LMO7	5.91693	0.56457
PARD3	-0.99829	2.05753
GIPC1	-2.68683	0.27324
SAR1A	0.161055	0.220441
MTHFD2	-10.664	2.0502		2.0502
FKBP2	-3.51653	0.232479
HELZ2	-6.23739	0.586844
hCG_1984214	0.549455	0.196978
RAB5C	-0.3187	1.08907
AARS2	-1.53979	2.41269		2.41269
COPB1	0.021638	0.023122
H1F0	1.45938	1.19245
KRT33A	-2.49966	0.228144
CPNE1	-2.18392	1.26074
CPNE3	-2.99175	1.36024		1.36024
TIPRL	-0.58141	1.02791
TPP1	6.60897	0.544783
QKI	-4.58054	0.42972
APOBEC3C	-0.94449	0.800162
CMTR1	-0.76686	0.769388
COX6C	0.495022	1.19564
FAM3C	4.95406	0.51372
NAA35	0.935873	0.331898
DDX52	-0.63457	0.519228
PPP2R3C	1.00748	2.01417	2.01417
ELOVL1	4.65836	0.377521
MYO1C	-3.31087	0.268307
SKIV2L	-0.86056	0.507037
SF3A3	0.953314	1.85924
PALM	-4.27915	0.452747
NDUFS2	-1.32564	1.71412		1.71412
UBAC2	-3.5165	0.32062
CCDC61	5.1533	0.352122
PGM3	-4.61987	1.23823
RAB1B	-0.19358	0.27362
MYEF2	-8.43363	0.871606
NDUFA9	-0.51814	0.836567
CDIPT	-0.50312	0.529218
ARPC2	0.107457	0.135403
LUC7L3	0.490379	0.382031
BCR	1.34532	0.372161
ARF1	-0.33861	0.317276
WTAP	-10.8996	1.81903		1.81903
MCAT	0.015102	0.000903
SNRPN;SNRPB;SNRPN	0.019367	0.033184
SF3B5	0.65385	0.694897
CAMK2D	-2.31882	1.3248		1.3248
CCT6B	-0.57037	0.285118
CSTB	0.496279	0.168241
RAB34	-0.70318	0.459964
AKAP9	0.851423	1.64572
AFF4	4.44902	0.373315
RRAS2	-1.03236	1.3384		1.3384
ORMDL3	4.39842	0.367707
TJP2	-1.18734	0.291665
RINT1	-1.01816	0.338175
RBM8A	-2.81399	0.240178
RBFOX2	-0.07924	0.010916
SNRNP200	-0.80129	1.15419
TCEA1	-2.46124	0.692476
UQCRC1	-2.0568	1.94383		1.94383
GTF3C1	-0.80907	0.569726
NOSIP	-0.04909	0.012784
COX6B1	-4.38149	0.370813
DERL1	-4.36084	0.386306
NSF	-0.27415	0.410793
DBNL	0.019499	0.026054
CWF19L1	-6.91595	0.663977
MMGT1	1.13355	0.071776
RHOT2	-1.5123	2.1818		2.1818
AGPS	-3.38178	1.38219		1.38219
LRCH1	0.188743	0.096187
ACSL3	-0.35874	0.403211
CSTF1	0.903419	0.582798
SUGT1	-1.10409	0.53329
NCOA5	-8.40586	0.654746
USP9X	-0.89827	0.786163
SNRPD2	0.698381	0.2252
BABAM2	0.371194	0.279319
STUB1	-6.73135	0.645555
S100A11	5.11507	0.392477
CNP	0.133173	0.129951
CHERP	-0.3893	0.417818
ARHGAP35	-0.06437	0.081095
LUC7L	0.967899	1.41724
SRSF10	-3.43984	0.216033
NOP9	-2.23974	0.262608
TES	0.363055	0.475956
YBEY	-2.65063	0.24578
TIMM23	-1.25935	1.09881
API5	-0.51093	0.540781
FLNA	0.617068	1.13196
ARPC3	-0.86116	0.438504
NDUFA8	-0.58295	0.172989
RPL39;RPL39P5	7.24314	0.593808
SNRPC	-1.03365	0.435499
PSMD6	-0.03443	0.028826
PQBP1	-5.52684	0.582593
SRP9	-1.15835	0.388164
SRSF5	-0.05882	0.011455
SFXN1	0.118177	0.170838
RAB5B	0.77943	0.663551
SH3GL1	-0.52794	0.624182
CAPZB	0.220643	0.188842
PRPF38B	-2.22358	1.042
NUP43	-7.86455	0.746205
CLN6	-4.79117	0.404536
UCHL1	-0.32703	0.488762
MOB4	3.40574	0.716354
TOMM22	0.739226	0.458545
VPS36	-6.8483	0.65912
IPO5	-1.1976	1.95253		1.95253
UBA52	0.832156	1.30593
PTPN1	-0.08026	0.066041
MAIP1	-1.0264	0.711718
HAUS5	0.048312	0.042489
TMED9	5.29785	0.445265
RER1	-0.3636	0.185117
SPRR2D	-0.00269	0.000486
LOR	7.26587	0.846067
TP53	-1.54111	1.37338		1.37338
TIA1	4.49992	0.42586
TLN2	0.565697	0.53732
DLG1	4.74938	0.418561
SURF4	0.107569	0.064408
MRPS9	-0.30096	0.48163
PRPF31	-0.72423	0.50477
MYO6	0.857316	0.854438
CHMP2A	1.4074	0.28112
METAP1	-4.56337	0.334338
CDC5L	0.333591	0.776863
C19orf47	-2.40339	0.28101
FIP1L1	-1.19004	1.74498		1.74498
BRIX1	0.499035	0.62603
ARCN1	0.166167	0.173469
NKIRAS2	-7.03536	0.650146
ADD2	-1.42262	2.35553		2.35553
HMGA2	0.966065	2.06036
YTHDF2	-0.6294	0.40501
IGBP1	0.863007	0.505639
SEC23IP	0.477164	0.276588
ACLY	-0.54264	1.20481
DYNC1I2	-6.76753	0.651767
NCBP2	0.50985	0.032411
PDIA3	-5.01647	0.29462
SLC25A22	-0.61702	0.569287
HIST1H1C	1.15975	1.54627	1.54627
CKMT1A	-0.13323	0.096296
MAP4K4	-0.46541	0.816877
SEH1L	-1.35336	1.3998		1.3998
CPSF4	-4.02619	0.411541
SLAIN2	1.2507	1.25791
CYFIP1	-0.61972	0.529528
CIRBP	0.128538	0.064427
GNG5	3.48638	0.451419
SH3KBP1	-4.93975	0.602152
S100A7	0.624385	0.039212
HPRT1	-2.10559	1.73659		1.73659
EEF1B2	0.188011	0.235414
TMED1	4.31827	0.472387
DDX18	-0.63372	1.11187
KRT77	-2.48554	0.517196
RAP1B	1.67685	0.924669
ABR	2.59169	1.10631
KRT80	-4.39159	0.43506
COPG1	-0.31332	0.588772
PPME1	-5.29464	0.490547
SFXN4	-0.96953	0.401992
SIN3A	-2.83899	1.13784
KRT78	-0.42738	0.106427
CEP97	-4.79781	0.417142
TSC2	0.476749	0.030921
RFC1	0.41154	0.183357
DVL2	1.49293	1.87713	1.87713
RNH1	-2.33812	1.3012		1.3012
TPI1	-0.32413	0.143863
DMTN	-2.73566	0.687298
POLR1A	-6.47607	0.686604
PDLIM5	-4.59315	0.436409
TMEM41B	11.2989	5.95003	5.95003
MCM3AP	-1.45717	0.665527
JPT1	-4.62277	0.433326
DCD	1.45854	0.981995
RAB13	-0.11818	0.072667
RBM15	-0.73134	0.904483
DNM2	-1.11711	2.23053		2.23053
SRPK1	-0.73145	0.304299
MRPL30	-9.0594	1.0604
ZFYVE16	0.202856	0.268211
PAK1	0.235007	0.423976
KRT19	0.996929	3.34163
CYFIP2	-1.65537	2.12409		2.12409
MYO5B	1.28876	0.581959
TOM1L2	-1.17612	0.180971
AGO3	-6.25704	0.906343
LMNA	0.75153	2.24238
OTUD4	-9.87063	2.73344		2.73344
ANKRD28	0.542307	0.984232
TOE1	1.03656	2.21844	2.21844
SRP54	1.01936	1.04813
PTGES3	-0.42532	0.3648
HAUS8	-0.04608	0.017592
MAP1LC3B2;MAP1LC3B;MAP1LC3B	0.758629	0.049911
XP32	0.04693	0.017919
NME1-NME2	-0.23021	0.370722
MRPL53	-1.00482	0.926654
WASL	1.00754	1.25586
UTP18	1.06687	0.221084
TPM4	1.28923	1.39198	1.39198
MRPS6	-4.7122	0.483298
HADHA	0.312593	0.17153
SAMM50	-0.89592	1.15026
PIN1	-1.69007	1.08427
MIB1	-5.53953	0.553198
KLC1	-0.45101	0.548897
DHRS2	-0.5539	0.41468
SEC24C	-1.655	2.1943		2.1943
LLPH	0.281162	0.274111
TNPO1	-1.16312	2.22357		2.22357
SMARCC2	0.785464	2.24996
LYN	-2.03352	0.856516
CASP14	-4.48389	0.406614
RALY	1.1356	0.840235
MAP7D1	-4.45371	0.409799
RRP1B	0.139259	0.190404
PAWR	0.795951	1.56773
EBP	1.37075	1.80999	1.80999
KPNA1	-1.78013	0.715806
UPF3B	-3.26394	0.296756
TIMM50	-0.57751	1.88728
PGD	0.248673	0.234132
AIMP1	-0.42487	1.48935
CSRP1	-6.37922	0.648983
IGF2R	0.04428	0.061987
NHP2	6.23355	0.553037
RBM4	-1.29638	1.89196		1.89196
DECR1	0.509382	0.446479
SUMO2	-0.87516	1.0557
DDRGK1	1.68876	1.55134	1.55134
ZNF622	-0.54434	0.337526
EIF2A	-3.14549	0.311215
ZCCHC17	-0.01889	0.031584
YWHAG	-1.7136	0.704875
DNAJB6	3.50407	0.309163
LAS1L	-2.40064	1.55154		1.55154
PLRG1	3.94745	0.32614
STOM	1.10054	0.226353
PFKL	-2.14469	1.52289		1.52289
GPC4	16.7589	6.2272	6.2272
PARS2	5.14988	0.582266
EPS15L1	0.390003	0.274414
H2AFZ;H2AFV	2.5559	0.573321
DDX28	0.85264	1.72542
NES	-1.23329	2.58393		2.58393
MAGED1	0.642372	0.723641
PSMD2	-1.04478	2.4073		2.4073
SSBP1	14.2744	5.97258	5.97258
ATP6V1A	0.037634	0.077468
PSMC3	-1.28859	2.43141		2.43141
MBNL1	-4.20931	0.48792
RCN2	-5.1149	0.50121
HERC2	-4.58933	0.411247
ECH1	-0.30131	0.222661
KIAA1468	3.55227	0.320445
MTHFD1L	-1.24737	2.45846		2.45846
PRSS3	5.82195	0.49626
SERPINB4	8.10205	0.796973
EXOSC9	-4.50447	0.416219
AP2S1	-3.67341	0.324167
ZC3H14	-11.0828	3.45198		3.45198
ADSL	-2.34337	2.01361		2.01361
PSMD1	1.79104	0.340437
CKB	-0.43184	0.149898
CAMSAP3	-2.88514	0.247962
FMR1	-2.41476	1.02834
DDX39A	-1.50949	0.331353
MRPS26	0.561354	0.510771
GIT2	-5.09563	0.546103
RALGAPB	1.1976	1.81033	1.81033
PIBF1	-6.57628	0.564345
IBA57	-3.71061	0.251596
UBTF	0.838918	1.32092
AKAP2	0.959546	0.220632
L1RE1	5.24015	0.511996
CRKL	-8.83759	0.813866
EPB41L5	8.35804	0.826452
MAGT1	0.53809	0.232907
ARFGAP2	-2.80158	0.268655
CTSD	-4.89325	0.391979
ILKAP	-4.63976	0.430218
PSMB6	-0.60736	0.527789
COG7	-4.41953	0.331492
MGST2	10.0626	0.818177
PARK7	-0.48892	1.80457
PFKM	-0.62941	0.816423
APPL2	-5.40265	0.616238
GSN	1.0497	0.740902
SUGP2	-0.67524	0.845962
MT-CO2	-0.54015	0.416351
EIF2S1	-0.44658	0.719977
NIP7	-3.72748	0.279414
CHMP1A	5.81973	0.459343
MRPL13	-2.65087	0.737142
PDE12	-6.82861	0.63943
CALU	-0.92788	0.667298
CBX3	-2.45759	1.23838
SMG9	-3.92816	0.375394
POLR1E	-2.19229	0.771569
LARP1B	5.53131	0.533317
COX5A	0.191355	0.068196
ATP6V1B2	-0.11303	0.051808
ACADSB	-0.70346	1.59011
SNRPD1	0.073204	0.048643
USMG5	-1.89653	0.609951
SFXN2	-5.48147	0.550962
ATP5F1	2.16609	0.609738
TRA2A	3.94581	0.328576
GPX4	-8.51755	0.687015
DHRS7B	-1.2455	0.905604
DHX36	-4.47912	0.487059
EXOSC2	-4.76759	0.45551
SMU1	3.70654	0.380629
CNIH4	-0.50856	0.472003
RPL10	-6.74511	0.659395
MGST3	-0.05031	0.026011
HSPA4L	-0.464	0.862416
DHX16	-5.1376	0.424028
NOP16	5.39381	0.455912
DYNLL2	0.453048	1.21542
VDAC1	-0.26388	0.20401
NAA10	-1.0168	1.49062		1.49062
DENR	-0.1696	0.126494
CYC1	-0.0696	0.024874
CDK9	-2.01681	1.49031		1.49031
DNAJC2	-4.04037	0.306712
AP2A2	-1.33096	1.33692		1.33692
TPM1	7.16137	0.843531
FAM136A	5.76026	0.478927
RALA	6.54534	0.615225
RAB10	1.15949	0.519716
RANBP10	-1.17231	0.084827
LEMD2	0.64457	0.042825
TAOK1	0.397608	0.14132
KIFC1	-3.03045	1.73821		1.73821
TCF25	-1.82726	1.29593
GCDH	0.841709	0.492926
VAPB	1.04436	0.830917
KIAA1524	0.844879	1.27318
VCL	-0.49699	0.146886
WARS	-0.98144	1.63017
TRIM25	0.122166	0.178028
RFC5	-6.46833	0.610009
DLD	0.093968	0.132645
PLEKHA5	-9.71608	1.0269
NRBF2	-0.18032	0.076967
SLK	0.066256	0.032
LRRFIP1	-1.2186	0.844535
PSME3	-1.01864	0.717401
SART3	-1.65571	1.82954		1.82954
WDR5	0.529695	0.916471
SARNP	-0.20331	0.226649
EEF1D	0.433295	0.541881
VASP	-2.39747	0.275604
LEMD3	-1.2131	1.15976
PTPN23	-2.19312	0.703175
MTCH1	-5.66554	0.544004
XPO7	-0.33952	0.464331
KPNA4	-2.62469	1.40949		1.40949
GNAI3	-1.51071	0.707418
FARSB	-2.37101	2.46431		2.46431
CEP85	-4.52618	0.343596
YTHDC1	-2.49663	0.164084
RAB7A	1.07177	1.04853
CHMP4B	2.22326	1.15754
NCAPG	-7.95742	0.849238
ARHGEF2	-10.0498	1.02221
USP39	-0.20434	0.247174
NASP	-0.59272	0.992713
MRPS12	-1.10856	0.848941
SNRNP70	-0.69135	0.399215
WIPF2	1.98169	0.508858
MRPS34	-0.73269	0.446546
PDHA1	0.123382	0.094408
DIAPH3	-1.42976	0.166905
RBM12	-4.10968	0.762613
MT-CO3	3.73019	0.34783
RAPH1	-3.48101	0.296989
LPP	-1.86698	0.160478
KIF21A	-7.4413	0.708596
GAR1	2.32881	2.02537	2.02537
DNAJB11	1.79506	0.555084
SLC3A2	0.78244	1.25967
MAP2K4	-2.56494	0.275533
TSPO	0.358311	0.379804
MAT2A	-0.91915	1.72562
SRGAP2	-8.09181	0.923386
YWHAH	-2.11859	1.09984
GLO1	-0.65413	0.144873
EIF4G1	1.97226	0.158094
SNRPA1	-0.46637	0.261947
DUS3L	0.939303	3.03866
DSG2	2.08246	0.681817
COPB2	-0.13255	0.161343
BCAS3	6.71739	0.467226
DCAF7	-1.22806	0.814346
PCBP2	-0.97779	0.450847
COG5	-5.91493	0.682373
RHOC	-0.16052	0.226439
CTNND1	-1.31052	1.51784		1.51784
WASHC4	-3.91708	1.63325		1.63325
SEC23A	-2.40358	1.73887		1.73887
SCYL1	-0.15515	0.081591
PLP2	3.98513	0.576455
SMARCE1	0.706422	1.51804
BMS1	-6.14012	0.892829
SLC25A12	-1.38073	1.4156		1.4156
GNAI1	-0.37382	0.440964
ROCK2	0.602332	0.456669
TRIM56	-10.9347	1.64345		1.64345
MT-ATP8	0.375044	0.260701
NAA50	5.6423	0.549883
PALLD	-4.38813	0.396376
HAX1	-0.81122	0.444905
RAF1	-0.4412	0.221569
ARAF	-0.09318	0.015955
EIF2B1	-5.25778	0.519029
TUBGCP2	-2.12546	1.02629
SBF1	-9.94085	0.996461
GLUD1	0.479101	0.698417
PFDN2	-0.16254	0.057943
TTF2	0.731978	1.22591
WASHC5	-6.25118	0.692189
DVL3	3.46566	0.305465
SPATA5	-8.65728	0.951076
RICTOR	6.19467	0.476395
SNAP23	9.12887	1.06637
REXO4	0.251821	0.435662
DDX46	-0.07272	0.166724
DIS3L	5.8509	0.466741
TUBB2B	-9.45694	0.776423
LSM4	-0.14111	0.076228
AKAP8L	-0.28726	0.341542
PHACTR4	4.81719	0.461017
EXOSC6	-1.78782	0.756417
PUM2	0.929707	0.074726
PICALM	-0.13303	0.034892
ITCH	-4.07869	0.359374
CHORDC1	-0.20759	0.223626
PPFIBP1	-6.38375	0.672067
TUBGCP3	-2.24443	1.24484
GSK3A	-11.2373	1.90466		1.90466
BRD4	2.54629	0.202728
DIAPH1	-0.29564	0.334944
HMGA1	-3.69372	0.296184
TBCB	-1.38367	0.652559
ALDH5A1	-1.9528	0.84365
VPS8	1.18183	1.35908	1.35908
EXOSC1	1.58779	1.16498
MDN1	-0.42503	0.169532
EXOC2	-8.15101	0.839478
ATP6V0A1	1.80563	0.952539
PKN2	-1.28082	1.00387
CLASP1	-2.61349	0.217684
PBDC1	-4.68805	0.331785
UBE2N	0.89249	0.743305
NELFA	1.06445	1.9829	1.9829
MRPL35	-1.91192	2.8986		2.8986
MRPS7	6.8775	0.593715
GEMIN4	-0.13838	0.186696
SARS	0.489861	0.228123
DGCR8	-11.6699	2.96144		2.96144
XRCC1	-1.44799	0.770587
ANP32A	0.432011	0.312518
TRIM33	-8.88538	0.884523
EIF2B3	-6.02028	0.582091
SMAP1	3.88191	0.471654
ARMCX3	-2.35586	1.32274		1.32274
CISD2	4.45729	0.366414
RASSF7	-6.46465	0.626667
TRIOBP	-1.40404	0.881264
TEX10	-7.31449	0.63993
NDUFAF3	0.825842	2.02542
BST2	0.670544	0.976093
PBRM1	-0.83257	0.929249
DPY19L1	-0.02614	0.001598
SH3BP1	-1.69115	0.24368
RNMT	-3.50052	0.262022
RBM27	-3.90663	0.43068
FSCN1	-1.02051	0.584422
SCO1	6.23359	0.586927
DBR1	-3.26317	0.275441
ATP6V0D1	-0.83367	1.28375
DHX35	-5.48994	0.590003
HAUS2	1.90353	0.514808
MGMT	-7.92016	0.66473
GRB2	-0.32925	0.177618
KCTD12	-4.20119	0.386023
PELO	-2.93631	2.39991		2.39991
RAB8A	0.862184	0.23268
OSTC	4.65983	0.37384
C16orf70	5.93067	0.482843
HMMR	1.12662	0.342483
NME4	1.48846	0.788877
ARF5	0.757165	1.09724
FAM168A	0.920521	1.78064
MICAL3	-3.58899	0.370972
ATG5	-6.55389	0.651925
MEPCE	-7.03923	0.774145
CEP55	-3.94386	0.296985
GRSF1	-1.05625	0.352275
UNK	-1.05197	0.881587
MRPS35	0.961116	1.20071
ACSL1	-13.4327	6.64729		6.64729
CASP3	-7.93355	0.770678
ITPR1	-2.02086	1.98375		1.98375
DDX42	0.430227	0.20072
DOCK6	-0.32314	0.242038
METAP2	-4.69456	0.530369
SF3B6	-0.75887	1.04814
UACA	-5.81207	0.558031
SQSTM1	-0.61593	0.64433
GPATCH8	-4.51001	0.53754
NEURL4	-10.7153	3.3617		3.3617
EIF6	-1.44124	0.861165
SMN2;SMN1;SMN1	-0.25472	0.224466
SLC25A21	1.32801	0.08884
SLC12A4	4.64549	0.424938
EIF3L	-0.37551	0.697476
SPTBN2	0.761658	1.18078
CERS2	0.595478	1.05431
BRK1	-3.93395	0.393881
CDK4	-7.63146	0.816347
MARC1	1.0349	0.079514
CDC73	0.274715	0.315015
SFN	-0.20197	0.013886
PTMA	-0.03673	0.016714
PTCD3	0.78208	1.11054
TSC22D4	0.453325	0.175789
CCDC6	0.494209	0.078928
SPATS2	-5.56262	0.625727
SMNDC1	1.03642	0.064666
CHCHD1	-3.78396	0.303553
CDV3	-2.68885	0.247724
GEMIN5	-0.12153	0.073018
DIAPH2	-0.05927	0.053812
MRPL22	-2.59673	0.707483
PFN2	-6.32078	0.593916
NUP54	-0.9193	1.0357
LTV1	-1.51165	0.647457
UBE2D2	-5.38981	0.430538
TMEM214	-3.60763	0.320062
ASCC1	0.779957	1.65818
LANCL2	-8.92329	1.03308
CDC42BPA	-1.09978	0.43377
THOC3	-3.14789	0.28074
ZRANB2	-0.55234	0.143605
LAMTOR1	1.22819	1.01679
C11orf58;SMAP	-7.96506	0.67216
NDUFB6	-5.76397	0.642599
TACC2	0.309018	0.226382
ZC3H11A	-12.5816	2.61282		2.61282
PSMC6	-1.2745	1.5615		1.5615
EPB41	1.05775	1.04513
CASK	0.300169	0.252951
MAP2K3	-7.31759	0.673159
SPATS2L	-0.88151	0.057702
QPCTL	-2.77245	0.288508
PPP1R13L	-3.37224	0.274771
PKP4	-11.645	3.6536		3.6536
SEPT6	0.13543	0.149857
KIF1C	3.9615	0.327057
TM7SF2	-3.33314	0.282543
ACTBL2	-2.57775	0.127874
TOP2A	-4.57688	0.307627
RAB9A	0.37837	0.921804
EIF4ENIF1	-3.57818	0.230417
SAP18	5.97265	0.518733
NF2	2.32835	0.847023
RPF2	-0.38397	0.028438
APMAP	2.35032	0.568217
TAB1	-2.10577	1.02307
PKN1	1.15563	0.755874
FAM120C	-2.34478	0.164675
SNRPE	-0.2403	0.01189
GGA1	0.586199	0.451506
MRPL16	-0.07753	0.061262
COIL	2.82769	1.15886
PARP9	-9.46622	2.81151		2.81151
MAP2K1	-0.60972	0.035204
CGGBP1	-2.27935	0.164499
HNRNPLL;HNRPLL;HNRNPLL	-3.86074	0.355404
EIF3G	0.394061	0.746401
NDUFS3	-0.97801	1.00125
WDR92	-8.16333	0.95263
SAP130	-8.40226	0.905525
RNF40	-10.8489	1.27198
PAN3	0.903154	1.60803
RHOT1	-0.81593	0.67196
CDK1	-0.27906	0.411688
EED	-7.23215	0.899124
GNAS	0.486719	0.292157
SMPD4	-5.59236	0.559774
ZNF638	-2.15727	2.29824		2.29824
RTN3	1.283	0.091733
N4BP2	-2.71776	0.273676
EHD3	-7.26646	0.66655
AAK1	4.62976	0.389368
PEAK1	8.64826	0.742163
PEX5	0.505384	0.270291
MAP7	-8.23122	1.11369
LSM2	4.81388	0.432039
SLC25A3	0.19259	0.036804
SAV1	-2.73665	0.214931
ZFP91	0.403385	1.09337
MAPK3	-4.65216	0.396469
MMS19	-0.48449	0.234796
EPS15	0.902668	1.47091
RBX1	-2.43234	0.167129
CHCHD3	0.16457	0.337182
CAST	-3.44103	0.331233
TTC4	4.62114	0.457533
SLFN11	0.338733	0.257402
PRPF3	-0.18717	0.136722
RCN1	-0.48066	0.213737
EXOC4	0.994349	0.510168
MPDU1	-0.01264	0.007061
PDCD10	0.559085	0.033329
SPC24	-2.61779	0.270408
MKLN1	-2.97476	0.256931
MYO9B	0.18422	0.047716
UCKL1	-2.26771	0.133889
PAK4	-1.71776	2.51504		2.51504
BNIP1	4.45569	0.649136
PFDN1	-0.46869	0.025206
MZT2B	4.49571	0.498733
PPP1R2	0.200826	0.082336
PYCR3	-1.22747	0.952743
SNX5	0.270615	0.357603
FYCO1	0.633836	0.362175
SHC1	-8.97611	1.0138
CTR9	-0.10464	0.064557
VPS13C	-2.32395	1.00367
UFL1	-0.46453	1.14649
SNX27	-8.63639	0.966492
GRK2	4.97478	0.54386
COG3	-10.1373	4.00958		4.00958
AKAP12	0.233485	0.16932
USP15	0.256683	0.044299
PPP4C	-11.5333	2.15124		2.15124
STRN	1.02603	1.17858
ABI1	-1.7672	1.64937		1.64937
MAP7D2	-0.72652	0.177128
ZMYM4	-1.01353	1.3268		1.3268
HSBP1	-5.63575	0.585264
NDUFB10	0.810483	0.364259
TBC1D7	0.83228	1.82119
MTHFSD	-6.53082	0.636356
CLMN	0.750889	0.044781
TACC1	-3.51738	0.37339
URI1	-0.27307	0.018822
HPS5	8.2132	0.78479
PCNP	0.328753	0.07163
DYNC1LI1	-0.10498	0.128217
C19orf25	3.87695	0.514429
EHD4	0.101934	0.020375
MRPS28	8.12316	0.647743
HECTD4	-6.49112	0.765349
VAC14	-9.69459	1.18612
WRNIP1	-0.38884	0.249555
DCTN3	-1.82061	1.68624		1.68624
SNTB2	-8.94444	0.909075
TMEM256-PLSCR3;TMEM256-PLSCR3;TMEM256	3.78635	0.341142
POP1	-1.48071	1.3688		1.3688
HECTD3	-7.23654	0.683193
PAF1	-0.30569	0.290512
FAF2	-0.34627	0.709619
STRIP1	1.70924	0.117957
YAP1	5.28995	0.379374
ARMC6	-1.08916	0.121431
WDR54	-6.23967	0.654027
PMS1	0.198997	0.067816
GAK	-5.77154	0.694673
RBMXL1	-2.83188	0.296244
STAT3	1.14	0.447846
AP1G2	0.594927	0.029012
PPP6R2	0.767632	1.65574
VPS51	-2.76653	0.922725
AKAP11	-0.71864	0.277309
PAN2	-7.93474	0.813521
CDC27	-4.48483	0.441347
PACSIN2	3.44972	1.05468
BUB1B	-7.66917	0.759142
KLC4	-0.26038	0.114234
USE1	5.13889	0.420095
;VKORC1;;VKORC1	-0.7536	0.194022
TTC1	2.72172	1.10157
ZFYVE1	3.64941	0.243635
RPTOR	-0.79706	0.188267
ABI2	-7.4661	0.721235
WDR6	-6.61899	0.798022
WDR36	-5.52204	0.55952
FBLIM1	-12.4782	2.61961		2.61961
EIF3M	0.140325	0.190251
GSR	-5.19918	0.478383
COG2	-0.42753	0.026823
;ARHGEF18	-3.91514	0.313107
GATAD2A	-1.80048	1.65439		1.65439
CUL3	-9.12573	1.03755
NEK7	-8.77753	1.26982
ATP6V1E1	-0.79757	0.15084
SNX1	-1.12398	0.44091
COG4	-11.5768	2.30714		2.30714
DDB1	-0.28966	0.350823
CARS	-5.83692	0.548203
SCFD2	0.947426	0.25496
CARD19	4.22247	0.465261
RAB3GAP2	-0.40758	0.900746
NFAT5	-3.04444	0.266899
TAGLN	0.957677	1.94944
ARMC8	-3.74217	0.420132
TFCP2	-4.17281	0.425299
PAIP1	-5.47231	0.638801
PON2	0.215379	0.124167
MICALL1	0.969477	0.065168
LLGL1	-1.37587	1.84919		1.84919
NUDCD2	-1.00525	1.2512
ARAP1	-10.1333	1.09852
TAB2	-2.82276	0.275505
MIS18A	-0.74248	0.593923
RNF214	-7.80739	0.884251
KANK2	0.401542	0.02102
VCP	-0.06876	0.132287
TUBGCP6	-6.61774	0.886189
DCTN1	-1.18321	1.94542		1.94542
ZC3H13	-9.43856	1.04461
PDZD11	1.00396	2.5999	2.5999
OGT	-13.9916	7.59207		7.59207
SPATA5L1	-3.06959	0.279052
WDR60	-7.4882	0.622446
SLC25A17	4.60971	0.412385
EXOSC7	0.685805	0.37551
GPHN	-6.4401	0.637641
CHMP2B	2.52881	0.186716
PREB	1.70117	0.972984
SYMPK	0.000116	0.000134
TXLNG	-1.13746	0.264529
SNTB1	-2.79298	0.206584
RALGAPA1	0.474839	0.20375
AP1G1	-11.9868	2.48623		2.48623
MRPS5	-0.73124	0.583544
HAUS6	-1.96435	3.11124		3.11124
SNX2	-5.11475	0.426091
MIOS	-2.54194	1.3938		1.3938
MON2	-0.26919	0.369055
POP4	-10.5013	4.87034		4.87034
TANC1	-0.30373	0.018867
STAT5B	-8.05965	0.847125
RECQL5	-4.28735	0.314278
DPY30	0.584505	0.509186
PTPN13	-4.58846	0.55138
TIMM13	0.272934	0.136847
AMPD2	0.144609	0.105292
SEPT10	1.744	0.490058
FNBP1L	0.689507	0.494225
HELLS	1.39936	3.80623	3.80623
SNRPF	0.1748	0.099685
GFPT1	-0.72114	1.35183
ARID1A	0.104358	0.040702
LIMS1	-6.57036	0.640705
NPEPPS	-0.22442	0.43901
TIMM29	-2.02342	0.280199
AP1B1	-2.46038	3.75613		3.75613
SMARCA2	0.189883	0.096099
SMARCD3	2.46892	1.34179	1.34179
ILVBL	-1.06659	1.03367
[truncated: 2,897 more rows]
