# Supplementary material for: Proximity-labeling proteomics reveals remodeled interactomes and altered localization of pathogenic SHP2 variants
Source: EMBO Rep. 2025 Dec 22;27(3):793–826. doi: 10.1038/s44319-025-00674-4 (PMC12894930; doi:10.1038/s44319-025-00674-4)
Supplement: Supplementary file 14 — Source data Fig. 7 [file 44319_2025_674_MOESM14_ESM.zip › Figure 7/E/Enrichment with or without TNO155.xlsx]

## Sheet: Sheet1
	-TNO155		+TNO155
Gene name	Average	SD	Average	SD
AGTRAP	15.299	0.94565	0.839005	0.166908
ATPAF1*	11.4198	0.670236	3.69516	4.34355
C17orf75	10.4947	1.11501	0.764192	0.190424
CDK5RAP1*	10.3859	0.476528	0.702671	0.196566
ESCO2	10.2348	0.559287	0.828286	0.26226
GAB1	13.0992	0.843783	3.7655	4.36088
GTPBP2	9.31388	2.08744	0.803049	0.240177
HACE1	10.3232	0.537266	0.880523	0.233738
PRIM1	9.1566	1.51371	0.802529	0.254547
TOP3A*	10.6878	1.15315	0.923471	0.286673
TXNDC17	12.3904	0.769509	4.35526	5.16181
UBL5	12.6857	0.281528	0.803197	0.294002
UPP1	9.31619	2.9775	0.749284	0.265072
ZMYM1	9.84295	0.188245	0.884605	0.181663
APOO*	12.3557	3.14596	11.5413	2.09169
CYB5B*	12.9006	0.427991	15.4264	0.194331
CYP51A1	11.1369	0.804596	13.7277	0.616906
GDI1	12.4261	2.35853	11.6683	0.264452
GHITM*	10.9648	1.03419	11.4736	0.433041
LAMTOR3	12.4586	0.608895	14.4781	0.342981
MGST2	13.7386	0.504225	15.0171	0.172377
MT-CO3*	10.6064	0.267225	10.8407	0.496023
MYDGF	12.7845	0.802838	13.3181	0.201132
PACSIN3	13.73	0.402509	12.4293	0.250413
SNRPE	14.3203	0.679759	13.9825	0.504987
TMED2	11.4334	0.951228	13.9182	0.436924
VAT1*	13.5796	1.10216	15.1791	0.195404
PAF1	3.34814	0.266793	3.03432	0.450973
LEO1	3.10255	0.711181	2.76039	0.755599
CTR9	2.04386	0.708608	2.01913	0.784543
