# Supplementary material for: Proximity-labeling proteomics reveals remodeled interactomes and altered localization of pathogenic SHP2 variants
Source: EMBO Rep. 2025 Dec 22;27(3):793–826. doi: 10.1038/s44319-025-00674-4 (PMC12894930; doi:10.1038/s44319-025-00674-4)
Supplement: Supplementary file 14 — Source data Fig. 7 [file 44319_2025_674_MOESM14_ESM.zip › Figure 7/B/melting temperatures.xlsx]

## Sheet: DSF Tm values
	no inhibitor			+ 10 uM TNO155
WT	51.5	51.4	51.5	55	54.9
E76K	43.6	43.6	43.6	45.7	45.9	45.7
R138Q	50.1	50	49.8	54	53.9	53.9
T468M	50.5	50.4	50.3	53.9	53.9	54
Q510K	32.7	32.6	32.5	46.5	45.9	45.4
