# Supplementary material for: Proximity-labeling proteomics reveals remodeled interactomes and altered localization of pathogenic SHP2 variants
Source: EMBO Rep. 2025 Dec 22;27(3):793–826. doi: 10.1038/s44319-025-00674-4 (PMC12894930; doi:10.1038/s44319-025-00674-4)
Supplement: Supplementary file 15 — Figure EV1 Source Data [file 44319_2025_674_MOESM15_ESM.zip]

Archive with 52 entries (43 files):
- Figure EV1/
- __MACOSX/._Figure EV1
- Figure EV1/.DS_Store
- __MACOSX/Figure EV1/._.DS_Store
- Figure EV1/I/
- Figure EV1/G/
- Figure EV1/A/
- Figure EV1/F/
- Figure EV1/H/
- Figure EV1/README.txt
- __MACOSX/Figure EV1/._README.txt
- Figure EV1/D/
- Figure EV1/E/
- Figure EV1/B/
- Figure EV1/I/Total lysate versus TurboID with EGF.xlsx
- __MACOSX/Figure EV1/I/._Total lysate versus TurboID with EGF.xlsx
- Figure EV1/I/.DS_Store
- __MACOSX/Figure EV1/I/._.DS_Store
- Figure EV1/G/.DS_Store
- __MACOSX/Figure EV1/G/._.DS_Store
- Figure EV1/G/SHP2 levels in proteomics data.xlsx
- __MACOSX/Figure EV1/G/._SHP2 levels in proteomics data.xlsx
- Figure EV1/A/DiFMUP rates for SHP2-WT.xlsx
- __MACOSX/Figure EV1/A/._DiFMUP rates for SHP2-WT.xlsx
- Figure EV1/F/Western_SHP2.png
- __MACOSX/Figure EV1/F/._Western_SHP2.png
- Figure EV1/F/.DS_Store
- __MACOSX/Figure EV1/F/._.DS_Store
- Figure EV1/F/Western_Vinculin_SHP2.png
- __MACOSX/Figure EV1/F/._Western_Vinculin_SHP2.png
- Figure EV1/F/Western_B-actin.png
- __MACOSX/Figure EV1/F/._Western_B-actin.png
- Figure EV1/F/Western_SHP2-actin-darker.png
- __MACOSX/Figure EV1/F/._Western_SHP2-actin-darker.png
- Figure EV1/H/.DS_Store
- __MACOSX/Figure EV1/H/._.DS_Store
- Figure EV1/H/Total lysate versus TurboID without EGF.xlsx
- __MACOSX/Figure EV1/H/._Total lysate versus TurboID without EGF.xlsx
- Figure EV1/D/Western_pTyr (IP).png
- __MACOSX/Figure EV1/D/._Western_pTyr (IP).png
- Figure EV1/D/Western_c-Src, N-Ras (lysate).png
- __MACOSX/Figure EV1/D/._Western_c-Src, N-Ras (lysate).png
- Figure EV1/D/Western_c-Src (lysate).png
- __MACOSX/Figure EV1/D/._Western_c-Src (lysate).png
- Figure EV1/D/Western_N-Ras (IP).png
- __MACOSX/Figure EV1/D/._Western_N-Ras (IP).png
- Figure EV1/D/Western_SHP2, B-Actin (lysate).png
- __MACOSX/Figure EV1/D/._Western_SHP2, B-Actin (lysate).png
- Figure EV1/E/Quantification of phospho-Ras levels.xlsx
- __MACOSX/Figure EV1/E/._Quantification of phospho-Ras levels.xlsx
- Figure EV1/B/DiFMUP rates for SHP2-TurboID WT and E76K.xlsx
- __MACOSX/Figure EV1/B/._DiFMUP rates for SHP2-TurboID WT and E76K.xlsx
