# Supplementary material for: Proximity-labeling proteomics reveals remodeled interactomes and altered localization of pathogenic SHP2 variants
Source: EMBO Rep. 2025 Dec 22;27(3):793–826. doi: 10.1038/s44319-025-00674-4 (PMC12894930; doi:10.1038/s44319-025-00674-4)
Supplement: Supplementary file 15 — Figure EV1 Source Data [file 44319_2025_674_MOESM15_ESM.zip › Figure EV1/README.txt]

Figure EV1 source data:

EV1A. Numerical data for relative DiFMUP dephosphorylation rates by SHP2-WT and SHP2-WT-TurboID.

EV1B. Numerical data for relative DiFMUP dephosphorylation rates by SHP2-WT-TurboID and SHP2-E76K-TurboID.

EV1C. Cartoon drawing of Ras phosphorylation by c-Src and dephosphorylation by SHP2. No source data.

EV1D. Full western blot images for Ras dephosphorylation by SHP2.

EV1E. Numerical data for quantification of blots for Ras dephosphorylation by SHP2.

EV1F. Full western blot images for SHP2 levels in wild-type and SHP2 KO HEK293 cells. 

EV1G. Log2 normalized intensities for SHP2/PTPN11 in proteomics samples for the TurboID-only control and SHP2-WT-TurboID, with and without biotin, with and without EGF.

EV1H. Numerical data comparing fold-change values in TurboID datasets to total cell lysate datasets, without EGF treatment.

EV1I. Numerical data comparing fold-change values in TurboID datasets to total cell lysate datasets, with EGF treatment.

Processed TurboID proteomics data (normalized intensities), including individual replicate data, can be found in Dataset EV2. Data for total cell lysates can be found in Dataset EV3.
