# Supplementary material for: Proximity-labeling proteomics reveals remodeled interactomes and altered localization of pathogenic SHP2 variants
Source: EMBO Rep. 2025 Dec 22;27(3):793–826. doi: 10.1038/s44319-025-00674-4 (PMC12894930; doi:10.1038/s44319-025-00674-4)
Supplement: Supplementary file 15 — Figure EV1 Source Data [file 44319_2025_674_MOESM15_ESM.zip › Figure EV1/I/Total lysate versus TurboID with EGF.xlsx]

## Sheet: Sheet1
Gene name	Lysate fold-change	Streptavidin IP fold-change	Strep-IP significant hit (up)	Strep-IP significant hit (down)
;BCKDHA	-1.00299	-0.04742
;MYCBP	-1.91972	-0.75874
;SHPK	-1.22794	9.58302	9.58302
;VKORC1;;VKORC1	2.61957	-0.89746
0	-0.93445	-0.01312
0	0.341024	-0.01312
0	0.441754	-0.01312
0	1.48425	-0.01312
0	-0.23551	-0.01312
0	-1.06899	-0.01312
0	-0.80834	-0.01312
0	-0.93445	-12.3927		-12.3927
0	0.341024	-12.3927		-12.3927
0	0.441754	-12.3927		-12.3927
0	1.48425	-12.3927		-12.3927
0	-0.23551	-12.3927		-12.3927
0	-1.06899	-12.3927		-12.3927
0	-0.80834	-12.3927		-12.3927
0	-0.93445	0.608429
0	0.341024	0.608429
0	0.441754	0.608429
0	1.48425	0.608429
0	-0.23551	0.608429
0	-1.06899	0.608429
0	-0.80834	0.608429
0	-0.93445	0.125969
0	0.341024	0.125969
0	0.441754	0.125969
0	1.48425	0.125969
0	-0.23551	0.125969
0	-1.06899	0.125969
0	-0.80834	0.125969
0	-0.93445	-0.18683
0	0.341024	-0.18683
0	0.441754	-0.18683
0	1.48425	-0.18683
0	-0.23551	-0.18683
0	-1.06899	-0.18683
0	-0.80834	-0.18683
0	-0.93445	0.35498
0	0.341024	0.35498
0	0.441754	0.35498
0	1.48425	0.35498
0	-0.23551	0.35498
0	-1.06899	0.35498
0	-0.80834	0.35498
AAAS	0.252799	-0.0932
AACS	3.51836	0.168514
AAK1	0.478539	0.079339
AAK1	0.478539	-5.16151
AAMDC	1.71153	-0.55623
AAMP	0.710513	-2.71298
AAR2	-1.9411	6.15963
AARS	0.558033	0.680623
AARS2	-0.13446	0.045075
AASDHPPT	-0.11949	4.46687
AASS	-2.49924	0.052548
ABCB1	-12.187	-0.0893
ABCB10	-0.26028	0.088216
ABCB6	-0.16429	3.78342
ABCB7	-0.29218	-0.17081
ABCB8	0.01772	0.469653
ABCC1	0.630079	0.46321
ABCC4	-0.22083	-0.77856
ABCD1	2.17105	-0.0825
ABCD3	-0.5551	-0.21724
ABCE1	-0.15419	0.357648
ABCF1	-0.01418	-0.38165
ABCF2	0.046186	0.056797
ABCF3	0.896538	-0.40502
ABHD10	-0.49935	4.60755
ABHD11	0.353141	1.53339
ABHD12	2.41071	0.646796
ABHD14B	-0.24973	3.81813
ABHD16A	-3.28331	3.76941
ABI1	0.148578	0.064226
ABI2	-0.5322	4.61503
ABL1	4.54294	0.32511
ABL2	-2.44036	4.15606
ABLIM1	4.44638	-2.81123
ABR	2.17654	3.32157
ABRACL	-0.65107	-3.80409
ABRAXAS2	-4.12024	-0.24305
ACAA1	-0.3222	2.99202
ACAA2	-0.41013	0.024006
ACACA	1.04749	0.082446
ACACA	1.04749	0.260796
ACAD10	1.34706	-4.01338
ACAD11	1.12676	0.464002
ACAD8	0.087992	4.73439
ACAD9	0.250306	-0.16688
ACADM	-0.82903	-0.0853
ACADSB	-0.15328	0.003028
ACADVL	-0.61834	0.008042
ACAT1	-0.34835	-0.35696
ACAT2	0.222703	4.61603
ACBD3	-0.4457	-1.84626
ACBD5	-2.63963	-6.88036
ACIN1	0.591814	-0.41784
ACLY	0.036255	0.021231
ACO1	-0.9761	4.57052
ACO2	-0.15041	-0.5064
ACOT13	-0.03988	-1.1897
ACOT7	-0.01768	-0.07199
ACOT8	-4.70957	0.881245
ACOT9	0.125556	0.008383
ACOX1	5.22148	0.023322
ACP1	-0.34764	0.496144
ACSF2	0.383022	-0.54652
ACSF3	-2.10806	1.5858
ACSL1	0.088047	5.51738
ACSL3	-0.6464	0.29648
ACSL4	-2.63099	-0.08607
ACSS1	4.07899	-0.81836
ACTA2	-1.09053	0.387599
ACTB	-0.14252	0.337075
ACTBL2	-4.86632	6.23588
ACTG1	1.14595	1.00941
ACTL6A	0.44379	-0.25326
ACTN1	0.452636	-0.01769
ACTN4	0.674256	0.146752
ACTR10	-2.01922	2.59449
ACTR1A	0.784316	-0.17875
ACTR1B	-0.66426	-3.82832
ACTR2	0.242742	0.231201
ACTR3	0.393754	0.091672
ACTR8	0.806883	-1.06433
ADA	3.18226	0.548302
ADAR	-3.02534	-0.04939
ADAR	0.166906	-0.04939
ADD1	-0.08154	-0.45956
ADD2	-3.85131	-2.19391		-2.19391
ADD3	0.368593	-0.98053
ADGRL2	2.52704	0.306361
ADH5	-0.74151	0.70921
ADNP	0.637012	-1.55738
ADPGK	0.769714	3.58548
ADPRHL2	0.661859	3.89314
ADRM1	-0.30588	4.78383
ADSL	0.274319	0.01335
ADSS	0.036181	-5.09582
AFDN	2.49848	-0.52733
AFDN	0.038553	-0.52733
AFDN	-0.45735	-0.52733
AFF4	-2.97381	-6.14314
AFG3L2	-0.67665	0.083304
AFTPH	-0.7324	-0.9319
AGAP3	0.893347	-2.63907
AGFG1	-2.47881	-1.50797		-1.50797
AGK	-0.69109	-0.40115
AGL	4.16416	-4.63479
AGO1	0.100061	-1.14846
AGO2	-4.30589	-0.09554
AGPAT1	-0.85915	-0.78227
AGPAT2	1.26706	3.97362
AGPS	0.299581	-0.67829
AGRN	3.63972	-8.2215
AGTRAP	-1.23445	1.30673
AHCTF1	-0.16473	-5.01569
AHCY	0.433584	0.013786
AHCYL1	-0.24998	-3.76415
AHCYL2	-0.32288	-0.69349
AHNAK	-0.17635	-0.7454
AHSA1	-0.00725	-0.39759
AHSG	0.30182	-0.00672
AIF1L	1.65285	3.48755
AIFM1	0.13951	0.126388
AIMP1	-0.4155	0.298671
AIMP2	0.424646	0.014911
AIP	-0.04681	-0.39066
AK1	-0.1917	4.0997
AK2	0.144085	0.008531
AK3	-0.61425	-0.596
AK4	-0.07949	0.105735
AKAP1	-1.25084	-1.12414
AKAP10	0.498197	0.960945
AKAP12	-0.55408	-1.34602
AKAP13	-1.47735	-0.44046
AKAP17A	-3.09724	0.799981
AKAP2	-2.57874	-1.6164
AKAP8	-0.29503	-0.49511
AKAP8L	0.052546	-0.08082
AKAP9	-1.72981	-0.08449
AKR1A1	-0.99962	-3.30178
AKR1B1	0.127968	-0.75729
AKR7A2	-0.05756	1.07597
AKT1	-0.43959	4.80959
AKT2	-3.70611	-0.2389
ALAS1	-0.67346	0.414341
ALB	-0.25962	-0.3094
ALDH16A1	2.89944	-0.07435
ALDH18A1	0.062019	0.329111
ALDH1A2	-1.67614	-1.73522
ALDH1A3	0.317975	-3.41102
ALDH1B1	-0.51874	0.020458
ALDH1L2	0.111747	1.24629
ALDH2	0.122799	0.549292
ALDH3A2	-0.53989	2.03877
ALDH4A1	-0.3099	13.3367	13.3367
ALDH5A1	-0.12032	0.331138
ALDH6A1	0.052722	-0.47933
ALDH7A1	0.224938	-0.01155
ALDH9A1	-0.24571	-0.01802
ALDOA	-0.33892	0.229673
ALG1	-4.49508	0.214923
ALG10;ALG10B	1.00024	0.127062
ALG11	-0.37958	4.72647
ALG2	-0.99744	3.56594
ALG5	-2.02635	0.9762
ALKBH5	-2.28232	-2.79549
ALYREF	-0.43954	0.183833
ALYREF	-0.94811	0.183833
ALYREF	-0.43954	2.39562
ALYREF	-0.94811	2.39562
AMOTL1	-1.9043	-1.80763
AMPD2	-0.62273	-0.92032
ANAPC1	-2.33629	-0.40848
ANAPC4	1.34987	2.66147
ANAPC5	-1.46288	-0.61189
ANAPC7	-0.58439	-0.50635
ANK1	-0.95617	0.012415
ANK2	-0.18907	-13.3868		-13.3868
ANK3	-2.90506	-5.27254
ANK3	-1.9985	-5.27254
ANKFY1	0.06822	0.050035
ANKHD1	-0.42612	-0.31386
ANKLE2	-0.74679	-1.9914
ANKRD17	0.308615	0.128227
ANKRD27	0.51538	-2.60572
ANKS1A	-4.21074	-3.29509
ANLN	-0.23077	0.956931
ANO6	-7.95258	-9.32829
ANP32A	-0.05774	-1.01678
ANP32B	-0.1689	2.016
ANP32E	-0.06649	0.027701
ANXA1	0.345656	-0.7637
ANXA11	-0.55509	-5.43193
ANXA2	0.197567	0.320941
ANXA2	0.590705	0.320941
ANXA4	0.264108	-2.4902
ANXA5	-0.14426	-0.17011
ANXA6	-0.38331	0.15745
ANXA6	-0.48802	0.15745
ANXA7	0.407398	-0.19588
AP1B1	-0.28342	-0.29094
AP1G1	-1.00927	-0.9273
AP1M1	0.095359	0.502651
AP1S2	-0.90459	-3.70797
AP2A1	1.36218	0.544747
AP2A2	-0.42587	-0.01437
AP2B1	0.340467	-0.24423
AP2M1	-1.65973	0.231503
AP2S1	-3.44536	3.98824
AP3B1	-0.6942	-0.36739
AP3D1	-0.17532	-0.44695
AP3M1	-0.55651	0.077882
AP3M2	-0.41875	0.696434
AP3S1	-0.45979	-0.27753
APAF1	-1.0613	3.01051
APBB1	-0.40626	-4.46407
APEH	-1.40895	2.79208
APEX1	0.130624	-0.66584
API5	0.192109	0.650083
APMAP	0.380444	0.250899
APOBEC3C	-0.08603	5.04196
APOL2	-0.0202	-6.26408
APOO	0.212076	5.14433
APOOL	2.47025	-6.87328
APPL1	-0.49154	-0.37706
APRT	0.173233	-0.09821
AQR	0.370249	-0.65497
ARAF	0.259643	-0.74826
ARAP1	0.552146	0.482087
ARCN1	0.338263	-0.08298
ARF1	-0.0037	0.166247
ARF4	-0.0931	-0.5896
ARF5	0.39208	1.19288
ARF6	-0.17358	-0.13302
ARFGAP1	-5.38141	-0.59115
ARFGAP2	-0.5441	-0.8074
ARFGAP3	2.19506	3.39566
ARFGEF1	2.40792	-1.45755
ARFGEF2	0.126459	-4.6437
ARFIP2	1.44913	-3.87633
ARG1	-0.48501	4.05223
ARGLU1	0.837826	-0.45782
ARHGAP1	0.262714	0.979282
ARHGAP12	-0.08072	3.53024
ARHGAP17	0.702791	4.53268
ARHGAP21	1.36465	-2.34373
ARHGAP35	3.57156	-0.50022
ARHGDIA	-0.53688	-0.23509
ARHGEF1	1.95982	4.59846
ARHGEF12	0.563621	0.347061
ARHGEF2	-3.48592	1.07735
ARHGEF5	0.101225	-3.94944
ARHGEF6	0.529338	-1.43737
ARHGEF7	0.710238	-0.70146
ARID1A	-1.09366	0.796723
ARID1B	1.66222	-3.57921
ARID2	-3.30972	-0.54167
ARID3A	0.645253	2.54877
ARID3B	-0.24898	0.04733
ARID4B	2.34062	-3.72913
ARIH1	-0.03886	4.02233
ARIH2	0.745924	0.39541
ARL1	-1.88603	1.34937
ARL2	0.900727	0.604904
ARL3	-0.7236	3.60281
ARL6IP4	0.757073	0.507146
ARL6IP5	0.021625	0.07567
ARL6IP6	1.10657	4.4902
ARL8A	3.88395	-0.58927
ARL8B	0.9232	2.76783
ARMC1	1.10586	-3.18256
ARMC10	0.73252	-4.73324
ARMC6	-1.10794	-0.53946
ARMCX1	-3.3759	0.407223
ARMCX3	-0.36045	0.34849
ARMT1	-1.45961	0.782866
ARPC1A	-3.24576	-0.048
ARPC1B	-0.85007	0.261388
ARPC2	0.021255	-0.09916
ARPC3	0.380558	0.184506
ARPC5	-0.40819	1.33899
ARPC5L	-0.08884	0.035244
ARPP19	0.047317	-0.47235
ARRB2	-0.79797	-1.15333
ARVCF	0.777654	3.88819
AS3MT	0.334427	0.011746
ASAH1	-0.4108	3.51892
ASAP1	1.12193	-0.01721
ASCC1	2.80218	-8.40306
ASCC1	2.80218	-1.53614
ASCC2	0.194587	-0.89481
ASCC3	-0.95268	-0.36609
ASF1B	0.149708	7.44938
ASH2L	0.071271	-4.59391
ASMTL	-1.17632	3.28557
ASNS	-0.69574	-0.2745
ASPH	-0.24788	5.00654
ASPSCR1	-1.85139	-0.16105
ASRGL1	-0.28258	-0.22578
ASS1	0.76575	0.05429
ATAD1	0.32737	2.03871
ATAD3A	0.543724	0.224928
ATAD3B	0.505816	1.26049
ATAD5	-4.46069	8.10675
ATF3	2.92683	0.22116
ATF7IP	2.04173	-0.84527
ATG13	-2.29679	3.30048
ATG16L1	3.12842	-8.49948
ATG3	-0.13306	3.70025
ATG4B	-5.32661	4.49617
ATG5	1.19214	-3.98177
ATG7	0.460832	-3.12849
ATG9A	-0.56973	6.64622
ATIC	-0.0012	-0.89981
ATL1	-2.82548	2.77845
ATL2	-8.14984	-0.67276
ATL3	0.121286	3.89276
ATM	-2.19966	-3.82557
ATOX1	0.514243	0.348991
ATP11C	1.3188	-7.11922
ATP13A1	0.200472	-0.18526
ATP1A1	-0.04481	-0.02928
ATP1B1	-0.83396	4.41772
ATP1B3	-0.18678	0.865365
ATP2A2	0.09383	0.032923
ATP2B1	0.437713	-1.14728
ATP2B4	-0.14371	-5.02497
ATP2C1	-1.9562	0.494689
ATP5A1	-0.07428	0.115907
ATP5A1	-0.07428	0.405728
ATP5B	-0.00851	-0.17178
ATP5C1	0.518109	-0.61222
ATP5D	1.03997	-0.81935
ATP5E;ATP5EP2	-0.12432	-1.11078
ATP5F1	-0.29259	-0.98589
ATP5H	-0.73736	0.49426
ATP5I	-0.66059	5.09985
ATP5J	-2.44294	0.378177
ATP5J2	-0.62184	-4.47345
ATP5J2-PTCD1	-0.92246	-0.43038
ATP5L	-0.17221	0.367225
ATP5O	0.173569	-0.02531
ATP6AP1	-2.30065	7.27502
ATP6AP2	-4.84203	3.74523
ATP6V0A1	-0.4739	0.245572
ATP6V0C	-0.32571	-1.66197
ATP6V0D1	-1.41064	-0.13494
ATP6V1A	-0.42285	0.128504
ATP6V1B2	0.191362	-0.21225
ATP6V1C1	-3.11004	-5.57316
ATP6V1E1	0.684469	-1.42842
ATP6V1G1	-0.55349	-3.95312
ATP6V1H	-0.32283	-0.08302
ATP7A	0.082458	-4.80868
ATP7B	-0.4893	2.78049
ATP9A	4.41289	3.86603
ATPAF1	2.72608	7.85846
ATPAF2	-1.90194	0.775639
ATPIF1	-0.43792	-3.91868
ATXN10	0.144268	-0.24136
ATXN2	-0.63626	-0.31493
ATXN2L	0.065685	-0.58885
AUH	-4.01248	-4.21533
AUP1	-0.3061	0.176323
AURKAIP1	0.92594	-0.13565
AURKB	-1.20385	-0.65233
B2M	-0.37148	3.82527
B3GAT3	-1.80874	-5.13756
BABAM1	-1.81473	5.05461
BABAM2	0.85456	-0.66668
BAG2	0.471846	0.122822
BAG3	0.516712	-0.26884
BAIAP2	1.36259	-4.50958
BAIAP2L1	0.146699	0.475093
BANF1	-2.89799	0.170558
BASP1	-0.33909	-0.36093
BAT3;BAG6;BAG6	2.9849	1.91205
BAX	0.014336	0.345073
BAZ1A	-1.83171	3.234
BAZ1B	4.49	7.61929
BCAP31	0.287291	-0.65527
BCAS2	-0.78032	-0.42115
BCAS3	-2.22914	-7.35747
BCAT2	-0.13454	-1.89422
BCCIP	-0.04604	0.523339
BCKDHB	-2.28243	0.054714
BCKDK	-2.86185	3.0359
BCL2L13	-2.39079	-3.99604
BCLAF1	2.37697	-0.28621
BCLAF1	-0.01313	-0.28621
BCOR	-0.29359	-1.17593
BCR	-3.58036	0.436029
BCS1L	-2.36201	-3.70227
BDH2	4.53333	-3.60013
BEND3	0.175669	-3.4289
BICD2	0.047326	0.93963
BID	0.733856	4.56701
birA	-1.07475	1.8907	1.8907
BIRC6	1.04019	-0.14793
BLM	3.6586	0.516641
BLMH	-0.28541	3.44271
BLOC1S1	-0.94079	-5.39552
BLOC1S5	0.332756	-6.51439
BLVRA	-0.96414	-0.59018
BLVRB	-0.46918	-0.03831
BMS1	1.00064	4.41713
BNIP1	-0.17639	1.8292
BOD1L1	-0.49289	-0.67368
BOLA2	-0.99045	-0.70699
BOLA3	0.177126	7.76067
BOP1	1.72121	-0.0022
BORCS6	-0.60315	7.72606
BPHL	-0.92508	-0.02163
BPNT1	-0.59359	-0.20345
BPNT1	-0.1175	-0.20345
BPTF	-0.08867	-0.93559
BRAP	0.296208	-1.00175
BRCC3	0.347711	-0.60193
BRD2	-0.12226	0.090792
BRD4	-0.5902	-5.31734
BRD7	0.669869	-1.6154
BRD8	0.670124	-4.77868
BRIP1	1.652	-1.42047
BRIX1	-0.15346	0.186798
BSG	0.217612	0.200348
BSG	1.83891	0.200348
BST2	0.022795	0.603814
BTAF1	2.06273	-0.54841
BTF3	-0.25003	0.816036
BTF3	2.14033	0.816036
BTF3L4	-0.37908	3.1512
BUB1B	-4.43507	-1.297
BUB3	-0.07898	-0.01109
BUD13	-4.44985	5.87823
BUD31	0.139629	6.98167
BYSL	0.360965	5.65942
BZW1	-0.0502	-6.04464
BZW2	2.99833	-4.14558
C11orf57	-0.60996	0.129031
C11orf58;SMAP	-0.52698	-3.53044
C11orf98	1.57902	-0.6845
C12orf10	-1.91874	0.230939
C14orf159	-2.41107	-4.3154
C14orf166	-0.01864	0.219121
C16orf58	-0.1444	-4.62247
C16orf62	0.341931	-2.71523
C17orf49;BAP18	0.205492	3.6504
C17orf62	2.75278	3.88446
C17orf75	0.002535	-3.26228
C19orf43	0.346626	-6.91685
C19orf47	1.19459	0.572
C19orf70;MIC13	-0.4475	0.104593
C1QBP	-0.02744	-0.14841
C1QBP	0.002664	-0.14841
C20orf27	-0.38194	-3.08301
C2CD2	-0.65606	-2.26342
C2CD5	-0.14322	-2.73042
C2CD5	-1.04555	-2.73042
C6orf120	-0.07664	-11.642		-11.642
C7orf50	-0.11514	-3.38058
C8orf33	-0.18992	-0.02112
C8orf82	0.748609	-4.06312
C9orf142	-0.73759	-0.31171
C9orf64	2.7979	3.54443
CA2	-0.24685	2.89024
CAAP1	-0.62122	0.115191
CACNA2D1	3.36522	3.16732
CACYBP	0.028292	0.158946
CAD	-0.08962	0.111078
CALD1	0.683223	-0.79586
CALD1	-0.2187	-0.79586
CALD1	0.683223	-4.19485
CALD1	-0.2187	-4.19485
CALM2;CALM1;CALM2;CALM3	-0.0626	-0.18956
CALML3	-0.75825	4.9543
CALML5	-1.0409	-5.32137
CALR	0.154299	0.040642
CALU	0.490352	0.132688
CAMK1	-5.93825	-3.70928
CAMK2D	-1.06114	0.447391
CAMK2G	-0.13536	0.16453
CAMSAP1	1.7746	-1.29527
CAMSAP3	-0.08464	-2.27365		-2.27365
CAND1	-0.20259	0.039023
CANX	-0.36341	0.106315
CAP1	-0.04945	-0.59524
CAPN1	0.086627	0.751215
CAPN2	-0.37314	-0.00318
CAPNS1	-2.45644	0.461385
CAPRIN1	0.081695	0.754992
CAPZA1	0.673241	0.252387
CAPZA2	-0.42951	0.201768
CAPZB	-0.48404	0.044665
CAPZB	-0.96219	0.044665
CAPZB	-0.48404	0.546692
CAPZB	-0.96219	0.546692
CARD19	2.69891	0.208543
CARHSP1	0.211141	0.136992
CARM1	-1.45636	-0.1281
CARS	0.090896	0.6628
CARS	-0.40511	0.6628
CARS2	0.777991	1.73961
CASC3	1.33824	0.133616
CASK	-0.80132	-0.98788
CASK	-1.11536	-0.98788
CASP14	0.696602	0.961908
CASP3	-0.39998	4.55572
CASP6	0.274334	-4.46342
CASP8	-3.66006	3.90509
CASP8AP2	0.144845	0.170162
CAST	-2.92809	-2.46505
CAT	0.529796	1.39202
CAV1	-0.63151	-1.59218		-1.59218
CAV1	0.515685	-1.59218		-1.59218
CAVIN1	-0.61572	0.9007
CBL	-0.11506	8.01095
CBR1	0.302237	-0.25866
CBR4	2.33894	0.086339
CBSL;CBS	3.03542	-5.15727
CBX3	0.266465	-0.01379
CBX4	-0.52959	6.99361
CBX5	0.587557	2.18296
CBX8	0.503984	-0.54915
CC2D1A	-0.47291	0.22633
CCAR1	-0.42581	0.065966
CCAR2	0.14342	-0.4795
CCDC117	2.62035	4.51064
CCDC124	0.897847	0.262109
CCDC134	-0.2739	2.99908
CCDC22	-1.52189	3.86991
CCDC43	-2.83344	6.30474
CCDC47	-0.16002	-0.80378
CCDC50	-1.22178	-3.80734
CCDC58	-0.28347	0.550643
CCDC6	-0.03069	-1.65534
CCDC88A	-1.73881	-0.23194
CCDC93	-0.47022	6.04769
CCNB1	-0.64564	-3.35237
CCNH	-6.10894	0.323739
CCNT1	0.4541	3.44737
CCP110	0.448238	-0.02875
CCT2	0.255131	0.294813
CCT3	-0.82177	0.044891
CCT4	-0.06686	-0.12587
CCT5	0.218023	-0.16257
CCT6A	-0.38986	0.049678
CCT6B	-7.54584	0.329053
CCT7	-0.13943	0.144361
CCT8	0.04579	-1.02611		-1.02611
CD276	0.203151	-3.38243
CD2AP	1.07427	-0.77471
CD2BP2	-0.62009	-0.35203
CD3EAP	-0.32609	0.144663
CD47	8.10621	4.79347
CD59	0.327416	-3.54319
CD81	0.600146	0.040529
CD99	0.718571	-3.13382
CDC16	1.06075	0.261302
CDC23	-2.46954	-0.56961
CDC27	0.472308	0.595563
CDC27	-1.82775	0.595563
CDC37	-0.19603	-0.09015
CDC42	-0.1196	-0.53386
CDC42BPA	-1.42631	0.87753
CDC42BPB	1.28173	0.107606
CDC5L	-0.27386	-0.37232
CDC73	0.307337	0.836554
CDCA2	1.92013	-12.1829		-12.1829
CDIPT	0.054663	-0.03635
CDK12	-0.35108	3.79939
CDK13	0.972987	-3.99167
CDK16	1.55672	-0.03163
CDK2	-0.31605	0.213594
CDK4	0.807652	0.957587
CDK5	-1.26376	-0.33864
CDK5RAP1	0.598919	4.54829
CDK5RAP2	-1.45841	1.30835
CDK5RAP3	0.015721	0.076711
CDK7	-5.23254	-0.49615
CDK9	-1.71985	0.203195
CDKAL1	-2.96792	1.47727
CDKN2A	-0.47208	-10.5557		-10.5557
CDKN2A	-0.47208	0.806803
CDKN2AIP	0.024446	-4.76962
CDS2	0.195621	0.732538
CDSN	-0.40136	9.6323
CDV3	-0.67127	-0.85795
CEBPZ	-0.07057	-0.93751
CELF1	0.164426	0.153436
CENPB	2.26078	6.46607
CENPF	-3.66314	0.485929
CENPP	-0.33937	0.023473
CENPV	3.85236	4.65473
CENPV	1.33412	4.65473
CENPV	3.85236	4.38995
CENPV	1.33412	4.38995
CEP131	-0.10808	0.124795
CEP170	0.500254	0.491061
CEP170B	1.56545	-6.11923
CEP44	-1.06924	-7.95391
CEP55	1.83755	1.51304
CEP78	-0.71811	0.188908
CERS2	-1.62154	-0.59367
CETN2	-0.4708	-1.89979
CFAP20	-1.64998	8.11806
CFL1	0.249213	-0.0145
CFL2	-0.77258	0.089473
CGGBP1	-1.9424	-0.85985
CGN	0.802835	0.21298
CHAF1B	0.091395	2.7521
CHAMP1	0.866178	-2.16873
CHCHD1	2.35146	4.82335
CHCHD2	-0.67389	-4.22429
CHCHD3	0.15549	-0.26443
CHCHD6	2.30976	7.82129
CHD1L	0.668432	0.349418
CHD1L	2.6257	0.349418
CHD3	3.50623	-0.80497
CHD4	0.487725	0.069376
CHD8	-2.0768	3.81779
CHDH	-3.64294	0.180394
CHEK1	-0.0869	0.104039
CHEK2	-2.13604	0.328201
CHERP	-0.54896	-0.57275
CHMP1A	1.94823	-2.73064
CHMP2A	-0.31211	-0.22256
CHMP2B	0.300788	-5.33993
CHMP3	0.487991	-3.97696
CHMP4B	0.001431	-0.92678
CHMP4C	1.97774	-3.33872
CHMP5	1.04273	-0.50259
CHMP6	-0.77701	7.74953
CHORDC1	0.149714	0.057934
CHP1	-0.4856	-0.07628
CHTF18	0.374308	-3.06339
CHTOP	-0.1713	-0.366
CHUK	-1.06424	-1.25704
CIAO1	-1.26107	0.383226
CIAPIN1	-0.19548	-4.99444
CIRBP	0.250629	-0.18919
CISD1	-1.17656	-0.41178
CISD2	-0.18917	-6.60518
CIT	0.399231	0.013831
CIZ1	4.26326	1.16674
CKAP2	-0.13807	-0.92806
CKAP4	0.421053	-0.18003
CKAP5	-0.4301	-0.42128
CKB	-0.03809	-0.22893
CKMT1A	-0.09996	0.098747
CLASP1	-0.33877	-4.36676
CLASP2	0.731163	-2.38174
CLCC1	-2.12177	-0.3698
CLCN7	-0.65251	-3.65611
CLGN	-0.27921	-0.21222
CLIC1	0.102851	0.280666
CLIC4	1.04198	0.280306
CLINT1	0.083256	-0.21178
CLIP1	0.512556	1.02953
CLK3	-1.06712	5.4353
CLN6	-1.54934	0.236915
CLNS1A	-2.19614	-0.70415
CLP1	-0.70211	0.211565
CLPB	1.80875	-0.60717
CLPB	-1.44596	-0.60717
CLPP	-0.2839	-0.20235
CLPTM1	-1.47628	0.722499
CLPTM1L	-0.32208	-8.53956
CLPX	-0.73574	-0.12608
CLTA	0.171894	-0.0311
CLTB	0.400037	-0.01355
CLTC	0.184285	0.402086
CLUH	2.38344	0.603888
CLUH	-2.624	0.603888
CLUH	2.38344	0.045498
CLUH	-2.624	0.045498
CLYBL	-0.1118	-3.51099
CMAS	-0.6567	0.586576
CMBL	-0.07238	0.732304
CMC1	-0.42512	4.82847
CMC2	1.45491	-3.74957
CMPK1	0.987102	0.992469
CMSS1	-1.65362	0.307884
CMTR1	-0.42398	-0.96101
CNBP	-1.82134	-1.5088		-1.5088
CNDP2	1.10378	0.138766
CNIH4	0.285899	0.420609
CNN2	-0.32567	-3.56991
CNN3	0.04854	-0.07692
CNNM3	-2.80589	0.023826
CNNM4	-1.78249	3.14714
CNOT1	-0.24837	-0.66433
CNOT10	-1.66687	0.243377
CNOT11	-1.38054	-1.96268
CNOT2	-0.85711	-0.55748
CNOT3	-3.87341	-0.38943
CNOT8	-0.33125	-1.38491		-1.38491
CNOT9	0.223328	-0.42868
CNP	0.125037	-0.2058
CNPY2	-0.40392	-1.28029
COA3	0.114516	1.96178	1.96178
COA7	1.19016	-0.50179
COASY	-0.21534	3.46764
COG1	0.390691	-0.89609
COG2	3.45617	2.93668
COG3	-1.54997	-1.97462
COG4	-1.19519	0.068326
COG6	1.56802	1.0434
COG7	-1.28271	0.777059
COG8	-1.78509	3.72383
COIL	0.377713	0.140647
COL18A1	0.369871	-3.94111
COL4A2	-1.44909	3.7014
COL6A1	2.11724	0.102007
COLGALT1	0.381494	-4.00619
COMMD9	1.10651	3.23576
COMT	0.019078	-0.89916
COMTD1	0.017138	-4.55944
COPA	-0.36451	0.187245
COPB1	-0.36725	0.007234
COPB2	0.38936	0.05415
COPE	-1.40455	0.593426
COPG1	-0.19812	-0.17946
COPG2	0.071161	0.59505
COPS2	-0.58131	1.0222
COPS3	0.088601	0.953493
COPS4	-0.52129	-0.07224
COPS5	-0.61722	5.27662
COPS6	3.58885	-0.72177
COPS7A	1.86869	0.399251
COPS7B	1.49779	-1.67924
COPS8	0.17932	0.023195
COPZ1	-0.51958	-0.78924
COQ5	0.610029	-0.29066
COQ6	0.825376	2.91675
COQ8A	-0.69476	0.497229
COQ8B	0.067217	6.24823
COQ9	-2.43693	0.308711
CORO1A	-0.078	10.2245	10.2245
CORO1B	-0.41384	0.042161
CORO1C	0.23941	-0.16736
CORO7-PAM16	-0.53834	-0.75144
COTL1	0.076557	4.11477
COX11	-0.08029	-4.40661
COX15	-0.8452	-2.63993
COX17	-0.46831	0.421512
COX20	0.577101	-3.35091
COX4I1	-0.13848	0.01047
COX5A	1.61159	0.251656
COX5B	2.55863	-0.26811
COX6A1	-0.76555	0.320369
COX6B1	-0.36905	-0.34186
COX6C	-0.33762	0.714324
COX7A2	0.074837	0.947519
COX7A2L	-0.05797	4.29272
COX7C	-0.40735	-8.26562
CPD	-0.50062	-0.21769
CPNE1	0.245049	0.134036
CPNE3	-0.25612	0.321209
CPOX	0.850946	0.337614
CPS1	0.076923	-4.25
CPSF1	-0.0152	-0.63587
CPSF2	-0.49032	0.182879
CPSF3	0.009634	-1.1829		-1.1829
CPSF4	-0.74767	2.96016
CPSF6	-0.05574	-0.30915
CPSF7	-0.36801	0.265724
CPT1A	0.192836	-0.77932
CPT2	-0.38099	1.33248
CPVL	-0.08364	-0.31375
CRABP2	0.001882	1.45838
CRAT	-3.84099	2.63904
CREB1	1.31301	0.693999
CREBBP	-1.22936	-1.46483
CRKL	0.347604	0.362971
CRLF3	2.77839	3.58392
CRNKL1	0.160917	-0.38477
CRTAP	0.226079	11.873	11.873
CRYZ	0.355863	-4.69101
CRYZL1	-0.87571	3.98368
CS	0.007115	-0.00032
CSDE1	-0.04198	-0.12803
CSE1L	0.003699	0.022824
CSK	0.421055	0.231536
CSNK1A1	2.76597	-0.45255
CSNK1A1	0.235464	-0.45255
CSNK1E	-0.37551	-0.64626
CSNK2A1	-0.41136	-0.13969
CSNK2A2	0.274425	0.558814
CSNK2B	0.1463	-0.15726
CSRP1	-0.38367	2.93391
CSRP2	0.115708	2.46676
CSTB	-0.23888	5.02864
CSTF1	0.075304	-1.11205
CSTF2	-0.58601	-0.84088
CSTF2T	0.118886	3.92693
CSTF3	-0.15835	-4.11753
CTBP1	-0.0172	0.240069
CTBP2	0.142191	0.436235
CTCF	3.13036	7.7417
CTDP1	4.876	5.98307
CTNNA1	0.149842	-1.28466
CTNNB1	-0.89255	-0.70019
CTNNBL1	0.265857	4.04951
CTNND1	-0.25981	0.158523
CTPS1	0.026213	0.082842
CTR9	-0.31637	2.4483	2.4483
CTSB	0.356671	-1.1334
CTSC	0.012257	5.39984
CTSD	-0.69946	-0.23083
CTSZ	0.298529	-4.02868
CTTN	-0.22351	-0.75364
CTTNBP2NL	-2.04006	-1.83081
CTU1	-0.18236	0.164212
CUL1	0.50403	0.042646
CUL2	0.036515	0.054963
CUL3	-0.17917	3.76386
CUL4A	0.281	-1.49443
CUL4B	0.483691	-0.60815
CUL5	3.17506	2.88464
CUX1	-0.89585	-3.66236
CUX1	-0.89585	-1.42627
CWC15	0.233543	-1.57683
CWC22	0.84534	-2.24768
CWC27	-0.47265	0.044635
CWF19L1	1.04303	0.601318
CXorf38	-0.39216	-0.14907
CXorf57	-0.28085	-2.874
CXXC1	-0.08207	-3.71788
CYB5A	-0.30873	-4.14235
CYB5B	0.483106	1.33807
CYB5R1	2.30274	-0.54905
CYB5R3	-0.40522	-0.02845
CYC1	-0.24944	1.56711	1.56711
CYCS	0.995169	-0.89943
CYFIP1	-0.94285	-0.12224
CYFIP2	0.680254	-0.08625
CYP20A1	-3.09338	1.48171
CYP2S1	-2.54321	-4.1996
CYP51A1	1.11835	10.2187	10.2187
D2HGDH	-0.70623	-0.7486
DAD1	0.192366	-0.93117
DAGLB	-0.28598	3.70085
DAP3	-1.00045	0.385714
DARS	0.132062	-0.07896
DARS2	-0.61796	-0.11577
DAXX	-2.38846	8.14597
DAZAP1	0.605146	0.189672
DBN1	-0.21653	0.341688
DBNL	-0.00557	-0.55314
DBNL	-3.70825	-0.55314
DBR1	-0.04076	0.411066
DBT	-2.32711	0.013189
DCAF1	-1.17724	1.2677
DCAF7	3.54795	0.541957
DCAKD	1.25778	5.17582
DCD	-1.00164	1.3768
DCK	3.09484	0.160767
DCLK1	1.92983	3.49014
DCP1A	-4.15812	-2.0202
DCP2	0.378196	6.1771
DCTN1	0.30443	-0.10611
DCTN2	-0.26589	-0.54165
DCTN3	-0.04135	-0.97499
DCTN4	-0.644	-1.08109
DCTN5	0.093029	2.41045
DCTN6	-0.24858	4.28421
DCTPP1	2.53302	-3.30064
DCUN1D5	0.441424	-0.2034
DCXR	0.163729	0.049011
DDAH1	0.680959	3.48215
DDB1	-0.43751	-0.2968
DDB2	1.34308	1.27939
DDI2	-0.04602	4.72361
DDOST	-0.07499	0.225204
DDRGK1	-0.57223	-1.14489
DDT	-3.19722	0.803191
DDX1	-0.28645	0.173056
DDX10	-0.0234	7.60287
DDX17	0.048227	-0.02304
DDX18	0.055635	0.062803
DDX19A	0.408613	-0.59672
DDX19B	-3.63074	-3.12647
DDX20	-1.28747	0.113745
DDX21	0.10906	0.194796
DDX23	-0.44535	-0.183
DDX24	-0.01123	0.310027
DDX27	0.888764	0.644622
DDX28	-3.09546	-6.51529
DDX31	0.187775	-0.69404
DDX39A	-0.32593	-0.02052
DDX39B	-0.47551	0.289582
DDX3X	0.139393	-0.1433
DDX41	-4.24961	0.269597
DDX42	0.14212	-0.52627
DDX46	-0.89011	-0.93451
DDX46	0.238657	-0.93451
DDX47	0.136293	0.862549
DDX49	-2.28293	0.181134
DDX5	0.47334	-0.27407
DDX50	-0.24309	0.866748
DDX51	-2.99597	0.060662
DDX52	-0.37669	-0.06253
DDX54	-0.95232	0.675278
DDX56	1.50194	0.122046
DDX6	0.67678	0.012739
DECR1	-0.18796	0.194556
DEK	0.156508	3.14132
DEK	-0.83129	3.14132
DENND4A	-0.66223	-1.0073
DENR	0.100879	0.343283
DERA	6.67498	-0.88836
DERL1	-3.16789	0.286691
DERL2	-0.54312	-2.49152
DFFA	2.84607	-1.32673
DGKA	-1.57643	-0.38558
DGUOK	-0.37398	3.85969
DHCR7	-0.18207	-0.89436
DHFR	-0.73706	-0.08279
DHRS13	-3.91198	-7.54565
DHRS2	-0.87865	-0.38109
DHRS4	-7.78138	-0.63311
DHRS7	-0.74408	11.0755	11.0755
DHRS7B	-0.16978	0.565404
DHTKD1	-1.87405	3.44963
DHX15	0.161237	-0.32925
DHX16	0.021253	0.039118
DHX29	-1.00814	1.78189
DHX30	-1.75753	0.057166
DHX33	-0.27262	8.49621
DHX34	-1.71274	4.30888
DHX36	-1.49601	-0.43776
DHX37	0.408443	0.020139
DHX38	0.236827	-4.43205
DHX40	1.07485	0.299715
DHX57	1.0735	-0.73928
DHX8	1.37674	-3.6374
DHX9	0.369091	0.139226
DIABLO	-0.54064	1.94374
DIAPH1	0.455896	-0.22019
DIAPH2	2.33868	-0.35085
DIAPH3	-0.5318	-1.02968
DICER1	3.55051	-0.76301
DIDO1	0.45828	-0.49795
DIEXF	3.15778	-2.17594
DIMT1	-3.88063	-4.14248
DIP2B	-2.07274	-0.15668
DIS3	-0.05813	0.516426
DKC1	0.321322	-0.60755
DLAT	-0.20832	-0.01905
DLD	0.290465	-0.18169
DLG1	-1.40138	-3.82883
DLG1	-1.89389	-3.82883
DLG3	-1.47216	8.15517
DLST	-0.11036	-0.18176
DMAP1	-1.86806	1.40765
DNAAF5	0.740896	-0.76463
DNAJA1	0.334711	0.595329
DNAJA2	-0.17774	0.015243
DNAJA3	-0.54064	0.016278
DNAJB1	-0.48556	-0.02386
DNAJB11	-0.11291	-1.48153
DNAJB4	-0.49725	2.09996
DNAJB6	-1.14126	-0.5302
DNAJC10	0.414675	0.686268
DNAJC11	2.5035	0.02653
DNAJC13	-2.4978	-0.56112
DNAJC16	0.712461	-0.89541
DNAJC19	1.6743	0.402763
DNAJC2	-0.95295	-4.08037
DNAJC21	0.560547	-4.58935
DNAJC3	-1.60558	1.3315
DNAJC7	0.668956	0.26055
DNAJC8	-0.121	-3.85321
DNAJC9	0.382642	-0.95869
DNM1	-1.38502	4.11356
DNM1L	-0.12984	-0.3734
DNM1L	-0.62223	-0.3734
DNM2	-0.04688	-0.14071
DNMBP	-0.33703	4.28971
DNMT1	-0.43107	0.247465
DNPEP	-5.68841	-0.85802
DNPH1	-0.07678	3.317
DNTTIP2	2.10104	7.38524
DOCK11	-2.17314	0.412011
DOCK6	-1.18673	-0.04766
DOCK7	0.597052	-0.31985
DOK1	0.981276	0.296124
DPAGT1	1.94642	5.14839
DPF2	-0.63005	-0.11006
DPM1	-0.76136	0.075918
DPM3	-2.29514	0.00963
DPP3	-0.36115	4.95863
DPY19L1	-0.33571	4.55466
DPY30	-2.09857	-0.3718
DPYSL2	-0.21	-0.55571
DPYSL3	0.11116	-0.70766
DPYSL5	0.112791	0.085328
DR1	1.18519	2.76112
DRAP1	0.732203	8.34799
DRG1	-0.4717	-0.61154
DRG2	3.21626	-1.07617
DROSHA	-0.25332	-7.75719
DSC1	-0.92033	0.1634
DSC3	-0.44751	-8.51417
DSCR3	-2.10139	9.7752	9.7752
DSG1	0.76485	0.54936
DSG2	0.427876	0.375749
DSP	0.340158	0.179734
DST	-4.42282	-0.01113
DSTN	0.444977	-0.28857
DTD1	1.1252	-8.24595
DTL	-0.79134	-0.75742
DTNB	-0.78761	4.99788
DTNBP1	0.61331	4.86642
DTYMK	-0.35802	0.457359
DUS3L	-5.78165	-6.25197
DUSP12	0.340754	0.040995
DUSP3	0.287921	0.866178
DUT	0.038343	4.73564
DUT	0.14712	4.73564
DVL2	-1.45168	-0.69652
DYNC1H1	-0.15506	0.392098
DYNC1I2	2.8636	-3.18665
DYNC1I2	0.104	-3.18665
DYNC1LI1	0.084253	-0.19404
DYNC1LI2	1.2475	1.75266
DYNC2H1	-0.0023	0.00356
DYNC2LI1	0.925549	-3.03686
DYNLL1	0.106472	-0.32911
DYNLL2	0.816574	-0.10183
DYNLRB1	-3.55358	-0.03074
DYNLT1	-0.51375	-8.37202
DYRK1A	0.692625	-0.46758
EARS2	-0.09311	0.489493
EBNA1BP2	-0.11154	0.53325
EBP	-1.4912	-0.13789
ECH1	-0.4645	0.018093
ECHDC1	-0.69869	3.66185
ECHS1	0.009897	-0.27563
ECI1	-0.04099	-0.17214
ECI2	-0.73427	0.00482
ECM29	-0.12288	0.278349
ECT2	-0.78091	0.107159
EDC3	0.552595	-0.55212
EDC4	-0.02798	-0.00452
EDF1	0.169403	-0.01287
EEA1	-0.53856	-0.30159
EED	0.630574	0.820003
EEF1A1	0.529344	0.373735
EEF1A2	0.116448	1.38349
EEF1B2	-0.06899	0.380638
EEF1D	-0.95099	-0.79092
EEF1D	0.303603	-0.79092
EEF1D	-0.95099	-0.67133
EEF1D	0.303603	-0.67133
EEF1E1	-0.34833	0.74299
EEF1G	0.020969	0.010765
EEF2	0.052176	-0.15142
EEFSEC	-1.89232	0.856186
EFHD2	-0.07236	-1.00817
EFL1	-2.54902	1.03926
EFR3A	0.351538	-3.63084
EFTUD2	-1.00765	-0.36179
EGFR	-1.39371	-7.22626
EHBP1	0.683498	-3.93455
EHD1	-0.51411	-1.14636
EHD4	0.95693	-2.40834
EHHADH	-0.55595	2.92784
EHMT1	0.362041	-1.01106
EHMT2	-6.85253	4.14653
EI24	1.34642	3.93713
EIF1	0.132014	0.224778
EIF1AX	0.768376	-0.58236
EIF2A	-0.21819	3.47589
EIF2AK2	-0.78578	0.170512
EIF2AK4	0.482555	-0.39234
EIF2B1	-0.10639	0.039084
EIF2B2	0.447664	3.75649
EIF2B3	-1.17925	0.239039
EIF2B4	-0.38751	-0.08811
EIF2B4	0.783705	-0.08811
EIF2B5	-2.00816	-4.51304
EIF2D	-4.56656	3.59053
EIF2S1	-0.40786	0.107118
EIF2S2	0.228545	-0.12753
EIF2S3	-0.1182	-0.251
EIF3A	-0.21479	0.078126
EIF3B	-0.29586	-0.35717
EIF3C	0.092492	-0.2871
EIF3D	0.21289	0.039716
EIF3E	-0.7379	-0.24453
EIF3F	-0.64724	-0.06631
EIF3G	-0.24692	-0.34688
EIF3I	-0.15047	0.18204
EIF3J	-0.05547	0.952218
EIF3K	3.47433	0.586748
EIF3L	-0.26699	0.209554
EIF3M	0.141744	0.028084
EIF3S3;EIF3H	0.316697	-0.07231
EIF4A1	0.25051	0.290121
EIF4A1	-0.20299	0.290121
EIF4A2	-1.43065	-0.44394
EIF4A2	-1.43065	8.31157
EIF4A3	0.321259	0.385608
EIF4B	0.56996	-0.78055
EIF4E	-0.1165	-0.07697
EIF4E2	-1.48116	-0.00381
EIF4ENIF1	-4.9434	-2.33485
EIF4G1	0.2533	-0.3566
EIF4G1	0.2533	-4.31045
EIF4G2	-0.38455	-1.14699		-1.14699
EIF4G3	-0.19565	3.72739
EIF4G3	-0.19565	-0.42117
EIF4H	-0.04528	-0.3354
EIF5	0.297812	-0.25558
EIF5A	0.383784	-0.08222
EIF5B	-0.49354	-0.01552
EIF6	-0.48676	0.318355
EIPR1	0.682866	-0.16839
ELAC2	-0.28974	0.421131
ELAVL1	-0.06331	0.118526
ELL	-2.43176	4.3484
ELMO2	2.01372	3.04703
ELMOD2	1.66158	1.21355
ELOB	2.80858	0.289478
ELOC	-4.75511	-0.45428
ELOF1	0.184017	0.445152
ELOVL1	-1.7866	-4.66028
ELP2	-1.8329	-4.38468
ELP3	-2.32794	0.52161
ELP5	2.00019	-3.65124
EMC1	-0.16294	-0.47177
EMC2	-0.62019	-4.49473
EMC3	-0.26251	0.162248
EMC4	-0.85866	-4.42592
EMC6	-0.20235	-4.4307
EMC7	-0.48387	3.25079
EMC8	-0.3155	0.634714
EMD	0.879089	-0.72492
EMG1	-0.21957	-0.37246
EML3	0.09159	-2.87703
EML4	0.431639	-0.65331
ENAH	-0.28198	-1.5724
ENGASE	-0.2646	3.38487
ENO1	0.271446	-0.343
ENO2	2.53396	0.595924
ENOPH1	2.01694	-2.85064
ENPP1	1.87733	3.03348
ENY2	0.10311	3.15898
EP400	-2.61423	-0.18402
EPB41	-1.7471	-1.1467
EPB41L1	-0.00673	6.45256
EPB41L2	-0.07158	-0.77152
EPB41L2	0.464897	-0.77152
EPB41L3	0.319692	-4.01121
EPB41L3	0.358094	-4.01121
EPB41L3	0.319692	-2.52618
EPB41L3	0.358094	-2.52618
EPC1	-2.53137	0.6773
EPHX1	-0.04854	-0.26641
EPN1	-3.36529	-8.46138
EPPK1	0.375222	0.156754
EPPK1	-0.45648	0.156754
EPPK1	0.375222	0.26746
EPPK1	-0.45648	0.26746
EPRS	0.194607	-0.25328
EPS15	-0.19678	-0.71222
EPS15L1	-0.76962	-0.81385
EPS8L2	0.012447	-0.55586
ERAL1	-1.89722	-0.49621
ERAP1	-4.99901	0.394838
ERAP2	-0.14038	-8.18445
ERC1	-0.28384	-5.63542
ERCC2	1.3732	0.642299
ERCC3	0.665717	1.78333
ERCC4	-0.40196	-4.08081
ERCC6	-0.73945	-4.07731
ERCC6L	1.33801	-0.18355
ERGIC1	-1.0757	-0.05565
ERGIC2	-9.28903	-4.95616
ERGIC3	-0.24146	-1.94266
ERH	-0.48262	0.114912
ERLIN1	-0.33891	0.05315
ERLIN2	-0.06112	0.131364
ERMP1	-0.30287	-7.30296
ERO1A	-0.01696	-0.82523
ERO1A	-0.37783	-0.82523
ERO1B	-0.94006	-7.8556
ERP29	0.558069	2.68618	2.68618
ERP44	-1.24972	-0.02202
ESCO2	-1.76373	0.932626
ESD	-0.28318	0.263341
ESYT1	-0.10433	-0.42619
ESYT2	-0.02818	-0.65634
ETF1	0.063072	-0.62493
ETFA	-0.29778	-0.04866
ETFB	0.360207	0.138624
ETHE1	-1.90935	7.89852
EVPL	0.019603	0.337327
EWSR1	0.637397	0.115354
EWSR1	1.53072	0.115354
EWSR1	0.637397	-0.04526
EWSR1	1.53072	-0.04526
EXD2	-1.98717	4.75803
EXOC1	0.144773	-0.05608
EXOC2	-0.17434	0.244715
EXOC3	0.204932	-4.1799
EXOC4	0.362211	-0.49563
EXOC5	0.200628	-1.32049
EXOC6	-2.10658	11.6514	11.6514
EXOC6B	-0.41172	-5.29786
EXOC7	0.89469	0.301934
EXOC8	-1.15509	-4.26125
EXOSC1	0.169654	-0.78863
EXOSC10	-0.68458	-0.83698
EXOSC2	-0.91157	-1.76929		-1.76929
EXOSC3	-0.04535	-5.51719
EXOSC4	-0.22132	-1.6049
EXOSC5	-0.65494	-5.5814
EXOSC6	-0.17124	-0.59397
EXOSC7	-0.02835	-1.29758
EXOSC8	-0.40586	-5.45476
EXOSC9	-0.83233	-0.81556
EZH2	1.29451	-0.54301
EZR	-0.11953	-0.64735
F11R	0.597279	3.86682
FAAH	-2.17564	-0.88937
FABP5	-1.03648	0.567522
FADD	3.17522	2.35956
FADS1	0.33807	-2.48547
FADS2	-0.862	-3.70457
FAF1	-0.62865	2.61674
FAF2	0.107244	0.381013
FAH	-0.6389	-0.27307
FAHD1	-0.00294	-4.32643
FAHD2A	-0.79109	0.140482
FAM105A	0.081575	4.40475
FAM114A1	-3.01528	-8.21764
FAM120A	0.161303	-0.1006
FAM120C	-0.33957	-4.2799
FAM129A	0.343632	2.69983
FAM136A	-0.43522	-4.26678
FAM162A	-0.42225	0.0707
FAM169A	-3.57936	-1.9757
FAM171A2	-0.19761	0.344429
FAM192A	0.432059	-0.90413
FAM193A	1.57735	-2.99762
FAM208A	0.07948	-0.10031
FAM213A	-1.52941	3.78428
FAM3C	-0.65803	-0.21187
FAM49B	0.137528	0.15429
FAM50A	-0.37734	-0.77429
FAM57A	0.19429	0.51467
FAM69B	0.552191	-5.98206
FAM76B	2.54576	0.019774
FAM83B	-0.3415	-0.15984
FAM83H	0.27945	1.72712
FAM91A1	-4.85225	0.296909
FAM96B	-2.90037	-2.79319
FAM98A	0.902507	0.51137
FAM98B	-0.82369	-0.5319
FANCD2	-0.66327	2.41653
FANCI	0.04457	0.015881
FAR1	-0.98894	0.505903
FARP1	0.261304	-4.69986
FARSA	-0.4121	0.055376
FARSB	-0.4675	0.311886
FASN	0.1656	0.217455
FASTKD2	-0.92258	4.73945
FASTKD5	-2.45146	2.01755
FAU	-4.31484	-0.83201
FBL	-0.40434	-0.15216
FBLIM1	-0.30229	0.065411
FBLN1	-2.37686	-6.13438
FBXL20	0.539117	-0.45577
FBXO2	0.173635	4.35666
FBXO22	0.690348	-2.5395
FCGRT	-1.68999	0.217048
FCHO2	-0.2207	-7.22681
FDPS	0.77671	0.823521
FDXR	-0.29697	0.108296
FECH	-0.50271	-0.13666
FEN1	0.25574	0.298638
FER;Pe1Fe10	-5.18245	-0.7147
FERMT1	0.221274	-3.45597
FERMT2	2.85559	4.82442
FGFR1OP	-1.38105	-4.46051
FH	0.490924	-0.64711
FHL1	1.05519	-0.67308
FHL1	0.188728	-0.67308
FHL2	-0.61579	4.18417
FHL3	-1.42502	-0.22555
FHOD1	1.15483	-1.9128
FIBP	1.42176	3.52307
FIP1L1	0.053497	-0.60641
FIS1	0.479122	3.98511
FKBP10	-0.02205	0.861096
FKBP15	-0.1069	-1.51293		-1.51293
FKBP1A	-0.53636	-0.40718
FKBP2	-0.40573	0.293077
FKBP3	-0.15446	-0.12427
FKBP4	-0.30652	0.237396
FKBP5	-0.46382	-0.44692
FKBP7	-1.75009	-8.57354
FKBP8	-0.58082	0.726669
FKBP8	0.148555	0.726669
FKBP8	-0.58082	3.45986
FKBP8	0.148555	3.45986
FKBP9	-0.19003	7.6783
FLAD1	-1.39057	9.25633
FLG	-1.90556	-3.93547
FLG2	-5.68136	0.544118
FLII	-2.79853	0.006218
FLII	-2.79853	3.36897
FLNA	0.464105	-0.95039
FLNA	-0.15705	-0.95039
FLNA	0.464105	-0.50968
FLNA	-0.15705	-0.50968
FLNB	-0.3336	0.081819
FLNC	0.056299	0.040795
FLOT1	-0.88769	0.18969
FLOT2	-0.87256	0.198801
FLYWCH2	0.331358	-7.78927
FMR1	-0.01076	0.054476
FMR1	-2.53778	0.054476
FMR1	-0.01076	-0.02927
FMR1	-2.53778	-0.02927
FN3K	0.694983	0.228356
FNBP1	3.5666	-3.91416
FNBP1L	4.09559	-1.00287
FNBP4	1.68666	-5.15973
FNDC3A	1.84971	-4.96033
FNTA	-0.61461	0.191455
FOCAD	-0.0623	3.11955
FOXK1	-2.87003	-4.04533
FOXK2	-2.34153	5.69907
FOXRED1	-3.25281	0.449303
FRG1	3.22761	-0.16676
FSCN1	-0.16895	0.108021
FSD1	0.242748	-1.00086
FTO	1.54017	3.25456
FTSJ3	-0.359	0.056884
FUBP1	-0.37466	0.493326
FUBP1	0.445416	0.493326
FUBP3	-0.0262	0.544811
FUS	0.348121	0.106691
FXR1	-0.31997	-0.02574
FXR2	0.16325	-0.00522
FYCO1	0.162505	-1.63938
G3BP1	0.242283	-0.25661
G3BP2	-0.02099	-0.3934
G6PD	0.002922	-0.03044
GAA	-0.13532	0.086259
GABPA	3.60177	4.07152
GADD45GIP1	0.404043	-0.56925
GAK	-2.65559	0.484356
GALE	-1.2826	3.90974
GALK1	-0.67703	0.215271
GALNT2	-1.27971	-0.49232
GAMT	-1.8533	0.857643
GANAB	-0.22103	0.126002
GANAB	-1.13155	0.126002
GAPDH	0.088142	0.309454
GAPVD1	-2.01067	-0.3602
GAPVD1	-1.79889	-0.3602
GAR1	-2.34576	-0.25171
GARS	-0.36579	0.187414
GART	0.446778	-0.07885
GATAD2A	-0.13091	-0.90156
GATAD2B	-0.29094	-1.18463		-1.18463
GATB	-0.92282	1.23339
GBA	-0.65167	4.17532
GBE1	-1.68482	0.260845
GBF1	-0.96943	4.27562
GCAT	3.29962	-0.17601
GCC2	-2.18585	-0.56004
GCDH	-1.59839	0.460284
GCFC2	-4.42558	-0.26335
GCLC	-0.6241	6.8001
GCLM	-1.07171	4.63045
GCN1	0.404651	-0.35807
GDI1	-0.49897	-2.88661
GDI2	0.045934	-0.17715
GEMIN2	4.51174	-5.35808
GEMIN4	3.13898	0.859105
GEMIN5	-0.11926	-0.83754
GEMIN8	2.9502	-0.68371
GET4	-2.78152	4.47913
GFER	0.062067	-6.80396
GFM1	-1.2256	0.322294
GFM2	-4.97284	0.050325
GFPT1	-0.83499	0.207903
GGA1	-0.99244	-2.07744
GGCT	-0.09309	-2.72753
GGCX	3.03601	-4.07932
GGH	-0.63143	4.08242
GHITM	0.60628	-3.78892
GIGYF2	0.368001	-0.56804
GINS1	-0.2016	-8.16481
GIPC1	-2.48185	-4.38916
GIT1	-0.41988	-0.53021
GIT2	-2.44615	-0.95302
GK	2.0263	-1.52141
GLA	-0.55957	-7.34426
GLB1	2.87973	3.97288
GLDC	-6.26789	-0.20488
GLE1	-8.3416	0.281045
GLG1	-1.36743	-5.99263
GLMN	3.74117	-1.21589
GLO1	0.413405	2.02871
GLOD4	-0.365	1.4142
GLRX3	0.056807	0.125323
GLRX5	0.832665	4.41236
GLS	-0.34346	3.97851
GLS	-4.15871	3.97851
GLUD1	0.191028	0.489545
GLUL	-0.64928	0.123844
GLYR1	-0.49331	-0.04778
GMDS	-0.05529	-0.08307
GMFB	-0.97758	0.753056
GMPPA	3.0022	4.07319
GMPPB	-2.55837	-1.65052
GMPS	-0.14418	0.392966
GNA11	-0.30977	-0.8736
GNA13	-1.09357	3.86187
GNAI1	-0.3988	0.086439
GNAI2	-0.11459	-0.13414
GNAI3	-0.05932	0.467952
GNAQ	0.563799	-7.81739
GNAS	0.0251	0.017591
GNAZ	-1.26594	0.529355
GNB1	-0.33938	-0.1069
GNB1L	-1.54658	-0.93545
GNB2	-0.20364	0.3612
GNB4	-2.18136	4.07103
GNG12	0.263156	3.69901
GNG5	0.083929	-4.11121
GNL1	-0.20612	0.797428
GNL2	-0.65745	-0.41537
GNL3	0.501816	0.885433
GNL3L	2.71641	8.00166
GNPAT	-1.19665	3.05217
GNPDA1	-0.12185	-3.8109
GNS	-0.04072	-9.0134
GOLGA2	0.286757	3.99928
GOLGA3	-1.9045	-1.27084		-1.27084
GOLGA4	-4.3121	-0.90249
GOLGA5	-0.47275	-8.71081
GOLGA7	-0.31611	-2.86274
GOLGB1	0.404089	0.005193
GOLIM4	-0.26935	-0.01456
GOLPH3	0.209192	-0.40935
GOPC	-0.57387	-4.4988
GORASP2	0.62591	-3.52874
GOSR1	-2.74369	4.01459
GOT1	-0.60228	-0.2308
GOT2	-0.32981	0.226855
GPAA1	1.38829	8.31994
GPAT4	-1.91202	5.45794
GPATCH4	0.684591	-1.70497
GPATCH8	-0.52525	3.10703
GPC4	0.43975	-4.04095
GPD1L	4.29421	1.47372
GPD2	-0.29244	-0.35874
GPHN	0.522877	-0.40451
GPI	-0.27802	0.068378
GPKOW	-0.454	-1.50901		-1.50901
GPR180	1.48878	0.537963
GPR89A;GPR89B	-2.35662	-2.36712
GPRC5A	-0.02136	-0.66115
GPS1	-0.53019	-0.13423
GPSM1	0.677152	-0.00474
GPT2	-0.01656	1.18883
GPX1	-1.17915	0.529913
GPX4	-1.75287	-2.96192
GRAMD1A	0.961888	0.800556
GRB2	0.275129	0.365577
GRHPR	-0.87055	-0.01596
GRIPAP1	0.500302	-0.02976
GRK2	-0.93932	-4.64581
GRPEL1	-0.89183	0.657553
GRPEL2	-0.11653	3.98979
GRSF1	0.27835	-0.83858
GRWD1	0.495471	-0.15875
GSK3A	-2.92411	3.91978
GSK3B	-0.19153	-3.20058
GSN	-0.65296	-0.88847
GSN	-0.65296	-0.72838
GSPT1	-0.12578	-1.20474
GSPT2	-0.46138	-0.89329
GSR	0.377522	0.232073
GSS	-0.41956	-3.57042
GSTK1	-0.51234	0.681225
GSTM2	0.112301	4.11016
GSTM3	0.187458	7.91028
GSTO1	-0.2126	-0.80616
GSTP1	-0.99374	0.739993
GTF2F1	0.094703	-0.32374
GTF2F2	0.013426	-0.25443
GTF2H1	-2.09527	0.302162
GTF2H4	1.8522	4.12962
GTF2I	0.253622	-0.18103
GTF3C1	-1.44379	-0.02812
GTF3C2	-0.12026	-0.19454
GTF3C3	-3.81445	-0.04713
GTF3C4	-0.42003	-0.0304
GTF3C5	-0.66592	-0.03615
GTPBP1	0.222966	-0.3396
GTPBP10	-0.93126	-4.09639
GTPBP3	0.296327	3.19692
GTPBP4	0.037641	-0.00407
GUF1	1.84004	-3.38868
GUK1	-4.81921	-3.79861
GXYLT1	-0.24494	3.40974
GYG1	1.32428	2.38624
GYS1	-0.05864	-0.35929
H1F0	0.713061	-0.79379
H1FX	0.261316	-0.09655
H2AFX	-1.50714	-5.57066
H2AFY	-0.3953	-4.6468
H2AFZ;H2AFV	0.813616	3.29163
HACD2	-0.42706	4.28777
HACD3	0.018586	0.151538
HACL1	-2.04308	-0.43939
HADH	0.104975	0.789909
HADHA	0.451666	-0.4112
HADHB	-0.35155	0.061006
HAGH	0.440611	-3.06426
HARS	0.264228	-0.24151
HARS2	-1.22117	0.390976
HAT1	-0.05657	-0.27476
HAUS3	-1.02143	-2.06248
HAUS4	0.547532	-0.15769
HAUS5	-0.58209	-0.60371
HAUS6	-2.31525	-0.80573
HAUS7	-0.64003	-6.22734
HAX1	-3.81566	8.43255
HBS1L	-2.41101	-0.59552
HCFC1	0.174471	-0.71223
hCG_1984214	-0.07095	-0.14678
HDAC1	-0.46858	-1.96298
HDAC2	-0.2539	0.271236
HDAC3	0.965554	0.422622
HDAC6	-1.03401	0.89924
HDDC2	1.35733	-4.487
HDGF	0.436108	-2.0435
HDGFL2	-0.3904	-0.40176
HDHD3	0.003102	0.147245
HDHD5	0.205908	-0.20637
HDLBP	-0.14258	-0.17774
HEATR1	-3.26703	-4.09613
HEATR3	-0.27509	0.836572
HEATR5B	-1.07316	-7.19955
HEBP1	-0.41725	-0.27525
HEBP2	0.636655	-0.44438
HECA	0.508116	1.28294
HECTD1	-0.74029	-0.58163
HECTD3	1.68426	-2.78995
HECTD4	-0.0193	0.311497
HELLS	0.593577	-1.20688		-1.20688
HELZ	-0.39054	-0.55442
HERC2	-1.8656	0.596452
HERC4	0.571825	-0.61608
HEXA	6.55902	1.90704
HEXB	0.342168	1.66163
HEXIM1	-0.09835	-1.2984
HEXIM2	-1.29818	-3.5778
HGS	0.509564	-0.13255
HIBADH	-0.3006	-0.20689
HIBCH	-0.35439	-4.57674
HIC2	-0.81336	3.10865
HIGD2A	0.704874	0.290719
HINT1	1.28635	-0.04861
HINT2	-0.71895	-4.12522
HINT3	-0.81216	0.162372
HIP1	3.93416	0.191748
HIP1R	-0.31438	4.29301
HIRA	0.117545	5.74529
HIST1H1C	0.475501	-0.50633
HIST1H1D	0.258082	-8.1471
HIST1H1E	0.394474	-0.12904
HIST1H1T	7.76322	-3.1066
HIST1H2AG;HIST1H2AH;HIST1H2AJ;H2AFJ	0.290895	-0.3548
HIST1H3A	1.11866	1.09326
HIST1H4A	0.597323	-0.01877
HIST2H3PS2	-4.05044	-4.60765
HK1	-0.12686	-0.03964
HK2	-0.2728	-6.28879
HLA-A	-0.30249	0.458347
HLA-A	-2.45076	0.458347
HLA-B	-0.0345	-0.71058
HLA-C	-1.5892	1.04862
HLA-DQB1	0.528007	7.09893
HLA-DRB1	0.288222	0.336099
HLCS	0.66764	-2.28499
HLTF	-0.1414	4.67701
HM13	0.306809	-0.059
HMCES	-0.98024	-3.72358
HMGA1	-2.08378	4.78229
HMGB1	0.192775	0.168216
HMGB2	0.35344	0.030043
HMGB3	0.028631	-0.76181
HMGCL	1.67073	3.37195
HMGCS1	-3.7404	3.98294
HMGN2	0.847591	0.250427
HMMR	3.40156	-1.86582
HMOX2	-0.23671	-4.74677
HNRNPA0	-0.68647	-0.10821
HNRNPA1	-0.58541	-0.44621
HNRNPA1	0.175779	-0.44621
HNRNPA2B1	0.166546	0.297544
HNRNPA3	0.474713	-0.12166
HNRNPAB	-0.31886	0.270026
HNRNPC	0.307838	-0.60692
HNRNPD	0.74399	0.97772
HNRNPD	-0.07587	0.97772
HNRNPD	-2.11877	0.97772
HNRNPDL	0.949372	0.559876
HNRNPDL	0.738078	0.559876
HNRNPF	0.13815	-0.36898
HNRNPH1	0.044599	-0.11331
HNRNPH1	0.044599	0.315588
HNRNPH2	0.112067	0.56795
HNRNPH3	0.836887	1.30954
HNRNPK	0.480434	-0.33188
HNRNPK	2.33283	-0.33188
HNRNPK	0.480434	0.072612
HNRNPK	2.33283	0.072612
HNRNPL	0.454589	0.176418
HNRNPM	0.246602	7.9594
HNRNPM	0.493814	7.9594
HNRNPM	0.246602	-0.128
HNRNPM	0.493814	-0.128
HNRNPR	0.108394	0.148078
HNRNPU	0.612815	0.003243
HNRNPUL1	-0.42047	-0.40058
HNRNPUL2	0.55552	5.09613
HOMER1	0.668153	1.1817
HOOK1	0.044202	-1.35538
HOOK3	0.658911	3.47701
HP1BP3	0.310785	-0.3348
HPF1	-2.52302	-5.32432
HPRT1	0.596825	0.03369
HPS6	-0.69463	-4.81832
HRNR	-4.11437	-0.36255
HS1BP3	-1.41493	0.303789
HS2ST1	0.444784	-3.31774
HSCB	-0.49786	6.23006
HSD17B10	-0.00606	-0.14112
HSD17B11	1.29804	4.11844
HSD17B12	0.05091	0.518118
HSD17B4	-0.46807	0.057428
HSD17B7	2.00884	-3.09963
HSD17B8	0.043736	1.45063
HSDL1	-1.96246	0.802844
HSDL2	-0.39575	-0.16329
HSP90AA1	0.341952	-0.06437
HSP90AB1	0.395025	0.447855
HSP90B1	0.15182	0.332883
HSPA14	3.09245	3.95416
HSPA1B;HSPA1A;HSPA1B	0.025964	-0.20649
HSPA4	0.222655	0.374683
HSPA4L	-0.60004	-0.43607
HSPA5	0.256184	0.129881
HSPA8	1.80265	-0.0912
HSPA8	-6.67645	-0.0912
HSPA8	0.171337	-0.0912
HSPA8	1.80265	0.191631
HSPA8	-6.67645	0.191631
HSPA8	0.171337	0.191631
HSPA9	-0.52806	-0.20876
HSPB1	-0.26205	-0.50046
HSPB8	-2.34384	-0.40211
HSPBP1	0.325383	-4.72767
HSPD1	0.174487	-0.21672
HSPE1	-0.02298	0.166982
HSPH1	-0.17075	0.257312
HTATIP2	0.815	-0.46452
HTATSF1	-0.20761	1.81526
HTRA2	-0.30014	-3.39039
HTT	0.588631	0.151281
HUWE1	-0.17152	-0.11453
HYOU1	-0.2287	0.224087
IARS	-0.30708	0.006259
IARS	-0.73386	0.006259
IARS2	-0.0821	0.077583
IBA57	-0.11691	-4.90383
ICMT	-2.00755	0.119835
IDE	0.071914	-2.89491
IDH1	-0.40334	5.15763
IDH2	0.083525	-0.21436
IDH3A	0.241733	0.280113
IDH3B	0.125569	0.132212
IDH3G	-0.53409	-0.05944
IFIT5	-3.4757	-0.90569
IFT140	-0.50584	3.39586
IFT74	-0.19372	-7.80476
IGBP1	0.446259	-1.31312
IGF1R	0.731543	-4.34146
IGF2BP1	-0.31379	0.133575
IGF2BP2	0.451918	-0.25505
IGF2BP3	-0.34301	0.334144
IGF2R	-0.13106	-0.57578
IGHG1	-1.45696	-2.41252
IGHMBP2	-1.90032	-0.25572
IGKC	-1.21063	0.113967
IK	-0.45497	-3.88997
IKBIP	-1.23147	3.47859
IKBKAP	-0.03995	-0.12306
IKBKB	0.605124	4.88045
IKBKG	-2.67306	3.76924
ILF2	-0.14484	0.088079
ILF3	-0.03098	-0.2341
ILK	1.23887	0.003953
ILKAP	0.916878	-1.40295
ILVBL	-0.55661	0.198735
IMMT	0.060961	-3.9987
IMMT	-0.10184	-3.9987
IMMT	0.060961	0.167946
IMMT	-0.10184	0.167946
IMPA1	-0.42112	0.234157
IMPAD1	-3.83974	-0.21893
IMPDH1	1.3412	0.505672
IMPDH2	-0.12985	0.124494
INF2	-3.02423	-3.67267
ING3	-0.01147	2.74799
INPP4A	0.692297	3.42262
INPPL1	0.729922	-0.36679
INSR	-2.20095	0.10868
INTS1	-5.38035	-4.00613
INTS10	-1.00297	4.23311
INTS11	-5.68055	-4.28164
INTS13	-1.57063	-4.74862
INTS2	0.053574	4.86973
INTS3	-3.9399	0.035116
INTS4	-0.33428	6.82634
INTS5	-3.00549	0.206253
INTS6	-0.8238	-5.73493
INTS7	1.42071	3.9209
INTS8	0.638501	0.265688
INTS9	1.27827	-2.97962
IPO11	1.82671	3.25831
IPO4	-2.0371	0.198514
IPO5	-0.31955	0.243781
IPO7	-0.24776	0.345766
IPO8	-0.43828	-0.77937
IPO9	0.132092	0.534735
IQGAP1	-0.02668	-0.11651
IQGAP2	1.6017	-0.49414
IQGAP3	0.10152	6.75577
IRAK1	-1.61178	-1.27573
IRAK4	-0.89534	3.67575
IRF2BP1	-0.03886	0.945476
IRF2BP2	-1.51951	-3.68647
IRF3	1.35392	0.0434
IRS2	-0.75648	-6.30446
ISCU	-1.14843	3.86056
ISOC2	-0.26275	-0.21114
IST1	0.370335	-4.78389
ISY1	-1.41666	-2.81855
ISYNA1	-0.56024	-4.68193
ITCH	0.069292	-0.59376
ITGB1	-0.19682	-0.34228
ITPA	-0.395	0.244984
ITPR1	0.129951	-0.07479
ITPR2	-3.58671	0.796289
ITPR3	-0.15551	-0.13549
ITPRIP	0.749202	-3.25513
IVD	-0.45775	-3.98496
IWS1	-1.03822	-4.93313
JPT1	-5.61755	-1.51554
JPT2	-1.38792	-0.98896
JUN	-1.59832	-0.08961
JUP	-0.76989	0.211728
KANK2	0.08043	-0.3805
KANSL1	0.114351	3.84519
KARS	0.058494	0.261752
KAT6A	-0.89522	4.58738
KATNAL1	-0.41764	-4.54225
KATNB1	2.50108	5.06328
KCMF1	-3.28491	-3.2162
KCTD12	0.087835	3.88983
KCTD5	-0.95414	-7.56059
KDELC2	-0.73562	3.28773
KDM1A	-1.21605	0.125024
KDM3A	0.122223	0.773607
KDM3B	3.5058	-2.21853		-2.21853
KDM5C	0.17754	-1.32719
KDM6A	-2.81056	1.42132
KDSR	-1.60972	0.199683
KEAP1	-0.5901	-0.22649
KHDRBS1	0.664531	0.042615
KHDRBS3	0.224987	-0.6587
KHSRP	0.038124	0.244789
KIAA0391	0.059632	-3.32962
KIAA0930	-0.53647	-7.0938
KIAA1217	-0.02883	-0.50265
KIAA1429	-0.28859	4.4526
KIAA1468	-1.83617	-4.87321
KIAA1671	-1.77901	0.039521
KIAA2013	-3.36199	7.53332
KIDINS220	0.061921	-0.36482
KIF11	0.078223	-0.43025
KIF13B	0.467334	-1.1917		-1.1917
KIF14	-0.34055	-1.31509		-1.31509
KIF16B	-0.1471	-10.5437
KIF18B	-3.87768	0.04811
KIF1A	-1.39425	0.755265
KIF1B;KIF1B;KIF1Bbeta	-0.64052	-0.72519
KIF1BP	-0.10511	0.459299
KIF20A	-1.92354	-0.50217
KIF20B	1.20934	-1.02036
KIF21A	0.400595	3.79127
KIF22	1.7439	0.290864
KIF23	0.015646	0.399081
KIF2A	-0.43964	-0.03682
KIF2A	-5.29005	-0.03682
KIF2C	-1.32982	-8.15271
KIF3A	-0.49898	-0.15908
KIF4A	-0.13393	-0.31006
KIF5B	-0.11245	-0.56259
KIF5C	-3.36543	-0.26735
KIF7	3.42891	1.23164
KIFC1	-0.34544	0.239661
KLC1	-0.38845	-0.489
KLC2	-0.21897	-0.40846
KLC3	-0.45969	-1.2816
KLC4	-1.7905	4.62232
KLHL15	0.237463	0.899078
KMT2A	-0.16821	-0.19674
KMT2B	-0.82133	8.87032
KMT2D	-4.47672	2.19803
KNTC1	1.154	-1.97699
KPNA1	-2.43396	1.1299
KPNA2	-0.27876	-0.03879
KPNA3	-0.17292	-0.01858
KPNA4	-0.50694	-0.30689
KPNA6	0.24896	0.166944
KPNB1	0.067248	-0.83443
KPRP	1.06723	1.04488
KRAS	-3.54688	0.396301
KRI1	0.444845	-3.63495
KRR1	-0.21446	1.53766
KRT1	-0.67887	-0.0779
KRT10	0.403614	0.408351
KRT10	-1.02283	0.408351
KRT10	0.403614	0.158129
KRT10	-1.02283	0.158129
KRT13	-4.25386	0.010003
KRT14	-3.36168	-0.55306
KRT16	-0.63152	-0.87385
KRT17	0.050276	-0.54703
KRT18	0.013247	-0.02441
KRT19	0.152009	0.244729
KRT19	0.152009	-4.42825
KRT2	-1.07926	-0.35952
KRT36	-0.16478	0.247583
KRT4	0.397494	2.21581
KRT5	-1.56003	0.409097
KRT6A	0.238673	0.652982
KRT6B	-1.90566	3.86548
KRT6C	0.050538	0.735466
KRT77	0.489754	1.9561
KRT78	-0.11018	1.08554
KRT8	0.063948	0.476985
KRT80	-0.11726	6.92688
KRT85	-0.69469	0.282555
KRT9	-0.23516	0.028113
KTI12	2.1917	-0.02952
KTN1	0.211867	-0.42451
KYAT3	-1.08474	-0.17818
L1RE1	1.04203	-2.00102
L2HGDH	0.959505	-2.41276
L3HYPDH	0.114093	0.372947
LACTB2	-0.19897	-2.05445
LAGE3	-2.5402	7.32486
LAMA5	-1.11066	-2.54666
LAMB1	-1.36253	8.1334
LAMB2	-0.81054	2.11436
LAMC1	0.444265	-1.02608
LAMP1	-0.46714	-3.03181
LAMP2	0.560804	-1.22839
LAMP2	3.61692	-1.22839
LAMTOR1	-3.96993	-0.29285
LAMTOR2	-1.46644	2.98156
LAMTOR3	-0.97217	3.9596
LAMTOR4	0.529102	6.50141
LANCL1	-0.53138	-0.29818
LANCL2	-0.0556	-0.47608
LAP3	0.247158	-0.3182
LAP3	-1.68502	-0.3182
LARP1	-0.27752	-0.37408
LARP1B	0.148323	-0.59965
LARP4	-0.91818	0.205136
LARP4B	-4.25408	0.815033
LARP6	0.129598	2.54103
LARP7	-0.32653	-0.90764
LARS	-0.20106	-0.05363
LARS2	-0.98334	0.077759
LAS1L	0.67076	0.387949
LASP1	0.796196	-1.45027
LBR	-0.22278	-0.86569
LCLAT1	-1.4696	4.24293
LCMT2	-0.41656	-3.34118
LDAH	-0.4932	-2.94865
LDB1	-2.17339	0.251945
LDHA	0.185277	-0.26258
LDHB	0.231274	0.137289
LEMD2	-0.91312	-7.57745
LEMD3	0.083516	-0.46883
LENG8	3.70658	4.22044
LEO1	-1.29023	2.37108	2.37108
LETM1	0.012346	-0.08796
LGALS1	2.86086	-0.08882
LGALS3	-1.40616	3.70102
LGALS3BP	-0.10878	-4.02635
LGALS7	-1.30651	0.76601
LIG1	-0.58509	-0.162
LIG3	2.43007	-3.75994
LIMA1	-0.19591	0.295993
LIMD1	-3.14971	-2.8
LIMS1	-2.72214	-2.0284
LIN7C	-1.06744	-0.43794
LLGL1	-0.48104	-0.02177
LLGL2	-0.39467	3.84908
LLPH	0.60614	1.14966
LMAN1	-0.40993	-0.16233
LMAN2	-1.27007	1.44871
LMAN2L	-0.95532	3.98479
LMBRD2	0.028808	0.184699
LMF2	0.087692	-0.45008
LMNA	-0.0458	0.036568
LMNA	-1.5454	0.036568
LMNA	-0.0458	0.136557
LMNA	-1.5454	0.136557
LMNB1	0.543499	-0.28484
LMNB2	-0.38655	0.186207
LMO7	1.49376	-4.68568
LNP	-1.34828	-3.56601
LNPEP	-2.13956	-6.76371
LONP1	-0.03818	0.110361
LOR	-0.14487	0.179476
LPCAT1	0.145508	0.141888
LPCAT2	-3.111	1.31237
LPCAT3	-2.71923	3.81078
LPGAT1	-0.48196	0.162804
LPIN1	-0.22169	-8.76082
LPP	0.203462	-2.47685
LRBA	0.89178	-1.06989
LRBA	-1.01225	-1.06989
LRCH2	-0.91236	-0.30111
LRP1	-0.19695	-0.18015
LRPAP1	0.046242	-3.4362
LRPPRC	-0.0141	-0.44073
LRRC1	0.881599	-1.09941
[truncated: 2,455 more rows]
