# Supplementary material for: Proximity-labeling proteomics reveals remodeled interactomes and altered localization of pathogenic SHP2 variants
Source: EMBO Rep. 2025 Dec 22;27(3):793–826. doi: 10.1038/s44319-025-00674-4 (PMC12894930; doi:10.1038/s44319-025-00674-4)
Supplement: Supplementary file 15 — Figure EV1 Source Data [file 44319_2025_674_MOESM15_ESM.zip › Figure EV1/G/SHP2 levels in proteomics data.xlsx]

## Sheet: total lysate
	TurboID-only			SHP2WT-TurboID
-biotin -EGF	-4.78047	-5.05908	-4.58256	9.66723	9.54584	8.28234
+biotin -EGF	1.18395	-5.0826	-2.8517	8.88721	8.94192	9.72709
-biotin +EGF	-3.44076	-2.93081	-2.58254	9.37101	9.33499	8.66454
+biotin +EGF	-2.12119	1.41936	-4.09761	8.99471	9.79314	9.05302

## Sheet: streptavidin IP
	TurboID-only			SHP2WT-TurboID
-biotin -EGF	-7.37703	-7.27625	1.61656	11.2134	12.0253	11.7963
+biotin -EGF	4.10988	-7.68932	-7.57446	13.6441	13.7191	13.6804
-biotin +EGF	5.12079	2.61761	-6.53868	11.0171	11.703	11.9938
+biotin +EGF	-8.16724	-8.01986	3.31407	14.3095	14.1231	13.777
