# Supplementary material for: Proximity-labeling proteomics reveals remodeled interactomes and altered localization of pathogenic SHP2 variants
Source: EMBO Rep. 2025 Dec 22;27(3):793–826. doi: 10.1038/s44319-025-00674-4 (PMC12894930; doi:10.1038/s44319-025-00674-4)
Supplement: Supplementary file 15 — Figure EV1 Source Data [file 44319_2025_674_MOESM15_ESM.zip › Figure EV1/A/DiFMUP rates for SHP2-WT.xlsx]

## Sheet: Sheet1
	basal activity			+PD-1 pY248
	Rep 1	Rep 2	Rep 3	Rep 1	Rep 2	Rep 3
SHP2WT	0.00177959	0.003	0.00182857	0.0360816	0.0411837	0.0383592
SHP2WT-TurboID	0.00062857	0.00048571	0.00058367	0.00673878	0.00594286	0.00432653
