# Supplementary material for: Proximity-labeling proteomics reveals remodeled interactomes and altered localization of pathogenic SHP2 variants
Source: EMBO Rep. 2025 Dec 22;27(3):793–826. doi: 10.1038/s44319-025-00674-4 (PMC12894930; doi:10.1038/s44319-025-00674-4)
Supplement: Supplementary file 15 — Figure EV1 Source Data [file 44319_2025_674_MOESM15_ESM.zip › Figure EV1/H/Total lysate versus TurboID without EGF.xlsx]

## Sheet: Sheet1
Gene name	Lysate fold-change	Streptavidin IP fold-change	Strep-IP significant hit (up)	Strep-IP significant hit (down)
;BCKDHA	0.303098	-0.48809
;MYCBP	-0.24967	3.46539
;SHPK	-0.20226	-3.34239
;VKORC1;;VKORC1	-0.54015	-4.87322
0	-0.00741	0.347743
0	-0.3571	0.347743
0	-0.15032	0.347743
0	1.3093	0.347743
0	-0.49664	0.347743
0	-0.21337	0.347743
0	-0.38679	0.347743
0	-0.00741	2.50952
0	-0.3571	2.50952
0	-0.15032	2.50952
0	1.3093	2.50952
0	-0.49664	2.50952
0	-0.21337	2.50952
0	-0.38679	2.50952
0	-0.00741	3.30652
0	-0.3571	3.30652
0	-0.15032	3.30652
0	1.3093	3.30652
0	-0.49664	3.30652
0	-0.21337	3.30652
0	-0.38679	3.30652
0	-0.00741	-0.56622
0	-0.3571	-0.56622
0	-0.15032	-0.56622
0	1.3093	-0.56622
0	-0.49664	-0.56622
0	-0.21337	-0.56622
0	-0.38679	-0.56622
0	-0.00741	1.17072
0	-0.3571	1.17072
0	-0.15032	1.17072
0	1.3093	1.17072
0	-0.49664	1.17072
0	-0.21337	1.17072
0	-0.38679	1.17072
0	-0.00741	1.17479
0	-0.3571	1.17479
0	-0.15032	1.17479
0	1.3093	1.17479
0	-0.49664	1.17479
0	-0.21337	1.17479
0	-0.38679	1.17479
AAAS	-0.86138	-0.24641
AACS	-2.44142	-1.18275
AAK1	1.20286	-1.0294
AAK1	1.20286	-2.0172
AAMDC	-0.00956	6.51564
AAMP	-0.93246	-0.03235
AAR2	1.0332	-10.867		-10.867
AARS	-0.37715	-1.71137
AARS2	-0.11338	0.028913
AASDHPPT	-0.63972	-0.44577
AASS	-2.12741	1.21169
ABCB1	-1.44703	0.602905
ABCB10	0.177261	1.71154
ABCB6	0.68415	3.16975
ABCB7	-0.03043	-0.09594
ABCB8	2.01178	-0.10783
ABCC1	-2.8367	-0.27461
ABCC4	2.32172	-0.276
ABCD1	1.16195	8.62313
ABCD3	-0.23544	-0.3776
ABCE1	0.080799	-0.14284
ABCF1	-0.06108	-0.60685
ABCF2	0.759123	-0.6179
ABCF3	-1.47994	0.173104
ABHD10	-0.18261	0.517178
ABHD11	0.158522	-8.7358
ABHD12	1.69784	-8.28982
ABHD14B	-2.73295	7.8652
ABHD16A	-3.11922	1.14159
ABI1	-0.06499	-0.12937
ABI2	1.52166	-0.63081
ABL1	-0.0881	-0.07107
ABL2	2.69327	-2.71191
ABLIM1	1.78592	-5.93163
ABR	1.32545	0.411242
ABRACL	3.51259	8.20017
ABRAXAS2	3.45054	-0.4811
ACAA1	-0.30547	0.091153
ACAA2	-0.11841	0.306347
ACACA	0.66984	0.926969
ACACA	0.66984	-0.20071
ACAD10	-0.31403	7.71194
ACAD11	-1.43159	0.719533
ACAD8	0.770174	1.03365
ACAD9	0.534796	0.753953
ACADM	0.125849	1.29533
ACADSB	-0.66333	0.078946
ACADVL	-0.0296	0.212072
ACAT1	0.066764	-0.02946
ACAT2	-0.08381	7.02156
ACBD3	-0.24341	3.28628
ACBD5	-0.00718	-5.01365
ACIN1	0.441367	-0.14477
ACLY	0.64559	-0.1152
ACO1	0.427352	0.282781
ACO2	-0.46102	0.451638
ACOT13	-0.03125	1.14449
ACOT7	-0.1542	0.007891
ACOT8	-6.26782	3.52754
ACOT9	-0.70107	-0.03293
ACOX1	-2.46008	3.8189
ACP1	-0.21977	-0.45546
ACSF2	0.013522	-0.06496
ACSF3	-3.25867	0.549139
ACSL1	-0.71536	0.398557
ACSL3	-0.41962	0.871979
ACSL4	0.316913	3.21689
ACSS1	-7.73892	2.76341
ACTA2	-0.77997	0.558209
ACTB	0.24061	-0.20195
ACTBL2	-1.71685	4.85127
ACTG1	2.3146	-0.19828
ACTL6A	0.388365	-0.27094
ACTN1	0.281201	1.10024
ACTN4	0.156149	0.003145
ACTR10	1.90896	-0.87681
ACTR1A	0.352801	-0.48899
ACTR1B	0.299571	3.25952
ACTR2	-0.15613	0.246514
ACTR3	0.783342	0.153989
ACTR8	0.355872	-0.21025
ADA	3.01465	3.2002
ADAR	2.31352	0.093618
ADAR	-0.54706	0.093618
ADD1	0.815579	-0.45453
ADD2	-1.04285	-5.9609
ADD3	-0.18187	-1.40985
ADGRL2	-2.10796	-7.42266
ADH5	-0.13414	3.7798
ADNP	0.856692	-1.84774
ADPGK	-0.60013	3.24653
ADPRHL2	-1.27622	-0.19156
ADRM1	-0.13039	-0.10431
ADSL	0.417636	0.100602
ADSS	-0.16556	-1.50529
AFDN	0.884742	-0.66343
AFDN	-0.41707	-0.66343
AFDN	0.287413	-0.66343
AFF4	-0.07779	-0.02286
AFG3L2	0.061698	-0.63212
AFTPH	0.747981	-1.09876
AGAP3	-0.38599	-1.79782
AGFG1	-0.0378	-2.79788		-2.79788
AGK	1.07163	-0.25994
AGL	0.820496	7.83182
AGO1	0.582067	-1.50386		-1.50386
AGO2	2.47689	-0.74449
AGPAT1	-0.42379	0.000399
AGPAT2	-4.88185	0.488944
AGPS	-0.24623	-0.20075
AGRN	1.38923	-0.98449
AGTRAP	-1.79698	15.299	15.299
AHCTF1	0.364548	-5.38593
AHCY	0.550311	-0.11984
AHCYL1	-3.06326	-1.34972		-1.34972
AHCYL2	-0.74953	-0.78354
AHNAK	-0.64751	-0.95822
AHSA1	-0.98445	0.028139
AHSG	0.824428	-0.21188
AIF1L	0.297812	0.921441
AIFM1	-0.19707	-0.18245
AIMP1	-0.12943	-0.24421
AIMP2	-0.94012	0.017281
AIP	0.680169	-0.87249
AK1	0.415411	-0.44561
AK2	0.361991	0.716623
AK3	0.108614	0.359212
AK4	-0.80719	0.359574
AKAP1	0.945206	-1.3724
AKAP10	-1.46246	0.298985
AKAP12	-0.11774	-1.05075		-1.05075
AKAP13	-4.64079	-0.17872
AKAP17A	-1.20851	0.199903
AKAP2	2.95025	-1.28984
AKAP8	-0.20309	-0.11432
AKAP8L	-0.62434	0.083541
AKAP9	1.50554	-0.44945
AKR1A1	0.759068	5.16373
AKR1B1	-0.17989	0.952768
AKR7A2	0.354498	-0.26227
AKT1	-0.42506	0.482697
AKT2	2.94326	0.26574
ALAS1	-0.39197	0.004508
ALB	0.147834	0.240504
ALDH16A1	-0.10378	0.011664
ALDH18A1	0.444944	-0.22336
ALDH1A2	-3.68026	-1.74678
ALDH1A3	0.284911	-4.97211
ALDH1B1	-0.05372	0.011557
ALDH1L2	-2.83577	0.280912
ALDH2	0.206857	0.737423
ALDH3A2	0.868362	0.116051
ALDH4A1	-0.97062	3.58113
ALDH5A1	-0.05173	1.21439	1.21439
ALDH6A1	-0.92197	2.25736
ALDH7A1	-0.08603	0.19525
ALDH9A1	0.048533	0.604846
ALDOA	0.561074	0.554644
ALG1	4.11014	0.176108
ALG10;ALG10B	0.80026	4.54557
ALG11	-2.68233	0.002589
ALG2	-0.89203	3.06554
ALG5	-0.71535	-0.0081
ALKBH5	-0.98088	-0.02792
ALYREF	0.088326	0.146066
ALYREF	-1.01438	0.146066
ALYREF	0.088326	0.696372
ALYREF	-1.01438	0.696372
AMOTL1	-0.32128	-1.53348
AMPD2	-4.76554	-1.0569		-1.0569
ANAPC1	0.218629	-0.39305
ANAPC4	2.81507	-0.42436
ANAPC5	-0.28168	0.766368
ANAPC7	-0.04406	0.260371
ANK1	0.503271	-3.44109
ANK2	-0.66169	3.42562
ANK3	-0.75175	-2.25917
ANK3	0.94402	-2.25917
ANKFY1	-0.57386	-0.65661
ANKHD1	1.12407	-0.39833
ANKLE2	-3.13538	-0.10395
ANKRD17	1.21938	-1.42201
ANKRD27	0.218821	-4.5717
ANKS1A	-2.40917	-0.94034
ANLN	-1.99663	4.34392
ANO6	2.02976	-6.18819
ANP32A	-0.29423	0.661796
ANP32B	0.283995	-4.20686
ANP32E	-0.75707	5.61494
ANXA1	0.203896	-0.26394
ANXA11	-0.0839	2.28357
ANXA2	0.210495	-0.43933
ANXA2	1.61835	-0.43933
ANXA4	0.01246	-2.19049
ANXA5	-0.49686	1.21181
ANXA6	-0.15063	0.883582
ANXA6	-0.70534	0.883582
ANXA7	-0.44108	1.38587
AP1B1	0.45112	0.356452
AP1G1	0.123705	-2.98771
AP1M1	-0.18502	0.312545
AP1S2	0.073354	-0.16892
AP2A1	1.00431	0.006913
AP2A2	-1.03006	0.323431
AP2B1	-0.67938	-0.01004
AP2M1	-0.84701	0.172409
AP2S1	-0.34432	-0.19074
AP3B1	0.038847	-0.6283
AP3D1	-0.25709	-0.65502
AP3M1	-0.44471	0.072222
AP3M2	-4.61205	1.06592
AP3S1	-1.53561	0.013422
APAF1	0.634202	-2.54682
APBB1	0.187633	2.8965
APEH	-0.97729	3.82992
APEX1	-0.15709	9.94035
API5	-0.45043	-0.00593
APMAP	0.914369	2.86248	2.86248
APOBEC3C	-0.40203	0.254592
APOL2	3.23623	2.05958
APOO	-0.23208	12.3557	12.3557
APOOL	1.27416	-0.06151
APPL1	-1.01622	-0.08038
APRT	0.148573	0.55298
AQR	0.086526	-0.53141
ARAF	-1.85437	-0.06599
ARAP1	3.21671	-0.98836
ARCN1	0.337252	-0.27147
ARF1	0.854923	0.160043
ARF4	-0.08251	0.0801
ARF5	0.325053	-0.40062
ARF6	-3.61298	4.59546
ARFGAP1	-1.52173	-5.44293
ARFGAP2	-0.99173	-0.55163
ARFGAP3	-2.40083	-0.17581
ARFGEF1	-1.3844	0.293082
ARFGEF2	-3.29539	-1.18514
ARFIP2	-4.11992	-3.33533
ARG1	0.053949	-3.45108
ARGLU1	-0.24566	0.99307
ARHGAP1	1.34659	-8.03798
ARHGAP12	0.300003	0.921396
ARHGAP17	-4.42181	0.415033
ARHGAP21	-0.28383	-1.39814
ARHGAP35	1.10087	-0.78446
ARHGDIA	0.285313	2.17166
ARHGEF1	2.47709	1.28258
ARHGEF12	-0.05195	0.759839
ARHGEF2	0.033765	-0.27168
ARHGEF5	0.885213	-5.43917
ARHGEF6	1.22085	-1.03024
ARHGEF7	0.298932	-0.77878
ARID1A	0.63157	-0.05597
ARID1B	2.15725	1.29456
ARID2	0.146855	-0.49233
ARID3A	-2.29545	-3.21893
ARID3B	-0.01651	3.47543
ARID4B	0.376936	-7.57173
ARIH1	0.074608	0.26894
ARIH2	2.41836	3.22745
ARL1	0.344484	5.0374
ARL2	1.63916	0.130653
ARL3	0.636286	5.34944
ARL6IP4	-0.57029	-3.96067
ARL6IP5	1.1326	-3.95775
ARL6IP6	0.028462	-11.1417
ARL8A	1.37233	0.456479
ARL8B	0.27034	6.15569
ARMC1	-1.45604	0.667047
ARMC10	-0.18599	9.75895
ARMC6	-5.77575	3.44864
ARMCX1	7.35875	-0.25121
ARMCX3	0.028118	-0.47348
ARMT1	-0.7619	4.31813
ARPC1A	-2.87289	4.68443
ARPC1B	-0.88913	-0.18077
ARPC2	0.663508	0.101934
ARPC3	1.08221	1.4769
ARPC5	-0.2676	7.21812
ARPC5L	1.64061	0.073418
ARPP19	-0.48203	-0.70125
ARRB2	-1.09981	0.406285
ARVCF	0.137674	-3.51279
AS3MT	-2.74253	4.21762
ASAH1	0.111789	0.202563
ASAP1	1.07582	-1.88717
ASCC1	-3.28056	-6.85257
ASCC1	-3.28056	-2.08971
ASCC2	0.234453	-0.87754
ASCC3	0.24911	-0.0223
ASF1B	1.08603	-2.62957
ASH2L	-0.13624	-0.00354
ASMTL	-2.08989	3.58687
ASNS	0.065052	4.52115
ASPH	0.226557	11.2394	11.2394
ASPSCR1	3.65032	0.167757
ASRGL1	-0.03866	-9.12408
ASS1	0.203119	-0.1629
ATAD1	0.010666	0.173845
ATAD3A	-0.34716	-0.06158
ATAD3B	-0.26636	-0.04023
ATAD5	0.82782	-0.5819
ATF3	1.87606	-3.35394
ATF7IP	-3.54854	-0.0103
ATG13	-2.08934	-0.72086
ATG16L1	1.52014	4.53919
ATG3	-0.11312	7.46792
ATG4B	0.298915	0.031677
ATG5	2.28407	-4.01304
ATG7	-0.15531	0.754055
ATG9A	-0.21835	0.42554
ATIC	0.165859	2.4816
ATL1	2.53937	-9.87449		-9.87449
ATL2	-3.4061	0.705625
ATL3	-1.96439	1.07483
ATM	-0.37559	3.86459
ATOX1	-2.40191	7.0286
ATP11C	0.89688	0.152133
ATP13A1	0.285779	0.294346
ATP1A1	-0.02039	-0.12198
ATP1B1	0.588816	0.690062
ATP1B3	0.042654	0.32817
ATP2A2	0.298121	0.152262
ATP2B1	0.294393	-0.1452
ATP2B4	-3.09504	9.18884
ATP2C1	-0.35158	4.76893
ATP5A1	-0.06831	-4.80708
ATP5A1	-0.06831	0.596028
ATP5B	0.000502	0.256195
ATP5C1	-0.09325	-0.15601
ATP5D	0.072497	3.51031
ATP5E;ATP5EP2	0.269163	-0.01975
ATP5F1	0.022905	-0.38326
ATP5H	-0.23993	1.0754
ATP5I	0.31673	7.3416
ATP5J	-0.18866	9.33441
ATP5J2	-0.96333	0.385955
ATP5J2-PTCD1	-0.57058	0.054153
ATP5L	-0.89936	0.405816
ATP5O	-0.13921	0.218109
ATP6AP1	-4.50506	3.4962
ATP6AP2	4.71181	0.430169
ATP6V0A1	-0.94007	1.58228
ATP6V0C	-0.41499	3.50307
ATP6V0D1	-0.32177	-0.26599
ATP6V1A	0.508636	0.044299
ATP6V1B2	-0.07493	0.194476
ATP6V1C1	-0.02991	6.86421
ATP6V1E1	-0.31904	0.062165
ATP6V1G1	1.09357	-0.37331
ATP6V1H	-0.83305	0.638903
ATP7A	-1.91103	-5.46041
ATP7B	0.534213	-3.96627
ATP9A	0.25361	-5.36572
ATPAF1	0.895612	11.4198	11.4198
ATPAF2	-1.99698	0.738786
ATPIF1	0.770623	0.979943
ATXN10	-0.09961	0.608794
ATXN2	0.340259	-0.57263
ATXN2L	0.528968	-0.57598
AUH	2.42636	-1.12946
AUP1	-4.87266	-0.23951
AURKAIP1	-0.37412	0.947116
AURKB	1.15998	4.91638
B2M	-0.68751	11.0334	11.0334
B3GAT3	-3.27882	1.58195
BABAM1	0.688318	1.06512
BABAM2	-0.53198	-0.59038
BAG2	-0.05507	0.469015
BAG3	-0.0136	-0.929
BAIAP2	-1.22834	-8.14544
BAIAP2L1	-0.51723	-0.5793
BANF1	-2.01571	0.756414
BASP1	0.257057	0.839734
BAT3;BAG6;BAG6	-0.56862	2.75559
BAX	0.277738	3.45033
BAZ1A	1.67597	-5.50766
BAZ1B	0.57239	-5.29494
BCAP31	-0.06712	-0.02735
BCAS2	-0.00051	-0.85923
BCAS3	1.34348	-3.4612
BCAT2	0.311303	11.7529	11.7529
BCCIP	0.623123	1.12393
BCKDHB	-1.93034	0.392479
BCKDK	-7.80551	-0.84817
BCL2L13	3.28858	3.68935
BCLAF1	7.48217	-0.52831
BCLAF1	0.2594	-0.52831
BCOR	-2.59364	-0.82818
BCR	1.94849	0.330738
BCS1L	1.41199	-3.64987
BDH2	1.63293	0.974834
BEND3	2.33046	1.02444
BICD2	-2.06083	-0.2167
BID	-0.91269	9.85035
birA	-1.18426	1.37259	1.37259
BIRC6	-0.4863	-0.1337
BLM	0.089274	-0.13498
BLMH	-0.64792	3.8598
BLOC1S1	0.455791	-2.49593
BLOC1S5	0.884648	-4.89281
BLVRA	0.180913	0.173142
BLVRB	-0.07702	0.793325
BMS1	-0.79994	-0.75917
BNIP1	0.003543	-0.65241
BOD1L1	0.53142	-2.14077		-2.14077
BOLA2	-0.31119	0.19603
BOLA3	0.430513	4.71968
BOP1	3.89368	-1.00143
BORCS6	0.514849	-1.41847
BPHL	-0.04925	-0.39779
BPNT1	0.391754	5.0097
BPNT1	0.077923	5.0097
BPTF	-1.56453	-0.55815
BRAP	-0.42948	-0.67805
BRCC3	-0.03491	-0.68213
BRD2	-0.3776	-3.85464
BRD4	-0.39969	1.50082
BRD7	0.149625	0.314561
BRD8	-0.26464	0.759665
BRIP1	-0.52714	-7.36134
BRIX1	-0.33575	-0.06039
BSG	0.230227	1.72162
BSG	0.913766	1.72162
BST2	-0.32771	4.53933
BTAF1	2.0577	3.90336
BTF3	0.544807	0.735119
BTF3	2.9219	0.735119
BTF3L4	0.551581	8.27884
BUB1B	-6.7203	-1.84743		-1.84743
BUB3	0.25858	-0.32198
BUD13	-1.90183	-8.68711
BUD31	-0.09711	-0.33404
BYSL	-0.17963	8.1205
BZW1	0.525366	-0.25783
BZW2	3.11961	-4.19413
C11orf57	0.990594	-0.191
C11orf58;SMAP	-0.42938	-9.69982
C11orf98	-1.15944	-7.12042
C12orf10	-0.429	11.5882	11.5882
C14orf159	-4.6664	-3.98297
C14orf166	0.015453	-0.06462
C16orf58	1.25109	-4.35773
C16orf62	2.35519	0.26018
C17orf49;BAP18	0.793894	4.78656
C17orf62	-1.97123	8.96365
C17orf75	-2.91054	10.4947	10.4947
C19orf43	-0.71804	-3.46429
C19orf47	-1.14502	-0.49393
C19orf70;MIC13	-1.09655	0.067801
C1QBP	0.680742	-0.33224
C1QBP	0.208535	-0.33224
C20orf27	0.126318	3.72798
C2CD2	0.614847	-0.0687
C2CD5	-5.65732	-1.73995
C2CD5	-0.25436	-1.73995
C6orf120	-0.09603	-3.98515
C7orf50	-0.15203	0.083685
C8orf33	0.086148	-4.5767
C8orf82	2.03708	8.75426
C9orf142	0.406214	-0.33464
C9orf64	1.6325	1.32671
CA2	-0.23368	-0.08623
CAAP1	-0.35474	-7.21873
CACNA2D1	1.05316	-2.87755
CACYBP	0.04666	-0.2396
CAD	0.541979	0.007906
CALD1	2.44494	-1.31215		-1.31215
CALD1	1.05482	-1.31215		-1.31215
CALD1	2.44494	-4.50169
CALD1	1.05482	-4.50169
CALM2;CALM1;CALM2;CALM3	-0.03962	0.71052
CALML3	-0.32585	-0.19755
CALML5	-2.77926	-12.6565		-12.6565
CALR	0.063451	0.133347
CALU	-0.56755	0.690359
CAMK1	-6.58695	-2.57397
CAMK2D	-0.48752	-0.27955
CAMK2G	-1.3536	0.040247
CAMSAP1	3.06527	-1.93696		-1.93696
CAMSAP3	1.48928	-2.20133		-2.20133
CAND1	-0.15114	0.079147
CANX	0.17874	0.59493
CAP1	-0.13249	-0.01001
CAPN1	-0.42324	-0.00949
CAPN2	0.258543	0.048173
CAPNS1	0.704399	0.899988
CAPRIN1	-0.2204	-0.57042
CAPZA1	0.36081	-0.00841
CAPZA2	0.828683	0.173286
CAPZB	-1.06256	0.049402
CAPZB	0.285461	0.049402
CAPZB	-1.06256	-0.07735
CAPZB	0.285461	-0.07735
CARD19	-1.32831	0.552698
CARHSP1	-0.81346	0.902794
CARM1	-1.3356	0.009551
CARS	-0.07141	-0.20614
CARS	-0.7173	-0.20614
CARS2	0.181103	-0.31012
CASC3	-1.08493	-4.02425
CASK	0.479606	-0.38437
CASK	-2.71537	-0.38437
CASP14	-0.28834	-0.80332
CASP3	0.001666	0.283949
CASP6	5.49434	3.92679
CASP8	-5.88836	3.27022
CASP8AP2	-0.1686	4.28759
CAST	-1.94641	-0.45007
CAT	0.4726	0.006148
CAV1	1.29298	-5.00256
CAV1	0.107752	-5.00256
CAVIN1	0.089972	8.93018
CBL	0.449917	-4.08375
CBR1	0.033791	6.15576
CBR4	-1.30877	-7.69474
CBSL;CBS	0.930123	-5.11447
CBX3	-0.08391	-0.90627
CBX4	-3.42217	4.65646
CBX5	1.25253	0.20296
CBX8	-0.06429	-4.06957
CC2D1A	1.6207	-0.97387
CCAR1	0.284942	-0.18919
CCAR2	-0.24444	-0.67215
CCDC117	0.820604	-0.0926
CCDC124	-0.32201	0.812639
CCDC134	2.00033	3.32562
CCDC22	1.62795	3.44461
CCDC43	-0.40751	2.69927
CCDC47	0.389342	0.488099
CCDC50	0.450375	-4.97466
CCDC58	0.344692	4.11803
CCDC6	0.646821	-0.23616
CCDC88A	3.30265	-0.88455
CCDC93	-1.62402	8.47535
CCNB1	1.287	-0.21877
CCNH	3.59547	-11.9623		-11.9623
CCNT1	3.70421	-0.27129
CCP110	0.299418	-1.73807
CCT2	-0.00979	0.329107
CCT3	0.072214	0.115181
CCT4	0.079967	-0.08418
CCT5	-0.41474	-0.25321
CCT6A	0.88044	0.791432
CCT6B	-1.80005	-0.10358
CCT7	-0.54111	0.07065
CCT8	0.206781	-0.66475
CD276	-1.19909	-2.65878
CD2AP	0.303912	-1.07647		-1.07647
CD2BP2	-0.01451	5.71071
CD3EAP	0.735751	0.338267
CD47	-7.83312	8.71655
CD59	1.21563	-3.68897
CD81	-0.54991	-0.28846
CD99	0.293023	-3.38321
CDC16	2.62161	-0.11929
CDC23	0.19272	-0.13285
CDC27	-0.05938	-1.00768
CDC27	1.21419	-1.00768
CDC37	-0.33219	-0.31909
CDC42	-0.77908	0.093755
CDC42BPA	0.896436	-0.73348
CDC42BPB	-4.43068	3.58466
CDC5L	0.002061	-0.11664
CDC73	0.12807	0.99245
CDCA2	3.2274	2.03004
CDIPT	-2.34443	0.359377
CDK12	-0.3503	-0.61307
CDK13	-1.41479	-8.30085
CDK16	2.51982	-0.31131
CDK2	0.239326	-0.09296
CDK4	1.01686	0.548153
CDK5	0.190578	0.662698
CDK5RAP1	-0.75424	10.3859	10.3859
CDK5RAP2	-0.75357	0.737021
CDK5RAP3	-0.97051	0.063964
CDK7	0.735806	4.97682
CDK9	-0.13346	-0.39149
CDKAL1	-4.36803	-4.23272
CDKN2A	-0.8824	-0.30595
CDKN2A	-0.8824	-0.25368
CDKN2AIP	0.317708	-7.96793
CDS2	-0.58369	-3.46784
CDSN	0.80546	-0.06031
CDV3	-0.7518	-3.9909
CEBPZ	0.053792	-0.11927
CELF1	0.552947	3.15974
CENPB	0.327059	1.00433
CENPF	1.29584	-0.44315
CENPP	-0.97179	-0.25079
CENPV	0.602275	-0.13808
CENPV	0.734762	-0.13808
CENPV	0.602275	3.59886
CENPV	0.734762	3.59886
CEP131	-0.20439	-0.55426
CEP170	-1.10701	-0.63456
CEP170B	1.79458	-0.42157
CEP44	-0.14747	6.634
CEP55	-1.29178	-3.71476
CEP78	0.885903	-3.21326
CERS2	1.32558	-8.91649
CETN2	0.154691	-3.92755
CFAP20	3.17295	-2.04165
CFL1	0.208787	0.127265
CFL2	4.01201	0.248554
CGGBP1	-1.86435	-3.35511
CGN	-1.73213	-0.66973
CHAF1B	-1.91594	0.276943
CHAMP1	0.53696	-1.67043		-1.67043
CHCHD1	2.25057	4.04852
CHCHD2	0.429805	4.1779
CHCHD3	1.17225	0.375874
CHCHD6	1.34946	-6.94907
CHD1L	4.77551	-0.52662
CHD1L	0.672825	-0.52662
CHD3	0.392355	-0.21957
CHD4	0.614408	-0.97058
CHD8	-0.57384	-4.62223
CHDH	-2.42155	4.24824
CHEK1	0.354707	-3.55837
CHEK2	-1.46228	-0.32552
CHERP	0.467185	-0.88801
CHMP1A	1.29982	2.11543
CHMP2A	0.856525	3.52191
CHMP2B	0.42435	-5.4587
CHMP3	1.10257	-0.85
CHMP4B	0.150655	-0.19175
CHMP4C	5.52874	-0.80498
CHMP5	0.367787	-0.68122
CHMP6	0.205618	3.28168
CHORDC1	0.004335	0.014518
CHP1	0.950705	-0.0405
CHTF18	-0.42082	0.840613
CHTOP	0.330902	-0.25583
CHUK	-0.58212	7.61704
CIAO1	0.025199	1.71977
CIAPIN1	-0.87218	-5.69064
CIRBP	-0.16634	0.868973
CISD1	-0.05905	0.57578
CISD2	-1.66521	1.72887
CIT	-0.65544	-0.18485
CIZ1	0.674372	-7.45873
CKAP2	-0.5119	-0.45007
CKAP4	-0.47035	0.809173
CKAP5	0.158721	-0.22438
CKB	0.109194	1.30932	1.30932
CKMT1A	0.113647	0.344059
CLASP1	-0.15827	-4.06743
CLASP2	5.11615	-1.06927
CLCC1	-1.09231	-0.68201
CLCN7	-0.17501	-0.23127
CLGN	0.343876	-3.85343
CLIC1	0.381216	0.309899
CLIC4	0.557107	0.745433
CLINT1	0.029974	-0.06268
CLIP1	-0.13482	-1.97551
CLK3	0.743306	3.32425
CLN6	-0.35289	0.055697
CLNS1A	-5.66482	-1.6506
CLP1	0.083109	0.396128
CLPB	3.74898	1.87926
CLPB	0.415028	1.87926
CLPP	-0.10129	0.214603
CLPTM1	-0.12288	-0.32465
CLPTM1L	0.55753	-4.08246
CLPX	-0.45396	-0.23165
CLTA	0.01683	-0.24174
CLTB	-0.07894	0.042506
CLTC	-0.02813	-0.38238
CLUH	-0.59335	-0.01449
CLUH	-1.09132	-0.01449
CLUH	-0.59335	1.33034
CLUH	-1.09132	1.33034
CLYBL	0.301254	7.04122
CMAS	0.191586	-0.15734
CMBL	-0.35487	1.83005
CMC1	-0.10061	4.02814
CMC2	1.23117	-3.95258
CMPK1	0.667604	-0.39728
CMSS1	-3.55724	2.32217
CMTR1	0.692679	-1.30856
CNBP	-0.20661	-3.26145
CNDP2	-0.08571	-1.43325		-1.43325
CNIH4	-0.85244	0.553989
CNN2	-0.14369	-0.43321
CNN3	-0.11558	-0.4612
CNNM3	1.14547	-0.29974
CNNM4	5.40024	-4.37496
CNOT1	0.076307	-0.89555
CNOT10	0.829282	-1.23148
CNOT11	-0.6052	-1.60407
CNOT2	-0.06144	-0.94344
CNOT3	1.06158	-0.39153
CNOT8	-0.1948	-0.72326
CNOT9	0.289657	-0.57478
CNP	0.252243	-0.03841
CNPY2	-0.84198	1.28666
COA3	-0.53103	5.78519
COA7	-1.05174	-4.80259
COASY	-1.38167	-0.08837
COG1	1.0065	-1.04897		-1.04897
COG2	2.96145	-3.06594
COG3	1.39894	-4.90776
COG4	-0.10566	1.33233
COG6	-0.46742	9.19489
COG7	-0.58644	4.73579
COG8	3.0158	-0.23369
COIL	1.16335	0.377212
COL18A1	0.72238	-8.95493
COL4A2	1.44201	-0.10887
COL6A1	-1.06342	2.88836
COLGALT1	-0.539	-0.45449
COMMD9	-0.94913	-0.11842
COMT	-0.57331	1.77457	1.77457
COMTD1	-0.66076	0.256115
COPA	0.489734	0.137205
COPB1	-0.42214	0.460594
COPB2	-0.12035	0.330605
COPE	-1.61974	0.278625
COPG1	-0.6387	0.279088
COPG2	1.24688	0.923508
COPS2	0.054515	1.40542
COPS3	0.236038	-0.00519
COPS4	0.243857	-0.12025
COPS5	0.249487	0.747873
COPS6	-0.63825	0.277129
COPS7A	3.72714	-3.38859
COPS7B	0.38676	-2.62854
COPS8	-0.223	0.53703
COPZ1	-1.34891	-0.41417
COQ5	-0.63763	-4.89959
COQ6	-3.43557	-1.25903
COQ8A	0.329219	0.175488
COQ8B	-4.00056	-0.45272
COQ9	-2.12257	2.44781
CORO1A	-0.62961	3.52184
CORO1B	-0.31175	0.340859
CORO1C	-0.21353	-0.32921
CORO7-PAM16	0.336207	-0.88428
COTL1	0.046683	-0.40609
COX11	1.82766	0.722253
COX15	4.09627	7.41291
COX17	-0.44676	0.401822
COX20	-0.72635	0.036979
COX4I1	1.05783	1.75976	1.75976
COX5A	6.66442	0.444561
COX5B	0.79189	0.739994
COX6A1	0.200764	0.178409
COX6B1	-0.13103	1.64703	1.64703
COX6C	0.238363	0.601443
COX7A2	-0.04414	-0.10745
COX7A2L	0.208977	3.2946
COX7C	-0.22597	4.35135
CPD	-0.78628	0.84386
CPNE1	-0.22695	0.124047
CPNE3	0.148061	-0.17576
CPOX	-0.13696	0.367453
CPS1	-1.94537	-0.91406
CPSF1	-0.87829	-0.75778
CPSF2	-0.84861	-0.48814
CPSF3	-0.10624	-0.43275
CPSF4	-0.78446	-0.42248
CPSF6	0.610927	-0.03918
CPSF7	-0.31096	-0.57468
CPT1A	0.058269	-0.22641
CPT2	-0.09677	5.3727
CPVL	-0.09505	-0.59204
CRABP2	-0.10939	8.53463
CRAT	-2.74925	4.66917
CREB1	-6.02231	4.45017
CREBBP	-0.15513	0.869292
CRKL	-0.03523	0.274243
CRLF3	-0.48904	-2.87728
CRNKL1	0.205304	4.00077
CRTAP	-0.58406	8.27142
CRYZ	0.101938	5.66955
CRYZL1	-1.73151	0.328267
CS	-0.55861	0.758881
CSDE1	-1.05832	-0.406
CSE1L	-0.14849	0.385395
CSK	-0.42303	-0.48312
CSNK1A1	-0.78965	0.652689
CSNK1A1	0.195127	0.652689
CSNK1E	0.220058	1.68285
CSNK2A1	1.02924	0.023759
CSNK2A2	-0.34279	-0.21194
CSNK2B	-0.68969	-0.47139
CSRP1	0.370608	-5.3341
CSRP2	1.88163	-2.73662
CSTB	-0.22467	0.056665
CSTF1	-0.06317	-0.16998
CSTF2	0.249425	-0.89454
CSTF2T	-1.44125	-0.58831
CSTF3	-0.04357	-0.57272
CTBP1	-0.43313	-0.04544
CTBP2	-0.59356	0.230797
CTCF	0.269278	-3.52435
CTDP1	1.1404	-4.99159
CTNNA1	0.091514	-0.70677
CTNNB1	0.837667	-0.78819
CTNNBL1	0.697219	8.72596
CTNND1	0.400567	0.160108
CTPS1	-0.02185	-0.37422
CTR9	-1.1618	2.04386	2.04386
CTSB	3.99909	-0.40443
CTSC	-0.31368	-0.5482
CTSD	0.106507	0.187423
CTSZ	-0.18541	-2.53953
CTTN	0.254756	-0.71768
CTTNBP2NL	-2.92873	1.92504
CTU1	0.554438	-0.24576
CUL1	0.532503	-0.22661
CUL2	-0.10716	0.470539
CUL3	0.048022	0.994417
CUL4A	-1.7812	-0.23256
CUL4B	-0.45031	-1.81288		-1.81288
CUL5	-2.7456	-4.20947
CUX1	0.343613	-5.4097
CUX1	0.343613	-2.53601		-2.53601
CWC15	-0.72973	-0.58665
CWC22	-0.67347	3.52566
CWC27	-0.49027	-3.40008
CWF19L1	-0.67841	-3.06978
CXorf38	-0.95055	-3.41141
CXorf57	-3.67437	4.30512
CXXC1	-2.36011	0.907456
CYB5A	0.005965	1.87705
CYB5B	0.337575	12.9006	12.9006
CYB5R1	-0.19063	0.110692
CYB5R3	-0.52284	0.247576
CYC1	0.755915	1.10448
CYCS	-0.2376	0.578271
CYFIP1	-0.44319	-0.11623
CYFIP2	-1.54185	-0.04512
CYP20A1	-2.38302	-3.6217
CYP2S1	-0.54238	-2.50406
CYP51A1	-1.56689	11.1369	11.1369
D2HGDH	0.10882	5.83724
DAD1	1.56723	-0.56302
DAGLB	1.93166	10.6939	10.6939
DAP3	-0.27866	-0.95548
DARS	0.59342	0.085881
DARS2	0.166559	0.790702
DAXX	-2.50898	9.29219
DAZAP1	0.666909	-0.03095
DBN1	-1.01975	-0.09056
DBNL	-0.56004	-1.32191
DBNL	-0.95009	-1.32191
DBR1	-4.83723	-3.87631
DBT	-0.71672	-0.32954
DCAF1	-2.27975	-0.94611
DCAF7	-0.70628	0.251146
DCAKD	-1.27681	-0.189
DCD	-1.46646	-2.40984
DCK	3.52204	1.35523
DCLK1	-0.11302	-7.61598
DCP1A	-2.33923	-1.76784
DCP2	2.24943	2.923
DCTN1	0.061631	-0.14514
DCTN2	-0.49322	-0.71293
DCTN3	-1.03396	-0.61736
DCTN4	-0.90191	-1.73977
DCTN5	1.47829	1.09743
DCTN6	-4.25283	3.88778
DCTPP1	0.861811	5.05902
DCUN1D5	0.476156	-0.23071
DCXR	-0.70343	0.594426
DDAH1	-0.73323	-0.0072
DDB1	0.122954	1.02887
DDB2	-0.14819	3.61995
DDI2	1.55669	-8.09435
DDOST	-0.81198	1.11815
DDRGK1	-0.05051	-4.14073
DDT	-3.16967	10.1438
DDX1	-0.24459	-0.16158
DDX10	1.11865	-6.37354
DDX17	0.113787	-0.11385
DDX18	-0.12303	-0.00313
DDX19A	-0.35836	0.863787
DDX19B	0.625354	-0.14422
DDX20	-1.3651	-0.43814
DDX21	-0.23172	-0.12919
DDX23	0.220759	0.436932
DDX24	0.626688	0.542942
DDX27	0.534873	-0.02283
DDX28	-4.69572	5.15666
DDX31	-0.98092	-0.45142
DDX39A	-0.09565	0.120716
DDX39B	-0.25374	0.479298
DDX3X	0.179311	-0.07977
DDX41	3.44304	0.147193
DDX42	-0.64006	-0.68618
DDX46	-2.38641	-1.30635		-1.30635
DDX46	0.670805	-1.30635		-1.30635
DDX47	-1.38479	-0.25056
DDX49	1.6025	1.68722
DDX5	0.305236	0.031661
DDX50	0.353439	0.511883
DDX51	-0.40695	-0.07362
DDX52	-0.12434	0.1109
DDX54	0.350537	-0.05715
DDX56	-2.84919	-0.36759
DDX6	0.152638	-0.10761
DECR1	-0.16865	-0.05405
DEK	0.45651	0.18616
DEK	1.30724	0.18616
DENND4A	-0.46892	-4.40258
DENR	-0.60174	-0.62052
DERA	-3.63673	-0.44493
DERL1	2.12528	6.3418
DERL2	-0.19489	-5.24142
DFFA	4.65627	-0.76445
DGKA	-1.47682	-0.86229
DGUOK	0.214397	-0.71033
DHCR7	-0.94274	0.93046
DHFR	-0.23166	-0.79955
DHRS13	1.99481	-3.86062
DHRS2	-0.68413	-0.53024
DHRS4	0.195833	-3.14475
DHRS7	1.31756	-3.13412
DHRS7B	-0.70236	0.147922
DHTKD1	0.78837	7.72767
DHX15	0.021289	-0.52508
DHX16	0.92952	-0.53127
DHX29	-1.26306	-1.20915
DHX30	1.10304	-0.21387
DHX33	-2.08216	3.41234
DHX34	-2.58593	0.089208
DHX36	-0.33966	-0.57688
DHX37	-2.62359	0.41723
DHX38	-0.93608	-3.59502
DHX40	1.81574	0.447683
DHX57	2.57038	-0.93155
DHX8	1.21384	8.72995
DHX9	0.186383	-0.12409
DIABLO	0.562579	3.46502
DIAPH1	0.158	-0.34356
DIAPH2	4.51857	-0.98504
DIAPH3	-1.89438	-3.04911
DICER1	0.270358	-5.89356
DIDO1	-0.37907	-0.72288
DIEXF	0.304001	2.63678
DIMT1	0.319723	0.137715
DIP2B	3.33021	0.456876
DIS3	0.245569	1.01307
DKC1	0.744301	-1.36262
DLAT	0.043726	-0.0158
DLD	-0.14811	0.302265
DLG1	0.051067	-3.08233
DLG1	3.62016	-3.08233
DLG3	6.52744	8.20166
DLST	0.064741	0.076165
DMAP1	2.47311	0.915865
DNAAF5	4.33731	-0.34571
DNAJA1	-0.35785	0.313403
DNAJA2	-0.21894	0.129354
DNAJA3	-0.76525	0.169144
DNAJB1	0.324967	-0.094
DNAJB11	0.367957	10.3027
DNAJB4	-0.18508	3.06894
DNAJB6	-0.05848	-4.8926
DNAJC10	-0.6861	0.606729
DNAJC11	0.229896	-0.07259
DNAJC13	-3.54367	-0.68763
DNAJC16	-0.29377	7.84675
DNAJC19	1.6048	0.471473
DNAJC2	-0.43331	4.22397
DNAJC21	0.672579	0.141971
DNAJC3	-2.08237	7.30061
DNAJC7	-0.48119	-0.12965
DNAJC8	0.085842	11.116
DNAJC9	0.421032	-1.62597
DNM1	-0.9173	6.94178
DNM1L	-0.40944	-0.24985
DNM1L	-1.05417	-0.24985
DNM2	-0.56198	0.135487
DNMBP	0.489135	1.89152
DNMT1	0.419684	-0.08243
DNPEP	2.35566	0.958347
DNPH1	-0.67165	4.02192
DNTTIP2	0.7724	-7.46333
DOCK11	-1.82522	-0.00969
DOCK6	1.08764	-0.19628
DOCK7	1.51949	-0.65654
DOK1	1.11554	-3.33783
DPAGT1	-1.66272	0.786876
DPF2	0.591539	-0.06323
DPM1	-0.65851	-0.21984
DPM3	-0.61761	0.053621
DPP3	-0.27314	4.02032
DPY19L1	0.914534	-0.14766
DPY30	0.628532	-0.85891
DPYSL2	-0.27376	-0.78078
DPYSL3	-0.10096	-0.85667
DPYSL5	-0.35938	-0.18237
DR1	-4.20227	-2.79694
DRAP1	-0.29276	1.89879
DRG1	-0.53083	0.865146
DRG2	0.840193	-0.34927
DROSHA	4.7125	-1.36794
DSC1	0.109807	-5.08344
DSC3	0.790649	-2.53218
DSCR3	-0.019	-3.31806
DSG1	-1.23521	-1.31869
DSG2	0.944844	-2.12783
DSP	0.332172	-0.60862
DST	2.76393	-0.31872
DSTN	0.180547	0.314516
DTD1	0.42748	3.63982
DTL	0.66803	-3.92242
DTNB	1.40515	2.48297	2.48297
DTNBP1	-0.34289	1.82303
DTYMK	-0.48279	-0.34348
DUS3L	0.037358	2.7534
DUSP12	-0.61123	-0.48499
DUSP3	1.16055	0.260496
DUT	0.652359	-3.8005
DUT	0.081978	-3.8005
DVL2	-0.27872	0.721705
DYNC1H1	0.038922	-0.02632
DYNC1I2	-1.12356	7.10048
DYNC1I2	0.438034	7.10048
DYNC1LI1	0.260647	-0.23225
DYNC1LI2	0.462563	-0.51707
DYNC2H1	-3.9866	-0.39847
DYNC2LI1	-0.13436	2.74239
DYNLL1	0.837268	-0.71031
DYNLL2	-1.78272	-0.20752
DYNLRB1	-2.3404	0.421403
DYNLT1	-0.40854	-7.24959
DYRK1A	-0.64521	-1.24504
EARS2	5.03307	3.64348
EBNA1BP2	0.419585	-1.10335
EBP	-0.82516	0.523841
ECH1	-0.18684	0.745797
ECHDC1	-0.13756	-4.27149
ECHS1	-0.10018	-0.0353
ECI1	-0.00207	1.21846
ECI2	0.546103	0.244286
ECM29	-0.22524	0.671043
ECT2	0.836969	-4.5919
EDC3	0.890651	-1.18087		-1.18087
EDC4	-0.27677	-0.22001
EDF1	0.135445	0.000258
EEA1	-0.5629	1.24429
EED	-0.06104	-0.20175
EEF1A1	-0.24806	0.2633
EEF1A2	0.231453	1.39698
EEF1B2	0.563211	-0.70359
EEF1D	-2.0121	0.213154
EEF1D	0.305726	0.213154
EEF1D	-2.0121	0.062318
EEF1D	0.305726	0.062318
EEF1E1	-0.80082	0.290444
EEF1G	-0.17891	-0.00358
EEF2	0.147918	-0.04076
EEFSEC	-2.62891	8.30066
EFHD2	-0.08446	-0.18973
EFL1	0.210295	1.27453
EFR3A	0.302883	-2.53459
EFTUD2	0.224608	-0.02857
EGFR	0.590393	-5.15247
EHBP1	-0.06239	-1.12944
EHD1	0.261684	-0.38174
EHD4	1.31524	-3.74019
EHHADH	-2.89274	-1.21262
EHMT1	-0.58302	-1.50859
EHMT2	-1.43906	-0.06936
EI24	1.79675	4.2446
EIF1	0.186429	13.7116	13.7116
EIF1AX	0.300457	0.372285
EIF2A	-0.49076	0.041518
EIF2AK2	0.979318	0.444712
EIF2AK4	-0.25891	0.977172
EIF2B1	0.182671	1.03569
EIF2B2	0.49186	3.85986
EIF2B3	0.441432	0.131888
EIF2B4	-0.45788	0.426344
EIF2B4	-2.38269	0.426344
EIF2B5	-1.69135	0.784126
EIF2D	-2.09909	3.80251
EIF2S1	0.420645	0.400689
EIF2S2	0.19265	0.129356
EIF2S3	-0.64751	-0.48795
EIF3A	0.070685	-0.42838
EIF3B	0.491463	-0.64209
EIF3C	-0.08329	-0.43279
EIF3D	0.382209	0.460131
EIF3E	-0.12578	-0.13118
EIF3F	-0.02674	0.033703
EIF3G	-0.07143	-1.01051		-1.01051
EIF3I	0.734526	-0.362
EIF3J	0.188541	-3.02089
EIF3K	1.9175	0.42916
EIF3L	-0.83002	0.14678
EIF3M	0.22491	0.040914
EIF3S3;EIF3H	0.449322	0.50555
EIF4A1	0.835578	0.088107
EIF4A1	0.338515	0.088107
EIF4A2	-0.13479	0.928935
EIF4A2	-0.13479	3.26597
EIF4A3	-0.15038	0.009303
EIF4B	-0.18819	-0.92243
EIF4E	-0.24408	-0.09871
EIF4E2	-0.53098	-0.83497
EIF4ENIF1	2.48995	-0.86639
EIF4G1	0.623769	-0.4345
EIF4G1	0.623769	-4.49926
EIF4G2	-0.04656	-0.94603
EIF4G3	-0.45179	-0.57173
EIF4G3	-0.45179	-0.231
EIF4H	0.387517	-0.21997
EIF5	0.101401	0.186332
EIF5A	-0.12351	0.561099
EIF5B	0.655996	-0.16503
EIF6	-0.11907	1.06105
EIPR1	1.54924	3.66506
ELAC2	-0.23734	0.686872
ELAVL1	0.319623	-0.11809
ELL	0.370143	-0.00309
ELMO2	0.227657	3.18446
ELMOD2	1.50067	-0.07284
ELOB	-1.58795	0.846178
ELOC	-0.97592	-0.0966
ELOF1	0.749503	0.748084
ELOVL1	-0.31852	0.050572
ELP2	2.44197	6.87027
ELP3	-2.41783	0.33537
ELP5	0.334209	-6.36193
EMC1	-0.29345	0.151646
EMC2	-1.00893	-3.90685
EMC3	-0.63756	3.34471
EMC4	-0.71282	1.88257
EMC6	2.04537	-11.975		-11.975
EMC7	-0.52717	8.96742
EMC8	-2.09799	3.61543
EMD	0.136302	0.067149
EMG1	-4.48422	1.72805
EML3	3.79282	-8.06604
EML4	-0.332	-0.66159
ENAH	0.781521	-1.62368
ENGASE	-1.70419	-0.12877
ENO1	0.863883	0.157889
ENO2	1.74837	0.587775
ENOPH1	-1.7001	3.27389
ENPP1	-2.48065	-0.0306
ENY2	0.836718	5.78056
EP400	-2.13088	-0.48562
EPB41	-0.0593	-0.81451
EPB41L1	0.569915	-5.0814		-5.0814
EPB41L2	0.019253	-0.84524
EPB41L2	-0.56881	-0.84524
EPB41L3	0.578442	-0.06397
EPB41L3	-0.53533	-0.06397
EPB41L3	0.578442	-3.71367
EPB41L3	-0.53533	-3.71367
EPC1	-3.50916	-1.54716
EPHX1	-0.1992	9.79621
EPN1	-5.55816	4.11455
EPPK1	-0.09595	-0.56221
EPPK1	2.86333	-0.56221
EPPK1	-0.09595	-0.07193
EPPK1	2.86333	-0.07193
EPRS	0.688132	0.032677
EPS15	-1.19357	-0.93225
EPS15L1	-0.20156	-0.84033
EPS8L2	0.446316	-0.31033
ERAL1	-0.24505	-1.88236
ERAP1	-1.27992	-2.79426
ERAP2	-0.11239	-1.21951
ERC1	-0.44303	4.71485
ERCC2	0.163733	5.96439
ERCC3	3.20131	5.01244
ERCC4	0.857346	1.05878
ERCC6	0.109114	0.595878
ERCC6L	0.112608	-0.25625
ERGIC1	-0.87532	-4.38085
ERGIC2	-1.16544	4.20703
ERGIC3	-0.48086	0.451825
ERH	-0.73848	-0.45492
ERLIN1	-0.81375	0.451211
ERLIN2	0.016918	0.097909
ERMP1	0.127082	4.70832
ERO1A	-0.24438	5.42248
ERO1A	1.41102	5.42248
ERO1B	-0.50354	7.93525
ERP29	0.309967	9.98315
ERP44	0.378484	0.913099
ESCO2	-2.89375	10.2348	10.2348
ESD	0.457385	1.27571
ESYT1	0.275309	-0.2894
ESYT2	-0.35012	-0.13869
ETF1	0.397605	-0.88307
ETFA	-0.10545	0.640468
ETFB	0.630822	0.094518
ETHE1	-3.77075	0.889763
EVPL	0.293832	-4.51877
EWSR1	0.464646	0.333406
EWSR1	-0.15475	0.333406
EWSR1	0.464646	-8.33793
EWSR1	-0.15475	-8.33793
EXD2	0.197946	8.42231
EXOC1	-2.38628	-1.66762
EXOC2	0.775281	1.2977
EXOC3	1.70274	9.52223
EXOC4	-0.64747	0.222101
EXOC5	-1.14479	0.109785
EXOC6	-0.8368	2.48638
EXOC6B	0.04714	3.24412
EXOC7	-1.28661	-1.16336
EXOC8	4.67224	0.006687
EXOSC1	0.146428	0.273944
EXOSC10	-0.07753	-1.20075		-1.20075
EXOSC2	-0.56233	-1.12448		-1.12448
EXOSC3	-0.84849	-1.23456
EXOSC4	-1.88906	-0.08551
EXOSC5	0.45808	-3.83434
EXOSC6	-0.00671	-1.54442
EXOSC7	0.506274	-3.73661
EXOSC8	-0.29695	-0.86829
EXOSC9	-0.10661	-1.75208
EZH2	-2.78598	0.540485
EZR	0.343276	-0.65306
F11R	-0.35405	8.70016
FAAH	-3.05025	0.580308
FABP5	-0.85893	0.8868
FADD	0.351542	-6.06243
FADS1	-0.94998	3.86
FADS2	0.147106	0.148124
FAF1	0.155439	5.20154
FAF2	-0.56598	-0.1518
FAH	0.988381	7.3718
FAHD1	-0.15647	1.09485
FAHD2A	-0.51092	-0.37693
FAM105A	0.172838	-0.15793
FAM114A1	-6.494	-4.41868
FAM120A	0.308315	-0.26197
FAM120C	-0.55112	-0.22834
FAM129A	-1.43182	7.6848
FAM136A	-0.01671	-4.55235
FAM162A	-0.60022	4.27851
FAM169A	1.87254	-4.80332
FAM171A2	0.87926	-0.13189
FAM192A	-0.41074	-0.80351
FAM193A	0.928817	-1.57687
FAM208A	-2.52864	-0.2718
FAM213A	-1.25102	7.70423
FAM3C	0.379509	-0.5733
FAM49B	-0.11452	5.00924
FAM50A	0.166209	-10.0193
FAM57A	-2.19505	0.345738
FAM69B	0.915516	-0.00508
FAM76B	-1.5311	-3.75276
FAM83B	2.35687	-1.26898
FAM83H	-0.045	-4.03076
FAM91A1	5.06469	0.023959
FAM96B	1.39077	-3.83703
FAM98A	-2.44207	0.845211
FAM98B	-0.04202	0.046575
FANCD2	0.48754	6.2038
FANCI	0.256826	0.820983
FAR1	0.13497	0.591817
FARP1	0.219633	-1.04138
FARSA	0.0985	-0.04772
FARSB	-0.01601	-0.13196
FASN	0.042319	-0.63866
FASTKD2	2.06054	1.29886
FASTKD5	0.339798	-1.02061
FAU	-1.47784	-1.25832
FBL	-0.53129	-0.28194
FBLIM1	3.38426	-0.62231
FBLN1	-2.07603	0.079322
FBXL20	-3.59128	-0.06732
FBXO2	-0.36523	4.22055
FBXO22	-0.47698	3.46786	3.46786
FCGRT	1.86981	-0.37849
FCHO2	-4.9113	-0.99963
FDPS	-2.47945	-1.2117
FDXR	0.242247	0.342197
FECH	-0.04088	-0.09139
FEN1	0.463254	0.367543
FER;Pe1Fe10	-0.34496	-0.6501
FERMT1	0.475813	-3.67097
FERMT2	1.0352	-5.32691
FGFR1OP	-0.59897	3.2714
FH	0.231624	1.12659
FHL1	-0.46037	-0.49504
FHL1	-0.55709	-0.49504
FHL2	0.030767	-0.02454
FHL3	0.107869	-0.40805
FHOD1	-4.18229	-5.92114
FIBP	-0.20707	-7.55405
FIP1L1	-0.89025	-0.59157
FIS1	-0.52565	1.98739
FKBP10	-0.45586	2.74824
FKBP15	-1.53661	-1.06163
FKBP1A	0.012446	0.337893
FKBP2	0.820298	4.97969
FKBP3	0.084721	0.799681
FKBP4	0.751497	0.730183
FKBP5	0.201309	1.15988
FKBP7	-2.36613	-0.53251
FKBP8	-0.7431	0.618706
FKBP8	0.111316	0.618706
FKBP8	-0.7431	0.049295
FKBP8	0.111316	0.049295
FKBP9	-0.15084	4.28316
FLAD1	0.936887	-0.9525
FLG	-0.52211	-3.63406
FLG2	-6.62685	-0.52962
FLII	1.30173	-0.29458
FLII	1.30173	-0.15163
FLNA	0.289825	-0.93909
FLNA	-1.29313	-0.93909
FLNA	0.289825	-1.27336		-1.27336
FLNA	-1.29313	-1.27336		-1.27336
FLNB	-0.42356	-0.54209
FLNC	0.26327	-0.25249
FLOT1	0.248199	0.226798
FLOT2	-0.74754	-0.1811
FLYWCH2	-0.52649	-3.9839
FMR1	-0.22332	5.6615
FMR1	0.328306	5.6615
FMR1	-0.22332	0.12562
FMR1	0.328306	0.12562
FN3K	0.811476	-0.76684
FNBP1	2.04569	-0.74385
FNBP1L	1.03026	-1.73692
FNBP4	-1.3439	-5.47334
FNDC3A	-3.95207	-0.70305
FNTA	0.323752	-0.22062
FOCAD	0.670795	-6.11011
FOXK1	-4.4914	4.96775
FOXK2	-5.82711	0.339726
FOXRED1	-5.69951	0.1391
FRG1	-0.35666	-1.07102
FSCN1	-0.46038	0.095889
FSD1	1.10241	0.351247
FTO	-2.43077	7.72689
FTSJ3	-0.51483	-0.01104
FUBP1	-0.28833	0.140658
FUBP1	-0.25106	0.140658
FUBP3	-0.39324	-0.02562
FUS	-0.18888	-0.20438
FXR1	-0.61915	0.114932
FXR2	0.09538	-0.04294
FYCO1	-2.18262	-1.19009
G3BP1	0.002845	-0.21305
G3BP2	0.198948	-0.31038
G6PD	-0.55269	-0.29424
GAA	0.970714	0.804798
GABPA	-0.96189	-8.2899
GADD45GIP1	0.137426	4.57715
GAK	1.13166	-4.95967
GALE	0.908275	-0.18073
GALK1	0.357519	0.073656
GALNT2	-0.31666	8.6438
GAMT	-1.038	4.60491
GANAB	-0.16075	-0.0213
GANAB	-0.20907	-0.0213
GAPDH	-0.31759	0.260792
GAPVD1	-0.47335	-1.21292
GAPVD1	-1.0454	-1.21292
GAR1	-3.34284	-0.57122
GARS	0.314027	0.054051
GART	0.183685	-0.12487
GATAD2A	0.208652	-0.61494
GATAD2B	-0.23919	-1.27907		-1.27907
GATB	-0.15876	6.41524
GBA	0.166358	1.583
GBE1	1.89726	3.18211
GBF1	-1.71733	2.12856	2.12856
GCAT	2.50985	-0.56256
GCC2	-2.41656	-0.75734
GCDH	-2.05717	1.63724
GCFC2	5.30478	-4.5052
GCLC	-0.19284	4.89696
GCLM	-1.09351	-3.63852
GCN1	-0.14619	-0.38035
GDI1	0.537157	12.4261	12.4261
GDI2	0.478046	3.39054	3.39054
GEMIN2	0.574265	3.2263
GEMIN4	-2.73787	-0.26662
GEMIN5	-0.39394	-1.16295
GEMIN8	2.68638	4.8876
GET4	-2.06087	-0.25859
GFER	1.15236	-7.90643
GFM1	0.194417	-0.53655
GFM2	-0.34703	5.29102
GFPT1	-0.2419	0.092406
GGA1	4.89688	-15.3525		-15.3525
GGCT	0.12917	6.02661
GGCX	-1.43822	-0.30465
GGH	0.183758	1.1973
GHITM	0.455536	10.9648	10.9648
GIGYF2	0.441952	-0.75329
GINS1	-1.5477	-2.73997
GIPC1	-0.61012	4.03263
GIT1	0.171085	-1.00188		-1.00188
GIT2	-2.06202	-1.77346
GK	-1.88114	-0.73461
GLA	0.366827	-2.50181
GLB1	4.84923	7.52511
GLDC	-1.27824	0.8048
GLE1	-5.40153	0.107763
GLG1	-0.11821	-0.12559
GLMN	0.975122	0.277806
GLO1	0.866297	0.165253
GLOD4	-0.50136	9.39959
GLRX3	-0.92617	0.504062
GLRX5	-0.29949	7.39094
GLS	-0.2312	7.19022
GLS	-0.34916	7.19022
GLUD1	0.14141	0.543994
GLUL	0.125167	-0.70591
GLYR1	0.445083	0.321439
GMDS	-0.49031	0.03371
GMFB	-2.32816	0.978574
GMPPA	5.12003	4.24371
GMPPB	-0.55388	3.64839
GMPS	-0.27142	-0.18115
GNA11	0.138693	-0.27917
GNA13	0.390386	-4.88701
GNAI1	-1.57999	0.165334
GNAI2	-0.34982	-0.00596
GNAI3	-0.40926	0.619131
GNAQ	-3.22131	-7.70699
GNAS	0.012521	0.07651
GNAZ	0.502454	0.045855
GNB1	-0.68543	0.790655
GNB1L	0.174141	-0.1032
GNB2	-0.5517	-0.23084
GNB4	-0.11541	0.503719
GNG12	0.362891	3.876
GNG5	0.127902	2.92124
GNL1	-0.95386	1.02455
GNL2	0.014899	0.582261
GNL3	0.331245	0.081752
GNL3L	-0.25311	4.12842
GNPAT	-5.30568	-0.11717
GNPDA1	0.1782	-4.08246
GNS	0.152733	0.879117
GOLGA2	1.43494	1.50224
GOLGA3	0.54571	-1.00792		-1.00792
GOLGA4	-0.92848	-0.539
GOLGA5	1.46569	-2.57092
GOLGA7	-0.18388	3.47076
GOLGB1	0.272379	-0.42555
GOLIM4	0.75965	0.045321
GOLPH3	-0.91346	0.139426
GOPC	-2.79731	0.02895
GORASP2	-0.16434	4.08944
GOSR1	-4.04989	4.23079
GOT1	0.691792	3.76682
GOT2	-0.5527	1.41847
GPAA1	2.90329	8.10343
GPAT4	-0.35802	-3.29105
GPATCH4	2.32881	-6.62664
GPATCH8	-2.16549	-5.3576
GPC4	-1.5982	-0.18121
GPD1L	-4.62901	1.14536
GPD2	-0.00756	2.82517
GPHN	0.320904	-0.30666
GPI	0.200141	0.974013
GPKOW	0.428064	-0.26402
GPR180	-0.48436	-0.59997
GPR89A;GPR89B	1.59163	3.75165
GPRC5A	0.386194	-0.80081
GPS1	0.435683	-0.40926
GPSM1	6.68354	2.00409
GPT2	0.721458	-0.34316
GPX1	-0.44867	0.27419
GPX4	-5.61424	4.72701
GRAMD1A	-0.2408	8.1322
GRB2	-0.58106	0.307637
GRHPR	-0.67528	4.3801
GRIPAP1	0.234456	-0.11748
GRK2	1.71117	-0.68004
GRPEL1	0.253966	5.58195
GRPEL2	-0.31468	-0.24791
GRSF1	-0.61671	0.14488
GRWD1	-0.10431	-0.09132
GSK3A	-0.37781	0.150341
GSK3B	-0.26619	4.47694
GSN	-0.54315	-0.45478
GSN	-0.54315	0.174531
GSPT1	-0.5438	-1.13034
GSPT2	0.53373	-0.76725
GSR	-0.11533	0.355114
GSS	-0.27036	2.75009
GSTK1	0.019163	0.118826
GSTM2	0.227644	10.1959
GSTM3	0.322968	-7.20559
GSTO1	0.59813	1.73749
GSTP1	1.06692	0.594994
GTF2F1	0.170305	-5.45774
GTF2F2	-1.37881	-0.76486
GTF2H1	-0.18754	-6.08276
GTF2H4	4.72481	0.10866
GTF2I	0.152872	-0.07539
GTF3C1	0.401329	0.114274
GTF3C2	-0.04176	0.049869
GTF3C3	0.80914	0.455587
GTF3C4	-0.31494	-0.11694
GTF3C5	-0.94049	-0.07119
GTPBP1	0.148874	-0.34027
GTPBP10	1.92581	0.116573
GTPBP3	-0.84136	5.57751
GTPBP4	-0.59116	0.167425
GUF1	-2.7706	0.119157
GUK1	-2.06134	-4.62569
GXYLT1	1.90897	3.5982
GYG1	-0.6371	-4.75684
GYS1	-0.24089	-0.51304
H1F0	-0.20805	0.574308
H1FX	-0.33848	-0.59503
H2AFX	2.35057	0.882865
H2AFY	0.73068	0.524656
H2AFZ;H2AFV	-0.89212	2.13969
HACD2	2.9744	-6.98042
HACD3	0.166618	-0.65938
HACL1	6.45676	6.04895
HADH	0.021185	0.293507
HADHA	0.276502	0.389838
HADHB	0.250381	-0.26849
HAGH	-0.40343	5.64651
HARS	-0.22219	-1.62661
HARS2	1.11204	-4.84804
HAT1	0.479211	-0.4037
HAUS3	0.667661	-0.57077
HAUS4	1.77531	-0.66747
HAUS5	-2.24713	-0.56398
HAUS6	-0.38047	-0.42367
HAUS7	-1.5083	0.010331
HAX1	-0.94232	-0.24186
HBS1L	2.75743	-0.32886
HCFC1	0.074058	-0.86546
hCG_1984214	0.141401	-0.30787
HDAC1	0.32462	-0.12318
HDAC2	-0.4	0.248535
HDAC3	1.15183	-4.27295
HDAC6	-0.46949	-0.51877
HDDC2	-0.08594	1.51042
HDGF	0.643162	5.94565
HDGFL2	-0.56585	0.215703
HDHD3	-0.09019	1.04325
HDHD5	0.424417	-0.12784
HDLBP	-0.40476	-0.3865
HEATR1	0.302141	-0.18645
HEATR3	-0.20112	3.33601
HEATR5B	0.966858	-7.40994
HEBP1	0.793669	-2.70321
HEBP2	0.276163	4.46045
HECA	0.829152	-0.51388
HECTD1	-3.51571	-0.69059
HECTD3	1.24285	-4.706
HECTD4	-0.15188	1.03771
HELLS	0.637873	-1.63453		-1.63453
HELZ	-0.14259	-3.61755
HERC2	-2.65147	-0.43758
HERC4	-2.57634	-0.28324
HEXA	-2.06441	-7.66395
HEXB	-0.30567	5.95407
HEXIM1	-0.47237	0.603174
HEXIM2	6.7584	0.27566
HGS	0.440924	-0.05973
HIBADH	-0.05629	11.4228
HIBCH	-0.34914	7.2007
HIC2	-3.86264	-7.46437
HIGD2A	1.0674	-0.19592
HINT1	-0.62082	0.164184
HINT2	3.20011	1.15537
HINT3	-2.83281	2.83952
HIP1	0.862523	0.747341
HIP1R	0.850581	5.60927
HIRA	0.667723	0.229234
HIST1H1C	-0.29472	-0.39583
HIST1H1D	-0.02242	3.42858
HIST1H1E	-0.02144	-0.23745
HIST1H1T	4.28307	-3.58987
HIST1H2AG;HIST1H2AH;HIST1H2AJ;H2AFJ	-0.13357	0.389081
HIST1H3A	0.56936	0.207842
HIST1H4A	0.318169	0.071062
HIST2H3PS2	4.20333	-0.19902
HK1	0.353377	-0.20018
HK2	-0.17356	-0.48631
HLA-A	-0.26158	0.268119
HLA-A	-1.08017	0.268119
HLA-B	0.349041	1.33974
HLA-C	-0.75719	0.481002
HLA-DQB1	-2.58028	-0.17805
HLA-DRB1	-0.36749	3.02318
HLCS	-0.2759	-3.35963
HLTF	-0.88815	-2.58637
HM13	0.543876	3.2185
HMCES	1.44064	0.037678
HMGA1	-5.17885	0.031305
HMGB1	0.336558	-0.25452
HMGB2	-0.33509	0.167764
HMGB3	-0.67562	3.6139
HMGCL	0.753613	-0.53659
HMGCS1	-5.55318	2.68272
HMGN2	-0.72412	-10.3969		-10.3969
HMMR	-0.11862	0.665516
HMOX2	-0.3636	0.583546
HNRNPA0	-0.40913	0.086071
HNRNPA1	-0.77967	-0.26263
HNRNPA1	-0.29946	-0.26263
HNRNPA2B1	-0.13778	0.187098
HNRNPA3	-0.19934	0.165087
HNRNPAB	0.209173	-0.56768
HNRNPC	-0.15943	-0.01133
HNRNPD	2.07849	-0.09196
HNRNPD	0.310441	-0.09196
HNRNPD	-7.68781	-0.09196
HNRNPDL	-0.61472	-0.2341
HNRNPDL	-2.24358	-0.2341
HNRNPF	-0.02076	-0.07259
HNRNPH1	-0.76148	-0.08851
HNRNPH1	-0.76148	-0.24244
HNRNPH2	-1.21545	0.320551
HNRNPH3	-0.09154	1.79993	1.79993
HNRNPK	0.043016	0.009006
HNRNPK	3.02578	0.009006
HNRNPK	0.043016	0.292876
HNRNPK	3.02578	0.292876
HNRNPL	0.408297	0.165335
HNRNPM	-0.41126	-4.73069
HNRNPM	0.074946	-4.73069
HNRNPM	-0.41126	0.129523
HNRNPM	0.074946	0.129523
HNRNPR	0.293136	-0.33938
HNRNPU	0.135067	-0.03383
HNRNPUL1	-1.04221	-0.34668
HNRNPUL2	-0.54707	-1.89636
HOMER1	0.696949	-4.41774
HOOK1	0.223592	-0.40278
HOOK3	-0.03724	0.999081
HP1BP3	-0.20722	0.130942
HPF1	1.73605	-5.52295
HPRT1	0.499507	0.250427
HPS6	-0.84843	-4.23709
HRNR	-5.39338	-0.9943
HS1BP3	-2.8482	3.01745
HS2ST1	2.33673	4.93318
HSCB	-0.90847	-7.35033
HSD17B10	0.547496	0.288916
HSD17B11	-3.13352	3.17905
HSD17B12	0.648947	0.076634
HSD17B4	-0.1189	0.383599
HSD17B7	2.04685	2.71891
HSD17B8	-0.63308	-0.23877
HSDL1	0.833253	0.163495
HSDL2	-0.40395	-0.10339
HSP90AA1	-0.37018	0.380904
HSP90AB1	0.207062	0.054497
HSP90B1	-0.3153	0.602816
HSPA14	0.321674	-0.33419
HSPA1B;HSPA1A;HSPA1B	-0.28089	-0.15139
HSPA4	-0.48936	1.05419
HSPA4L	-0.44514	0.193159
HSPA5	-0.24519	0.319881
HSPA8	1.28194	-0.0571
HSPA8	-5.35854	-0.0571
HSPA8	-0.21097	-0.0571
HSPA8	1.28194	-4.94306
HSPA8	-5.35854	-4.94306
HSPA8	-0.21097	-4.94306
HSPA9	-0.4713	0.185653
HSPB1	0.771133	-0.05908
HSPB8	-0.33316	-0.67807
HSPBP1	-0.42647	-1.16715
HSPD1	0.234771	0.755494
HSPE1	0.323943	0.64083
HSPH1	0.060518	0.051775
HTATIP2	-0.50504	-0.38514
HTATSF1	0.198679	-0.31326
HTRA2	-4.64764	4.38462
HTT	1.02251	-0.13263
HUWE1	-0.44268	0.151189
HYOU1	0.219946	0.070677
IARS	0.421914	-0.05131
IARS	-0.43073	-0.05131
IARS2	-0.04887	0.147911
IBA57	0.868442	5.29267
ICMT	0.535784	0.107485
IDE	-2.61255	-4.82983
IDH1	0.077333	-0.21657
IDH2	0.449777	0.443271
IDH3A	0.804484	0.294597
IDH3B	-0.04797	-0.20393
IDH3G	-0.5997	0.0304
IFIT5	-3.17724	-7.95757
IFT140	0.814408	-0.50034
IFT74	0.082696	-2.66246
IGBP1	-1.19734	-1.53633		-1.53633
IGF1R	-2.92739	-0.91997
IGF2BP1	0.421844	0.282083
IGF2BP2	0.46779	5.183
IGF2BP3	0.517821	0.072563
IGF2R	0.036963	0.045866
IGHG1	0.920676	-3.81618
IGHMBP2	0.622481	4.56835
IGKC	-0.81799	-0.1176
IK	0.381378	-2.46913
IKBIP	-0.31797	-1.13253
IKBKAP	-0.10323	-0.44652
IKBKB	-0.22463	-2.74352
IKBKG	1.65834	-0.77848
ILF2	-0.63598	0.565729
ILF3	0.186034	-0.20701
ILK	-2.11034	0.661906
ILKAP	-0.57157	0.113795
ILVBL	-0.15952	0.599489
IMMT	-0.41324	3.92312
IMMT	0.595523	3.92312
IMMT	-0.41324	-0.64143
IMMT	0.595523	-0.64143
IMPA1	-1.91402	-3.5145
IMPAD1	7.34632	-8.26468
IMPDH1	2.0555	0.601256
IMPDH2	0.283157	0.231168
INF2	-0.89445	-7.05435
ING3	0.050094	-4.86692
INPP4A	-0.19317	6.78595
INPPL1	0.665897	-0.57976
INSR	0.644678	-0.29948
INTS1	-3.68095	0.027219
INTS10	0.230933	1.25337
INTS11	0.555086	1.09098
INTS13	-4.0621	-6.4186
INTS2	-6.70363	1.38105
INTS3	-1.41085	-0.18239
INTS4	1.37991	2.7025
INTS5	-0.78118	-0.30315
INTS6	-0.00214	-6.50093
INTS7	-0.85826	5.66557
INTS8	-0.18292	-1.5914
INTS9	3.54559	-0.50811
IPO11	-0.04012	1.10732
IPO4	-2.92692	6.66353
IPO5	-0.33986	0.089355
IPO7	-0.81035	-0.26175
IPO8	-0.61659	-0.78094
IPO9	-0.45944	0.144698
IQGAP1	-0.34818	0.250932
IQGAP2	1.82035	-9.24037
IQGAP3	0.69882	3.6655
IRAK1	-2.04518	-1.32956
IRAK4	0.516314	-1.65708
IRF2BP1	-0.52093	-0.96092
IRF2BP2	-0.79597	4.77527
IRF3	-2.48944	7.49292
IRS2	-0.19931	1.50254
ISCU	0.043049	4.4632
ISOC2	0.639135	1.87272
IST1	-0.21326	-2.49351
ISY1	0.341921	-0.03084
ISYNA1	-0.27396	-1.54317
ITCH	0.431332	-8.28289
ITGB1	-0.39544	-0.29508
ITPA	-0.40736	1.52066
ITPR1	-0.50444	0.134538
ITPR2	-1.18032	0.061284
ITPR3	-0.16088	0.051698
ITPRIP	0.671491	0.597232
IVD	0.14603	0.126926
IWS1	-0.50549	0.949728
JPT1	-1.11614	-2.78731		-2.78731
JPT2	0.365276	-0.97057
JUN	-4.51273	0.036141
JUP	-0.78742	-0.16772
KANK2	1.50699	-2.97306
KANSL1	0.115589	-0.18132
KARS	0.400743	0.357544
KAT6A	1.02659	5.47385
KATNAL1	0.249781	-1.05652
KATNB1	-3.25439	-6.51875
KCMF1	-0.16643	-4.03879
KCTD12	-0.81186	0.750767
KCTD5	-1.85625	-7.63672
KDELC2	-0.83471	7.34618
KDM1A	-0.2016	0.213685
KDM3A	0.048665	-2.25097
KDM3B	3.20593	-3.44169		-3.44169
KDM5C	1.45248	3.47665
KDM6A	0.166395	-0.49634
KDSR	-0.49403	-0.0582
KEAP1	-0.044	-0.18673
KHDRBS1	0.572044	-0.02785
KHDRBS3	0.345904	8.85766
KHSRP	-0.21723	-0.64258
KIAA0391	-1.98211	-0.21772
KIAA0930	0.825067	3.83749
KIAA1217	-0.22488	-1.09664
KIAA1429	2.8769	0.333902
KIAA1468	0.482696	-1.52693		-1.52693
KIAA1671	-1.76893	-0.7783
KIAA2013	2.03416	-0.00026
KIDINS220	0.1633	-0.23268
KIF11	-0.89364	-0.28523
KIF13B	-1.72897	1.23662
KIF14	1.43371	1.42941
KIF16B	0.874997	-1.55121
KIF18B	1.56694	-1.56897
KIF1A	-1.75333	-0.10155
KIF1B;KIF1B;KIF1Bbeta	2.93802	3.33937
KIF1BP	0.830236	-1.06828		-1.06828
KIF20A	2.20752	-0.676
KIF20B	-2.52384	-0.32366
KIF21A	4.22005	-4.11102
KIF22	2.89764	-0.04804
KIF23	1.32667	-0.03715
KIF2A	-0.39102	-0.08404
KIF2A	-2.79222	-0.08404
KIF2C	2.18866	-0.91361
KIF3A	1.3452	-0.13441
KIF4A	-0.18788	-0.69151
KIF5B	0.101168	-0.27471
KIF5C	-3.00771	-0.32548
KIF7	-2.03736	0.234274
KIFC1	0.354053	-1.23351
KLC1	-0.12341	-0.30195
KLC2	0.276619	-0.78836
KLC3	1.2297	-0.62383
KLC4	0.658434	1.16474
KLHL15	-1.01665	-0.09281
KMT2A	-0.69944	-7.36802
KMT2B	0.734745	0.532049
KMT2D	1.95604	-1.15108
KNTC1	-0.82084	-0.33678
KPNA1	-0.24337	-0.311
KPNA2	0.741997	0.892477
KPNA3	-0.04421	-0.28217
KPNA4	0.258615	0.056519
KPNA6	-0.45637	-0.21303
KPNB1	0.705661	-0.59948
KPRP	-0.50531	-0.61954
KRAS	-2.68576	-0.19339
KRI1	0.057772	-0.16717
KRR1	-3.35512	0.78759
KRT1	-1.05025	-0.61115
KRT10	0.210451	-0.75612
KRT10	-0.53927	-0.75612
KRT10	0.210451	0.037335
KRT10	-0.53927	0.037335
KRT13	-4.42683	-0.29377
KRT14	-4.66133	-1.09353
KRT16	-2.28499	0.083096
KRT17	-0.35594	-0.12879
KRT18	-0.07738	-0.08049
KRT19	0.513766	0.570589
KRT19	0.513766	-0.34451
KRT2	-1.78412	-0.21074
KRT36	-0.65625	-0.3412
KRT4	0.821783	-4.31635
KRT5	-7.73584	-0.60519
KRT6A	0.673362	-0.40808
KRT6B	-1.7283	8.0425
KRT6C	0.066175	-0.54663
KRT77	0.221716	0.495693
KRT78	-0.11413	-0.93574
KRT8	-0.37702	-0.35759
KRT80	-0.044	-1.16236
KRT85	-0.64384	-0.19322
KRT9	-0.52765	-0.48214
KTI12	2.93789	4.45913
KTN1	0.238112	-0.2334
KYAT3	0.369655	0.258929
L1RE1	-0.35493	3.86779
L2HGDH	-2.62554	-0.0881
L3HYPDH	-2.67623	-0.18208
LACTB2	1.12504	-0.53187
LAGE3	-2.82276	2.73126
LAMA5	0.271384	2.26634
LAMB1	0.047907	-7.60363
LAMB2	-2.2193	-3.86783
LAMC1	0.240966	-1.17466
LAMP1	-0.47211	4.5607
LAMP2	0.645891	-3.88225
LAMP2	-0.45169	-3.88225
LAMTOR1	-2.02417	0.149932
LAMTOR2	2.1225	3.41495
LAMTOR3	1.19271	12.4586	12.4586
LAMTOR4	-1.36144	3.25794
LANCL1	0.351819	0.135413
LANCL2	1.95105	0.020427
LAP3	0.194823	0.990593
LAP3	0.365145	0.990593
LARP1	0.108912	-0.29213
LARP1B	-0.37629	-9.06067
LARP4	-0.2845	-0.66465
LARP4B	3.40456	-0.15156
LARP6	0.86683	-4.86869
LARP7	-0.40435	-0.286
LARS	-0.1661	-0.15408
LARS2	3.41782	0.249179
LAS1L	-0.34105	0.291778
LASP1	-0.50585	2.10395
LBR	0.190361	-0.88061
LCLAT1	1.55475	-0.01241
LCMT2	-0.53534	-0.20603
LDAH	2.35132	1.28105
LDB1	-0.15113	-0.74376
LDHA	0.358875	-0.01601
LDHB	-0.20122	0.33468
LEMD2	-0.61077	5.86874
LEMD3	0.362453	-0.24601
LENG8	-2.36985	1.64577
LEO1	-0.09267	3.10255	3.10255
LETM1	-0.39787	0.943872
LGALS1	0.068946	0.026926
LGALS3	0.140833	7.41685
LGALS3BP	-3.62146	0.173765
LGALS7	0.524921	-4.16944
LIG1	0.30799	0.224386
LIG3	-0.28897	1.77545
LIMA1	-0.03154	0.110716
LIMD1	0.990033	-1.14561
LIMS1	-6.97008	2.76091
LIN7C	0.462039	-0.35057
LLGL1	-0.61379	-0.44466
LLGL2	0.173361	0.633798
LLPH	-0.28688	-1.43683
LMAN1	0.13143	0.542529
LMAN2	-0.22896	10.7791
LMAN2L	0.468488	2.93915
LMBRD2	-0.00187	-4.20368
LMF2	-0.1051	-4.81479
LMNA	-0.40931	0.047912
LMNA	-1.01288	0.047912
LMNA	-0.40931	-0.10046
LMNA	-1.01288	-0.10046
LMNB1	-0.23743	0.315354
LMNB2	0.397612	0.070554
LMO7	4.04024	-2.35753		-2.35753
LNP	-0.01129	-0.15624
LNPEP	3.96883	2.14075
LONP1	0.040733	0.238709
LOR	0.043174	-0.2722
LPCAT1	-0.39213	0.03443
LPCAT2	-0.47712	4.52342
LPCAT3	-0.64805	-0.00065
LPGAT1	-0.55192	-0.87011
LPIN1	-0.00698	0.558017
LPP	-0.06779	-7.43583
LRBA	1.04262	-0.84893
LRBA	0.089446	-0.84893
LRCH2	-1.39496	-0.28025
LRP1	-0.12269	0.36782
LRPAP1	0.315189	4.18048
LRPPRC	0.631805	0.274814
LRRC1	-0.45352	7.33967
[truncated: 2,455 more rows]
