# Supplementary material for: Proximity-labeling proteomics reveals remodeled interactomes and altered localization of pathogenic SHP2 variants
Source: EMBO Rep. 2025 Dec 22;27(3):793–826. doi: 10.1038/s44319-025-00674-4 (PMC12894930; doi:10.1038/s44319-025-00674-4)
Supplement: Supplementary file 15 — Figure EV1 Source Data [file 44319_2025_674_MOESM15_ESM.zip › Figure EV1/E/Quantification of phospho-Ras levels.xlsx]

## Sheet: Normalized phospho-Ras levels
	Rep 1	Rep 2	Rep 3	Rep 4
Ras	0.00869565	-0.00348	0.003624	-0.12971
Ras+Src	1	1	1	1
Ras+Src+WT	0.71	0.77138	0.922174	1.05631
Ras+Src+E76K	0.05	0.383862	0.349622	0.381914
Ras+Src+WT-TurboID	0.95	0.876359	1.00823	1.13592
Ras+Src+E76K-TurboID	0.54	0.287969	0.2156	0.267414
