# Supplementary material for: Proximity-labeling proteomics reveals remodeled interactomes and altered localization of pathogenic SHP2 variants
Source: EMBO Rep. 2025 Dec 22;27(3):793–826. doi: 10.1038/s44319-025-00674-4 (PMC12894930; doi:10.1038/s44319-025-00674-4)
Supplement: Supplementary file 15 — Figure EV1 Source Data [file 44319_2025_674_MOESM15_ESM.zip › Figure EV1/B/DiFMUP rates for SHP2-TurboID WT and E76K.xlsx]

## Sheet: Sheet1
	SHP2-WT-TurboID			SHP2-E76K-TurboID
	Rep 1	Rep 2	Rep 3	Rep 1	Rep 2	Rep 3
basal activity	0.00062857	0.00048571	0.00058367	0.0049551	0.0040449	0.00381224
+PD-1 pY248	0.00673878	0.00594286	0.00432653	0.00587347	0.00448163	0.00493469
