# Supplementary material for: Proximity-labeling proteomics reveals remodeled interactomes and altered localization of pathogenic SHP2 variants
Source: EMBO Rep. 2025 Dec 22;27(3):793–826. doi: 10.1038/s44319-025-00674-4 (PMC12894930; doi:10.1038/s44319-025-00674-4)
Supplement: Supplementary file 16 — Figure EV2 Source Data [file 44319_2025_674_MOESM16_ESM.zip]

Archive with 14 entries (11 files):
- Figure EV2/
- __MACOSX/._Figure EV2
- Figure EV2/.DS_Store
- __MACOSX/Figure EV2/._.DS_Store
- Figure EV2/A/
- Figure EV2/README.txt
- __MACOSX/Figure EV2/._README.txt
- Figure EV2/B/
- Figure EV2/A/.DS_Store
- __MACOSX/Figure EV2/A/._.DS_Store
- Figure EV2/A/SHP2-WT-TurboID STRING network without EGF.tsv
- __MACOSX/Figure EV2/A/._SHP2-WT-TurboID STRING network without EGF.tsv
- Figure EV2/B/SHP2-WT-TurboID STRING network with EGF.tsv
- __MACOSX/Figure EV2/B/._SHP2-WT-TurboID STRING network with EGF.tsv
