# Supplementary material for: Proximity-labeling proteomics reveals remodeled interactomes and altered localization of pathogenic SHP2 variants
Source: EMBO Rep. 2025 Dec 22;27(3):793–826. doi: 10.1038/s44319-025-00674-4 (PMC12894930; doi:10.1038/s44319-025-00674-4)
Supplement: Supplementary file 16 — Figure EV2 Source Data [file 44319_2025_674_MOESM16_ESM.zip › Figure EV2/README.txt]

Figure EV2 source data:

EV2A. Numerical data describing the STRING network for SHP2-WT-TurboID hits without EGF (fold-change >2, p-value <0.1).

EV2B. Numerical data describing the STRING network for SHP2-WT-TurboID hits with EGF (fold-change >2, p-value <0.1).

Processed TurboID proteomics data (normalized intensities), including individual replicate data, can be found in Dataset EV2.
