# Supplementary material for: Proximity-labeling proteomics reveals remodeled interactomes and altered localization of pathogenic SHP2 variants
Source: EMBO Rep. 2025 Dec 22;27(3):793–826. doi: 10.1038/s44319-025-00674-4 (PMC12894930; doi:10.1038/s44319-025-00674-4)
Supplement: Supplementary file 16 — Figure EV2 Source Data [file 44319_2025_674_MOESM16_ESM.zip › Figure EV2/A/SHP2-WT-TurboID STRING network without EGF.tsv]

#node1	node2	node1_string_id	node2_string_id	homology	experimentally_determined_interaction	database_annotated	automated_textmining	combined_score
ACTN1	PFN1	9606.ENSP00000377941	9606.ENSP00000225655	0	0	0	0.509	0.509
ACTN1	CKB	9606.ENSP00000377941	9606.ENSP00000299198	0	0.482	0	0	0.482
APOO	TOMM40	9606.ENSP00000368528	9606.ENSP00000410339	0	0	0.720	0	0.720
CKB	ACTN1	9606.ENSP00000299198	9606.ENSP00000377941	0	0.482	0	0	0.482
COX4I1	NDUFS6	9606.ENSP00000457513	9606.ENSP00000274137	0	0.862	0	0	0.862
COX4I1	NDUFB9	9606.ENSP00000457513	9606.ENSP00000276689	0	0.855	0	0	0.856
COX4I1	MT-CO3	9606.ENSP00000457513	9606.ENSP00000354982	0	0.951	0.888	0.050	0.994
COX4I1	NDUFA5	9606.ENSP00000457513	9606.ENSP00000417142	0	0.883	0	0	0.883
COX4I1	COX6B1	9606.ENSP00000457513	9606.ENSP00000466818	0	0.946	0.850	0.628	0.996
COX6B1	NDUFS6	9606.ENSP00000466818	9606.ENSP00000274137	0	0.842	0	0	0.843
COX6B1	NDUFB9	9606.ENSP00000466818	9606.ENSP00000276689	0	0.881	0	0.449	0.932
COX6B1	MT-CO3	9606.ENSP00000466818	9606.ENSP00000354982	0	0.937	0.876	0.247	0.993
COX6B1	NDUFA5	9606.ENSP00000466818	9606.ENSP00000417142	0	0.842	0	0	0.842
COX6B1	COX4I1	9606.ENSP00000466818	9606.ENSP00000457513	0	0.946	0.850	0.628	0.996
CTR9	PAF1	9606.ENSP00000355013	9606.ENSP00000221265	0	0.990	0.900	0	0.999
CTR9	LEO1	9606.ENSP00000355013	9606.ENSP00000299601	0	0.958	0.900	0.984	0.999
EIF1	RPS10	9606.ENSP00000419449	9606.ENSP00000481646	0	0.870	0	0	0.870
EIF1	RPS19	9606.ENSP00000419449	9606.ENSP00000470972	0	0.895	0	0	0.895
FAHD1	NDUFS6	9606.ENSP00000372112	9606.ENSP00000274137	0	0.186	0	0.330	0.431
GAB1	PTPN11	9606.ENSP00000262995	9606.ENSP00000489597	0	0.827	0.400	0.980	0.997
GBF1	TMED2	9606.ENSP00000359000	9606.ENSP00000262225	0	0	0.500	0	0.499
GDI1	GDI2	9606.ENSP00000394071	9606.ENSP00000369538	0	0.671	0	0.065	0.679
GDI2	GDI1	9606.ENSP00000369538	9606.ENSP00000394071	0	0.671	0	0.065	0.679
HSPA4	SGTA	9606.ENSP00000302961	9606.ENSP00000221566	0	0.459	0	0.928	0.959
HSPA4	OLA1	9606.ENSP00000302961	9606.ENSP00000284719	0	0.292	0	0.392	0.551
LEO1	PAF1	9606.ENSP00000299601	9606.ENSP00000221265	0	0.991	0.900	0.189	0.999
LEO1	CTR9	9606.ENSP00000299601	9606.ENSP00000355013	0	0.958	0.900	0.984	0.999
LMAN2	TMED2	9606.ENSP00000303366	9606.ENSP00000262225	0	0.617	0.500	0	0.800
LTV1	UTP18	9606.ENSP00000356548	9606.ENSP00000225298	0	0	0	0.463	0.463
LTV1	RPS10	9606.ENSP00000356548	9606.ENSP00000481646	0	0.851	0	0.103	0.860
LTV1	RPS19	9606.ENSP00000356548	9606.ENSP00000470972	0	0.892	0	0	0.892
MT-CO3	NDUFS6	9606.ENSP00000354982	9606.ENSP00000274137	0	0.807	0	0	0.807
MT-CO3	NDUFB9	9606.ENSP00000354982	9606.ENSP00000276689	0	0.807	0	0	0.807
MT-CO3	NDUFA5	9606.ENSP00000354982	9606.ENSP00000417142	0	0.807	0	0	0.807
MT-CO3	COX6B1	9606.ENSP00000354982	9606.ENSP00000466818	0	0.937	0.876	0.247	0.993
MT-CO3	COX4I1	9606.ENSP00000354982	9606.ENSP00000457513	0	0.951	0.888	0.050	0.994
NDUFA5	NDUFS6	9606.ENSP00000417142	9606.ENSP00000274137	0	0.970	0.967	0.055	0.999
NDUFA5	NDUFB9	9606.ENSP00000417142	9606.ENSP00000276689	0	0.963	0.967	0.062	0.998
NDUFA5	MT-CO3	9606.ENSP00000417142	9606.ENSP00000354982	0	0.807	0	0	0.807
NDUFA5	COX6B1	9606.ENSP00000417142	9606.ENSP00000466818	0	0.842	0	0	0.842
NDUFA5	COX4I1	9606.ENSP00000417142	9606.ENSP00000457513	0	0.883	0	0	0.883
NDUFB9	NDUFS6	9606.ENSP00000276689	9606.ENSP00000274137	0	0.975	0.967	0.248	0.999
NDUFB9	MT-CO3	9606.ENSP00000276689	9606.ENSP00000354982	0	0.807	0	0	0.807
NDUFB9	COX4I1	9606.ENSP00000276689	9606.ENSP00000457513	0	0.855	0	0	0.856
NDUFB9	COX6B1	9606.ENSP00000276689	9606.ENSP00000466818	0	0.881	0	0.449	0.932
NDUFB9	NDUFA5	9606.ENSP00000276689	9606.ENSP00000417142	0	0.963	0.967	0.062	0.998
NDUFS6	FAHD1	9606.ENSP00000274137	9606.ENSP00000372112	0	0.186	0	0.330	0.431
NDUFS6	MT-CO3	9606.ENSP00000274137	9606.ENSP00000354982	0	0.807	0	0	0.807
NDUFS6	COX6B1	9606.ENSP00000274137	9606.ENSP00000466818	0	0.842	0	0	0.843
NDUFS6	COX4I1	9606.ENSP00000274137	9606.ENSP00000457513	0	0.862	0	0	0.862
NDUFS6	NDUFA5	9606.ENSP00000274137	9606.ENSP00000417142	0	0.970	0.967	0.055	0.999
NDUFS6	NDUFB9	9606.ENSP00000274137	9606.ENSP00000276689	0	0.975	0.967	0.248	0.999
OLA1	HSPA4	9606.ENSP00000284719	9606.ENSP00000302961	0	0.292	0	0.392	0.551
PAF1	CTR9	9606.ENSP00000221265	9606.ENSP00000355013	0	0.990	0.900	0	0.999
PAF1	LEO1	9606.ENSP00000221265	9606.ENSP00000299601	0	0.991	0.900	0.189	0.999
PFN1	ACTN1	9606.ENSP00000225655	9606.ENSP00000377941	0	0	0	0.509	0.509
PNP	UPP1	9606.ENSP00000354532	9606.ENSP00000330032	0	0	0.900	0	0.900
PPIF	TOMM40	9606.ENSP00000225174	9606.ENSP00000410339	0	0	0.540	0	0.540
PSMA2	USP14	9606.ENSP00000223321	9606.ENSP00000261601	0	0.938	0.500	0.391	0.979
PSMA2	PSMB1	9606.ENSP00000223321	9606.ENSP00000262193	0	0.963	0.900	0.704	0.998
PSMA2	PSMA7	9606.ENSP00000223321	9606.ENSP00000359910	0	0.985	0.900	0.625	0.999
PSMA7	PSMA2	9606.ENSP00000359910	9606.ENSP00000223321	0	0.985	0.900	0.625	0.999
PSMA7	USP14	9606.ENSP00000359910	9606.ENSP00000261601	0	0.923	0.500	0	0.960
PSMA7	PSMB1	9606.ENSP00000359910	9606.ENSP00000262193	0	0.963	0.900	0.417	0.997
PSMB1	PSMA2	9606.ENSP00000262193	9606.ENSP00000223321	0	0.963	0.900	0.704	0.998
PSMB1	USP14	9606.ENSP00000262193	9606.ENSP00000261601	0	0.923	0.500	0	0.960
PSMB1	PSMA7	9606.ENSP00000262193	9606.ENSP00000359910	0	0.963	0.900	0.417	0.997
PTPN11	GAB1	9606.ENSP00000489597	9606.ENSP00000262995	0	0.827	0.400	0.980	0.997
RPS10	LTV1	9606.ENSP00000481646	9606.ENSP00000356548	0	0.851	0	0.103	0.860
RPS10	EIF1	9606.ENSP00000481646	9606.ENSP00000419449	0	0.870	0	0	0.870
RPS10	RPS19	9606.ENSP00000481646	9606.ENSP00000470972	0	0.953	0.900	0.343	0.996
RPS19	UTP18	9606.ENSP00000470972	9606.ENSP00000225298	0	0.900	0	0	0.900
RPS19	RPS19BP1	9606.ENSP00000470972	9606.ENSP00000333948	0	0.800	0	0.246	0.842
RPS19	LTV1	9606.ENSP00000470972	9606.ENSP00000356548	0	0.892	0	0	0.892
RPS19	EIF1	9606.ENSP00000470972	9606.ENSP00000419449	0	0.895	0	0	0.895
RPS19	RPS10	9606.ENSP00000470972	9606.ENSP00000481646	0	0.953	0.900	0.343	0.996
RPS19BP1	UTP18	9606.ENSP00000333948	9606.ENSP00000225298	0	0.800	0	0	0.800
RPS19BP1	RPS19	9606.ENSP00000333948	9606.ENSP00000470972	0	0.800	0	0.246	0.842
SGTA	HSPA4	9606.ENSP00000221566	9606.ENSP00000302961	0	0.459	0	0.928	0.959
SH3GLB1	USP14	9606.ENSP00000479919	9606.ENSP00000261601	0	0.422	0	0	0.422
SNRPE	UBL5	9606.ENSP00000400591	9606.ENSP00000351492	0	0.800	0	0	0.800
TIMM13	TOMM40	9606.ENSP00000215570	9606.ENSP00000410339	0	0	0.500	0	0.499
TMED2	GBF1	9606.ENSP00000262225	9606.ENSP00000359000	0	0	0.500	0	0.499
TMED2	LMAN2	9606.ENSP00000262225	9606.ENSP00000303366	0	0.617	0.500	0	0.800
TOMM40	TIMM13	9606.ENSP00000410339	9606.ENSP00000215570	0	0	0.500	0	0.499
TOMM40	PPIF	9606.ENSP00000410339	9606.ENSP00000225174	0	0	0.540	0	0.540
TOMM40	APOO	9606.ENSP00000410339	9606.ENSP00000368528	0	0	0.720	0	0.720
UBL5	SNRPE	9606.ENSP00000351492	9606.ENSP00000400591	0	0.800	0	0	0.800
UPP1	PNP	9606.ENSP00000330032	9606.ENSP00000354532	0	0	0.900	0	0.900
USP14	PSMA2	9606.ENSP00000261601	9606.ENSP00000223321	0	0.938	0.500	0.391	0.979
USP14	SH3GLB1	9606.ENSP00000261601	9606.ENSP00000479919	0	0.422	0	0	0.422
USP14	PSMB1	9606.ENSP00000261601	9606.ENSP00000262193	0	0.923	0.500	0	0.960
USP14	PSMA7	9606.ENSP00000261601	9606.ENSP00000359910	0	0.923	0.500	0	0.960
UTP18	LTV1	9606.ENSP00000225298	9606.ENSP00000356548	0	0	0	0.463	0.463
UTP18	RPS19BP1	9606.ENSP00000225298	9606.ENSP00000333948	0	0.800	0	0	0.800
UTP18	RPS19	9606.ENSP00000225298	9606.ENSP00000470972	0	0.900	0	0	0.900
