# Supplementary material for: Proximity-labeling proteomics reveals remodeled interactomes and altered localization of pathogenic SHP2 variants
Source: EMBO Rep. 2025 Dec 22;27(3):793–826. doi: 10.1038/s44319-025-00674-4 (PMC12894930; doi:10.1038/s44319-025-00674-4)
Supplement: Supplementary file 16 — Figure EV2 Source Data [file 44319_2025_674_MOESM16_ESM.zip › Figure EV2/B/SHP2-WT-TurboID STRING network with EGF.tsv]

#node1	node2	node1_string_id	node2_string_id	homology	experimentally_determined_interaction	database_annotated	automated_textmining	combined_score
CTR9	PAF1	9606.ENSP00000355013	9606.ENSP00000221265	0	0.990	0.900	0	0.999
CTR9	LEO1	9606.ENSP00000355013	9606.ENSP00000299601	0	0.958	0.900	0.984	0.999
CUL7	TIMM50	9606.ENSP00000438788	9606.ENSP00000445806	0	0.457	0	0	0.457
KRT77	KRT79	9606.ENSP00000342710	9606.ENSP00000328358	0	0	0.400	0	0.400
KRT79	KRT77	9606.ENSP00000328358	9606.ENSP00000342710	0	0	0.400	0	0.400
LEO1	PAF1	9606.ENSP00000299601	9606.ENSP00000221265	0	0.991	0.900	0.189	0.999
LEO1	CTR9	9606.ENSP00000299601	9606.ENSP00000355013	0	0.958	0.900	0.984	0.999
PAF1	CTR9	9606.ENSP00000221265	9606.ENSP00000355013	0	0.990	0.900	0	0.999
PAF1	LEO1	9606.ENSP00000221265	9606.ENSP00000299601	0	0.991	0.900	0.189	0.999
PIK3R2	PTPN11	9606.ENSP00000222254	9606.ENSP00000489597	0	0.426	0.900	0.089	0.943
PTPN11	PIK3R2	9606.ENSP00000489597	9606.ENSP00000222254	0	0.426	0.900	0.089	0.943
RAB18	RABGGTA	9606.ENSP00000478479	9606.ENSP00000382341	0	0	0.500	0	0.499
RABGGTA	RAB18	9606.ENSP00000382341	9606.ENSP00000478479	0	0	0.500	0	0.499
SH3GLB1	VPS26C	9606.ENSP00000479919	9606.ENSP00000311399	0	0.629	0	0.284	0.723
SH3GLB1	SH3GLB2	9606.ENSP00000479919	9606.ENSP00000361634	0	0.621	0	0.564	0.827
SH3GLB2	SH3GLB1	9606.ENSP00000361634	9606.ENSP00000479919	0	0.621	0	0.564	0.827
TIMM50	CUL7	9606.ENSP00000445806	9606.ENSP00000438788	0	0.457	0	0	0.457
VPS26C	SH3GLB1	9606.ENSP00000311399	9606.ENSP00000479919	0	0.629	0	0.284	0.723
