# Supplementary material for: Proximity-labeling proteomics reveals remodeled interactomes and altered localization of pathogenic SHP2 variants
Source: EMBO Rep. 2025 Dec 22;27(3):793–826. doi: 10.1038/s44319-025-00674-4 (PMC12894930; doi:10.1038/s44319-025-00674-4)
Supplement: Supplementary file 17 — Figure EV3 Source Data [file 44319_2025_674_MOESM17_ESM.zip]

Archive with 24 entries (17 files):
- Figure EV3/
- __MACOSX/._Figure EV3
- Figure EV3/.DS_Store
- __MACOSX/Figure EV3/._.DS_Store
- Figure EV3/A/
- Figure EV3/F/
- Figure EV3/README.txt
- __MACOSX/Figure EV3/._README.txt
- Figure EV3/C/
- Figure EV3/D/
- Figure EV3/E/
- Figure EV3/B/
- Figure EV3/A/Pairwise overlap stringent no EGF.xlsx
- __MACOSX/Figure EV3/A/._Pairwise overlap stringent no EGF.xlsx
- Figure EV3/F/R138Q lost interactions.xlsx
- __MACOSX/Figure EV3/F/._R138Q lost interactions.xlsx
- Figure EV3/C/Pairwise overlap relaxed no EGF.xlsx
- __MACOSX/Figure EV3/C/._Pairwise overlap relaxed no EGF.xlsx
- Figure EV3/D/Pairwise overlap relaxed with EGF.xlsx
- __MACOSX/Figure EV3/D/._Pairwise overlap relaxed with EGF.xlsx
- Figure EV3/E/MPZL1 enrichment.xlsx
- __MACOSX/Figure EV3/E/._MPZL1 enrichment.xlsx
- Figure EV3/B/Pairwise overlap stringent with EGF.xlsx
- __MACOSX/Figure EV3/B/._Pairwise overlap stringent with EGF.xlsx
