# Supplementary material for: Proximity-labeling proteomics reveals remodeled interactomes and altered localization of pathogenic SHP2 variants
Source: EMBO Rep. 2025 Dec 22;27(3):793–826. doi: 10.1038/s44319-025-00674-4 (PMC12894930; doi:10.1038/s44319-025-00674-4)
Supplement: Supplementary file 17 — Figure EV3 Source Data [file 44319_2025_674_MOESM17_ESM.zip › Figure EV3/README.txt]

Figure EV3 source data:

EV3A. Numerical data for matrix showing hit overlap counts for different SHP2-TurboID datasets without EGF stimulation. Overlap is based on the stringent cutoff of both fold-change >2 and p-value <0.05 in both proteins.

EV3B. Numerical data for matrix showing hit overlap counts for different SHP2-TurboID datasets with EGF. Overlap is based on the stringent cutoff of both fold-change >2 and p-value <0.05 in both proteins.

EV3C. Numerical data for matrix showing hit overlap counts for different SHP2-TurboID datasets without EGF stimulation. Overlap is based on a relaxed cutoff of both fold-change >2 and p-value <0.05 for one protein and only a fold-change >2 cutoff for the second protein.

EV3D. Numerical data for matrix showing hit overlap counts for different SHP2-TurboID datasets with EGF stimulation. Overlap is based on a relaxed cutoff of both fold-change >2 and p-value <0.05 for one protein and only a fold-change >2 cutoff for the second protein.

EV3E. Numerical data for enrichment of MPZL1 by SHP2-TurboID variants over the TurboID-only control with EGF stimulation. Mean fold-change and error-propagated standard deviations are given. Individual replicate data and p-values are given in Dataset EV2.

EV3F. Numerical data for enrichment of several proteins by SHP2-TurboID WT, T42A, and R138Q over the TurboID-only control. Mean fold-change and error-propagated standard deviations are given. Individual replicate data and p-values are given in Dataset EV2.

Processed TurboID proteomics data (normalized intensities), including individual replicate data, can be found in Dataset EV2.
