# Supplementary material for: Proximity-labeling proteomics reveals remodeled interactomes and altered localization of pathogenic SHP2 variants
Source: EMBO Rep. 2025 Dec 22;27(3):793–826. doi: 10.1038/s44319-025-00674-4 (PMC12894930; doi:10.1038/s44319-025-00674-4)
Supplement: Supplementary file 17 — Figure EV3 Source Data [file 44319_2025_674_MOESM17_ESM.zip › Figure EV3/A/Pairwise overlap stringent no EGF.xlsx]

## Sheet: Sheet1
	WT	T42A	T52S	E76K	R138Q	E138D	Y279C	T468M	T507K	Q510E	Q510K
WT	78	28	19	33	23	36	18	33	26	13	39
T42A	28	223	39	106	108	101	31	128	41	28	124
T52S	19	39	108	39	48	41	26	52	36	42	56
E76K	33	106	39	279	127	114	36	157	40	31	145
R138Q	23	108	48	127	348	139	38	234	35	29	215
E138D	36	101	41	114	139	304	40	163	45	35	169
Y279C	18	31	26	36	38	40	92	47	24	15	44
T468M	33	128	52	157	234	163	47	435	58	40	259
T507K	26	41	36	40	35	45	24	58	301	66	55
Q510E	13	28	42	31	29	35	15	40	66	131	43
Q510K	39	124	56	145	215	169	44	259	55	43	443
