# Supplementary material for: Proximity-labeling proteomics reveals remodeled interactomes and altered localization of pathogenic SHP2 variants
Source: EMBO Rep. 2025 Dec 22;27(3):793–826. doi: 10.1038/s44319-025-00674-4 (PMC12894930; doi:10.1038/s44319-025-00674-4)
Supplement: Supplementary file 17 — Figure EV3 Source Data [file 44319_2025_674_MOESM17_ESM.zip › Figure EV3/F/R138Q lost interactions.xlsx]

## Sheet: WT vs T42A vs R138Q
	SHP2WT		SHP2T42A		SHP2R138Q
	average	SD	average	SD	average	SD
GAB1 (-EGF)	13.0992	0.843783	12.1599	0.625852	3.54015	4.75262
RDH10 (-EGF)	10.7081	2.69463	11.4451	2.72841	5.8295	6.50585
PRIM1 (-EGF)	9.1566	1.51371	11.0548	0.805513	5.89469	4.2558
ESCO2 (-EGF)	10.2348	0.559287	11.6503	1.15245	0.474674	0.194648
SPTY2D1 (+EGF)	12.4546	1.09553	7.19802	1.60211	0.236041	0.416313
PFN1 (-EGF)	1.44082	0.57127	1.05701	0.42806	-1.62726	1.9292
ERBIN (+EGF)	3.37054	1.81907	4.21587	1.77805	-5.57278	5.17941
