# Supplementary material for: Proximity-labeling proteomics reveals remodeled interactomes and altered localization of pathogenic SHP2 variants
Source: EMBO Rep. 2025 Dec 22;27(3):793–826. doi: 10.1038/s44319-025-00674-4 (PMC12894930; doi:10.1038/s44319-025-00674-4)
Supplement: Supplementary file 17 — Figure EV3 Source Data [file 44319_2025_674_MOESM17_ESM.zip › Figure EV3/C/Pairwise overlap relaxed no EGF.xlsx]

## Sheet: Sheet1
	WT	T42A	T52S	E76K	R138Q	E138D	Y279C	T468M	T507K	Q510E	Q510K
WT	78	56	54	61	60	56	55	56	64	52	57
T42A	107	223	115	187	179	179	110	189	129	125	184
T52S	54	74	108	69	84	77	70	79	80	75	84
E76K	115	211	133	279	216	210	124	230	151	146	226
R138Q	126	232	165	236	348	260	143	316	173	163	288
E138D	128	211	141	216	231	304	134	240	163	157	246
Y279C	57	68	68	75	76	68	92	78	65	67	82
T468M	150	285	199	302	355	315	181	435	219	215	369
T507K	131	155	170	152	179	148	127	182	301	233	172
Q510E	47	71	84	77	84	67	60	77	102	131	84
Q510K	164	304	199	301	341	326	191	389	230	213	443
