# Supplementary material for: Proximity-labeling proteomics reveals remodeled interactomes and altered localization of pathogenic SHP2 variants
Source: EMBO Rep. 2025 Dec 22;27(3):793–826. doi: 10.1038/s44319-025-00674-4 (PMC12894930; doi:10.1038/s44319-025-00674-4)
Supplement: Supplementary file 17 — Figure EV3 Source Data [file 44319_2025_674_MOESM17_ESM.zip › Figure EV3/D/Pairwise overlap relaxed with EGF.xlsx]

## Sheet: Sheet1
	WT	T42A	T52S	E76K	R138Q	E138D	Y279C	T468M	T507K	Q510E	Q510K
WT	31	29	24	24	19	27	25	25	27	19	27
T42A	51	137	66	125	97	105	52	99	66	57	109
T52S	32	49	62	46	44	48	30	47	38	35	52
E76K	69	172	100	233	157	161	85	150	113	82	152
R138Q	64	134	89	151	208	152	72	189	84	72	155
E138D	56	118	81	130	138	180	82	140	85	72	136
Y279C	5	8	8	6	5	7	11	7	5	9	3
T468M	81	167	121	180	219	186	92	289	116	104	222
T507K	138	193	148	207	181	225	267	200	326	142	220
Q510E	29	37	41	37	34	36	31	39	45	73	41
Q510K	64	140	92	135	151	146	69	178	85	76	216
