# Supplementary material for: Proximity-labeling proteomics reveals remodeled interactomes and altered localization of pathogenic SHP2 variants
Source: EMBO Rep. 2025 Dec 22;27(3):793–826. doi: 10.1038/s44319-025-00674-4 (PMC12894930; doi:10.1038/s44319-025-00674-4)
Supplement: Supplementary file 17 — Figure EV3 Source Data [file 44319_2025_674_MOESM17_ESM.zip › Figure EV3/E/MPZL1 enrichment.xlsx]

## Sheet: MPZL1 +EGF
	averaged	SD
WT	0.386811	0.32785
T42A	13.3796	1.57897
T52S	3.99901	4.70505
E76K	0.421171	0.280472
R138Q	4.49534	5.06882
E139D	14.565	1.71371
Y279C	9.21084	3.67226
T468M	9.06358	6.32676
T507K	9.33876	5.42225
Q510E	16.3018	0.270147
Q510K	14.9076	0.811413
