# Supplementary material for: Proximity-labeling proteomics reveals remodeled interactomes and altered localization of pathogenic SHP2 variants
Source: EMBO Rep. 2025 Dec 22;27(3):793–826. doi: 10.1038/s44319-025-00674-4 (PMC12894930; doi:10.1038/s44319-025-00674-4)
Supplement: Supplementary file 17 — Figure EV3 Source Data [file 44319_2025_674_MOESM17_ESM.zip › Figure EV3/B/Pairwise overlap stringent with EGF.xlsx]

## Sheet: Sheet1
	WT	T42A	T52S	E76K	R138Q	E138D	Y279C	T468M	T507K	Q510E	Q510K
WT	31	9	9	11	8	9	2	12	10	4	12
T42A	9	137	17	83	49	54	4	56	29	15	58
T52S	9	17	62	27	25	24	3	27	20	14	23
E76K	11	83	27	233	76	75	4	82	41	15	72
R138Q	8	49	25	76	208	80	3	135	33	13	81
E138D	9	54	24	75	80	180	4	81	39	15	72
Y279C	2	4	3	4	3	4	11	4	3	4	1
T468M	12	56	27	82	135	81	4	289	46	19	125
T507K	10	29	20	41	33	39	3	46	326	19	36
Q510E	4	15	14	15	13	15	4	19	19	73	16
Q510K	12	58	23	72	81	72	1	125	36	16	216
