# Supplementary material for: Proximity-labeling proteomics reveals remodeled interactomes and altered localization of pathogenic SHP2 variants
Source: EMBO Rep. 2025 Dec 22;27(3):793–826. doi: 10.1038/s44319-025-00674-4 (PMC12894930; doi:10.1038/s44319-025-00674-4)
Supplement: Supplementary file 18 — Figure EV4 Source Data [file 44319_2025_674_MOESM18_ESM.zip]

Archive with 139 entries (125 files):
- Figure EV4/
- __MACOSX/._Figure EV4
- Figure EV4/.DS_Store
- __MACOSX/Figure EV4/._.DS_Store
- Figure EV4/A/
- Figure EV4/README.txt
- __MACOSX/Figure EV4/._README.txt
- Figure EV4/C/
- Figure EV4/D/
- Figure EV4/E/
- Figure EV4/B/
- Figure EV4/A/.DS_Store
- __MACOSX/Figure EV4/A/._.DS_Store
- Figure EV4/A/D1 (endogenous, stimulated)/
- __MACOSX/Figure EV4/A/._D1 (endogenous, stimulated)
- Figure EV4/A/C1 (endogenous, unstimulated)/
- __MACOSX/Figure EV4/A/._C1 (endogenous, unstimulated)
- Figure EV4/A/B2 (SHP2 Knock-out)/
- __MACOSX/Figure EV4/A/._B2 (SHP2 Knock-out)
- Figure EV4/C/mean SHP2 intensity in analyzed cells.xlsx
- __MACOSX/Figure EV4/C/._mean SHP2 intensity in analyzed cells.xlsx
- Figure EV4/D/SHP2 intensity vs co-localization.xlsx
- __MACOSX/Figure EV4/D/._SHP2 intensity vs co-localization.xlsx
- Figure EV4/E/B1 (SHP2-TurboID, unstimulated)/
- __MACOSX/Figure EV4/E/._B1 (SHP2-TurboID, unstimulated)
- Figure EV4/E/.DS_Store
- __MACOSX/Figure EV4/E/._.DS_Store
- Figure EV4/E/A3 (SHP2-WT, unstimulated)/
- __MACOSX/Figure EV4/E/._A3 (SHP2-WT, unstimulated)
- Figure EV4/E/A4 (SHP2-TurboID, stimulated)/
- __MACOSX/Figure EV4/E/._A4 (SHP2-TurboID, stimulated)
- Figure EV4/E/A2 (SHP2-WT, stimulated)/
- __MACOSX/Figure EV4/E/._A2 (SHP2-WT, stimulated)
- Figure EV4/B/.DS_Store
- __MACOSX/Figure EV4/B/._.DS_Store
- Figure EV4/B/code/
- Figure EV4/B/Fraction of SHP2-positive Tom20 pixels.xlsx
- __MACOSX/Figure EV4/B/._Fraction of SHP2-positive Tom20 pixels.xlsx
- Figure EV4/A/D1 (endogenous, stimulated)/D1_F002_Z9_Phalloidin.jpg
- __MACOSX/Figure EV4/A/D1 (endogenous, stimulated)/._D1_F002_Z9_Phalloidin.jpg
- Figure EV4/A/D1 (endogenous, stimulated)/D1_F002_Z9_Overlap_SHP2_Mito.jpg
- __MACOSX/Figure EV4/A/D1 (endogenous, stimulated)/._D1_F002_Z9_Overlap_SHP2_Mito.jpg
- Figure EV4/A/D1 (endogenous, stimulated)/.DS_Store
- __MACOSX/Figure EV4/A/D1 (endogenous, stimulated)/._.DS_Store
- Figure EV4/A/D1 (endogenous, stimulated)/D1_F002_Z9_DAPI.jpg
- __MACOSX/Figure EV4/A/D1 (endogenous, stimulated)/._D1_F002_Z9_DAPI.jpg
- Figure EV4/A/D1 (endogenous, stimulated)/D1_F002_Z9_Overlay_SHP2_Mito.jpg
- __MACOSX/Figure EV4/A/D1 (endogenous, stimulated)/._D1_F002_Z9_Overlay_SHP2_Mito.jpg
- Figure EV4/A/D1 (endogenous, stimulated)/D1_F002_Z9_mito.jpg
- __MACOSX/Figure EV4/A/D1 (endogenous, stimulated)/._D1_F002_Z9_mito.jpg
- Figure EV4/A/D1 (endogenous, stimulated)/D1_F002_Z9_SHP2.jpg
- __MACOSX/Figure EV4/A/D1 (endogenous, stimulated)/._D1_F002_Z9_SHP2.jpg
- Figure EV4/A/C1 (endogenous, unstimulated)/C1_F001_Z9_DAPI.jpg
- __MACOSX/Figure EV4/A/C1 (endogenous, unstimulated)/._C1_F001_Z9_DAPI.jpg
- Figure EV4/A/C1 (endogenous, unstimulated)/.DS_Store
- __MACOSX/Figure EV4/A/C1 (endogenous, unstimulated)/._.DS_Store
- Figure EV4/A/C1 (endogenous, unstimulated)/C1_F001_Z9_Phalloidin.jpg
- __MACOSX/Figure EV4/A/C1 (endogenous, unstimulated)/._C1_F001_Z9_Phalloidin.jpg
- Figure EV4/A/C1 (endogenous, unstimulated)/C1_F001_Z9_mito.jpg
- __MACOSX/Figure EV4/A/C1 (endogenous, unstimulated)/._C1_F001_Z9_mito.jpg
- Figure EV4/A/C1 (endogenous, unstimulated)/C1_F001_Z9_OVERLAY_SHP2_mito.jpg
- __MACOSX/Figure EV4/A/C1 (endogenous, unstimulated)/._C1_F001_Z9_OVERLAY_SHP2_mito.jpg
- Figure EV4/A/C1 (endogenous, unstimulated)/C1_F001_Z9_SHP2.jpg
- __MACOSX/Figure EV4/A/C1 (endogenous, unstimulated)/._C1_F001_Z9_SHP2.jpg
- Figure EV4/A/C1 (endogenous, unstimulated)/C1_F001_Z9_OVERLAP_SHP2_mito.jpg
- __MACOSX/Figure EV4/A/C1 (endogenous, unstimulated)/._C1_F001_Z9_OVERLAP_SHP2_mito.jpg
- Figure EV4/A/B2 (SHP2 Knock-out)/B2_F004_Z9_SHP2.jpg
- __MACOSX/Figure EV4/A/B2 (SHP2 Knock-out)/._B2_F004_Z9_SHP2.jpg
- Figure EV4/A/B2 (SHP2 Knock-out)/.DS_Store
- __MACOSX/Figure EV4/A/B2 (SHP2 Knock-out)/._.DS_Store
- Figure EV4/A/B2 (SHP2 Knock-out)/B2_F004_Z9_Overlap_SHP2_mito.jpg
- __MACOSX/Figure EV4/A/B2 (SHP2 Knock-out)/._B2_F004_Z9_Overlap_SHP2_mito.jpg
- Figure EV4/A/B2 (SHP2 Knock-out)/B2_F004_Z9_mito.jpg
- __MACOSX/Figure EV4/A/B2 (SHP2 Knock-out)/._B2_F004_Z9_mito.jpg
- Figure EV4/A/B2 (SHP2 Knock-out)/B2_F004_Z9_Overlay_SHP2_mito.jpg
- __MACOSX/Figure EV4/A/B2 (SHP2 Knock-out)/._B2_F004_Z9_Overlay_SHP2_mito.jpg
- Figure EV4/A/B2 (SHP2 Knock-out)/B2_F004_Z9_Phalloidin.jpg
- __MACOSX/Figure EV4/A/B2 (SHP2 Knock-out)/._B2_F004_Z9_Phalloidin.jpg
- Figure EV4/A/B2 (SHP2 Knock-out)/B2_F004_Z9_DAPI.jpg
- __MACOSX/Figure EV4/A/B2 (SHP2 Knock-out)/._B2_F004_Z9_DAPI.jpg
- Figure EV4/E/B1 (SHP2-TurboID, unstimulated)/B1_F010_Z5_SHP2.jpg
- __MACOSX/Figure EV4/E/B1 (SHP2-TurboID, unstimulated)/._B1_F010_Z5_SHP2.jpg
- Figure EV4/E/B1 (SHP2-TurboID, unstimulated)/.DS_Store
- __MACOSX/Figure EV4/E/B1 (SHP2-TurboID, unstimulated)/._.DS_Store
- Figure EV4/E/B1 (SHP2-TurboID, unstimulated)/B1_F010_Z5_Mito.jpg
- __MACOSX/Figure EV4/E/B1 (SHP2-TurboID, unstimulated)/._B1_F010_Z5_Mito.jpg
- Figure EV4/E/B1 (SHP2-TurboID, unstimulated)/B1_F010_Z5_Phallodin.jpg
- __MACOSX/Figure EV4/E/B1 (SHP2-TurboID, unstimulated)/._B1_F010_Z5_Phallodin.jpg
- Figure EV4/E/B1 (SHP2-TurboID, unstimulated)/B1_F010_Z5_Overlay SHP2_Mito.jpg
- __MACOSX/Figure EV4/E/B1 (SHP2-TurboID, unstimulated)/._B1_F010_Z5_Overlay SHP2_Mito.jpg
- Figure EV4/E/B1 (SHP2-TurboID, unstimulated)/B1_F010_Z5_Overlap_SHP2_Mito.jpg
- __MACOSX/Figure EV4/E/B1 (SHP2-TurboID, unstimulated)/._B1_F010_Z5_Overlap_SHP2_Mito.jpg
- Figure EV4/E/B1 (SHP2-TurboID, unstimulated)/B1_F010_Z5_DAPI.jpg
- __MACOSX/Figure EV4/E/B1 (SHP2-TurboID, unstimulated)/._B1_F010_Z5_DAPI.jpg
- Figure EV4/E/A3 (SHP2-WT, unstimulated)/A3_F005_Z6_Mito.jpg
- __MACOSX/Figure EV4/E/A3 (SHP2-WT, unstimulated)/._A3_F005_Z6_Mito.jpg
- Figure EV4/E/A3 (SHP2-WT, unstimulated)/.DS_Store
- __MACOSX/Figure EV4/E/A3 (SHP2-WT, unstimulated)/._.DS_Store
- Figure EV4/E/A3 (SHP2-WT, unstimulated)/A3_F005_Z6_Overlap_SHP2_Mito.jpg
- __MACOSX/Figure EV4/E/A3 (SHP2-WT, unstimulated)/._A3_F005_Z6_Overlap_SHP2_Mito.jpg
- Figure EV4/E/A3 (SHP2-WT, unstimulated)/A3_F005_Z6_SHP2.jpg
- __MACOSX/Figure EV4/E/A3 (SHP2-WT, unstimulated)/._A3_F005_Z6_SHP2.jpg
- Figure EV4/E/A3 (SHP2-WT, unstimulated)/A3_F005_Z6_Overlay_SHP2_Mito.jpg
- __MACOSX/Figure EV4/E/A3 (SHP2-WT, unstimulated)/._A3_F005_Z6_Overlay_SHP2_Mito.jpg
- Figure EV4/E/A3 (SHP2-WT, unstimulated)/A3_F005_Z6_DAPI.jpg
- __MACOSX/Figure EV4/E/A3 (SHP2-WT, unstimulated)/._A3_F005_Z6_DAPI.jpg
- Figure EV4/E/A3 (SHP2-WT, unstimulated)/A3_F005_Z6_Phalloidin.jpg
- __MACOSX/Figure EV4/E/A3 (SHP2-WT, unstimulated)/._A3_F005_Z6_Phalloidin.jpg
- Figure EV4/E/A4 (SHP2-TurboID, stimulated)/.DS_Store
- __MACOSX/Figure EV4/E/A4 (SHP2-TurboID, stimulated)/._.DS_Store
- Figure EV4/E/A4 (SHP2-TurboID, stimulated)/A4_F005_DAPI.jpg
- __MACOSX/Figure EV4/E/A4 (SHP2-TurboID, stimulated)/._A4_F005_DAPI.jpg
- Figure EV4/E/A4 (SHP2-TurboID, stimulated)/A4_F005_Z7_Overlap_SHP2_Mito.jpg
- __MACOSX/Figure EV4/E/A4 (SHP2-TurboID, stimulated)/._A4_F005_Z7_Overlap_SHP2_Mito.jpg
- Figure EV4/E/A4 (SHP2-TurboID, stimulated)/A4_F005_Z7_SHP2.jpg
- __MACOSX/Figure EV4/E/A4 (SHP2-TurboID, stimulated)/._A4_F005_Z7_SHP2.jpg
- Figure EV4/E/A4 (SHP2-TurboID, stimulated)/A4_F005_Z7_Phalloidin.jpg
- __MACOSX/Figure EV4/E/A4 (SHP2-TurboID, stimulated)/._A4_F005_Z7_Phalloidin.jpg
- Figure EV4/E/A4 (SHP2-TurboID, stimulated)/A4_F005_Z7_Overlay_SHP2_Mito.jpg
- __MACOSX/Figure EV4/E/A4 (SHP2-TurboID, stimulated)/._A4_F005_Z7_Overlay_SHP2_Mito.jpg
- Figure EV4/E/A4 (SHP2-TurboID, stimulated)/A4_F005_Z7_Mito.jpg
- __MACOSX/Figure EV4/E/A4 (SHP2-TurboID, stimulated)/._A4_F005_Z7_Mito.jpg
- Figure EV4/E/A2 (SHP2-WT, stimulated)/A2_F040_Z5_mito.jpg
- __MACOSX/Figure EV4/E/A2 (SHP2-WT, stimulated)/._A2_F040_Z5_mito.jpg
- Figure EV4/E/A2 (SHP2-WT, stimulated)/.DS_Store
- __MACOSX/Figure EV4/E/A2 (SHP2-WT, stimulated)/._.DS_Store
- Figure EV4/E/A2 (SHP2-WT, stimulated)/A2_F040_Z5_Overlap_SHP2_mito.jpg
- __MACOSX/Figure EV4/E/A2 (SHP2-WT, stimulated)/._A2_F040_Z5_Overlap_SHP2_mito.jpg
- Figure EV4/E/A2 (SHP2-WT, stimulated)/A2_F040_Z5_SHP2.jpg
- __MACOSX/Figure EV4/E/A2 (SHP2-WT, stimulated)/._A2_F040_Z5_SHP2.jpg
- Figure EV4/E/A2 (SHP2-WT, stimulated)/A2_F040_Z5_Overlay_SHP2_mito.jpg
- __MACOSX/Figure EV4/E/A2 (SHP2-WT, stimulated)/._A2_F040_Z5_Overlay_SHP2_mito.jpg
- Figure EV4/E/A2 (SHP2-WT, stimulated)/A2_F040_Z5_DAPI.jpg
- __MACOSX/Figure EV4/E/A2 (SHP2-WT, stimulated)/._A2_F040_Z5_DAPI.jpg
- Figure EV4/E/A2 (SHP2-WT, stimulated)/A2_F040_Z5_Phallodin.jpg
- __MACOSX/Figure EV4/E/A2 (SHP2-WT, stimulated)/._A2_F040_Z5_Phallodin.jpg
- Figure EV4/B/code/Anne-colocalization.ipynb
- __MACOSX/Figure EV4/B/code/._Anne-colocalization.ipynb
- Figure EV4/B/code/pipeline_utils.py
