# Supplementary material for: Proximity-labeling proteomics reveals remodeled interactomes and altered localization of pathogenic SHP2 variants
Source: EMBO Rep. 2025 Dec 22;27(3):793–826. doi: 10.1038/s44319-025-00674-4 (PMC12894930; doi:10.1038/s44319-025-00674-4)
Supplement: Supplementary file 18 — Figure EV4 Source Data [file 44319_2025_674_MOESM18_ESM.zip › Figure EV4/README.txt]

Figure EV4 source data:

EV4A. Microscopy images for endogenous SHP2 expression and localization. Files are named based on the well name, frame number, and Z-slice, with matching nomenclature to the BioImages Archive  dataset. Source file names in repository:
B2_10x10_F004.ims
C1-10x10_F001.ims
C1-R2-10x10_F001.ims
D1-10x10_F002.ims
D1-R2-10x10_F002.ims

EV4B. Numerical data comparing the fraction of mitochondrial pixels with SHP2 co-localization, across all analyzed SHP2-expressing cells in all samples. Code used to process the data and count fraction of co-localized pixels is also included.

EV4C. Numerical data comparing the mean SHP2 intensity across all cells used for co-localization analysis.

EV4D. Numerical data comparing the correlation between SHP2 mitochondrial co-localization and endogenous SHP2 intensity for untransfected wild-type HEK 293 cells without EGF stimulation (first tab in .xlsx file) and with EGF stimulation (second tab in .xlsx file).

EV4E. Microscopy images for transfected SHP2 expression and localization. Files are named based on the well name, frame number, and Z-slice, with matching nomenclature to the BioImages Archive  dataset. Source file names in repository:
A2_10x10_1_F040.ims
A3_10x10_F005.ims
A4_10x10_F005.ims
B1_10x10_1_F010.ims

Full microscopy dataset, including raw .ims data files, can be found in BioImages Archive Accession S-BIAD2267.
