# Supplementary material for: Proximity-labeling proteomics reveals remodeled interactomes and altered localization of pathogenic SHP2 variants
Source: EMBO Rep. 2025 Dec 22;27(3):793–826. doi: 10.1038/s44319-025-00674-4 (PMC12894930; doi:10.1038/s44319-025-00674-4)
Supplement: Supplementary file 18 — Figure EV4 Source Data [file 44319_2025_674_MOESM18_ESM.zip › Figure EV4/C/mean SHP2 intensity in analyzed cells.xlsx]

## Sheet: Sheet1
HEK cells	WT	WT	KO	KO	KO	KO
transfection	no	no	SHP2-WT	SHP2-WT	SHP2-WT-TurboID	SHP2-WT-TurboID
EGF	No	Yes	No	Yes	No	Yes
Sample	C1	D1	A3-R2	A2-R2	B1-R2	A4-R2
	180.638	113.838	124.696	166.365	154.82	161.406
	141.818	110.946	146.622	195.889	122.034	132.134
	151.575	144.216	254.799	152.829	128.229	165.345
	154.072	140.236	141.406	141.502	134.688	143.852
	150.617	162.982	123.607	189.827	171.358	124.757
	143.292	158.263	131.945	158.697	120.412	135.341
	136.594	116.731	137.352	184	121.073	125.067
	164.932	140.519	149.021	168.831	131.4	136.708
	163.401	135.769	148.001	287.688	121.576	206.562
	152.523	144.689	139.093	218.105	132.483	136.839
	153.851	139.286	158.528	201.4	134.244	187.901
	157.828	145.259	152.764	175.005	130.971	177.507
	154.541	136.031	186.357	136.998	149.289	121.23
	145.99	138.342	221.259	120.341	139.923	124.587
	154.276	131.832	186.979	202.469	142.062	126.887
	146.174	120.527	146.888	157.303	150.778	160.211
	142.081	144.733	184.95	129.102	131.299	135.001
	153.965	108.865	167.063	140.069	120.004	132.946
	149.29	113.327	199.718	136.839	124.525	156.225
	151.59	147.645	121.02	153.034	147.269	125.05
	144.453	138.516	167.862	128.411	125.567	139.009
	134.545	107.882	165.157	163.41	152.889	126.971
	145.322	139.712	186.459	188.688	147.132	124.508
	141.539	138.227	156.399	161.051	137.519	120.503
	158.391	148.117	143.738	121.52	138.661	151.15
	144.981	139.638	155.699	229.642	171.523	128.812
	136.86	121.723	152.512	127.505	156.547	123.493
	140.15	163.993	143.4	123.265	137.089	132.258
	141.558	150.215	161.277	133.344	184.442	136.959
	143.914	158.892	158.115	123.458	182.765	134.283
	153.48	167.845	144.153	131.628	124.166	146.953
	148.442	122.024	143.215	122.77	130.739	159.902
	152.702	144.342	123.126	146.092	141.047	184.138
	151.1	153.597	139.495	137.998	294.531	151.73
	151.293	146.556	152.064	129.062	156.719	148.971
	148.515	152.071	128.068	122.145	549.25	145.009
	149.703	122.852	136.476	187.979	783.688	166.561
	154.597	160.527	150.889	187.502	782.625	120.705
	148.723	136.965	134.57	207.95	663.438	157.266
	144.607	155.594	124.982	131.145	938	262.562
	152.275	143.753	125.861	129.335	832.438	293.765
	162.355	154.844	125.996	193.908	211.188	178.973
	167.161	167.661	127.324	172.575	122.796	203.681
	156.738	149.314	125.551	129.858	125.521	192.305
	149.387	160.392	130.792	163.624	126.438	148.208
	147.662	127.538	137.161	178.499	132.622	124.532
	154.265	133.114	125.048	161.458	132.263	132.491
	157.68	131.939	148.933	161.645	122.5	124.025
	160.144	142.166	122.109	155.625	123.862	240.422
	169.052	125.548	127.602	154.312	134.284	127.447
	160.786	121.341	127.615	127.886	121.171	160.58
	164.049	141.732	122.107	129.124	179.525	170.87
	154.621	139.366	1261.13	130.395	132.406	179.516
	157.852	151.557	125.12	143.891	147.764	126.285
	158.259	163.009	179.786	267.147	164.331	120.211
	152.363	127.645	147.294	279.579	138.466	130.404
	171.111	108.112	161.419	123.49	135.042	206.38
	155.253	124.048	160.462	293.169	141.138	136.26
	155.344	107.997	132.8	240.77	138.416	145.854
	146.75	146.425	143.562	164.998	128.04	137.899
	161.532	124.123	139.264	124.945	129.603	185.017
	147.164	126.121	172.368	157.425	133.129	124.774
	154.347	141.384	134.19	166.674	155.21	141.573
	149.653	133.039	147.828	201.719	125.932	121.929
	147.521	161.385	158.389	172.169	133.867	125.432
	156.857	109.253	129.366	134.103	122.481	130.141
	172.496	143.274	169.555	138.653	147.213	166.304
	155.732	159.219	156.04	134.491	390.687	129.001
	156.016	141.518	166.072	145.354	126.625	122.726
	153.234	141.67	167.791	146.212	144.768	123.891
	155.058	116.274	143.851	126.365	138.345	131.078
	148.207	111.326	173.383	152.727	160.562	145.49
	151.752	142.584	221.396	200.962	125.898	127.034
	155.142	148.305	242.5	130.92	160.005	127.096
	145.641	161.434	216.839	237.745	128.321	126.483
	155.806	119.549	148.468	127.062	131.681	157.366
	151.902	130.106	135.904	125.39	127.869	144.662
	154.434	147.726	137.89	144.575	134.548	129.296
	155.831	118.69	160.312	279.026	134.137	153.492
	148.368	109.204	144.242	146.726	126.846	146.318
	152.735	108.078	123.507	125	122.377	120.637
	145.256	133.064	190.227	145.991	122.529	149.246
	154.161	144.854	155.298	168.526	121.768	127.938
	152.999	125.736	156.259	125.605	131.929	135.567
	145.565	153.085	157.32	127.561	131.697	189.791
	146.733	136.704	151.133	170.283	180.946	121.866
	147.185	142.036	138.172	139.639	184.322	141.164
	151.738	150.355	125.385	128.828	148.359	122.093
	151.679	131.791	132.94	192.261	150.198	135.307
	145.207	139.907	154.98	182.124	120.531	142.036
	151.631	134.47	176.823	200.601	127.352	183.544
	146.01	121.878	123.151	128.918	198.003	133.778
	142.29	118.945	124.313	256.181	131.38	224.005
	156.968	124.103	132.818	147.258	613.95	120.189
	145.518	111.35	125.277	123.425	134.277	176.821
	145.121	139.288	151.36	145.674	124.729	173.489
	148.18	149.753	125.554	167.172	127.761	121.566
	146.117	145.836	128.747	168.964	125.425	199.438
	147.314	136.919	134.565	175.881	122.961	172.5
	146.575	151.684	135.562	162.009	123.193	149.75
	149.201	138.547	149.917	153.156	164.947	151.562
	142.942	136.293	193.613	190.277	161.617	186.585
	142.352	129.944	159.814	131.366	126.19	666.396
	138.209	148.373	132.518	140.59	125.186	151.062
	142.726	170.361	146.257	171.408	159.177	597.511
	148.136	147.66	146.066	154.887	177.679	152.506
	141.313	153.598	192.009	1169.63	120.543	138.736
	141.739	141.654	123.691	158.911	127.291	136.057
	142.335	155.445	121.417	133.35	154.929	137.921
	153.067	133.423	122.463	149.658	187.535	128.044
	161.581	156.997	150.435	767.067	121.319	137.725
	143.722	154.279	139.827	223.898	132.43	127.45
	148.407	133.97	159.046	142.76	153.131	130.468
	147.473	167.88	134.475	172.275	138.931	129.837
	159.707	159.429	133.313	128.898	129.732	137.307
	145.568	161.19	121.826	139.843	254.062	126.683
	150.741	164.315	124.144	291.402	390.5	123.183
	160.627	152.932	132.603	245.013	407.75	129.276
	148.776	162.32	136.254	184.132	757.062	126.31
	154.788	136.801	136.77	155.593	284.531	143.708
	127.745	108.178	121.029	338.235	342.25	195.294
	157.133	158.276	127.187	134.229	603.54	126.815
	176.216	162.287	139.445	275.351	128.215	130.335
	155.583	155.019	127.057	359.785	127.472	153.82
	152.339	149.122	125.262	124.296	120.945	121.837
	162.954	136.865	123.53	124.724	153.154	128.803
	168.201	120.788	174.121	299.349	148.489	122.356
	154.598	149.867	140.573	132.448	120.414	231.571
	162.776	157.128	200.665	120.286	120.979	131.452
	162.05	152.022	170.981	129.725	125.345	189.822
	156.62	146.817	166.847	186.301	139.81	158.143
	156.987	129.725	158.647	131.501	147.244	134.186
	162.244	144.434	159.932	216.254	174.431	121.836
	154.911	120.456	224.901	147.531	131.799	140.16
	152.614	163.99	192.953	137.496	120.49	206.243
	156.982	136.16	175.64	276.616	135.366	126.754
	154.552	152.192	128.436	125.111	139.108	157.387
	151.647	143.13	196.188	188.586	184.804	163.73
	161.369	142.975	188.625	123.368	168.101	141.907
	160.639	128.168	186.75	243.927	135.192	124.101
	157.222	131.44	131.327	446.472	141.232	144.336
	151.815	121.281	124.768	188.66	184.072	141.95
	153.432	140.463	134.343	164.015	140.327	120.692
	168.309	167.879	576.598	224	128.41	127.366
	161.176	150.478	122.2	126.796	122.286	158.838
	149.741	160.543	130.285	200.062	144.129	127.388
	157.463	142.04	133.242	128.798		133.306
	149.177	161.803	145.161	174.342		140.669
	159.955	151.033	179.237	166.186		169.345
	150.983	124.421	137.73	121.221		128.114
	145.904	142.255	124.016	249.601		155.012
	149.775	141.469	138.543	122.188		121.025
	154.917	152.305	246.857	137.025		144.125
	160.715	136.619	153.829	217.279		164
	152.171	112.279	199.75	136.126		149.375
	150.585	160.668	152.603	122.667		139.062
	162.751	125.09	129.439	155.232		126.875
	152.176	142.953	164.833	161.372		130.849
	152.817	153.946		217.673		161.847
	142.235	146.112		155.626		120.104
	151.669	148.901		163.992		173.374
	158.669	147.361		141.728		143.025
	140.42	138.152		120.188		288.688
	143.636	157.318		128.406		177.656
	145.176	129.792		150.838		122.861
	142.018	143.639		124.914		122.382
	157.348	108.266		134.362		129.231
	148.097	138.546		162.545		179.911
	147.324	108.563		179.87		124.025
	147.345	132.032		141.252		157.243
	163.226	144.261		174.812		122.177
	156.064	134.7		162.515		130.174
	142.9	135.161		185.884		141.255
	162.073	140.157		127.329		173.203
	151.48	149.363		134.716		133.882
	144.67	144.501		125.907		124.329
	149.645	121.178		128.423		127.666
	153.437	126.598		129.11		127.843
	137.344	140.446		254.891		132.073
	137.185	150.347		133.195		126.248
	152.549	137.464		128.045		172.547
	142.878	129.225		128.564		127.103
	153.12	137.293		927.297		150.227
	144.957	136.064		122.819		123.119
	153.29	128.477		120.349		124.818
	156.776	130.21		121.361		129.004
	147.942	139.388		129.186		121.539
	156.938	128.981				122.173
	154.049	133.072				147.551
	144.664	150.427				122.117
	140.587	141.854				130.015
	148.99	136.228				126.545
	148.045	107.407				130.882
	144.618	110.501				129.025
	145.816	141.499				165.409
	145.406	136.928				134.505
	143.121	155.91				136.398
	154.971	107.846				144.398
	145.925	120.769				149.953
	135.007	148.384				120.673
	139.863	153.142				185.812
	141.562	152.886				155.435
	150.198	136.058				142.471
	149.117	147.619				150.894
	160.146	132.02				127.694
	135.404	141.251				129.087
	163.107	159.124				124.666
	166.474	131.015				127.977
	140.319	146.222				1446.7
	156.939	134.44				140.74
	144.721	158.227				123.588
	154.975	145.273				121.91
	167.638	143.52				144.233
	164.088	154.225				136.295
	161.34	159.466				193.971
	147.806	155.984				174.312
	156.45	118.009				155.76
	137.36	165.026				123.383
	142.948	154.735				161.369
	158.715	151.858				121.612
	157.8	146.984				125.558
	145.434	160.723				140.036
	161.581	165.184				125.408
	155.267	140.515				124.964
	154.832	158.285				137.408
	154.558	157.887				121.889
	172.899	108.979				125.998
	163.772	169.054				121.475
	126.053	139.377				141.984
	156.064	146.374
	159.852	147.503
	160.795	151.226
	146.645	157.747
	179.062	182.062
