# Supplementary material for: Proximity-labeling proteomics reveals remodeled interactomes and altered localization of pathogenic SHP2 variants
Source: EMBO Rep. 2025 Dec 22;27(3):793–826. doi: 10.1038/s44319-025-00674-4 (PMC12894930; doi:10.1038/s44319-025-00674-4)
Supplement: Supplementary file 18 — Figure EV4 Source Data [file 44319_2025_674_MOESM18_ESM.zip › Figure EV4/D/SHP2 intensity vs co-localization.xlsx]

## Sheet: endogenous SHP2 -EGF
SHP2 intensity	fraction co-localized
180.638	0.948077
141.818	0.7256
151.575	0.721829
154.072	0.833107
150.617	0.809988
143.292	0.725639
136.594	0.60935
164.932	0.918053
163.401	0.894573
152.523	0.778359
153.851	0.866089
157.828	0.868843
154.541	0.779009
145.99	0.720065
154.276	0.828472
146.174	0.872657
142.081	0.706987
153.965	0.858459
149.29	0.875152
151.59	0.783168
144.453	0.726419
134.545	0.564985
145.322	0.717799
141.539	0.701051
158.391	0.896552
144.981	0.742019
136.86	0.579134
140.15	0.644437
141.558	0.698516
143.914	0.817308
153.48	0.89464
148.442	0.856397
152.702	0.848276
151.1	0.912452
151.293	0.822686
148.515	0.845071
149.703	0.82468
154.597	0.851588
148.723	0.778667
144.607	0.814551
152.275	0.827262
162.355	0.868019
167.161	0.945358
156.738	0.845031
149.387	0.711558
147.662	0.780872
154.265	0.802165
157.68	0.869476
160.144	0.865098
169.052	0.919359
160.786	0.927757
164.049	0.907958
154.621	0.79825
157.852	0.849558
158.259	0.836179
152.363	0.807256
171.111	0.923814
155.253	0.786234
155.344	0.772066
146.75	0.72011
161.532	0.88255
147.164	0.768686
154.347	0.801067
149.653	0.772691
147.521	0.780029
156.857	0.781193
172.496	0.974222
155.732	0.847029
156.016	0.796895
153.234	0.799589
155.058	0.823568
148.207	0.716302
151.752	0.79151
155.142	0.838562
145.641	0.759102
155.806	0.812576
151.902	0.853206
154.434	0.822157
155.831	0.81971
148.368	0.770789
152.735	0.786297
145.256	0.71916
154.161	0.775996
152.999	0.803412
145.565	0.7151
146.733	0.747913
147.185	0.748525
151.738	0.795469
151.679	0.811958
145.207	0.720126
151.631	0.798674
146.01	0.802003
142.29	0.800238
156.968	0.888372
145.518	0.737407
145.121	0.773647
148.18	0.827063
146.117	0.763673
147.314	0.741264
146.575	0.750678
149.201	0.797607
142.942	0.732255
142.352	0.778906
138.209	0.572062
142.726	0.771182
148.136	0.875722
141.313	0.688528
141.739	0.701277
142.335	0.753172
153.067	0.875067
161.581	0.957575
143.722	0.729104
148.407	0.77956
147.473	0.78736
159.707	0.935228
145.568	0.754323
150.741	0.831988
160.627	0.89573
148.776	0.830089
154.788	0.876216
127.745	0.393917
157.133	0.852603
176.216	0.980702
155.583	0.825861
152.339	0.815467
162.954	0.915681
168.201	0.943744
154.598	0.866181
162.776	0.902161
162.05	0.925704
156.62	0.91715
156.987	0.953614
162.244	0.919568
154.911	0.872915
152.614	0.840262
156.982	0.814007
154.552	0.785572
151.647	0.767536
161.369	0.893185
160.639	0.867809
157.222	0.882622
151.815	0.862446
153.432	0.89023
168.309	0.967213
161.176	0.961867
149.741	0.738121
157.463	0.906439
149.177	0.827748
159.955	0.861728
150.983	0.783496
145.904	0.711371
149.775	0.7945
154.917	0.822761
160.715	0.889598
152.171	0.826062
150.585	0.787583
162.751	0.91918
152.176	0.860558
152.817	0.903328
142.235	0.786377
151.669	0.867472
158.669	0.911947
140.42	0.648528
143.636	0.706672
145.176	0.728048
142.018	0.696562
157.348	0.898137
148.097	0.747511
147.324	0.817399
147.345	0.806794
163.226	0.904587
156.064	0.804916
142.9	0.668249
162.073	0.928153
151.48	0.863767
144.67	0.68606
149.645	0.831503
153.437	0.830221
137.344	0.634497
137.185	0.560055
152.549	0.835725
142.878	0.73594
153.12	0.81165
144.957	0.720389
153.29	0.886191
156.776	0.851937
147.942	0.789265
156.938	0.852441
154.049	0.847303
144.664	0.609088
140.587	0.710313
148.99	0.709352
148.045	0.841334
144.618	0.704849
145.816	0.807672
145.406	0.727762
143.121	0.82714
154.971	0.849101
145.925	0.757119
135.007	0.570212
139.863	0.653665
141.562	0.686591
150.198	0.818837
149.117	0.802704
160.146	0.920012
135.404	0.738234
163.107	0.89674
166.474	0.968416
140.319	0.698165
156.939	0.848303
144.721	0.863297
154.975	0.870816
167.638	0.945722
164.088	0.870163
161.34	0.85502
147.806	0.865138
156.45	0.8547
137.36	0.470883
142.948	0.805284
158.715	0.909078
157.8	0.869393
145.434	0.65678
161.581	0.846886
155.267	0.767791
154.832	0.838969
154.558	0.760166
172.899	0.915099
163.772	0.903267
126.053	0.390026
156.064	0.739955
159.852	0.841859
160.795	0.891747
146.645	0.820134
179.062

## Sheet: endogenous SHP2 +EGF
SHP2 intensity	fraction co-localized
113.838
110.946	0.844444
144.216	0.637239
140.236	0.555947
162.982	0.866671
158.263	0.829012
116.731	0.322071
140.519	0.551063
135.769	0.725223
144.689	0.698314
139.286	0.53142
145.259	0.776158
136.031	0.453507
138.342	0.63652
131.832	0.450798
120.527	0.693878
144.733	0.801864
108.865	0.249113
113.327	0.196527
147.645	0.714646
138.516	0.707263
107.882
139.712	0.669304
138.227	0.688751
148.117
139.638	0.762859
121.723	0.665664
163.993	0.90305
150.215	0.803013
158.892	0.914814
167.845	0.929054
122.024	0.651805
144.342	0.560315
153.597	0.792948
146.556	0.651225
152.071	0.770887
122.852	0.635813
160.527	0.821824
136.965	0.628657
155.594	0.869839
143.753	0.734848
154.844	0.835382
167.661	0.892826
149.314	0.821387
160.392	0.909034
127.538	0.486211
133.114	0.549137
131.939	0.540433
142.166	0.659657
125.548	0.440227
121.341	0.90857
141.732	0.597218
139.366	0.620523
151.557	0.854345
163.009	0.903842
127.645	0.367747
108.112	0.107143
124.048	0.78125
107.997
146.425	0.883498
124.123	0.46198
126.121	0.711118
141.384	0.656725
133.039	0.611906
161.385	0.882271
109.253	0.322034
143.274	0.652285
159.219	0.890037
141.518	0.736391
141.67	0.639766
116.274	0.414274
111.326	0.247115
142.584	0.737809
148.305	0.857126
161.434	0.921823
119.549	0.555617
130.106	0.643885
147.726	0.754057
118.69	0.357401
109.204	0.117247
108.078
133.064	0.380178
144.854	0.634685
125.736	0.521408
153.085	0.800546
136.704	0.646157
142.036	0.737874
150.355	0.820339
131.791	0.639624
139.907	0.651755
134.47	0.700583
121.878	0.566882
118.945	0.194539
124.103	0.646154
111.35	0
139.288	0.628056
149.753	0.87677
145.836	0.812389
136.919	0.661512
151.684	0.850955
138.547	0.523436
136.293	0.664354
129.944	0.637557
148.373	0.825876
170.361	0.935227
147.66	0.881831
153.598	0.824542
141.654	0.590484
155.445	0.872559
133.423	0.616231
156.997	0.8889
154.279	0.861219
133.97	0.698659
167.88	0.894477
159.429	0.872667
161.19	0.927211
164.315	0.906701
152.932	0.805058
162.32	0.886805
136.801	0.860755
108.178
158.276	0.942662
162.287	0.867578
155.019	0.824636
149.122	0.823925
136.865	0.787533
120.788	0.502732
149.867	0.856098
157.128	0.832271
152.022	0.831437
146.817	0.814236
129.725	0.738531
144.434	0.795234
120.456	0.561431
163.99	0.916343
136.16	0.661546
152.192	0.796492
143.13	0.703663
142.975	0.754386
128.168	0.481958
131.44	0.776772
121.281	0.658556
140.463	0.616435
167.879	0.878906
150.478	0.750662
160.543	0.889528
142.04	0.699757
161.803	0.883664
151.033	0.799911
124.421	0.499243
142.255	0.682486
141.469	0.655099
152.305	0.858307
136.619	0.528503
112.279	0.265755
160.668	0.821294
125.09	0.440259
142.953	0.668639
153.946	0.855792
146.112	0.771918
148.901	0.772431
147.361	0.767499
138.152	0.64185
157.318	0.80777
129.792	0.476373
143.639	0.673394
108.266
138.546	0.616993
108.563	1
132.032	0.539524
144.261	0.760992
134.7	0.490536
135.161	0.565569
140.157	0.702529
149.363	0.765173
144.501	0.775677
121.178	0.357349
126.598	0.500112
140.446	0.596614
150.347	0.803476
137.464	0.535805
129.225	0.588218
137.293	0.574609
136.064	0.647769
128.477	0.557046
130.21	0.32459
139.388	0.578292
128.981	0.6221
133.072	0.633308
150.427	0.889723
141.854	0.66844
136.228	0.607823
107.407
110.501	0.166244
141.499	0.730877
136.928	0.611111
155.91	0.931952
107.846
120.769	0.449139
148.384	0.830362
153.142	0.829412
152.886	0.881715
136.058	0.59677
147.619	0.63648
132.02	0.528754
141.251	0.684491
159.124	0.897462
131.015	0.607117
146.222	0.818431
134.44	0.474876
158.227	0.894319
145.273	0.747593
143.52	0.85891
154.225	0.835061
159.466	0.945657
155.984	0.786885
118.009	0.313628
165.026	0.910256
154.735	0.873051
151.858	0.774122
146.984	0.879591
160.723	0.982609
165.184	0.958313
140.515	0.95421
158.285	0.930023
157.887
108.979
169.054	0.957072
139.377	0.596974
146.374
147.503	0.8
151.226	0.908467
157.747	0.85719
182.062
