# Supplementary material for: Proximity-labeling proteomics reveals remodeled interactomes and altered localization of pathogenic SHP2 variants
Source: EMBO Rep. 2025 Dec 22;27(3):793–826. doi: 10.1038/s44319-025-00674-4 (PMC12894930; doi:10.1038/s44319-025-00674-4)
Supplement: Supplementary file 18 — Figure EV4 Source Data [file 44319_2025_674_MOESM18_ESM.zip › Figure EV4/B/Fraction of SHP2-positive Tom20 pixels.xlsx]

## Sheet: Sheet1
HEK cells	WT	WT	KO	KO	KO	KO
transfection	no	no	SHP2-WT	SHP2-WT	SHP2-WT-TurboID	SHP2-WT-TurboID
EGF	No	Yes	No	Yes	No	Yes
Sample	C1	D1	A3-R2	A2-R2	B1-R2	A4-R2
	0.948077		0.606725	0.961153	0.918081	0.936594
	0.7256	0.844444	0.859685	0.954939	0.432266	0.90152
	0.721829	0.637239	0.960644	0.947489	0.769747	0.924702
	0.833107	0.555947	0.876867	0.924136	0.874886	0.913488
	0.809988	0.866671	0.677407	0.981422	0.96322	0.603135
	0.725639	0.829012	0.829317	0.961529	0.499655	0.811055
	0.60935	0.322071	0.914049	1	0.493111	0.553138
	0.918053	0.551063	0.945087	0.992061	0.805887	0.903458
	0.894573	0.725223	0.957888	1	0.445499	0.842983
	0.778359	0.698314	0.921209	0.991172	0.787592	0.872473
	0.866089	0.53142	1	0.997355	0.797668	0.910285
	0.868843	0.776158	0.999839	0.961319	0.667378	0.968849
	0.779009	0.453507	0.971875	0.875089	0.846128	0.489098
	0.720065	0.63652	0.968211	0.534584	0.785783	0.667812
	0.828472	0.450798	0.951842	0.954913	0.928189	0.635815
	0.872657	0.693878	0.862306	0.944202	0.791134	0.837579
	0.706987	0.801864	1	0.731613		0.850156
	0.858459	0.249113	0.977708	0.945175	0.379942	0.727924
	0.875152	0.196527	0.990773	0.862304	0.572733	0.986515
	0.783168	0.714646	0.55773	0.969483	0.799138	0.62069
	0.726419	0.707263	0.882671	0.776509		0.82047
	0.564985		0.948965	0.98912		0.78688
	0.717799	0.669304	0.986488	1	0.87957	0.479148
	0.701051	0.688751	0.959346	0.952868		0.541892
	0.896552		0.863291	0.523243	0.886285	0.864906
	0.742019	0.762859	0.945551	0.969076		0.875
	0.579134	0.665664	0.910433	0.835309	0.983998	0.376969
	0.644437	0.90305	0.964888	0.70553	1	0.802803
	0.698516	0.803013	0.909841	0.847679	0.959543	0.815844
	0.817308	0.914814	0.930165	0.658543	0.988806	0.866922
	0.89464	0.929054	0.798375	0.810694	0.575001	0.878441
	0.856397	0.651805	0.870829	0.539103	0.674171	0.84632
	0.848276	0.560315	0.69937	0.876726	0.887114	0.965251
	0.912452	0.792948	0.903757	0.892405	1	0.764608
	0.822686	0.651225	0.966291	0.75	1	0.840769
	0.845071	0.770887	0.738487	0.409091	1	0.817251
	0.82468	0.635813	0.913654	0.998103	1	0.942547
	0.851588	0.821824	0.926496	0.990854
	0.778667	0.628657	0.861901	0.998068		0.924746
	0.814551	0.869839	0.732978	0.893019		0.84475
	0.827262	0.734848	0.814957	0.848122		0.950303
	0.868019	0.835382	0.766558	0.994547		0.962311
	0.945358	0.892826	0.685768	0.990251	0.459422	0.8711
	0.845031	0.821387	0.72961	0.781738	0.74482	0.965075
	0.711558	0.909034	0.784098	0.949867	0.8125	0.966546
	0.780872	0.486211	0.884293	0.994895	0.758065	0.590482
	0.802165	0.549137	0.666093	0.998955	0.885634	0.668337
	0.869476	0.540433	0.908882	0.999903	0.6875	0.583634
	0.865098	0.659657	0.591038	1	0.624648	0.959698
	0.919359	0.440227	0.621423	1	0.920505	0.706936
	0.927757	0.90857	0.628591	0.751446	0.39745	0.840039
	0.907958	0.597218	0.579072	0.621128	0.999488	0.986483
	0.79825	0.620523	0.824528	0.741429	0.932898	0.975686
	0.849558	0.854345	0.685938	0.85001	0.957808	0.450864
	0.836179	0.903842	0.964106	0.979675	0.970033	0.495567
	0.807256	0.367747	0.980944	0.97106	0.966468	0.686616
	0.923814	0.107143	0.892822	0.641769	0.827987	0.969715
	0.786234	0.78125	0.937769	0.98697	0.922701	0.859814
	0.772066		0.890437	0.94222	0.861547	0.929443
	0.72011	0.883498	0.883781	0.993702	1	0.845226
	0.88255	0.46198	0.900517	0.582324		0.955553
	0.768686	0.711118	0.965665	0.99855	0.94408	0.684609
	0.801067	0.656725	0.820765	0.945752	0.95615	0.995265
	0.772691	0.611906	0.950917	1	0.664917	0.656323
	0.780029	0.882271	0.962363	0.994044	0.893247
	0.781193	0.322034	0.822483	0.824242	0.922581
	0.974222	0.652285	1	0.869222	0.945847	0.923669
	0.847029	0.890037	0.944632	0.762568	0.773544
	0.796895	0.736391	0.999918	0.990736	1	0.485548
	0.799589	0.639766	1	0.942785	0.827083	0.486943
	0.823568	0.414274	0.884445	0.728074	0.811912	0.667751
	0.716302	0.247115	0.99973	0.939741	0.922382	0.780559
	0.79151	0.737809	1	0.957009		0.712945
	0.838562	0.857126	1	0.909944	0.898608	0.458742
	0.759102	0.921823		0.990279	0.628451	0.706845
	0.812576	0.555617	0.926683	0.752941	0.713649	0.833196
	0.853206	0.643885	0.862813	0.627303	0.773176	0.919079
	0.822157	0.754057	0.819907	0.893263	0.786019	0.725693
	0.81971	0.357401	1	0.969964	0.714314	0.888809
	0.770789	0.117247	0.998232	0.903944	0.728465	0.928355
	0.786297		0.640072		0.375653	0.581828
	0.71916	0.380178	0.951087	0.898867	0.594181	0.819125
	0.775996	0.634685	0.958704	0.965152	0.577068
	0.803412	0.521408	0.948814	0.563876	0.809811	0.861974
	0.7151	0.800546	1	0.821982	0.617812	0.997885
	0.747913	0.646157	0.99994	0.935254	0.929902	0.474674
	0.748525	0.737874	0.8986	0.900337		0.720805
	0.795469	0.820339	0.713635	0.757761		0.559318
	0.811958	0.639624	0.909675	0.939306		0.781028
	0.720126	0.651755	0.999955	0.983096	0.321852	0.886833
	0.798674	0.700583	0.944366	0.953543	0.626972	0.93608
	0.802003	0.566882	0.734136	0.735173	1	0.821881
	0.800238	0.194539	0.580819	0.984468	0.850126	0.807543
	0.888372	0.646154	0.960029	0.95621	0.734673	0.429488
	0.737407	0	0.669024	0.496315	0.902905	0.992127
	0.773647	0.628056	0.971819	0.924346	0.657411	0.93145
	0.827063	0.87677	0.557872	0.995474	0.746584	0.571684
	0.763673	0.812389	0.664054	0.999886	0.758589	1
	0.741264	0.661512	0.915827	0.977157	0.555013	1
	0.750678	0.850955	0.890137	0.993522	0.500074	1
	0.797607	0.523436	0.941221	0.959215	0.939246	1
	0.732255	0.664354	0.970613	0.998469	0.945091	0.981016
	0.778906	0.637557	0.99472	0.533436	0.584063	0.783403
	0.572062	0.825876	0.862922	0.874553	0.580695	0.814306
	0.771182	0.935227	0.931319	0.93837	0.936445	0.709544
	0.875722	0.881831	0.975022	0.952097	0.963737	0.895644
	0.688528	0.824542	0.938912	0.880882	0.477351	0.772355
	0.701277	0.590484	0.670123	0.945641	0.695537	0.742062
	0.753172	0.872559	0.657207	0.830273	0.820023	0.881186
	0.875067	0.616231	0.511308	0.949527	0.894593	0.695878
	0.957575	0.8889	0.866272	0.857305	0.540549	0.955694
	0.729104	0.861219	0.921117	0.991095	0.74506	0.67983
	0.77956	0.698659	0.984137	0.958726	0.899763	0.83345
	0.78736	0.894477	0.837611	0.97905	0.678429	0.619757
	0.935228	0.872667	0.847846	0.895622	0.70603	0.834625
	0.754323	0.927211	0.696706	0.939641	1	0.648752
	0.831988	0.906701	0.796148	0.983157	1	0.50317
	0.89573	0.805058	0.794705		1	0.773152
	0.830089	0.886805	0.913266	0.935248	1	0.962791
	0.876216	0.860755	0.72408	0.952303	1	1
	0.393917		0.791415		1	0.88168
	0.852603	0.942662	0.837446	0.878785	1	0.526879
	0.980702	0.867578	0.973049	0.98003	0.78303	0.580596
	0.825861	0.824636	0.828417	0.999544	0.843574	0.894232
	0.815467	0.823925	0.768808	0.794309	0.526565	0.468231
	0.915681	0.787533	0.688754	0.762987	0.717419	0.680006
	0.943744	0.502732	0.979875	0.964584	0.903369	0.473945
	0.866181	0.856098	0.875085	0.890731	0.373202
	0.902161	0.832271	0.984664	0.460113	0.494387	0.670429
	0.925704	0.831437		0.822759	0.434007	0.941119
	0.91715	0.814236	0.967295	0.933205	0.844007	0.940102
	0.953614	0.738531	0.988238	0.715125	0.954097	0.884102
	0.919568	0.795234	0.979574	0.982011	0.927375	0.67563
	0.872915	0.561431		0.935571	0.853483	0.923244
	0.840262	0.916343		0.934992	0.658809	0.916765
	0.814007	0.661546		0.965266	0.854755	0.68012
	0.785572	0.796492	0.873764	0.776795		0.950014
	0.767536	0.703663		0.937178	0.824627	0.928556
	0.893185	0.754386		0.597231	0.984545	0.845029
	0.867809	0.481958		0.980183
	0.882622	0.776772		0.960645	0.930466
	0.862446	0.658556	0.73913	0.999563	0.975847	0.840073
	0.89023	0.616435		0.999706	0.74073	0.766126
	0.967213	0.878906	0.679261	1	0.781336	0.791352
	0.961867	0.750662		0.485275	0.665519
	0.738121	0.889528	0.977742	1	0.988833	0.696658
	0.906439	0.699757	0.886494	0.642152
	0.827748	0.883664	0.961763	0.975393
	0.861728	0.799911	0.985537	0.938043		0.882956
	0.783496	0.499243	0.916113	0.54472		0.835214
	0.711371	0.682486	0.567655	0.992891
	0.7945	0.655099	0.940731	0.625
	0.822761	0.858307	0.993345	0.904416
	0.889598	0.528503	0.969334	0.985759
	0.826062	0.265755		0.89401
	0.787583	0.821294	0.972794	0.601174
	0.91918	0.440259	0.878792	0.975
	0.860558	0.668639	0.925783	0.986348
	0.903328	0.855792		0.980626		0.952601
	0.786377	0.771918		0.946381
	0.867472	0.772431		0.999435		0.915678
	0.911947	0.767499		0.922541		0.911824
	0.648528	0.64185		0.375
	0.706672	0.80777		0.803901
	0.728048	0.476373				0.649287
	0.696562	0.673394		0.63393		0.585564
	0.898137					0.70354
	0.747511	0.616993		0.999952		0.937206
	0.817399	1		1		0.562429
	0.806794	0.539524		0.870664		0.896954
	0.904587	0.760992				0.578572
	0.804916	0.490536		0.990828		0.8163
	0.668249	0.565569		0.986656		0.860185
	0.928153	0.702529		0.815204		0.965769
	0.863767	0.765173		0.900597		0.665308
	0.68606	0.775677		0.818531		0.696721
	0.831503	0.357349		0.913444		0.718081
	0.830221	0.500112		0.814746		0.794799
	0.634497	0.596614		1		0.806571
	0.560055	0.803476		0.930572		0.868488
	0.835725	0.535805		0.821831		0.976455
	0.73594	0.588218		0.668376		0.608387
	0.81165	0.574609		1		0.970564
	0.720389	0.647769		0.586744		0.654433
	0.886191	0.557046		0.605612
	0.851937	0.32459		0.481271		0.754486
	0.789265	0.578292		0.797047		0.527858
	0.852441	0.6221
	0.847303	0.633308				0.949263
	0.609088	0.889723				0.637241
	0.710313	0.66844				0.775149
	0.709352	0.607823				0.69825
	0.841334					0.709648
	0.704849	0.166244				0.742444
	0.807672	0.730877				0.959689
	0.727762	0.611111				0.806424
	0.82714	0.931952				0.936351
	0.849101					0.976263
	0.757119	0.449139				0.914109
	0.570212	0.830362				0.45452
	0.653665	0.829412				1
	0.686591	0.881715				0.991519
	0.818837	0.59677				0.940501
	0.802704	0.63648				0.790112
	0.920012	0.528754
	0.738234	0.684491
	0.89674	0.897462				0.641176
	0.968416	0.607117				0.700032
	0.698165	0.818431				0.729799
	0.848303	0.474876				0.800811
	0.863297	0.894319				0.5839
	0.870816	0.747593				0.486799
	0.945722	0.85891				0.848254
	0.870163	0.835061				0.568299
	0.85502	0.945657				0.979374
	0.865138	0.786885				0.958671
	0.8547	0.313628				0.971606
	0.470883	0.910256				0.544974
	0.805284	0.873051				0.979954
	0.909078	0.774122				0.580618
	0.869393	0.879591				0.592385
	0.65678	0.982609				0.856499
	0.846886	0.958313				0.49861
	0.767791	0.95421				0.703434
	0.838969	0.930023				0.93254
	0.760166					0.521755
	0.915099					0.693045
	0.903267	0.957072				0.443281
	0.390026	0.596974				0.74592
	0.739955
	0.841859	0.8
	0.891747	0.908467
	0.820134	0.85719
