# Supplementary material for: Proximity-labeling proteomics reveals remodeled interactomes and altered localization of pathogenic SHP2 variants
Source: EMBO Rep. 2025 Dec 22;27(3):793–826. doi: 10.1038/s44319-025-00674-4 (PMC12894930; doi:10.1038/s44319-025-00674-4)
Supplement: Supplementary file 18 — Figure EV4 Source Data [file 44319_2025_674_MOESM18_ESM.zip › Figure EV4/B/code/Anne-colocalization.ipynb]

# %% [code]
#General packages
import os
import re
import sys
import time
import pickle as pkl
import zarr
from numcodecs import Blosc
from warnings import warn
from itertools import repeat
from multiprocessing import Pool
import numpy as np
from matplotlib import pyplot as plt
from IPython.display import clear_output
import pipeline_utils as utils

# Illumination correction
from skimage.filters import threshold_otsu
from skimage import exposure
from tqdm import tqdm
import shutil

# Stitching packages
from ashlar import reg, thumbnail
from ashlar.thumbnail import make_thumbnail
from ashlar.scripts.ashlar import process_axis_flip

# Registration packages
from matplotlib.backends.backend_pdf import PdfPages

%load_ext memory_profiler
import warnings
warnings.simplefilter(action='ignore', category=FutureWarning)
warnings.simplefilter(action='ignore', category=RuntimeWarning)

# %% [code]
# General parameters
zarrDir = '/mnt/disks/external/ahi2112/Anne'
outDir = '/mnt/disks/external/ahi2112/Anne/output'
ncpu = 16
runName = "SHP2-mito"
CM_cycles = ['A1-R2','A2-R2','A3-R2','A4-R2','B1-R2','B2-R2','C1-R1','C1-R2','D1-R1','D1-R2']

# Stitching parameters
stitchQC = False

# check if outDir exists and creates it if not
if not os.path.isdir(outDir):
    os.makedirs(outDir)

# %% [code]
%%memit
start = time.time()
cycle_list = [f for f in os.listdir(zarrDir) if f.endswith('.zarr') and any(cycle in f for cycle in CM_cycles)]
cycle_list.sort() 
stitched_dict = {}
for cycle in cycle_list:
    cycle_name = cycle.split('.')[0]
    print(f"Stitching Cycle {cycle_name}")
    cycleDir = os.path.join(zarrDir, cycle)
    cycle_zarr = zarr.open(cycleDir, mode='r')
    zarr_cycle_name = list(cycle_zarr.array_keys())[0]
    cycle_attrs = cycle_zarr[zarr_cycle_name].attrs.asdict()
    cycle_attrs['tile_height'] = int(cycle_attrs['tile_height'])
    cycle_attrs['tile_width'] = int(cycle_attrs['tile_width'])
    nuc_channel = cycle_attrs['nucleus_channel']
    stitchObject = utils.zarrReader(cycle_zarr, zarr_cycle_name, cycle_attrs)
    # flip y axis b/c each FOV is flipped in y to match eye piece view
    process_axis_flip(stitchObject, flip_x=False, flip_y=True)
    aligner = reg.EdgeAligner(stitchObject, channel=nuc_channel, filter_sigma=1, verbose=True, max_shift=50)
    aligner.run()
    if stitchQC:
        utils.check_outliers(aligner, outDir)
    mosaic = reg.Mosaic(aligner, shape=aligner.mosaic_shape, verbose=True)
    # Allocate zarr array for storing stitched images
    # check if outDir exists and creates it if not
    stitchedDir = os.path.join(outDir, 'stitched-'+cycle)
    if not os.path.isdir(stitchedDir):
        os.makedirs(stitchedDir)
    zpath = 'stitched-'+cycle
    stitched = utils.write_mosaic_to_zarr(mosaic, store = stitchedDir, zpath = zpath,)
    stitched.attrs.put(cycle_attrs)
    # stitched is a zarr.Array of shape (C, Y, X)
    stitched_dict[cycle_name] = stitched
    clear_output(wait=True)

# Writing output to pickle file
out = os.path.join(outDir, runName+'_stitched.pkl')
with open(out, 'wb') as file:
    pkl.dump(stitched_dict, file)
file.close()
stitch_time = time.time()
print(f"Stitching | {round((stitch_time-start)/60, 2)} min | {round((stitch_time-start)/60, 2)} min")

# %% [code]
# out = os.path.join(outDir, runName+'_stitched.pkl')
# with open(out, 'rb') as file:
#     stitched_dict = pkl.load(file)
# file.close()

# %% [code]
%%memit
for key, value in stitched_dict.items():
    print(f"Processing Round {key}")
    utils.replace_zeros_with_median(stitched_dict[key])
    clear_output(wait=True)

preprocess_time = time.time()
print(f"Preprocess | {round((preprocess_time-stitch_time)/60, 2)} min | {round((preprocess_time-start)/60, 2)} min")

# %% [code]
from skimage.exposure import rescale_intensity
from importlib import reload
reload(utils)
images_to_register = {}
for key in stitched_dict.keys():
    if 'C1' in key or 'D1' in key:
        masks_nuc = utils.cellpose_segmentation(stitched_dict[key][-1], model_type = 'nuclei', dilate = False, ds_factor = 3)
        images_to_register[key] = masks_nuc

# %% [code]
binarized_nuclei = utils.binarize_images(images_to_register)

# %% [code]
c_binarized = {}
d_binarized = {}
for key in binarized_nuclei.keys():
    if 'C1' in key:
        c_binarized[key] = binarized_nuclei[key]
    if 'D1' in key:
        d_binarized[key] = binarized_nuclei[key]

# %% [code]
%%memit
ref_cycle = 'C1-R1'
coarseDir = os.path.join(outDir, f"c_{runName}_coarse_registered")
fineDir = os.path.join(outDir, f"c_{runName}_fine_registered")
transforms = utils.patmatch(c_binarized, ref_cycle, window_size=5000)
aligned_binarized_nuclei = {}
coarse_reg_dict = {}
fine_reg_dict = {}
c_stitched = {}
for key in stitched_dict.keys():
    if 'C1' in key:
        c_stitched[key] = stitched_dict[key]
for k, img in c_binarized.items():
    y0, y1, x0, x1 = transforms[k]
    aligned_binarized_nuclei[k] = img[y0:y1, x0:x1]
c_coarse_reg_dict = utils.crop_zarrs(c_stitched, transforms, coarseDir)
c_fine_reg_dict, fine_binarized_nuclei = utils.register_image_stack_tilewise(aligned_binarized_nuclei, c_coarse_reg_dict, 
                                                                               ref_cycle, fineDir, overlap=200, n_jobs=64)

# %% [code]
%%memit
ref_cycle = 'D1-R1'
coarseDir = os.path.join(outDir, f"d_{runName}_coarse_registered")
fineDir = os.path.join(outDir, f"d_{runName}_fine_registered")
transforms = utils.patmatch(d_binarized, ref_cycle, window_size=5000)
aligned_binarized_nuclei = {}
coarse_reg_dict = {}
fine_reg_dict = {}
d_stitched = {}
for key in stitched_dict.keys():
    if 'D1' in key:
        d_stitched[key] = stitched_dict[key]
for k, img in d_binarized.items():
    y0, y1, x0, x1 = transforms[k]
    aligned_binarized_nuclei[k] = img[y0:y1, x0:x1]
d_coarse_reg_dict = utils.crop_zarrs(d_stitched, transforms, coarseDir)
d_fine_reg_dict, fine_binarized_nuclei = utils.register_image_stack_tilewise(aligned_binarized_nuclei, d_coarse_reg_dict, 
                                                                               ref_cycle, fineDir, overlap=200, n_jobs=64)

# %% [code]
d_image = np.stack((d_fine_reg_dict['D1-R1'][1], d_fine_reg_dict['D1-R1'][2], d_fine_reg_dict['D1-R2'][0], d_fine_reg_dict['D1-R1'][3]))
c_image = np.stack((c_fine_reg_dict['C1-R1'][1], c_fine_reg_dict['C1-R1'][2], c_fine_reg_dict['C1-R2'][0], c_fine_reg_dict['C1-R1'][3]))

# %% [code]
import numpy as np
import matplotlib.pyplot as plt
from scipy import ndimage as ndi
from skimage.filters import threshold_otsu
from skimage.segmentation import watershed
from skimage.morphology import h_maxima, remove_small_objects
from skimage.exposure import rescale_intensity


# ----------------------------
# Segmentation helper
# ----------------------------
def segment_objects(image):
    labels = utils.cellpose_segmentation(image, model_type = 'cyto', dilate = False, ds_factor = 4)
    return labels


# ----------------------------
# Filter function
# ----------------------------
from scipy import ndimage
def filter_cells(masks_mem, image):
    cell_ids = np.unique(masks_mem)
    cell_ids = cell_ids[cell_ids != 0]  # skip background

    means = ndimage.mean(image, labels=masks_mem, index=cell_ids)

    # keep only cells above threshold
    threshold = 120
    valid_cells = cell_ids[means >= threshold]
    valid_means = means[means >= threshold]
    valid_mask = np.isin(masks_mem, valid_cells) * masks_mem
    return valid_mask, valid_cells


# ----------------------------
# Run for all keys in stitched_dict
# ----------------------------
results = {}
key = ['C1','D1']
    for k in key:
    print(f"Processing {key} ...")
    mem_img = c_image[0]
    
    mem_labels = segment_objects(mem_img)
    valid_mask, valid_cells = filter_cells(mem_labels, mem_img)
    
    results[key] = {"mem_labels": mem_labels, 'valid_mask':valid_mask, 'valid_cells':valid_cells}
    
    print(f"  Kept {np.max(valid_mask)} cells out of {np.max(mem_labels)}")
    
    
# ----------------------------
# Example visualization for one key
# ----------------------------
key = list(results.keys())[0]
fig, axes = plt.subplots(1, 1, figsize=(15, 5))

axes.imshow(results[key]["valid_mask"], cmap="nipy_spectral")
axes.set_title("Membranes")
axes.axis("off")
plt.tight_layout()
plt.show()

# %% [code]
import numpy as np
import matplotlib.pyplot as plt
from skimage.measure import regionprops

def plot_cell_wall(valid_mask, image, n_cells=10, cmap="gray"):
    """
    Display a gallery of cells cropped from the given image,
    showing only the pixels inside the mask (everything else = 0).

    Parameters
    ----------
    valid_mask : 2D ndarray
        Labeled mask with valid cells (0 = background).
    image : 2D ndarray
        Original image.
    n_cells : int
        Number of cells to display.
    cmap : str
        Colormap for displaying image.
    """

    props = regionprops(valid_mask, intensity_image=image)

    if len(props) == 0:
        print("No cells in valid mask.")
        return

    n = min(n_cells, len(props))
    selected_props = props[500:n+500]

    ncols = int(np.ceil(np.sqrt(n)))
    nrows = int(np.ceil(n / ncols))

    fig, axes = plt.subplots(nrows, ncols, figsize=(3*ncols, 3*nrows))
    axes = np.atleast_1d(axes).ravel()

    for ax, prop in zip(axes, selected_props):
        minr, minc, maxr, maxc = prop.bbox

        # Crop the image and corresponding mask region
        crop_img = image[minr:maxr, minc:maxc]
        crop_mask = (valid_mask[minr:maxr, minc:maxc] == prop.label)

        # Zero out anything outside the cell
        crop_img_masked = crop_img * crop_mask

        ax.imshow(crop_img_masked, cmap=cmap)
        ax.set_title(f"Cell {prop.label}")
        ax.axis("off")

    for ax in axes[len(selected_props):]:
        ax.axis("off")

    plt.tight_layout()
    plt.show()

plot_cell_wall(results['C1']['valid_mask'], results['C1']['valid_mask'])

# %% [code]
import numpy as np
import matplotlib.pyplot as plt
import pandas as pd  # new

results_fractions = {}  # store per-image per-cell fractions

i = 0
img_name = ['C1','D1']
# loop over all images in stitched_dict
for img_list in [c_image,d_image]:
    img_shp2 = img_list[1][3000:8000,3000:8000].copy()
    img_mito = img_list[2][3000:8000,3000:8000].copy()
    cell_mask = results[img_name[i]]['valid_mask'][3000:8000,3000:8000].copy()  # each cell has unique ID >0


    mito_threshold = 300
    shp2_threshold = 130

    per_cell_fractions = []

    for cell_id in np.unique(cell_mask):
        if cell_id == 0:
            continue  # skip background
        cell_mask_bin = (cell_mask == cell_id)

        # Extract values in this cell
        mito_vals = img_mito[cell_mask_bin]
        shp2_vals = img_shp2[cell_mask_bin]

        mito_pos = mito_vals > mito_threshold
        shp2_pos = shp2_vals > shp2_threshold

        mito_total = np.sum(mito_pos)
        shp2_and_mito = np.sum(shp2_pos & mito_pos)

        frac = shp2_and_mito / mito_total if mito_total > 0 else np.nan
        per_cell_fractions.append(frac)

    results_fractions[img_name[i]] = np.array(per_cell_fractions)
    i+=1


# ---- Create DataFrame ----
df = pd.DataFrame(dict([(k, pd.Series(v)) for k, v in results_fractions.items()]))
# df = df.drop(columns=["B2-R2"])
print(df.head())

# ---- Plot violin plots ----
flierprops = dict(marker='.', markerfacecolor='r', markersize=5,
                  linestyle='none', markeredgecolor='r')

data = [vals[~np.isnan(vals)] for vals in results_fractions.values()]
labels = ['Endogenous SHP2', 'Endgenous SHP2 + EGF']
# labels = list(results_fractions.keys())

plt.figure(figsize=(10, 6))
parts = plt.violinplot(data, showmeans=False, showmedians=True, showextrema=False)

# Set x-ticks manually
plt.xticks(range(1, len(labels) + 1), labels, rotation=45)

# Overlay all points
for i, vals in enumerate(data, start=1):
    x = np.random.normal(i, 0.05, size=len(vals))  # jitter around the box position
    plt.scatter(x, vals, s=8, alpha=0.6, color="red")

plt.ylabel("Fraction of mito+ pixels that are also SHP2+")
plt.title("Per-cell fractions across images")
plt.tight_layout()
plt.show()

# %% [code]
import numpy as np
import matplotlib.pyplot as plt
import pandas as pd  # new

results_mean = {}  # store per-image per-cell fractions

i = 0
img_name = ['C1','D1']
# loop over all images in stitched_dict
for img_list in [c_image,d_image]:
    img_shp2 = img_list[1][3000:8000,3000:8000].copy()
    img_mito = img_list[2][3000:8000,3000:8000].copy()
    cell_mask = results[img_name[i]]['valid_mask'][3000:8000,3000:8000].copy()  # each cell has unique ID >0

    per_cell_mean = []

    for cell_id in np.unique(cell_mask):
        if cell_id == 0:
            continue  # skip background
        cell_mask_bin = (cell_mask == cell_id)

        shp2_vals = img_shp2[cell_mask_bin]

        per_cell_mean.append(np.mean(shp2_vals))

    results_mean[img_name[i]] = np.array(per_cell_mean)
    i+=1


# ---- Create DataFrame ----
dfmean = pd.DataFrame(dict([(k, pd.Series(v)) for k, v in results_mean.items()]))
# df = df.drop(columns=["B2-R2"])
print(dfmean.head())

# %% [code]


# %% [code]


# %% [code]
import numpy as np
import matplotlib.pyplot as plt
from scipy import ndimage as ndi
from skimage.filters import threshold_otsu
from skimage.segmentation import watershed
from skimage.morphology import h_maxima, remove_small_objects
from skimage.exposure import rescale_intensity


# ----------------------------
# Segmentation helper
# ----------------------------
def segment_objects(image):
    labels = utils.cellpose_segmentation(image, model_type = 'cyto', dilate = False, ds_factor = 2)
    return labels


# ----------------------------
# Filter function
# ----------------------------
from scipy import ndimage
def filter_cells(masks_mem, image):
    cell_ids = np.unique(masks_mem)
    cell_ids = cell_ids[cell_ids != 0]  # skip background

    means = ndimage.mean(image, labels=masks_mem, index=cell_ids)

    # keep only cells above threshold
    threshold = 120
    valid_cells = cell_ids[means >= threshold]
    valid_means = means[means >= threshold]
    valid_mask = np.isin(masks_mem, valid_cells) * masks_mem
    return valid_mask, valid_cells


# ----------------------------
# Run for all keys in stitched_dict
# ----------------------------
#results = {}

for key, img_stack in stitched_dict.items():
    if 'C1' in key or 'D1' in key:
        continue
    print(f"Processing {key} ...")
    mem_img = img_stack[0]

    mem_labels = segment_objects(mem_img)
    valid_mask, valid_cells = filter_cells(mem_labels, mem_img)

    results[key] = {"mem_labels": mem_labels, 'valid_mask':valid_mask, 'valid_cells':valid_cells}

    print(f"  Kept {np.max(valid_mask)} cells out of {np.max(mem_labels)}")


# ----------------------------
# Example visualization for one key
# ----------------------------
key = list(results.keys())[0]
fig, axes = plt.subplots(1, 1, figsize=(15, 5))

axes.imshow(results[key]["valid_mask"], cmap="nipy_spectral")
axes.set_title("Membranes")
axes.axis("off")
plt.tight_layout()
plt.show()

# %% [code]
import numpy as np
import matplotlib.pyplot as plt
from skimage.measure import regionprops

def plot_cell_wall(valid_mask, image, n_cells=10, cmap="gray"):
    """
    Display a gallery of cells cropped from the given image,
    showing only the pixels inside the mask (everything else = 0).

    Parameters
    ----------
    valid_mask : 2D ndarray
        Labeled mask with valid cells (0 = background).
    image : 2D ndarray
        Original image.
    n_cells : int
        Number of cells to display.
    cmap : str
        Colormap for displaying image.
    """

    props = regionprops(valid_mask, intensity_image=image)

    if len(props) == 0:
        print("No cells in valid mask.")
        return

    n = min(n_cells, len(props))
    selected_props = props[:n]

    ncols = int(np.ceil(np.sqrt(n)))
    nrows = int(np.ceil(n / ncols))

    fig, axes = plt.subplots(nrows, ncols, figsize=(3*ncols, 3*nrows))
    axes = np.atleast_1d(axes).ravel()

    for ax, prop in zip(axes, selected_props):
        minr, minc, maxr, maxc = prop.bbox

        # Crop the image and corresponding mask region
        crop_img = image[minr:maxr, minc:maxc]
        crop_mask = (valid_mask[minr:maxr, minc:maxc] == prop.label)

        # Zero out anything outside the cell
        crop_img_masked = crop_img * crop_mask

        ax.imshow(crop_img_masked, cmap=cmap)
        ax.set_title(f"Cell {prop.label}")
        ax.axis("off")

    for ax in axes[len(selected_props):]:
        ax.axis("off")

    plt.tight_layout()
    plt.show()

plot_cell_wall(results['A2-R2']['valid_mask'], stitched_dict['A2-R2'][2])

# %% [code]
import numpy as np
import matplotlib.pyplot as plt
import pandas as pd  # new

results_fractions = {}  # store per-image per-cell fractions

# loop over all images in stitched_dict
for img_name, img_list in stitched_dict.items():
    if 'C1' in img_name or 'D1' in img_name:
        continue
    
    img_shp2 = img_list[0].copy()
    img_mito = img_list[2].copy()
    cell_mask = results[img_name]['valid_mask'].copy()  # each cell has unique ID >0

    mito_threshold = 200
    shp2_threshold = 120

    per_cell_fractions = []

    for cell_id in np.unique(cell_mask):
        if cell_id == 0:
            continue  # skip background
        cell_mask_bin = (cell_mask == cell_id)

        # Extract values in this cell
        mito_vals = img_mito[cell_mask_bin]
        shp2_vals = img_shp2[cell_mask_bin]

        mito_pos = mito_vals > mito_threshold
        shp2_pos = shp2_vals > shp2_threshold

        mito_total = np.sum(mito_pos)
        shp2_and_mito = np.sum(shp2_pos & mito_pos)

        frac = shp2_and_mito / mito_total if mito_total > 0 else np.nan
        per_cell_fractions.append(frac)

    results_fractions[img_name] = np.array(per_cell_fractions)


# ---- Create DataFrame ----
df2 = pd.DataFrame(dict([(k, pd.Series(v)) for k, v in results_fractions.items()]))
# df = df.drop(columns=["B2-R2"])
print(df.head())

# ---- Plot violin plots ----
flierprops = dict(marker='.', markerfacecolor='r', markersize=5,
                  linestyle='none', markeredgecolor='r')

data = [vals[~np.isnan(vals)] for vals in results_fractions.values()]
labels = ['SHP2 WT + TNO155','SHP2 WT + EGF','SHP2 WT', 'SHP2-TurboID', 'SHP2-TurboID-EGF','Endogenous SHP2', 'Endgenous SHP2 + EGF']
# labels = list(results_fractions.keys())

plt.figure(figsize=(10, 6))
parts = plt.violinplot(data, showmeans=False, showmedians=True, showextrema=False)

# Set x-ticks manually
plt.xticks(range(1, len(labels) + 1), labels, rotation=45)

# Overlay all points
for i, vals in enumerate(data, start=1):
    x = np.random.normal(i, 0.05, size=len(vals))  # jitter around the box position
    plt.scatter(x, vals, s=8, alpha=0.6, color="red")

plt.ylabel("Fraction of mito+ pixels that are also SHP2+")
plt.title("Per-cell fractions across images")
plt.tight_layout()
plt.show()

# %% [code]
import numpy as np
import matplotlib.pyplot as plt
import pandas as pd  # new

results_mean = {}  # store per-image per-cell fractions

i = 0

# loop over all images in stitched_dict
for img_name, img_list in stitched_dict.items():
    if 'C1' in img_name or 'D1' in img_name:
        continue
    
    img_shp2 = img_list[0].copy()
    cell_mask = results[img_name]['valid_mask'].copy()  # each cell has unique ID >0

    per_cell_mean = []

    for cell_id in np.unique(cell_mask):
        if cell_id == 0:
            continue  # skip background
        cell_mask_bin = (cell_mask == cell_id)

        shp2_vals = img_shp2[cell_mask_bin]

        per_cell_mean.append(np.mean(shp2_vals))

    results_mean[img_name] = np.array(per_cell_mean)
    i+=1


# ---- Create DataFrame ----
dfmean2 = pd.DataFrame(dict([(k, pd.Series(v)) for k, v in results_mean.items()]))
# df = df.drop(columns=["B2-R2"])
print(dfmean2.head())

# # loop over all images in stitched_dict
# for img_name, img_list in stitched_dict.items():
#     if 'C1' in img_name or 'D1' in img_name:
#         continue
    
#     img_shp2 = img_list[0].copy()
#     img_mito = img_list[2].copy()
#     cell_mask = results[img_name]['valid_mask'].copy()  # each cell has unique ID >0

#     mito_threshold = 200
#     shp2_threshold = 120

#     per_cell_fractions = []

#     for cell_id in np.unique(cell_mask):
#         if cell_id == 0:
#             continue  # skip background
#         cell_mask_bin = (cell_mask == cell_id)

#         # Extract values in this cell
#         mito_vals = img_mito[cell_mask_bin]
#         shp2_vals = img_shp2[cell_mask_bin]

#         mito_pos = mito_vals > mito_threshold
#         shp2_pos = shp2_vals > shp2_threshold

#         mito_total = np.sum(mito_pos)
#         shp2_and_mito = np.sum(shp2_pos & mito_pos)

#         frac = shp2_and_mito / mito_total if mito_total > 0 else np.nan
#         per_cell_fractions.append(frac)

#     results_fractions[img_name] = np.array(per_cell_fractions)


# # ---- Create DataFrame ----
# df2 = pd.DataFrame(dict([(k, pd.Series(v)) for k, v in results_fractions.items()]))
# # df = df.drop(columns=["B2-R2"])
# print(df.head())

# # ---- Plot violin plots ----
# flierprops = dict(marker='.', markerfacecolor='r', markersize=5,
#                   linestyle='none', markeredgecolor='r')

# data = [vals[~np.isnan(vals)] for vals in results_fractions.values()]
# labels = ['SHP2 WT + TNO155','SHP2 WT + EGF','SHP2 WT', 'SHP2-TurboID', 'SHP2-TurboID-EGF','Endogenous SHP2', 'Endgenous SHP2 + EGF']
# # labels = list(results_fractions.keys())

# plt.figure(figsize=(10, 6))
# parts = plt.violinplot(data, showmeans=False, showmedians=True, showextrema=False)

# # Set x-ticks manually
# plt.xticks(range(1, len(labels) + 1), labels, rotation=45)

# # Overlay all points
# for i, vals in enumerate(data, start=1):
#     x = np.random.normal(i, 0.05, size=len(vals))  # jitter around the box position
#     plt.scatter(x, vals, s=8, alpha=0.6, color="red")

# plt.ylabel("Fraction of mito+ pixels that are also SHP2+")
# plt.title("Per-cell fractions across images")
# plt.tight_layout()
# plt.show()

# %% [code]
# import numpy as np
# from skimage.measure import regionprops
# from scipy import ndimage

# def manders_fraction_A_in_B(A, B_mask, cell_mask=None, A_thresh=None):
#     """
#     A: float image (stain to test, e.g., cytoplasmic marker)
#     B_mask: boolean or 0/1 mask of structure (e.g., mitochondria)
#     cell_mask: optional boolean mask to restrict analysis (e.g., cytoplasm)
#     A_thresh: optional threshold for A (None => use all intensities)
#     Returns: M1 = sum(A inside B)/sum(A inside cell_mask)
#     """
#     if cell_mask is None:
#         cell_mask = np.ones_like(A, dtype=bool)
#     A_use = A.copy()
#     if A_thresh is not None:
#         A_use = np.where(A_use >= A_thresh, A_use, 0)

#     inside = cell_mask & (B_mask.astype(bool))
#     denom_mask = cell_mask

#     num = A_use[inside].sum()
#     den = A_use[denom_mask].sum() + 1e-12
#     return num / den

# def randomize_within_mask(A, mask, mode="permute"):
#     """
#     Randomize A within 'mask'.
#     - mode='permute': shuffles pixel values inside mask (keeps histogram, breaks texture; fastest)
#     - mode='shift': random circular shift inside the tight bbox of mask (keeps texture; robust + fast)
#     """
#     rr, cc = np.where(mask)
#     if rr.size == 0:
#         return A.copy()
#     A_rand = A.copy()

#     if mode == "permute":
#         vals = A_rand[rr, cc]
#         rng = np.random.default_rng()
#         rng.shuffle(vals)
#         A_rand[rr, cc] = vals
#         return A_rand

#     elif mode == "shift":
#         # tight bbox
#         minr, maxr = rr.min(), rr.max()+1
#         minc, maxc = cc.min(), cc.max()+1
#         sub = A_rand[minr:maxr, minc:maxc]
#         # random wrap-around shift
#         rng = np.random.default_rng()
#         dr = rng.integers(0, sub.shape[0])
#         dc = rng.integers(0, sub.shape[1])
#         sub_shift = np.roll(np.roll(sub, dr, axis=0), dc, axis=1)
#         A_rand[minr:maxr, minc:maxc] = sub_shift
#         return A_rand

# def enrichment_test(A, B_mask, cell_mask, n_null=200, mode="permute", A_thresh=None):
#     """
#     Returns observed M1, null mean/std, z-score, and (approx) p-value.
#     """
#     obs = manders_fraction_A_in_B(A, B_mask, cell_mask, A_thresh=A_thresh)

#     null_vals = np.empty(n_null, dtype=float)
#     for i in range(n_null):
#         A_rand = randomize_within_mask(A, cell_mask, mode=mode)
#         null_vals[i] = manders_fraction_A_in_B(A_rand, B_mask, cell_mask, A_thresh=A_thresh)

#     mu, sd = null_vals.mean(), null_vals.std(ddof=1) + 1e-12
#     z = (obs - mu) / sd
#     # two-sided empirical p
#     p = (np.sum(np.abs(null_vals - mu) >= np.abs(obs - mu)) + 1) / (n_null + 1)
#     return {
#         "M1_obs": obs,
#         "M1_null_mean": mu,
#         "M1_null_std": sd,
#         "z_score": z,
#         "p_value": p,
#         "null_vals": null_vals,
#     }
# # Inputs you have/derive:
# # A = cytoplasmic stain image (float)
# # B_mask = mitochondria mask (boolean)
# # cell_mask = cytoplasm mask (boolean; can be whole cell if appropriate)
# from skimage.morphology import remove_small_objects, binary_opening, disk
# for img_name, img_list in stitched_dict.items():
#     if img_name == 'B2-R2':
#         continue
    
#     img_shp2 = img_list[0].copy()
#     img_mito = img_list[2].copy()
    
#     B_mask = img_mito > threshold_otsu(img_mito)
#     B_mask = remove_small_objects(B_mask, min_size=50)    # drop small specks
#     B_mask = binary_opening(B_mask, disk(2))              # clean boundaries

#     cell_mask = results[img_name]['valid_mask'].copy()  # each cell has unique ID >0
#     cell_mask = (cell_mask > 0)      # convert integer mask to boolean
#     B_mask = (B_mask > 0)            # ensure boolean

    
#     res = enrichment_test(img_shp2, B_mask, cell_mask, n_null=200, mode="shift")
#     print(res["M1_obs"], res["M1_null_mean"], res["z_score"], res["p_value"])


# %% [code]
dfmean2['C1'] = dfmean['C1']
dfmean2['D1'] = dfmean['D1']

# %% [code]
dfmean2.to_csv("/mnt/disks/external/ahi2112/Anne/mean_val_per_cell.csv",index=False)

# %% [code]
for key in results.keys():
    results[key]

# %% [code]
# import numpy as np
# import matplotlib.pyplot as plt

# img_shp2 = stitched_dict['B2-R2'][0].copy()
# img_mito = stitched_dict['B2-R2'][2].copy()
# img_nuc = stitched_dict['B2-R2'][-1].copy()
# img_ph = stitched_dict['B2-R2'][1].copy()
# mask = thresh(rescale_intensity(img_shp2,(90,130),'uint8'))

# mito_threshold = 500
# shp2_threshold = 130
# nuc_threshold = 2000
# ph_threshold = 300


# # Flatten
# mito_vals = (mask*img_mito).flatten()
# shp2_vals  = (mask*img_shp2).flatten()
# nuc_vals  = (mask*img_nuc).flatten()
# ph_vals  = (mask*img_ph).flatten()

# # Binary masks
# mito_pos = mito_vals > mito_threshold
# shp2_pos  = shp2_vals > shp2_threshold
# nuc_pos  = nuc_vals > nuc_threshold
# ph_pos  = ph_vals > ph_threshold

# # 1. Among mem-positive pixels, how many are also mito-positive?
# shp2_and_mito = np.sum(shp2_pos & mito_pos)
# mito_total    = np.sum(mito_pos)
# frac_shp2_pos_with_mito = shp2_and_mito / mito_total if mito_total > 0 else 0

# # 2. Among mito-positive pixels, how many are also mem-positive?
# ph2_and_mito = np.sum(ph_pos & mito_pos)
# frac_ph_pos_with_mito = ph2_and_mito / mito_total if mito_total > 0 else 0

# # 2. Among mito-positive pixels, how many are also mem-positive?
# nuc_and_mito = np.sum(nuc_pos & mito_pos)
# frac_nuc_pos_with_mito = nuc_and_mito / mito_total if mito_total > 0 else 0

# print(f"SHP2-positive pixels with mito-positive: {frac_shp2_pos_with_mito:.2%}")
# print(f"Phalloidin-positive pixels with mito-positive: {frac_ph_pos_with_mito:.2%}")
# print(f"DAPI-positive pixels with mito-positive: {frac_nuc_pos_with_mito:.2%}")

# # Bar plot
# plt.figure(figsize=(6,4))
# plt.bar(["Mito+ pixels that are also SHP2+", "Mito+ pixels that are also Phalloidin+", "Mito+ pixels that are also DAPI+"],
#         [frac_shp2_pos_with_mito, frac_ph_pos_with_mito, frac_nuc_pos_with_mito],
#         color=["purple", "orange", "green"])
# plt.ylabel("Fraction")
# plt.xticks(rotation=45)
# plt.title("B2")
# plt.show()


# %% [code]
