# Supplementary material for: Proximity-labeling proteomics reveals remodeled interactomes and altered localization of pathogenic SHP2 variants
Source: EMBO Rep. 2025 Dec 22;27(3):793–826. doi: 10.1038/s44319-025-00674-4 (PMC12894930; doi:10.1038/s44319-025-00674-4)
Supplement: Supplementary file 18 — Figure EV4 Source Data [file 44319_2025_674_MOESM18_ESM.zip › Figure EV4/B/code/pipeline_utils.py]

# GENERAL PACKAGES
import os
import re
import sys
import time
import pickle as pkl
import zarr
import numpy as np
import psutil
from warnings import warn
from itertools import repeat
from multiprocessing import Pool
from matplotlib import pyplot as plt
from IPython.display import clear_output
import gc
import pandas as pd

# STITCHING PACKAGES
from ashlar import utils as ash_utils
from ashlar import reg, thumbnail
from ashlar.thumbnail import make_thumbnail
from ashlar.scripts.ashlar import process_axis_flip

# SEGMENTATION PACKAGES
from cellpose import models, io, utils
from skimage.measure import label
from skimage import filters
from skimage.exposure import equalize_adapthist
from skimage.filters import threshold_local
from skimage.morphology import remove_small_objects, h_maxima
from skimage.segmentation import watershed, expand_labels
from scipy import ndimage as ndi
from scipy import stats
from concurrent.futures import ProcessPoolExecutor
from functools import partial
from tqdm import tqdm
from skimage import filters
from skimage.exposure import equalize_adapthist
from skimage.morphology import remove_small_objects, h_maxima
from skimage.segmentation import watershed
from scipy import ndimage as ndi
from skimage.filters import threshold_local
from skimage.transform import rescale, resize

# REGISTRATION PACKAGES
from pystackreg import StackReg
from skimage.filters import threshold_li, threshold_otsu
from skimage.metrics import structural_similarity as ssim
import cv2

# SPOT CALLING PACKAGES
from math import sqrt
from collections import Counter, defaultdict
import matplotlib.patches as patches
from matplotlib.colors import ListedColormap
from IPython.display import clear_output, display
from matplotlib.backends.backend_pdf import PdfPages
from ipywidgets import Layout, interact, widgets

from skimage.feature import blob_dog
from skimage.exposure import rescale_intensity
from skimage.measure import regionprops
from skimage.morphology import disk
from skimage.filters import threshold_li
import cv2

# WARNINGS CONFIG
import warnings
warnings.simplefilter(action='ignore', category=FutureWarning)
warnings.simplefilter(action='ignore', category=RuntimeWarning)

## Stitching functions and classes
class FileSeriesMetadata(reg.PlateMetadata):
    def __init__(self, zarr, cycle_name, overlap, width, height, layout, direction, pixel_size):
        super(FileSeriesMetadata, self).__init__()
        self.zarr = zarr
        self.overlap = overlap
        self.width = width
        self.height = height
        self.layout = layout
        self.direction = direction
        self._pixel_size = pixel_size
        if zarr[cycle_name].shape[0] != width * height:
            raise Exception(f"Missing images detected, Expected images: {width * height}, Actual images: {zarr[cycle_name].shape[0]}")
        self._actual_num_images = zarr[cycle_name].shape[0]
        img = zarr[cycle_name][0,0]
        if img.ndim not in (2, 3):
            raise Exception(f"Image must have 2 or 3 dimensions: {path}")
        self._tile_size = np.array(img.shape[-2:])
        self._dtype = img.dtype
        self._num_channels = zarr[cycle_name].shape[1]

    @property
    def _num_images(self):
        return self._actual_num_images

    @property
    def num_channels(self):
        return self._num_channels

    # This only supports a single plate at the moment.
    @property
    def num_plates(self):
        return 1
        
    # This only supports a single Well at the moment.
    @property
    def num_wells(self):
        return 1
        
    @property
    def pixel_size(self):
        return self._pixel_size

    @property
    def pixel_dtype(self):
        return self._dtype

    def tile_position(self, i):
        row, col = self.tile_rc(i)
        return [row, col] * self.tile_size(i) * (1 - self.overlap)

    def tile_size(self, i):
        return self._tile_size

    def tile_rc(self, i):
        if self.direction == "horizontal":
            row = i // self.width
            col = i % self.width
            if self.layout == "snake" and row % 2 == 1:
                col = self.width - 1 - col
        else:
            row = i % self.height
            col = i // self.height
            if self.layout == "snake" and col % 2 == 1:
                row = self.height - 1 - row
        return row, col

class FileSeriesReader(reg.PlateReader):
    def __init__(self, zarr, cycle_name, overlap, width, height, layout="raster",
        direction="horizontal", pixel_size=1.0, plate=None, well=None):
        # See FileSeriesMetadata for an explanation of the pattern syntax.
        if layout not in ("raster", "snake"):
            raise ValueError("layout must be 'raster' or 'snake'")
        if direction not in ("horizontal", "vertical"):
            raise ValueError("direction must be 'horizontal' or 'vertical'")
        self.cycle_name = cycle_name
        self.zarr = zarr
        self.metadata = FileSeriesMetadata(self.zarr, cycle_name, overlap, 
                                           width, height, layout, direction, 
                                           pixel_size)
        self.metadata.set_active_plate_well(plate, well)
    def read(self, series, c):
        return self.zarr[self.cycle_name][series, c]

# Creating a wrapper function for ashlar compatibility
def zarrReader(cycle_zarr, cycle_name, cycle_attrs):
    layout = cycle_attrs['pattern']
    pixel_size = cycle_attrs['pixel_size_um']
    width = cycle_attrs['tile_width']
    height = cycle_attrs['tile_height']
    direction = 'vertical'
    overlap = 0.1
    StitchObject = FileSeriesReader(cycle_zarr, cycle_name, overlap = overlap, width = width,
                                    height = height, layout = layout, direction = direction,
                                    pixel_size = pixel_size)
    return StitchObject

def write_mosaic_to_zarr(mosaic, store, *, zpath = "stitched", chunks = None,
                         blend = True, overwrite = True, verbose = True):
    """
    Stream *every* channel of a Mosaic into one Zarr array (C, Y, X)
    and return a handle to that array.
    """

    C = len(mosaic.channels)
    H, W = int(mosaic.shape[0]), int(mosaic.shape[0])
    # Compute required mosaic shape
    max_y = max(pos[0] + mosaic.aligner.metadata.size[0] for pos in mosaic.aligner.positions)
    max_x = max(pos[1] + mosaic.aligner.metadata.size[1] for pos in mosaic.aligner.positions)
    
    H = max(H, int(max_y))
    W = max(W, int(max_x))
    tile_h, tile_w = mosaic.aligner.metadata.size
    if chunks is None:
        chunks = (1, int(tile_h), int(tile_w))

    root = zarr.open(store, mode="a")
    if zpath in root and overwrite:
        del root[zpath]

    out = root.require_dataset(
        zpath,
        shape     = (C, H, W),
        chunks    = chunks,
        dtype     = mosaic.dtype,
    )

    # ------------------------------------------------------------------
    # write each channel, tile‑by‑tile
    # ------------------------------------------------------------------
    for ci, ch in enumerate(mosaic.channels):
        sys.stdout.write(f"\r        Stitching Channel {ci + 1} \n")
        for si, pos in enumerate(mosaic.aligner.positions):
            if verbose:
                sys.stdout.write(f"\r        merging tile {si + 1}")
                sys.stdout.flush()
            img = mosaic.aligner.reader.read(series=si, c=ch)
            img = mosaic.correct_illumination(img, ch)

            y, x = map(int, pos)
            h, w = img.shape
            if blend:
                out[ci, y:y+h, x:x+w] = ash_utils.pastefunc_blend(out[ci, y:y+h, x:x+w], img)
            else:
                out[ci, y:y+h, x:x+w] = img
    return out

def check_outliers(aligner, folder):
    fig.savefig(subfig, bbox_inches=0, dpi = dpi, pad_inches = 0)
    # Plot edge connection strength and quality
    fig.savefig(reg.plot_edge_quality(aligner, img=aligner.reader.thumbnail))
    fig.savefig(reg.plot_edge_scatter(aligner))
    fig.close()


def replace_zeros_with_median(arr):
    if arr.ndim != 3:
        raise ValueError("Expected a 3D array with shape (C, Y, X)")
    # Get chunk size and array shape
    chunk_shape = arr.chunks     # (Cchunk, Ychunk, Xchunk)
    shape       = arr.shape      # (C, Y, X)
    # Loop over channels (assumes channel chunks are 1)
    for c in range(shape[0]):
        print(f"Channel {c}")
        # Compute median for the entire channel
        channel_data = arr[c, :, :]
        nonzero_pixels = channel_data[channel_data != 0]
        if nonzero_pixels.size == 0:
            print("  All pixels are zero — skipping")
            continue
        median = np.median(nonzero_pixels)
        print(f"  Median = {median:.2f}")

        y_chunks = range(0, shape[1], chunk_shape[1])
        x_chunks = range(0, shape[2], chunk_shape[2])

        for y in y_chunks:
            for x in x_chunks:
                ys = slice(y, min(y + chunk_shape[1], shape[1]))
                xs = slice(x, min(x + chunk_shape[2], shape[2]))

                chunk = arr[c, ys, xs]
                if np.any(chunk == 0):
                    chunk = chunk.copy()  # avoid read-only errors
                    chunk[chunk == 0] = median
                    arr[c, ys, xs] = chunk  # overwrite

    print("All channels processed.")


## SEGMENTATION## 
def cellpose_segmentation(image, model_type='cyto', dilate = False, diameter=None, ds_factor = 1):
    downsample = 2**ds_factor
    adjusted_image = rescale_intensity(image, (110, 600), 'uint16') # Replace the values with an automated system
    adjusted_image = adjusted_image.astype(np.float32)
    image_ds = rescale(adjusted_image, scale = 1/downsample, preserve_range = 2, anti_aliasing = True).astype(adjusted_image.dtype)
    model = models.Cellpose(gpu=False, model_type=model_type)
    masks, _, _, _ = model.eval(image_ds, channels=[0,0], diameter=diameter,
                                batch_size=16, augment=False, resample = True)
    # Convert to int32 to prevent overflow
    masks = masks.astype(np.int32)
    # Relabel to ensure labels are unique and consecutive (starting from 1)
    masks = label(masks, connectivity=1, background=0)
    masks_full = resize(masks, adjusted_image.shape[:2], order=0, preserve_range=True, anti_aliasing=False).astype(np.int32)
    # dilate masks if needed
    if dilate:
        dist = int(input("Please enter number of pixels to be dilated: ")) ## Change this to argument in main pipeline
        masks = expand_labels(masks_full, distance=dist)
    return masks_full

## REGISTRATION --- GOING BACK TO PYSTACKREG ##
def thresh(imgstk):
    th = threshold_li(imgstk)
    imgstk = imgstk >= th
    return imgstk.astype(np.uint8)

def ensure_channel_dim(img):
    if img.ndim == 2:
        return img[np.newaxis, ...]
    elif img.ndim == 3:
        return img
    else:
        raise ValueError(f"Unexpected image ndim {img.ndim}, expected 2 or 3.")

def binarize_images(imgs):
    return {key:((imgs[key] > 0).astype(np.uint8))*255 for key in imgs.keys()}

def common_dims_from_arrays(dct):
    # dct: {cycle: 2D array}
    ymin = min(img.shape[0] for img in dct.values())
    xmin = min(img.shape[1] for img in dct.values())
    return ymin, xmin

def qc_pre_post(pdf, title, ref_cycle, imgs_dict):
    ymin, xmin = common_dims_from_arrays(imgs_dict)
    ref = imgs_dict[ref_cycle]
    others = {k: v for k, v in imgs_dict.items() if k != ref_cycle}
    write_text_page(pdf, f"{title}\nCommon dims: (ymin={ymin}, xmin={xmin})")
    # print_ssim_block(ref, imgs_dict, ymin, xmin, pdf)
    # print_corr_block(ref, imgs_dict, ymin, xmin, pdf)
    rgb_overlay_grid(pdf, ref, others, block_size=min(2000, ymin, xmin),
                     title_prefix=title, ymin=ymin, xmin=xmin)

def write_text_page(pdf, text):
    fig, ax = plt.subplots(figsize=(8.5, 11))
    ax.axis("off")
    ax.text(0.01, 0.99, text, va="top", ha="left", fontsize=10, family="monospace")
    pdf.savefig(fig); plt.close(fig)

def print_ssim_block(ref_img, images_dict, y, x, pdf):
    lines = []
    for key, img in images_dict.items():
        val = ssim(ref_img[:y, :x], img[:y, :x], data_range=np.ptp(img))
        lines.append(f"Cycle {key} SSIM: {val:.6f}")
    write_text_page(pdf, "\n".join(lines))

def print_corr_block(ref_img, images_dict, y, x, pdf):
    lines = []
    for key, img in images_dict.items():
        cm = np.corrcoef(ref_img[:y, :x].ravel(), img[:y, :x].ravel())
        lines.append(f"Cycle {key} correlation: {cm[0,1]:.6f}")
    write_text_page(pdf, "\n".join(lines))

def rgb_overlay_grid(pdf, ref_img, imgs_dict, block_size=2000, title_prefix="", ymin=None, xmin=None):
    # draw 5 panels (TL, TR, BL, BR, Center) overlaying ref in R and mov in G
    h, w = (ymin, xmin) if (ymin is not None and xmin is not None) else ref_img.shape
    b = min(block_size, h, w)
    mid_y, mid_x = h // 2, w // 2
    coords = {
        'Top-Left': (0, 0),
        'Top-Right': (0, w - b),
        'Bottom-Left': (h - b, 0),
        'Bottom-Right': (h - b, w - b),
        'Center': (mid_y - b // 2, mid_x - b // 2),
    }
    for key, mov in imgs_dict.items():
        fig, axes = plt.subplots(1, 5, figsize=(20, 5))
        fig.suptitle(f'{title_prefix} {key}', fontsize=16)
        for ax, (ttl, (y, x)) in zip(axes, coords.items()):
            rgb = np.zeros((b, b, 3), dtype=np.uint8)
            rgb[..., 0] = ref_img[y:y+b, x:x+b]
            rgb[..., 1] = mov[y:y+b, x:x+b]
            ax.imshow(rgb, aspect='equal')
            ax.set_title(ttl); ax.axis('off')
        pdf.savefig(fig); plt.close(fig)

def patmatch(binarized_dict, ref_cycle, window_size=3000):
    ref = binarized_dict[ref_cycle]
    cy, cx = ref.shape[0] // 2, ref.shape[1] // 2
    ys, ye = cy - window_size, cy + window_size
    xs, xe = cx - window_size, cx + window_size
    template = ref[ys:ye, xs:xe].astype(np.uint8)

    xshift, yshift = {}, {}
    for key, img in binarized_dict.items():
        if key == ref_cycle:
            continue
        img_u8 = img.astype(np.uint8)
        res = cv2.matchTemplate(img_u8, template, cv2.TM_CCOEFF_NORMED)
        _, _, _, max_loc = cv2.minMaxLoc(res)
        top_left = max_loc
        dx = xs - top_left[0]
        dy = ys - top_left[1]
        xshift[key] = dx; yshift[key] = dy

    xshift[ref_cycle] = 0; yshift[ref_cycle] = 0
    x_min, x_max = min(xshift.values()), max(xshift.values())
    y_min, y_max = min(yshift.values()), max(yshift.values())

    transforms = {}
    for key, img in binarized_dict.items():
        dy, dx = yshift[key], xshift[key]
        y_start = y_max - dy
        y_end   = img.shape[0] - (dy - y_min)
        x_start = x_max - dx
        x_end   = img.shape[1] - (dx - x_min)
        transforms[key] = [y_start, y_end, x_start, x_end]
    ymin = np.inf
    xmin = np.inf
    for key in transforms.keys():
        y = transforms[key][1]-transforms[key][0]
        x = transforms[key][3]-transforms[key][2]
        if y < ymin:
            ymin = y
        if x < xmin:
            xmin = x
    cropped_transforms = {key: [transforms[key][0],transforms[key][0]+ymin,
                                transforms[key][2],transforms[key][2]+xmin] for key in transforms.keys()}
    return cropped_transforms


def crop_zarrs(zarr_dict, transforms, output_dir):
    os.makedirs(output_dir, exist_ok=True)

    cropped_dict = {}

    for key, z in zarr_dict.items():
        if key not in transforms:
            cropped_dict[key] = z
            continue  

        y_start, y_end, x_start, x_end = transforms[key]

        # Prepare output path
        out_path = os.path.join(output_dir, f"{key}.zarr")
        root = zarr.open(out_path, mode="w")

        # Figure out new cropped shape
        if z.ndim == 2:
            out_shape = (y_end - y_start, x_end - x_start)
        elif z.ndim == 3:
            c, _, _ = z.shape
            out_shape = (c, y_end - y_start, x_end - x_start)
        elif z.ndim == 4:
            t, c, _, _ = z.shape
            out_shape = (t, c, y_end - y_start, x_end - x_start)
        else:
            raise ValueError(f"Unsupported shape for key {key}: {z.shape}")

        # Create dataset with SAME chunks + dtype
        dst = root.create_dataset(
            "data",
            shape=out_shape,
            chunks=z.chunks,   # reuse input chunking
            dtype=z.dtype,)
        dst.attrs.put(z.attrs.asdict())

        # Slice + write
        if z.ndim == 2:
            dst[:, :] = z[y_start:y_end, x_start:x_end]
        elif z.ndim == 3:
            dst[:, :, :] = z[:, y_start:y_end, x_start:x_end]
        elif z.ndim == 4:
            dst[:, :, :, :] = z[:, :, y_start:y_end, x_start:x_end]

        cropped_dict[key] = dst

    return cropped_dict

def apply_transform(tile_fullres, sr):
    C, H, W = tile_fullres.shape
    registered = np.zeros_like(tile_fullres)
    for c in range(C):
        registered[c] = sr.transform(tile_fullres[c])
    return registered

def merge_tiles(registered_tiles, coords, image_shape, overlap):
    C, H, W = image_shape
    merged = np.zeros((C,H,W), dtype=np.float32)  # float for safe division
    weight = np.zeros((C,H,W), dtype=np.float32)
    for tile, (y0, y1, x0, x1) in zip(registered_tiles, coords):
        crop = tile[:, overlap:overlap+(y1 - y0), overlap:overlap+(x1 - x0)]
        merged[:, y0:y1, x0:x1] += crop.astype(np.float32)  # convert to float before adding
        weight[:, y0:y1, x0:x1] += 1
    weight[weight == 0] = 1
    merged /= weight
    return merged.astype(registered_tiles[0].dtype)


import numpy as np
from concurrent.futures import ProcessPoolExecutor
from tqdm import tqdm
import zarr
from pystackreg import StackReg

# ------------------ Helper Functions ------------------

def ensure_channel_dim(img):
    if img.ndim == 2:
        return img[np.newaxis, ...]
    elif img.ndim == 3:
        return img
    else:
        raise ValueError(f"Unexpected image ndim {img.ndim}, expected 2 or 3.")

def split_into_tiles(image, tile_size, overlap):
    """Split (C,Y,X) array into overlapping tiles."""
    step = tile_size - overlap
    C, H, W = image.shape
    padded = np.pad(image, ((0,0),(overlap,overlap),(overlap,overlap)), mode='reflect')
    tiles, coords = [], []
    for y in range(0, H, step):
        for x in range(0, W, step):
            y0, y1 = y, min(y+tile_size, H)
            x0, x1 = x, min(x+tile_size, W)
            tile = padded[:, y0:y1+2*overlap, x0:x1+2*overlap]
            tiles.append(tile)
            coords.append((y0, y1, x0, x1))
    return tiles, coords, image.shape

def register_tile(ref_tile_thresh, mov_tile_thresh):
    sr = StackReg(StackReg.AFFINE)
    sr.register(ref_tile_thresh, mov_tile_thresh)
    return sr

def compute_transform_tile(args):
    r_tile, m_tile = args
    return register_tile(r_tile[-1] if r_tile.ndim==3 else r_tile,
                         m_tile[-1] if m_tile.ndim==3 else m_tile)

def register_image_stack_tilewise(binarized_nuclei, coarse_reg_dict, ref_cycle, outDir, overlap=200, n_jobs=32):
    fine_reg_dict = {}
    registered_nuclei = {}
    for idx, cycle_name in enumerate(tqdm(coarse_reg_dict, desc="Registering images", total=len(coarse_reg_dict))):
        C, H, W = coarse_reg_dict[cycle_name].shape
        out_path = os.path.join(outDir, f"{cycle_name}_fine_registered.zarr")
        root = zarr.open(out_path, mode="w")

        # Create dataset with SAME chunks + dtype
        dst = root.create_dataset("data", shape=(C,H,W),
                                  chunks=coarse_reg_dict[ref_cycle].chunks,
                                  dtype=coarse_reg_dict[ref_cycle].dtype,)
        dst.attrs.put(coarse_reg_dict[cycle_name].attrs.asdict())
        if cycle_name == ref_cycle:
            dst[:] = coarse_reg_dict[ref_cycle][:]
            fine_reg_dict[ref_cycle] = dst
            registered_nuclei[ref_cycle] = binarized_nuclei[ref_cycle]
            continue
        tile_size = coarse_reg_dict[cycle_name].chunks[1]*2 # Testing tile size..may revert back
        ref_thresh = ensure_channel_dim(binarized_nuclei[ref_cycle])
        ref_tiles_thresh, _, _ = split_into_tiles(ref_thresh, tile_size, overlap)
        
        mov_tiles_full, coords, shape = split_into_tiles(coarse_reg_dict[cycle_name], tile_size, overlap)
        
        mov_thresh = ensure_channel_dim(binarized_nuclei[cycle_name])        
        mov_tiles_thresh, coords_nuc, shape_nuc = split_into_tiles(mov_thresh, tile_size, overlap)
        
        with ProcessPoolExecutor(max_workers=n_jobs) as executor:
            sr = list(executor.map(register_tile,
                                         [ref_tile[-1] if ref_tile.ndim == 3 else ref_tile for ref_tile in ref_tiles_thresh],
                                         [mov_tile[-1] if mov_tile.ndim == 3 else mov_tile for mov_tile in mov_tiles_thresh]))

        with ProcessPoolExecutor(max_workers=n_jobs) as executor:
            registered_tiles = list(executor.map(apply_transform, mov_tiles_full, sr))
            registered_nuclei_tiles = list(executor.map(apply_transform, mov_tiles_thresh, sr))

        reg_img = merge_tiles(registered_tiles, coords, shape, overlap)
        registered_nuclei[cycle_name] = merge_tiles(registered_nuclei_tiles, coords_nuc, shape_nuc, overlap)[0]
        dst[:] = reg_img
        fine_reg_dict[cycle_name] = dst

    return fine_reg_dict, registered_nuclei


## SPOT CALLING
def thresh(imgstk):
    th = threshold_li(imgstk)
    imgstk = imgstk >= th
    return imgstk.astype(np.uint8)
    
# Use this function to do spot calling
def spotcall(img, min_sig, max_sig, th):
    blobs_dog = (blob_dog(img, min_sigma=min_sig, max_sigma=max_sig, threshold=th)).astype(np.uint16)
    blobs_dog[:, 2] = blobs_dog[:, 2] * sqrt(2)
    return blobs_dog

#Adding suffiix to the gene names
def add_occurrence_suffix(lst):
    occurrence_count = {}  # Dictionary to track occurrences
    result = []

    for item in lst:
        occurrence_count[item] = occurrence_count.get(item, 0) + 1
        result.append(f"{item}_{occurrence_count[item]}")  # Append occurrence number

    return result

def map_mem_to_nuc_fast(masks_mem, masks_nuc):
    # Flatten arrays for vectorized processing
    mem_flat = masks_mem.ravel()
    nuc_flat = masks_nuc.ravel()

    # Remove background pixels from membrane
    valid_mask = mem_flat != 0
    mem_flat = mem_flat[valid_mask]
    nuc_flat = nuc_flat[valid_mask]

    # Combine membrane and nucleus IDs into unique pairs
    # Multiplying by max_nuc_id+1 ensures unique mapping keys
    max_nuc_id = masks_nuc.max()
    pairs = mem_flat.astype(np.int64) * (max_nuc_id + 1) + nuc_flat

    # Count occurrences of each (membrane, nucleus) pair
    pair_ids, counts = np.unique(pairs, return_counts=True)

    # Decode back to membrane and nucleus IDs
    nuc_ids = pair_ids % (max_nuc_id + 1)
    mem_ids = pair_ids // (max_nuc_id + 1)

    # Create mapping: membrane → nucleus with max overlap
    mapping = {}
    for mem_id in np.unique(mem_ids):
        mask = mem_ids == mem_id
        nuc_subset = nuc_ids[mask]
        count_subset = counts[mask]

        # Ignore background nuclei (ID=0)
        valid = nuc_subset != 0
        if not np.any(valid):
            mapping[mem_id] = 0
        else:
            best_idx = np.argmax(count_subset[valid])
            mapping[mem_id] = nuc_subset[valid][best_idx]

    return mapping

def create_summary_df(mapping, final_dict, well_id):
    # Prepare lists for each column
    mem_ids = []
    nuc_ids = []
    guide_assigneds = []
    well_ids = []

    for mem_id, nuc_id in mapping.items():
        mem_ids.append(mem_id)
        nuc_ids.append(nuc_id)
        guide_assigneds.append(final_dict.get(mem_id, None))  # fallback None if mem_id missing
        well_ids.append(well_id)

    # Create DataFrame
    df = pd.DataFrame({
        'mem_id': mem_ids,
        'nuc_id': nuc_ids,
        'well_id': well_ids,
        'guide_assigned': guide_assigneds
    })

    return df

def hex_to_rgb(hex_color):
    # Convert hex string to RGB tuple scaled 0-1
    hex_color = hex_color.lstrip('#')
    return tuple(int(hex_color[i:i+2], 16)/255. for i in (0, 2, 4))
