# Supplementary material for: Proximity-labeling proteomics reveals remodeled interactomes and altered localization of pathogenic SHP2 variants
Source: EMBO Rep. 2025 Dec 22;27(3):793–826. doi: 10.1038/s44319-025-00674-4 (PMC12894930; doi:10.1038/s44319-025-00674-4)
Supplement: Supplementary file 19 — Figure EV5 Source Data [file 44319_2025_674_MOESM19_ESM.zip]

Archive with 15 entries (11 files):
- Figure EV5/
- __MACOSX/._Figure EV5
- Figure EV5/.DS_Store
- __MACOSX/Figure EV5/._.DS_Store
- Figure EV5/A/
- Figure EV5/README.txt
- __MACOSX/Figure EV5/._README.txt
- Figure EV5/C/
- Figure EV5/B/
- Figure EV5/A/Tom protein enrichment.xlsx
- __MACOSX/Figure EV5/A/._Tom protein enrichment.xlsx
- Figure EV5/C/Hsp protein enrichment.xlsx
- __MACOSX/Figure EV5/C/._Hsp protein enrichment.xlsx
- Figure EV5/B/Tim protein enrichment.xlsx
- __MACOSX/Figure EV5/B/._Tim protein enrichment.xlsx
