# Supplementary material for: Proximity-labeling proteomics reveals remodeled interactomes and altered localization of pathogenic SHP2 variants
Source: EMBO Rep. 2025 Dec 22;27(3):793–826. doi: 10.1038/s44319-025-00674-4 (PMC12894930; doi:10.1038/s44319-025-00674-4)
Supplement: Supplementary file 19 — Figure EV5 Source Data [file 44319_2025_674_MOESM19_ESM.zip › Figure EV5/README.txt]

Figure EV5 source data:

EV5A. Numerical data for enrichment of Tom6, Tom22, and Tom70 by SHP2-TurboID variants over the TurboID-only control without EGF stimulation. Data for each protein can be found in separate tabs of the .xlsx file. Mean fold-change and error-propagated standard deviations are given. Individual replicate data and p-values are given in Dataset EV2.

EV5B. Numerical data for enrichment of Tim23 and Tim17B by SHP2-TurboID variants over the TurboID-only control without EGF stimulation. Data for each protein can be found in separate tabs of the .xlsx file. Mean fold-change and error-propagated standard deviations are given. Individual replicate data and p-values are given in Dataset EV2.

EV5C. Numerical data for enrichment of Hsp60, Hsp70, and mortalin by SHP2-TurboID variants over the TurboID-only control without EGF stimulation. Data for each protein can be found in separate tabs of the .xlsx file. Mean fold-change and error-propagated standard deviations are given. Individual replicate data and p-values are given in Dataset EV2.

Processed TurboID proteomics data (normalized intensities), including individual replicate data, can be found in Dataset EV2.
