# Supplementary material for: Proximity-labeling proteomics reveals remodeled interactomes and altered localization of pathogenic SHP2 variants
Source: EMBO Rep. 2025 Dec 22;27(3):793–826. doi: 10.1038/s44319-025-00674-4 (PMC12894930; doi:10.1038/s44319-025-00674-4)
Supplement: Supplementary file 19 — Figure EV5 Source Data [file 44319_2025_674_MOESM19_ESM.zip › Figure EV5/A/Tom protein enrichment.xlsx]

## Sheet: Tom6
	averaged	SD
WT	-0.12305	0.340985
T42A	0.280433	0.578243
T52S	4.55557	5.68061
E76K	0.026081	0.370002
R138Q	4.68185	5.7752
E139D	-0.15001	0.28532
Y279C	13.4785	1.50309
T468M	11.6514	1.8493
T507K	9.47138	4.52534
Q510E	0.919249	0.284181
Q510K	-0.00166	0.352906

## Sheet: Tom22
	averaged	SD
WT	-0.0026	0.537756
T42A	0.054007	0.980568
T52S	0.39087	0.611949
E76K	-0.15715	0.551882
R138Q	0.813712	0.445834
E139D	-0.84078	0.402941
Y279C	1.00865	0.39305
T468M	1.00696	0.347674
T507K	1.36738	0.386789
Q510E	0.727425	0.847719
Q510K	0.043923	0.372711

## Sheet: Tom70
	averaged	SD
WT	0.224495	0.12965
T42A	1.04864	0.106146
T52S	0.414109	0.119422
E76K	0.98517	0.147864
R138Q	1.19488	0.120299
E139D	1.16488	0.132953
Y279C	0.506307	0.400054
T468M	1.18343	0.215115
T507K	-2.13344	0.666295
Q510E	-5.91812	5.89244
Q510K	1.65476	0.126295
