# Supplementary material for: Proximity-labeling proteomics reveals remodeled interactomes and altered localization of pathogenic SHP2 variants
Source: EMBO Rep. 2025 Dec 22;27(3):793–826. doi: 10.1038/s44319-025-00674-4 (PMC12894930; doi:10.1038/s44319-025-00674-4)
Supplement: Supplementary file 19 — Figure EV5 Source Data [file 44319_2025_674_MOESM19_ESM.zip › Figure EV5/C/Hsp protein enrichment.xlsx]

## Sheet: Hsp60
	averaged	SD
WT	0.755494	0.252077
T42A	0.870683	0.582117
T52S	0.692387	0.351815
E76K	0.60309	0.3567
R138Q	1.5109	0.262392
E139D	0.767896	0.411131
Y279C	0.576467	0.762287
T468M	1.41334	0.312467
T507K	0.962167	0.505752
Q510E	0.202932	0.318556
Q510K	1.00056	0.304815

## Sheet: Hsp70
	averaged	SD
WT	-0.151392	0.452217
T42A	0.0347819	0.449408
T52S	-0.140788	0.586587
E76K	-0.401738	0.389621
R138Q	-0.0834331	0.400397
E139D	-0.356186	0.423446
Y279C	-1.25581	0.975943
T468M	-0.281731	0.487818
T507K	-0.176927	0.490737
Q510E	-0.149422	0.61651
Q510K	-0.396916	0.430546

## Sheet: mortalin
	averaged	SD
WT	0.185653	0.153094
T42A	0.10771	0.298664
T52S	-0.309244	0.472956
E76K	-0.25715	0.621121
R138Q	0.0306281	0.341533
E139D	-0.0612909	0.23839
Y279C	0.358699	0.268875
T468M	0.447198	0.288458
T507K	0.0105587	0.232976
Q510E	-0.0094813	0.0988697
Q510K	-0.349161	0.644033
