# Supplementary material for: Proximity-labeling proteomics reveals remodeled interactomes and altered localization of pathogenic SHP2 variants
Source: EMBO Rep. 2025 Dec 22;27(3):793–826. doi: 10.1038/s44319-025-00674-4 (PMC12894930; doi:10.1038/s44319-025-00674-4)
Supplement: Supplementary file 19 — Figure EV5 Source Data [file 44319_2025_674_MOESM19_ESM.zip › Figure EV5/B/Tim protein enrichment.xlsx]

## Sheet: Tim23
	averaged	SD
WT	0.330418	0.443119
T42A	0.271403	0.593406
T52S	0.503502	0.543985
E76K	0.60913	0.592806
R138Q	0.840775	0.463582
E139D	0.170784	0.459836
Y279C	-2.23199	3.1161
T468M	1.26607	0.369281
T507K	-0.46578	0.440768
Q510E	-0.29722	0.429804
Q510K	-0.17086	0.442123

## Sheet: Tim17B
	averaged	SD
WT	7.31972	5.48127
T42A	13.4794	0.40861
T52S	0.713699	0.237066
E76K	13.3643	0.440356
R138Q	7.99577	5.2026
E139D	13.0793	0.108056
Y279C	11.3837	0.911427
T468M	13.0996	0.270328
T507K	2.21435	0.831534
Q510E	0.925663	0.16375
Q510K	4.13358	5.47423
