# Supplementary material for: Proximity-labeling proteomics reveals remodeled interactomes and altered localization of pathogenic SHP2 variants
Source: EMBO Rep. 2025 Dec 22;27(3):793–826. doi: 10.1038/s44319-025-00674-4 (PMC12894930; doi:10.1038/s44319-025-00674-4)
Supplement: Supplementary file 20 — Appendix Figure S1 Source Data [file 44319_2025_674_MOESM20_ESM.zip]

Archive with 12 entries (9 files):
- Appendix Figure S1/
- __MACOSX/._Appendix Figure S1
- Appendix Figure S1/.DS_Store
- __MACOSX/Appendix Figure S1/._.DS_Store
- Appendix Figure S1/A/
- Appendix Figure S1/README.txt
- __MACOSX/Appendix Figure S1/._README.txt
- Appendix Figure S1/B/
- Appendix Figure S1/A/AP-MS data for SHP2-WT vs control no EGF.xlsx
- __MACOSX/Appendix Figure S1/A/._AP-MS data for SHP2-WT vs control no EGF.xlsx
- Appendix Figure S1/B/AP-MS data for SHP2-T42A vs control no EGF.xlsx
- __MACOSX/Appendix Figure S1/B/._AP-MS data for SHP2-T42A vs control no EGF.xlsx
