# Supplementary material for: Proximity-labeling proteomics reveals remodeled interactomes and altered localization of pathogenic SHP2 variants
Source: EMBO Rep. 2025 Dec 22;27(3):793–826. doi: 10.1038/s44319-025-00674-4 (PMC12894930; doi:10.1038/s44319-025-00674-4)
Supplement: Supplementary file 20 — Appendix Figure S1 Source Data [file 44319_2025_674_MOESM20_ESM.zip › Appendix Figure S1/README.txt]

Appendix Figure S1 source data:

S1A. Numerical data for a volcano plot of myc-SHP2(WT) versus negative control affinity-purification mass spectrometry data  without EGF stimulation. X-values are log2(fold-change) and Y-values are -log10(p-value). There are separate columns for all data, significant hits, and known interactors.

S1B. Numerical data for a volcano plot of myc-SHP2(T42A) versus negative control affinity-purification mass spectrometry data  without EGF stimulation. X-values are log2(fold-change) and Y-values are -log10(p-value). There are separate columns for all data, significant hits, and known interactors.

Processed myc-IP affinity purification MS proteomics data (normalized intensities), including individual replicate data, can be found in Dataset EV1.
