# Supplementary material for: Proximity-labeling proteomics reveals remodeled interactomes and altered localization of pathogenic SHP2 variants
Source: EMBO Rep. 2025 Dec 22;27(3):793–826. doi: 10.1038/s44319-025-00674-4 (PMC12894930; doi:10.1038/s44319-025-00674-4)
Supplement: Supplementary file 20 — Appendix Figure S1 Source Data [file 44319_2025_674_MOESM20_ESM.zip › Appendix Figure S1/A/AP-MS data for SHP2-WT vs control no EGF.xlsx]

## Sheet: volcano plot
gene name	log2(fold-change)	-log10(p-value)	known interactors	WT hits
0	-0.47569	1.0334
0	1.17579	0.143792
;BCKDHA	3.18649	0.469416
;IGHV3-30;IGHV3-33;IGHV3-30-5	0.123499	0.026195
;LOC102724023;C21orf33	-0.97505	0.456939
;PCLAF;PCLAF	2.35101	0.259254
AAAS	-6.17071	0.809378
AARS	1.39196	0.137071
AARS2	-0.594	0.290795
AASDHPPT	-2.85505	0.288294
ABCB7	-3.98917	0.422801
ABCE1	-0.18545	0.276975
ABCF1	0.117398	0.589422
ABCF2	-0.64998	1.69593
ACAA2	1.68909	0.58643
ACAD9	1.73073	1.89778		1.89778
ACADM	-0.4396	0.204684
ACADSB	-0.44617	0.201201
ACAT1	0.228326	0.727773
ACIN1	1.64341	0.983963
ACLY	-0.48021	0.198795
ACO2	-6.73744	0.800829
ACOT13	0.567699	0.542182
ACOT7	1.09054	0.808631
ACOT9	0.087486	0.12001
ACP1	1.22977	0.446368
ACTB	-0.04077	0.092646
ACTC1	-0.16357	0.579388
ACTG1	-0.23761	0.244013
ACTL6A	-0.60311	0.092719
ACTN4	1.06439	0.222075
ACTR1A	0.091483	0.156815
ACTR2	0.193119	0.544235
ACTR3	-0.09023	0.168379
ADAR	-0.55807	1.1314
ADH5	0.681123	0.448541
ADRM1	-1.95931	2.18151
ADSL	-2.89467	0.433966
AFDN	-1.17123	0.112488
AFG3L2	-0.70588	0.216906
AGK	10.1654	4.80007		4.80007
AGO1	6.10827	0.831456
AHCY	0.41644	0.954142
AHNAK	-0.04109	0.025468
AHSA1	-0.55615	0.382568
AIFM1	-0.5574	0.174693
AIMP1	6.25682	0.636193
AIMP2	-2.74976	0.315058
AK2	-1.71747	0.386098
AKAP17A	-0.11746	0.604671
AKAP8L	3.29009	0.361966
AKR1B1	4.50512	0.552222
ALB	0.130824	0.267349
ALDH18A1	0.067016	0.251084
ALDH1B1	0.015272	0.002126
ALDH2	5.5885	0.75351
ALDH5A1	4.0954	0.388947
ALDH7A1	1.178	0.710374
ALDH9A1	-0.4636	0.136991
ALDOA	0.192421	0.341274
ALYREF	0.244384	0.385309
ANKRD26	-2.71294	0.207384
ANP32A	-4.59491	0.484031
ANP32E	-2.82568	0.376293
ANXA1	1.2889	1.05002
ANXA11	3.42882	0.458686
ANXA2	0.146669	0.218408
ANXA4	-4.28355	0.862868
ANXA5	-1.40985	0.35554
ANXA6	3.43484	0.416183
AP1M1	0.895361	0.458222
AP2A1	-0.29867	0.677921
AP2A2	-0.5558	0.7416
AP2B1	-0.27966	0.350994
AP2M1	0.040117	0.102694
AP3B1	0.69106	0.306749
AP3D1	1.67837	0.589015
AP3M1	-0.9143	1.61746
AP3S1	7.45557	0.819194
APEX1	0.676198	0.335727
APMAP	3.30799	0.305022
APOE	1.19303	0.549582
APRT	1.71312	1.64429		1.64429
ARCN1	0.50675	0.237633
ARF1	-0.44293	0.817533
ARF4	-0.30863	1.14974
ARF5	1.57851	0.794546
ARF6	-6.52187	0.721488
ARGLU1	0.158341	0.185036
ARHGDIA	-0.11477	0.129986
ARID2	0.465046	0.445738
ARL2	-2.98843	0.210975
ARL6IP4	-0.39808	0.986427
ARL8A	-1.52997	0.404406
ARL8B	-8.59275	0.885793
ARPC1B	-0.26953	0.40837
ARPC2	0.588788	2.24767
ARPC3	0.268702	0.306703
ARPC4	0.328895	0.367478
ARPC5	0.250346	0.196896
ASCC3	-3.35469	0.38415
ASS1	-4.38959	0.465981
ATAD3A	-0.28534	0.530964
ATAD3B	-3.71239	0.3841
ATIC	-0.8969	0.367834
ATP13A1	-0.03824	0.034343
ATP1A1	-0.17482	0.340799
ATP2A2	0.005679	0.006394
ATP5A1	0.159285	0.870491
ATP5B	-0.06949	0.197266
ATP5C1	0.325768	1.48747
ATP5E	-5.27891	0.647096
ATP5F1	2.75831	0.252086
ATP5H	-3.04203	0.278364
ATP5I	0.909966	0.154128
ATP5J2	0.400353	0.113069
ATP5L	-0.51919	0.215812
ATP5O	-0.47112	1.19663
ATP6V0C	2.71564	0.310083
ATP6V1A	4.06294	0.398933
ATP6V1E1	-0.2519	0.297461
ATP6V1G1	0.691928	1.9775
ATP6V1H	0.152605	0.063165
ATXN10	9.44965	4.0709		4.0709
AURKAIP1	0.103027	0.196476
BAG2	3.96373	0.404835
BASP1	5.17757	0.488695
BAZ1B	9.28756	3.59728		3.59728
BBX	-1.0261	0.593879
BCAP31	6.53496	0.768803
BCAS2	0.445316	0.373905
BCKDHB	3.52541	0.294273
BCLAF1	-0.76643	0.371789
BDH2	7.88942	0.823885
BLM	-0.96711	1.04304
BLVRA	0.353265	1.06069
BOLA2	0.064051	0.088817
BPTF	-1.34571	0.486492
BRD3	1.12879	0.647946
BRD4	-0.6684	0.109594
BRD7	-1.43425	0.680136
BRD9	-1.18214	1.08128
BRIX1	0.264805	1.14451
BSG	4.5804	0.517841
BTF3L4	-6.47425	0.752156
BUB3	0.31686	0.943685
BUD13	3.41154	0.297103
BUD31	-2.55822	0.267798
C11orf57	0.044244	0.078294
C11orf58;SMAP	-5.00568	0.780815
C11orf98	0.949857	0.248618
C14orf166	0.359075	0.477323
C17orf49;BAP18	3.56646	0.377254
C19orf53	-2.41519	2.29609
C1QA	-0.17216	0.592579
C1QB	-1.55752	1.61004
C1QBP	1.33108	0.366258
C1R	-0.97468	0.371487
C3	-0.6591	0.304264
C4A;C4A;C4B	-0.29894	1.12262
C7orf50	0.64621	1.25653
C8orf33	3.34429	0.370361
CACTIN	-8.52224	0.974707
CACYBP	-0.00735	0.017801
CAD	-0.48111	1.0061
CALD1	0.214894	0.086443
CALM2;CALM1;CALM2;CALM3	0.208268	0.33913
CALR	-0.7566	0.199602
CALU	-0.03513	0.014447
CAMK2D	-0.03966	0.017476
CAND1	-0.91802	1.13726
CANX	0.941351	0.754151
CAP1	5.741	0.642039
CAPN1	0.364351	0.354907
CAPRIN1	-4.41977	0.519335
CAPZA1	-0.32096	0.749758
CAPZA2	0.176203	0.423831
CAPZB	-0.25695	1.12239
CAPZB	0.258634	0.406947
CARM1	4.00525	0.447086
CBLN1	-0.1085	0.244901
CBR1	0.838362	0.463591
CBR4	-0.68359	0.308239
CBX3	6.44203	0.739805
CCAR1	4.73406	0.697963
CCAR2	0.058395	0.006727
CCDC124	-0.27537	0.347578
CCDC47	7.01138	0.718695
CCDC71	-0.33347	0.113262
CCDC71L	1.81576	0.170784
CCT2	-0.78049	0.65784
CCT3	-0.07431	0.227843
CCT4	-0.44845	0.513128
CCT5	0.023939	0.023815
CCT6A	0.099385	0.161747
CCT7	0.113188	0.12864
CCT8	-0.14296	0.157207
CD3EAP	1.24925	0.092754
CDC2;CDK1	-0.65637	2.06112
CDC2L1;CDK11B;CDK11B;CDK11A;CDK11A	1.50725	0.651162
CDC42	0.226836	0.140813
CDC5L	0.017889	0.017634
CDK12	-4.46101	0.565488
CDK2	0.297365	0.443433
CDK4	-1.77905	1.43952
CDK5	-3.33476	0.354593
CEBPZ	-1.76109	1.75365
CENPV	0.091059	0.140663
CENPV	0.175438	0.406596
CFL1	-0.0274	0.052524
CFL2	0.012507	0.008123
CGGBP1	5.63127	0.543608
CHCHD3	-1.38346	0.487147
CHD4	-1.80246	0.902348
CHD9	12.0266	1.96339		1.96339
CHID1	-0.05359	0.090109
CHMP1A	0.044445	0.019862
CHMP2A	0.252729	0.08921
CHMP2B	0.057888	0.114216
CHMP3	1.19268	0.108066
CHMP4B	0.283506	0.277721
CHTOP	0.240576	0.26027
CIRBP	-0.30743	0.168607
CKAP2	-5.41834	0.595268
CKAP4	0.435231	1.23386
CKAP5	-1.7899	0.57744
CKB	-0.21548	0.367157
CKMT1A	0.371319	0.784673
CLIC1	-3.41858	0.30817
CLIC4	9.24436	0.933528
CLK1	-0.2221	0.017423
CLPP	-2.52687	0.625915
CLPX	-2.85235	0.277531
CLTA	-6.41072	0.699629
CLTC	0.160077	0.180975
CMAS	-0.31171	1.13326
CMPK1	0.69632	0.231189
CMTR1	-1.82183	0.152826
CNBP	0.600209	0.243223
CNDP2	-4.00748	0.356516
CNP	0.410641	0.496943
COA3	3.95099	0.476498
COIL	6.18939	0.656944
COLGALT1	-0.09781	0.007704
COMTD1	2.45183	0.288831
COPA	-0.2761	0.513964
COPB1	0.200618	0.172742
COPB2	-0.63831	0.28239
COPE	1.39224	0.911351
COPG1	-0.00953	0.012557
COPG2	3.9936	0.388335
COPZ1	-1.72606	0.488039
COQ8A	-2.94697	0.217624
CORO1A	3.63957	0.452837
CORO1C	-0.20568	0.441488
COX4I1	0.321146	0.463712
COX5A	0.008662	0.00725
COX5B	-3.99316	0.420781
COX6B1	-0.58721	1.28029
COX6C	-1.38224	0.116961
CPNE1	0.048856	0.052364
CPSF1	1.16845	0.503174
CPSF6	-0.24189	0.806367
CPSF7	-0.04231	0.035185
CPT1A	1.23042	0.369896
CPVL	-1.45238	0.139463
CS	0.259631	0.258851
CSDE1	0.470661	0.322395
CSE1L	-0.38307	0.545888
CSK	6.18459	0.696202
CSNK1A1	-1.13762	0.713456
CSNK1E	0.929293	0.291739
CSNK2A1	0.245117	0.063731
CSNK2B	1.22387	1.67398		1.67398
CSRP1	-0.21066	0.063405
CSRP2	-0.09925	0.101927
CSTB	-0.38477	0.02775
CSTF2	2.59033	0.214074
CSTF3	-3.40319	0.355714
CTBP1	0.094252	0.059198
CTBP2	4.03176	0.437939
CTCF	0.090808	0.164788
CTPS1	-0.63183	2.08285
CTTN	2.21373	0.240342
CUL4B	2.03785	0.183169
CWC15	-4.25891	0.453456
CXorf56	-0.38527	0.343586
CYB5B	3.14581	0.28233
CYB5R3	-1.00794	0.371675
CYCS	0.273609	0.228727
CYFIP1	0.157007	0.158837
DARS	0.229619	0.541919
DARS2	-0.95153	1.0358
DAZAP1	-0.06275	0.05849
DBN1	-0.64535	0.105907
DBT	0.39121	0.028274
DCAF7	-0.4108	0.031892
DCAKD	3.14524	0.310023
DCK	-0.16242	0.146478
DCTN1	0.59551	0.051515
DCTN2	-3.65217	0.399417
DCUN1D5	4.00829	0.371545
DCXR	-3.54384	0.334938
DDB1	-5.25083	0.574554
DDOST	2.21748	1.10428
DDX1	-0.24471	0.144715
DDX17	-0.09856	0.006382
DDX17	0.206276	0.853262
DDX18	0.013252	0.033196
DDX19A	-0.10595	0.162127
DDX21	0.043048	0.070659
DDX23	-0.26977	0.467209
DDX24	-5.61698	0.685134
DDX27	0.031794	0.012472
DDX39A	0.977365	0.466098
DDX39B	0.202919	0.512441
DDX3X	0.023214	0.031078
DDX41	-0.19291	0.774888
DDX42	3.24405	0.353364
DDX46	-0.62749	0.835118
DDX5	0.214133	1.0895
DDX50	-0.03757	0.09061
DDX54	-3.33109	0.47242
DDX6	8.13859	0.842426
DECR1	-0.13391	0.0456
DEK	0.453162	0.726003
DENR	0.662023	0.753303
DFFA	0.228926	0.214478
DHCR7	-2.84539	0.308127
DHFR	-0.82652	0.829566
DHRS2	3.88634	0.333188
DHRS7B	0.568334	0.595524
DHX15	0.79819	2.03384
DHX16	-9.68823	2.06046
DHX29	-9.01257	0.736156
DHX30	1.84921	0.130649
DHX37	-7.2043	0.781355
DHX8	-0.26134	0.494215
DHX9	0.095015	0.542829
DIP2B	-1.22999	0.456747
DIS3	0.957594	1.39192
DKC1	7.28099	1.05962
DKFZp686J1372	0.005341	0.004902
DLAT	-3.70879	0.418897
DLD	-0.17829	0.158578
DNAJA1	-0.63264	0.550734
DNAJA2	-0.19455	0.327114
DNAJA3	-0.31157	0.516665
DNAJB1	-0.36209	0.104274
DNAJB11	-3.30948	0.298914
DNAJB6	-2.67408	0.313066
DNAJC19	5.67874	0.785398
DNAJC2	0.662212	0.058472
DNM1L	0.120305	0.048052
DNM2	3.90078	0.453664
DNMT1	-0.6671	0.183971
DPM1	-0.13989	0.37135
DPY30	0.8266	0.613363
DPYSL2	0.176163	0.087279
DRG1	-0.66062	0.317093
DRG2	0.036431	0.013107
DSG1	0.677816	0.051284
DSP	0.325841	0.6528
DSTN	1.45871	0.377224
DTYMK	-2.04215	0.213051
DUT	-10.0134	1.13209
DYNC1H1	0.227642	0.14956
DYNLL1	1.20971	0.816741
EBNA1BP2	-0.08337	0.452232
ECH1	-2.08958	0.236337
ECI1	2.70004	0.220744
ECM29	-3.07422	0.369319
EDF1	-1.24409	2.24109
EEF1A1	-0.01535	0.023325
EEF1B2	1.10235	0.891104
EEF1D	0.833363	0.563982
EEF1E1-BLOC1S5;EEF1E1;EEF1E1	2.68956	0.258715
EEF1G	0.245414	0.530364
EEF2	0.114844	0.302608
EEFSEC	-6.08442	0.757709
EFTUD2	0.557296	1.06685
EHD4	0.354833	0.024291
EIF1	-0.09382	0.033571
EIF1AX	-0.10051	0.058297
EIF2AK2	-0.71571	0.324042
EIF2B1	0.787399	0.337482
EIF2B4	-3.69462	0.331505
EIF2S1	0.41427	0.142843
EIF2S2	0.520724	0.50838
EIF2S3	-0.14772	0.220301
EIF3A	0.199163	0.112431
EIF3B	0.293235	0.18277
EIF3CL;EIF3C	0.912179	1.2271
EIF3D	0.471482	0.410577
EIF3F	1.32459	0.936923
EIF3G	-0.14844	0.128941
EIF3I	-0.17135	0.597811
EIF3L	1.4	0.58829
EIF3M	1.41842	0.593628
EIF4A1	0.202726	0.39853
EIF4A3	0.134479	0.220145
EIF4G1	-2.30637	0.202124
EIF4H	0.442816	0.823858
EIF5A	1.72846	1.29882
EIF5B	1.0546	0.712189
ELAC2	0.858655	0.306115
ELAVL1	-0.55786	0.931761
ELOC	3.86244	0.415256
ELOF1	0.378902	0.382831
ELOVL1	0.561446	0.23187
EMD	-2.51663	1.48934
EMG1	-1.21324	1.04627
EML4	-3.20909	0.343344
ENAH	-1.21792	1.13015
ENO1	0.505837	0.599668
ENO3	3.66911	0.350668
ENSA	0.137567	0.221536
EPB41L2	0.89702	0.796952
EPB41L3	-1.2662	0.622853
EPB41L5	-0.25303	0.11656
EPPK1	0.320503	1.33864
EPRS	-0.1506	0.248279
ERH	0.029576	0.02929
ERLIN2	0.406043	0.769468
ERP29	-3.77152	0.431808
ESD	-1.27591	0.538118
ESYT1	0.915808	0.384853
ESYT2	3.78357	0.408614
ETF1	-3.12868	0.33038
ETFA	2.33487	1.95957		1.95957
ETFB	0.725092	0.506904
EWSR1	-0.21334	0.248509
EXOSC1	0.082044	0.046473
EXOSC10	-6.13085	0.644618
EXOSC3	3.41033	0.445658
EXOSC4	-3.09488	0.340615
EXOSC6	1.75028	0.162842
EZR	-0.15388	0.222846
F10	3.95772	0.435962
F11R	0.773607	0.471087
FADS1	-3.72332	0.346651
FAF2	0.044461	0.010483
FAHD1	-0.48607	0.035735
FAM111A	-1.17126	1.38535
FAM133B	-2.87046	0.410832
FAM136A	-4.14215	0.326232
FAM162A	6.80945	0.747654
FAM98B	0.719828	0.714142
FARSA	-0.21883	0.121882
FARSB	0.77841	0.421482
FASN	-0.20257	0.308004
FAU	0.043403	0.033238
FBL	-0.18917	0.569105
FDXR	-0.3237	0.337444
FECH	-5.77594	0.647307
FEN1	3.16518	1.82256		1.82256
FER;Pe1Fe10	-0.54582	0.798964
FGB	0.47208	1.16594
FGG	-0.26289	0.362109
FHL1	-0.25741	0.07071
FIP1L1	0.271071	0.177025
FIS1	1.09308	1.05625
FKBP2	3.31849	0.273685
FKBP3	0.327162	0.535181
FKBP4	-0.47673	0.311831
FLG2	-2.97158	0.363131
FLNA	-0.0702	0.147159
FLNB	0.224257	0.015454
FLNC	-0.80033	0.288716
FLOT1	0.012524	0.0241
FLOT2	-0.33077	0.140331
FLYWCH2	2.67212	0.330395
FMR1	0.59827	0.339506
FN1	0.383621	0.740952
FN3K	-0.84775	0.882295
FN3KRP	5.97545	1.09216
FRG1	-0.73554	1.44394
FSCN1	0.629348	1.35954
FSD1	-1.8369	1.06979
FTSJ3	-0.25015	0.385899
FUBP1	-0.28413	0.180046
FUBP3	-0.64108	0.205903
FUS	0.609153	0.865417
FXR1	-0.71667	1.41464
FXR2	-0.05332	0.174757
G3BP1	0.261184	0.396636
G3BP2	3.4714	0.35822
G6PD	0.535425	0.198132
GAA	-6.95345	0.679072
GALK1	-0.00448	0.007534
GANAB	0.156875	0.131752
GAPDH	0.495759	0.538699
GAR1	-0.65623	0.571679
GARS	0.042089	0.021187
GART	0.071635	0.048934
GCDH	-0.58133	0.57067
GCLM	-9.76199	4.79895
GCN1	0.161036	0.137158
GDI2	0.336076	0.17146
GFPT1	-0.1147	0.056964
GLO1	0.826543	0.479075
GLUD1	-0.13598	0.042248
GLYR1	-1.80221	0.871808
GMDS	1.78291	0.196955
GMPS	-0.24964	0.196682
GNAI2	0.110759	0.007916
GNAS	3.28266	0.381043
GNB1	0.514991	0.920231
GNB2	-4.41676	0.409295
GNE	-0.50489	0.575534
GNG5	1.44286	0.168727
GNL1	-0.12684	0.188809
GNL2	-0.11744	0.26647
GNL3	0.296457	0.739439
GOT2	-2.62295	0.167423
GPATCH4	-0.86416	0.794283
GPC4	-10.2959	3.02305
GPI	1.54061	0.090195
GRB2	-5.76771	0.742777
GSG1	0.519865	0.075304
GSN	-0.32756	0.925178
GSN	-0.04152	0.088807
GSPT1	1.86558	0.759952
GSR	0.484628	0.038227
GSTK1	4.36906	0.498623
GSTP1	0.302242	0.517828
GTF2I	-3.44776	0.35873
GTF3C1	-0.91025	1.04934
GTF3C3	-2.23002	1.99598
GTF3C5	-0.64326	1.37038
GTPBP1	-0.34791	1.02387
GTPBP4	3.8532	0.451419
GYS1	-4.08287	0.524343
H1F0	-1.36728	0.637372
H1FX	0.096556	0.205671
H2AFZ;H2AFV	0.487145	0.268491
H2BFS	-0.73091	0.291711
H3F3B;H3F3A	-0.55152	0.68911
HACD3	0.903445	0.495095
HADH	-0.49703	0.304409
HADHA	1.44619	0.904379
HADHB	-0.1984	0.455893
HAGH	-5.01114	0.613064
HARS	0.087456	0.056312
HBA1	-5.90902	0.671148
HBS1L	-0.36065	0.305694
HCFC1	0.512203	0.620709
hCG_1984214;MRPS17	3.82387	0.377189
HDAC2	-1.2476	0.208062
HDDC2	-1.00213	1.61022
HDGF	0.441956	0.434339
HDGFL2	-0.41988	0.03567
HDLBP	-1.22665	0.689509
HEXIM1	-0.28243	1.02987
HINT1	0.699879	0.42879
HIST1H1C	-0.28695	0.57793
HIST1H1D	-0.01778	0.00572
HIST1H1E	0.353526	0.462528
HIST1H1T	0.369218	0.338505
HIST1H2AB;HIST3H2A;HIST1H2AC	0.455181	1.23687
HIST1H3A	1.65505	2.11955		2.11955
HIST1H3D;HIST1H3D;HIST1H2AG;HIST1H2AD;HIST1H2AH;HIST1H2AJ;H2AFJ	0.43046	0.437516
HIST1H4A	0.770801	0.390096
HIST2H2AC;HIST2H2AA3	4.50602	0.877684
HIST2H2BE	0.492487	1.08336
HIST2H3A	0.159647	0.160719
HIST2H3PS2	4.29045	0.45341
HK1	-3.23951	0.37258
HMGA1	1.29803	0.714677
HMGA2	-0.25833	0.311236
HMGB1	0.250357	0.720124
HMGB2	0.185485	0.287123
HMGB3	-0.11794	0.041497
HMGN1	-3.55367	0.417164
HMGN2	0.207854	0.470989
HMGN4	-0.123	0.108937
HMGXB4	-6.33371	0.819827
HNRNPA0	-0.25452	0.607537
HNRNPA1	0.086244	0.118029
HNRNPA2B1	-0.05319	0.076961
HNRNPA3	0.14575	0.137593
HNRNPAB	0.391383	0.527454
HNRNPC	0.009307	0.010013
HNRNPD	0.283754	0.918073
HNRNPDL	-0.28836	0.423306
HNRNPF	0.471814	0.131496
HNRNPH1	-0.06361	0.147063
HNRNPH2	0.628725	0.736217
HNRNPK	0.087083	0.154548
HNRNPL	0.589147	0.396891
HNRNPM	0.256986	0.339107
HNRNPR	0.118385	0.561551
HNRNPU	-0.23824	1.2924
HNRNPUL1	4.7161	0.637253
HNRNPUL2	-7.07655	0.847108
HP1BP3	0.177185	0.457446
HPRT1	0.641382	0.519193
HSD17B10	0.345969	0.550891
HSD17B12	-0.09266	0.102798
HSD17B4	-0.58886	0.287061
HSD17B8	-0.18103	0.011696
HSDL1	1.05747	0.564672
HSDL2	-0.28612	0.688583
HSP90AA1	-0.17794	0.231184
HSP90AB1	-0.11581	0.298724
HSP90B1	0.326767	0.281396
HSPA1B;HSPA1A;HSPA1B	-0.07375	0.238403
HSPA4	-1.86763	0.331313
HSPA4L	0.351766	0.02925
HSPA5	0.440062	0.930131
HSPA8	0.067389	0.042239
HSPA9	0.419514	1.70133
HSPB1	-0.33231	0.6798
HSPD1	0.421344	0.693106
HSPE1	0.802505	3.60642
HSPH1	-1.41988	0.244392
HUWE1	-5.01729	0.605084
HYOU1	1.33939	0.311676
IARS	-0.10488	0.040877
IARS2	-0.97502	0.668398
IDH1	3.55308	0.306851
IDH2	0.08909	0.053214
IDH3A	-3.76177	0.992763
IDH3B	-0.26129	0.88265
IDH3G	0.038943	0.025233
IGF2BP1	0.029587	0.120909
IGF2BP2	1.19814	1.73563		1.73563
IGF2BP3	0.454718	1.32539
IGHG2	0.091741	0.060931
IGHM;	0.16759	0.099294
IGHV1-45	1.49428	0.486533
IGHV3-72	0.387426	0.187713
IGHV3OR16-10	-0.53313	0.382622
IGKV2D-24	0.581406	0.285033
IGKV2D-29;IGKV2D-26;IGKV2-29	0.064154	0.044707
IGKV4-1	0.000521	0.000451
ILF2	0.654252	0.476946
ILF3	0.332355	0.525195
ILK	-0.26221	0.16762
ILKAP	-0.06971	0.060858
IMMT	-1.88065	0.557298
IMPDH2	0.050663	0.139837
IPO5	1.29843	0.278508
IQGAP1	-1.49391	0.628489
ITIH2	-1.37124	0.617867
ITIH4	0.126311	0.402147
ITPA	3.17008	0.27448
ITPR1	-0.65681	2.61106
ITPR2	-1.67847	1.89497
ITPR3	-0.47327	0.869102
JPT2	0.226971	0.013449
JUP	1.83809	0.15479
KARS	1.76829	0.370316
KAT7	-0.73957	0.579053
KCTD12	0.473328	0.267078
KCTD9	-2.27348	1.45755
KEAP1	0.382153	0.164383
KHDRBS1	0.343109	0.978418
KHSRP	0.36072	0.658607
KIF11	-0.52252	0.03955
KIF18B	-2.32053	0.36624
KIF2A	-0.01243	0.000959
KIF5B	-0.00871	0.006226
KIFC1	-0.96135	0.204964
KLHDC4	0.26366	0.230732
KPNA1	3.13934	0.273335
KPNA2	-0.72679	1.47975
KPNB1	-0.08294	0.117639
KPRP	-4.42932	0.422901
KRT1	0.207812	0.168193
KRT10	-0.20226	0.147486
KRT14	-4.5388	0.43381
KRT16	0.152281	0.081973
KRT17	-0.01389	0.009971
KRT18	-0.26089	0.796185
KRT19	-1.25828	1.38912
KRT2	0.221079	0.13399
KRT5	-0.33791	0.270713
KRT6B	4.12505	1.53438		1.53438
KRT6C	0.013154	0.010563
KRT8	0.642656	0.574492
KRT9	0.351138	0.640134
LAP3	0.419235	0.106222
LARP1	-6.59817	0.885601
LARS	0.821759	0.347973
LAS1L	1.15297	0.261377
LASP1	0.097484	0.052378
LBR	0.714478	0.255356
LDHA	0.444139	0.444344
LDHB	0.2009	0.201311
LGALS1	0.035389	0.13726
LGALS7	0.156303	0.279209
LGMN	-4.72115	0.550811
LIG3	-8.27864	0.906034
LIN7C	-3.10019	0.302536
LLPH	-0.08109	0.494476
LMAN1	-2.25975	0.207578
LMF2	-2.82927	0.652176
LMNA	0.178089	0.531102
LMNA	4.21893	0.407779
LMNB1	-0.0781	0.077621
LMNB2	0.232068	0.235829
LONP1	-1.08676	1.65165
LRPPRC	0.982481	0.640101
LRRC40	3.45892	0.377945
LRRC47	0.051406	0.066223
LRRC59	0.195107	0.183886
LSM12	-2.07362	0.204977
LSM4	3.66539	0.315264
LTA4H	6.77083	0.768869
LTV1	-0.07101	0.054997
LUC7L	-0.30099	0.487956
LUC7L2	-1.04799	1.04535
LUC7L3	0.450821	0.890175
LYAR	0.028326	0.047217
LYN	-1.6244	1.03676
MACF1	-0.34313	0.241639
MACROD1	-0.09006	0.195123
MAGED2	-1.31646	0.519324
MAGOHB	-3.67927	0.529502
MAGT1	-0.32899	0.475493
MAP1S	1.03149	0.92102
MAP2	3.26876	0.343514
MAP2K1	7.16101	0.894043
MAP2K2	0.098223	0.142728
MAP4	-0.02519	0.049758
MAP4K4	-0.28195	0.175637
MAPK1	-0.63162	0.040499
MAPK3	1.45056	0.125709
MAPRE1	-0.56598	0.524545
MARCKS	0.945581	0.083756
MARS	0.179739	0.12983
MAT2A	-2.00341	0.169505
MATR3	-0.23535	0.512767
MAZ	-0.98828	0.830459
MBNL1	-4.21331	0.36749
MCCC2	-6.10928	0.789278
MCM2	0.447548	1.15645
MCM3	0.51615	0.814061
MCM4	0.083972	0.243512
MCM5	0.043295	0.107318
MCM6	0.057017	0.080983
MCM7	-0.17151	0.828927
MCTS1	1.55334	0.473693
MDH1	-0.04651	0.027515
MDH2	0.2421	0.472321
MDK	-0.07216	0.110395
MED19	-0.75039	0.549663
METAP1	3.4682	0.338209
METTL7A	0.441626	0.448512
MFN2	0.113569	0.010023
MGMT	0.674623	0.38
MIF	0.156543	0.202859
MKI67	-2.77442	0.295543
MMS19	0.738594	0.902573
MMTAG2	0.061858	0.156776
MOGS	0.805182	0.466934
MORF4L1	-3.34374	0.343326
MOV10	2.85061	0.808656
MPG	-0.21656	0.087452
MPRIP	-0.02818	0.021129
MRE11	2.9893	0.371871
MRPL12	0.843349	0.582851
MRPL14	-0.05111	0.105655
MRPL15	-0.67633	0.072757
MRPL16	-0.97178	0.503758
MRPL19	3.61881	0.417857
MRPL27	-1.27382	0.781076
MRPL36	0.750376	0.397353
MRPL39	4.5715	0.38631
MRPL45	3.90505	0.454389
MRPL46	0.213597	0.31571
MRPL48	0.390236	0.159206
MRPS11	-0.30148	1.34907
MRPS12	1.33206	1.44949		1.44949
MRPS15	-0.33898	0.191187
MRPS2	2.59283	0.197547
MRPS21	-0.31333	0.273539
MRPS22	-0.40441	0.157367
MRPS33	0.173607	0.074285
MRPS36	-0.61114	2.00726
MRPS5	1.32394	0.28225
MRTO4	-1.09761	0.765494
MSH2	0.178112	0.705865
MSH6	0.21094	0.175228
MSN	0.067849	0.035153
MT-ATP6	-4.01224	0.387863
MT-ATP8	-0.01192	0.009155
MT-CO2	3.76913	0.36961
MT1X	-3.14786	0.434403
MTA2	-4.70795	0.555274
MTCH2	1.08549	0.376923
MTDH	0.352616	0.363895
MTHFD1	0.05541	0.12337
MTHFD1L	2.98985	0.318062
MTHFS	0.416105	0.186221
MYBBP1A	-1.17764	0.394885
MYC	-0.41268	0.827119
MYEF2	3.80878	0.4275
MYH10	0.025515	0.034176
MYH14	-0.07516	0.102774
MYH9	-0.28116	0.995689
MYL12A	0.097686	0.136135
MYL4	6.21374	0.703524
MYL6	-0.32066	0.25385
MYL6	1.24522	1.76575		1.76575
MYL6B	-0.20615	0.284225
MYL9	-1.86582	0.715721
MYO1B	0.039244	0.042246
MYO1C	-0.31358	0.564399
MYO1D	-0.42032	1.28041
MYO5A	-0.27555	0.017446
MYO5B	0.781346	0.242325
MYO6	-0.06164	0.072107
NAA10	-0.31819	0.218256
NAA15	0.380208	0.518872
NACA	-0.43443	0.269523
NAMPT	0.79837	1.12949
NAP1L1	1.29537	0.294281
NARS	0.465359	0.242743
NASP	3.52507	0.33271
NAT10	-0.12163	0.257874
NCL	1.15141	2.77927		2.77927
NCLN	-3.79578	0.426912
NDUFA10	0.310176	0.182858
NDUFA13	-8.1711	1.176
NDUFA4	0.320087	0.317673
NDUFA9	7.53791	1.19536
NDUFS1	-2.44054	0.256227
NDUFS5	5.21417	0.581597
NDUFV1	1.92992	1.33548		1.33548
NELFE	0.616463	0.045669
NGDN	0.49869	0.262224
NHP2	7.67694	0.868079
NIFK	-0.31328	0.491363
NIPSNAP1	-0.03243	0.036403
NIPSNAP2	0.548507	0.086042
NKAP	-0.36185	0.85987
NKRF	0.401886	0.311785
NKTR	-0.09778	0.048481
NME1	3.39104	0.39805
NME2;NME1-NME2	0.171566	0.10409
NME4	0.669042	0.198698
NMT1	0.942419	1.537
NNT	1.36906	0.640288
NOC2L	-4.26215	0.524815
NOC3L	-0.08247	0.039164
NOL10	0.683149	0.416277
NOL6	-2.90164	0.333762
NOLC1	1.41452	0.534728
NOM1	-5.91774	0.83866
NONO	-0.06107	0.109641
NOP10	0.380523	0.082582
NOP16	-1.25567	1.07935
NOP2	0.223785	0.279992
NOP56	0.446411	1.51352
NOP58	0.007633	0.007954
NOSIP	3.84081	0.451898
NPEPPS	-0.72587	0.366597
NPM1	-0.36465	0.706498
NSA2	-0.33419	0.314816
NSD2	-0.77326	0.615462
NSDHL	-1.0241	1.00281
NSF	-6.57068	0.619173
NSUN2	0.332336	0.349119
NTPCR	0.433936	0.324416
NUCKS1	-0.11832	0.118516
NUDC	3.8041	0.402283
NUDT11	-4.48772	0.576032
NUDT21	-0.18231	0.471135
NUMA1	-0.10182	0.314972
NUP160	-2.72441	0.294608
NUP205	2.9112	1.14887
NUP210	-1.25624	0.461451
NUP214	-4.33377	0.505302
NUP93	1.35109	0.517267
NUTF2	4.29648	0.474714
NXF1	0.411096	0.358484
OAT	-0.6061	1.25521
OLA1	9.33476	3.77277		3.77277
OLFML3	0.606207	0.322842
OTUB1	0.499566	0.52033
P4HB	0.243801	0.142031
PA2G4	0.565235	1.29584
PABPC1	1.02787	3.00398		3.00398
PABPC4	0.976128	1.87113
PABPN1	-1.9497	0.175771
PAFAH1B3	0.152888	0.331856
PAICS	0.522567	0.542793
PALLD	3.91921	0.427215
PARK7	0.260155	0.549721
PARP1	-0.28964	0.587805
PATZ1	-7.03322	0.832807
PBRM1	-7.98095	0.856031
PCBP1	0.216094	0.599351
PCBP2	0.180729	0.388681
PCMT1	0.173787	0.563652
PCNA	0.171133	0.342661
PDAP1	-0.60739	0.321442
PDCD11	1.66944	0.835422
PDCD5	-6.34999	0.653293
PDCD6	3.57508	0.389652
PDCD6IP	-3.71758	0.347997
PDHA1	1.19337	0.900457
PDHB	-0.06737	0.249278
PDIA3	-0.1406	0.299129
PDIA4	-3.36497	0.320876
PDIA6	0.845687	0.75795
PDK3	-1.57806	0.099086
PDLIM1	1.29011	0.088497
PDLIM5	-4.34992	0.471886
PDS5A	0.012546	0.000925
PDS5B	-1.80207	0.710228
PEBP1	-3.55605	0.316768
PELO	0.343069	0.169925
PES1	0.145305	0.067283
PFAS	-2.88089	0.345302
PFDN1	-3.06931	0.368018
PFKL	-0.30045	0.652143
PFKM	-0.60317	0.561912
PFKP	0.873319	1.21259
PFN1	-0.22126	0.126393
PGAM1	-0.45743	0.210936
PGAM5	1.12041	0.820256
PGD	0.447431	1.12278
PGK1	0.141006	0.089915
PGLS	0.403563	0.332455
PGM3	-3.76106	2.07041
PGRMC1	0.958983	0.498916
PGRMC2	0.265552	0.018167
PHB	0.200027	0.402253
PHB2	-0.25062	0.686984
PHF5A	-3.29294	0.408014
PHF6	-0.03497	0.072309
PHGDH	0.14557	0.769324
PHPT1	0.153008	0.155598
PHRF1	-2.23243	2.00048
PI4KB	-1.61827	0.791108
PIN1	-2.55037	0.205321
PIN4	-0.22839	0.289
PITPNB	-6.96408	1.17857
PKM	0.013527	0.02276
PLBD2	-2.51929	0.350493
PLEC	-0.09408	0.037717
PLG	-0.54971	0.857923
PLIN3	-2.45611	0.31771
PLS3	0.181769	0.415345
PMPCA	3.35173	0.389926
PMPCB	1.28315	0.599122
PNN	2.85467	1.14794
PNP	3.27207	0.437074
POC1A	-0.14322	0.115613
POLD3	-5.22852	0.624292
POLDIP2	0.108936	0.056396
POLDIP3	-2.35411	0.242322
POLR1C	4.18312	0.465936
POLR1E	-8.22213	0.999891
POLR2B	0.182063	0.015686
POLR2E	3.80889	0.439674
POLRMT	3.22638	0.43156
POP1	-1.14403	0.594731
POTEJ	-0.16264	0.104151
PPA1	-2.20205	0.157292
PPAN-P2RY11;PPAN	-0.99337	0.969828
PPAT	0.597304	0.041802
PPIA	0.061532	0.052821
PPIB	0.059775	0.04017
PPIF	-0.28735	0.174244
PPIG	-0.1549	0.065267
PPIL4	-1.58338	0.098264
PPM1F	-4.6772	0.588156
PPM1G	0.732656	0.610269
PPME1	-1.09715	0.934453
PPP1CA	0.167219	0.834352
PPP1CB	-0.84044	0.607528
PPP2CA	-0.20363	0.31179
PPP2R1A	0.185424	0.124079
PPP2R2A	0.311541	0.518958
PPP5C	-5.91355	0.690715
PRAF2	6.8705	1.06815
PRDX1	0.005629	0.003092
PRDX2	0.003718	0.002107
PRDX3	0.625079	0.041066
PRDX4	0.401954	0.853956
PRDX5	2.03629	0.186763
PRDX6	-0.26398	0.125024
PRKACA	-0.75692	0.368743
PRKCD	1.14906	0.774708
PRKCSH	0.737296	0.376692
PRKDC	-0.16321	0.912232
PRMT1	-0.68102	0.70448
PRPF19	0.373864	0.681473
PRPF31	-1.42384	0.795944
PRPF38A	5.36829	0.625442
PRPF38B	0.413561	0.979148
PRPF4	2.65405	0.235904
PRPF40A	4.28426	0.44399
PRPF4B	0.090648	0.176235
PRPF6	-0.28082	1.00943
PRPF8	1.20132	0.471219
PRPS1	0.379876	0.553203
PRPSAP2	-0.68839	0.304771
PRRC2A	4.08798	0.483103
PRRC2C	-2.67832	0.309529
PSMA1	-0.41453	0.83
PSMA3	0.380918	0.027206
PSMA5	2.94875	0.220819
PSMA6	-3.09793	0.260155
PSMA7	-8.09554	1.34861
PSMB6	-3.66991	0.412529
PSMC1	-3.25478	1.30671
PSMC2	0.873596	1.82265
PSMC3	0.237182	0.01813
PSMC4	-1.19698	0.095306
PSMC5	-0.29755	0.212418
PSMC6	-0.25769	0.017418
PSMD1	0.928471	0.081068
PSMD11	0.515386	0.229049
PSMD12	7.24067	0.937426
PSMD13	-2.57425	0.287627
PSMD14	-0.07979	0.066834
PSMD2	0.2768	0.187049
PSMD3	-0.17529	0.279661
PSMD4	0.626373	0.463754
PSMD6	-0.37501	0.66569
PSMD7	0.733448	0.966936
PSMD8	8.82653	4.22821		4.22821
PSME3	3.23665	0.301453
PSPC1	0.741851	1.31603
PTBP1	0.631146	1.23642
PTGES3	-4.50751	0.410754
PTMA	0.257023	0.386669
PTMS	0.521127	0.345251
PTPN11	14.883	1.1481
PUF60	0.418672	0.412382
PURA	0.656903	0.603447
PYCR1	-4.01164	0.403163
PYCR2	-0.2791	0.568919
PYCR3	-1.16665	0.59285
PYGL	1.11663	0.359971
PYM1	-1.93058	0.149109
QARS	-0.23467	0.069518
QDPR	-1.41235	0.111646
QKI	0.459696	0.650642
QTRT2	9.11958	5.37177		5.37177
RAB10	1.61215	1.21547
RAB11A	-0.62726	0.162857
RAB13	-2.17028	0.776203
RAB14	-0.16939	0.292459
RAB18	3.30624	0.342472
RAB1A	-0.97522	0.435383
RAB1B	-0.02211	0.023864
RAB21	0.029297	0.048316
RAB2A	0.111073	0.167567
RAB34	7.85349	0.973536
RAB5A	-3.47798	0.270048
RAB5B	-0.90355	1.1942
RAB5C	-0.00103	0.005925
RAB6A	-0.22797	0.281778
RAB7A	0.171871	0.090827
RAB9A	0.061122	0.042504
RABEP2	-5.0344	0.698192
RABL6	-0.53379	0.45951
RAC1	0.334067	0.72486
RAC2	-0.26773	0.77942
RAC3	-3.73177	0.402412
RACK1	0.215273	0.554192
RAD21	-3.09172	0.319853
RAD50	0.518581	1.16041
RAE1	6.09386	0.756026
RALY	3.08854	0.245114
RAN	0.094117	0.316178
RANBP1	-0.24262	0.691501
RANBP2	-5.30355	0.63672
RANGAP1	-4.2626	0.448349
RAP1B	0.456369	0.165909
RARS	0.177565	0.056481
RBBP4	0.882645	0.407412
RBBP6	0.328346	0.922286
RBBP7	9.89347	2.61342		2.61342
RBM12	1.71315	0.136464
RBM14	0.270629	0.750609
RBM15	-0.9093	0.798161
RBM15B	2.38451	0.523298
RBM22	7.16519	1.02174
RBM25	0.776234	0.468682
RBM26	-1.20527	1.56999
RBM28	-2.81135	0.260001
RBM3	-0.14759	0.237615
RBM34	4.92812	0.643402
RBM39	0.041494	0.094411
RBM39	3.65743	0.412345
RBMX	0.003368	0.003384
RBMX2	0.012888	0.009779
RCC1	3.92683	0.370065
RCC1L	-3.79996	0.475122
RCC2	-0.16145	0.319138
RCN1	0.641382	0.227093
RDX	-0.08146	0.055979
RECQL	1.40088	0.678389
REXO4	0.027638	0.043809
RFC1	-2.02116	0.925163
RFC2	-3.69347	0.468755
RFC3	-4.63434	0.642556
RHEB	-0.48808	0.279012
RHOA	0.265271	0.375385
RHOC	-0.15767	0.261263
RHOG	-0.8341	0.654219
RHOT1	-0.41954	0.191967
RIF1	-0.72443	1.31193
RNASEH2B	0.951204	0.074009
RNF213	-0.90816	1.4373
RNPS1	2.41436	1.16117
RP9	0.049726	0.068152
RPA1	-1.52714	0.511213
RPL10	0.244324	0.431487
RPL10	0.272921	1.519
RPL10A	0.628715	1.62454
RPL11	0.03725	0.20077
RPL12	-0.2212	0.866857
RPL13	-0.06204	0.0478
RPL13A	0.140292	1.27262
RPL14	0.155866	0.43441
RPL15	-0.20245	1.27929
RPL17	-0.03481	0.06993
RPL18	-0.33757	0.516606
RPL18A	0.464845	0.960876
RPL19	-0.1517	0.15973
RPL21	0.061837	0.263803
RPL22	-0.21329	0.481963
RPL23	-0.00469	0.009133
RPL23A	0.1094	0.17269
RPL24	0.128469	0.20222
RPL26	-0.06679	0.048095
RPL26L1	-0.51629	0.812098
RPL27	0.417667	0.869863
RPL27A	-0.00885	0.013194
RPL28	0.239997	0.693802
RPL29	0.183947	0.641045
RPL3	0.17332	0.406413
RPL30	0.349496	0.408717
RPL31	0.290239	0.174679
RPL32	-0.21416	0.265987
RPL34	0.279102	0.717297
RPL35	-0.36203	0.30141
RPL35A	0.104327	0.649985
RPL36	-0.26653	0.224337
RPL36A	0.122116	0.125564
RPL36AL	0.475465	0.465338
RPL37	-0.06297	0.062735
RPL37A	-0.2744	0.279303
RPL38	0.041577	0.069506
RPL39;RPL39P5	-0.37549	0.617004
RPL4	0.182751	0.293797
RPL5	-0.26391	0.64508
RPL6	-0.22233	0.506683
RPL7	0.285974	0.655072
RPL7A	0.504162	0.754141
RPL8	-0.42148	1.03828
RPL9	0.091271	0.324928
RPLP0	-0.13782	0.16134
RPLP1	-3.3824	0.267715
RPLP2	0.6857	0.896945
RPN1	0.150003	0.169109
RPN2	0.466628	0.407244
RPRD1B	0.117407	0.112276
RPS10	0.207552	0.391939
RPS11	0.078986	0.30531
RPS12	0.091889	0.108546
RPS13	0.317316	0.882728
RPS14	0.121475	0.288771
RPS15	0.576823	1.47405
RPS15A	0.650532	0.992288
RPS16	-0.06803	0.226638
RPS17	0.196138	0.771571
RPS18	0.163564	0.20899
RPS19	-0.82616	0.798339
RPS19BP1	3.60417	0.392704
RPS2	-0.13187	0.259128
RPS20	-0.40571	0.780146
RPS21	0.49004	0.355942
RPS23	0.223257	0.263206
RPS24	0.046697	0.064415
RPS25	0.124334	0.113611
RPS26	-1.34865	0.714899
RPS27	-1.08501	0.746612
RPS27A	-0.77407	0.881462
RPS27L	-1.16724	0.277569
RPS28	-0.56673	0.875023
RPS29	0.260264	0.27845
RPS3	-0.10182	0.187669
RPS3A	-0.07463	0.162417
RPS4X	0.447122	0.844416
RPS5	3.41825	1.84674		1.84674
RPS6	-0.18389	0.674798
RPS6KA3	5.41566	0.477845
RPS7	-0.27782	0.324937
RPS8	0.304859	1.2573
RPS9	0.18535	0.268314
RPSA	-0.14149	0.07858
RRAS2	0.570196	0.157019
RRBP1	-3.14683	0.337102
RRM1	-6.59074	0.749376
RRP1	-0.15584	0.12827
RRP12	-1.19066	0.493403
RRP1B	-1.50843	0.293978
RRP8	-0.40759	0.025324
RRS1	10.6963	6.11515		6.11515
RSBN1	5.86766	0.690882
RSBN1L	-0.08813	0.023227
RSL1D1	0.470331	2.50852
RSU1	5.83566	0.776167
RTCA	1.20575	0.09481
RTCB	-0.06696	0.110638
RUVBL1	0.541603	0.341794
RUVBL2	0.136847	0.396114
S100A11	0.882299	0.568101
SAE1	-0.52086	0.400429
SAFB	-0.03021	0.017399
SAMHD1	-0.51897	1.03748
SAMM50	-0.52021	0.053315
SAP18	3.14386	0.711156
SAP30BP	-1.94515	2.27393
SARNP	0.600207	0.511997
SARS	-4.94611	0.571869
SART1	-0.42062	0.889359
SBDS	-0.74402	0.627901
SCAF1	0.03621	0.103695
SCAF4	-0.68114	2.76188
SCAMP3	0.20578	0.416335
SCARB2	0.380946	0.393184
SCIN	6.94647	0.968931
SCP2	-2.08594	0.851398
SDHA	-0.1319	0.123843
SDHB	4.82794	0.56811
SEC22B	-0.49126	0.394309
SEC23A	5.04093	0.705239
SEC24A	-4.97519	0.666751
SEC24C	1.16752	0.099633
SEC31A	1.31506	0.691687
SEC61A1	0.366991	0.175547
SEC61B	0.2548	0.243378
SEC63	1.02199	2.88925		2.88925
SEH1L	-0.94087	0.723979
SEPT10	2.68406	0.292175
SEPT11	0.299809	0.820751
SEPT2	-0.24611	1.13818
SEPT6	1.39337	1.20945
SEPT7	0.648786	1.09257
SEPT9	0.017137	0.05988
SERBP1	0.306146	0.444763
SERPINH1	0.103894	0.601027
SET	4.74391	0.416454
SETD1A	9.4661	2.97973		2.97973
SF1	-0.79922	0.553477
SF3A1	0.38244	0.363671
SF3A2	3.4081	0.455617
SF3A3	0.663059	0.042278
SF3B1	-3.33841	0.380988
SF3B2	-0.34167	0.14255
SF3B3	0.117086	0.14712
SF3B5	-5.91292	0.728705
SFPQ	0.510174	2.34327
SFXN1	0.150134	0.407361
SGPL1	-0.57956	0.305467
SH3BGRL2	0.360506	0.381723
SHMT1	-0.78899	0.548076
SHMT2	0.26651	0.848783
SKIV2L	2.64689	0.275761
SLC16A1	-0.40517	0.804831
SLC25A1	0.028735	0.063591
SLC25A10	-0.40331	0.663961
SLC25A11	-0.00637	0.013339
SLC25A13	-0.27234	0.45595
SLC25A15	0.450172	0.244586
SLC25A17	3.16397	0.429536
SLC25A22	-5.16078	0.674535
SLC25A24	-0.51532	0.036095
SLC25A3	0.19735	0.338809
SLC25A4	-2.22802	0.371544
SLC25A5	0.25381	0.304937
SLC25A6	0.020548	0.042319
SLC35F6	0.932779	0.094601
SLFN11	-3.61206	0.386334
SLIRP	3.62888	0.35156
SLIT2	-0.89688	1.02489
SLK	3.10818	0.575394
SLTM	3.24149	0.341801
SMAP1	-2.13912	0.268707
SMARCA2	-0.00643	0.002473
SMARCA4	-0.04307	0.05758
SMARCA5	-0.74061	0.545166
SMARCB1	4.93519	0.682674
SMARCC1	-2.82129	0.22888
SMARCC2	0.427596	0.350508
SMARCD2	-4.1672	0.455178
SMARCE1	0.171534	0.048739
SMC1A	0.127327	0.149419
SMC2	-0.43479	0.427661
SMC3	0.303883	0.244972
SMC4	-0.48198	0.286452
SMCHD1	0.922905	0.795239
SND1	0.478231	1.20196
SNIP1	-0.5779	0.822179
SNRNP200	-0.50706	0.662384
SNRNP27	1.67295	0.2501
SNRNP40	0.598661	0.452033
SNRNP70	0.968435	0.45379
SNRPC	-0.09941	0.134343
SNRPD1	4.13769	0.376282
SNRPD2	-0.28084	0.291708
SNRPD3	-0.47924	2.20372
SNRPE	4.02991	0.373018
SNRPN;SNRPB;SNRPN	0.462551	0.594563
SNU13	0.210697	0.185391
SNW1	0.2413	0.017962
SNX2	4.23984	0.535407
SNX3	0.263757	0.019674
SNX9	-2.6595	0.296407
SOD1	-0.33836	0.195144
SON	0.121553	0.306535
SORD	0.293718	0.278091
SPCS2	2.87829	0.273851
SPTAN1	0.562795	0.502845
SPTBN1	0.222172	0.133977
SPTLC1	-0.10786	0.104012
SREK1IP1	-0.17799	0.517643
SRI	0.072015	0.005187
SRM	0.549097	0.648701
SRP14	-0.19268	0.395937
SRP68	3.25963	0.359924
SRP72	-0.14906	0.369662
SRP9	-1.52189	1.52125
SRPK1	0.573367	0.519396
SRPK2	-4.227	0.460351
SRPRA	6.43406	0.84935
SRPRB	-0.77453	0.419582
SRRM1	-0.25973	1.16642
SRRM2	1.06759	0.880946
SRRT	-1.3314	0.307788
SRSF1	0.67573	0.562594
SRSF11	-0.07215	0.14129
SRSF2	0.785573	0.888887
SRSF3	0.077732	0.053197
SRSF4	-2.18043	0.780557
SRSF5	-3.24878	0.337747
SRSF6	-3.13122	0.3645
SRSF7	-4.61994	0.476657
SRSF8	-0.52109	0.239495
SRSF9	2.75374	0.328055
SSB	-0.16111	0.160136
SSBP1	-4.22758	0.554702
SSR4	1.32405	0.884902
ST13	-0.17784	0.20326
STAU1	0.540699	0.29187
STIP1	0.848789	0.439286
STMN1	0.120423	0.132147
STOML2	0.483393	0.603381
STRAP	-5.60759	0.653018
STT3A	0.145442	0.132563
SUB1	-0.68361	1.40081
SUCLA2	-0.08439	0.049375
SUCLG1	0.059089	0.120428
SUCLG2	-4.49704	0.537731
SULT1A1	-0.37181	0.280897
SUMO1	0.37206	0.028427
SUPT5H	0.778998	0.192866
SURF4	0.183636	0.626711
SURF6	-0.84165	0.383077
SWAP70	-3.42546	0.272301
SYK	-0.19186	0.069066
SYNCRIP	0.477443	0.765895
TACO1	2.10457	0.187325
TAF15	0.354026	0.402531
TAF2	-0.15727	0.124166
TAGLN2	0.691086	0.582304
TALDO1	-0.30761	0.146788
TAOK1	-1.526	0.517921
TAOK2	-11.636	1.40501
TARDBP	-0.1053	0.055269
TARS	-0.23843	0.208653
TARS2	-4.58517	0.548544
TBC1D2B	0.073862	0.019922
TBCA	0.913064	0.510711
TBCB	-2.9586	0.380163
TBL2	-0.3197	0.339882
TCEA1	3.17511	0.34494
TCERG1	5.95431	0.643147
TCF25	-0.33429	0.199891
TCOF1	-0.07154	0.053219
TCOF1	0.19693	0.475166
TCP1	0.12414	0.457773
TECR	-0.04429	0.162562
TEX10	-0.17758	0.059995
TFAM	0.90693	1.04625
TGM2	0.603722	0.773226
THRAP3	0.70688	0.212876
THYN1	-2.62811	0.275953
TIMM13	-0.52607	0.032882
TIMM44	0.209845	0.014049
TIMM50	-0.06809	0.019949
TIMM8A	1.40744	0.10111
TIPRL	-0.46635	0.486738
TJP1	2.31257	0.249769
TK1	4.65605	0.52409
TKT	-1.24038	0.263062
TLN1	-2.32469	0.676859
TMA16	-0.87844	0.615817
TMA7	-0.16755	0.950323
TMED10	4.99893	0.680321
TMED9	7.26756	0.912929
TMEM109	8.41215	0.71381
TMEM256-PLSCR3;TMEM256-PLSCR3;TMEM256	0.763569	0.892354
TMEM263	0.304538	0.140612
TMEM33	-0.4781	0.848155
TMEM97	0.999033	0.194184
TMOD1	0.073064	0.317938
TMOD2	-0.40489	1.13051
TMOD3	0.322492	0.305352
TMPO	0.244926	0.618047
TMSB10	0.499999	0.648315
TNFAIP2	1.67567	1.47201		1.47201
TNPO1	-5.87571	0.663843
TNRC18	-0.46891	0.364831
TONSL	-0.71426	0.178131
TOP1	-0.53196	0.97553
TOP2A	0.857479	0.071388
TOR1AIP1	-0.18987	0.136514
TP53	-0.8113	0.442223
TPD52L2	-3.03271	0.287493
TPI1	-1.77721	0.40439
TPM1	0.251761	0.32516
TPM1	0.366145	0.447139
TPM4	1.28217	0.688563
TPP1	6.28107	0.753537
TPR	1.00969	0.582662
TPT1	-0.21379	0.071147
TRA2B	1.92652	2.81678		2.81678
TRAM1	-0.15762	0.01216
TRAP1	0.363423	0.668099
TRIM21	-3.51564	0.334738
TRIM25	0.168392	0.126347
TRIM28	0.086409	0.179566
TRIM33	-6.27019	0.824055
TRIM56	3.86828	0.970762
TRIP6	5.99324	0.739021
TRMT10C	0.011036	0.005383
TRMT112	0.184639	0.121827
TROVE2	1.2309	0.312496
TSFM	4.6584	0.534756
TSPO	1.76502	1.8329		1.8329
TSR1	-3.74135	0.442442
TUBA1B	0.099854	0.435539
TUBA1C	0.118596	0.340786
TUBA8	0.125603	0.212347
TUBB	0.091967	0.201617
TUBB2A	1.62366	2.39882		2.39882
TUBB2B	-4.40272	0.437434
TUBB4B	0.403324	0.810621
TUBB6	-0.21903	0.260051
TUBG1	-0.93738	0.958081
TUBGCP2	0.310186	0.022701
TUFM	0.005581	0.026858
TXN	0.380878	0.570252
TXNDC5	0.353687	0.030676
TYMS	-1.59351	0.620608
U2AF1L5;U2AF1	0.030349	0.060682
U2AF2	-0.06181	0.129356
U2SURP	2.6273	0.578481
UBA1	0.324351	0.22224
UBA2	-0.52755	0.180852
UBA52	-0.56206	0.736689
UBAP2L	3.66263	0.390025
UBE2D3	5.5423	0.58302
UBE2I	0.242729	0.273001
UBE2K	1.17749	0.110067
UBE2L5P;UBE2L3	-1.6258	0.141903
UBE2M	0.373239	0.190722
UBE2N	-0.23931	0.168699
UBE2V1	-1.51528	0.933901
UBL5	-2.42911	2.45066
UBTF	3.67777	1.25222
UBXN1	-1.18127	0.646915
UCHL1	1.01551	0.411188
UFL1	0.234607	0.08308
UGDH	-0.40601	0.112603
UHRF1	-0.94486	0.535998
UPF1	0.272598	0.544262
UQCRB	2.34082	0.207134
UQCRC1	-1.46574	0.867965
UQCRC2	0.013883	0.014
UQCRH	6.11002	0.818851
UQCRQ	0.194601	0.013103
USP14	2.84159	0.296256
USP39	-0.6606	0.480745
USP42	-0.48409	0.493296
USP7	-4.94838	0.645503
USP9X	-0.9537	0.720636
UTP23	-0.09645	0.206871
VAMP3	-3.7189	0.421114
VAPA	0.756292	0.069827
VAPB	0.551748	0.237932
VARS	-0.20708	0.364092
VBP1	-4.10835	0.414211
VCL	1.90259	1.05763
VCP	0.074789	0.060194
VDAC1	0.509669	0.607995
VDAC2	0.282326	0.221111
VDAC3	-0.41952	0.535724
VIM	0.05887	0.169154
VPS29	3.88685	0.50077
VWA8	-6.24421	0.763712
WARS	-0.51686	0.624359
WBP11	0.024184	0.005184
WDR1	-1.66266	0.186298
WDR18	-4.53651	0.54748
WDR46	4.20108	0.459659
WRNIP1	-3.18865	0.385347
XPO1	2.42975	0.756183
XPO5	-3.18784	0.26987
XPO7	0.330032	0.023658
XPOT	0.779147	0.058097
XRCC5	1.37297	0.854744
XRCC6	-0.14228	0.114805
XRN2	-0.27917	0.113894
YARS	4.35685	0.449746
YARS2	2.39943	0.331248
YBX1	0.550194	0.836367
YBX3	0.01498	0.011504
YES1	-0.30632	0.624797
YTHDF2	-1.7428	0.189361
YWHAB	0.411579	0.490934
YWHAE	-0.1667	0.079001
YWHAG	0.598988	0.425055
YWHAH	0.434718	0.300139
YWHAQ	0.323031	0.186279
YWHAZ	-0.1295	0.164869
ZBTB4	7.0105	0.757822
ZC3H13	-0.35447	0.296151
ZC3H15	-0.82614	0.542505
ZCCHC10	8.7997	0.775334
ZCCHC17	-0.52743	0.923261
ZFR	-3.082	0.332694
ZFX;ZFY;ZFX	0.397367	0.808104
ZNF207	-2.84908	0.880552
ZNF346	-2.82604	0.834887
ZNF512	-0.21089	0.392449
ZNF512B	-1.29363	0.814643
ZNF593	-0.23222	0.850719
ZNF638	-0.75598	0.20004
ZNF70	0.26529	0.110453
ZNF706	-1.5567	1.8902
ZNF768	-0.01414	0.008979
ZRANB2	0.621038	0.044478
ZYX	2.62129	0.419296
ANXA1	1.2889		1.05002
DNM2	3.90078		0.453664
ELAVL1	-0.55786		0.931761
FASN	-0.20257		0.308004
FGB	0.47208		1.16594
FSD1	-1.8369		1.06979
GRB2	-5.76771		0.742777
MAP2K1	7.16101		0.894043
MAPK3	1.45056		0.125709
NOSIP	3.84081		0.451898
PPIF	-0.28735		0.174244
PRPF19	0.373864		0.681473
PTPN11	14.883		1.1481
SNRNP27	1.67295		0.2501
SYNCRIP	0.477443		0.765895
TRIM25	0.168392		0.126347
