# Supplementary material for: Proximity-labeling proteomics reveals remodeled interactomes and altered localization of pathogenic SHP2 variants
Source: EMBO Rep. 2025 Dec 22;27(3):793–826. doi: 10.1038/s44319-025-00674-4 (PMC12894930; doi:10.1038/s44319-025-00674-4)
Supplement: Supplementary file 20 — Appendix Figure S1 Source Data [file 44319_2025_674_MOESM20_ESM.zip › Appendix Figure S1/B/AP-MS data for SHP2-T42A vs control no EGF.xlsx]

## Sheet: volcano plot
gene name	log2(fold-change)	-log10(p-value)	known interactors	WT hits
RPL4	-0.03423	0.048908
IPO5	1.40367	0.291862
CACTIN	-0.80988	1.01422
MMS19	-2.57348	0.309588
RCC2	-0.4913	0.994477
EEF1E1-BLOC1S5;EEF1E1;EEF1E1	3.67106	0.37152
SORD	0.213999	0.163403
MSH6	0.141254	0.095812
MTHFS	1.05878	0.656455
PPP2R1A	0.168588	0.084003
PRPF4B	0.416253	0.890731
RAB21	1.53137	0.423255
HSPA1B;HSPA1A;HSPA1B	-0.09334	0.193452
RBM39	0.086812	0.177716
SEPT11	-0.29333	0.349692
SLTM	3.45818	0.36649
AKAP17A	0.021468	0.023762
NUDT11	-0.23685	0.17504
POP1	0.128459	0.034168
DENR	0.4618	0.817571
SRPK2	-4.68353	0.490079
YBX1	0.311864	0.813751
RFC1	-1.98771	1.36881
DHX9	0.040576	0.102232
PTMA	0.2425	0.102121
SRP9	-0.08098	0.05021
PRPF6	-0.39504	0.725416
SLC16A1	0.08002	0.122274
GTF3C3	-1.07914	1.36492
YWHAE	0.188298	0.071176
SRRM2	0.880917	0.729759
CCDC124	-0.52745	0.797187
SRM	0.249961	0.116122
ADSL	-2.56652	0.279618
TMA7	-0.93358	0.772149
P4HB	0.27201	0.043056
ZNF593	-0.14458	0.132118
MACROD1	-0.126	0.131933
RPA1	-0.36598	0.298277
EEF1G	0.015493	0.019482
HNRNPM	0.427411	0.610763
RPLP1	0.959569	0.516779
MYO1B	-0.14874	0.202489
RBM14	0.091386	0.103625
TAF15	0.946883	1.14768
FUS	-0.35966	0.201451
PHB	0.283614	0.855519
H1FX	0.019057	0.026817
CDK2	0.239054	0.325174
TCOF1	0.046009	0.028896
SHMT2	0.105782	0.132446
LIN7C	-4.17884	0.461637
C8orf33	1.87793	0.187871
NGDN	0.572645	0.298072
FDXR	0.324901	0.290923
NAA10	0.31546	0.379998
ZNF706	-1.75116	2.091
GSN	-0.50393	0.942895
NUMA1	-0.23424	0.687518
RPS25	0.109796	0.101158
RPL32	-0.05361	0.062497
GALK1	0.139477	0.273235
NOLC1	0.986394	0.366163
HADHB	0.141723	0.186307
MYO1D	-0.03005	0.049684
GPI	-0.48669	0.027085
TUBB6	-0.54354	0.377466
ABCF1	-0.17079	0.14789
TMOD3	0.107191	0.083496
YES1	-0.33487	0.244755
FTSJ3	-0.60561	1.02346
PGLS	1.18994	0.461147
DDX27	0.675915	0.376786
NONO	-0.07521	0.153707
PDK3	-2.31079	0.159401
EMG1	-7.73271	0.741509
PYM1	-1.94743	0.144861
SON	-0.22469	0.281567
MTHFD1	0.269579	0.652255
TRA2B	1.0883	0.388084
ALDOA	-0.11724	0.16823
DLD	-0.44327	0.387026
TRIM28	-0.30749	0.145062
ACOT7	1.06492	0.766684
SRRM1	-0.52468	2.38634
SPTLC1	0.246007	0.30881
STRAP	2.23696	0.747628
PDIA6	0.972614	0.551057
SLC25A11	-0.0306	0.126339
TMOD2	-0.72042	1.94736
PYCR3	-7.70027	0.822388
UBE2V1	1.47687	0.225137
DDX50	0.036697	0.087716
UBA1	0.209639	0.078091
ADH5	-0.16519	0.035488
HSPD1	0.500991	0.36224
KPNB1	0.036743	0.022062
EWSR1	-0.0444	0.050101
ALYREF	-0.11977	0.145418
DDX21	-0.04317	0.059195
CEBPZ	-1.1058	2.40939
MDH2	0.182436	0.433849
SF3B2	0.29343	0.099243
ENAH	-6.73271	0.775843
ENO1	0.65205	0.288143
PGK1	0.158983	0.083178
MYH14	0.222464	0.505308
ACAT1	0.041079	0.11535
FLOT1	0.521791	1.1678
LMNA	-0.04716	0.083422
SLC25A5	0.085511	0.08827
PGAM1	-0.12527	0.050992
PRKDC	-0.19304	0.486747
CCAR2	-0.42187	0.183512
ALDH18A1	-0.01253	0.027659
DDX41	-0.16641	0.287902
ITPR3	-0.73787	1.27696
LGALS1	-0.06623	0.064841
PAICS	0.456691	0.554819
MYO5A	-0.824	0.053897
HSDL2	-0.35406	0.375423
PLBD2	-5.32341	0.663285
AP2A2	-0.71926	0.617301
RPS3A	-0.0814	0.104354
CCT3	-0.00676	0.006916
PHF6	-0.27531	0.299474
RPS3	-0.07466	0.142148
MTCH2	1.91604	0.701113
AHSA1	0.460337	0.459272
EIF5A	0.780977	1.02893
SART1	-0.59044	1.22213
ETF1	-2.87475	0.260623
PIN1	-2.37014	0.189135
PRDX1	-0.24769	0.174086
HINT1	0.521264	0.208617
MYH9	-0.63048	1.90334
CAPZA1	-0.63525	1.92314
FARSA	-1.71841	1.23647
RPS8	-0.15155	0.330689
RPSA	0.28369	0.314372
RPS11	0.0948	0.42488
NPM1	-0.1293	0.096131
RBBP4	-2.91337	0.242246
TMSB10	0.472647	0.190349
KIF5B	-0.17425	0.248205
CAPZA2	0.013563	0.018229
KRT10	-0.05267	0.034969
CYCS	-0.48788	0.42791
HSDL1	-0.10207	0.056466
HSP90AB1	-0.00811	0.006757
KCTD9	-2.78562	0.622887
UQCRC1	0.609088	0.339536
MYH10	-0.39692	0.783399
CALM2;CALM1;CALM2;CALM3	-0.17415	0.034251
RPS14	0.113777	0.192443
APRT	-0.05572	0.014475
MCM7	-0.50742	2.14818
KRT6C	0.128665	0.102363
SEPT9	-0.16731	0.207057
SEPT2	0.112318	0.615111
SEPT7	0.551032	0.833404
KRT1	-0.33257	0.362561
KRT8	0.407127	0.256122
TUFM	-0.04672	0.0856
RRP1	-2.49426	0.429498
FLNA	-0.00391	0.003575
ARL6IP4	-0.05853	0.079897
TARS2	-1.24633	1.36951
RPS2	-0.22543	0.269654
PCNA	0.25691	0.323895
PBRM1	-0.18684	0.101632
RPS12	0.20667	0.287099
RPL11	0.083103	0.330809
ARHGDIA	0.297145	0.116306
FIP1L1	0.117085	0.063569
TPM4	0.717136	0.375635
PKM	0.192354	0.35036
ATP2A2	-0.32769	0.133055
HNRNPA0	-0.06687	0.213567
SRPK1	0.054075	0.073499
PARP1	-0.49453	1.29627
LUC7L	-0.04882	0.06274
PSMD2	0.50783	0.50817
SFPQ	0.385453	0.893845
MSN	0.146457	0.085018
CACYBP	-0.10489	0.248838
TPM1	-0.18226	0.185258
ARPC4	0.360053	0.407357
ILF3	0.363453	0.502419
RACK1	0.119366	0.31289
DDX39A	0.535829	0.193311
STOML2	0.918426	0.710628
LUC7L2	-0.51925	0.494245
EDF1	-0.95726	1.21715
PLS3	0.112552	0.081209
SEH1L	-0.21077	0.309198
HNRNPU	-0.28856	0.469484
RPS15	-0.03107	0.02625
SF3B3	-0.14591	0.067655
EIF4A1	0.288462	0.359581
RPL13A	-0.17116	0.656518
PLEC	0.73529	0.405445
U2AF1L5;U2AF1	0.098958	0.209625
RDX	0.098472	0.110642
CCT4	-0.12132	0.136335
ACADM	0.081107	0.030054
GART	-0.30842	0.714065
PCBP2	0.211373	0.258951
PHGDH	0.062167	0.160097
FASN	-0.29131	0.383429
GANAB	-1.0104	0.235683
NPEPPS	-0.56326	0.35107
SLC25A6	0.112997	0.17583
PA2G4	0.714334	1.57622
ZNF768	-0.51666	0.245674
OTUB1	-0.33214	0.173934
FN3K	0.156682	0.130046
FSD1	-4.41729	0.418151
SRSF3	0.187635	0.146366
TCP1	-0.16452	0.856426
HDLBP	-1.29269	0.266574
RPS20	0.268314	0.519444
RPLP0	0.079734	0.097944
GSTP1	0.045802	0.023075
TRAP1	0.492091	0.895305
MPG	-1.24026	0.52913
RPL34	-0.04199	0.085825
RPL3	0.2029	0.48774
BUB3	-0.30047	0.781481
PRDX3	-2.40206	0.152753
MAZ	-0.85888	0.754905
ESD	-3.26073	0.302403
SEC61A1	-0.28244	0.144532
SRSF7	0.025543	0.019759
PGM3	-3.60899	2.00331
TUBA1B	-0.03937	0.137575
ZNF512	-0.28795	0.54744
YBX3	-0.06845	0.050126
RPL6	-0.20506	0.350708
DDX23	-0.13578	0.323657
RPS18	-0.03751	0.032886
ACTB	-0.0263	0.055116
ACTR1A	-0.15101	0.13148
TAOK2	-9.14334	1.04999
NAT10	-0.31977	0.65763
EHD4	4.5632	0.506368
PGAM5	0.77222	0.584301
EIF2S3	-0.4139	1.79478
HSPH1	-0.56784	0.271108
HSPA4	-1.42744	0.274745
RPL18	-0.06292	0.101818
SCAF4	-0.76557	3.29117
LMNB2	0.055314	0.108813
LMNB1	0.190099	0.458197
EEF2	0.124941	0.124524
DKFZp686J1372	-0.10258	0.065718
RPL10A	0.408465	0.764233
CHMP4B	0.308645	0.304572
DKC1	2.82155	0.255195
AURKAIP1	-0.18713	0.257524
WRNIP1	-0.26915	0.677558
HIST1H3D;HIST1H3D;HIST1H2AG;HIST1H2AD;HIST1H2AH;HIST1H2AJ;H2AFJ	0.067881	0.034085
ATP5H	0.430133	0.029939
SHMT1	-0.32907	0.177036
GSTK1	4.33798	0.495537
TOP1	-1.04231	1.67758
RPL7	0.262865	1.21225
DDX46	-0.14034	0.174388
RPL22	-0.24936	0.556428
TMEM256-PLSCR3;TMEM256-PLSCR3;TMEM256	0.660485	0.459673
KIFC1	2.19822	0.642984
RRP1B	-0.44757	0.05713
SYNCRIP	0.10639	0.117362
HSPE1	0.727594	1.34242
PGD	0.16955	0.511755
SLC25A13	-0.56406	0.261137
RPL13	-0.00989	0.007841
ACTR3	0.020788	0.062645
EPPK1	-0.16028	0.09928
MCM3	0.320852	0.561964
HSD17B8	-0.75198	0.050231
RPL7A	0.299208	0.448863
POLR2B	2.98892	0.285784
GAA	1.29839	0.103507
ZFR	0.818606	0.0601
RPL5	-0.10715	0.23094
RPS23	-0.16709	0.277139
EBNA1BP2	0.023579	0.046572
FAF2	-4.532	0.493273
PPP1CA	0.225837	0.624731
RPL18A	0.100575	0.178068
NSA2	-1.02775	0.801347
RBBP6	0.164866	0.15095
ST13	1.31184	0.60408
FLYWCH2	-0.18813	0.015144
NMT1	0.933643	1.11093
RPL35A	-0.04239	0.085113
PFKP	0.666126	0.438417
RPS7	-0.33675	0.578889
ABCE1	0.086247	0.134579
GNL3	-0.06096	0.086929
RBMX	0.214845	0.237441
COPZ1	-3.2343	0.364973
ABCB7	-0.36103	0.15119
LYAR	-0.04826	0.075499
TUBB	0.16961	0.450831
ADAR	-0.31988	0.705727
FXR1	-0.10088	0.091425
ELAVL1	-0.18508	0.247235
EPRS	0.075283	0.079518
PSMD3	0.0004	0.00058
NCL	0.818225	0.923733
CPSF6	-0.55092	0.956139
IGF2BP1	0.075191	0.187176
RPL24	0.037303	0.040391
DSP	0.320203	0.336084
GCDH	-3.5498	0.332057
HNRNPL	0.494859	0.316457
PCBP1	0.323088	0.916533
DPYSL2	-2.42214	0.228092
FHL1	-0.07502	0.018655
DDX39B	0.133076	0.197004
XRCC6	-0.01915	0.015953
ARID2	-6.64539	0.958581
ACLY	-0.51664	0.210078
SCAF1	-0.19288	0.705686
EZR	0.025494	0.032532
PABPC1	0.493237	0.646237
PNN	1.93778	0.8076
HSPA5	0.436924	1.13268
CSTB	4.18716	0.456324
HIST1H1C	-0.29489	0.473742
PTGES3	0.065468	0.022447
RPL30	0.443307	0.463091
RPL14	-0.33173	0.515651
RPL10	0.024999	0.059092
SERBP1	0.141885	0.189038
PELO	0.820298	0.225885
RAC1	-0.21608	0.254081
SFXN1	-0.13642	0.223899
PHPT1	-2.09839	0.192639
HIST1H1D	0.000464	0.000205
RPS19	0.259712	0.255951
ARPC5	0.235332	0.163219
MCM4	-0.04193	0.107871
FAM133B	-1.14222	0.260876
TALDO1	-0.5273	0.129407
NKAP	-0.40952	0.628728
GTF3C1	-1.55452	1.26137
EXOSC4	5.18299	0.599562
PPIF	-0.62821	0.423399
CHMP1A	-0.45851	0.183309
SRSF6	0.729297	0.323637
STIP1	-2.40598	0.215918
PPM1G	0.901033	0.423676
PCMT1	-0.13114	0.227771
KRT16	-0.3428	0.160658
KRT17	-0.01192	0.012905
IMMT	-1.04066	0.298436
CCT7	0.429117	0.757075
SRSF4	-0.05381	0.012782
NUDT21	-0.2541	0.620188
MAP4K4	-0.36361	0.344061
TLN1	-0.49408	0.11834
HADH	-0.19489	0.116888
MYL6	0.206392	0.145669
MYL6B	0.104886	0.134927
APEX1	0.495968	0.233632
PAFAH1B3	-0.18377	0.1128
SUCLA2	-0.13604	0.076422
WARS	0.258946	0.311239
SRSF11	0.007002	0.013724
AP3B1	1.60626	1.19282
CKAP4	0.400903	0.634262
RPL12	0.089655	0.362498
RNPS1	1.24824	0.622575
NACA	-0.00182	0.000867
NAA15	0.608407	0.324612
PURA	0.164022	0.081839
NOM1	-2.90875	0.392273
SRP72	-0.17999	0.397505
TMEM33	-0.46836	0.814832
GCN1	0.091697	0.07752
HNRNPUL2	-3.53055	0.376808
DHRS7B	0.559932	0.608749
GMPS	0.293658	0.231091
HP1BP3	0.052392	0.051289
TP53	-0.43016	0.196019
CSNK1E	-4.55192	0.566251
PHRF1	-5.86167	0.591441
SGPL1	0.50862	0.291779
REXO4	-0.06928	0.242772
CCT6A	-0.03115	0.042107
ELOVL1	0.503738	0.206857
COPG1	-0.64504	0.499088
AP2A1	-0.93408	0.451383
TMA16	-1.18384	0.814435
RPL36	-0.13188	0.105388
ATP6V1E1	0.232741	0.111945
SNX2	4.7746	0.602228
HNRNPA2B1	-0.12011	0.216593
PPIA	-0.02918	0.011767
ESYT1	0.659839	0.246505
CAND1	-0.9225	0.79324
TUBB4B	0.752433	1.45066
TUBB2A	0.455032	0.310223
SPTBN1	0.306861	0.688663
RPS16	0.061729	0.170367
PARK7	0.492042	0.536917
DHX15	0.691068	0.757558
ITPR2	-5.63895	0.556655
POLDIP2	0.676169	0.704425
TNRC18	0.163354	0.111448
PFKL	-0.0863	0.099835
EEFSEC	-2.42458	0.20339
RRP12	-0.53463	0.262981
NOP16	-0.12789	0.079631
HIST2H2BE	0.168638	0.269298
NME4	-3.43916	0.608801
RBM3	-0.29809	0.561283
U2AF2	-0.05416	0.112756
AK2	-4.77616	1.52353
TBL2	-0.00594	0.004674
ANXA1	0.378347	0.106079
FBL	-0.26222	0.770796
FMR1	0.712001	0.319545
FXR2	-0.2624	0.43106
RPL26L1	-0.32124	0.577319
UBE2K	-2.41758	0.266614
C11orf98	0.002639	0.000581
UBA2	-0.34322	0.12341
PRMT1	-4.90263	0.596685
SND1	0.342335	0.816662
TAGLN2	0.765659	0.390334
CLTC	0.047666	0.052302
DDX1	-0.48925	0.311132
ATP5A1	0.064962	0.094049
DDX5	0.098134	0.50924
IDH3A	-1.29911	0.229176
DDX17	0.058317	0.168434
TSPO	-1.58457	0.15013
KRT14	-4.37542	0.440396
RPL29	-0.02588	0.063075
HSP90AA1	-0.27268	0.213612
RPS5	0.517354	0.762887
HSPA9	0.521376	1.9822
SMAP1	1.03414	0.34853
HSPB1	0.182785	0.232112
NOP56	0.347728	1.28341
RPL8	-0.39114	1.01904
RRP8	3.14735	0.288767
WBP11	-1.1897	0.203677
PHB2	-0.00847	0.024041
PSMA1	-3.59974	0.351659
ESYT2	3.35142	0.357283
SCAMP3	0.570899	1.03469
UHRF1	-3.97829	0.431552
KRT18	-0.31649	0.912997
KRT5	-0.38101	0.344635
HSPA8	0.212498	0.149563
FKBP3	0.085313	0.078203
RPS27L	-0.5054	0.331456
DUT	-1.12	0.98115
MRPL48	-6.80748	0.936466
PDLIM5	-7.29448	0.73864
C7orf50	-0.36959	0.338048
HARS	-0.09803	0.196437
C4A;C4A;C4B	-0.50742	0.800779
EPB41L3	-0.65488	1.05396
AP3D1	2.70113	1.28989
CAD	0.21922	0.25933
TAOK1	-0.89454	0.881381
FARSB	0.404378	0.14838
AP2M1	-0.1365	0.372653
PRPF31	-4.1389	0.465534
XRCC5	0.038472	0.025509
VCP	0.402469	0.57193
STMN1	-0.06758	0.032287
TK1	4.12907	0.49148
CFL1	0.145341	0.286052
DSTN	0.408447	0.091999
MAGED2	-0.0409	0.012664
MRPS11	-0.54588	2.11768
CCT2	-0.14819	0.16854
CHTOP	0.361699	0.433693
TMOD1	0.051108	0.072071
COPA	-0.0785	0.109446
HNRNPC	0.063418	0.07919
EML4	0.45399	0.181005
ATP6V1G1	0.5714	0.605392
MCM6	0.041793	0.034838
ARGLU1	0.576407	0.860273
NUP205	0.847974	0.316454
GNL2	0.05691	0.092962
ITPR1	-1.52164	1.39055
RECQL	1.26692	0.559185
HDDC2	-1.45607	1.90847
RAB14	0.128944	0.292292
PRDX2	0.784875	0.368522
TPM1	-0.30027	0.254508
SARNP	0.361236	0.353031
VDAC2	0.432875	0.355822
LRRC59	-0.0409	0.034752
CHMP2B	-1.46865	0.307985
SOD1	-0.43645	0.138227
LDHA	0.226498	0.194743
CCDC71	0.213387	0.05341
EEF1D	1.05589	0.367363
RPN1	0.04942	0.092016
MYL12A	-0.3663	0.290762
EIF4A3	-0.22831	0.342228
RPS24	-0.08873	0.11451
RUVBL2	0.051668	0.042009
SEC31A	-4.51387	0.465328
ATP1A1	-0.07737	0.068748
VCL	1.16452	0.418629
SERPINH1	0.132618	0.494071
PSMC1	-0.41418	0.159642
HSD17B4	-0.09482	0.073293
PSMC6	3.39301	0.358458
SMARCA4	0.013748	0.021853
PSMD14	0.190107	0.171388
TUBA1C	-0.93655	0.858894
NUP210	-0.37585	0.136253
UTP23	-0.4989	0.728386
RPL37A	-0.43427	0.482086
MRPS5	2.07924	0.450516
LRPPRC	-2.95783	0.282851
RAC2	0.458338	0.154938
TUBG1	-0.47405	0.423092
RHOG	0.196083	0.632064
POLR1E	-1.1779	0.178347
NAMPT	0.250966	0.176799
SREK1IP1	-0.45077	0.582648
GFPT1	-0.72635	0.395682
AGO1	3.20918	0.373624
LTV1	-0.99641	0.897724
CPSF7	-1.28827	0.592314
MBNL1	-0.27425	0.017247
YWHAQ	0.265753	0.186903
YWHAB	0.228408	0.09037
HCFC1	0.23361	0.243177
AP2B1	-0.02157	0.014942
FLNB	1.0867	0.077405
COX6C	-1.68503	0.158387
CS	0.609001	0.46385
EIF1AX	0.001371	0.000688
NSD2	-0.62501	0.495824
ARPC1B	-0.20232	0.185847
DPY30	1.43588	1.02861
ARPC3	0.451951	0.654891
DNAJA3	0.147574	0.271154
ALB	-0.03697	0.049313
IDH2	0.284534	0.363622
GLUD1	0.339345	0.367184
RPS27A	-0.11861	0.146477
TGM2	0.465932	0.367803
PPIG	0.246008	0.102756
IARS2	0.08709	0.060455
CXorf56	0.0975	0.055323
CENPV	0.413418	0.271185
ACTR2	0.228173	0.44673
SDHB	4.94246	0.567548
MYC	-0.53213	0.858405
S100A11	1.83826	0.67837
SNRPN;SNRPB;SNRPN	0.192982	0.179473
BRIX1	0.188569	0.456056
MRPL36	-0.22461	0.115435
RPL36A	0.179126	0.254162
PI4KB	0.079315	0.045715
AIFM1	1.07159	0.657225
TOR1AIP1	-0.54571	0.199657
MRPL27	-0.69448	0.405152
TXN	0.368936	0.32789
PYCR1	-0.38173	0.124027
FRG1	-1.09257	0.598085
VDAC3	-0.83723	0.685489
CTCF	0.256492	0.114438
MCM5	-0.09457	0.114476
SLIT2	-3.15038	0.629231
KPRP	-1.51083	0.673267
PATZ1	-6.97016	0.869056
CHCHD3	-0.64209	0.194724
MAP4	-0.21143	0.437581
CDK12	-4.81976	0.627303
CSRP1	-5.05799	0.517357
CPSF1	-1.68917	0.417549
TARDBP	0.551682	0.490686
SPTAN1	0.619831	0.555869
RSBN1L	1.28037	0.461741
DNM1L	0.761102	0.433351
TIPRL	-0.99121	0.517458
RIF1	-1.86976	1.44561
PFN1	-0.31637	0.211191
NSUN2	-0.02487	0.020025
FLOT2	-0.45157	0.199236
SRSF2	0.850996	0.738119
GOT2	-1.90975	0.106942
PDHB	0.150356	0.984903
RPS4X	-0.04073	0.037406
POLRMT	-1.72595	0.160361
ARF1	-0.17081	0.174888
HIST1H4A	0.232241	0.11048
SURF6	0.747915	0.360922
ZCCHC17	-0.56358	0.616066
MDK	-0.40937	0.414757
SAMHD1	-0.75449	0.993707
RSL1D1	0.484235	1.24845
CAPZB	-0.40353	0.962328
LYN	-1.87205	1.42169
CAPN1	0.706056	0.328608
G3BP1	0.211194	0.247782
RPL38	0.039213	0.080179
RPL9	0.012833	0.049573
SMARCA5	-0.23554	0.200642
NSF	-1.7051	0.330697
SMC3	0.749038	0.7455
PRPF38B	0.45693	1.27805
VIM	0.189152	0.447971
DNAJB1	-0.60268	0.209449
0	-0.05991	0.161361
COX4I1	-4.08976	0.370888
SNRNP200	0.413625	0.396047
KRT9	-0.35163	0.3019
RPS29	0.022473	0.018605
PSMD7	0.288936	0.133033
CSNK1A1	-0.58084	0.604089
CYB5R3	0.155405	0.107695
RPS6	-0.17194	0.333684
HIST2H3A	-0.14931	0.106191
TIMM50	-1.03019	0.423568
RPS26	-1.37104	0.509058
CPNE1	-0.14511	0.053898
CANX	0.843323	0.380932
U2SURP	-0.22748	0.273026
HNRNPK	0.18616	0.1797
HSD17B10	0.487317	0.776053
DDX54	0.48534	0.169209
BOLA2	0.196511	0.446179
RPS15A	0.267401	0.341429
MSH2	-0.35269	0.299426
PDIA4	-3.24519	0.314924
SMC1A	0.037589	0.040524
CAMK2D	-2.97664	0.567188
CDK5	-0.27295	0.123752
EIF2AK2	-4.9616	0.573168
DDX18	-0.07792	0.13797
RPS27	-0.5761	1.04408
RPN2	-0.06306	0.024133
HPRT1	-0.19843	0.057405
ANP32E	-1.87701	0.184721
MMTAG2	-0.22814	0.603718
RNF213	-1.69816	1.24919
IDH3B	-0.41433	0.483269
EEF1A1	0.171657	0.233117
FGG	-0.48723	0.58936
MRPS36	-0.92262	1.94317
ARPC2	0.272116	0.347828
ATP5B	0.144386	0.131658
XRN2	-6.82788	1.08755
C1QA	0.168592	0.204945
SNIP1	-0.24844	0.176043
DDX3X	-0.22724	0.268329
CDC2L1;CDK11B;CDK11B;CDK11A;CDK11A	1.56792	0.598576
EMD	-2.22069	1.54683
ACOT9	0.191428	0.277081
KHDRBS1	0.363353	0.514687
BRD3	-3.26798	0.4609
PPIB	0.192094	0.153927
MCM2	0.18514	0.194961
SULT1A1	-0.75552	1.02723
CCT5	0.477053	0.396026
KRT2	-0.47675	0.299461
RPL27	0.189997	0.390319
SAE1	-1.09952	0.331913
MAP2K2	0.341695	0.370207
LLPH	-0.08633	0.130616
TMPO	0.349611	0.378868
PTBP1	0.484877	0.762691
TECR	-0.38556	0.50458
BCAS2	-3.41003	0.332674
HSP90B1	0.515326	0.286948
SRSF1	-0.13696	0.035825
NOP58	0.278486	0.500324
RAB7A	0.468526	0.463784
RPL23A	0.101786	0.170808
USP39	-0.46532	1.14611
PLG	-1.39313	0.985451
NASP	3.39908	0.31263
DDB1	0.238745	0.016772
MRPS12	-0.07084	0.032955
MYBBP1A	-0.49795	0.144351
RPL23	0.281643	0.676243
BLM	-0.72464	0.525789
FGB	-0.24167	0.371649
HUWE1	-2.74629	0.22542
PDHA1	1.19736	1.96724		1.96724
HNRNPA1	-0.13475	0.285118
HNRNPA3	0.093628	0.17542
ACAA2	1.57686	0.434757
CALR	-0.14673	0.042953
ACTG1	-0.47366	0.968246
BCLAF1	0.917573	0.782321
TYMS	-7.20797	0.833307
CMAS	-0.24375	0.453198
NIFK	-0.44761	0.257852
HNRNPH1	0.127757	0.306394
IGHG2	0.248453	0.194481
GNL1	-0.34591	0.786587
ZNF346	-4.47727	0.967847
RAB1B	-0.06883	0.166404
RBM15	-0.46411	1.22266
NOC3L	0.128115	0.064018
SNRNP70	1.7729	0.938108
TRMT10C	-0.34075	0.234558
RP9	-0.32921	0.307638
DARS2	0.09049	0.124041
PABPC4	0.516709	0.393702
BUD13	0.14989	0.008633
RPS28	-0.22768	0.414534
SMARCC2	-0.12874	0.077578
SLC25A1	0.205199	0.151734
MAP1S	0.181797	0.175526
HMGN2	-0.06239	0.079861
HDGFL2	0.071478	0.005317
MCTS1	1.26313	0.378466
STT3A	-0.18605	0.104689
RPL37	-0.44633	0.439679
CSE1L	-0.65663	0.602471
HIST2H3PS2	0.527105	0.035499
ARL8A	0.173113	0.085684
KARS	1.56038	0.281506
ETFB	-3.27115	0.262976
TRIM56	-3.16007	0.223809
MTDH	-0.09713	0.198407
EIF3M	-1.79605	0.202456
UPF1	0.069188	0.058463
RPL21	-0.00061	0.001028
POTEJ	-0.33504	0.228091
PRPSAP2	-0.72564	0.235043
HMGB1	0.091096	0.229442
GNB1	-0.54387	0.277092
HEXIM1	-0.44476	0.590062
METTL7A	-0.36769	0.274866
PSMC5	0.271267	0.312902
PDIA3	0.039347	0.027063
DHFR	0.591372	0.718621
LRRC47	0.180172	0.255205
RANBP2	-3.44048	0.316062
RPS9	0.290688	0.983883
SYK	-3.42752	0.46789
GNB2	-1.31283	1.06659
MORF4L1	-3.9327	0.478334
ARL2	-5.22222	0.355394
PYCR2	-2.88571	1.10018
GARS	1.04282	0.465046
MYO5B	0.168381	0.044072
ANP32A	-4.13384	0.383019
SARS	-0.89783	0.6781
DNAJA1	-0.36434	0.768205
DNAJA2	-0.64297	0.553784
TMEM97	1.8222	0.322432
CMPK1	0.281137	0.084125
CHID1	0.101851	0.161338
PPIL4	-0.96874	0.076526
RPL31	0.038054	0.020504
DPM1	-0.58331	0.418111
RHEB	-0.54589	0.359343
ARCN1	-1.09139	0.626098
CNBP	0.137763	0.048572
JPT2	-0.02744	0.001664
MOGS	0.646485	0.366488
SUB1	0.702015	1.43754
RPL17	-0.08533	0.168585
BPTF	-0.38345	0.170538
PSPC1	0.661502	0.890774
FAM111A	-4.63099	0.536337
SEC63	1.34133	1.67103		1.67103
ZC3H13	-0.03557	0.020839
RPL35	-0.29027	0.300989
CDC5L	-0.01353	0.013985
LUC7L3	0.390972	0.792857
DHX8	-0.21398	0.375989
PRKCSH	0.345554	0.103172
SH3BGRL2	-0.21066	0.187352
BBX	-0.2208	0.370937
H2BFS	-0.72248	0.276465
EIF3G	-0.24396	0.401033
DARS	0.153838	0.337108
KRT19	-0.16469	0.084757
RHOC	-0.20413	0.268861
GNE	-3.92109	0.42674
BRD9	-1.86446	0.464144
NKRF	0.636011	0.498348
SRP14	-0.9267	0.46223
ABCF2	-0.42158	1.13366
PSMC2	0.580343	0.64646
HNRNPAB	0.33272	0.289721
FN1	-0.05827	0.109661
DYNC1H1	-0.26732	0.157705
RBM25	-0.57827	0.128464
ILKAP	0.015106	0.00854
EIF1	-0.11833	0.094265
CCT8	-1.25293	0.844579
ITIH4	0.219773	0.375506
SLC25A10	-0.00378	0.011077
OAT	-1.54459	0.594909
SSB	-0.21424	0.08331
RANBP1	0.435877	0.241522
PFAS	-3.10272	0.355945
LARS	0.612781	0.24586
UBE2I	0.199914	0.195142
SRP68	-3.26611	0.292467
MAPRE1	-0.4857	0.322656
SSR4	0.03703	0.013395
RPL15	-0.21341	0.703218
EIF3I	-0.81277	0.365526
PSMD12	7.78165	0.972903
HNRNPH2	0.229012	0.115528
DECR1	-0.19254	0.063796
ACAD9	-1.20523	0.145922
NNT	1.50476	0.616591
PDS5B	-0.44065	0.106341
SUCLG2	-0.65852	0.342376
C17orf49;BAP18	-0.16044	0.010568
HNRNPDL	-0.2995	0.225038
HNRNPD	0.122361	0.0988
MPRIP	-2.17383	2.35376
IMPDH2	0.227289	0.270134
CTTN	2.80944	0.306003
AHNAK	-0.59858	0.278511
BLVRA	-0.08303	0.073096
IARS	0.422276	0.1781
PIN4	-0.27749	0.44183
TACO1	-4.30902	0.361195
MFN2	-2.32037	0.335928
MRPL16	-1.21557	0.624296
THYN1	0.794721	0.924465
EPB41L2	0.645137	0.472903
CYFIP1	-0.32843	0.329981
DAZAP1	-0.45182	0.387055
NOP10	0.073699	0.02905
PRPF4	0.653774	0.04389
SNRPD3	-0.11772	0.084514
YWHAZ	0.483316	0.335154
VBP1	-0.19574	0.100231
MATR3	0.003982	0.001634
PPP1CB	-0.40404	1.03138
NOP2	-0.64165	0.414061
GAR1	-0.57522	0.506277
TEX10	-3.86311	0.410691
FEN1	0.038106	0.01295
CSTF3	-3.91977	0.442339
EPB41L5	-6.52346	0.815978
SF3A2	3.00032	0.389381
CSNK2A1	-0.20807	0.049414
ARF6	3.29057	0.366016
SMC2	-0.09366	0.108109
H3F3B;H3F3A	-0.25828	0.471466
HIST1H3A	0.679325	0.753939
ACTC1	-0.27355	0.551499
RPS13	0.402891	0.70693
UCHL1	-0.66714	0.095454
QARS	1.33844	0.607328
ILK	-3.64693	0.505001
IGKV2D-29;IGKV2D-26;IGKV2-29	-0.01033	0.008368
EIF3B	0.920264	0.652029
TFAM	1.25212	1.08285
PRPS1	0.19913	0.25935
GTF3C5	-0.94134	1.07296
KIF2A	0.808176	0.0615
MYL9	-0.98248	0.609248
IGHV3OR16-10	-0.38098	0.252969
MDH1	0.091824	0.024607
MAT2A	0.727411	0.172999
GSPT1	-1.99828	0.177527
LAS1L	-2.86897	0.383805
FAU	-0.17302	0.139823
SNW1	-3.07969	0.273799
KPNA2	0.314083	0.088651
SLC25A3	0.599851	0.987668
C11orf57	-0.19575	0.15265
PGRMC2	5.32185	0.559719
ITIH2	-0.12031	0.062226
GMDS	0.489543	0.034257
NDUFA4	-0.1201	0.100623
PPP2CA	0.405356	1.06689
AFG3L2	0.920483	0.794401
ERP29	-0.36395	0.107364
GAPDH	0.371953	0.451181
RAB5B	0.114768	0.103935
RAB5C	0.149567	0.823995
COX5B	-3.65998	0.344146
ATP6V1H	-1.08584	2.47629
SLC25A4	-0.91573	0.51519
YWHAH	0.642592	0.427883
HMGA2	-0.71601	0.675086
PPP2R2A	-0.04082	0.121057
RBMX2	0.277824	0.273494
ALDH1B1	-0.31687	0.045122
GLO1	1.2307	0.414144
CSRP2	-0.54658	0.46289
MAGT1	-3.21798	0.832215
HDGF	0.005017	0.001866
LASP1	-0.26199	0.11773
MARS	0.326658	0.307727
THRAP3	2.05015	0.781388
;LOC102724023;C21orf33	-0.22013	0.25099
KHSRP	0.334683	0.419618
SNRNP27	-1.87667	0.147241
EXOSC6	3.79271	0.555582
EFTUD2	0.383742	0.498007
RTCB	0.539717	0.76808
SAP30BP	-6.77072	0.77254
TMEM263	-0.64643	0.461141
UBE2M	0.340454	0.265218
CSNK2B	0.968785	0.660518
DLAT	0.953486	0.290035
VARS	0.059147	0.068828
NOC2L	-0.42282	0.612622
POLD3	-3.47314	0.403846
COX5A	0.411517	0.126395
AHCY	-0.13348	0.056074
TKT	-0.94868	0.238771
AKR1B1	1.66315	0.114383
RPL36AL	-2.77865	0.304483
NTPCR	0.556464	0.962578
RPL26	-0.01201	0.008493
ATP5C1	-0.41691	0.36348
PMPCA	-1.19491	0.087444
RPS19BP1	0.448386	0.031133
CTPS1	0.023135	0.047485
ANXA2	0.134762	0.112014
ATAD3A	0.03773	0.057739
CKMT1A	0.434694	1.52864
LDHB	0.033463	0.01701
NME2;NME1-NME2	-0.08059	0.025415
AP3M1	-1.11124	1.97141
HADHA	0.273403	0.123021
GTPBP1	-0.74471	1.86408
PEBP1	-6.57707	0.531321
MGMT	0.474626	0.254157
SAP18	2.74026	0.628432
RAN	-0.05564	0.082108
CBR1	-1.72397	0.237288
SURF4	0.299071	0.921073
PSMA7	-0.99711	0.360597
EIF4G1	0.760127	0.187306
PES1	-0.79034	0.223887
RAB6A	-0.07162	0.089924
UQCRC2	0.259909	0.333918
RAB11A	-0.7187	0.18498
PDAP1	-0.72657	0.760404
H1F0	0.735877	0.406171
SMCHD1	-0.59579	0.10879
ARL8B	-5.06839	0.505008
RPL28	-0.09499	0.165136
HNRNPR	0.009396	0.010638
PUF60	0.227585	0.192665
CIRBP	0.247025	0.286695
DNAJB6	-3.18497	0.373704
ACP1	0.761151	0.753028
IDH3G	-0.07028	0.029623
RFC2	-1.13312	0.552601
MYO1C	-0.33418	0.311438
DDX24	0.238224	0.109664
HNRNPUL1	0.514713	0.039007
H2AFZ;H2AFV	0.505321	0.162452
HIST1H2AB;HIST3H2A;HIST1H2AC	0.082158	0.188238
ZNF70	-9.31401	2.99524
RPL19	0.057437	0.058371
HMGB2	0.280963	0.577401
LGMN	-7.65563	0.710413
AASDHPPT	0.425351	0.275284
PPME1	-1.75308	1.04061
HNRNPF	0.129542	0.033649
RANGAP1	2.77696	0.304652
HAGH	-2.89978	0.322643
UQCRQ	0.155459	0.01039
DCAKD	6.47598	0.792014
MYL6	-0.14827	0.207416
CD3EAP	-0.15916	0.012385
ZFX;ZFY;ZFX	0.113463	0.112076
RPS17	0.173584	0.334505
RPS10	0.923808	0.756405
TAF2	-0.86792	0.277357
IGF2BP3	0.385927	1.14665
IGF2BP2	1.23955	1.79009		1.79009
WDR1	-2.50766	0.279413
PHF5A	-2.69045	0.300251
TRMT112	0.213512	0.105071
MT-ATP8	-3.32966	0.360263
FER;Pe1Fe10	-4.15454	0.431597
TCF25	-7.05564	0.71528
MRE11	-2.75848	0.212587
SEC24A	-3.73172	0.386384
PFKM	-0.56955	0.486266
EIF2S2	0.716608	1.49104
NARS	1.14871	0.964493
EIF3D	0.619345	0.612467
TSR1	-3.01699	0.276088
SNRNP40	-0.57551	0.317755
DHX16	-3.26752	0.366882
NDUFV1	-4.88776	0.585469
RHOA	0.349441	0.418618
VWA8	-6.75098	0.901098
PSMD6	-0.31392	0.28834
SF3A1	0.636774	0.79497
SCP2	-4.97215	0.491785
SUCLG1	-0.16786	0.387842
EIF3A	0.043148	0.023023
CLIC1	-4.39103	0.417107
MAP2	2.59875	0.267287
EIF2B1	0.20216	0.077345
CHD4	-0.57702	0.248437
NCLN	0.461081	0.931638
PSMD4	0.323881	0.199318
BUD31	-2.98218	0.327944
ZC3H15	-0.60886	0.553109
DRG1	-3.32087	0.333831
GNAI2	3.13161	0.320914
VAPB	1.08725	0.543631
DIS3	0.629675	0.739018
TPI1	0.039345	0.017825
GDI2	-3.45842	0.339562
RPL27A	0.143955	0.231004
PRKACA	-0.22095	0.088602
MRPL14	-0.10682	0.339534
DNAJB11	-3.29543	0.306113
RUVBL1	0.020114	0.007284
RBM34	0.890082	0.070747
CPT1A	1.55903	0.547614
GTF2I	-3.13587	0.331443
RAD50	0.172882	0.175949
TBCA	1.35915	0.607928
NKTR	0.168081	0.4173
DBT	6.3229	0.783424
MYO6	-0.30135	0.546624
RARS	0.519241	0.356804
PGRMC1	0.893751	0.402766
TARS	-0.33026	0.291884
NXF1	0.030294	0.033464
AP1M1	-2.34978	0.199978
SF1	-3.65577	0.383893
GPATCH4	-1.55323	0.954769
CNP	0.311521	0.619204
NIPSNAP1	0.310806	0.510265
NIPSNAP2	2.41524	0.510949
UBE2D3	4.27108	0.449382
HBS1L	-0.8457	0.691189
TUBB2B	-3.81979	0.31733
RHOT1	-0.86427	0.567893
SNX9	-3.05688	0.351186
EIF3F	0.007486	0.00257
RAB2A	-0.12607	0.27409
ARF4	-0.41484	0.633089
FUBP3	-2.16457	0.702439
FUBP1	0.502057	0.340498
RSBN1	3.34591	0.278624
DIP2B	-3.62776	0.403034
PSMC4	1.87165	0.708004
DCK	-1.58854	0.347946
PRDX6	0.159133	0.185662
CDC2;CDK1	-1.00874	1.43661
SEC23A	5.46919	0.754669
PRRC2C	-0.76567	0.356099
DHX29	-1.91119	0.454101
TRIM25	1.25664	0.600779
TCOF1	0.18088	0.198845
CORO1C	-0.65176	1.87306
PYGL	0.046486	0.010919
ANXA4	-0.67606	0.066372
SSBP1	0.034481	0.018805
MRPL46	-0.03326	0.034431
ACOT13	0.22668	0.155193
HK1	-3.10877	0.329287
NUP214	3.2699	0.786415
NDUFA10	-1.99962	0.548953
MRPS15	-3.26782	0.340605
ATP5L	0.143783	0.175682
SLK	4.05792	0.897849
RBM26	-0.70571	0.403194
ACO2	-2.46933	0.228198
C3	-1.63112	0.755036
PRPF19	0.405869	0.734088
ERLIN2	-0.03274	0.033381
SF3B1	-3.4275	0.36184
MRPS21	-0.24124	0.085482
HIST1H1E	0.346786	0.399101
COPE	0.76549	0.606495
TRAM1	-0.53144	0.039394
C19orf53	-1.48541	0.381904
MRPS22	0.127575	0.103966
SMARCE1	0.885395	0.284293
HMGB3	0.470676	0.221927
HIST1H1T	-0.44853	0.295726
PDCD11	0.579436	0.26489
MKI67	0.956888	0.221387
HMGA1	0.825092	0.449412
EIF3L	-7.38642	2.03316
;PCLAF;PCLAF	-0.55793	0.043619
RCC1L	-1.33988	2.19732
NAP1L1	-1.73587	0.144098
PDS5A	0.222916	0.016667
PSMB6	-4.22593	0.440896
UGDH	-0.78568	0.226498
SLC25A22	-9.52005	1.40855
NOL6	-3.16609	0.323077
BRD4	0.67704	0.097136
BTF3L4	1.84877	0.454016
ATIC	0.056025	0.015975
RPS21	-0.15232	0.039436
FECH	-1.93703	1.38786
RAC3	-7.75826	0.747361
STAU1	-0.66801	0.174058
USP9X	0.885406	0.535185
TJP1	-3.58938	0.335851
LARP1	-0.1763	0.133657
RPLP2	-0.13832	0.043678
CLTA	0.302426	0.020259
RBM28	3.54295	0.423385
EXOSC1	0.762805	0.898097
SLFN11	-1.32821	1.1723
CALD1	-2.17877	0.23415
ETFA	-0.42837	0.028975
MRPS33	-0.08214	0.029571
SDHA	0.303454	0.16217
GLYR1	0.157309	0.076885
TRIM21	-0.94617	0.265604
TBCB	0.636416	0.330595
AAAS	0.669824	0.356991
UFL1	-4.40755	0.475133
TROVE2	-0.55485	0.403643
WDR18	-7.41687	0.769006
ALDH2	4.22661	0.567601
APOE	0.621168	0.257879
TSFM	4.9967	0.572208
FLNC	-1.54668	0.46186
EIF3CL;EIF3C	0.286939	0.1022
ATP13A1	-0.60074	0.266186
MED19	-0.88333	0.646973
XPO5	-2.70309	0.207921
ZNF207	-0.96767	0.327028
RFC3	-2.44196	0.261245
SRPRB	0.646991	0.597466
ELOC	0.470203	0.032872
MT-ATP6	-0.36025	1.8837
CUL4B	0.609659	0.03417
KEAP1	0.336919	0.108277
NUCKS1	-3.25698	0.361725
EIF5B	1.01114	0.681635
ATAD3B	-0.27949	0.134661
G6PD	-2.16099	0.209709
PPA1	-2.22336	0.152754
PRKCD	0.899789	0.607587
UBE2N	-0.22731	0.30436
AIMP2	-1.56744	0.945798
MIF	0.349807	0.488795
SNU13	-5.08807	0.5397
ACADSB	1.39608	0.62379
NOL10	1.02422	0.919848
SLC35F6	2.86072	0.37203
DCTN2	0.51303	0.207076
SMARCD2	-3.91754	0.448128
C14orf166	0.441551	0.520261
IGKV2D-24	0.272369	0.111494
IGKV4-1	-0.20372	0.158574
KIF18B	-7.32437	1.30631
RAB13	-1.18355	0.431027
NUP160	-1.92296	0.159526
ZCCHC10	4.49721	0.300351
JUP	2.69678	0.236373
CFL2	-2.96214	0.304131
PPAN-P2RY11;PPAN	-0.28355	0.22793
BRD7	-1.84948	1.77952
SMARCA2	0.123004	0.090135
GSG1	2.21643	0.566592
C11orf58;SMAP	-5.49096	0.861338
SMC4	0.392298	0.526164
DDX17	3.78932	0.420091
CSDE1	0.676232	0.474258
GSR	1.01359	0.075084
CAPRIN1	-2.76001	0.266316
UBXN1	-0.25378	0.253508
GTPBP4	4.1385	0.485476
USP14	0.163928	0.010475
KAT7	-1.28776	1.59653
PDCD6IP	0.433357	0.230474
IQGAP1	-0.49743	0.360818
HMGN4	-0.06491	0.044948
;IGHV3-30;IGHV3-33;IGHV3-30-5	-1.29102	0.485075
F11R	-0.24786	0.157493
SLC25A15	-0.08952	0.034216
DHX37	-0.96201	0.606458
PDCD5	-2.97409	0.269651
KLHDC4	0.061213	0.020018
MOV10	2.81666	0.821746
LONP1	0.158167	0.109629
DBN1	-2.98479	0.341315
POC1A	-0.33733	0.323929
SBDS	-1.40895	0.49999
COA3	1.06189	0.076043
LIG3	-3.60319	0.476897
FSCN1	0.290117	0.289465
FKBP2	3.91068	0.329621
hCG_1984214;MRPS17	4.33425	0.430144
DNMT1	0.351977	0.140347
AARS2	-0.31023	0.164864
EEF1B2	0.966733	0.410751
LMF2	-3.57427	0.677692
COIL	1.93529	0.167804
ATP5O	-0.02296	0.010242
AARS	3.08038	0.321702
PRPF8	0.157487	0.106532
RRAS2	1.70277	0.579029
COMTD1	-1.2929	0.112211
QKI	-3.87829	0.382768
CALU	0.903594	0.274971
CBR4	-0.24211	0.183626
FAM98B	-1.94895	0.203576
NUP93	1.89766	0.713887
GRB2	0.408412	0.030934
FIS1	-0.43561	0.087141
PITPNB	-2.79081	0.292959
FN3KRP	7.57975	1.33566		1.33566
HACD3	0.701436	0.375506
NSDHL	-3.88042	0.364122
RABL6	-1.06483	0.749628
KCTD12	-2.92961	0.298372
RAB1A	-0.02102	0.024245
ALDH9A1	-2.92232	0.291624
UBL5	-2.65556	1.28828
ALDH7A1	-1.48248	0.34411
HSD17B12	-0.18702	0.181512
HMGXB4	-5.80635	0.671604
OLFML3	1.15264	0.632935
ANKRD26	-6.9485	0.744023
ELAC2	0.31288	0.102413
C1QBP	1.56273	0.40702
ELOF1	-0.27395	0.151988
HDAC2	-2.05528	0.51708
POLDIP3	-2.79425	0.305405
GSN	-0.91231	0.880496
MACF1	-4.30395	0.533492
RAE1	4.74309	0.596807
DYNLL1	-0.5181	0.256941
XPO7	4.1304	0.456753
KPNA1	3.86456	0.343152
COX6B1	-3.1205	0.28634
LBR	0.867445	0.348366
SAFB	0.200549	0.172558
TPR	2.06792	1.67014		1.67014
RAB10	0.251852	0.313603
NME1	3.85792	0.455144
SEC22B	0.786654	1.1017
DHX30	-0.13934	0.01016
SNRPD2	0.142177	0.091756
DCTN1	4.31662	0.53256
SRPRA	6.56671	0.856862
CHMP3	5.21869	0.724165
CLIC4	0.089269	0.005727
DDOST	2.01894	1.01953
DEK	-0.45043	0.203719
CSK	6.80552	0.758836
COPB2	-6.77168	0.587136
MRPL12	1.01322	0.45006
NDUFS5	2.21478	0.213137
SEC61B	-0.07717	0.05815
SNRPC	-0.88524	0.473157
TNFAIP2	0.960481	1.60096
CHMP2A	1.13342	0.455045
HMGN1	-1.02025	0.709834
ATP5E	0.204627	0.250533
RAB5A	0.34191	0.022342
CAPZB	-4.85997	0.540763
MTA2	0.017806	0.004842
CTBP1	-0.16073	0.082057
SUMO1	2.2306	0.239349
TBC1D2B	-1.64037	2.104
PRDX4	0.91008	0.481566
RPL39;RPL39P5	-0.31564	0.406326
UBA52	-0.64515	0.679533
MRTO4	0.392299	0.221909
RBM15B	2.61854	0.57261
TONSL	-0.39005	0.098727
TMED9	4.18324	0.361452
XPO1	2.06828	0.651398
TRIM33	-0.90791	0.25295
ZNF638	1.9216	0.364452
C1R	-0.43295	0.153892
CLPP	2.15167	0.447917
COPB1	-0.43378	0.297017
LMAN1	-2.41638	0.23194
DRG2	-5.60697	0.602989
RAB9A	-3.27861	0.400191
RAP1B	0.172073	0.094011
FKBP4	0.871239	0.156028
CDK4	-0.66076	0.242779
EIF2B4	-1.32487	0.354778
WDR46	4.41184	0.484087
MT1X	-0.55704	0.218613
CPVL	-5.92283	0.820327
ACTL6A	-3.71675	0.405882
IGHV1-45	0.689609	0.186147
USP42	0.544663	0.712328
PTMS	0.829805	0.452307
BSG	1.54135	0.1052
HSPA4L	4.13913	0.54158
CENPV	0.629411	0.358537
ERH	0.24747	0.210492
COPG2	3.50907	0.321451
GPC4	-10.6733	3.55276
SEPT6	-6.05681	0.673813
EIF4H	0.606623	0.697674
NELFE	-3.28494	0.322048
TNPO1	-2.30039	0.231643
CKB	-0.2366	0.249573
PMPCB	-1.65955	0.169084
LSM12	-5.41855	0.500377
ENSA	-0.58427	0.166423
ADRM1	-1.37539	0.964689
MAGOHB	-2.65778	0.300662
ZNF512B	-3.443	0.38835
YTHDF2	0.241401	0.059157
YWHAG	0.699427	0.296949
PPP5C	-6.32374	0.718489
IGHV3-72	-3.34109	0.309539
RAD21	-0.52124	0.216217
CNDP2	0.306388	0.020372
ASCC3	-3.37392	0.399607
ACTN4	0.814832	0.171801
TUBA8	-0.0268	0.031444
CCDC71L	3.95427	0.412048
LAP3	-2.64365	0.27933
GCLM	-7.2211	0.880119
RABEP2	-4.72931	0.635572
MRPL45	-0.1487	0.010449
DCXR	0.125414	0.008898
ASS1	1.64816	1.30911		1.30911
GYS1	-7.16433	0.805033
CWC15	-3.13616	0.251229
NDUFA13	-7.4478	0.846444
CKAP5	0.673046	0.331624
IGHM;	-0.36153	0.228323
PSME3	-0.07234	0.004415
ACIN1	-0.65082	0.109094
AKAP8L	-5.3287	0.597426
CBLN1	-2.85899	0.40719
SRRT	0.681741	0.582094
RBM12	1.10363	0.083198
SUPT5H	1.40616	0.365996
SET	0.340204	0.01812
XPOT	4.05966	0.485118
TOP2A	2.66365	0.320298
HBA1	-3.39507	0.418028
SRSF8	-3.85962	0.468053
EXOSC10	0.697271	0.142974
BDH2	4.13788	0.341005
DHCR7	-6.83249	0.657686
PSMD11	-3.87445	0.442959
ECH1	-1.66474	0.169651
ILF2	0.742058	0.569548
PSMD13	-2.77608	0.25885
USP7	-0.54466	0.335168
DTYMK	-2.79301	0.329045
ANXA5	0.506694	0.084558
DDX19A	-3.70518	0.37382
RRM1	-0.16695	0.076766
PSMD1	2.48827	0.246457
VAMP3	-0.04312	0.017582
C1QB	0.071166	0.053943
ARF5	1.76391	0.869913
SF3B5	0.046339	0.010208
UBTF	2.6231	0.922375
NDUFS1	-3.85084	0.452849
EIF2S1	1.1638	0.448358
KRT6B	4.37326	1.7205		1.7205
HYOU1	-5.06565	0.473535
MRPL15	2.52175	0.248127
RCN1	0.681436	0.18292
TPT1	0.066526	0.014151
RPL10	-0.1076	0.177366
DNAJC2	4.06852	0.620433
TCERG1	0.971575	0.064213
DNM2	-3.25499	0.274959
CKAP2	1.20079	0.852028
ATP5I	2.10675	0.414454
VDAC1	0.285029	0.234259
AFDN	4.50187	0.702068
CDC42	0.24979	0.171095
DSG1	2.43842	0.267251
ATP5J2	0.044408	0.011813
MAPK1	4.57907	0.464933
QDPR	-2.07202	0.185777
MAPK3	3.43343	0.333973
SPCS2	-3.83969	0.27904
RNASEH2B	0.071513	0.005168
TUBGCP2	-2.87451	0.245831
POLR1C	1.02344	0.073769
BASP1	0.79508	0.04732
FAM136A	4.41955	0.434526
RTCA	1.94348	0.13326
ECM29	0.247223	0.019742
CCAR1	3.55461	0.522548
PSMA6	0.783102	0.052497
CTBP2	-3.26662	0.258957
COLGALT1	-0.29732	0.022529
TIMM44	0.075945	0.004923
SRI	-2.9684	0.234846
DNAJC19	3.27529	0.32577
SLC25A17	0.571855	0.050109
PRRC2A	0.353228	0.025272
COQ8A	-3.52567	0.26802
CMTR1	3.03804	0.328471
TIMM13	4.02797	0.382372
SLIRP	0.549682	0.033077
ANXA6	1.48289	0.109661
SMARCB1	0.764139	0.069323
DHRS2	2.36242	0.193811
CLPX	-2.24443	0.184199
RAB34	4.61986	0.446753
KIF11	-0.37442	0.026801
NUDC	4.69031	0.500226
UQCRH	4.01621	0.402708
RRBP1	2.62873	0.291431
PPAT	1.40871	0.092283
TIMM8A	1.10886	0.078235
PALLD	3.06929	0.329453
VAPA	0.678166	0.062271
PRDX5	3.67762	0.3605
FLG2	-2.98984	0.365371
CORO1A	-0.75732	0.065645
MARCKS	1.46713	0.115891
SRSF5	6.50335	0.680474
SLC25A24	0.630988	0.04034
G3BP2	4.18273	0.436519
SRSF9	1.78103	0.134873
DCAF7	5.83878	0.686142
EXOSC3	4.15521	0.550814
ATP5F1	2.74358	0.250784
GNAS	2.61469	0.298904
0	3.76613	0.524193
TCEA1	2.70051	0.289683
RAB18	2.05715	0.183232
POLR2E	4.17014	0.484128
YARS	4.15796	0.422637
NHP2	3.9359	0.344167
SKIV2L	6.01911	0.666487
CLK1	-3.36307	0.30547
FAM162A	3.63038	0.315202
TPP1	6.50951	0.789308
SNRPE	5.05332	0.472369
CCDC47	7.31053	0.744604
TMED10	6.45409	0.854818
PSMA5	7.16332	0.722191
CSTF2	3.27887	0.276123
UBE2L5P;UBE2L3	0.782203	0.063369
DCUN1D5	2.66141	0.245967
RBM39	3.50154	0.393967
PRPF40A	2.90083	0.281661
ALDH5A1	1.31995	0.098423
NUTF2	1.07859	0.074821
ATP6V1A	6.35257	0.63217
MRPS2	-1.07134	0.082846
TPD52L2	-2.24857	0.150876
PLIN3	0.36273	0.027219
SWAP70	-0.55685	0.03735
F10	3.05913	0.3323
PSMC3	3.81859	0.33633
MT-CO2	3.66964	0.359227
SEPT10	-2.97483	0.250841
BAG2	3.99044	0.407683
APMAP	6.41667	0.7715
METAP1	2.43275	0.229672
SF3A3	3.7459	0.38228
PDCD6	3.32018	0.360579
PDLIM1	1.89106	0.123923
IDH1	7.46638	0.816574
MYEF2	2.50978	0.248868
CARM1	4.5458	0.509968
NOSIP	2.0673	0.227896
FAHD1	-0.0783	0.005698
SNRPD1	3.99376	0.360647
DDX6	6.65219	0.708535
SAMM50	-2.61246	0.349759
RPS6KA3	3.65423	0.314046
PPM1F	4.27512	0.539777
ATP6V0C	-0.26196	0.01906
RCC1	3.64728	0.341832
LRRC40	1.26913	0.080883
LMNA	3.5611	0.340598
LSM4	4.4522	0.396957
MCCC2	0.203812	0.015558
SMARCC1	-2.86033	0.228175
SNX3	-1.8786	0.146232
PRAF2	3.19482	0.347958
PABPN1	3.52419	0.391653
DDX42	-0.32749	0.023728
PRPF38A	2.11291	0.180029
AIMP1	6.24075	0.63747
TXNDC5	1.24505	0.092295
ECI1	4.00985	0.32987
SCIN	6.24889	0.915578
VPS29	4.37083	0.562592
FADS1	-4.41765	0.480403
NDUFA9	3.66946	0.401778
ZYX	3.32241	0.318755
BCAP31	4.95225	0.393153
AP3S1	7.45405	0.829918
UBAP2L	1.06115	0.086035
UQCRB	6.05421	0.661275
MYL4	-3.54476	0.398859
PSMA3	4.33293	0.350809
PTPN11	14.7697	1.14422
TMEM109	8.52656	0.724962
PNP	4.30595	0.409724
MRPL19	9.75599	4.19105		4.19105
RRS1	9.97688	5.2029		5.2029
ZRANB2	4.86733	0.417644
BCKDHB	4.32328	0.332453
ANXA11	3.34397	0.40492
RBM22	4.22504	0.450785
MTHFD1L	6.88053	0.888698
RBBP7	10.7532	3.10059		3.10059
ITPA	6.62507	0.736487
YARS2	2.64018	0.346959
CHD9	7.59013	0.767442
RPRD1B	6.93589	0.733496
MAP2K1	4.18388	0.38724
RALY	3.20449	0.260864
CBX3	9.20829	2.53218		2.53218
SETD1A	3.33891	0.395258
ATXN10	9.62183	3.29395		3.29395
CAP1	6.34722	0.714398
BAZ1B	3.35949	0.401203
;BCKDHA	10.9538	2.1235		2.1235
SEC24C	6.44038	0.918818
LTA4H	5.7104	0.718138
HIST2H2AC;HIST2H2AA3	3.84632	0.434567
OLA1	9.4891	2.22211		2.22211
ZBTB4	6.67796	0.710913
AGK	7.1663	0.74738
CGGBP1	5.0372	0.550456
SCARB2	6.91821	0.670844
QTRT2	-0.25805	0.437416
RSU1	3.24044	0.422896
PSMD8	5.26952	0.690962
GNG5	5.31084	0.551811
TRIP6	8.92565	2.85226		2.85226
MRPL39	12.3358	1.49989		1.49989
CYB5B	3.73496	0.312748
PFDN1	1.22616	0.079569
ENO3	0.708028	0.052756
DFFA	6.27939	0.66584
LGALS7	-0.26149	0.416302
ANXA1	0.378347		0.106079
DNM2	-3.25499		0.274959
ELAVL1	-0.18508		0.247235
FASN	-0.29131		0.383429
FGB	-0.24167		0.371649
FSD1	-4.41729		0.418151
GRB2	0.408412		0.030934
MAP2K1	4.18388		0.38724
MAPK3	3.43343		0.333973
NOSIP	2.0673		0.227896
PPIF	-0.62821		0.423399
PRPF19	0.405869		0.734088
PTPN11	14.7697		1.14422
SNRNP27	-1.87667		0.147241
SYNCRIP	0.10639		0.117362
TRIM25	1.25664		0.600779
