# Supplementary material for: Proximity-labeling proteomics reveals remodeled interactomes and altered localization of pathogenic SHP2 variants
Source: EMBO Rep. 2025 Dec 22;27(3):793–826. doi: 10.1038/s44319-025-00674-4 (PMC12894930; doi:10.1038/s44319-025-00674-4)
Supplement: Supplementary file 21 — Appendix Figure S2 Source Data [file 44319_2025_674_MOESM21_ESM.zip]

Archive with 16 entries (13 files):
- Appendix Figure S2/
- __MACOSX/._Appendix Figure S2
- Appendix Figure S2/.DS_Store
- __MACOSX/Appendix Figure S2/._.DS_Store
- Appendix Figure S2/A/
- Appendix Figure S2/README.txt
- __MACOSX/Appendix Figure S2/._README.txt
- Appendix Figure S2/B/
- Appendix Figure S2/A/.DS_Store
- __MACOSX/Appendix Figure S2/A/._.DS_Store
- Appendix Figure S2/A/SHP2 core interactome STRING network without EGF.tsv
- __MACOSX/Appendix Figure S2/A/._SHP2 core interactome STRING network without EGF.tsv
- Appendix Figure S2/B/.DS_Store
- __MACOSX/Appendix Figure S2/B/._.DS_Store
- Appendix Figure S2/B/SHP2 core interactome STRING network with EGF.tsv
- __MACOSX/Appendix Figure S2/B/._SHP2 core interactome STRING network with EGF.tsv
