# Supplementary material for: Proximity-labeling proteomics reveals remodeled interactomes and altered localization of pathogenic SHP2 variants
Source: EMBO Rep. 2025 Dec 22;27(3):793–826. doi: 10.1038/s44319-025-00674-4 (PMC12894930; doi:10.1038/s44319-025-00674-4)
Supplement: Supplementary file 21 — Appendix Figure S2 Source Data [file 44319_2025_674_MOESM21_ESM.zip › Appendix Figure S2/README.txt]

Appendix Figure S2 source data:

S2A. Numerical data describing the STRING network for SHP2 core interactome hits without EGF (fold-change >2, p-value <0.05, 4 or more SHP2 variants).

S2B. Numerical data describing the STRING network for SHP2 core interactome hits with EGF (fold-change >2, p-value <0.05, 2 or more SHP2 variants).

Processed TurboID proteomics data (normalized intensities), including individual replicate data, can be found in Dataset EV2.
