# Supplementary material for: Proximity-labeling proteomics reveals remodeled interactomes and altered localization of pathogenic SHP2 variants
Source: EMBO Rep. 2025 Dec 22;27(3):793–826. doi: 10.1038/s44319-025-00674-4 (PMC12894930; doi:10.1038/s44319-025-00674-4)
Supplement: Supplementary file 21 — Appendix Figure S2 Source Data [file 44319_2025_674_MOESM21_ESM.zip › Appendix Figure S2/A/SHP2 core interactome STRING network without EGF.tsv]

#node1	node2	node1_string_id	node2_string_id	homology	experimentally_determined_interaction	database_annotated	automated_textmining	combined_score
ACAD9	NDUFB5	9606.ENSP00000312618	9606.ENSP00000259037	0	0.470	0	0	0.470
ACAD9	ATP5PO	9606.ENSP00000312618	9606.ENSP00000290299	0	0.442	0	0	0.442
ACAD9	ETFA	9606.ENSP00000312618	9606.ENSP00000452762	0	0.341	0.144	0.072	0.431
ACAD9	ETFB	9606.ENSP00000312618	9606.ENSP00000346173	0	0.329	0.144	0.103	0.440
ACAD9	ATP5PB	9606.ENSP00000312618	9606.ENSP00000358737	0	0.442	0	0	0.442
ACAD9	NDUFS2	9606.ENSP00000312618	9606.ENSP00000356972	0	0.734	0	0	0.734
ACO2	HIBCH	9606.ENSP00000216254	9606.ENSP00000352706	0	0.509	0	0	0.509
ACO2	MRPS11	9606.ENSP00000216254	9606.ENSP00000317376	0	0.509	0	0	0.509
ACOT1	THEM4	9606.ENSP00000311224	9606.ENSP00000357804	0	0	0.900	0	0.900
ACOX1	ETFA	9606.ENSP00000293217	9606.ENSP00000452762	0	0.308	0.144	0.072	0.402
ACOX1	ETFB	9606.ENSP00000293217	9606.ENSP00000346173	0	0.295	0.144	0.103	0.411
ACSF3	NUP155	9606.ENSP00000479130	9606.ENSP00000231498	0	0.353	0	0.183	0.448
APOO	TOMM70	9606.ENSP00000368528	9606.ENSP00000284320	0	0.095	0.720	0	0.735
APOO	TOMM20	9606.ENSP00000368528	9606.ENSP00000355566	0	0	0.540	0	0.540
APOO	PCYOX1	9606.ENSP00000368528	9606.ENSP00000387654	0	0	0.540	0	0.540
APOO	MFN1	9606.ENSP00000368528	9606.ENSP00000420617	0	0	0.720	0	0.720
ATL3	RTN3	9606.ENSP00000381844	9606.ENSP00000367050	0	0.590	0	0	0.590
ATP1B3	BSG	9606.ENSP00000286371	9606.ENSP00000333769	0	0.075	0.500	0	0.517
ATP5PB	NDUFB5	9606.ENSP00000358737	9606.ENSP00000259037	0	0.469	0	0	0.469
ATP5PB	ATP5PO	9606.ENSP00000358737	9606.ENSP00000290299	0	0.789	0.944	0.662	0.995
ATP5PB	ACAD9	9606.ENSP00000358737	9606.ENSP00000312618	0	0.442	0	0	0.442
ATP5PB	CERS6	9606.ENSP00000358737	9606.ENSP00000376453	0	0.480	0	0	0.480
ATP5PO	ACAD9	9606.ENSP00000290299	9606.ENSP00000312618	0	0.442	0	0	0.442
ATP5PO	ATP5PB	9606.ENSP00000290299	9606.ENSP00000358737	0	0.789	0.944	0.662	0.995
B2M	HLA-C	9606.ENSP00000497910	9606.ENSP00000365402	0	0.971	0.900	0.867	0.999
B2M	HLA-B	9606.ENSP00000497910	9606.ENSP00000399168	0	0.971	0.900	0.924	0.999
BSG	ATP1B3	9606.ENSP00000333769	9606.ENSP00000286371	0	0.075	0.500	0	0.517
BSG	SLC3A2	9606.ENSP00000333769	9606.ENSP00000367123	0	0.308	0.500	0.760	0.909
BSG	SLC16A1	9606.ENSP00000333769	9606.ENSP00000441065	0	0.954	0.900	0.878	0.999
CERS6	ATP5PB	9606.ENSP00000376453	9606.ENSP00000358737	0	0.480	0	0	0.480
CERS6	LMAN2L	9606.ENSP00000376453	9606.ENSP00000366280	0	0.439	0	0	0.439
CHMP1A	CHMP6	9606.ENSP00000380998	9606.ENSP00000317468	0	0.080	0.540	0.720	0.871
CHMP6	CHMP1A	9606.ENSP00000317468	9606.ENSP00000380998	0	0.080	0.540	0.720	0.871
COX15	UQCRQ	9606.ENSP00000016171	9606.ENSP00000367939	0	0	0.540	0	0.540
COX15	SCO1	9606.ENSP00000016171	9606.ENSP00000255390	0	0.292	0.467	0	0.606
COX15	COX4I1	9606.ENSP00000016171	9606.ENSP00000457513	0	0.363	0.540	0	0.694
COX15	COX5A	9606.ENSP00000016171	9606.ENSP00000317780	0	0.095	0.720	0.166	0.770
COX15	MT-CO3	9606.ENSP00000016171	9606.ENSP00000354982	0	0	0.944	0	0.944
COX4I1	COX15	9606.ENSP00000457513	9606.ENSP00000016171	0	0.363	0.540	0	0.694
COX4I1	NDUFB5	9606.ENSP00000457513	9606.ENSP00000259037	0	0.820	0	0	0.820
COX4I1	NDUFB10	9606.ENSP00000457513	9606.ENSP00000268668	0	0.859	0	0	0.859
COX4I1	NDUFS6	9606.ENSP00000457513	9606.ENSP00000274137	0	0.862	0	0	0.862
COX4I1	NDUFB9	9606.ENSP00000457513	9606.ENSP00000276689	0	0.855	0	0	0.856
COX4I1	NDUFA7	9606.ENSP00000457513	9606.ENSP00000301457	0	0.807	0	0	0.807
COX4I1	COX5A	9606.ENSP00000457513	9606.ENSP00000317780	0	0.978	0.888	0.976	0.999
COX4I1	NDUFV2	9606.ENSP00000457513	9606.ENSP00000327268	0	0.837	0	0	0.837
COX4I1	MAGT1	9606.ENSP00000457513	9606.ENSP00000354649	0	0.458	0	0	0.457
COX4I1	MT-CO3	9606.ENSP00000457513	9606.ENSP00000354982	0	0.951	0.888	0.050	0.994
COX4I1	NDUFS2	9606.ENSP00000457513	9606.ENSP00000356972	0	0.880	0	0	0.880
COX4I1	UQCRQ	9606.ENSP00000457513	9606.ENSP00000367939	0	0.938	0.540	0.145	0.973
COX4I1	NDUFA6	9606.ENSP00000457513	9606.ENSP00000482543	0	0.828	0	0	0.829
COX5A	COX15	9606.ENSP00000317780	9606.ENSP00000016171	0	0.095	0.720	0.166	0.770
COX5A	NDUFB5	9606.ENSP00000317780	9606.ENSP00000259037	0	0.807	0	0	0.807
COX5A	NDUFB10	9606.ENSP00000317780	9606.ENSP00000268668	0	0.863	0	0	0.863
COX5A	NDUFS6	9606.ENSP00000317780	9606.ENSP00000274137	0	0.838	0	0	0.838
COX5A	NDUFB9	9606.ENSP00000317780	9606.ENSP00000276689	0	0.859	0	0.085	0.866
COX5A	NDUFA7	9606.ENSP00000317780	9606.ENSP00000301457	0	0.800	0	0	0.800
COX5A	PMPCA	9606.ENSP00000317780	9606.ENSP00000360782	0	0.455	0	0	0.455
COX5A	NDUFA6	9606.ENSP00000317780	9606.ENSP00000482543	0	0.807	0	0	0.807
COX5A	NDUFS2	9606.ENSP00000317780	9606.ENSP00000356972	0	0.842	0	0	0.842
COX5A	NDUFV2	9606.ENSP00000317780	9606.ENSP00000327268	0	0.843	0	0	0.843
COX5A	UQCRQ	9606.ENSP00000317780	9606.ENSP00000367939	0	0.943	0.540	0	0.973
COX5A	MT-CO3	9606.ENSP00000317780	9606.ENSP00000354982	0	0.946	0.979	0	0.998
COX5A	COX4I1	9606.ENSP00000317780	9606.ENSP00000457513	0	0.978	0.888	0.976	0.999
CTR9	RBX1	9606.ENSP00000355013	9606.ENSP00000216225	0	0.800	0	0	0.800
CTR9	PAF1	9606.ENSP00000355013	9606.ENSP00000221265	0	0.990	0.900	0	0.999
CTR9	LEO1	9606.ENSP00000355013	9606.ENSP00000299601	0	0.958	0.900	0.984	0.999
CYB5B	MARC2	9606.ENSP00000308430	9606.ENSP00000355880	0	0	0.500	0	0.499
CYP51A1	LSS	9606.ENSP00000003100	9606.ENSP00000380837	0	0.254	0	0.353	0.496
ERGIC1	GTPBP3	9606.ENSP00000377374	9606.ENSP00000351644	0	0.082	0.585	0.280	0.701
ETFA	ACOX1	9606.ENSP00000452762	9606.ENSP00000293217	0	0.308	0.144	0.072	0.402
ETFA	RAB6A	9606.ENSP00000452762	9606.ENSP00000311449	0	0.473	0	0	0.473
ETFA	ACAD9	9606.ENSP00000452762	9606.ENSP00000312618	0	0.341	0.144	0.072	0.431
ETFA	ETFB	9606.ENSP00000452762	9606.ENSP00000346173	0	0.989	0.979	0.935	0.999
ETFB	ACOX1	9606.ENSP00000346173	9606.ENSP00000293217	0	0.295	0.144	0.103	0.411
ETFB	ACAD9	9606.ENSP00000346173	9606.ENSP00000312618	0	0.329	0.144	0.103	0.440
ETFB	ETFA	9606.ENSP00000346173	9606.ENSP00000452762	0	0.989	0.979	0.935	0.999
EZH2	RBX1	9606.ENSP00000320147	9606.ENSP00000216225	0	0.434	0	0	0.434
EZH2	RB1	9606.ENSP00000320147	9606.ENSP00000267163	0	0.292	0.360	0.416	0.712
FASTKD5	NLRX1	9606.ENSP00000369618	9606.ENSP00000387334	0	0.195	0	0.620	0.681
FBXO22	RBX1	9606.ENSP00000307833	9606.ENSP00000216225	0	0.538	0.400	0	0.710
FKBP8	TOMM20	9606.ENSP00000471700	9606.ENSP00000355566	0	0.289	0	0.279	0.465
GAB1	PTPN11	9606.ENSP00000262995	9606.ENSP00000489597	0	0.827	0.400	0.980	0.997
GBF1	TMED2	9606.ENSP00000359000	9606.ENSP00000262225	0	0	0.500	0	0.499
GTF3C4	POLR1C	9606.ENSP00000361219	9606.ENSP00000496044	0	0	0.500	0	0.499
GTPBP3	ERGIC1	9606.ENSP00000351644	9606.ENSP00000377374	0	0.082	0.585	0.280	0.701
HIBCH	ACO2	9606.ENSP00000352706	9606.ENSP00000216254	0	0.509	0	0	0.509
HIBCH	MRPS11	9606.ENSP00000352706	9606.ENSP00000317376	0	0.740	0	0	0.740
HIBCH	MRPS2	9606.ENSP00000352706	9606.ENSP00000360850	0	0.502	0	0.248	0.609
HLA-B	HLA-C	9606.ENSP00000399168	9606.ENSP00000365402	0	0.484	0.900	0.867	0.992
HLA-B	B2M	9606.ENSP00000399168	9606.ENSP00000497910	0	0.971	0.900	0.924	0.999
HLA-C	HLA-B	9606.ENSP00000365402	9606.ENSP00000399168	0	0.484	0.900	0.867	0.992
HLA-C	B2M	9606.ENSP00000365402	9606.ENSP00000497910	0	0.971	0.900	0.867	0.999
ILVBL	UQCRQ	9606.ENSP00000263383	9606.ENSP00000367939	0	0.421	0	0	0.420
LARS2	RARS2	9606.ENSP00000498867	9606.ENSP00000358549	0	0	0	0.944	0.944
LEO1	RBX1	9606.ENSP00000299601	9606.ENSP00000216225	0	0.800	0	0	0.800
LEO1	PAF1	9606.ENSP00000299601	9606.ENSP00000221265	0	0.991	0.900	0.189	0.999
LEO1	CTR9	9606.ENSP00000299601	9606.ENSP00000355013	0	0.958	0.900	0.984	0.999
LIG3	PNKP	9606.ENSP00000367787	9606.ENSP00000323511	0	0.570	0.500	0.822	0.958
LMAN2L	TMED2	9606.ENSP00000366280	9606.ENSP00000262225	0	0.219	0.500	0	0.592
LMAN2L	CERS6	9606.ENSP00000366280	9606.ENSP00000376453	0	0.439	0	0	0.439
LSS	CYP51A1	9606.ENSP00000380837	9606.ENSP00000003100	0	0.254	0	0.353	0.496
MAGT1	COX4I1	9606.ENSP00000354649	9606.ENSP00000457513	0	0.458	0	0	0.457
MAGT1	SSR3	9606.ENSP00000354649	9606.ENSP00000420641	0	0.479	0	0	0.479
MARC2	CYB5B	9606.ENSP00000355880	9606.ENSP00000308430	0	0	0.500	0	0.499
MED15	MED27	9606.ENSP00000263205	9606.ENSP00000292035	0	0.969	0.800	0.865	0.999
MED27	MED15	9606.ENSP00000292035	9606.ENSP00000263205	0	0.969	0.800	0.865	0.999
MFN1	TOMM70	9606.ENSP00000420617	9606.ENSP00000284320	0	0	0.720	0	0.720
MFN1	TOMM20	9606.ENSP00000420617	9606.ENSP00000355566	0	0	0.540	0	0.540
MFN1	APOO	9606.ENSP00000420617	9606.ENSP00000368528	0	0	0.720	0	0.720
MGST2	MGST3	9606.ENSP00000482639	9606.ENSP00000356864	0	0	0.500	0	0.499
MGST3	MGST2	9606.ENSP00000356864	9606.ENSP00000482639	0	0	0.500	0	0.499
MPZL1	PTPN11	9606.ENSP00000352513	9606.ENSP00000489597	0	0.457	0	0.685	0.821
MRPL28	MRPS11	9606.ENSP00000497004	9606.ENSP00000317376	0	0.818	0	0	0.818
MRPL28	MRPL9	9606.ENSP00000497004	9606.ENSP00000357823	0	0.963	0	0	0.963
MRPL28	MRPS2	9606.ENSP00000497004	9606.ENSP00000360850	0	0.816	0	0	0.816
MRPL28	MRPS30	9606.ENSP00000497004	9606.ENSP00000424328	0	0.913	0	0	0.914
MRPL28	MRPL37	9606.ENSP00000497004	9606.ENSP00000473980	0	0.960	0	0	0.960
MRPL28	MRPL45	9606.ENSP00000497004	9606.ENSP00000484903	0	0.915	0	0	0.915
MRPL37	MRPS11	9606.ENSP00000473980	9606.ENSP00000317376	0	0.800	0	0	0.800
MRPL37	MRPL9	9606.ENSP00000473980	9606.ENSP00000357823	0	0.920	0	0	0.920
MRPL37	MRPS2	9606.ENSP00000473980	9606.ENSP00000360850	0	0.800	0	0	0.800
MRPL37	MRPS30	9606.ENSP00000473980	9606.ENSP00000424328	0	0.956	0	0	0.956
MRPL37	MRPL45	9606.ENSP00000473980	9606.ENSP00000484903	0	0.916	0	0	0.916
MRPL37	MRPL28	9606.ENSP00000473980	9606.ENSP00000497004	0	0.960	0	0	0.960
MRPL45	MRPS11	9606.ENSP00000484903	9606.ENSP00000317376	0	0.800	0	0	0.800
MRPL45	MRPL9	9606.ENSP00000484903	9606.ENSP00000357823	0	0.924	0	0	0.924
MRPL45	MRPS2	9606.ENSP00000484903	9606.ENSP00000360850	0	0.808	0	0	0.808
MRPL45	MRPS30	9606.ENSP00000484903	9606.ENSP00000424328	0	0.913	0	0	0.913
MRPL45	MRPL37	9606.ENSP00000484903	9606.ENSP00000473980	0	0.916	0	0	0.916
MRPL45	MRPL28	9606.ENSP00000484903	9606.ENSP00000497004	0	0.915	0	0	0.915
MRPL9	MRPS11	9606.ENSP00000357823	9606.ENSP00000317376	0	0.881	0	0	0.881
MRPL9	RPS13	9606.ENSP00000357823	9606.ENSP00000435777	0	0.404	0	0	0.404
MRPL9	MRPS2	9606.ENSP00000357823	9606.ENSP00000360850	0	0.873	0	0	0.873
MRPL9	MRPS30	9606.ENSP00000357823	9606.ENSP00000424328	0	0.911	0	0	0.912
MRPL9	MRPL37	9606.ENSP00000357823	9606.ENSP00000473980	0	0.920	0	0	0.920
MRPL9	MRPL45	9606.ENSP00000357823	9606.ENSP00000484903	0	0.924	0	0	0.924
MRPL9	MRPL28	9606.ENSP00000357823	9606.ENSP00000497004	0	0.963	0	0	0.963
MRPS11	ACO2	9606.ENSP00000317376	9606.ENSP00000216254	0	0.509	0	0	0.509
MRPS11	RPS10	9606.ENSP00000317376	9606.ENSP00000481646	0	0.363	0.540	0	0.694
MRPS11	RPS13	9606.ENSP00000317376	9606.ENSP00000435777	0	0.345	0.540	0.083	0.699
MRPS11	RPS19	9606.ENSP00000317376	9606.ENSP00000470972	0	0.402	0.540	0	0.713
MRPS11	HIBCH	9606.ENSP00000317376	9606.ENSP00000352706	0	0.740	0	0	0.740
MRPS11	MRPL37	9606.ENSP00000317376	9606.ENSP00000473980	0	0.800	0	0	0.800
MRPS11	MRPL45	9606.ENSP00000317376	9606.ENSP00000484903	0	0.800	0	0	0.800
MRPS11	MRPL28	9606.ENSP00000317376	9606.ENSP00000497004	0	0.818	0	0	0.818
MRPS11	MRPL9	9606.ENSP00000317376	9606.ENSP00000357823	0	0.881	0	0	0.881
MRPS11	MRPS30	9606.ENSP00000317376	9606.ENSP00000424328	0	0.818	0.800	0	0.962
MRPS11	MRPS2	9606.ENSP00000317376	9606.ENSP00000360850	0	0.953	0.900	0.236	0.996
MRPS2	MRPS11	9606.ENSP00000360850	9606.ENSP00000317376	0	0.953	0.900	0.236	0.996
MRPS2	HIBCH	9606.ENSP00000360850	9606.ENSP00000352706	0	0.502	0	0.248	0.609
MRPS2	MRPL9	9606.ENSP00000360850	9606.ENSP00000357823	0	0.873	0	0	0.873
MRPS2	SSBP1	9606.ENSP00000360850	9606.ENSP00000419665	0	0.457	0	0	0.457
MRPS2	MRPL37	9606.ENSP00000360850	9606.ENSP00000473980	0	0.800	0	0	0.800
MRPS2	MRPL45	9606.ENSP00000360850	9606.ENSP00000484903	0	0.808	0	0	0.808
MRPS2	MRPL28	9606.ENSP00000360850	9606.ENSP00000497004	0	0.816	0	0	0.816
MRPS2	MRPS30	9606.ENSP00000360850	9606.ENSP00000424328	0	0.816	0.800	0	0.961
MRPS30	MRPS11	9606.ENSP00000424328	9606.ENSP00000317376	0	0.818	0.800	0	0.962
MRPS30	MRPL9	9606.ENSP00000424328	9606.ENSP00000357823	0	0.911	0	0	0.912
MRPS30	MRPS2	9606.ENSP00000424328	9606.ENSP00000360850	0	0.816	0.800	0	0.961
MRPS30	MRPL45	9606.ENSP00000424328	9606.ENSP00000484903	0	0.913	0	0	0.913
MRPS30	MRPL28	9606.ENSP00000424328	9606.ENSP00000497004	0	0.913	0	0	0.914
MRPS30	MRPL37	9606.ENSP00000424328	9606.ENSP00000473980	0	0.956	0	0	0.956
MT-CO3	COX15	9606.ENSP00000354982	9606.ENSP00000016171	0	0	0.944	0	0.944
MT-CO3	NDUFB5	9606.ENSP00000354982	9606.ENSP00000259037	0	0.807	0	0	0.807
MT-CO3	NDUFB10	9606.ENSP00000354982	9606.ENSP00000268668	0	0.807	0	0	0.807
MT-CO3	NDUFS6	9606.ENSP00000354982	9606.ENSP00000274137	0	0.807	0	0	0.807
MT-CO3	NDUFB9	9606.ENSP00000354982	9606.ENSP00000276689	0	0.807	0	0	0.807
MT-CO3	NDUFA7	9606.ENSP00000354982	9606.ENSP00000301457	0	0.800	0	0	0.800
MT-CO3	COX5A	9606.ENSP00000354982	9606.ENSP00000317780	0	0.946	0.979	0	0.998
MT-CO3	NDUFV2	9606.ENSP00000354982	9606.ENSP00000327268	0	0.807	0	0	0.807
MT-CO3	NDUFA6	9606.ENSP00000354982	9606.ENSP00000482543	0	0.807	0	0	0.807
MT-CO3	NDUFS2	9606.ENSP00000354982	9606.ENSP00000356972	0	0.807	0	0	0.807
MT-CO3	UQCRQ	9606.ENSP00000354982	9606.ENSP00000367939	0	0.941	0.540	0	0.971
MT-CO3	COX4I1	9606.ENSP00000354982	9606.ENSP00000457513	0	0.951	0.888	0.050	0.994
NDUFA6	NDUFB5	9606.ENSP00000482543	9606.ENSP00000259037	0	0.951	0.967	0.408	0.998
NDUFA6	NDUFB10	9606.ENSP00000482543	9606.ENSP00000268668	0	0.951	0.967	0	0.998
NDUFA6	NDUFS6	9606.ENSP00000482543	9606.ENSP00000274137	0	0.951	0.967	0.514	0.999
NDUFA6	NDUFB9	9606.ENSP00000482543	9606.ENSP00000276689	0	0.951	0.967	0.454	0.999
NDUFA6	NDUFA7	9606.ENSP00000482543	9606.ENSP00000301457	0	0.951	0.967	0.645	0.999
NDUFA6	COX5A	9606.ENSP00000482543	9606.ENSP00000317780	0	0.807	0	0	0.807
NDUFA6	NDUFV2	9606.ENSP00000482543	9606.ENSP00000327268	0	0.951	0.967	0.829	0.999
NDUFA6	MT-CO3	9606.ENSP00000482543	9606.ENSP00000354982	0	0.807	0	0	0.807
NDUFA6	NDUFS2	9606.ENSP00000482543	9606.ENSP00000356972	0	0.972	0.967	0.318	0.999
NDUFA6	PMPCA	9606.ENSP00000482543	9606.ENSP00000360782	0	0.550	0	0	0.550
NDUFA6	UQCRQ	9606.ENSP00000482543	9606.ENSP00000367939	0	0.830	0	0	0.830
NDUFA6	COX4I1	9606.ENSP00000482543	9606.ENSP00000457513	0	0.828	0	0	0.829
NDUFA7	NDUFB5	9606.ENSP00000301457	9606.ENSP00000259037	0	0.905	0.967	0.207	0.997
NDUFA7	NDUFB10	9606.ENSP00000301457	9606.ENSP00000268668	0	0.941	0.967	0.263	0.998
NDUFA7	NDUFS6	9606.ENSP00000301457	9606.ENSP00000274137	0	0.946	0.967	0.495	0.999
NDUFA7	NDUFB9	9606.ENSP00000301457	9606.ENSP00000276689	0	0.926	0.967	0.569	0.998
NDUFA7	MT-CO3	9606.ENSP00000301457	9606.ENSP00000354982	0	0.800	0	0	0.800
NDUFA7	COX5A	9606.ENSP00000301457	9606.ENSP00000317780	0	0.800	0	0	0.800
NDUFA7	UQCRQ	9606.ENSP00000301457	9606.ENSP00000367939	0	0.804	0	0	0.804
NDUFA7	COX4I1	9606.ENSP00000301457	9606.ENSP00000457513	0	0.807	0	0	0.807
NDUFA7	NDUFS2	9606.ENSP00000301457	9606.ENSP00000356972	0	0.957	0.967	0	0.998
NDUFA7	NDUFV2	9606.ENSP00000301457	9606.ENSP00000327268	0	0.932	0.967	0.418	0.998
NDUFA7	NDUFA6	9606.ENSP00000301457	9606.ENSP00000482543	0	0.951	0.967	0.645	0.999
NDUFB10	NDUFB5	9606.ENSP00000268668	9606.ENSP00000259037	0	0.974	0.967	0.906	0.999
NDUFB10	MT-CO3	9606.ENSP00000268668	9606.ENSP00000354982	0	0.807	0	0	0.807
NDUFB10	UQCRQ	9606.ENSP00000268668	9606.ENSP00000367939	0	0.857	0	0	0.857
NDUFB10	COX4I1	9606.ENSP00000268668	9606.ENSP00000457513	0	0.859	0	0	0.859
NDUFB10	COX5A	9606.ENSP00000268668	9606.ENSP00000317780	0	0.863	0	0	0.863
NDUFB10	NDUFA6	9606.ENSP00000268668	9606.ENSP00000482543	0	0.951	0.967	0	0.998
NDUFB10	NDUFA7	9606.ENSP00000268668	9606.ENSP00000301457	0	0.941	0.967	0.263	0.998
NDUFB10	NDUFS6	9606.ENSP00000268668	9606.ENSP00000274137	0	0.978	0.967	0.248	0.999
NDUFB10	NDUFB9	9606.ENSP00000268668	9606.ENSP00000276689	0	0.963	0.967	0.714	0.999
NDUFB10	NDUFV2	9606.ENSP00000268668	9606.ENSP00000327268	0	0.980	0.967	0.203	0.999
NDUFB10	NDUFS2	9606.ENSP00000268668	9606.ENSP00000356972	0	0.947	0.967	0.493	0.999
NDUFB5	ATP5PB	9606.ENSP00000259037	9606.ENSP00000358737	0	0.469	0	0	0.469
NDUFB5	ACAD9	9606.ENSP00000259037	9606.ENSP00000312618	0	0.470	0	0	0.470
NDUFB5	MT-CO3	9606.ENSP00000259037	9606.ENSP00000354982	0	0.807	0	0	0.807
NDUFB5	COX5A	9606.ENSP00000259037	9606.ENSP00000317780	0	0.807	0	0	0.807
NDUFB5	COX4I1	9606.ENSP00000259037	9606.ENSP00000457513	0	0.820	0	0	0.820
NDUFB5	UQCRQ	9606.ENSP00000259037	9606.ENSP00000367939	0	0.830	0	0	0.830
NDUFB5	NDUFA7	9606.ENSP00000259037	9606.ENSP00000301457	0	0.905	0.967	0.207	0.997
NDUFB5	NDUFS6	9606.ENSP00000259037	9606.ENSP00000274137	0	0.918	0.967	0.070	0.997
NDUFB5	NDUFS2	9606.ENSP00000259037	9606.ENSP00000356972	0	0.920	0.967	0.210	0.997
NDUFB5	NDUFV2	9606.ENSP00000259037	9606.ENSP00000327268	0	0.922	0.967	0.048	0.997
NDUFB5	NDUFA6	9606.ENSP00000259037	9606.ENSP00000482543	0	0.951	0.967	0.408	0.998
NDUFB5	NDUFB10	9606.ENSP00000259037	9606.ENSP00000268668	0	0.974	0.967	0.906	0.999
NDUFB5	NDUFB9	9606.ENSP00000259037	9606.ENSP00000276689	0	0.973	0.967	0	0.999
NDUFB9	NDUFB5	9606.ENSP00000276689	9606.ENSP00000259037	0	0.973	0.967	0	0.999
NDUFB9	NDUFB10	9606.ENSP00000276689	9606.ENSP00000268668	0	0.963	0.967	0.714	0.999
NDUFB9	NDUFS6	9606.ENSP00000276689	9606.ENSP00000274137	0	0.975	0.967	0.248	0.999
NDUFB9	MT-CO3	9606.ENSP00000276689	9606.ENSP00000354982	0	0.807	0	0	0.807
NDUFB9	COX4I1	9606.ENSP00000276689	9606.ENSP00000457513	0	0.855	0	0	0.856
NDUFB9	UQCRQ	9606.ENSP00000276689	9606.ENSP00000367939	0	0.859	0	0	0.859
NDUFB9	COX5A	9606.ENSP00000276689	9606.ENSP00000317780	0	0.859	0	0.085	0.866
NDUFB9	NDUFA7	9606.ENSP00000276689	9606.ENSP00000301457	0	0.926	0.967	0.569	0.998
NDUFB9	NDUFS2	9606.ENSP00000276689	9606.ENSP00000356972	0	0.947	0.967	0.503	0.999
NDUFB9	NDUFV2	9606.ENSP00000276689	9606.ENSP00000327268	0	0.971	0.967	0.668	0.999
NDUFB9	NDUFA6	9606.ENSP00000276689	9606.ENSP00000482543	0	0.951	0.967	0.454	0.999
NDUFS2	NDUFB5	9606.ENSP00000356972	9606.ENSP00000259037	0	0.920	0.967	0.210	0.997
NDUFS2	NDUFB10	9606.ENSP00000356972	9606.ENSP00000268668	0	0.947	0.967	0.493	0.999
NDUFS2	NDUFS6	9606.ENSP00000356972	9606.ENSP00000274137	0	0.972	0.967	0.357	0.999
NDUFS2	NDUFB9	9606.ENSP00000356972	9606.ENSP00000276689	0	0.947	0.967	0.503	0.999
NDUFS2	NDUFA7	9606.ENSP00000356972	9606.ENSP00000301457	0	0.957	0.967	0	0.998
NDUFS2	ACAD9	9606.ENSP00000356972	9606.ENSP00000312618	0	0.734	0	0	0.734
NDUFS2	COX5A	9606.ENSP00000356972	9606.ENSP00000317780	0	0.842	0	0	0.842
NDUFS2	NDUFV2	9606.ENSP00000356972	9606.ENSP00000327268	0	0.951	0.980	0.928	0.999
NDUFS2	MT-CO3	9606.ENSP00000356972	9606.ENSP00000354982	0	0.807	0	0	0.807
NDUFS2	UQCRQ	9606.ENSP00000356972	9606.ENSP00000367939	0	0.856	0	0	0.856
NDUFS2	COX4I1	9606.ENSP00000356972	9606.ENSP00000457513	0	0.880	0	0	0.880
NDUFS2	NDUFA6	9606.ENSP00000356972	9606.ENSP00000482543	0	0.972	0.967	0.318	0.999
NDUFS6	NDUFB5	9606.ENSP00000274137	9606.ENSP00000259037	0	0.918	0.967	0.070	0.997
NDUFS6	NDUFB10	9606.ENSP00000274137	9606.ENSP00000268668	0	0.978	0.967	0.248	0.999
NDUFS6	PMPCA	9606.ENSP00000274137	9606.ENSP00000360782	0	0.550	0	0	0.550
NDUFS6	MT-CO3	9606.ENSP00000274137	9606.ENSP00000354982	0	0.807	0	0	0.807
NDUFS6	UQCRQ	9606.ENSP00000274137	9606.ENSP00000367939	0	0.832	0	0	0.832
NDUFS6	COX5A	9606.ENSP00000274137	9606.ENSP00000317780	0	0.838	0	0	0.838
NDUFS6	COX4I1	9606.ENSP00000274137	9606.ENSP00000457513	0	0.862	0	0	0.862
NDUFS6	NDUFA6	9606.ENSP00000274137	9606.ENSP00000482543	0	0.951	0.967	0.514	0.999
NDUFS6	NDUFA7	9606.ENSP00000274137	9606.ENSP00000301457	0	0.946	0.967	0.495	0.999
NDUFS6	NDUFV2	9606.ENSP00000274137	9606.ENSP00000327268	0	0.972	0.967	0.809	0.999
NDUFS6	NDUFS2	9606.ENSP00000274137	9606.ENSP00000356972	0	0.972	0.967	0.357	0.999
NDUFS6	NDUFB9	9606.ENSP00000274137	9606.ENSP00000276689	0	0.975	0.967	0.248	0.999
NDUFV2	NDUFB5	9606.ENSP00000327268	9606.ENSP00000259037	0	0.922	0.967	0.048	0.997
NDUFV2	NDUFB10	9606.ENSP00000327268	9606.ENSP00000268668	0	0.980	0.967	0.203	0.999
NDUFV2	NDUFS6	9606.ENSP00000327268	9606.ENSP00000274137	0	0.972	0.967	0.809	0.999
NDUFV2	NDUFB9	9606.ENSP00000327268	9606.ENSP00000276689	0	0.971	0.967	0.668	0.999
NDUFV2	NDUFA7	9606.ENSP00000327268	9606.ENSP00000301457	0	0.932	0.967	0.418	0.998
NDUFV2	COX5A	9606.ENSP00000327268	9606.ENSP00000317780	0	0.843	0	0	0.843
NDUFV2	PMPCA	9606.ENSP00000327268	9606.ENSP00000360782	0	0.550	0	0	0.550
NDUFV2	MT-CO3	9606.ENSP00000327268	9606.ENSP00000354982	0	0.807	0	0	0.807
NDUFV2	COX4I1	9606.ENSP00000327268	9606.ENSP00000457513	0	0.837	0	0	0.837
NDUFV2	UQCRQ	9606.ENSP00000327268	9606.ENSP00000367939	0	0.859	0	0	0.859
NDUFV2	NDUFS2	9606.ENSP00000327268	9606.ENSP00000356972	0	0.951	0.980	0.928	0.999
NDUFV2	NDUFA6	9606.ENSP00000327268	9606.ENSP00000482543	0	0.951	0.967	0.829	0.999
NLRX1	FASTKD5	9606.ENSP00000387334	9606.ENSP00000369618	0	0.195	0	0.620	0.681
NUP155	ACSF3	9606.ENSP00000231498	9606.ENSP00000479130	0	0.353	0	0.183	0.448
NUP155	NUP85	9606.ENSP00000231498	9606.ENSP00000245544	0	0.898	0.800	0	0.978
NUP85	NUP155	9606.ENSP00000245544	9606.ENSP00000231498	0	0.898	0.800	0	0.978
PAF1	RBX1	9606.ENSP00000221265	9606.ENSP00000216225	0	0.800	0	0	0.800
PAF1	CTR9	9606.ENSP00000221265	9606.ENSP00000355013	0	0.990	0.900	0	0.999
PAF1	LEO1	9606.ENSP00000221265	9606.ENSP00000299601	0	0.991	0.900	0.189	0.999
PCYOX1	APOO	9606.ENSP00000387654	9606.ENSP00000368528	0	0	0.540	0	0.540
PELP1	RB1	9606.ENSP00000301396	9606.ENSP00000267163	0	0.292	0	0.407	0.562
PELP1	SENP3	9606.ENSP00000301396	9606.ENSP00000314029	0	0.680	0.900	0.735	0.990
PMPCA	NDUFS6	9606.ENSP00000360782	9606.ENSP00000274137	0	0.550	0	0	0.550
PMPCA	COX5A	9606.ENSP00000360782	9606.ENSP00000317780	0	0.455	0	0	0.455
PMPCA	NDUFV2	9606.ENSP00000360782	9606.ENSP00000327268	0	0.550	0	0	0.550
PMPCA	NDUFA6	9606.ENSP00000360782	9606.ENSP00000482543	0	0.550	0	0	0.550
PMPCA	UQCRQ	9606.ENSP00000360782	9606.ENSP00000367939	0	0.377	0.495	0.042	0.672
PNKP	LIG3	9606.ENSP00000323511	9606.ENSP00000367787	0	0.570	0.500	0.822	0.958
POLR1C	GTF3C4	9606.ENSP00000496044	9606.ENSP00000361219	0	0	0.500	0	0.499
POLRMT	TFAM	9606.ENSP00000465759	9606.ENSP00000420588	0	0.943	0.500	0.960	0.998
PPT1	PPT2	9606.ENSP00000493153	9606.ENSP00000354608	0	0	0.900	0	0.900
PPT2	PPT1	9606.ENSP00000354608	9606.ENSP00000493153	0	0	0.900	0	0.900
PRIM1	RFC3	9606.ENSP00000350491	9606.ENSP00000369411	0	0	0.500	0	0.499
PTPN11	GAB1	9606.ENSP00000489597	9606.ENSP00000262995	0	0.827	0.400	0.980	0.997
PTPN11	MPZL1	9606.ENSP00000489597	9606.ENSP00000352513	0	0.457	0	0.685	0.821
PTPN11	THOC5	9606.ENSP00000489597	9606.ENSP00000420306	0	0	0.800	0	0.800
PTPRA	SPTBN2	9606.ENSP00000369756	9606.ENSP00000432568	0	0	0.400	0	0.400
RAB6A	ETFA	9606.ENSP00000311449	9606.ENSP00000452762	0	0.473	0	0	0.473
RAB7A	RAC2	9606.ENSP00000265062	9606.ENSP00000249071	0	0.125	0.500	0	0.543
RAB7A	RHOG	9606.ENSP00000265062	9606.ENSP00000339467	0	0.227	0.500	0.110	0.625
RAC2	RHOG	9606.ENSP00000249071	9606.ENSP00000339467	0	0	0.400	0	0.400
RAC2	RAB7A	9606.ENSP00000249071	9606.ENSP00000265062	0	0.125	0.500	0	0.543
RARS2	LARS2	9606.ENSP00000358549	9606.ENSP00000498867	0	0	0	0.944	0.944
RB1	RRP8	9606.ENSP00000267163	9606.ENSP00000254605	0	0	0.540	0	0.540
RB1	PELP1	9606.ENSP00000267163	9606.ENSP00000301396	0	0.292	0	0.407	0.562
RB1	EZH2	9606.ENSP00000267163	9606.ENSP00000320147	0	0.292	0.360	0.416	0.712
RBPJ	SAP30	9606.ENSP00000345206	9606.ENSP00000296504	0	0	0	0.417	0.417
RBX1	EZH2	9606.ENSP00000216225	9606.ENSP00000320147	0	0.434	0	0	0.434
RBX1	RFC3	9606.ENSP00000216225	9606.ENSP00000369411	0	0	0.500	0	0.499
RBX1	FBXO22	9606.ENSP00000216225	9606.ENSP00000307833	0	0.538	0.400	0	0.710
RBX1	PAF1	9606.ENSP00000216225	9606.ENSP00000221265	0	0.800	0	0	0.800
RBX1	CTR9	9606.ENSP00000216225	9606.ENSP00000355013	0	0.800	0	0	0.800
RBX1	LEO1	9606.ENSP00000216225	9606.ENSP00000299601	0	0.800	0	0	0.800
RFC3	RBX1	9606.ENSP00000369411	9606.ENSP00000216225	0	0	0.500	0	0.499
RFC3	TOP3A	9606.ENSP00000369411	9606.ENSP00000321636	0	0	0.500	0	0.499
RFC3	PRIM1	9606.ENSP00000369411	9606.ENSP00000350491	0	0	0.500	0	0.499
RHOG	RAC2	9606.ENSP00000339467	9606.ENSP00000249071	0	0	0.400	0	0.400
RHOG	RAB7A	9606.ENSP00000339467	9606.ENSP00000265062	0	0.227	0.500	0.110	0.625
RPS10	SRP14	9606.ENSP00000481646	9606.ENSP00000267884	0	0.800	0	0	0.800
RPS10	MRPS11	9606.ENSP00000481646	9606.ENSP00000317376	0	0.363	0.540	0	0.694
RPS10	SEC61G	9606.ENSP00000481646	9606.ENSP00000388337	0	0.800	0	0	0.800
RPS10	RPS13	9606.ENSP00000481646	9606.ENSP00000435777	0	0.951	0.900	0.070	0.995
RPS10	RPS19	9606.ENSP00000481646	9606.ENSP00000470972	0	0.953	0.900	0.343	0.996
RPS13	SRP14	9606.ENSP00000435777	9606.ENSP00000267884	0	0.800	0	0	0.800
RPS13	MRPS11	9606.ENSP00000435777	9606.ENSP00000317376	0	0.345	0.540	0.083	0.699
RPS13	UTP4	9606.ENSP00000435777	9606.ENSP00000327179	0	0.912	0	0	0.912
RPS13	RPS19BP1	9606.ENSP00000435777	9606.ENSP00000333948	0	0.800	0	0	0.800
RPS13	MRPL9	9606.ENSP00000435777	9606.ENSP00000357823	0	0.404	0	0	0.404
RPS13	SEC61G	9606.ENSP00000435777	9606.ENSP00000388337	0	0.800	0	0	0.800
RPS13	RPS10	9606.ENSP00000435777	9606.ENSP00000481646	0	0.951	0.900	0.070	0.995
RPS13	RPS19	9606.ENSP00000435777	9606.ENSP00000470972	0	0.972	0.900	0.430	0.998
RPS19	SRP14	9606.ENSP00000470972	9606.ENSP00000267884	0	0.800	0	0	0.800
RPS19	MRPS11	9606.ENSP00000470972	9606.ENSP00000317376	0	0.402	0.540	0	0.713
RPS19	UTP4	9606.ENSP00000470972	9606.ENSP00000327179	0	0.900	0	0	0.900
RPS19	RPS19BP1	9606.ENSP00000470972	9606.ENSP00000333948	0	0.800	0	0.246	0.842
RPS19	SEC61G	9606.ENSP00000470972	9606.ENSP00000388337	0	0.800	0	0	0.800
RPS19	RPS13	9606.ENSP00000470972	9606.ENSP00000435777	0	0.972	0.900	0.430	0.998
RPS19	RPS10	9606.ENSP00000470972	9606.ENSP00000481646	0	0.953	0.900	0.343	0.996
RPS19BP1	UTP4	9606.ENSP00000333948	9606.ENSP00000327179	0	0.800	0	0	0.800
RPS19BP1	RPS13	9606.ENSP00000333948	9606.ENSP00000435777	0	0.800	0	0	0.800
RPS19BP1	RPS19	9606.ENSP00000333948	9606.ENSP00000470972	0	0.800	0	0.246	0.842
RRP8	RB1	9606.ENSP00000254605	9606.ENSP00000267163	0	0	0.540	0	0.540
RTN3	ATL3	9606.ENSP00000367050	9606.ENSP00000381844	0	0.590	0	0	0.590
SAP30	RBPJ	9606.ENSP00000296504	9606.ENSP00000345206	0	0	0	0.417	0.417
SCO1	COX15	9606.ENSP00000255390	9606.ENSP00000016171	0	0.292	0.467	0	0.606
SEC61G	SGTA	9606.ENSP00000388337	9606.ENSP00000221566	0	0	0.500	0	0.499
SEC61G	RPS13	9606.ENSP00000388337	9606.ENSP00000435777	0	0.800	0	0	0.800
SEC61G	RPS19	9606.ENSP00000388337	9606.ENSP00000470972	0	0.800	0	0	0.800
SEC61G	RPS10	9606.ENSP00000388337	9606.ENSP00000481646	0	0.800	0	0	0.800
SEC61G	SSR3	9606.ENSP00000388337	9606.ENSP00000420641	0	0.800	0.500	0	0.895
SENP3	PELP1	9606.ENSP00000314029	9606.ENSP00000301396	0	0.680	0.900	0.735	0.990
SGTA	SEC61G	9606.ENSP00000221566	9606.ENSP00000388337	0	0	0.500	0	0.499
SGTA	STX1A	9606.ENSP00000221566	9606.ENSP00000222812	0	0	0.500	0	0.499
SLC16A1	BSG	9606.ENSP00000441065	9606.ENSP00000333769	0	0.954	0.900	0.878	0.999
SLC3A2	BSG	9606.ENSP00000367123	9606.ENSP00000333769	0	0.308	0.500	0.760	0.909
SNRPC	SNRPE	9606.ENSP00000244520	9606.ENSP00000400591	0	0.929	0.900	0.251	0.994
SNRPE	SNRPC	9606.ENSP00000400591	9606.ENSP00000244520	0	0.929	0.900	0.251	0.994
SNRPE	UBL5	9606.ENSP00000400591	9606.ENSP00000351492	0	0.800	0	0	0.800
SPTBN2	PTPRA	9606.ENSP00000432568	9606.ENSP00000369756	0	0	0.400	0	0.400
SRP14	RPS19	9606.ENSP00000267884	9606.ENSP00000470972	0	0.800	0	0	0.800
SRP14	RPS13	9606.ENSP00000267884	9606.ENSP00000435777	0	0.800	0	0	0.800
SRP14	RPS10	9606.ENSP00000267884	9606.ENSP00000481646	0	0.800	0	0	0.800
SSBP1	MRPS2	9606.ENSP00000419665	9606.ENSP00000360850	0	0.457	0	0	0.457
SSBP1	TFAM	9606.ENSP00000419665	9606.ENSP00000420588	0	0.292	0	0.776	0.834
SSR3	MAGT1	9606.ENSP00000420641	9606.ENSP00000354649	0	0.479	0	0	0.479
SSR3	SEC61G	9606.ENSP00000420641	9606.ENSP00000388337	0	0.800	0.500	0	0.895
STAG2	WAPL	9606.ENSP00000218089	9606.ENSP00000298767	0	0.724	0.500	0.788	0.968
STX1A	SGTA	9606.ENSP00000222812	9606.ENSP00000221566	0	0	0.500	0	0.499
STX1A	VAMP7	9606.ENSP00000222812	9606.ENSP00000262640	0	0.300	0.900	0.514	0.963
TFAM	SSBP1	9606.ENSP00000420588	9606.ENSP00000419665	0	0.292	0	0.776	0.834
TFAM	POLRMT	9606.ENSP00000420588	9606.ENSP00000465759	0	0.943	0.500	0.960	0.998
THEM4	ACOT1	9606.ENSP00000357804	9606.ENSP00000311224	0	0	0.900	0	0.900
THOC1	THOC6	9606.ENSP00000261600	9606.ENSP00000326531	0	0.971	0.900	0.986	0.999
THOC1	THOC5	9606.ENSP00000261600	9606.ENSP00000420306	0	0.970	0.900	0.986	0.999
THOC5	THOC1	9606.ENSP00000420306	9606.ENSP00000261600	0	0.970	0.900	0.986	0.999
THOC5	THOC6	9606.ENSP00000420306	9606.ENSP00000326531	0	0.972	0.900	0.985	0.999
THOC5	PTPN11	9606.ENSP00000420306	9606.ENSP00000489597	0	0	0.800	0	0.800
THOC6	THOC1	9606.ENSP00000326531	9606.ENSP00000261600	0	0.971	0.900	0.986	0.999
THOC6	THOC5	9606.ENSP00000326531	9606.ENSP00000420306	0	0.972	0.900	0.985	0.999
TMED2	GBF1	9606.ENSP00000262225	9606.ENSP00000359000	0	0	0.500	0	0.499
TMED2	LMAN2L	9606.ENSP00000262225	9606.ENSP00000366280	0	0.219	0.500	0	0.592
TOMM20	TOMM70	9606.ENSP00000355566	9606.ENSP00000284320	0	0.644	0.800	0.987	0.999
TOMM20	FKBP8	9606.ENSP00000355566	9606.ENSP00000471700	0	0.289	0	0.279	0.465
TOMM20	MFN1	9606.ENSP00000355566	9606.ENSP00000420617	0	0	0.540	0	0.540
TOMM20	APOO	9606.ENSP00000355566	9606.ENSP00000368528	0	0	0.540	0	0.540
TOMM70	MFN1	9606.ENSP00000284320	9606.ENSP00000420617	0	0	0.720	0	0.720
TOMM70	APOO	9606.ENSP00000284320	9606.ENSP00000368528	0	0.095	0.720	0	0.735
TOMM70	TOMM20	9606.ENSP00000284320	9606.ENSP00000355566	0	0.644	0.800	0.987	0.999
TOP3A	RFC3	9606.ENSP00000321636	9606.ENSP00000369411	0	0	0.500	0	0.499
UBL5	SNRPE	9606.ENSP00000351492	9606.ENSP00000400591	0	0.800	0	0	0.800
UQCRQ	COX15	9606.ENSP00000367939	9606.ENSP00000016171	0	0	0.540	0	0.540
UQCRQ	NDUFB5	9606.ENSP00000367939	9606.ENSP00000259037	0	0.830	0	0	0.830
UQCRQ	ILVBL	9606.ENSP00000367939	9606.ENSP00000263383	0	0.421	0	0	0.420
UQCRQ	NDUFB10	9606.ENSP00000367939	9606.ENSP00000268668	0	0.857	0	0	0.857
UQCRQ	NDUFS6	9606.ENSP00000367939	9606.ENSP00000274137	0	0.832	0	0	0.832
UQCRQ	NDUFB9	9606.ENSP00000367939	9606.ENSP00000276689	0	0.859	0	0	0.859
UQCRQ	NDUFA7	9606.ENSP00000367939	9606.ENSP00000301457	0	0.804	0	0	0.804
UQCRQ	COX5A	9606.ENSP00000367939	9606.ENSP00000317780	0	0.943	0.540	0	0.973
UQCRQ	NDUFV2	9606.ENSP00000367939	9606.ENSP00000327268	0	0.859	0	0	0.859
UQCRQ	MT-CO3	9606.ENSP00000367939	9606.ENSP00000354982	0	0.941	0.540	0	0.971
UQCRQ	NDUFS2	9606.ENSP00000367939	9606.ENSP00000356972	0	0.856	0	0	0.856
UQCRQ	PMPCA	9606.ENSP00000367939	9606.ENSP00000360782	0	0.377	0.495	0.042	0.672
UQCRQ	NDUFA6	9606.ENSP00000367939	9606.ENSP00000482543	0	0.830	0	0	0.830
UQCRQ	COX4I1	9606.ENSP00000367939	9606.ENSP00000457513	0	0.938	0.540	0.145	0.973
UTP4	RPS19BP1	9606.ENSP00000327179	9606.ENSP00000333948	0	0.800	0	0	0.800
UTP4	RPS19	9606.ENSP00000327179	9606.ENSP00000470972	0	0.900	0	0	0.900
UTP4	RPS13	9606.ENSP00000327179	9606.ENSP00000435777	0	0.912	0	0	0.912
VAMP7	STX1A	9606.ENSP00000262640	9606.ENSP00000222812	0	0.300	0.900	0.514	0.963
WAPL	STAG2	9606.ENSP00000298767	9606.ENSP00000218089	0	0.724	0.500	0.788	0.968
