# Supplementary material for: Proximity-labeling proteomics reveals remodeled interactomes and altered localization of pathogenic SHP2 variants
Source: EMBO Rep. 2025 Dec 22;27(3):793–826. doi: 10.1038/s44319-025-00674-4 (PMC12894930; doi:10.1038/s44319-025-00674-4)
Supplement: Supplementary file 21 — Appendix Figure S2 Source Data [file 44319_2025_674_MOESM21_ESM.zip › Appendix Figure S2/B/SHP2 core interactome STRING network with EGF.tsv]

#node1	node2	node1_string_id	node2_string_id	homology	experimentally_determined_interaction	database_annotated	automated_textmining	combined_score
ACACA	MCCC2	9606.ENSP00000483300	9606.ENSP00000343657	0	0.241	0.585	0	0.671
ACOX1	ETFA	9606.ENSP00000293217	9606.ENSP00000452762	0	0.308	0.144	0.072	0.402
ACOX1	ETFB	9606.ENSP00000293217	9606.ENSP00000346173	0	0.295	0.144	0.103	0.411
ATP6V1H	RPTOR	9606.ENSP00000352522	9606.ENSP00000307272	0	0	0.500	0	0.499
BARD1	RFC2	9606.ENSP00000260947	9606.ENSP00000055077	0	0	0.500	0	0.499
BARD1	TOP3A	9606.ENSP00000260947	9606.ENSP00000321636	0	0	0.500	0	0.499
BARD1	CDC27	9606.ENSP00000260947	9606.ENSP00000434614	0	0	0.900	0	0.900
BSG	SLC16A1	9606.ENSP00000333769	9606.ENSP00000441065	0	0.954	0.900	0.878	0.999
CCDC93	VPS26C	9606.ENSP00000365477	9606.ENSP00000311399	0	0.671	0	0.661	0.883
CCDC93	VPS29	9606.ENSP00000365477	9606.ENSP00000480853	0	0.669	0	0	0.669
CD3EAP	KAT2A	9606.ENSP00000465099	9606.ENSP00000225916	0	0	0.500	0	0.499
CD3EAP	POLR1A	9606.ENSP00000465099	9606.ENSP00000263857	0	0.955	0.800	0	0.990
CD3EAP	ERCC3	9606.ENSP00000465099	9606.ENSP00000285398	0	0	0.500	0	0.499
CD3EAP	GTF2H3	9606.ENSP00000465099	9606.ENSP00000445162	0	0	0.500	0	0.499
CD3EAP	POLR1C	9606.ENSP00000465099	9606.ENSP00000496044	0	0.982	0.800	0	0.996
CD47	PTPN11	9606.ENSP00000355361	9606.ENSP00000489597	0	0	0.500	0.375	0.674
CD81	SAMHD1	9606.ENSP00000263645	9606.ENSP00000493536	0	0.065	0	0.387	0.402
CDC27	BARD1	9606.ENSP00000434614	9606.ENSP00000260947	0	0	0.900	0	0.900
CDK4	MED25	9606.ENSP00000257904	9606.ENSP00000326767	0	0	0.540	0	0.540
CDK4	TOP3A	9606.ENSP00000257904	9606.ENSP00000321636	0	0	0.800	0	0.800
CDK4	CDKN2A	9606.ENSP00000257904	9606.ENSP00000418915	0	0.734	0.500	0.987	0.998
CDKN2A	CDK4	9606.ENSP00000418915	9606.ENSP00000257904	0	0.734	0.500	0.987	0.998
CDKN2A	MCM6	9606.ENSP00000418915	9606.ENSP00000264156	0	0.292	0	0.320	0.497
CDKN2A	CUL2	9606.ENSP00000418915	9606.ENSP00000414095	0	0.538	0	0.067	0.550
CDKN2A	CTCF	9606.ENSP00000418915	9606.ENSP00000494538	0	0	0	0.624	0.624
CHD8	SENP3	9606.ENSP00000495240	9606.ENSP00000314029	0	0	0.900	0	0.900
CHD8	CTCF	9606.ENSP00000495240	9606.ENSP00000494538	0	0.292	0	0.680	0.763
COPG2	STX18	9606.ENSP00000402346	9606.ENSP00000305810	0	0	0.500	0	0.499
COPS2	CUL2	9606.ENSP00000299259	9606.ENSP00000414095	0	0.954	0	0	0.954
CTCF	PDS5B	9606.ENSP00000494538	9606.ENSP00000313851	0	0	0	0.437	0.437
CTCF	CDKN2A	9606.ENSP00000494538	9606.ENSP00000418915	0	0	0	0.624	0.624
CTCF	RPS5	9606.ENSP00000494538	9606.ENSP00000472985	0	0.422	0	0	0.422
CTCF	CHD8	9606.ENSP00000494538	9606.ENSP00000495240	0	0.292	0	0.680	0.763
CTR9	LEO1	9606.ENSP00000355013	9606.ENSP00000299601	0	0.958	0.900	0.984	0.999
CUL2	KAT2A	9606.ENSP00000414095	9606.ENSP00000225916	0	0.292	0	0.878	0.909
CUL2	FAF2	9606.ENSP00000414095	9606.ENSP00000261942	0	0.497	0	0	0.497
CUL2	MCM6	9606.ENSP00000414095	9606.ENSP00000264156	0	0.800	0	0	0.800
CUL2	COPS2	9606.ENSP00000414095	9606.ENSP00000299259	0	0.954	0	0	0.954
CUL2	POLE	9606.ENSP00000414095	9606.ENSP00000322570	0	0.800	0	0	0.800
CUL2	CDKN2A	9606.ENSP00000414095	9606.ENSP00000418915	0	0.538	0	0.067	0.550
CUL2	TIMELESS	9606.ENSP00000414095	9606.ENSP00000450607	0	0.800	0	0	0.800
CYC1	NDUFB10	9606.ENSP00000317159	9606.ENSP00000268668	0	0.948	0	0	0.948
CYC1	NDUFA1	9606.ENSP00000317159	9606.ENSP00000360492	0	0.807	0	0	0.807
DDX47	NOC4L	9606.ENSP00000350698	9606.ENSP00000328854	0	0	0.800	0	0.800
DHX29	MRPS11	9606.ENSP00000251636	9606.ENSP00000317376	0	0	0.540	0	0.540
DHX29	RPS17	9606.ENSP00000251636	9606.ENSP00000498019	0	0	0.720	0	0.720
DHX29	RPS5	9606.ENSP00000251636	9606.ENSP00000472985	0	0	0.720	0	0.720
DNM1	HLA-DQB1	9606.ENSP00000362014	9606.ENSP00000364080	0	0	0.500	0	0.499
EBNA1BP2	RRP8	9606.ENSP00000407323	9606.ENSP00000254605	0	0.502	0	0	0.502
EBNA1BP2	WDR12	9606.ENSP00000407323	9606.ENSP00000261015	0	0.777	0.540	0.422	0.935
EBNA1BP2	RPL38	9606.ENSP00000407323	9606.ENSP00000309830	0	0.524	0	0	0.524
EBNA1BP2	PES1	9606.ENSP00000407323	9606.ENSP00000346725	0	0.879	0.800	0.404	0.984
EBNA1BP2	MAK16	9606.ENSP00000407323	9606.ENSP00000353246	0	0.794	0.540	0.201	0.917
EBNA1BP2	POP1	9606.ENSP00000407323	9606.ENSP00000385787	0	0.497	0	0	0.497
EBNA1BP2	ZNF346	9606.ENSP00000407323	9606.ENSP00000424495	0	0.497	0	0	0.497
ECH1	MCCC2	9606.ENSP00000221418	9606.ENSP00000343657	0	0.617	0	0	0.617
ENPP1	INSR	9606.ENSP00000498074	9606.ENSP00000303830	0	0.457	0	0	0.457
ERBB2	POLR1A	9606.ENSP00000269571	9606.ENSP00000263857	0	0.626	0	0	0.626
ERBB2	HLA-A	9606.ENSP00000269571	9606.ENSP00000379873	0	0	0	0.521	0.521
ERBB2	MEMO1	9606.ENSP00000269571	9606.ENSP00000295065	0	0.292	0.500	0	0.630
ERBB2	INSR	9606.ENSP00000269571	9606.ENSP00000303830	0	0.596	0	0.533	0.803
ERBB2	PTPN11	9606.ENSP00000269571	9606.ENSP00000489597	0	0.621	0	0.573	0.831
ERCC3	POLR1A	9606.ENSP00000285398	9606.ENSP00000263857	0	0	0.500	0	0.499
ERCC3	CD3EAP	9606.ENSP00000285398	9606.ENSP00000465099	0	0	0.500	0	0.499
ERCC3	POLD1	9606.ENSP00000285398	9606.ENSP00000472445	0	0	0.540	0	0.540
ERCC3	POLR1C	9606.ENSP00000285398	9606.ENSP00000496044	0	0.370	0.500	0	0.671
ERCC3	MED25	9606.ENSP00000285398	9606.ENSP00000326767	0	0.800	0	0	0.800
ERCC3	GTF2H3	9606.ENSP00000285398	9606.ENSP00000445162	0	0.951	0.900	0.982	0.999
ETFA	ACOX1	9606.ENSP00000452762	9606.ENSP00000293217	0	0.308	0.144	0.072	0.402
ETFA	ETFB	9606.ENSP00000452762	9606.ENSP00000346173	0	0.989	0.979	0.935	0.999
ETFB	ACOX1	9606.ENSP00000346173	9606.ENSP00000293217	0	0.295	0.144	0.103	0.411
ETFB	PRKACB	9606.ENSP00000346173	9606.ENSP00000359719	0	0.415	0	0	0.414
ETFB	ETFA	9606.ENSP00000346173	9606.ENSP00000452762	0	0.989	0.979	0.935	0.999
FAF2	CUL2	9606.ENSP00000261942	9606.ENSP00000414095	0	0.497	0	0	0.497
FAF2	TMEM43	9606.ENSP00000261942	9606.ENSP00000303992	0	0.616	0	0	0.616
FAF2	SERPINH1	9606.ENSP00000261942	9606.ENSP00000434412	0	0.616	0	0	0.616
GFM1	MRPS34	9606.ENSP00000264263	9606.ENSP00000177742	0	0.809	0	0	0.809
GFM1	MRPS7	9606.ENSP00000264263	9606.ENSP00000245539	0	0.943	0	0.093	0.947
GFM1	MRPL53	9606.ENSP00000264263	9606.ENSP00000258105	0	0.809	0	0	0.809
GFM1	TUFM	9606.ENSP00000264263	9606.ENSP00000322439	0	0.567	0	0.152	0.617
GFM1	MRPL39	9606.ENSP00000264263	9606.ENSP00000305682	0	0.809	0	0	0.809
GFM1	MRPL37	9606.ENSP00000264263	9606.ENSP00000473980	0	0.809	0	0	0.809
GFM1	MRPL28	9606.ENSP00000264263	9606.ENSP00000497004	0	0.809	0	0	0.809
GFM1	MRPS11	9606.ENSP00000264263	9606.ENSP00000317376	0	0.867	0	0	0.867
GFM1	MRPL3	9606.ENSP00000264263	9606.ENSP00000264995	0	0.866	0	0.093	0.873
GLE1	NUP107	9606.ENSP00000308622	9606.ENSP00000229179	0	0.510	0	0	0.510
GLE1	NUP155	9606.ENSP00000308622	9606.ENSP00000231498	0	0.526	0	0.712	0.857
GNAI1	GNAS	9606.ENSP00000497260	9606.ENSP00000360141	0	0	0.540	0.050	0.544
GNAS	GNAI1	9606.ENSP00000360141	9606.ENSP00000497260	0	0	0.540	0.050	0.544
GOLPH3	SRM	9606.ENSP00000265070	9606.ENSP00000366156	0	0.467	0	0	0.467
GRPEL1	POLR1C	9606.ENSP00000264954	9606.ENSP00000496044	0	0.591	0	0	0.591
GRPEL1	TIMM50	9606.ENSP00000264954	9606.ENSP00000445806	0	0	0.540	0.286	0.657
GTF2H3	POLR1A	9606.ENSP00000445162	9606.ENSP00000263857	0	0	0.500	0	0.499
GTF2H3	ERCC3	9606.ENSP00000445162	9606.ENSP00000285398	0	0.951	0.900	0.982	0.999
GTF2H3	MED25	9606.ENSP00000445162	9606.ENSP00000326767	0	0.800	0	0	0.800
GTF2H3	CD3EAP	9606.ENSP00000445162	9606.ENSP00000465099	0	0	0.500	0	0.499
GTF2H3	POLR1C	9606.ENSP00000445162	9606.ENSP00000496044	0	0.316	0.500	0	0.643
GTF3C4	POLR1C	9606.ENSP00000361219	9606.ENSP00000496044	0	0	0.500	0	0.499
HACD2	TECR	9606.ENSP00000373153	9606.ENSP00000215567	0	0.655	0.900	0.273	0.972
HACD2	HACD3	9606.ENSP00000373153	9606.ENSP00000261875	0	0	0.900	0	0.900
HACD2	HSD17B12	9606.ENSP00000373153	9606.ENSP00000278353	0	0.112	0.900	0.167	0.919
HACD2	SCD5	9606.ENSP00000373153	9606.ENSP00000316329	0	0	0.900	0	0.900
HACD3	TECR	9606.ENSP00000261875	9606.ENSP00000215567	0	0.125	0.900	0.273	0.930
HACD3	INSR	9606.ENSP00000261875	9606.ENSP00000303830	0	0.457	0	0	0.457
HACD3	SCD5	9606.ENSP00000261875	9606.ENSP00000316329	0	0	0.900	0	0.900
HACD3	HACD2	9606.ENSP00000261875	9606.ENSP00000373153	0	0	0.900	0	0.900
HACD3	HSD17B12	9606.ENSP00000261875	9606.ENSP00000278353	0	0.112	0.900	0.166	0.919
HELZ2	MED25	9606.ENSP00000417401	9606.ENSP00000326767	0	0	0.500	0	0.499
HLA-A	ERBB2	9606.ENSP00000379873	9606.ENSP00000269571	0	0	0	0.521	0.521
HLA-A	SEC24C	9606.ENSP00000379873	9606.ENSP00000343405	0	0	0.500	0	0.499
HLA-A	HLA-DQB1	9606.ENSP00000379873	9606.ENSP00000364080	0	0.482	0.540	0	0.751
HLA-A	HLA-C	9606.ENSP00000379873	9606.ENSP00000365402	0	0.427	0.900	0.845	0.990
HLA-C	SEC24C	9606.ENSP00000365402	9606.ENSP00000343405	0	0	0.500	0	0.499
HLA-C	HLA-DQB1	9606.ENSP00000365402	9606.ENSP00000364080	0	0.164	0.540	0.081	0.615
HLA-C	HLA-A	9606.ENSP00000365402	9606.ENSP00000379873	0	0.427	0.900	0.845	0.990
HLA-DQB1	SEC24C	9606.ENSP00000364080	9606.ENSP00000343405	0	0	0.500	0	0.499
HLA-DQB1	DNM1	9606.ENSP00000364080	9606.ENSP00000362014	0	0	0.500	0	0.499
HLA-DQB1	HLA-C	9606.ENSP00000364080	9606.ENSP00000365402	0	0.164	0.540	0.081	0.615
HLA-DQB1	HLA-A	9606.ENSP00000364080	9606.ENSP00000379873	0	0.482	0.540	0	0.751
HSD17B12	TECR	9606.ENSP00000278353	9606.ENSP00000215567	0	0.265	0.900	0.760	0.980
HSD17B12	HACD3	9606.ENSP00000278353	9606.ENSP00000261875	0	0.112	0.900	0.166	0.919
HSD17B12	SCD5	9606.ENSP00000278353	9606.ENSP00000316329	0	0	0.900	0	0.900
HSD17B12	HACD2	9606.ENSP00000278353	9606.ENSP00000373153	0	0.112	0.900	0.167	0.919
INSR	HACD3	9606.ENSP00000303830	9606.ENSP00000261875	0	0.457	0	0	0.457
INSR	ERBB2	9606.ENSP00000303830	9606.ENSP00000269571	0	0.596	0	0.533	0.803
INSR	PTPN11	9606.ENSP00000303830	9606.ENSP00000489597	0	0.457	0	0	0.457
INSR	ENPP1	9606.ENSP00000303830	9606.ENSP00000498074	0	0.457	0	0	0.457
IPO5	SENP2	9606.ENSP00000261574	9606.ENSP00000296257	0	0.365	0	0.192	0.464
IPO5	SENP3	9606.ENSP00000261574	9606.ENSP00000314029	0	0.303	0	0.624	0.727
KAT14	KAT2A	9606.ENSP00000392318	9606.ENSP00000225916	0	0.625	0.720	0.363	0.927
KAT14	PCBD1	9606.ENSP00000392318	9606.ENSP00000299299	0	0.419	0	0	0.418
KAT2A	POLR1A	9606.ENSP00000225916	9606.ENSP00000263857	0	0	0.500	0	0.499
KAT2A	CD3EAP	9606.ENSP00000225916	9606.ENSP00000465099	0	0	0.500	0	0.499
KAT2A	POLR1C	9606.ENSP00000225916	9606.ENSP00000496044	0	0	0.500	0	0.499
KAT2A	RXRB	9606.ENSP00000225916	9606.ENSP00000363817	0	0	0.650	0	0.650
KAT2A	NCOA2	9606.ENSP00000225916	9606.ENSP00000399968	0	0	0.800	0.052	0.802
KAT2A	CUL2	9606.ENSP00000225916	9606.ENSP00000414095	0	0.292	0	0.878	0.909
KAT2A	KAT14	9606.ENSP00000225916	9606.ENSP00000392318	0	0.625	0.720	0.363	0.927
KIF20A	KIF22	9606.ENSP00000378356	9606.ENSP00000160827	0	0	0.540	0	0.540
KIF22	OBSL1	9606.ENSP00000160827	9606.ENSP00000385636	0	0.457	0	0	0.457
KIF22	KIF20A	9606.ENSP00000160827	9606.ENSP00000378356	0	0	0.540	0	0.540
LEO1	CTR9	9606.ENSP00000299601	9606.ENSP00000355013	0	0.958	0.900	0.984	0.999
LTN1	TCF25	9606.ENSP00000478783	9606.ENSP00000263346	0	0.041	0.540	0.550	0.784
LTN1	RPL38	9606.ENSP00000478783	9606.ENSP00000309830	0	0.800	0	0	0.800
MAGT1	TECR	9606.ENSP00000354649	9606.ENSP00000215567	0	0.446	0	0	0.446
MAGT1	SEC61A1	9606.ENSP00000354649	9606.ENSP00000243253	0	0.421	0	0.145	0.483
MAK16	RRP8	9606.ENSP00000353246	9606.ENSP00000254605	0	0.445	0	0	0.445
MAK16	WDR12	9606.ENSP00000353246	9606.ENSP00000261015	0	0.724	0.540	0.230	0.893
MAK16	RPL38	9606.ENSP00000353246	9606.ENSP00000309830	0	0.524	0	0	0.524
MAK16	PES1	9606.ENSP00000353246	9606.ENSP00000346725	0	0.718	0.540	0	0.864
MAK16	EBNA1BP2	9606.ENSP00000353246	9606.ENSP00000407323	0	0.794	0.540	0.201	0.917
MATR3	SRSF3	9606.ENSP00000378284	9606.ENSP00000362820	0	0.452	0	0	0.452
MCCC2	ECH1	9606.ENSP00000343657	9606.ENSP00000221418	0	0.617	0	0	0.617
MCCC2	ACACA	9606.ENSP00000343657	9606.ENSP00000483300	0	0.241	0.585	0	0.671
MCM6	CDKN2A	9606.ENSP00000264156	9606.ENSP00000418915	0	0.292	0	0.320	0.497
MCM6	CUL2	9606.ENSP00000264156	9606.ENSP00000414095	0	0.800	0	0	0.800
MCM6	TIMELESS	9606.ENSP00000264156	9606.ENSP00000450607	0	0.872	0	0	0.872
MCM6	POLE	9606.ENSP00000264156	9606.ENSP00000322570	0	0.862	0	0.353	0.907
MED25	CDK4	9606.ENSP00000326767	9606.ENSP00000257904	0	0	0.540	0	0.540
MED25	ERCC3	9606.ENSP00000326767	9606.ENSP00000285398	0	0.800	0	0	0.800
MED25	NCOA2	9606.ENSP00000326767	9606.ENSP00000399968	0	0	0.500	0	0.499
MED25	HELZ2	9606.ENSP00000326767	9606.ENSP00000417401	0	0	0.500	0	0.499
MED25	GTF2H3	9606.ENSP00000326767	9606.ENSP00000445162	0	0.800	0	0	0.800
MEMO1	ERBB2	9606.ENSP00000295065	9606.ENSP00000269571	0	0.292	0.500	0	0.630
MEPCE	RPL38	9606.ENSP00000308546	9606.ENSP00000309830	0	0.421	0	0	0.420
MEPCE	SRSF3	9606.ENSP00000308546	9606.ENSP00000362820	0	0.422	0	0	0.422
MEPCE	POP1	9606.ENSP00000308546	9606.ENSP00000385787	0	0.429	0	0	0.429
MPZL1	PTPN11	9606.ENSP00000352513	9606.ENSP00000489597	0	0.457	0	0.685	0.821
MRPL28	MRPS34	9606.ENSP00000497004	9606.ENSP00000177742	0	0.817	0	0	0.817
MRPL28	MRPS7	9606.ENSP00000497004	9606.ENSP00000245539	0	0.851	0	0	0.851
MRPL28	MRPL53	9606.ENSP00000497004	9606.ENSP00000258105	0	0.879	0	0	0.879
MRPL28	MTIF2	9606.ENSP00000497004	9606.ENSP00000263629	0	0.809	0	0	0.809
MRPL28	GFM1	9606.ENSP00000497004	9606.ENSP00000264263	0	0.809	0	0	0.809
MRPL28	MRPL3	9606.ENSP00000497004	9606.ENSP00000264995	0	0.924	0	0	0.925
MRPL28	MRPL39	9606.ENSP00000497004	9606.ENSP00000305682	0	0.921	0	0	0.921
MRPL28	MRPS11	9606.ENSP00000497004	9606.ENSP00000317376	0	0.818	0	0	0.818
MRPL28	TUFM	9606.ENSP00000497004	9606.ENSP00000322439	0	0.809	0	0	0.809
MRPL28	MRPL37	9606.ENSP00000497004	9606.ENSP00000473980	0	0.960	0	0	0.960
MRPL3	MRPS34	9606.ENSP00000264995	9606.ENSP00000177742	0	0.817	0	0	0.817
MRPL3	MRPS7	9606.ENSP00000264995	9606.ENSP00000245539	0	0.944	0	0	0.944
MRPL3	MRPL53	9606.ENSP00000264995	9606.ENSP00000258105	0	0.879	0	0	0.879
MRPL3	MTIF2	9606.ENSP00000264995	9606.ENSP00000263629	0	0.872	0	0	0.873
MRPL3	GFM1	9606.ENSP00000264995	9606.ENSP00000264263	0	0.866	0	0.093	0.873
MRPL3	RPL38	9606.ENSP00000264995	9606.ENSP00000309830	0	0.402	0	0	0.402
MRPL3	RPS17	9606.ENSP00000264995	9606.ENSP00000498019	0	0.404	0	0	0.404
MRPL3	RPS5	9606.ENSP00000264995	9606.ENSP00000472985	0	0.490	0	0	0.490
MRPL3	TUFM	9606.ENSP00000264995	9606.ENSP00000322439	0	0.900	0	0	0.900
MRPL3	MRPL37	9606.ENSP00000264995	9606.ENSP00000473980	0	0.917	0	0	0.917
MRPL3	MRPL28	9606.ENSP00000264995	9606.ENSP00000497004	0	0.924	0	0	0.925
MRPL3	MRPS11	9606.ENSP00000264995	9606.ENSP00000317376	0	0.947	0	0	0.947
MRPL3	MRPL39	9606.ENSP00000264995	9606.ENSP00000305682	0	0.961	0	0	0.962
MRPL37	MRPS34	9606.ENSP00000473980	9606.ENSP00000177742	0	0.800	0	0	0.800
MRPL37	MRPS7	9606.ENSP00000473980	9606.ENSP00000245539	0	0.800	0	0	0.800
MRPL37	MRPL53	9606.ENSP00000473980	9606.ENSP00000258105	0	0.890	0	0	0.890
MRPL37	MTIF2	9606.ENSP00000473980	9606.ENSP00000263629	0	0.809	0	0	0.809
MRPL37	GFM1	9606.ENSP00000473980	9606.ENSP00000264263	0	0.809	0	0	0.809
MRPL37	MRPL3	9606.ENSP00000473980	9606.ENSP00000264995	0	0.917	0	0	0.917
MRPL37	MRPL39	9606.ENSP00000473980	9606.ENSP00000305682	0	0.919	0	0	0.919
MRPL37	MRPS11	9606.ENSP00000473980	9606.ENSP00000317376	0	0.800	0	0	0.800
MRPL37	TUFM	9606.ENSP00000473980	9606.ENSP00000322439	0	0.809	0	0	0.809
MRPL37	MRPL28	9606.ENSP00000473980	9606.ENSP00000497004	0	0.960	0	0	0.960
MRPL39	MRPS34	9606.ENSP00000305682	9606.ENSP00000177742	0	0.817	0	0	0.817
MRPL39	MRPS7	9606.ENSP00000305682	9606.ENSP00000245539	0	0.808	0	0	0.808
MRPL39	MRPL53	9606.ENSP00000305682	9606.ENSP00000258105	0	0.887	0	0	0.887
MRPL39	MTIF2	9606.ENSP00000305682	9606.ENSP00000263629	0	0.850	0	0	0.851
MRPL39	GFM1	9606.ENSP00000305682	9606.ENSP00000264263	0	0.809	0	0	0.809
MRPL39	MRPL3	9606.ENSP00000305682	9606.ENSP00000264995	0	0.961	0	0	0.962
MRPL39	TUFM	9606.ENSP00000305682	9606.ENSP00000322439	0	0.809	0	0	0.809
MRPL39	MRPS11	9606.ENSP00000305682	9606.ENSP00000317376	0	0.818	0	0	0.818
MRPL39	MRPL37	9606.ENSP00000305682	9606.ENSP00000473980	0	0.919	0	0	0.919
MRPL39	MRPL28	9606.ENSP00000305682	9606.ENSP00000497004	0	0.921	0	0	0.921
MRPL53	MRPS34	9606.ENSP00000258105	9606.ENSP00000177742	0	0.800	0	0	0.800
MRPL53	MRPS7	9606.ENSP00000258105	9606.ENSP00000245539	0	0.800	0	0	0.800
MRPL53	MRPS11	9606.ENSP00000258105	9606.ENSP00000317376	0	0.800	0	0	0.800
MRPL53	GFM1	9606.ENSP00000258105	9606.ENSP00000264263	0	0.809	0	0	0.809
MRPL53	TUFM	9606.ENSP00000258105	9606.ENSP00000322439	0	0.809	0	0	0.809
MRPL53	MTIF2	9606.ENSP00000258105	9606.ENSP00000263629	0	0.819	0	0	0.819
MRPL53	MRPL3	9606.ENSP00000258105	9606.ENSP00000264995	0	0.879	0	0	0.879
MRPL53	MRPL28	9606.ENSP00000258105	9606.ENSP00000497004	0	0.879	0	0	0.879
MRPL53	MRPL39	9606.ENSP00000258105	9606.ENSP00000305682	0	0.887	0	0	0.887
MRPL53	MRPL37	9606.ENSP00000258105	9606.ENSP00000473980	0	0.890	0	0	0.890
MRPS11	MRPS34	9606.ENSP00000317376	9606.ENSP00000177742	0	0.936	0.800	0	0.986
MRPS11	MRPS7	9606.ENSP00000317376	9606.ENSP00000245539	0	0.938	0.900	0	0.993
MRPS11	DHX29	9606.ENSP00000317376	9606.ENSP00000251636	0	0	0.540	0	0.540
MRPS11	MRPL53	9606.ENSP00000317376	9606.ENSP00000258105	0	0.800	0	0	0.800
MRPS11	MTIF2	9606.ENSP00000317376	9606.ENSP00000263629	0	0.883	0.500	0	0.939
MRPS11	GFM1	9606.ENSP00000317376	9606.ENSP00000264263	0	0.867	0	0	0.867
MRPS11	MRPL3	9606.ENSP00000317376	9606.ENSP00000264995	0	0.947	0	0	0.947
MRPS11	MRPL39	9606.ENSP00000317376	9606.ENSP00000305682	0	0.818	0	0	0.818
MRPS11	RPL38	9606.ENSP00000317376	9606.ENSP00000309830	0	0.402	0	0	0.402
MRPS11	RPS5	9606.ENSP00000317376	9606.ENSP00000472985	0	0.396	0.540	0	0.710
MRPS11	RPS17	9606.ENSP00000317376	9606.ENSP00000498019	0	0.404	0.540	0	0.714
MRPS11	MRPL37	9606.ENSP00000317376	9606.ENSP00000473980	0	0.800	0	0	0.800
MRPS11	MRPL28	9606.ENSP00000317376	9606.ENSP00000497004	0	0.818	0	0	0.818
MRPS11	TUFM	9606.ENSP00000317376	9606.ENSP00000322439	0	0.882	0	0	0.882
MRPS34	MRPL37	9606.ENSP00000177742	9606.ENSP00000473980	0	0.800	0	0	0.800
MRPS34	MRPL53	9606.ENSP00000177742	9606.ENSP00000258105	0	0.800	0	0	0.800
MRPS34	TUFM	9606.ENSP00000177742	9606.ENSP00000322439	0	0.809	0	0	0.809
MRPS34	GFM1	9606.ENSP00000177742	9606.ENSP00000264263	0	0.809	0	0	0.809
MRPS34	MRPL3	9606.ENSP00000177742	9606.ENSP00000264995	0	0.817	0	0	0.817
MRPS34	MRPL28	9606.ENSP00000177742	9606.ENSP00000497004	0	0.817	0	0	0.817
MRPS34	MRPL39	9606.ENSP00000177742	9606.ENSP00000305682	0	0.817	0	0	0.817
MRPS34	MTIF2	9606.ENSP00000177742	9606.ENSP00000263629	0	0.809	0.500	0	0.901
MRPS34	MRPS7	9606.ENSP00000177742	9606.ENSP00000245539	0	0.917	0.800	0	0.982
MRPS34	MRPS11	9606.ENSP00000177742	9606.ENSP00000317376	0	0.936	0.800	0	0.986
MRPS7	MRPS34	9606.ENSP00000245539	9606.ENSP00000177742	0	0.917	0.800	0	0.982
MRPS7	RPL38	9606.ENSP00000245539	9606.ENSP00000309830	0	0.403	0	0	0.403
MRPS7	RPS17	9606.ENSP00000245539	9606.ENSP00000498019	0	0.404	0	0	0.404
MRPS7	MRPL37	9606.ENSP00000245539	9606.ENSP00000473980	0	0.800	0	0	0.800
MRPS7	MRPL53	9606.ENSP00000245539	9606.ENSP00000258105	0	0.800	0	0	0.800
MRPS7	MRPL39	9606.ENSP00000245539	9606.ENSP00000305682	0	0.808	0	0	0.808
MRPS7	MRPL28	9606.ENSP00000245539	9606.ENSP00000497004	0	0.851	0	0	0.851
MRPS7	TUFM	9606.ENSP00000245539	9606.ENSP00000322439	0	0.923	0	0	0.923
MRPS7	MTIF2	9606.ENSP00000245539	9606.ENSP00000263629	0	0.876	0.500	0	0.935
MRPS7	MRPL3	9606.ENSP00000245539	9606.ENSP00000264995	0	0.944	0	0	0.944
MRPS7	GFM1	9606.ENSP00000245539	9606.ENSP00000264263	0	0.943	0	0.093	0.947
MRPS7	MRPS11	9606.ENSP00000245539	9606.ENSP00000317376	0	0.938	0.900	0	0.993
MTCH2	SGPL1	9606.ENSP00000303222	9606.ENSP00000362298	0	0.422	0	0	0.422
MTIF2	MRPS34	9606.ENSP00000263629	9606.ENSP00000177742	0	0.809	0.500	0	0.901
MTIF2	MRPS7	9606.ENSP00000263629	9606.ENSP00000245539	0	0.876	0.500	0	0.935
MTIF2	MRPL53	9606.ENSP00000263629	9606.ENSP00000258105	0	0.819	0	0	0.819
MTIF2	RPL38	9606.ENSP00000263629	9606.ENSP00000309830	0	0.464	0	0	0.463
MTIF2	RPS17	9606.ENSP00000263629	9606.ENSP00000498019	0	0.487	0	0	0.487
MTIF2	MRPL28	9606.ENSP00000263629	9606.ENSP00000497004	0	0.809	0	0	0.809
MTIF2	MRPL37	9606.ENSP00000263629	9606.ENSP00000473980	0	0.809	0	0	0.809
MTIF2	MRPL39	9606.ENSP00000263629	9606.ENSP00000305682	0	0.850	0	0	0.851
MTIF2	MRPL3	9606.ENSP00000263629	9606.ENSP00000264995	0	0.872	0	0	0.873
MTIF2	MRPS11	9606.ENSP00000263629	9606.ENSP00000317376	0	0.883	0.500	0	0.939
NCOA2	KAT2A	9606.ENSP00000399968	9606.ENSP00000225916	0	0	0.800	0.052	0.802
NCOA2	MED25	9606.ENSP00000399968	9606.ENSP00000326767	0	0	0.500	0	0.499
NCOA2	RXRB	9606.ENSP00000399968	9606.ENSP00000363817	0	0.422	0.650	0	0.789
NDUFA1	NDUFB10	9606.ENSP00000360492	9606.ENSP00000268668	0	0.931	0.967	0	0.997
NDUFA1	CYC1	9606.ENSP00000360492	9606.ENSP00000317159	0	0.807	0	0	0.807
NDUFB10	CYC1	9606.ENSP00000268668	9606.ENSP00000317159	0	0.948	0	0	0.948
NDUFB10	NDUFA1	9606.ENSP00000268668	9606.ENSP00000360492	0	0.931	0.967	0	0.997
NMD3	RPL38	9606.ENSP00000417559	9606.ENSP00000309830	0	0.868	0	0	0.868
NOC4L	WDR12	9606.ENSP00000328854	9606.ENSP00000261015	0	0	0.540	0	0.540
NOC4L	RIOK2	9606.ENSP00000328854	9606.ENSP00000283109	0	0	0.540	0	0.540
NOC4L	PES1	9606.ENSP00000328854	9606.ENSP00000346725	0	0.226	0.540	0	0.628
NOC4L	DDX47	9606.ENSP00000328854	9606.ENSP00000350698	0	0	0.800	0	0.800
NOC4L	RPS17	9606.ENSP00000328854	9606.ENSP00000498019	0	0.830	0	0	0.830
NOC4L	RPS5	9606.ENSP00000328854	9606.ENSP00000472985	0	0.942	0	0	0.942
NUP107	GLE1	9606.ENSP00000229179	9606.ENSP00000308622	0	0.510	0	0	0.510
NUP107	SENP2	9606.ENSP00000229179	9606.ENSP00000296257	0	0.595	0	0	0.595
NUP107	NUP58	9606.ENSP00000229179	9606.ENSP00000371155	0	0.919	0.500	0.106	0.961
NUP107	NUP155	9606.ENSP00000229179	9606.ENSP00000231498	0	0.935	0.500	0.534	0.983
NUP155	NUP107	9606.ENSP00000231498	9606.ENSP00000229179	0	0.935	0.500	0.534	0.983
NUP155	GLE1	9606.ENSP00000231498	9606.ENSP00000308622	0	0.526	0	0.712	0.857
NUP155	NUP58	9606.ENSP00000231498	9606.ENSP00000371155	0	0.941	0.500	0	0.969
NUP58	NUP107	9606.ENSP00000371155	9606.ENSP00000229179	0	0.919	0.500	0.106	0.961
NUP58	NUP155	9606.ENSP00000371155	9606.ENSP00000231498	0	0.941	0.500	0	0.969
OBSL1	KIF22	9606.ENSP00000385636	9606.ENSP00000160827	0	0.457	0	0	0.457
OBSL1	PES1	9606.ENSP00000385636	9606.ENSP00000346725	0	0.457	0	0	0.457
PCBD1	KAT14	9606.ENSP00000299299	9606.ENSP00000392318	0	0.419	0	0	0.418
PDS5B	CTCF	9606.ENSP00000313851	9606.ENSP00000494538	0	0	0	0.437	0.437
PES1	WDR12	9606.ENSP00000346725	9606.ENSP00000261015	0	0.912	0.900	0.953	0.999
PES1	RPL38	9606.ENSP00000346725	9606.ENSP00000309830	0	0.597	0	0	0.597
PES1	SENP3	9606.ENSP00000346725	9606.ENSP00000314029	0	0	0.500	0	0.499
PES1	NOC4L	9606.ENSP00000346725	9606.ENSP00000328854	0	0.226	0.540	0	0.628
PES1	OBSL1	9606.ENSP00000346725	9606.ENSP00000385636	0	0.457	0	0	0.457
PES1	MAK16	9606.ENSP00000346725	9606.ENSP00000353246	0	0.718	0.540	0	0.864
PES1	EBNA1BP2	9606.ENSP00000346725	9606.ENSP00000407323	0	0.879	0.800	0.404	0.984
POLD1	RFC2	9606.ENSP00000472445	9606.ENSP00000055077	0	0	0.500	0	0.499
POLD1	ERCC3	9606.ENSP00000472445	9606.ENSP00000285398	0	0	0.540	0	0.540
POLD1	POLE	9606.ENSP00000472445	9606.ENSP00000322570	0	0	0.900	0.235	0.920
POLD1	POLG	9606.ENSP00000472445	9606.ENSP00000399851	0	0	0.900	0.489	0.946
POLE	RFC2	9606.ENSP00000322570	9606.ENSP00000055077	0	0	0.500	0	0.499
POLE	MCM6	9606.ENSP00000322570	9606.ENSP00000264156	0	0.862	0	0.353	0.907
POLE	CUL2	9606.ENSP00000322570	9606.ENSP00000414095	0	0.800	0	0	0.800
POLE	TIMELESS	9606.ENSP00000322570	9606.ENSP00000450607	0	0.865	0	0	0.865
POLE	POLD1	9606.ENSP00000322570	9606.ENSP00000472445	0	0	0.900	0.235	0.920
POLE	POLG	9606.ENSP00000322570	9606.ENSP00000399851	0	0	0.900	0.425	0.940
POLG	POLE	9606.ENSP00000399851	9606.ENSP00000322570	0	0	0.900	0.425	0.940
POLG	POLD1	9606.ENSP00000399851	9606.ENSP00000472445	0	0	0.900	0.489	0.946
POLR1A	KAT2A	9606.ENSP00000263857	9606.ENSP00000225916	0	0	0.500	0	0.499
POLR1A	ERCC3	9606.ENSP00000263857	9606.ENSP00000285398	0	0	0.500	0	0.499
POLR1A	GTF2H3	9606.ENSP00000263857	9606.ENSP00000445162	0	0	0.500	0	0.499
POLR1A	ERBB2	9606.ENSP00000263857	9606.ENSP00000269571	0	0.626	0	0	0.626
POLR1A	CD3EAP	9606.ENSP00000263857	9606.ENSP00000465099	0	0.955	0.800	0	0.990
POLR1A	POLR1C	9606.ENSP00000263857	9606.ENSP00000496044	0	0.979	0.800	0.351	0.997
POLR1C	KAT2A	9606.ENSP00000496044	9606.ENSP00000225916	0	0	0.500	0	0.499
POLR1C	POLR1A	9606.ENSP00000496044	9606.ENSP00000263857	0	0.979	0.800	0.351	0.997
POLR1C	GRPEL1	9606.ENSP00000496044	9606.ENSP00000264954	0	0.591	0	0	0.591
POLR1C	ERCC3	9606.ENSP00000496044	9606.ENSP00000285398	0	0.370	0.500	0	0.671
POLR1C	GTF3C4	9606.ENSP00000496044	9606.ENSP00000361219	0	0	0.500	0	0.499
POLR1C	GTF2H3	9606.ENSP00000496044	9606.ENSP00000445162	0	0.316	0.500	0	0.643
POLR1C	CD3EAP	9606.ENSP00000496044	9606.ENSP00000465099	0	0.982	0.800	0	0.996
POP1	MEPCE	9606.ENSP00000385787	9606.ENSP00000308546	0	0.429	0	0	0.429
POP1	EBNA1BP2	9606.ENSP00000385787	9606.ENSP00000407323	0	0.497	0	0	0.497
PPT1	SLC25A13	9606.ENSP00000493153	9606.ENSP00000400101	0	0	0	0.407	0.407
PRKACB	ETFB	9606.ENSP00000359719	9606.ENSP00000346173	0	0.415	0	0	0.414
PSMF1	PSMG2	9606.ENSP00000338039	9606.ENSP00000325919	0	0.653	0	0	0.653
PSMG2	PSMF1	9606.ENSP00000325919	9606.ENSP00000338039	0	0.653	0	0	0.653
PTPN11	ERBB2	9606.ENSP00000489597	9606.ENSP00000269571	0	0.621	0	0.573	0.831
PTPN11	RPIA	9606.ENSP00000489597	9606.ENSP00000283646	0	0.599	0	0	0.599
PTPN11	INSR	9606.ENSP00000489597	9606.ENSP00000303830	0	0.457	0	0	0.457
PTPN11	MPZL1	9606.ENSP00000489597	9606.ENSP00000352513	0	0.457	0	0.685	0.821
PTPN11	CD47	9606.ENSP00000489597	9606.ENSP00000355361	0	0	0.500	0.375	0.674
RAB18	STX18	9606.ENSP00000478479	9606.ENSP00000305810	0	0	0	0.594	0.594
RAB18	RABGGTA	9606.ENSP00000478479	9606.ENSP00000382341	0	0	0.500	0	0.499
RABGGTA	RAB18	9606.ENSP00000382341	9606.ENSP00000478479	0	0	0.500	0	0.499
RFC2	TOP3A	9606.ENSP00000055077	9606.ENSP00000321636	0	0	0.500	0	0.499
RFC2	POLE	9606.ENSP00000055077	9606.ENSP00000322570	0	0	0.500	0	0.499
RFC2	POLD1	9606.ENSP00000055077	9606.ENSP00000472445	0	0	0.500	0	0.499
RFC2	BARD1	9606.ENSP00000055077	9606.ENSP00000260947	0	0	0.500	0	0.499
RIOK2	NOC4L	9606.ENSP00000283109	9606.ENSP00000328854	0	0	0.540	0	0.540
RIOK2	RPS17	9606.ENSP00000283109	9606.ENSP00000498019	0	0.871	0	0	0.871
RIOK2	RPS5	9606.ENSP00000283109	9606.ENSP00000472985	0	0.971	0	0	0.971
RPIA	PTPN11	9606.ENSP00000283646	9606.ENSP00000489597	0	0.599	0	0	0.599
RPL38	SEC61A1	9606.ENSP00000309830	9606.ENSP00000243253	0	0.842	0	0	0.842
RPL38	MRPS7	9606.ENSP00000309830	9606.ENSP00000245539	0	0.403	0	0	0.403
RPL38	WDR12	9606.ENSP00000309830	9606.ENSP00000261015	0	0.524	0	0	0.524
RPL38	MTIF2	9606.ENSP00000309830	9606.ENSP00000263629	0	0.464	0	0	0.463
RPL38	MRPL3	9606.ENSP00000309830	9606.ENSP00000264995	0	0.402	0	0	0.402
RPL38	MEPCE	9606.ENSP00000309830	9606.ENSP00000308546	0	0.421	0	0	0.420
RPL38	MRPS11	9606.ENSP00000309830	9606.ENSP00000317376	0	0.402	0	0	0.402
RPL38	MAK16	9606.ENSP00000309830	9606.ENSP00000353246	0	0.524	0	0	0.524
RPL38	EBNA1BP2	9606.ENSP00000309830	9606.ENSP00000407323	0	0.524	0	0	0.524
RPL38	PES1	9606.ENSP00000309830	9606.ENSP00000346725	0	0.597	0	0	0.597
RPL38	LTN1	9606.ENSP00000309830	9606.ENSP00000478783	0	0.800	0	0	0.800
RPL38	NMD3	9606.ENSP00000309830	9606.ENSP00000417559	0	0.868	0	0	0.868
RPL38	RPS17	9606.ENSP00000309830	9606.ENSP00000498019	0	0.947	0	0	0.947
RPL38	RPS5	9606.ENSP00000309830	9606.ENSP00000472985	0	0.955	0	0	0.956
RPS17	SEC61A1	9606.ENSP00000498019	9606.ENSP00000243253	0	0.800	0	0	0.800
RPS17	MRPS7	9606.ENSP00000498019	9606.ENSP00000245539	0	0.404	0	0	0.404
RPS17	DHX29	9606.ENSP00000498019	9606.ENSP00000251636	0	0	0.720	0	0.720
RPS17	MTIF2	9606.ENSP00000498019	9606.ENSP00000263629	0	0.487	0	0	0.487
RPS17	MRPL3	9606.ENSP00000498019	9606.ENSP00000264995	0	0.404	0	0	0.404
RPS17	RIOK2	9606.ENSP00000498019	9606.ENSP00000283109	0	0.871	0	0	0.871
RPS17	RPL38	9606.ENSP00000498019	9606.ENSP00000309830	0	0.947	0	0	0.947
RPS17	MRPS11	9606.ENSP00000498019	9606.ENSP00000317376	0	0.404	0.540	0	0.714
RPS17	NOC4L	9606.ENSP00000498019	9606.ENSP00000328854	0	0.830	0	0	0.830
RPS17	RPS5	9606.ENSP00000498019	9606.ENSP00000472985	0	0.947	0.900	0	0.994
RPS5	SEC61A1	9606.ENSP00000472985	9606.ENSP00000243253	0	0.876	0	0	0.877
RPS5	DHX29	9606.ENSP00000472985	9606.ENSP00000251636	0	0	0.720	0	0.720
RPS5	MRPL3	9606.ENSP00000472985	9606.ENSP00000264995	0	0.490	0	0	0.490
RPS5	RIOK2	9606.ENSP00000472985	9606.ENSP00000283109	0	0.971	0	0	0.971
RPS5	RPL38	9606.ENSP00000472985	9606.ENSP00000309830	0	0.955	0	0	0.956
RPS5	MRPS11	9606.ENSP00000472985	9606.ENSP00000317376	0	0.396	0.540	0	0.710
RPS5	TUFM	9606.ENSP00000472985	9606.ENSP00000322439	0	0.614	0	0	0.614
RPS5	NOC4L	9606.ENSP00000472985	9606.ENSP00000328854	0	0.942	0	0	0.942
RPS5	CTCF	9606.ENSP00000472985	9606.ENSP00000494538	0	0.422	0	0	0.422
RPS5	RPS17	9606.ENSP00000472985	9606.ENSP00000498019	0	0.947	0.900	0	0.994
RPS6KB2	RPTOR	9606.ENSP00000308413	9606.ENSP00000307272	0	0.044	0	0.692	0.693
RPTOR	ATP6V1H	9606.ENSP00000307272	9606.ENSP00000352522	0	0	0.500	0	0.499
RPTOR	RPS6KB2	9606.ENSP00000307272	9606.ENSP00000308413	0	0.044	0	0.692	0.693
RRP8	SPTY2D1	9606.ENSP00000254605	9606.ENSP00000337991	0	0.404	0	0	0.404
RRP8	MAK16	9606.ENSP00000254605	9606.ENSP00000353246	0	0.445	0	0	0.445
RRP8	EBNA1BP2	9606.ENSP00000254605	9606.ENSP00000407323	0	0.502	0	0	0.502
RXRB	KAT2A	9606.ENSP00000363817	9606.ENSP00000225916	0	0	0.650	0	0.650
RXRB	NCOA2	9606.ENSP00000363817	9606.ENSP00000399968	0	0.422	0.650	0	0.789
SAMHD1	CD81	9606.ENSP00000493536	9606.ENSP00000263645	0	0.065	0	0.387	0.402
SCD5	TECR	9606.ENSP00000316329	9606.ENSP00000215567	0	0	0.900	0	0.900
SCD5	HACD3	9606.ENSP00000316329	9606.ENSP00000261875	0	0	0.900	0	0.900
SCD5	HSD17B12	9606.ENSP00000316329	9606.ENSP00000278353	0	0	0.900	0	0.900
SCD5	HACD2	9606.ENSP00000316329	9606.ENSP00000373153	0	0	0.900	0	0.900
SEC24C	HLA-DQB1	9606.ENSP00000343405	9606.ENSP00000364080	0	0	0.500	0	0.499
SEC24C	HLA-C	9606.ENSP00000343405	9606.ENSP00000365402	0	0	0.500	0	0.499
SEC24C	HLA-A	9606.ENSP00000343405	9606.ENSP00000379873	0	0	0.500	0	0.499
SEC61A1	MAGT1	9606.ENSP00000243253	9606.ENSP00000354649	0	0.421	0	0.145	0.483
SEC61A1	RPS17	9606.ENSP00000243253	9606.ENSP00000498019	0	0.800	0	0	0.800
SEC61A1	RPL38	9606.ENSP00000243253	9606.ENSP00000309830	0	0.842	0	0	0.842
SEC61A1	RPS5	9606.ENSP00000243253	9606.ENSP00000472985	0	0.876	0	0	0.877
SENP2	NUP107	9606.ENSP00000296257	9606.ENSP00000229179	0	0.595	0	0	0.595
SENP2	IPO5	9606.ENSP00000296257	9606.ENSP00000261574	0	0.365	0	0.192	0.464
SENP3	WDR12	9606.ENSP00000314029	9606.ENSP00000261015	0	0	0.500	0	0.499
SENP3	IPO5	9606.ENSP00000314029	9606.ENSP00000261574	0	0.303	0	0.624	0.727
SENP3	PES1	9606.ENSP00000314029	9606.ENSP00000346725	0	0	0.500	0	0.499
SENP3	CHD8	9606.ENSP00000314029	9606.ENSP00000495240	0	0	0.900	0	0.900
SERPINH1	FAF2	9606.ENSP00000434412	9606.ENSP00000261942	0	0.616	0	0	0.616
SGPL1	MTCH2	9606.ENSP00000362298	9606.ENSP00000303222	0	0.422	0	0	0.422
SLC16A1	BSG	9606.ENSP00000441065	9606.ENSP00000333769	0	0.954	0.900	0.878	0.999
SLC25A13	PPT1	9606.ENSP00000400101	9606.ENSP00000493153	0	0	0	0.407	0.407
SPTY2D1	RRP8	9606.ENSP00000337991	9606.ENSP00000254605	0	0.404	0	0	0.404
SRM	GOLPH3	9606.ENSP00000366156	9606.ENSP00000265070	0	0.467	0	0	0.467
SRSF3	MEPCE	9606.ENSP00000362820	9606.ENSP00000308546	0	0.422	0	0	0.422
SRSF3	MATR3	9606.ENSP00000362820	9606.ENSP00000378284	0	0.452	0	0	0.452
STX18	COPG2	9606.ENSP00000305810	9606.ENSP00000402346	0	0	0.500	0	0.499
STX18	RAB18	9606.ENSP00000305810	9606.ENSP00000478479	0	0	0	0.594	0.594
TCF25	LTN1	9606.ENSP00000263346	9606.ENSP00000478783	0	0.041	0.540	0.550	0.784
TECR	MAGT1	9606.ENSP00000215567	9606.ENSP00000354649	0	0.446	0	0	0.446
TECR	SCD5	9606.ENSP00000215567	9606.ENSP00000316329	0	0	0.900	0	0.900
TECR	HACD3	9606.ENSP00000215567	9606.ENSP00000261875	0	0.125	0.900	0.273	0.930
TECR	HACD2	9606.ENSP00000215567	9606.ENSP00000373153	0	0.655	0.900	0.273	0.972
TECR	HSD17B12	9606.ENSP00000215567	9606.ENSP00000278353	0	0.265	0.900	0.760	0.980
TIMELESS	MCM6	9606.ENSP00000450607	9606.ENSP00000264156	0	0.872	0	0	0.872
TIMELESS	POLE	9606.ENSP00000450607	9606.ENSP00000322570	0	0.865	0	0	0.865
TIMELESS	CUL2	9606.ENSP00000450607	9606.ENSP00000414095	0	0.800	0	0	0.800
TIMM50	GRPEL1	9606.ENSP00000445806	9606.ENSP00000264954	0	0	0.540	0.286	0.657
TIMM50	TOMM70	9606.ENSP00000445806	9606.ENSP00000284320	0	0.547	0	0	0.547
TMEM43	FAF2	9606.ENSP00000303992	9606.ENSP00000261942	0	0.616	0	0	0.616
TOMM70	TIMM50	9606.ENSP00000284320	9606.ENSP00000445806	0	0.547	0	0	0.547
TOP3A	RFC2	9606.ENSP00000321636	9606.ENSP00000055077	0	0	0.500	0	0.499
TOP3A	CDK4	9606.ENSP00000321636	9606.ENSP00000257904	0	0	0.800	0	0.800
TOP3A	BARD1	9606.ENSP00000321636	9606.ENSP00000260947	0	0	0.500	0	0.499
TUFM	MRPS34	9606.ENSP00000322439	9606.ENSP00000177742	0	0.809	0	0	0.809
TUFM	MRPS7	9606.ENSP00000322439	9606.ENSP00000245539	0	0.923	0	0	0.923
TUFM	MRPL53	9606.ENSP00000322439	9606.ENSP00000258105	0	0.809	0	0	0.809
TUFM	GFM1	9606.ENSP00000322439	9606.ENSP00000264263	0	0.567	0	0.152	0.617
TUFM	MRPL3	9606.ENSP00000322439	9606.ENSP00000264995	0	0.900	0	0	0.900
TUFM	MRPL39	9606.ENSP00000322439	9606.ENSP00000305682	0	0.809	0	0	0.809
TUFM	MRPS11	9606.ENSP00000322439	9606.ENSP00000317376	0	0.882	0	0	0.882
TUFM	RPS5	9606.ENSP00000322439	9606.ENSP00000472985	0	0.614	0	0	0.614
TUFM	MRPL28	9606.ENSP00000322439	9606.ENSP00000497004	0	0.809	0	0	0.809
TUFM	MRPL37	9606.ENSP00000322439	9606.ENSP00000473980	0	0.809	0	0	0.809
VPS26C	CCDC93	9606.ENSP00000311399	9606.ENSP00000365477	0	0.671	0	0.661	0.883
VPS26C	VPS29	9606.ENSP00000311399	9606.ENSP00000480853	0	0.671	0	0.986	0.995
VPS29	VPS26C	9606.ENSP00000480853	9606.ENSP00000311399	0	0.671	0	0.986	0.995
VPS29	CCDC93	9606.ENSP00000480853	9606.ENSP00000365477	0	0.669	0	0	0.669
WDR12	SENP3	9606.ENSP00000261015	9606.ENSP00000314029	0	0	0.500	0	0.499
WDR12	RPL38	9606.ENSP00000261015	9606.ENSP00000309830	0	0.524	0	0	0.524
WDR12	NOC4L	9606.ENSP00000261015	9606.ENSP00000328854	0	0	0.540	0	0.540
WDR12	MAK16	9606.ENSP00000261015	9606.ENSP00000353246	0	0.724	0.540	0.230	0.893
WDR12	EBNA1BP2	9606.ENSP00000261015	9606.ENSP00000407323	0	0.777	0.540	0.422	0.935
WDR12	PES1	9606.ENSP00000261015	9606.ENSP00000346725	0	0.912	0.900	0.953	0.999
ZNF346	EBNA1BP2	9606.ENSP00000424495	9606.ENSP00000407323	0	0.497	0	0	0.497
