# Supplementary material for: Proximity-labeling proteomics reveals remodeled interactomes and altered localization of pathogenic SHP2 variants
Source: EMBO Rep. 2025 Dec 22;27(3):793–826. doi: 10.1038/s44319-025-00674-4 (PMC12894930; doi:10.1038/s44319-025-00674-4)
Supplement: Supplementary file 22 — Appendix Figure S3 Source Data [file 44319_2025_674_MOESM22_ESM.zip]

Archive with 12 entries (9 files):
- Appendix Figure S3/
- __MACOSX/._Appendix Figure S3
- Appendix Figure S3/.DS_Store
- __MACOSX/Appendix Figure S3/._.DS_Store
- Appendix Figure S3/A/
- Appendix Figure S3/README.txt
- __MACOSX/Appendix Figure S3/._README.txt
- Appendix Figure S3/B/
- Appendix Figure S3/A/Intensity distributions all vs mito SHP2 vs control.xlsx
- __MACOSX/Appendix Figure S3/A/._Intensity distributions all vs mito SHP2 vs control.xlsx
- Appendix Figure S3/B/Volcano plots comparing effect of exogenous biotin.xlsx
- __MACOSX/Appendix Figure S3/B/._Volcano plots comparing effect of exogenous biotin.xlsx
