# Supplementary material for: Proximity-labeling proteomics reveals remodeled interactomes and altered localization of pathogenic SHP2 variants
Source: EMBO Rep. 2025 Dec 22;27(3):793–826. doi: 10.1038/s44319-025-00674-4 (PMC12894930; doi:10.1038/s44319-025-00674-4)
Supplement: Supplementary file 22 — Appendix Figure S3 Source Data [file 44319_2025_674_MOESM22_ESM.zip › Appendix Figure S3/README.txt]

Appendix Figure S3 source data:

S2A. Comparison of normalize intensity distributions for TurboID-only control samples and SHP2-WT-TurboID samples, with and without exogenous biotin, with and without EGF stimulation. Distributions for all proteins in the data set are given in the first tab of the .xlsx file, distributions for proteins annotated to have mitochondrial localization are given in the second tab.

S2B. Numerical data for volcano plots from SHP2-WT-TurboID vs TurboID-only control, with and without exogenous biotin, with and without EGF stimulation (4 conditions in 4 separate tabs of the .xlsx file). X-values are log2(fold-change) and Y-values are -log10(p-value). Proteins with annotated mitochondrial localization are indicated in a separate column.

Processed TurboID proteomics data (normalized intensities), including individual replicate data, can be found in Dataset EV2.
