# Supplementary material for: Proximity-labeling proteomics reveals remodeled interactomes and altered localization of pathogenic SHP2 variants
Source: EMBO Rep. 2025 Dec 22;27(3):793–826. doi: 10.1038/s44319-025-00674-4 (PMC12894930; doi:10.1038/s44319-025-00674-4)
Supplement: Supplementary file 22 — Appendix Figure S3 Source Data [file 44319_2025_674_MOESM22_ESM.zip › Appendix Figure S3/A/Intensity distributions all vs mito SHP2 vs control.xlsx]

## Sheet: All proteins
gene name	TurboID -biotin -EGF	SHP2WT -biotin -EGF	TurboID +biotin -EGF	SHP2WT +biotin -EGF	TurboID -biotin +EGF	SHP2WT -biotin +EGF	TurboID +biotin +EGF	SHP2WT +biotin +EGF
PABPN1	6.1017	6.31475	6.14767	5.926	6.47183	6.18627	6.86037	6.36354
MAPK1	7.05742	7.54664	7.4474	6.66483	6.96611	7.22176	7.05752	7.75861
RCC2	8.73833	8.69697	8.56108	8.27217	8.22071	8.44185	8.58219	8.65416
EEF1E1	7.8847	7.47756	7.26901	7.55945	8.11202	7.49401	6.67251	7.4155
SORD	8.45938	8.27248	8.67804	8.97931	8.01297	8.31855	8.29789	8.5823
SPCS2	6.45835	6.5527	4.53724	6.15884	7.00983	6.47086	5.69622	5.9473
PPP2R1A	9.1448	8.83385	8.37848	8.51339	8.87822	8.83716	8.40268	8.50389
EDC4	7.20684	7.52164	8.27941	8.0594	7.95711	8.0299	7.71282	7.70831
NUP88	8.32608	8.19821	10.1206	9.11014	8.21838	8.01584	10.1116	8.87556
HSPA1B;HSPA1A;HSPA1B	11.9017	12.2912	12.4728	12.3214	12.1626	12.1306	12.6184	12.4119
MCCC1	12.3825	12.3887	11.9361	12.021	12.2188	12.8749	11.9666	11.7426
SEPT11	8.49383	8.57394	9.85853	8.58236	8.2834	7.76987	9.57906	8.76659
C8orf33	4.04857	4.79135	4.61606	0.0393641	4.03575	0.826522	4.22228	4.20116
STIM1	6.48415	5.45863	9.31182	7.90981	6.88323	6.57373	9.13308	8.09312
CSE1L	9.68963	9.06749	8.97899	9.36439	9.37751	9.09574	9.17921	9.20204
SNW1	-0.404722	5.23845	6.10362	5.35082	4.31738	1.59969	4.50743	1.31137
YBX1	9.02888	9.53023	9.11201	8.85961	9.47123	9.25066	9.31358	8.77142
GCN1	7.08261	7.01999	7.78764	7.4073	6.68335	7.00865	7.79755	7.43948
MAP1B	7.25228	7.03903	9.85553	9.19832	7.63141	6.83144	9.77592	8.97952
DHX9	9.05941	8.97616	9.35569	9.23161	9.44645	9.51855	9.41936	9.55858
SVIL	4.08255	3.69462	6.94312	6.36825	5.21712	0.623575	7.39432	6.43711
TCEB3	-3.29755	0.317214	6.2086	1.50181	3.88647	3.81069	5.47083	5.76174
GIGYF2	6.1394	7.77759	9.35514	8.60185	6.09347	3.78179	9.16955	8.6015
HNRNPM	10.6064	10.6172	10.5366	10.6661	10.6726	10.7331	10.9153	10.7873
YWHAE	9.85406	9.70876	9.49215	9.37776	9.76616	9.64674	9.41937	9.4199
KRT2	11.9368	10.8192	10.6303	10.4196	11.2983	11.5744	10.8617	10.5022
SRRM2	9.95312	10.2506	10.1428	10.2563	10.0813	9.53458	10.0655	9.81936
AKAP1	0.515925	4.02789	7.21835	5.84595	3.60788	3.81024	6.48724	5.36311
CCDC124	6.47928	6.94392	5.94926	6.7619	7.18938	6.89104	6.02486	6.28696
SRM	7.46061	7.93155	7.19522	7.05045	7.89713	7.51109	7.10799	7.77565
TMA7	3.66075	1.05804	-3.95965	0.32937	-0.615739	0.407382	-0.959595	3.79797
EEF1G	10.8799	10.9855	10.7048	10.7013	10.8835	10.5818	10.7118	10.7226
RPLP1	8.1483	8.77937	8.60766	6.99002	6.94971	5.86165	7.12543	5.37817
PRRC2B	4.85117	5.2632	7.50174	6.34158	5.13655	5.62924	7.25378	6.14859
MYO1B	8.33085	8.26557	7.88598	8.05659	8.35276	8.14349	7.91265	7.51061
CCT2	8.55631	8.97911	8.80729	9.1364	9.05513	8.52967	8.54947	8.84428
RBM14	8.20457	8.39312	9.24573	9.00776	8.35918	8.63915	8.51926	9.01979
TAF15	7.4896	7.84801	8.26299	8.14569	8.00206	8.19192	8.40992	9.20889
FUS	8.90896	9.50119	9.52572	9.32134	9.43312	9.43946	9.77913	9.88582
PHB	10.7267	10.9591	10.2366	10.6247	10.7445	11.2112	10.4012	10.5395
MYH14	14.3578	14.5317	13.1562	13.3168	14.2552	13.8863	13.5541	13.1676
birA	10.5734	11.3056	11.8591	13.2316	10.7084	11.5161	11.4159	13.3066
CNOT3	6.56361	7.61356	8.62672	8.23519	6.70588	6.95557	8.62351	8.23408
SPECC1L	6.59932	5.86912	7.90117	6.69967	6.44655	5.96758	7.06663	6.70655
CDK2	7.7578	8.11532	8.23634	8.14339	7.28509	7.17818	7.96411	8.17771
SHMT2	9.53948	9.94698	9.14668	9.5954	10.0754	9.91412	9.59793	9.43379
KRT19	10.4854	10.5697	10.9646	11.5352	10.8996	11.1326	11.1604	11.4052
HARS	7.4658	7.52677	8.59519	6.96858	7.46902	7.82752	7.39613	7.15462
XRN2	7.33615	7.57169	7.71133	7.57669	7.11453	7.51739	7.42708	7.33179
LIN7C	6.95476	7.53015	8.15915	7.80858	7.47607	7.49986	8.00583	7.56788
SPTAN1	8.27979	8.11258	9.51635	8.76688	8.13776	8.07668	9.34054	8.50571
EPRS	9.14995	9.14265	9.43858	9.47125	8.86444	9.1337	9.09708	8.8438
FASN	9.42132	9.60088	10.4883	9.84963	9.46673	9.55501	10.046	10.2634
DCTPP1	4.31295	5.91113	0.842411	5.90143	6.21149	3.93012	4.65778	1.35714
RPS25	10.3392	10.874	9.93614	10.4416	10.291	10.122	10.5355	10.457
NUP98	7.48763	7.43538	8.45995	8.11109	7.36499	7.35696	8.10422	8.07503
RPL32	9.91267	10.248	9.92799	9.59162	9.98973	10.104	9.80038	9.86915
NOLC1	6.71704	4.25833	6.12189	5.80893	2.55593	4.10196	5.79807	5.77441
HADHB	8.99156	8.89129	8.55216	8.28367	9.09095	9.00901	8.61447	8.67548
GPI	8.40929	8.01592	6.61055	7.58456	8.384	8.2774	7.65806	7.72644
TUBB6	9.10072	9.82095	9.70713	9.58126	9.61869	9.5366	10.0152	9.73462
CAD	9.44086	9.17278	9.96861	9.97652	9.33138	9.58909	9.93584	10.0469
SPTBN1	8.21437	8.04891	9.04996	8.24583	8.25012	8.0897	9.08324	8.39379
RAI14	7.64886	7.57015	8.58617	8.25607	7.90775	7.12111	8.15561	8.09582
TMOD3	11.5245	11.5064	10.5917	10.3921	11.4263	10.9522	10.5086	10.5842
YES1	7.25266	7.04153	7.48873	8.06797	7.13324	7.54761	7.41241	7.27926
PGLS	7.62182	8.12995	6.72861	7.48993	8.1749	7.75396	7.51596	7.76464
ACIN1	6.04674	6.30298	6.95666	6.81189	7.46488	6.2466	7.07026	6.65242
PPA1	8.88121	9.32298	8.24297	8.57204	8.68074	9.0249	8.14056	9.15017
NONO	9.49785	10.2608	10.1726	10.1931	10.4497	10.1755	10.2306	10.2565
LUZP1	6.81549	5.06238	7.35142	6.78036	1.40402	5.34615	7.15654	6.64013
NUP214	8.47071	8.4393	10.8487	9.43351	8.90703	8.51632	10.4986	9.44885
LSM12	6.31812	7.0695	8.22035	8.4336	6.16035	3.21394	7.82086	7.45654
MTHFD1	8.78546	8.80225	8.71294	8.81688	8.67963	8.8604	8.53617	8.62188
TRA2B	5.74336	1.71279	5.87312	6.40237	6.56532	6.28331	6.3959	5.78169
RAN	11.2125	11.7794	12.0028	11.4177	11.6123	11.5936	12.0238	11.8115
EIF4B	7.8288	7.75099	9.50666	8.58423	7.88985	7.1148	9.60324	8.82269
TRIM28	9.87438	9.64823	9.79814	9.56367	9.72618	9.87755	9.67713	9.27823
MYO5A	6.94247	7.11358	7.59596	7.45365	7.44175	7.11195	6.93229	7.55433
KANK1	4.58626	5.39935	7.40849	6.62548	0.45895	6.27002	7.09717	6.50249
TCOF1	8.92528	9.15288	9.10874	9.12893	8.72475	8.94836	8.73848	9.1214
FGFR1OP	-7.41339	-7.41682	-7.82239	-4.55099	-7.04551	-7.07437	0.014732	-4.44578
TLN1	7.61252	7.5186	9.05341	8.38124	7.39646	7.3336	8.832	8.09325
SLC25A11	9.53746	9.46665	10.1919	10.2414	9.8708	9.82376	10.0385	9.57855
CEP131	4.98497	5.88929	6.79894	6.24468	5.56574	6.7073	6.19468	6.31947
MPRIP	7.44939	7.27179	7.75322	7.03645	7.11263	7.07787	7.60391	7.40442
MCCC2	11.6426	11.6414	10.5425	10.6208	11.6473	12.1071	10.6096	10.528
TMOD2	9.67196	9.55391	8.46283	8.49809	9.49416	9.44466	8.63943	8.75117
PRKAR2B	5.68824	5.15967	6.52664	6.54734	1.3113	4.34041	6.45829	5.75535
NUP107	7.44002	7.59424	8.13861	8.79509	7.90564	7.52897	8.11587	8.31823
UBE2V1	6.47885	6.39829	5.08509	5.70158	5.73589	4.98872	-3.28312	5.78219
UBA1	9.72067	9.88926	8.89004	9.32303	9.95268	9.59511	9.26724	9.52204
EDC3	7.56424	7.52499	9.95043	8.76956	7.9436	7.59482	9.93638	9.38426
SEPT8	4.38989	-3.27178	7.67796	4.69914	4.88826	4.22047	7.72164	5.29887
HSPD1	10.7123	10.7619	9.76184	10.5173	10.8675	11.0527	10.4689	10.2522
KPNB1	10.0302	10.0213	10.6642	10.0647	9.8807	9.91788	10.8159	9.98149
EWSR1	8.37906	8.85742	8.53315	8.86655	8.76427	8.58447	8.73075	8.8461
MDH2	10.7011	10.5971	9.77241	10.557	11.123	10.9834	10.0738	10.4976
PDCD2L	0.413162	-0.0829159	5.08953	5.09071	-4.27453	-3.18902	5.68738	5.19245
ENAH	8.63221	6.5033	8.51921	6.89553	6.80516	5.33999	7.7063	6.1339
ENO2	9.80291	9.63871	7.78295	8.37073	9.74141	9.50359	8.44341	9.03934
ENO1	12.0377	11.9481	10.988	11.1459	12.0726	11.9426	11.646	11.303
ADD1	6.13589	7.44208	8.35149	7.89695	6.75583	7.07664	7.94897	7.4894
ACAT1	8.98319	9.01	9.20752	9.17805	9.26445	9.11873	9.44242	9.08546
FLOT1	7.80641	7.57355	7.98447	8.21127	7.6053	7.92427	7.75693	7.94662
LMNA	9.22565	9.47463	9.7101	9.75801	9.5434	9.60826	9.46479	9.50136
SLC25A5	10.8161	10.8114	10.8512	11.1273	11.4221	10.993	10.7781	11.1569
SLC25A4	11.3918	11.0775	11.726	11.716	11.328	11.892	11.686	11.4213
UBTF	6.3776	6.42132	5.01153	6.71038	6.40548	4.84735	5.83834	6.20494
ANXA1	9.08736	9.83486	9.68825	9.42432	9.69236	9.46873	10.061	9.29725
PGK1	9.83686	9.98802	8.69357	9.38391	10.3566	9.98864	9.69497	9.42662
RPL4	10.6561	10.1624	10.3258	10.4318	10.1041	10.2861	10.2366	10.1851
RAD50	8.06738	7.85594	8.4886	8.46199	8.117	8.24754	8.342	8.36113
LGALS1	8.54326	8.37416	7.99798	8.0249	8.49476	8.47507	8.00719	7.91837
PAICS	9.36795	9.2922	10.1864	9.35991	9.35014	8.89023	10.0068	9.65252
KLC2	5.16894	5.5325	7.40385	6.61549	5.08934	5.52556	6.8332	6.42474
WRAP73	-4.54241	-3.0252	0.192482	0.299686	-1.12015	-3.85669	0.526132	0.772834
RPS3A	9.80706	10.2923	10.3412	10.3448	10.125	10.1233	9.95606	10.063
FLII	7.35846	7.24855	7.29888	7.0043	7.48731	7.19456	7.091	7.09722
ATP1A1	9.2815	9.11365	9.33021	9.20823	9.42251	9.42297	9.16836	9.13907
DKC1	6.30496	6.68427	7.88181	6.51919	7.51538	6.87501	7.6337	7.02616
LRPPRC	8.99662	9.35215	8.83304	9.10785	9.28753	9.37941	9.23218	8.79145
ALDOA	9.19052	9.51494	8.79573	9.35038	9.37169	9.34416	9.11175	9.34143
EIF5A	9.44809	9.40696	8.32116	8.88226	9.49327	9.49032	8.83379	8.75157
ETF1	8.0775	7.15594	7.71694	6.83387	6.86855	6.84584	7.5111	6.88617
SMTN	-3.98136	-1.01777	-3.78146	-1.00167	-7.15407	-4.55787	1.17655	3.45831
PC	12.7379	13.1023	11.8173	12.1372	12.8789	13.4915	11.781	12.2082
MYH10	13.9382	13.8289	12.8605	13.3102	13.7579	13.4906	13.1346	12.8509
CAPZA1	10.9426	10.7779	10.4126	10.4042	10.8152	10.5973	10.102	10.3544
EIF4H	8.06064	8.56712	7.80428	7.58431	8.5134	8.40535	8.24537	7.90997
PPP1CB	8.05182	7.78138	8.06535	8.34541	7.89271	7.84898	8.47695	8.22931
FARSA	7.9279	7.92529	7.94457	7.89685	7.783	7.71251	7.85759	7.91297
RPS8	11.3077	11.3567	10.8604	10.9041	11.0535	11.2208	10.9208	11.0789
LIMA1	7.59632	7.92731	8.26911	8.37983	7.79469	8.33994	7.93973	8.23572
RPS18	9.27663	9.24473	8.02476	8.95242	9.08205	9.28293	8.79039	9.18929
AHNAK	10.2161	9.80653	12.2656	11.3073	10.515	10.1809	12.1253	11.3799
POLDIP3	6.51075	6.98489	6.61909	6.65549	6.9216	6.85867	6.8347	6.75768
NPM1	10.5508	10.4508	10.2736	10.2812	10.5728	10.7563	10.3895	9.87462
RBBP4	5.392	7.11468	7.22229	6.72155	6.44706	6.92548	7.35953	7.25442
ALYREF	7.11802	2.39757	7.04453	7.7409	7.80283	7.74596	4.89598	7.2916
TMSB10	8.59091	8.70133	7.83538	7.89091	8.78807	8.80334	8.2817	7.94491
CAPZA2	10.8216	10.6551	10.5653	10.7386	10.3751	10.8592	10.4993	10.7011
KRT17	11.0702	11.3531	10.5511	10.4223	11.0414	11.3097	10.5726	10.0256
KRT10	12.6737	11.8564	11.6141	10.858	12.1553	12.2204	11.339	11.7474
CYCS	8.40701	8.67427	7.60358	8.18185	9.04693	8.55771	8.25481	7.35538
HSP90AA1	11.2567	11.332	10.2815	10.6624	10.9832	11.0602	10.4328	10.3684
MAP4	9.02843	8.9777	11.0864	9.96411	8.92086	8.78026	11.0052	10.0415
CALM2;CALM1;CALM2;CALM3	9.90379	10.2239	8.93343	9.64395	10.0013	10.3031	9.49004	9.30048
RPS14	9.98582	10.0946	10.0465	10.2166	9.92097	10.0597	9.93133	9.7808
MCM7	9.02299	9.39094	9.19672	9.2102	9.15647	9.15855	9.60374	9.13906
KRT6C	12.2463	11.8367	11.6136	11.067	11.7396	12.4181	11.2026	11.9381
SEPT9	8.69201	9.05433	10.0363	9.47442	8.888	8.74175	10.3407	9.40625
GTPBP4	6.44586	6.79033	7.07747	7.24489	1.29619	6.8715	6.81903	6.81497
KRT1	13.1265	11.7969	11.7472	11.1361	12.2728	12.7532	11.837	11.7591
KRT8	12.282	12.1714	12.5251	12.1676	12.014	12.3864	12.0254	12.5024
TUFM	11.0501	11.1131	10.9632	10.7333	11.3325	10.9253	10.5095	10.6507
FLNA	11.2312	10.9542	12.3966	11.4575	11.0868	10.7801	12.2448	11.2944
ARL6IP4	3.37521	4.64061	-0.151393	-4.11206	1.42918	1.59591	-4.23847	-3.73132
RPS2	11.1565	11.2676	11.6246	11.6325	11.0977	11.124	11.4167	11.5798
RPS12	10.072	10.1834	9.851	10.3583	10.1547	10.3892	10.1745	10.2908
RPL11	10.6642	10.8049	10.8151	10.1516	10.5172	10.7634	10.1628	10.1025
TPM1	11.4809	11.7977	10.5413	10.7008	11.4344	10.8069	10.2614	10.0902
ARHGDIA	8.98629	9.19471	6.05426	8.22593	9.16868	9.05103	8.30898	8.07389
TPM4	12.6791	12.082	11.2975	11.5887	12.3241	12.1423	11.608	11.3589
ATXN2L	6.956	7.69461	8.91308	8.33711	7.58815	7.50385	8.58683	7.99798
PKM	11.6032	11.8091	11.6475	11.6812	11.8007	11.4734	11.7299	12.0797
FAM120A	7.19072	7.13734	7.47552	7.21355	7.05361	6.96304	7.24716	7.14656
PRRC2C	6.09031	6.15397	7.54002	7.03104	6.82953	5.61258	7.52282	6.58175
MYH9	13.9074	13.7292	13.2489	13.3195	13.8067	13.731	13.517	13.1612
CTTN	7.90042	8.22736	9.39078	8.6731	8.16551	8.3399	9.28386	8.53021
FXR1	9.11973	9.0298	9.9175	10.0324	9.10345	9.21194	9.64401	9.61828
FUBP3	8.61938	9.80099	9.77188	9.74626	9.76164	8.57214	9.95366	10.4985
ARPC4	9.35938	9.38928	8.13767	8.75593	9.42562	9.08201	8.7962	8.52801
GAPDH	11.9408	11.9139	11.6932	11.954	11.8394	11.4503	11.5402	11.8496
KPNA3	7.27092	7.07339	8.18506	7.90289	6.91134	7.26491	7.90654	7.88796
BCAP31	9.46212	8.52051	8.26662	8.23927	9.68166	8.81067	9.08291	8.42764
EXOSC3	5.47635	5.17847	6.77267	5.53811	6.00062	5.77727	6.89521	1.37803
MYL6B	11.0831	10.718	10.5413	10.646	10.6997	10.3236	10.5082	10.028
ILF3	8.86953	9.41823	9.5221	9.31509	9.4178	9.16376	9.73905	9.50495
PARP1	8.99278	9.11969	8.94901	8.95406	9.29089	9.17983	9.06559	8.70949
LRRFIP2	6.85087	7.47543	1.12384	5.91619	6.51741	5.67801	5.00182	4.93737
ATAD3A	8.93838	9.11167	9.19573	9.13415	9.04653	9.18815	8.77843	9.00336
EDF1	8.01332	8.77178	8.04328	8.04354	8.12745	7.94144	8.05786	8.04499
DYNLRB1	7.12509	7.49109	6.28225	6.70365	7.49715	7.21168	6.81275	6.782
HNRNPU	10.3038	10.26	10.5364	10.5025	10.2292	10.7676	10.406	10.4092
SF3B3	8.43756	8.98507	9.21963	8.94769	8.72636	8.74886	9.06838	9.04841
PCCA	11.8926	11.9869	11.6008	11.7237	12.0973	12.3495	11.6722	11.0527
EIF4A1	11.3253	11.0871	11.3493	11.4374	11.5922	11.0514	11.3115	11.6016
RPL13A	10.1456	10.4608	10.3447	10.2154	9.98762	10.2758	9.8738	10.0153
CCT5	9.57761	9.37708	9.59758	9.34437	9.44667	9.29163	9.39542	9.23285
CCT4	9.58168	9.8306	9.51984	9.43567	9.60601	9.18893	9.52638	9.40051
PHGDH	9.61395	9.47738	9.63022	9.36709	9.15709	9.03544	9.59304	9.3056
DNAJC8	5.24091	6.57365	-4.11963	6.99636	5.53858	5.80134	4.41218	0.558973
PCCB	11.5426	11.6696	11.1184	10.7791	11.9836	11.8025	11.1102	10.9038
PA2G4	9.65156	9.94939	9.30348	9.67797	9.53325	9.91869	9.69009	9.75351
OTUB1	8.38451	8.39228	8.53512	8.35996	8.08842	8.18063	8.50197	8.56326
FN3K	4.27113	0.811718	6.01791	5.25107	5.4175	5.19763	5.50604	5.7344
SRSF3	8.51594	8.54092	8.22551	8.83556	8.62976	8.54072	7.82703	8.59652
TCP1	9.93872	10.0148	9.88324	10.2248	9.78163	10.1065	9.9427	10.0012
HDLBP	7.76532	8.21686	8.48017	8.09367	7.75994	7.88138	8.28797	8.11023
EIF3A	8.47367	8.41775	8.98904	8.56066	8.56217	8.38944	8.76302	8.84115
RPS20	10.5484	10.6347	10.8023	10.8334	10.3981	10.7177	10.7267	10.4023
RPLP0	9.52545	9.4834	9.3705	9.20126	9.29164	9.4291	9.28146	9.25572
GSTP1	10.4169	10.6062	9.14962	9.74461	10.5699	10.6122	9.50209	10.2421
EIF4G2	6.9484	7.05581	9.21388	8.26785	6.86133	7.00898	9.07307	7.92608
MAPKAP1	-4.29594	-3.83072	4.22736	6.06352	-7.09999	-7.10862	-3.43189	0.643345
RPL34	10.5288	10.3332	10.189	9.78905	10.0066	10.3207	10.4578	10.5985
RPL3	10.0605	10.0773	10.4644	10.0399	9.54081	9.81856	10.1305	10.1165
RANGAP1	7.74964	8.19606	9.42976	8.55318	7.86763	8.1106	8.93779	8.68542
SEC16A	8.37677	8.43892	9.65029	9.44749	8.80709	8.57942	9.62767	9.4523
BUB3	8.47367	8.77971	9.42933	9.10735	8.65403	8.51806	9.0786	9.06751
MAZ	-0.345564	5.65283	5.35314	5.70179	4.82348	4.75916	3.93675	3.11647
XRCC5	8.51064	8.79044	8.62011	8.51574	8.99418	7.96162	8.77103	9.15643
SYNCRIP	9.24309	9.36469	9.70777	9.55074	9.58111	9.1164	9.50673	9.61738
SRSF7	7.70021	8.18546	6.84041	7.48685	8.21009	8.35762	8.29441	8.16388
ATP2A2	9.34322	9.13515	9.61528	9.76754	9.32715	9.47304	9.49547	9.5284
GART	8.73063	8.84095	9.06807	8.9432	8.71569	8.78272	8.89668	8.81784
TUBA1B	13.4363	13.0174	13.4978	13.3191	13.2529	13.3002	13.6599	13.5044
UPF2	-7.46844	-7.24932	-0.676757	-4.50038	-0.552797	-7.22432	-3.49757	-1.16911
SLC25A3	9.86037	9.04147	10.5553	9.92316	9.2042	10.2216	10.5188	10.1114
DDX41	6.95825	7.84071	7.03416	7.18135	7.27815	8.01727	6.85991	7.1295
SLTM	4.44601	4.63418	5.01753	5.54044	4.70537	5.41998	3.09354	5.15213
UPF1	7.94514	8.03829	9.57714	8.87837	8.20059	8.19108	9.5052	8.98168
MYBBP1A	8.41835	9.61829	8.6018	8.52099	7.7792	8.93054	8.65831	8.1091
GSN	11.3708	11.2877	10.2765	10.4511	10.9343	10.9325	10.4377	9.70936
SRPK2	7.14276	7.73701	7.04475	6.70609	7.48275	6.73518	6.62995	6.97793
CAMK2G	7.4481	7.3702	8.14158	8.18183	7.49987	7.28987	7.89898	8.06351
JUP	8.19294	7.39413	6.81673	6.64901	7.59915	7.91846	7.14435	7.35608
XRCC6	9.39895	9.00321	8.51458	8.45274	9.22761	9.29462	8.71914	9.12104
CORO1B	5.98958	4.9507	3.98575	4.32661	6.30098	6.09134	5.40623	5.4484
CALML5	3.8396	7.47122	4.61296	-8.04352	6.2599	2.13091	1.43282	-3.88855
ACTB	15.0427	15.0891	14.3654	14.1635	14.9274	14.6437	14.5811	14.9182
DNAJC11	7.32378	7.08865	7.84695	7.77436	7.14815	6.72531	7.7522	7.77873
CASC3	-7.61237	-7.3019	-3.94028	-7.96454	-4.40897	-6.99416	-7.87421	-7.74059
EIF2S3	9.11693	9.00361	9.6183	9.13035	9.30753	8.98332	9.43764	9.18664
SCRIB	7.69274	7.69381	8.89617	8.2182	7.31991	7.72147	8.46892	8.14066
LMNB1	9.14015	9.64845	9.13106	9.44641	9.70036	9.46823	9.48689	9.20205
SYTL4	6.59935	5.4858	7.85389	7.50267	7.3473	6.68665	7.97695	6.93281
NUP155	7.94948	7.80702	8.08511	8.52593	8.09961	8.05555	7.8744	8.40259
EEF2	9.7416	9.72494	9.92716	9.8864	9.7394	9.53732	9.98173	9.83032
MCM4	9.14847	9.22502	8.90585	8.95528	8.89981	8.98756	8.67643	8.78025
TPM3	11.8021	11.9338	10.9379	11.0912	11.796	11.4892	11.2662	10.6806
MCM5	9.16633	9.53122	9.25571	9.42849	9.02	9.31621	9.21236	9.51487
RPL10A	10.002	10.2081	9.69081	10.1062	9.8386	10.0146	9.84363	9.83369
RPS15A	10.0505	10.0998	9.87823	10.2863	10.4152	10.1085	10.3269	10.2089
AURKAIP1	6.40641	5.20504	4.91101	5.85813	0.0524338	6.81266	0.768734	0.633087
HIST1H2AG;HIST1H2AH;HIST1H2AJ;H2AFJ	12.3623	12.1494	11.3939	11.783	12.12	11.8429	11.6108	11.256
KHSRP	10.5439	10.8377	11.2842	10.6416	10.875	10.8017	10.3999	10.6447
GSTK1	7.84613	7.44007	8.29778	8.41661	7.99775	7.91895	7.61157	8.2928
TOP1	7.09942	7.51356	7.85671	7.73509	8.04411	7.64447	7.66659	7.85197
STK3	4.89661	-3.50456	7.53184	7.17656	-3.66418	0.660963	7.33334	6.66754
RPL22	9.91058	10.0738	10.703	10.2077	10.249	10.058	10.6069	9.80099
STAU2	0.0502194	4.34047	6.44177	6.00535	1.90287	1.64344	6.73079	6.36103
SPAG9	6.87137	7.20212	9.87206	8.74827	6.8969	6.70648	9.26921	7.97797
HSPE1	10.4607	10.6676	9.60007	10.2409	10.7529	10.8777	9.68539	9.85238
DCP1A	5.05675	0.684459	7.24645	5.47861	3.15468	4.10501	6.87637	4.85617
CNN3	6.04372	7.04588	6.51703	6.05583	6.15131	6.50738	6.75412	6.6772
SLC25A13	8.3695	8.87822	9.10794	9.26663	8.84998	8.82829	8.70176	9.07206
ACTR3	9.15313	8.96555	8.35004	8.50403	8.77863	8.93239	8.37291	8.46458
ASCC3	7.49455	7.13471	9.41067	9.38836	7.51824	7.36443	9.40259	9.03651
MYO6	8.24878	8.18407	10.6005	9.67777	8.28745	8.13277	10.4572	9.79939
UQCRC2	9.45935	9.53341	9.89449	10.03	9.89626	10.1376	9.72452	9.93809
NUP160	7.59727	7.63075	8.54396	8.61469	7.84133	7.79168	8.16478	8.48731
MCM3	8.90647	8.48055	8.12198	8.54664	8.61431	8.38033	8.30183	7.984
FLNB	8.57267	8.80633	9.48873	8.94663	8.32289	8.49453	8.82379	8.90561
RPL7A	10.6184	10.9847	10.9522	11.038	10.6692	10.8206	10.8088	10.6045
ZC3H18	-4.70331	1.98748	1.86061	4.28401	-3.4032	-0.0397872	2.5953	-4.33126
DBN1	9.25549	9.27219	8.45301	8.36245	9.12244	8.88298	8.23819	8.57987
PLEC	9.24018	8.61791	9.52913	10.2865	9.59469	9.81285	9.38852	9.8015
SELENOI	-7.32962	-7.37832	-7.70111	-7.86436	-7.11143	-7.1427	-3.99732	-7.74537
FXR2	7.45765	7.59827	8.06452	8.02158	7.4561	7.43192	7.79888	7.79367
CCT8	10.7166	10.4538	12.2422	11.5774	10.5575	10.4618	12.7205	11.6944
0	7.61461	7.84388	7.13413	7.48188	7.67209	7.49404	7.07687	7.06375
ACACA	-7.37135	-3.90201	-7.68863	-7.88934	-7.10061	-7.1293	-8.08075	-7.81995
RPS23	8.92373	9.47851	9.10947	9.03763	9.33816	9.45209	9.24003	9.21242
PABPC4	7.56688	7.97539	9.1447	8.14965	8.40642	8.17369	9.1664	8.50391
FMR1	7.88298	8.49906	8.64665	8.77227	7.3525	7.90319	8.33997	8.3107
TWF2	1.37221	-2.96465	6.82812	5.73303	4.80727	0.366867	6.58467	5.77848
PPP1CC	8.70276	8.8216	9.57498	9.33824	8.63284	8.72713	9.47233	9.21849
RPL18A	10.0626	10.4261	10.2072	10.8649	9.98591	10.3827	10.5589	10.1156
DNAJC10	4.75266	4.61615	5.37455	5.98128	4.26566	5.57382	4.92036	5.60663
ATP5B	10.9887	10.9341	10.4349	10.6911	11.2186	11.4324	10.7243	10.5525
LARP4B	-3.84789	4.05898	0.867698	0.716141	0.281396	-2.97762	3.86534	4.68037
ST13	9.06044	9.23428	8.39282	8.46667	9.29173	9.3782	8.73399	8.5698
SAFB	1.61271	6.39381	6.47559	6.77449	6.82317	6.03163	6.99662	6.97144
XRN1	4.43315	5.72909	7.73874	7.48106	0.793184	5.35704	7.56058	7.02932
IGF2BP1	9.00078	9.06407	8.81657	9.09865	9.21056	8.99656	8.94153	9.07511
RPL35A	9.23783	9.40617	9.43801	9.59149	8.83505	9.10115	9.07296	9.2149
MRPL11	5.28514	5.98197	3.08419	5.57819	6.58578	6.06812	5.74016	6.02606
CORO1C	8.93051	8.78861	8.73134	8.40213	9.17001	8.54053	8.6703	8.50294
IPO7	8.63074	7.58465	8.60679	8.34504	7.67057	9.15799	8.1461	8.49187
MYO1D	10.0295	9.77025	9.04648	9.30515	9.5251	9.2971	9.16403	9.47083
ACACA	11.7468	11.9604	10.0289	10.9559	11.7771	12.1678	10.5436	10.626
RAVER1	3.69248	2.89411	-0.573085	-0.685752	-0.421657	-2.24203	-0.11309	-0.878562
SEPT2	8.86858	9.06997	10.3509	9.40442	8.74476	8.47136	9.79005	9.3229
RPS7	9.57384	9.79945	9.6581	9.69702	8.87166	8.89459	9.41707	9.74084
ABCE1	7.344	7.52525	7.68512	7.54228	7.47602	7.20236	7.37395	7.7316
COPZ1	7.43282	7.19508	7.87716	7.46299	7.38598	7.06948	7.76444	6.9752
TUBB3	11.1976	10.6487	10.7641	10.9932	10.3049	10.779	11.362	11.4955
ADAR	8.75695	8.57258	8.97011	9.06373	8.72389	8.95813	8.95569	8.9063
UBAP2L	8.08249	8.24025	8.89659	8.24332	8.41272	8.17799	9.00462	8.4098
RPL6	10.5612	10.7713	10.9593	10.6232	10.0287	10.3561	10.6519	10.5326
NCL	9.98915	10.6181	10.1365	10.3528	10.753	10.4459	10.3513	9.91664
PRKDC	10.3567	10.2908	10.451	10.5454	10.2577	10.2683	10.7557	10.7003
PRPF8	7.42293	7.5107	8.70304	7.65239	7.56295	7.61646	8.3042	7.72919
RBM26	5.89503	5.47825	6.18589	6.47898	5.61865	6.16512	6.43563	5.75277
RPL24	10.5922	10.9045	11.0897	10.9516	10.7361	10.8062	10.7765	11.0104
DPYSL2	8.54956	8.59346	9.79204	9.01126	8.3975	8.58886	9.64579	9.09009
DPYSL3	7.07701	7.14898	8.87394	8.01727	7.54269	7.18328	8.82504	8.11738
RPSA	10.5386	10.6098	9.80724	10.3654	10.5144	10.6184	10.4055	10.4865
ABLIM1	-1.34566	5.94083	6.35654	0.424907	2.40019	0.644393	6.51714	3.70591
ABRAXAS2	0.202165	0.978236	9.22854	8.74744	4.22941	4.34388	8.71326	8.47021
NUP85	7.28955	7.31741	6.80308	7.56125	6.86403	6.99983	6.30665	6.71639
PABPC1	9.20009	9.66738	10.831	10.1664	9.76672	9.42449	10.7536	10.2166
EIF3C	8.06633	8.30617	8.72039	8.2876	8.26877	8.35701	8.50519	8.21809
HSPA5	10.3082	10.5242	10.3456	10.6655	10.534	10.5414	10.3617	10.4916
EIF4E	7.11436	6.8714	7.29995	7.20124	6.93037	7.04348	7.15137	7.07441
NXF1	7.75984	7.76722	8.61994	8.83618	7.74999	7.87499	8.45958	7.8323
YWHAQ	9.18495	9.13533	9.24364	9.25592	9.08152	8.92441	9.27184	8.75337
DOCK7	7.69454	7.46036	9.73311	9.07657	7.80774	7.87718	9.5421	9.22225
RPL30	9.54522	9.42483	9.65463	9.92011	9.26519	9.21114	9.96319	9.70282
NCKAP1	8.87572	6.97025	7.74663	7.78878	6.89725	6.59825	7.7933	7.56301
NEK1	-3.20328	1.82955	7.44845	5.23009	-0.286437	-3.78274	7.32596	6.41266
CKAP4	9.34996	10.1699	8.86381	9.67298	9.93222	9.76658	9.19508	9.01505
RPL10	10.0199	10.1346	10.2006	10.1005	9.51815	10.1901	9.73736	9.67365
SERBP1	7.84927	8.1761	8.37546	7.78775	8.11218	8.10954	8.20628	7.68097
CKAP5	7.5954	7.4949	7.8964	7.67202	7.20047	7.13757	7.99117	7.56989
RANBP2	8.93054	8.78564	10.7764	9.91144	8.6508	8.78825	10.6599	9.73262
HIST1H1E	12.9319	13.2291	13.4966	13.2591	13.2447	12.9018	13.1443	13.0153
RPS19	9.57983	9.39352	7.72792	8.82518	9.22303	9.18608	8.73919	8.64923
ARPC5	7.80373	7.80429	-0.81618	6.40194	7.37831	6.32198	5.00893	6.34792
FECH	7.19992	7.28095	8.09083	7.99943	7.70467	7.94385	7.70106	7.5644
SFPQ	9.47425	9.73142	10.1071	10.2066	10.1914	10.0028	10.1006	10.3043
NKAP	7.05832	8.39944	7.3841	7.77745	7.44618	8.32165	6.50304	7.31752
ARPC5L	-2.79267	1.33958	0.638112	0.71153	1.56719	5.44214	0.845551	0.880795
EXOSC4	5.02632	5.2118	6.20707	6.12156	5.6304	5.33057	6.87808	5.27318
AP3D1	7.54825	7.93086	8.96596	8.31095	7.82515	7.68691	8.83198	8.38503
SRSF6	6.87218	7.27436	6.00841	7.05599	7.29117	7.09753	7.04971	7.02943
LIG3	2.77507	6.69945	4.9768	6.75225	0.697959	2.80209	6.00277	2.24283
CMC1	0.531208	0.992592	-3.49781	0.530329	5.20137	0.624374	-3.71783	1.11063
PCMT1	9.42039	9.54665	9.31699	9.38441	8.72321	9.25232	9.18386	9.46783
RBMX	8.80093	8.92859	9.61832	9.1277	8.56363	9.07518	9.52947	9.85984
PPM1G	8.0059	8.46921	7.06892	7.30651	8.01622	7.80101	7.40582	7.27321
KRT13	12.1689	10.5854	10.5196	10.2259	10.8206	11.2389	10.6909	10.7009
SMC2	8.17639	8.09283	7.80393	7.86268	8.12115	8.31641	8.4559	8.29095
PUM1	7.21965	7.10948	7.7527	8.1572	6.6683	7.2209	7.51975	7.77463
CLTC	10.5067	10.3992	11.3614	10.979	10.9148	11.0112	10.9145	11.3166
LMNB2	8.82832	9.07755	8.95178	9.02233	9.3958	9.20762	8.86358	9.04978
RBM39	8.0557	8.30028	7.9371	7.98651	8.25178	8.56369	8.79408	8.369
RUVBL1	8.88256	8.9906	9.18708	9.25891	8.84726	8.92322	9.16927	9.38477
NUDT21	9.80049	8.94288	8.96879	9.1563	9.16151	10.7035	8.89433	9.99375
MYL6	14.0384	13.7568	13.7114	13.7775	14.0904	13.3052	12.0686	13.5208
APEX1	6.73756	6.67954	-3.80653	6.13381	7.0588	6.94698	5.21294	4.5471
USP10	8.19159	8.49364	8.58067	8.09309	7.66767	7.71101	8.51114	8.94368
MACF1	6.64721	7.7439	7.84311	7.53805	7.98557	7.47102	8.34901	7.97887
UNC45A	7.27975	7.47229	8.566	7.76042	7.43363	6.90558	8.23514	7.29446
DDX1	8.46516	8.54312	8.65492	8.49334	8.85175	9.02141	8.73082	8.90387
SRSF11	6.91649	7.26863	6.26893	6.47598	7.70572	7.4183	6.68769	7.11791
POLR2E	6.77965	7.97501	8.28148	7.20929	6.92905	6.95308	7.57973	7.21249
TPM3	11.7317	11.7333	10.8109	10.9391	11.6415	11.3307	10.9191	10.5289
AP3B1	7.96934	7.96532	9.10754	8.47924	7.84073	7.80266	8.92433	8.55694
NUP133	7.88267	7.81544	8.16753	8.36068	7.62458	8.55848	8.36994	8.25745
RPL12	10.4785	10.8787	10.3291	10.7232	10.4189	10.4933	10.6404	10.7878
RNPS1	8.08654	8.01989	8.04826	8.15343	8.55451	7.69324	8.10218	8.35018
PURB	0.0143819	0.0127627	-0.497165	3.29686	3.88291	3.18582	5.12601	4.11102
TMEM33	6.8061	7.20997	7.35196	8.00237	7.58515	7.21945	8.37439	8.19476
HSP90AB1	11.7455	11.5519	11.7873	11.8418	11.1702	11.3831	11.0306	11.4785
RAB11FIP1	6.87985	7.09856	7.88839	7.18564	6.55165	6.55994	7.69314	7.46719
NUP188	6.31626	6.07607	7.48042	6.95797	5.71476	6.69498	7.09887	6.78891
GMPS	8.11279	8.53387	8.59504	8.41389	8.15485	8.44183	8.27688	8.66984
DSG1	7.83013	6.49679	6.38549	5.0668	7.52788	7.146	6.14244	6.6918
RSL1D1	7.0758	7.31601	7.64329	7.7444	7.32107	7.27276	7.84874	7.79014
RAB11FIP5	-4.53365	-0.828162	6.09552	1.77469	1.82861	-3.18802	6.193	4.20545
PGAM1	9.7509	9.89733	8.29173	9.03407	9.64545	9.86959	8.98787	8.95344
EIF4G1	8.71974	8.9939	10.0401	9.60558	8.81579	8.41914	9.87705	9.52045
SYNRG	7.44689	6.64599	9.28547	8.56793	7.03598	6.86798	9.22435	8.33142
CCT6A	9.14983	9.27973	8.29248	9.08391	9.2112	8.85414	9.10172	9.1514
GAPVD1	7.2225	7.30136	8.60466	7.39174	5.28595	6.2825	8.17247	7.81228
COG1	6.26947	6.58738	8.41488	7.36591	5.33013	5.5012	8.20569	7.30961
EIF4G3	-3.99588	-3.35382	5.57794	5.00621	-3.96691	-3.63347	0.925588	4.65298
HSPA8	11.3325	11.604	11.7031	11.646	11.5625	11.2207	12.0216	11.9304
HNRNPK	9.86422	9.74148	9.82701	9.83601	10.4062	9.70255	10.0491	9.71722
RPL36	9.49405	9.74442	9.14495	9.5383	9.34724	9.55266	9.40758	9.33179
C21orf2	-7.37252	-7.37587	-7.70467	-7.96679	-7.07659	-3.96082	-7.88703	-4.62588
HNRNPA2B1	9.19818	9.98997	9.60269	9.78979	10.0126	9.70532	9.74379	10.0413
ESYT1	7.64771	7.85116	8.38246	8.09306	8.02633	7.80837	8.37294	7.94676
TUBB4B	12.4044	12.3388	12.3046	12.3353	12.1946	12.4765	12.4771	12.3171
TUBB2A	10.0662	9.63917	10.7383	9.38831	9.49245	9.61907	9.76972	10.2149
TUBB	11.9082	11.8063	11.0438	11.801	12.1353	12.0515	11.2694	11.4101
RPS16	10.9592	11.062	10.9375	10.9334	10.8979	10.8687	10.9458	10.9252
C1QBP	9.50111	9.77467	10.1992	9.86695	9.72217	10.24	9.88318	9.73477
H1FX	7.64783	9.53842	8.25044	7.65541	9.01748	7.86613	8.18258	8.08603
CCAR2	8.23583	8.16919	9.07851	8.40636	8.30156	8.37643	9.10156	8.62206
DHX15	8.88501	9.13963	9.77032	9.24524	9.07203	9.06469	9.64074	9.31149
PCM1	8.11502	8.25356	8.97661	8.46229	7.70481	8.14488	8.78238	8.21968
PRRC2A	7.88079	8.00702	9.59193	8.72794	7.88012	7.95508	9.37697	8.61919
SNX9	-3.64947	-4.10687	7.07846	6.45952	4.19446	5.23424	6.858	6.39994
CEP170	4.08825	3.21948	6.9447	6.31014	4.57519	-0.0406999	5.96064	6.4517
MRPL51	-1.77793	-7.4313	-0.634405	1.84196	-1.69737	-3.99022	-0.616042	2.74261
HIST2H2BE	12.3199	12.1087	11.7734	11.8956	12.2519	11.7659	11.852	11.8667
GNAI2	7.99521	7.75752	8.06259	8.05664	8.03684	7.93587	7.97088	7.83674
JPT2	7.23009	7.1388	9.40665	8.43608	7.69337	7.30957	9.28731	8.29835
LUC7L2	8.14819	8.03764	7.68031	7.47385	8.45572	7.97697	7.71697	7.61421
TNRC6B	-0.43493	-4.25144	6.42842	4.44098	-3.61868	0.268092	6.15393	6.41242
U2AF2	8.09405	7.46758	9.09519	8.34475	8.23039	8.25103	8.11671	8.68967
KLC3	9.93626	6.77465	7.65687	7.03304	5.48596	7.34801	8.45235	7.17075
ITPR3	6.90738	7.04613	8.03089	8.08259	7.18552	7.01727	7.47292	7.33744
GOLGA3	3.30815	4.88691	7.49471	6.48679	4.61793	3.89076	7.66138	6.39054
CCT3	10.2283	10.0503	9.97941	10.0946	10.2338	10.3655	9.97985	10.0247
RPL26L1	10.1188	10.0093	10.0072	10.0538	9.84973	9.7229	9.64696	9.98525
PRMT1	7.97769	8.0271	7.82145	8.12925	7.95182	7.76529	7.91715	8.15231
SND1	8.75214	9.28736	9.46872	9.38305	9.11381	8.64727	9.45323	9.13536
ATXN2	-0.845184	4.07913	6.17921	5.60659	-0.126787	3.53113	5.91569	5.60076
TAGLN2	9.63686	9.61204	10.2118	9.68355	9.67392	9.48368	10.2283	9.6693
CD2AP	6.81865	5.87564	9.05825	7.98178	7.2137	6.73215	8.97253	8.19782
RALB	6.63111	4.6299	5.93927	1.80378	7.0446	7.17089	6.38119	4.58946
PRKAR2A	7.71002	7.96236	8.89561	8.45165	7.61717	7.93829	8.38401	8.21678
RDX	9.40202	9.58415	9.21029	9.13582	9.59826	9.45155	9.61377	9.37845
YTHDF1	4.82516	5.03821	4.47284	4.05445	-3.4407	-0.105178	5.439	0.686869
RPL18	11.4107	11.3723	11.1111	10.9324	11.634	11.391	11.0391	11.1801
DDX5	10.4955	10.1666	10.6605	10.6922	10.4244	10.2626	10.8229	10.5488
PPP6C	1.1854	5.97919	6.40089	6.37547	5.63254	5.66702	6.32264	6.4257
RAE1	7.48154	7.6505	8.11177	7.75517	8.10532	7.93333	8.06948	7.9966
C11orf98	6.08836	6.5124	5.22713	-1.89329	6.0527	7.22762	5.59886	4.91436
DDX21	8.51496	8.66403	9.34068	9.21148	8.86127	8.94666	9.15997	9.35476
KRT16	11.1566	9.8375	9.12505	9.20815	10.4166	10.4806	10.1832	9.30934
KRT14	10.0151	9.09719	8.71938	7.62586	9.04279	9.64225	8.81812	8.26506
RPL29	9.74802	10.0161	9.82788	9.83186	9.95327	10.1136	9.39397	9.31438
EIF3B	8.03487	8.10881	8.73876	8.09667	8.24871	8.04557	8.75681	8.39964
CDKN2AIP	-4.17641	-3.97464	4.43954	-3.52839	0.162504	-4.55795	4.89007	0.120452
HSPA9	9.63313	9.66855	10.0022	10.1879	9.86209	9.62756	10.2343	10.0255
BASP1	8.26116	7.85082	6.52627	7.366	8.35204	7.83848	7.51721	7.15628
DBT	6.65684	7.19822	7.83345	7.5039	7.47265	7.20515	7.28703	7.30021
PIK3C2A	4.74668	5.83426	7.47037	6.39391	5.57999	0.934247	7.53127	6.88813
TPM1	10.215	9.94201	9.25658	9.3082	10.0257	9.19007	9.15749	9.01656
CC2D1A	-0.584096	5.46623	7.44806	6.47418	6.04479	4.70546	7.07737	7.3037
HSPB1	10.8195	10.9336	10.92	10.8609	10.7905	11.0968	10.9455	10.4451
PPP1R12A	0.924347	6.31672	7.69254	6.67501	5.66055	3.98816	7.47901	5.04732
TRAP1	10.0099	9.79115	10.2983	10.3854	10.0987	10.0573	10.0741	10.2498
RPL8	10.5612	10.7643	10.5167	10.7817	10.6039	10.7429	10.6586	10.4993
MSN	7.83842	8.51198	7.63532	7.93457	8.68146	8.57333	8.23309	7.80783
PHB2	10.479	10.5012	10.6992	10.9974	10.8255	10.4685	10.8844	10.7172
PSMA1	7.83013	8.57877	7.84789	7.57639	8.62518	7.96325	8.19104	7.48182
SCAMP3	6.48028	7.59828	0.708862	5.46555	6.01771	6.67174	1.06145	5.62284
PSMD11	7.89229	7.56661	7.22961	7.49884	8.02653	8.06183	7.37793	7.47841
ACACB	9.15717	9.4399	7.62029	8.00207	9.16218	9.52289	7.98488	7.80137
KRT18	10.6066	10.5888	11.1006	11.0201	10.6577	10.958	10.9512	10.9268
KRT5	11.0385	9.91222	9.66047	9.05527	10.0399	10.3166	9.46637	9.87546
FKBP3	7.88577	8.46201	6.84869	7.64837	8.24971	7.724	8.21154	8.08727
CCDC47	6.32598	6.65704	6.56175	7.04985	6.38329	6.72113	6.87563	6.07185
RPL13	10.0343	10.0198	10.4467	10.1619	9.73316	9.96061	10.0721	9.8971
GNG12	-0.272596	3.91823	-1.1415	2.73449	4.52074	4.5818	0.327433	4.02644
TJP1	5.18139	4.89991	7.27687	6.64233	5.24731	5.74258	7.02821	6.76469
THRAP3	7.76832	7.81322	8.18503	7.84037	8.0609	8.13879	8.27175	7.99287
CACYBP	8.70461	8.8627	9.3169	9.0773	8.60375	8.88106	9.04612	9.20507
EXOSC10	6.7554	6.61245	8.01107	6.81032	7.49088	6.29592	7.60574	6.76876
STMN1	9.01935	9.00108	7.9813	8.43341	9.06649	9.03927	8.5354	8.51079
BRD2	-3.80274	-4.55909	-4.05708	-7.91172	0.239383	-3.80084	-0.59253	-0.501738
CFL1	11.4469	12.0593	11.511	11.6382	11.6698	11.4761	11.537	11.5225
RBBP7	8.73108	8.66999	8.72271	9.52937	8.77078	8.65161	8.73393	8.83503
ZC3HAV1	6.01299	5.97083	7.18701	6.76198	5.28129	6.42095	6.98427	6.86511
TSG101	1.23666	4.91534	6.23153	5.68233	0.0818648	6.26971	6.36117	5.76493
HNRNPL	9.28644	9.1155	9.10605	9.27138	9.35619	9.36838	9.39356	9.56998
CHTOP	7.19147	7.00876	7.55185	7.29601	7.78652	7.7808	7.43083	7.06484
TMOD1	10.1066	9.74477	8.99574	9.1942	10.0143	9.65073	9.12545	8.79288
YTHDC2	5.7301	5.90024	7.73266	7.3655	5.53473	5.71575	7.69952	7.46873
HNRNPC	8.58348	9.25759	9.51551	9.50418	9.30224	8.60375	9.36487	8.75796
EML4	7.78247	7.88253	8.51593	7.85434	7.77903	7.1039	8.29334	7.64003
NEMP1	5.62607	5.23618	7.26513	6.48574	5.7499	5.7801	6.1785	6.73555
ATP6V1G1	2.90853	3.8478	5.71589	5.34258	0.112382	0.961167	0.833526	-3.1196
ARPC1B	7.66386	7.5268	7.32217	7.1414	7.05235	7.23586	6.61614	6.87753
PI4KA	6.92352	6.22786	6.10281	7.16675	1.90628	6.32458	6.57042	6.64667
LARP4	5.71709	6.5334	6.45511	5.79045	6.19413	6.19693	6.1096	6.31473
SSFA2	5.60839	1.36023	7.59558	6.80939	6.34652	5.90077	7.09474	7.17411
NXT1	1.4421	0.238247	0.731995	3.89389	0.823191	3.8917	4.62629	-0.159096
CALD1	6.26259	6.97734	7.63458	6.32243	6.14571	5.45766	7.68312	6.88725
ATP5J2	5.59087	5.56247	5.71847	6.10442	4.51878	5.44853	5.55954	1.08609
LIMCH1	6.78803	5.94496	5.78944	5.73112	6.65046	6.66151	7.00619	4.94061
COG8	-4.01336	-7.39621	-3.0439	-3.27759	-7.05916	-7.22111	-7.94717	-4.22335
AIFM1	8.42149	8.56484	8.30157	8.11913	8.60043	8.69033	8.30048	8.42686
PRDX1	11.6079	11.8829	11.5755	11.5076	11.5815	11.3656	11.8507	11.6112
PRDX2	9.88819	10.2193	9.75822	9.81544	10.1178	10.2027	9.7916	9.916
KPRP	9.81674	8.32357	7.84203	7.2225	8.69571	9.30172	7.18956	8.23444
HP1BP3	7.76265	7.59103	7.65758	7.78852	7.94273	7.81662	7.99489	7.66009
HNRNPH3	6.37485	6.40775	3.5215	5.32142	6.84028	6.85498	5.29989	6.60943
HNRNPH1	10.5245	10.6433	10.5349	10.4464	10.7381	10.9123	10.8522	10.7389
HEATR5B	-4.67559	-5.99836	-0.345342	-7.75528	-7.21972	-3.5852	3.12298	-4.07656
IQGAP1	7.93798	8.09789	7.68427	7.9352	7.97826	8.21739	7.6569	7.54039
SF1	8.00027	8.27337	8.41585	8.28695	7.72598	7.93007	8.15893	7.67362
THOC2	0.988841	5.62628	4.96471	6.45373	5.10734	4.57594	6.19197	6.62429
LRRC59	8.91402	9.33627	9.21749	9.54141	9.4449	9.32733	9.69751	9.36528
RPL28	10.8378	11.0047	10.4782	10.9866	10.7979	11.0886	10.8946	10.8814
NCBP1	6.76394	6.29468	5.40012	5.60903	6.22866	6.05598	6.27976	0.962063
SON	6.46101	7.02793	7.88492	7.51249	6.86245	7.21205	7.78521	7.64567
LARP1	7.97831	8.16101	8.67373	8.38159	7.99136	7.89717	8.66866	8.29458
RPN1	8.90799	8.4628	8.256	8.73264	8.58684	8.89441	8.59768	8.60375
MYL12B	12.1746	11.8705	11.8282	11.6669	12.0829	11.9671	12.2404	10.9824
EIF4A3	8.90702	8.71812	8.96757	8.97687	9.03366	8.619	8.81022	9.19583
RPS24	9.58082	10.0011	9.82514	10.0316	9.65248	10.0241	9.86262	9.65605
DNAJC13	7.30486	8.27269	8.53109	7.84346	7.82774	7.82142	8.401	7.83988
RUVBL2	9.34384	9.54013	9.862	9.74067	9.49848	9.3997	9.60985	9.50042
TRIP4	5.6064	5.99869	8.22049	7.43795	6.08735	3.79214	8.12686	7.02406
PSMC4	8.60036	8.53302	8.58684	8.62343	8.3299	8.35833	8.2258	8.43005
SERPINH1	9.87026	9.94851	10.4345	9.97029	9.86739	9.66248	9.60108	10.0402
TOP1MT	5.30574	6.12517	6.71319	6.49256	6.20216	4.52035	5.38507	4.96533
PSMD14	8.76293	8.39143	8.45072	8.93846	8.61144	8.67091	8.85775	8.44404
TUBA1C	10.2082	10.3559	10.2594	10.2904	9.77825	10.4861	10.6773	10.4818
ATP5A1	11.3448	11.6005	10.9926	11.5886	11.2694	11.483	11.2428	11.6485
DCP2	-2.84501	-7.48326	-4.00169	-1.07869	-7.02861	-7.19483	-4.9985	1.1786
RPL37A	8.46166	8.74953	8.33184	8.58368	8.59157	8.69242	8.42914	8.18929
KTN1	6.99563	7.47318	8.25862	8.02522	7.39248	7.11714	8.45964	8.03512
TUBG1	7.99881	8.10427	7.98582	8.02578	6.64017	8.17463	7.84449	7.99942
AK2	9.39591	9.59751	8.75392	9.47055	9.83777	9.68354	9.32993	9.33846
RHOG	6.32946	6.11243	6.75723	7.17602	6.43243	5.95714	7.32112	7.03453
EXOSC5	1.14119	4.04206	3.24395	-0.59039	1.36692	-3.0503	6.08012	0.498716
ZC3H4	-0.408477	-3.69164	3.6882	-4.54599	-4.42353	2.73506	-3.78544	-7.68041
SNRPA	7.58999	7.75856	6.96176	7.15088	8.37708	7.82696	7.67335	7.43057
SREK1IP1	4.36015	5.8131	-0.112112	0.848526	0.588404	5.36946	-4.0572	0.140917
HNRNPA0	8.66848	8.75526	8.67935	8.76543	8.66911	9.02241	8.48401	8.3758
CNOT1	7.52361	7.47619	9.71038	8.81482	7.46219	7.21635	9.38841	8.72408
DNAJC7	6.90794	7.11993	7.79656	7.66691	6.91226	7.10249	7.34247	7.60302
PATL1	-0.497207	5.33942	6.52283	5.22716	4.99026	-7.10703	6.19693	5.21186
CPSF6	7.82989	8.12543	8.28444	8.24526	8.4395	8.16641	8.34622	8.03707
CPSF7	7.66122	7.92822	8.10343	7.52875	8.27116	7.8742	7.60931	7.87503
WBP11	3.00206	4.77585	4.77811	4.77147	5.47739	5.25055	0.35791	3.63417
HNRNPA1	9.21654	9.38602	9.4606	9.19797	9.59637	9.32293	9.56416	9.11795
DSP	8.4499	8.08681	9.33946	8.73083	8.55027	8.88584	8.5445	8.72424
SUPT16H	4.34802	6.25176	5.48329	5.36377	6.12874	5.49319	5.81446	5.61045
EIF4E2	4.60164	5.64488	7.90626	7.07129	-2.81924	-3.21196	7.63557	7.63176
AFTPH	-0.0986075	0.132806	7.4451	6.34634	-3.61329	1.80743	7.19935	6.26745
RANBP1	10.0743	10.5672	10.1848	9.91375	10.1747	9.88536	10.1532	10.1626
HSD17B4	8.22318	8.13009	7.69468	8.07828	8.35906	8.43133	8.06386	8.12129
GSPT1	9.21543	8.961	11.7115	10.5812	9.05131	8.88914	11.6611	10.4564
PLS3	9.94617	9.50966	9.47295	9.63282	9.79803	9.82539	9.46875	9.82557
RPS11	10.3463	10.4155	10.6461	10.8074	10.4189	10.5317	10.535	10.5044
ANXA2	8.78329	8.81913	8.37573	7.9364	9.15609	8.94735	8.55904	8.87998
HINT1	8.80321	8.90668	7.73917	7.90336	8.16265	9.12181	8.02088	7.97228
NUP35	6.85742	6.25213	5.48639	6.31898	7.28901	6.87044	5.25528	6.16287
ALB	11.471	11.5163	10.6374	10.8779	11.6139	11.405	10.8641	10.5547
IDH2	8.71877	9.03782	8.50859	8.95187	9.36119	9.29175	8.98292	8.76856
RPS27A	10.7879	11.6878	10.1563	10.8019	11.371	11.6182	10.0188	11.0525
ACTA2	6.36749	6.32468	5.43662	5.99483	6.06043	6.29352	4.62762	5.01522
MTPN	8.27201	7.06093	6.77707	5.71645	7.89303	7.37389	6.8017	6.11096
BCLAF1	7.19836	7.84538	8.11005	7.58173	7.93658	7.87957	7.96697	7.68076
DSC1	7.24464	1.68985	5.62731	0.543874	6.40581	5.74395	5.43777	5.60117
NUP93	8.00869	8.2318	8.63888	8.46273	7.95879	8.01182	8.13344	8.12896
NCAPH	7.02557	7.3733	7.76184	7.76412	6.86044	7.41272	8.45185	7.11348
ZCCHC3	6.98696	6.99959	9.52336	8.79196	7.48786	6.04426	9.28931	8.47912
CNBP	5.64984	6.59943	6.36875	3.1073	6.42659	6.26175	6.00784	4.49904
ACTR2	9.43539	9.07884	8.91976	9.16628	9.1128	9.14848	8.94489	9.17609
THNSL1	7.16519	6.11635	7.7007	6.99472	7.06784	6.80719	6.81414	6.74915
ZFR	6.70279	7.09705	6.92856	6.60074	6.57556	6.39102	7.78292	6.93569
GPATCH1	-1.88585	-4.46461	7.71415	6.23774	-3.98977	-3.62782	6.81289	7.1376
FHL1	8.21224	8.52543	8.69976	8.20472	8.27954	8.1069	8.42617	7.7531
GTF3C4	5.61581	6.02675	6.25324	6.1363	5.45883	6.32345	6.23071	6.20031
CORO7-PAM16	8.22065	8.41295	10.3246	9.44029	8.13581	8.2578	10.1642	9.41274
TXN	10.163	9.85753	9.91927	9.50778	9.92701	10.0509	9.94853	9.9984
RPL14	10.6999	10.8681	10.8893	10.8228	10.616	10.8064	11.1104	10.8892
GLE1	-4.44905	-4.74894	-3.92344	-3.81567	-0.285042	-3.76223	-8.01528	-7.73423
PTPN11	-4.34557	11.6783	-3.71797	13.6812	0.399907	11.5713	-4.29101	14.0699
FUBP1	8.349	8.90907	8.23382	8.37448	8.54071	8.34384	7.92376	8.41708
CCT7	9.57853	9.65385	9.63261	9.70326	9.45196	9.49748	9.47305	9.61741
ZC3H7A	-3.88969	-0.386267	3.04344	3.71101	-0.78276	-7.31814	2.59467	3.12592
MATR3	8.74117	8.77001	9.03593	9.27277	9.27583	9.22231	8.82389	9.17045
PCBP1	10.4205	10.1063	10.7319	10.835	10.392	10.3409	10.6141	11.0677
PRMT3	1.81905	5.77082	6.09488	6.50984	5.7086	6.33849	6.91155	6.15606
ASCC1	5.63097	7.83392	8.92712	6.83741	7.25325	6.18393	8.65965	7.12351
SRSF4	7.48173	8.77078	8.3559	8.58081	7.66403	8.3518	8.43069	8.63171
DDX17	9.74295	10.0202	10.5813	10.4675	10.2877	9.96615	10.4448	10.4218
ACOT7	8.66763	9.09779	8.77255	8.78044	8.93544	8.86117	9.14019	9.0682
PNKP	-3.92152	-3.50108	-7.83333	-0.498571	-3.70259	-7.30889	-0.742448	0.0587348
RAC1	8.66231	8.72071	8.52117	9.02161	8.89992	8.82573	8.75506	8.81359
PFN1	9.7795	9.59219	7.63981	9.08063	9.33281	9.86274	8.96614	9.00931
TIAL1	4.54408	0.892967	0.230121	3.35063	1.19002	0.858142	4.60858	4.87755
DYNC1H1	8.77506	9.01622	9.1286	9.10228	8.7115	8.79709	8.72536	9.11746
AGO1	5.37534	1.41649	7.67064	6.16678	4.87773	4.61472	8.54543	7.39697
GOT2	8.92205	8.95345	6.83905	8.25752	9.44513	9.21559	8.3248	8.55166
MRE11	8.3023	8.34787	9.38239	8.95276	8.63784	8.17779	8.91918	9.02437
PDHB	9.34824	9.16718	9.37309	9.70429	9.48351	9.38279	9.21537	9.52351
RPS4X	10.0606	10.701	10.5471	10.5899	10.5301	10.6038	10.4812	10.4972
RPS3	11.2056	11.0518	11.0912	11.078	10.7762	10.787	11.0217	11.1229
SYAP1	0.468058	0.381247	8.23199	7.23999	2.61122	3.25534	7.83774	7.27985
RACK1	10.6088	10.863	10.9465	10.9245	10.9493	11.0773	10.8458	10.9799
CAPZB	11.1211	10.9035	10.5289	10.4515	10.8419	10.8241	10.1937	10.7404
G3BP1	8.55452	8.68416	8.98173	8.76867	8.66503	8.20601	8.98254	8.72593
SLC25A6	8.41592	7.2776	8.13558	7.73279	5.94004	8.48314	7.62444	7.83977
DDX39B	10.228	9.76805	9.73699	10.2163	10.181	10.724	10.0654	10.355
RPL9	10.0934	10.7925	10.3024	10.7279	10.5257	10.4976	10.4625	10.647
PNN	7.61702	6.78919	5.52926	5.02224	7.89192	5.77187	7.32965	0.897271
ATP5J2-PTCD1	6.25643	6.52004	5.99284	6.04699	4.82196	5.64108	6.80499	6.37461
PRDX6	9.66187	9.5064	9.43841	9.81061	9.78555	9.2489	9.64043	9.48091
DNAJA3	7.77193	7.64928	7.19357	7.36271	7.76926	7.93993	8.05235	8.06863
FRG1	3.41379	5.84614	6.22886	5.15784	7.49939	10.5163	5.18874	5.02198
RPL19	10.5667	10.4018	9.80606	10.3371	9.88424	10.283	9.6064	10.1895
EEF1A1	12.9637	13.4205	12.7034	12.9667	12.9322	12.8229	12.6158	12.9896
VIM	11.3997	11.3377	12.2623	12.1822	11.7252	11.444	12.106	12.1062
UBAP2	-7.34114	-7.47047	5.94237	4.5124	-3.66187	-7.23471	4.66168	4.4145
MYO1C	8.00986	8.22699	8.24457	8.35509	8.04825	8.06055	7.99548	8.37585
MRPS18B	1.19866	7.24372	6.48427	6.06634	1.98296	6.05413	5.94885	-3.94564
COX4I1	7.88409	8.41947	6.62105	8.38081	8.96894	8.65806	8.00652	8.01699
OCRL	6.41584	6.61651	8.97712	8.06063	5.86641	6.05665	8.41418	8.01257
RPS29	8.21628	8.22385	7.34929	7.46851	8.36129	8.33923	7.72556	7.40469
CSNK1A1	0.870137	6.09658	5.71387	6.36656	3.18211	4.387	7.69726	7.24471
GSK3B	-7.40293	0.231367	-0.394569	4.08237	0.0473139	-0.520486	3.86722	0.666641
RPS6	10.679	10.8732	10.6673	11.1879	10.423	10.3262	11.0123	11.0269
PPP2R2A	8.31886	9.12134	8.65678	9.0213	8.71197	8.68463	8.71512	9.05163
PPIB	8.96266	9.26662	8.86307	8.87125	9.43192	8.92298	8.96412	8.41117
POLR2M	-7.3702	-7.31704	5.30388	4.31118	-7.11738	-3.55242	5.21385	5.30694
LYPLA2	7.40843	7.45101	9.36482	8.58127	7.86634	7.43558	9.24802	8.39704
HSD17B10	9.52334	9.55708	9.24805	9.53696	9.78047	9.85499	9.74158	9.60046
NCAPD2	6.27759	6.10121	6.27768	6.4251	4.93686	5.55431	6.06458	6.50135
BOLA2	8.24589	8.04013	8.34735	8.54338	8.24196	8.54963	8.88136	8.17437
SYNJ2	-1.0455	4.97447	7.29504	6.71515	2.70534	3.86227	6.81957	6.50794
MYH11	-7.39383	-7.44949	-7.92829	-7.98684	-7.12603	-7.22972	-7.88992	-7.8176
SLC16A1	6.29583	6.68945	6.15202	6.79867	5.82544	5.82682	6.21413	6.1156
EPPK1	8.82608	8.7943	9.63156	9.55963	9.45047	9.46834	9.68189	9.94935
PHKG2	1.03735	5.4199	5.8547	6.62613	1.49559	1.23928	1.41846	5.62573
EIF2AK2	7.64602	7.62319	7.18748	7.6322	7.03923	7.2496	7.27619	7.4467
RPS27L	10.2117	9.43706	10.2132	10.5542	10.0217	10.0558	10.0013	10.1141
RPS27	7.31852	7.44338	7.63147	7.31938	7.01304	7.00779	7.28211	6.88606
ARL8A	6.88226	7.56068	7.24101	7.69749	7.5615	7.18376	7.39587	6.8066
ARL8B	-3.25101	1.90278	0.621432	6.77712	-2.73057	7.78301	4.83006	7.59789
NUP205	7.77725	7.63317	8.44307	8.49431	7.76074	7.9723	8.23625	8.18922
HNRNPF	9.51552	9.31871	9.67156	9.59898	9.47842	9.23439	9.67849	9.3095
MMTAG2	6.41105	8.46961	6.75753	7.31999	6.41116	8.3421	7.20987	5.96926
ACTA1	13.0242	12.8105	12.1459	12.8465	13.0267	13.3382	12.8103	12.5754
HNRNPR	8.26892	8.72957	8.9399	8.60052	8.66719	8.81949	8.39028	8.53836
IDH3B	8.08429	8.18063	8.15464	7.95071	8.22648	8.23312	7.93404	8.06626
RPS15	8.3419	8.26041	8.01023	8.28222	7.89098	8.12656	7.80647	7.69209
EIF3I	8.29006	8.62844	9.06899	8.70698	8.57507	8.3543	8.42779	8.60983
HIST1H4A	11.5963	11.244	10.4269	10.498	11.0541	11.4018	10.6562	10.6375
RPS17	8.92104	8.76132	8.488	8.0891	7.99907	8.66937	7.55035	8.18795
KIF5B	7.88355	8.06918	8.94182	8.66711	8.14126	7.85855	8.91296	8.35037
TNKS1BP1	6.56476	6.57816	8.10262	7.19739	6.69342	6.02974	7.62899	7.33866
IGF2BP3	9.31609	9.41372	9.52362	9.59619	8.89038	9.26115	9.20912	9.54326
IGF2BP2	6.61492	7.08161	2.19211	7.37511	6.21429	5.56825	7.27995	7.0249
RGPD5	8.08452	8.09557	10.0734	9.19688	8.48019	8.04582	9.85945	9.31333
EZR	7.62919	8.01531	8.70779	8.05473	8.0746	7.97331	8.64626	7.99891
CWC22	-7.31196	-7.42432	-7.8242	-4.29853	-7.20099	-7.17519	1.73221	-0.515466
DDX3X	9.54845	9.5507	10.0692	9.98939	9.60473	9.50266	9.97269	9.82939
KIF2C	6.00372	4.40231	2.66653	1.75292	-3.47745	3.09893	4.23602	-3.91669
SART1	5.17635	6.28911	7.11462	6.0255	6.30698	5.77011	7.0086	5.95069
RPL36A	9.8673	9.76929	9.84074	10.2336	9.26656	9.58413	9.72984	9.16169
ZW10	5.678	3.89618	6.81577	7.16383	2.04575	1.17138	6.579	6.30618
BUD31	2.27001	-0.318624	-3.96963	-4.30367	-7.17105	-3.80801	-7.96024	-0.978577
ZC3H15	4.11868	7.42124	6.22898	0.500142	4.67571	3.91355	5.6839	5.18079
VDAC3	8.7311	8.66889	9.26801	9.47013	9.09084	9.47986	9.66508	9.90657
RPL27	10.4214	10.4729	10.1465	9.8017	9.94097	10.4349	9.84018	9.8164
RPS10	7.77756	8.60368	6.04299	7.71577	8.78103	8.20679	6.82784	7.84124
AKAP13	5.33143	0.660986	7.5419	7.36317	5.56666	1.23558	7.30954	6.86909
MOV10	6.68982	7.63067	8.0491	7.68174	6.96839	7.1262	8.3219	7.41823
STOML2	8.36031	8.30204	8.35934	8.38119	8.70227	8.18674	8.15639	8.16472
LRRC47	8.16471	7.96633	7.82309	8.36379	8.24327	8.13465	8.03141	7.79987
TMPO	9.30432	9.37303	9.82872	9.69886	9.42664	9.43388	9.92757	9.33674
PTBP1	9.64052	9.86498	9.76523	9.961	9.90336	9.73407	9.97585	9.32067
TECR	8.54001	8.28927	8.70218	8.65937	8.40311	8.44124	8.46698	8.76819
MPZL1	-7.32068	-7.25842	-7.94298	-8.02902	-7.07469	-7.14516	-8.02733	-7.64052
BCAS2	6.37885	6.97209	7.74911	6.88987	7.19032	7.1794	7.18257	6.76142
BAG2	8.2662	8.65737	9.0747	9.54371	8.61318	8.68577	9.53244	9.65526
TWF1	7.57494	7.49325	6.42013	7.49712	7.33367	7.44833	7.45484	7.70424
NOP58	7.93749	8.08322	8.65817	8.49158	8.41753	8.37909	8.48879	8.66354
NOP56	7.78518	8.25457	8.82942	8.58843	8.31533	8.08294	8.4501	8.44128
RPL23A	9.75533	10.7501	10.2749	10.4846	9.62001	10.2949	10.5718	10.3798
TMEM109	7.3921	7.46624	7.0063	7.22125	7.55905	7.65753	2.29831	5.04446
PRC1	4.80144	4.672	0.150827	4.72066	2.28358	0.141196	-0.454069	3.72917
RPL23	10.6163	10.7847	10.8246	10.959	10.6318	10.8418	10.5661	10.9613
USP9Y	7.37727	6.90539	7.74457	7.69837	6.78069	6.33602	7.35993	7.38483
CYLD	-0.355108	-4.24057	5.53335	4.81963	-0.10294	-3.35382	4.01692	3.75726
CWC27	-7.25626	-7.61794	-4.45573	-7.85581	-7.20208	-7.11987	-7.81941	-7.77478
HNRNPA3	8.36206	8.66575	8.57738	8.74247	8.695	8.43552	8.99485	8.87319
MTDH	7.32617	7.88123	8.80365	8.10251	7.57305	7.49124	8.20924	7.94143
NOL12;	-7.34119	0.270229	-7.78714	-8.10748	-4.25999	-7.25372	-8.01479	-7.83203
ACTG1	11.9106	11.6452	10.3153	10.117	10.7663	8.15174	9.25278	10.2622
CAMSAP1	1.44845	0.571491	7.76488	5.82792	-1.33805	1.19498	7.99172	6.69645
RPL35	10.0079	10.5738	9.66788	10.0907	10.279	10.5163	9.79423	9.64981
LSM14A	5.3024	4.53687	3.48164	4.45752	-3.2853	5.74318	-3.91039	2.67604
GIT1	7.31766	7.39246	9.06294	8.06106	7.30717	7.32156	8.87928	8.34908
DYNLL1	9.2109	9.03959	10.1984	9.48806	9.16053	9.0468	9.99923	9.67012
RP9	4.55471	6.58879	1.2141	5.22677	4.62684	6.9219	-0.54312	5.39797
GTF2I	7.18272	7.66729	7.98363	7.90825	7.25294	7.71314	8.12694	7.94592
S100A10	6.67923	7.38722	7.08785	7.20465	7.24374	8.20426	7.5717	7.89963
NARS	8.19936	8.35906	8.36655	8.47343	8.04039	8.24954	8.44621	8.13995
MAP1S	6.66788	6.11824	6.95705	6.92783	6.08214	6.59357	6.65041	6.826
RFC3	6.64293	5.68409	6.2141	5.89746	7.45243	6.2978	6.56959	6.26281
RFC2	7.76626	7.55558	8.12533	8.25565	7.64273	7.61827	7.57803	8.34183
EFTUD2	9.61429	9.86559	10.0049	9.97632	9.35177	9.71815	10.1713	9.80952
CNOT2	7.62408	7.40133	9.18359	8.24014	7.44458	6.82016	8.67115	8.11368
CLINT1	7.51939	7.30281	8.22469	8.16201	7.70923	7.45016	8.24334	8.03156
HIST2H3A	11.4102	11.6865	10.847	11.0218	11.1741	10.9999	10.7468	10.4044
ETFB	9.23107	9.52386	8.88523	8.97975	9.71008	9.56676	8.98588	9.12451
PPIG	-1.66962	1.12087	2.49899	1.27767	6.28994	-0.633013	2.27289	-7.64482
ITPR2	3.7199	4.00316	5.98752	6.04881	4.98394	5.25864	5.32516	6.12145
KRT9	11.3766	11.0803	10.1818	9.69966	10.8479	11.93	10.1504	10.1786
SEC11A	5.06682	3.85659	-4.08978	0.532941	4.15294	4.41686	1.26062	4.35607
CEP350	5.04918	2.19864	6.08514	6.31432	5.93614	6.91804	6.29839	4.96459
RBM22	4.5575	3.76386	5.48351	5.23578	4.35508	0.441033	5.27156	4.78372
MRPL10	5.49597	5.51294	7.58741	7.94108	6.37269	5.40924	6.57342	2.24642
RPL21	9.33681	10.0549	9.82451	10.1641	9.88887	10.0345	10.3254	9.99505
KIF11	7.75911	7.83388	8.38	8.09477	7.53378	7.22572	8.60745	8.1772
EIF2S2	7.84546	7.76282	7.81601	7.94536	8.10865	7.95459	7.85579	7.72826
KPNA2	8.53656	8.76765	8.26042	9.15289	8.86337	8.58915	8.24253	8.20374
SPATA2	-7.34678	-7.50272	-7.77026	-7.91978	-7.14766	-7.08693	-7.91972	-7.72572
ATP5I	5.59894	5.78662	-4.24262	3.09898	5.72511	4.49463	-2.90962	2.19024
GNB1	8.46645	8.7496	7.92052	8.71117	8.39983	8.44868	8.5217	8.4148
HAUS1	-3.89461	-4.07394	5.84083	-3.44558	-0.513889	-4.1565	0.766594	-0.494842
NCLN	7.48175	7.33717	7.20526	7.48864	6.9469	7.23422	7.55311	6.6042
RFC4	6.99807	7.33304	7.21655	7.14852	7.21183	7.39699	6.30681	7.06198
AP3M2	5.80785	6.01314	5.74052	6.80644	1.20475	4.13163	6.08863	6.78507
LYAR	6.44303	4.61079	6.65168	5.59404	6.15351	6.50509	4.92671	4.81441
RPS9	10.5418	10.6674	10.7387	10.819	10.5836	10.6673	10.7911	10.8332
MYL9	-2.70421	-7.2769	-4.56494	-4.25082	-7.25309	-7.32096	0.838787	-4.03572
ARHGAP21	3.64852	-0.732033	6.236	4.83787	1.80511	-2.79144	6.27893	3.9352
GNB2	8.71593	8.81836	9.22047	8.98963	8.66329	8.77002	8.66784	9.02904
RABL6	5.93315	6.49535	7.62398	6.64306	1.17689	5.46431	7.23681	6.64554
ZNF593	-0.272354	0.794323	-4.35638	-1.00273	-7.12824	-2.93397	-3.84514	-0.333706
EIF4G3	6.7924	7.47329	8.17362	7.94262	6.53111	6.76778	8.28211	7.86094
DNAJA2	7.15764	8.22925	7.68538	7.81473	7.72744	7.56979	7.05099	7.06623
TMEM97	3.0429	1.44985	-2.35577	6.34392	-7.07408	-2.72578	6.6152	6.41688
DHX29	4.82728	5.10896	4.61359	3.40444	5.84261	-2.80009	3.5099	5.29178
PSMD3	8.571	8.46436	8.55996	8.60243	8.34576	8.23042	8.6326	8.48226
SMC1A	8.03648	8.25198	8.25457	8.26839	8.22832	8.08538	8.42996	7.81569
YWHAZ	10.8546	11.018	10.6602	10.2494	11.2181	10.9546	10.5414	10.4604
FLG2	8.46326	6.64562	6.24515	5.71553	7.95028	7.64389	5.85411	6.39823
MYH14	0.640164	0.623388	-7.74228	-0.0857242	0.671157	5.37683	-3.72686	-4.03186
PGAM5	9.96167	9.81882	10.9083	10.4117	10.3017	9.78771	10.4358	10.2115
ATPIF1	-3.79389	4.07012	-4.5296	-3.54965	5.58518	4.14245	4.21736	0.298677
SLC25A1	6.99423	7.51826	7.82854	8.07004	7.72413	8.95701	7.87064	9.85221
RPL17;RPL17-C18orf32;RPL17;RPL17;RPL17	10.4955	10.7168	10.6861	10.8239	10.1223	10.6688	10.5647	10.6466
DDX50	8.01673	8.47931	8.42085	8.93273	8.30229	8.62552	8.25376	9.12051
PSPC1	8.26838	8.59334	8.43477	8.42177	8.57962	8.67706	8.36585	8.37558
ATP5O	9.38162	9.66581	9.17542	9.39352	9.73172	9.86213	9.24758	9.22227
KHDRBS1	8.78938	9.19272	9.50057	9.47272	8.66066	8.85823	9.27723	9.31984
SHTN1	7.33845	7.16011	10.9763	9.8954	7.20931	7.08439	10.7406	10.0088
HNRNPD	9.74959	9.97061	9.49747	9.40551	10.5115	9.64592	9.15867	10.1364
U2SURP	5.56611	7.83378	7.67541	6.87176	6.49694	7.95873	7.5886	7.21103
SH3BGRL2	9.45852	9.38335	7.59917	7.75607	8.86846	9.24481	7.84114	7.81872
PCBP2	10.8669	11.1856	11.0618	10.9284	10.8239	10.6506	11.0721	11.029
ZNF326	6.97866	6.88551	7.59536	7.60557	7.46561	7.31219	7.2597	7.99073
EBNA1BP2	5.83647	7.29294	6.85101	5.74766	7.31273	7.53241	6.18243	6.71568
HIST1H2BD;HIST2H2BF;HIST1H2BH;HIST1H2BN;HIST1H2BM;HIST1H2BN	8.81036	8.89171	7.92928	8.18385	8.94641	8.65325	8.60349	7.63421
AP3S1	6.41825	6.82867	7.33958	7.353	5.58475	6.28251	7.27402	6.99649
DDOST	8.34341	8.69925	7.48306	8.60121	9.00634	8.95765	8.36603	8.59123
XPO1	8.4503	8.15331	8.29056	8.58001	8.21404	8.24039	8.4248	8.55158
QARS	8.60796	8.4999	8.94723	8.91877	8.51183	8.5335	8.60679	8.54488
EPM2AIP1	-1.48851	-2.34932	4.00894	0.086119	-4.08359	-7.21075	0.77726	0.419476
ATP5C1	9.51937	9.48838	9.71675	9.56073	9.60734	9.85599	9.78121	9.16899
NKRF	6.63543	7.1683	7.96243	7.77136	7.01248	6.94125	7.89961	7.25529
SRP14	6.30483	7.97143	5.78282	6.13535	7.18148	7.48197	6.93081	7.17024
RPL7	11.3656	11.7675	11.1586	10.9679	11.6001	11.2011	10.8771	10.9017
ABCF2	7.03237	6.69035	7.70843	7.09053	6.96776	6.81052	7.12486	7.18166
HNRNPAB	9.05155	9.31925	9.069	8.50131	9.51742	9.25701	8.54494	8.81497
AFDN	6.57881	6.61214	8.39559	7.73216	6.69201	6.53699	7.86966	7.34233
CASP8AP2	-7.22297	-7.36914	-7.80302	-3.51543	-2.41984	-7.01091	-7.88516	-7.71499
NDUFB4	6.72001	6.74133	1.37151	7.79259	7.29207	7.5718	4.7116	7.54133
DHX30	7.3711	7.31709	8.28804	8.07418	7.67551	7.85851	7.66701	7.72418
RBM25	7.74848	7.80498	8.41439	7.76023	7.945	7.32052	8.54709	7.97484
RPL31	10.5169	10.845	10.3388	10.4204	10.0324	10.6589	9.65555	10.5102
SAFB2	-7.50023	-5.25561	1.89143	2.63961	-7.02327	-4.1452	2.85947	0.39131
EIF1	1.90423	-2.79289	-7.76335	5.94821	1.10449	4.43173	0.893451	1.11823
IRAK1	4.05295	4.40931	6.29	4.96044	0.50355	4.24104	7.11526	5.83954
SLC25A10	8.36023	8.64213	9.35592	9.36984	8.60565	8.85455	9.20434	9.19975
SEC13	8.66173	8.4709	8.9139	8.82499	8.5344	8.81056	8.86316	8.57732
NDUFS1	7.42674	7.31721	7.09972	7.28527	7.25009	7.41047	7.2007	7.56379
SARS2	6.70631	6.29119	7.01606	6.16778	5.88097	5.61767	5.66751	6.04377
CD3EAP	6.41431	6.32016	6.67435	7.01261	5.86351	6.25114	6.27193	6.41659
ANKHD1	5.31449	5.86546	7.43521	7.03688	3.55504	5.45491	7.08609	6.77223
ARPC1A	1.6432	6.47852	-3.06058	1.62385	6.77669	6.36933	6.37369	6.32569
PSMC2	8.25777	8.14733	8.2926	8.22097	7.91659	8.255	8.17294	8.31135
PGRMC1	8.55299	8.78499	8.78872	9.10863	9.26477	8.92184	8.86429	9.09559
UBE2I	7.89444	6.88913	8.51844	7.76879	2.52519	3.05338	8.56994	8.34486
STT3A	8.55096	8.22931	8.75297	9.01984	8.82932	8.59896	8.76829	9.04191
SSR4	8.94882	8.85481	9.44358	9.39183	9.47488	9.25157	9.29271	9.43821
RPL15	11.0663	11.1575	11.0594	11.2567	10.709	10.8502	10.8412	11.0513
PURA	6.7762	6.76873	7.13755	7.34237	6.54179	6.56661	6.36493	6.98462
MSH2	8.11172	8.40103	8.18175	8.14649	8.08582	8.0069	8.08327	8.2738
HNRNPDL	7.73052	7.9738	8.21019	7.97609	8.09013	8.33679	8.05657	8.61644
TARDBP	8.98148	8.49998	9.30725	9.23449	8.93221	9.11647	9.21221	9.00624
ELAVL1	8.66156	8.66051	8.68499	8.5669	8.93072	8.87033	8.96122	9.07975
ABCF1	7.1536	7.54664	7.76383	7.15698	7.18816	7.10248	7.51497	7.13332
TTC28	2.62678	-3.65647	6.89542	5.42214	-3.81894	-4.06755	6.37981	5.10084
NDUFS5	5.35479	4.45045	0.020615	5.36557	6.40504	5.68743	5.35384	4.48454
ZYX	5.70746	6.30193	7.51426	7.60883	5.61243	5.52508	7.9509	6.60053
SBSN	4.0841	-7.46626	2.3769	-4.97404	-0.36187	0.128354	-1.12111	-4.79815
IMPDH2	8.44186	8.51869	8.48764	8.71881	8.5905	8.65693	8.69133	8.81583
NUP153	7.46251	7.54598	8.77982	8.31456	7.56357	7.62951	8.30458	7.98426
RAB21	7.26262	7.27098	7.57899	7.98113	7.5834	8.03083	7.56271	7.5941
OCIAD2	5.85181	5.90355	5.59225	6.54437	5.32173	6.34289	6.14814	6.50537
MRPL57	3.88958	4.52031	5.08316	-0.445902	5.08827	0.728055	1.04942	-3.54146
PRPF19	9.50339	9.73573	9.99923	9.86711	9.82435	9.63897	9.78438	9.84077
TACO1	7.06806	7.79891	6.61494	8.26365	7.59837	8.2975	7.03169	7.41278
HSPH1	7.62495	8.33797	8.54779	8.59957	8.3979	8.38195	8.39926	8.65657
TIMM8A	6.30178	6.8143	0.87225	1.21429	6.17737	2.29325	4.62227	-3.65957
RBMS1	-7.38759	-7.27572	4.89248	-3.18693	-2.73773	-7.10943	0.477723	-3.55178
DPM1	7.78779	7.60237	8.21662	7.99678	7.90016	8.05604	7.89056	7.96648
THYN1	4.45009	4.30265	4.99429	4.04686	4.30129	0.245767	3.90007	0.968771
SAMHD1	6.94736	6.71054	7.10442	7.35188	7.59665	6.35062	7.17147	7.40659
MCRIP1	-7.4353	-4.00202	4.62035	-4.60591	-3.48345	-7.30625	-4.00165	-7.8107
HMGB1	8.99787	9.51165	8.99943	8.7449	9.53098	9.29439	8.80632	8.97454
DAZAP1	7.2694	7.60369	8.18436	8.15342	7.42367	7.59292	7.55775	7.74742
TFAM	8.18739	8.54284	7.93843	8.37521	8.94479	8.90929	7.89479	8.11503
VAPA	8.23728	8.48605	7.94065	8.14889	8.49342	8.65112	8.06149	8.31506
AHNAK2	4.72965	-3.50802	7.32345	6.99276	4.86508	-1.28215	7.64538	6.95802
NOP10	3.90766	5.41487	5.68348	0.708474	5.31629	5.35221	5.30372	5.08856
PFKP	9.58848	8.53496	8.52992	9.2948	9.47445	8.86379	8.575	8.60162
FHOD1	0.197189	-7.48685	5.4188	-0.502341	-0.801848	-4.02574	5.0498	3.137
HELZ	2.35267	-3.50786	7.23689	3.61934	-1.59999	-3.5194	6.52595	5.97152
KRT3	9.99353	8.74433	8.77694	8.26773	9.58642	9.3456	8.42449	9.154
KRT6A	3.50172	1.27649	1.64426	1.23617	1.04126	3.50878	1.29483	1.94781
SEC61A1	7.23265	6.37876	5.54566	7.23102	7.57871	7.25028	7.49731	7.57681
SUMO1	6.90395	7.3738	8.68092	7.85038	7.44913	7.08399	8.46601	7.52239
PLOD1	5.37761	5.03006	7.22392	7.01503	6.35299	5.73409	6.35177	6.59245
CSDE1	7.55274	7.65342	8.26951	7.86351	7.53789	7.63985	7.96751	7.83948
TXNRD1	0.0560653	5.7206	-4.02853	-3.43157	-3.28325	4.48656	-3.70663	3.38791
CPSF2	6.19684	1.77112	7.47976	6.99161	6.3066	7.06343	7.2339	7.41677
SNRPD3	8.30719	8.78918	6.34263	6.21084	9.05456	8.33032	7.09706	7.13668
VBP1	6.63547	7.146	6.65087	6.64475	6.82458	6.89283	7.17855	6.9548
LETM1	6.9694	6.94671	5.80728	6.75116	7.88632	7.49982	6.99843	6.91047
PDIA3	10.2456	10.4904	9.23363	9.93499	10.3871	10.1189	9.92831	9.83263
HK1	8.45515	7.34045	8.10676	7.90658	7.64222	7.59795	8.25744	8.21781
USP7	8.39806	8.05562	9.18833	8.35466	8.27785	7.47363	8.90425	8.60032
GPX1	8.18583	8.67287	8.69088	8.96507	8.23621	8.47201	8.51893	9.04885
NUDC	8.65536	9.13268	10.1199	9.23312	8.97983	8.89664	9.92292	9.36461
G3BP2	7.03649	7.34968	7.05112	6.74074	7.10466	7.20566	7.59172	7.19832
PIN4	7.98649	8.67666	7.69216	7.53129	8.05088	7.96437	7.79881	7.82338
0	7.60665	7.57544	5.0636	6.23431	8.15837	8.15878	7.13231	6.94548
RPL5	9.87355	10.0276	9.78364	9.85295	9.70818	9.71853	9.72159	9.61849
DSTN	7.96473	7.81556	8.16726	8.48177	7.15289	8.11189	8.28475	7.99619
ESYT2	7.66703	7.34978	8.02732	7.88864	7.487	7.60436	8.30282	7.64648
H3F3B;H3F3A	0.487188	0.328579	4.7261	4.41778	-7.0735	-7.09331	-3.84203	-0.639973
HSP90B1	10.9153	10.8171	10.1734	10.7762	10.9186	10.9582	10.2975	10.6304
WNK1	4.30717	5.75963	7.47435	6.6352	5.30375	4.23025	7.56504	6.72623
TMEM209	6.63935	6.57912	7.33006	7.39778	6.79188	6.92934	7.02065	6.67537
RPS13	9.23295	9.55498	7.95821	8.46143	9.61625	8.67572	8.5859	8.79135
PCNA	9.88226	9.77635	9.6045	9.74615	10.1045	10.0486	9.94229	9.76955
MTPAP	7.69084	7.70093	7.91262	7.9214	7.96124	8.01421	7.86568	7.51428
KIF2A	7.21348	7.7405	7.79141	7.70737	7.72602	7.26081	7.65712	7.6203
AAAS	7.38775	7.18194	8.06234	7.81593	7.90188	7.55267	7.7912	7.698
TMA16	0.191471	4.36272	-0.212892	5.13536	-2.932	3.8303	3.10703	-0.249181
RECQL	7.70401	8.91707	7.78183	7.72349	8.54177	7.73371	9.02068	7.90718
PRPF40A	7.87016	7.82501	8.53037	8.53276	8.16737	8.4546	8.60438	8.09006
IMMT	8.25987	8.36915	9.29854	8.65712	8.50538	8.90393	8.79669	8.96463
FAU	8.84027	9.06649	8.04813	6.78981	9.09979	8.69511	8.43703	7.60502
TRAPPC3	5.30988	4.24992	6.35008	6.17803	6.0288	5.18653	6.23519	5.92777
SLC25A24	7.56268	7.75981	7.44364	7.48234	7.90702	7.7299	6.88102	7.47607
NSUN2	8.06931	7.98334	7.80789	7.86252	9.20564	7.70445	7.92322	7.48085
WNK2	5.16451	5.4818	7.36904	6.30106	4.28867	4.96497	6.67288	6.64458
NAP1L4	7.54501	7.82866	8.47983	7.73776	7.32854	7.43824	8.37052	7.85998
EEF1D	9.81547	9.26075	8.66863	8.88179	9.28786	9.57839	8.92415	8.13323
SEC61B	6.96503	6.4431	6.222	1.47941	1.81964	-2.43376	7.28899	6.22818
PIP	-3.39984	-3.35025	-3.14879	-8.06186	0.327087	-3.78413	2.36896	0.87501
NOP2	6.77767	7.29827	7.32543	7.34487	7.55064	6.79682	7.14585	6.95917
YBX3	5.77165	6.76577	6.29006	5.10863	6.73652	6.45427	6.69812	5.8996
PPP2CA	8.3703	8.25892	7.67316	8.13168	8.14758	8.45112	8.23577	8.26306
AFG3L2	8.01194	7.81361	8.1827	7.55058	7.92637	8.17877	7.74646	7.82976
PSMD10	7.01137	6.62431	5.40539	6.74668	6.39854	6.13044	6.87718	2.38183
EIF3D	8.10957	8.20662	7.81284	8.27297	8.36757	8.17707	8.23393	8.27365
THOC7	-3.47574	3.47825	2.9127	2.95517	0.835858	0.309098	2.56101	-0.253386
NUFIP2	6.51471	7.53904	8.72762	7.79873	6.90298	6.40658	8.54057	7.73436
EWSR1	-7.50923	-3.78441	0.526025	-7.8119	-0.172139	0.385897	-3.86441	-3.90967
AGK	9.93226	7.86732	8.822	8.56206	7.60478	8.11469	7.70187	7.30072
ARFGAP3	-3.51825	-4.10824	0.371638	0.195823	0.180764	-6.11491	-3.77738	-0.381718
LSM8	5.19424	6.03021	0.852844	4.52452	6.24767	1.38935	5.49856	0.754747
RBM3	6.2613	7.29291	6.78776	7.08958	7.62644	7.16889	6.76844	7.22117
MSI1	-7.35134	3.05662	0.606393	-4.32019	-4.16452	-3.42058	0.0484544	-0.0827327
CSRP2	4.68875	5.27466	2.7101	-0.0265157	2.18713	4.15335	1.56133	4.02809
FHL2	-3.15554	0.0786864	5.66395	5.63941	-7.10253	0.712886	1.71477	5.89894
TRMT112	7.7071	6.60112	7.24483	7.19274	7.22754	1.19415	6.66498	6.38649
CS	9.67805	10.0983	9.12082	9.8797	10.4452	10.1829	9.8759	9.87559
PEX14	5.59732	5.48632	9.32537	7.61986	5.62123	5.46246	9.00571	7.62548
U2AF1L5;U2AF1	8.82123	9.08086	9.81305	9.40787	9.15143	9.30911	7.75062	9.09174
RTCB	8.17659	8.75456	8.69037	8.88245	9.01552	8.9163	8.79001	9.02111
UBE2M	8.25592	8.64813	7.73432	8.09582	8.33845	8.27601	8.35946	7.66379
PDLIM1	7.56788	8.07556	8.04155	7.82859	8.15815	7.82556	7.98732	7.75335
THOC6	4.4484	3.5452	5.51668	5.94694	0.883697	5.52446	0.700776	5.02822
RPAP3	5.16124	6.03829	8.45674	7.18974	6.18095	5.92446	8.19994	6.79608
EIF3K	6.6746	7.28525	6.61804	7.0472	6.98188	7.01181	6.4677	7.05445
SF3B2	7.93475	8.42994	8.39513	8.24335	8.29989	8.2856	8.49694	8.15443
PCNT	6.56879	7.60699	7.4046	7.40125	6.71397	6.71676	7.35006	7.22622
NOC2L	7.11229	7.09429	7.48783	7.71271	7.24529	7.47923	7.28974	7.23542
GSTO1	8.1116	6.90097	7.7781	9.5156	7.24447	7.85922	7.88582	7.07966
ABCD3	8.04853	8.11045	9.11109	8.73349	8.10082	8.40619	8.85851	8.64127
AHCYL2	6.20343	5.96258	8.67144	7.88789	5.89615	4.91755	9.17291	8.47942
RPL36AL	-0.804126	-7.29899	-7.76859	-7.8756	-7.07905	-4.02791	-7.95948	-4.60765
DNAJB1	6.78211	6.94752	6.69918	6.60518	7.00131	6.68092	6.78329	6.75944
MAGOHB	4.98109	4.79986	4.4051	5.76222	5.66959	5.07926	4.97565	5.77036
MYO5C	-0.513828	4.41439	1.09386	5.51449	-0.187753	3.47922	4.88241	7.60201
PHF6	7.62145	6.96376	7.44032	7.0306	7.38072	6.82691	7.23147	7.00705
NTPCR	7.78075	7.82356	8.0523	8.012	8.05446	8.19049	7.94921	7.77723
PDE4DIP	4.78508	5.24445	7.91177	7.87814	5.05436	6.01218	7.02723	7.52137
ENY2	4.51048	4.11916	-1.04003	4.74052	3.8343	4.29787	-3.37945	-0.220476
MARS	8.94819	8.82988	9.15086	9.16778	8.73123	8.80068	8.74755	8.73385
PRDX4	10.8649	10.9116	10.9135	10.9082	11.0063	11.0832	10.5945	10.8362
CTPS1	8.18045	8.47895	8.45574	8.08153	8.25894	8.2727	8.03905	8.1219
CLNS1A	6.74987	7.45524	7.72445	6.07385	6.78716	6.09615	7.71998	7.01583
SLIRP	9.11779	8.98366	8.04184	7.53768	8.83217	9.74859	8.27909	8.55247
CDC42	7.87454	8.14627	7.61209	7.70585	7.71532	7.98034	7.95041	7.41655
TOMM70	7.50603	7.25965	7.35893	7.58343	7.70989	7.87178	7.19932	7.39432
EFCAB7	-7.31843	-7.37058	-7.83615	-7.98605	-7.20885	-7.27477	-7.93682	-7.83787
PABPC4	-7.23839	-3.74313	-3.84023	-4.21594	-3.78574	-3.46525	0.147288	-0.325456
HNRNPH2	8.38141	7.963	8.53879	8.85934	8.83704	8.88586	8.52571	9.09366
ADD3	4.0903	5.59272	6.12224	4.71239	5.30082	4.14411	6.0827	5.10217
EPB41L2	7.21267	7.63893	8.23342	7.38818	7.77428	7.52585	8.20382	7.4323
AP3M1	7.18353	7.58018	7.91018	7.9824	7.13739	7.11315	7.98064	8.05852
BAG3	6.09178	6.14522	6.90826	5.97927	6.7545	6.4699	7.0195	6.75066
MTCH2	7.77942	7.38206	8.09962	8.16541	8.12492	7.94723	7.99592	7.99619
SRPRB	6.93644	7.53591	8.68442	8.24517	7.28739	6.71295	8.49729	7.67747
FLNC	8.94954	8.5965	9.80406	9.55157	8.73591	8.76277	9.59769	9.63849
HCFC1	8.23252	8.45052	9.76098	8.89551	8.44475	8.27325	9.50292	8.79069
G6PD	7.16933	7.31766	7.36624	7.07199	7.20884	7.75323	7.30702	7.27657
ALDH18A1	9.70522	9.94044	10.4514	10.228	10.2134	10.2981	10.1481	10.4772
RPS28	9.0727	9.10784	9.57753	9.58585	9.1161	9.20352	9.5273	9.62395
HRNR	7.2701	5.25266	6.36109	5.36679	6.80116	6.14597	5.99651	5.63396
DRG1	8.04481	7.52667	6.3401	7.20524	7.19763	7.3562	7.42884	6.8173
RRP12	6.40064	6.36094	6.67047	6.88385	6.82479	7.00793	6.77247	5.92305
PDIA6	9.92761	9.77437	9.53733	9.68716	9.99338	10.0367	9.73725	9.79139
PPIF	8.25341	8.14442	5.74957	7.65335	8.75201	8.28394	6.53094	7.73754
SRSF9	5.58329	5.71304	5.2237	5.36611	6.57462	6.1991	5.92436	6.26569
TMED10	7.99395	8.1149	6.59493	7.61747	8.54153	8.46137	7.90261	7.54035
MRPL24	7.88538	8.02427	6.93313	7.2113	7.22387	8.56802	7.04663	7.60233
ILF2	8.7294	9.0643	8.28555	8.85127	9.30078	9.51251	8.66846	8.75654
TRIP6	6.30042	6.90292	7.64877	7.37543	8.93269	6.78078	7.33706	7.09154
AGFG1	-0.413627	3.72635	8.54547	5.74758	0.767026	3.64101	8.11482	6.60685
RAB11B	9.10933	9.22633	8.74618	9.014	9.4437	9.27005	8.8448	9.09838
MACROD1	8.27338	8.39512	7.10789	8.0066	8.61954	8.65888	7.15136	7.47674
PDAP1	7.06035	7.67237	7.29493	7.00767	7.0074	7.43593	8.03185	6.73862
CMAS	7.72275	7.27444	7.48706	7.32972	7.55493	8.05297	7.39689	7.98346
HSD17B12	8.57859	8.13765	8.86712	8.94376	8.54889	8.54826	8.23452	8.75263
MARC2	-3.18488	1.0686	5.59446	1.25948	4.09226	4.84878	0.882278	1.17332
NOS1AP	4.51741	1.24708	4.98636	4.84599	-0.00616493	-3.16286	5.98385	4.31122
DDX6	8.03946	7.97783	8.59559	8.48798	7.96336	7.2694	8.75022	8.76296
EMD	8.52089	7.94398	8.57821	8.64536	8.71769	8.32264	8.81644	8.09152
LDHB	9.98268	10.4952	9.90168	10.2364	10.1712	10.332	10.1456	10.2829
LDHA	11.7333	11.6765	11.6089	11.5929	11.4129	11.4365	11.8073	11.5447
EARS2	-3.34283	-7.41917	-3.74147	-0.0979872	-3.81812	-2.70941	0.200665	0.690158
DHX57	4.42908	5.85543	7.84021	6.90865	5.97578	5.22968	7.86039	7.12111
NUP62	7.43869	7.41724	9.45784	7.65797	7.7558	7.72744	9.24796	8.10133
RPL26	7.2958	7.49242	6.20449	7.04355	6.50365	6.88141	4.80061	6.91714
RPL37	-7.28726	-7.47786	-7.89961	-4.57517	-6.95132	-7.23504	-4.53964	-7.66798
TOP3B	-7.45229	2.28862	7.18121	4.80469	4.26856	1.36376	5.57594	6.48581
ACP1	8.95227	8.9868	8.96122	8.50576	8.79102	8.83292	8.46231	8.95845
GTF3C5	6.77375	6.95145	7.75983	7.68864	6.62853	6.55511	7.51188	7.47573
PPP6R3	1.19109	4.57574	7.04753	7.44966	1.74598	5.3125	6.64643	6.40813
CHD3	6.54334	6.08122	7.52573	7.30616	6.50827	6.73905	7.47125	6.66628
ZNF598	4.84091	5.21314	7.1235	6.58082	4.72565	5.31581	5.20165	6.54224
PDK3	8.37609	8.33783	8.57293	8.66777	8.27067	8.63146	8.39468	8.57737
MRPS14	4.01544	4.86473	6.93336	6.05749	1.27119	5.75119	6.59477	6.1199
AP2A1	6.74841	6.48392	7.45525	7.46217	6.62525	6.30307	6.94262	7.48737
CHD4	7.3289	7.23514	8.18995	7.21937	7.13998	6.83185	7.54404	7.61342
EHD1	5.9864	1.29375	5.36936	4.98762	5.01337	5.49226	5.69237	4.54601
HNRNPUL1	6.93334	7.317	8.21282	7.86615	7.75369	7.39197	8.2043	7.80372
HIST1H2AB;HIST3H2A	6.24038	6.18096	5.2842	1.28751	5.95882	5.29572	5.58154	4.75856
MAP1A	-3.69731	-3.77222	7.22354	4.82316	-3.43305	2.9802	6.8798	5.01071
ASCC2	6.82858	6.69947	8.66203	7.78449	6.47055	6.311	8.45909	7.56428
HMGB2	7.67197	8.47627	7.67399	7.84176	7.73973	7.9555	7.8447	7.87474
AASDHPPT	1.74309	4.66911	5.67913	5.23336	6.51162	6.14784	1.85121	6.31808
PRKRA	4.69116	0.597462	-3.67019	4.69903	5.34627	4.63925	4.80069	5.3329
BANF1	7.05777	7.60877	5.11865	5.87506	7.71966	6.83236	6.23354	6.4041
MTA1	5.95812	6.53104	6.90918	6.2455	6.82637	4.32977	6.28173	6.23341
SF3A2	3.65454	6.45762	5.70645	5.05151	1.27963	6.22844	5.43487	6.19142
FLG	6.27256	-3.80522	-4.43915	-8.07322	0.347419	1.71188	-3.74794	-7.68341
DDX19A	8.24676	7.05513	6.79803	7.66182	7.31192	7.20206	8.09732	7.5006
MOGS	6.4588	6.27609	6.1667	7.26992	7.3708	6.72058	7.18447	6.90652
PPIA	10.8048	10.8399	10.1268	10.7587	11.1749	10.8302	10.7647	10.6832
IDH3G	7.84936	8.07103	7.80983	7.84023	8.33024	8.03034	7.94867	7.88924
KIF5C	8.94258	8.98738	9.82232	9.49684	8.9011	8.5451	9.89203	9.62468
UQCRQ	6.9429	7.69596	6.40647	7.23108	7.93712	7.43654	7.94481	7.31889
MYL6	9.86574	7.95306	8.42685	8.3654	7.64732	8.53128	8.87984	8.06992
DNAJA1	7.52122	7.38076	7.54926	7.86266	7.44008	6.8391	7.36084	7.95617
IDH3A	9.12641	8.77218	8.8327	9.1273	9.11178	9.11034	8.77854	9.05865
PSMC5	8.22851	8.55527	8.52623	7.8175	8.39226	8.49412	8.17688	8.24717
WASHC2C	-3.81684	-0.758968	6.84343	-3.53544	-3.09145	-7.11555	6.29036	4.00044
CTNNA1	6.581	6.44774	6.49935	5.79257	5.98293	5.40616	6.93119	5.64653
ACOT9	10.0321	10.3114	10.6482	10.6153	10.3083	10.4981	10.4842	10.4926
DAPK3	-5.24221	-3.61046	4.32877	-3.99585	-7.26426	-7.06998	-4.22444	-0.103574
NDUFA13	5.87241	5.80069	4.867	7.20585	7.14745	7.28801	7.0587	6.3775
SSX2IP	0.32846	0.535789	6.38882	6.1936	0.0682384	0.141552	6.3572	5.46615
CALD1	-1.55792	-7.44136	0.0861256	-4.41556	-3.8158	-7.13008	-0.0798287	-4.27468
ACTN4	7.91956	7.70953	7.49233	7.49547	7.86733	7.90652	7.42409	7.57084
POLR2B	6.49276	6.59655	7.55606	7.07649	6.5212	6.59937	7.47116	7.14683
DNM1L	8.26189	8.00571	8.87812	8.62827	8.16423	8.31123	9.10704	8.73364
SDHA	8.6301	7.63581	8.19938	8.57452	8.08026	8.74512	8.39976	8.05353
SMCHD1	7.99047	8.11241	8.12443	8.15393	8.02063	7.87335	7.8725	7.96168
ERCC6L	-3.87677	3.5205	7.04759	6.79133	1.59312	-0.2617	6.7863	6.60275
ACTR1A	8.80041	8.91732	9.5991	9.11012	8.89809	8.63748	9.33319	9.15444
TBC1D15	7.12814	6.89214	8.48864	8.12577	7.70275	7.21296	8.18479	7.97232
FAM98A	5.39809	5.48634	5.73191	6.57712	6.21191	4.60806	6.12713	6.6385
RPL38	9.09207	9.06158	8.82851	8.88038	8.81015	9.08702	8.72537	9.15784
TOMM5	-0.0113448	-0.596294	-4.3703	-5.6555	0.323316	4.00306	-0.856413	-0.184258
PLCD3	-7.48552	-4.32108	-5.46072	-1.79038	-3.83592	-4.20132	-7.9445	-7.81249
BRCC3	5.96122	5.0613	8.78802	8.10589	5.57244	0.716277	8.57588	7.97395
CPSF1	6.49346	6.71741	7.84524	7.08746	7.45929	6.88468	7.42842	6.79255
TSR1	4.03884	5.69137	-3.64398	5.38963	5.26815	5.05659	-3.71084	3.93252
PRPS1	7.81569	7.68391	7.51099	7.64232	7.79981	7.64828	7.84957	7.82414
IPO9	6.71401	5.93909	6.68031	6.82501	5.89159	5.8361	6.35143	6.88616
RHOA	8.24203	8.13742	7.78597	8.0441	8.3171	8.34355	7.93384	8.04667
FLOT2	7.58089	7.42106	8.37326	8.19216	7.82449	7.99071	7.95667	8.15547
SF3A1	8.11819	8.39268	8.04335	7.88066	8.19967	8.18084	7.93736	8.04534
TDRD3	-5.35102	-3.85598	7.0628	4.25897	0.254562	0.677332	6.89825	5.56715
DARS	9.38388	9.35577	9.78372	9.8696	9.15703	9.13402	9.63875	9.55979
RAB27A	-1.01062	-1.74294	-1.41483	-3.93265	5.62616	1.1025	2.43995	1.33054
LIMD1	-0.839407	-4.61837	5.4846	4.33899	-3.66802	-0.0826798	6.00314	3.20314
DARS2	7.87365	7.64637	6.81128	7.60198	8.20159	8.20291	7.39549	7.27972
SMC4	7.9235	8.11282	8.16279	8.15812	7.84059	7.2579	7.6067	7.37938
SEC61A2	6.81606	6.83356	7.32535	7.72262	7.23715	5.83186	7.72359	7.39946
UBR4	6.45215	6.65885	7.47475	7.30962	6.44426	6.61406	7.23352	7.20438
GOLGB1	7.31628	7.49009	8.64126	8.21571	7.70502	7.7348	8.12825	8.13344
DIS3	8.47219	8.21187	7.77219	8.78526	7.53855	8.04621	7.57641	8.09284
RBM17	5.58858	6.00265	7.17742	6.93472	6.22013	5.89039	7.36299	5.56619
ANP32E	7.19969	7.46458	1.14054	6.75548	7.52508	6.99458	6.61097	6.63867
CALR	9.51677	9.80398	8.64993	8.78328	10.1462	9.70222	9.27722	9.31786
ISY1	-7.35952	-7.40048	-7.7379	-7.76874	-7.01084	-7.24575	-4.92383	-7.74238
NAF1	-7.34905	-7.48748	-3.91033	-3.91439	-6.99547	0.0916463	-4.04929	-3.73168
CCDC138	5.42374	-7.3806	6.64378	0.880367	0.35327	-3.18471	5.05267	-0.24464
DDX20	6.98549	7.18963	7.82877	7.39064	7.39289	6.89315	7.84855	7.96229
TCERG1	7.21121	7.33582	7.85481	7.09017	7.62723	7.17227	7.87527	7.87906
RPL27A	10.8619	10.8263	10.7865	10.8565	10.5137	11.0573	10.5414	10.6737
KIF7	5.71367	5.63428	6.83204	7.06631	5.44303	5.29437	5.93737	7.169
PRKACA	-3.49861	-7.26896	3.66546	-1.01845	0.085311	-7.19025	-3.73048	4.60851
TKT	8.56783	8.45201	6.3497	7.06653	8.59154	8.43647	6.53165	7.11573
NAT10	6.63324	7.26573	6.99561	7.20763	7.06653	7.05736	7.32753	7.07893
POLR1C	6.2951	6.68392	6.69266	7.46651	7.20875	7.4151	7.21231	7.34769
RARS	8.55352	8.49663	8.8643	9.18133	8.30874	8.9012	8.96225	8.97458
SRP72	6.89235	6.91993	7.35612	7.09871	6.87454	7.09345	7.35908	6.86899
STAU1	7.21181	7.47503	7.8466	7.69782	7.25474	7.06513	7.93498	7.87298
CELF1	6.52493	5.66913	1.78034	4.94008	5.55711	4.83094	5.8968	6.05024
SUN2	4.96498	3.58201	-0.161754	-0.0763535	4.76079	5.66229	5.05562	3.8842
DLAT	8.71753	9.61365	9.78767	9.77187	9.6653	9.76129	9.64631	9.62726
RAB35	5.59559	5.98537	5.01428	5.71886	5.82237	5.50423	4.33427	6.27887
RAB32	5.44771	6.51807	7.07659	7.03436	6.36807	6.99538	6.42212	7.19213
NIPSNAP1	8.62317	9.57228	7.55716	7.89659	9.84671	9.08223	8.53486	8.37808
SEC22B	8.03364	7.56936	8.50365	8.1025	7.90255	8.31012	8.28386	8.19655
FAM98B	7.16495	6.76656	7.54842	7.595	6.91361	7.13764	7.51886	6.98695
C14orf166	8.19411	8.17397	8.39714	8.33252	8.3409	7.9001	8.12317	8.34229
HNRNPM	4.44435	1.13484	1.31504	-3.41565	4.98347	5.51866	-3.35613	4.60327
WDR18	7.35827	7.61896	8.06357	8.07119	7.87612	7.82378	7.13585	7.63309
TUBB4A	5.57872	6.38687	6.63592	7.4684	5.85969	0.92568	6.42224	6.68854
NUPL2	-3.81906	-7.4288	0.320794	0.452457	-3.81435	-7.24049	0.575734	0.428485
MRPL23	7.24813	7.58122	7.07132	6.99368	6.80315	7.86782	6.66806	7.25979
AP2M1	8.18866	8.11814	8.12235	8.29476	7.94694	8.257	8.14121	8.37271
PYM1	4.07242	4.71393	3.8514	3.62391	4.09215	3.45137	5.68691	3.42175
PKP2	5.30484	1.87635	6.91222	7.02092	6.72861	5.71119	6.96483	7.52219
ARF4	6.65231	6.15273	6.93183	7.01193	0.520943	4.71721	7.49776	6.90816
SPG20	6.57184	6.29419	8.14124	6.94557	4.79785	5.35254	8.31528	7.29595
PRPF6	8.65476	7.9486	8.23593	8.72282	7.61032	7.89971	8.40619	7.82518
NDUFA1	-7.21606	-7.51225	-7.85491	-4.2598	-7.05526	-3.74106	-8.01201	-7.68862
RBBP6	2.79302	2.73932	5.76211	4.88777	-3.4974	2.54828	5.77188	4.71359
UBA5	-4.00205	-4.01344	-7.78907	-4.6921	-0.0705956	-0.727698	-8.03456	-0.211829
COPA	8.60799	8.90792	8.747	8.88421	8.83961	8.61766	8.83415	9.02139
PES1	6.35655	6.21187	6.77514	6.81043	6.28562	6.00698	6.69455	6.53031
AHSA1	7.94546	8.32806	8.53628	8.56442	8.02641	7.9014	8.59952	8.20193
ANKRD17	4.00053	-5.0107	7.23748	5.81548	1.79385	3.3841	6.80263	6.93086
CAND1	8.87139	9.055	9.51135	9.5905	8.99496	9.234	9.56752	9.60655
FBL	8.64105	8.16725	9.15589	8.87395	8.64523	8.66866	9.09857	8.9464
SF3B1	8.27144	8.09498	9.50814	8.78721	8.06586	8.29737	9.05044	8.73324
CANX	9.9392	9.70274	9.07615	9.67108	10.2235	10.2772	9.44724	9.55355
ELOB	5.30038	7.03012	6.23531	7.08149	6.07773	6.59893	6.40639	6.69586
MPG	4.61486	-2.76946	-0.0945072	3.99235	1.57798	5.4588	3.79186	1.92767
VPS45	-1.02559	-4.41992	4.8715	3.77262	-0.573504	-3.68363	0.0817157	3.78474
PHF5A	7.28156	7.31434	7.24613	7.33213	7.19102	6.56712	7.24567	7.53791
IKBKAP	7.34941	7.03331	8.31946	7.87294	6.73195	6.90685	7.86792	7.74486
STRAP	8.01689	8.04281	7.98595	7.85602	8.00638	8.28639	7.73211	8.22923
RAB14	8.74975	8.96233	9.06546	9.0218	9.17359	9.08244	9.00346	9.09395
CNOT9	7.15848	6.36954	9.18158	8.6068	6.95901	7.15252	9.01266	8.58398
MYCBP2	2.03428	4.7954	6.01352	5.09845	0.176575	0.0261588	5.26771	3.48298
SRSF1	7.99186	8.05767	8.07554	8.11278	8.31799	8.09475	8.16673	8.30319
ERH	9.25135	9.01535	9.39107	8.93615	9.27236	9.27009	8.96608	9.08099
TGM1	5.5353	-4.72202	-1.26359	-4.89644	1.00992	2.2214	-5.89574	2.77035
AHCY	9.7384	9.67737	10.1925	10.0727	9.72717	9.4106	10.0625	10.0763
VARS	7.86047	7.85387	8.23805	8.04315	7.88585	7.51239	8.21686	7.87509
GNL3	7.80312	7.7802	8.0123	8.09405	7.88829	7.7726	7.34232	8.22775
SKIV2L2	6.87685	6.565	6.93766	6.88701	6.70327	6.57855	5.49483	7.11488
MRPS11	5.9557	5.77981	6.60624	7.39972	6.6482	7.04432	5.58523	6.59125
COPE	7.83623	7.702	7.38258	7.66121	7.66961	7.95068	7.44038	8.0338
DIDO1	4.81533	5.68004	7.22248	6.49959	6.25134	5.97045	7.1322	6.63425
NIFK	-3.43186	-0.307544	0.536628	0.867607	-2.35918	4.49682	-0.445976	-4.54141
COX5B	7.83231	8.8764	7.73296	8.47296	8.62546	9.19574	8.6639	8.39579
RCC1	6.40726	6.91478	-3.33376	6.11488	6.45069	6.89054	5.906	6.39854
SCP2	6.50753	6.49876	4.68521	6.54109	7.27043	6.97697	5.81508	5.97641
CAVIN1	5.24208	-0.0123692	-8.00772	0.922455	-6.92773	-2.31601	-0.431895	0.468805
TK1	0.393178	1.31854	1.54242	7.07658	0.23217	-2.8022	-0.906659	2.45801
FEN1	8.49467	8.72688	7.99335	8.3609	8.21885	8.12312	8.12342	8.42205
STRN4	3.53756	3.91487	6.84504	5.80499	-0.290572	-0.0384352	6.36064	5.5976
HMGB3	7.17059	7.5812	-3.24496	0.368946	4.54363	4.14532	6.29714	5.53533
PAK2	7.7767	7.86037	10.3556	9.46149	7.70783	6.53729	10.1614	9.39242
MAPRE1	7.42077	7.93906	8.23519	6.42531	8.19426	7.48456	7.65146	7.36678
BLMH	6.78505	1.86776	-3.52661	0.333192	5.8452	2.52156	-3.48426	-0.0415478
HSDL2	8.5148	8.23896	8.63593	8.53254	8.8271	8.73079	8.57804	8.41476
NOLC1	-7.35927	-7.39595	-7.91086	-7.97125	-7.08511	-7.01932	-7.92203	-7.75131
NAP1L1	6.87307	7.17495	7.73502	7.29212	7.38776	6.19015	7.80594	7.18754
MRPL15	6.3505	6.85873	7.54159	7.08777	7.39083	7.20682	7.02224	7.00246
CLIC1	9.02087	9.1148	8.34049	8.65039	9.05042	8.99738	8.24845	8.52912
ATP5H	9.40004	9.68024	7.71835	8.79375	8.97601	9.14378	8.85657	9.35083
PPFIA1	6.17023	6.5973	7.24021	7.09711	6.0061	6.42907	6.95608	7.21513
YWHAB	8.63922	9.04598	8.35392	8.64386	8.68977	8.8794	8.48796	8.39481
FLII	-7.2746	-7.33486	-7.88513	-8.03676	-7.07493	-7.21841	-7.93181	-4.56284
OXA1L	5.37705	4.86268	4.80976	0.937354	5.10574	5.80095	0.929261	1.06727
RAB18	6.97614	7.04487	7.09277	7.89204	7.46903	7.05847	5.67264	7.43533
RPS21	8.23194	8.43246	7.04413	8.15525	8.33658	8.51412	7.81059	8.23371
LARS	8.10007	7.75068	8.19013	8.03606	8.09321	8.11019	8.15205	8.09841
SMC3	7.65579	8.13294	8.06268	8.47597	7.79773	7.98573	7.99296	8.02692
RAC3	0.689155	-0.369985	5.12657	5.23788	5.30097	4.44741	6.11445	1.06015
DLG5	-0.355592	-4.35211	2.44552	4.35998	-7.12886	-4.307	0.114483	4.37549
OFD1	-4.04205	-3.72313	5.23719	-4.31389	-4.28531	-3.73772	-0.193592	-5.7771
TMPO	7.49767	7.62073	7.58006	7.58744	7.57994	7.6021	7.88189	7.4217
RPLP2	10.9498	10.9758	9.43304	10.0703	10.0236	10.2036	9.9754	9.60473
WIPI2	0.638423	-3.40222	8.02365	6.67594	0.684304	0.505294	7.78988	6.72197
ATP5L	8.29642	8.30196	8.13262	8.53844	8.60253	8.59495	8.52841	8.89563
SMARCB1	5.79042	6.1946	7.06166	6.77349	5.84674	6.09051	6.56116	7.31315
STIP1	9.14042	9.33185	8.35814	8.67808	8.94791	8.83311	8.50581	8.29933
PSMD12	7.94749	7.68586	7.0289	7.69347	7.32272	7.47933	7.11244	7.15798
LRCH2	1.0172	6.69173	8.04591	7.76566	6.03781	7.90031	8.16168	7.86057
CSTF2	7.10705	7.25804	8.28141	7.38687	7.46984	7.05942	8.22876	7.38789
POTEJ	1.6167	6.50076	5.30361	0.70597	4.62059	1.47129	-1.2123	-7.69664
LGALS7	3.21548	0.551675	-3.80388	-7.97332	4.46498	2.29159	0.0117381	0.777748
THOC5	-3.07253	-0.460363	3.73458	4.58229	-3.65539	0.810683	0.451191	5.85964
EIF1AX	7.33667	7.66558	7.48146	7.85375	8.04715	7.49448	8.17949	7.59713
LSG1	0.466471	0.188739	7.00674	4.19353	2.19924	2.3442	3.99486	4.10504
XAB2	4.02613	4.77123	9.06676	8.13093	2.17021	4.32114	8.91259	8.09944
HACD3	9.01453	8.61821	9.77482	9.11544	8.81857	9.00644	9.00417	9.15571
MRPS23	1.62394	5.52323	-3.55854	1.34985	4.00515	5.385	4.4055	-3.10449
SRP68	7.42367	7.32786	8.16546	7.83807	6.55807	6.93262	8.02043	7.81384
COX7A2	5.99313	7.85806	7.14432	7.03687	8.27903	7.44254	7.22254	8.17006
CSTF3	7.45937	7.57531	6.6091	6.03639	6.65517	7.73151	5.95593	1.8384
CRTC3	-7.46759	-7.33021	-7.72941	-8.00605	-7.08108	-7.08404	-4.69518	-7.80197
NBAS	3.78192	-3.22055	5.99252	5.19966	4.52344	3.90342	5.92037	5.58009
PRKCI	3.82468	4.88342	6.41101	1.28313	4.67716	4.79812	5.29779	5.32466
CHD1	-7.28592	-7.48075	-7.81276	-7.93087	-7.09684	-7.00328	-8.07916	-7.795
TSFM	7.73168	7.16602	7.7064	8.12777	7.31777	7.25037	7.92834	7.38558
NMT1	8.68615	8.46673	7.67423	8.29562	7.72409	9.22078	7.84103	7.58589
AAK1	-4.04758	-3.40898	8.0805	7.0511	-7.17159	-7.17948	7.46496	7.5443
S100A9	3.23944	1.75252	5.24299	5.33958	6.52063	2.6788	6.10797	5.25654
EIF3E	8.44584	8.67814	8.58299	8.45181	8.35631	8.36829	8.48992	8.24539
NEK9	4.2448	5.3318	8.73624	7.46896	5.47061	0.678586	8.24587	7.20738
DUSP3	6.12528	5.58068	5.79134	6.05183	7.27523	5.9437	5.06632	5.9325
TROVE2	7.87449	7.71283	7.12904	7.40748	7.5431	7.67991	6.86792	7.72813
CAP1	7.23755	7.16333	7.09822	7.08821	7.28064	6.92398	7.46433	6.8691
CDC37	6.89003	6.94035	7.43465	7.11556	7.01436	7.29742	7.21505	7.1249
NDUFA4	8.21232	8.36501	8.29257	9.05813	8.30569	7.81842	8.95453	7.31459
PRKAR1A	5.59817	5.61464	1.38254	0.713179	1.71347	5.22569	5.39181	3.90031
TNRC6A	-5.2876	-2.91299	5.59451	0.223277	-4.71867	-4.2006	4.88126	-0.361795
PRPF4	6.76747	6.22294	8.07894	7.18348	6.86948	6.75238	8.00205	7.06554
EIF3F	7.99528	8.01485	8.2913	8.32501	8.21983	7.76981	8.43471	8.3684
RPS26	9.6258	10.303	9.15033	9.60424	9.35064	10.139	10.0784	9.9392
CTNNB1	4.36778	5.04945	4.91235	4.12416	5.35867	4.8579	5.07253	4.37234
CYB5R3	9.11035	9.18164	8.5794	8.82697	9.15432	9.19923	8.91497	8.88652
CSNK2A2	5.94545	6.30357	6.43761	6.22567	5.92161	6.24095	6.13389	6.6927
SUCLG1	8.88181	8.94878	9.41211	9.51506	9.0983	9.42528	8.9611	9.22943
TUBA1A	5.95613	4.83957	6.02954	6.47328	4.688	3.08657	7.21495	5.43989
ZNF207	7.02839	7.34849	7.10765	6.93053	6.7125	6.38619	7.25775	7.13496
ZBTB33	-7.46334	-4.08366	-0.84009	2.24568	-3.13186	-3.80697	-4.23419	-1.86535
ELOC	6.74559	6.62699	6.65539	6.55878	7.14801	6.85654	7.28782	6.83354
MED23	-1.07943	-3.93502	7.71339	5.86615	-0.0670905	0.0945301	7.62436	6.35226
COMT	6.74632	7.09848	5.85291	7.62748	7.50327	7.30196	7.58619	6.68703
SRPRA	7.60839	7.14914	8.41555	8.20961	7.38437	7.6308	8.97528	8.13347
RBM28	5.87591	6.73124	7.00168	5.78252	6.87673	6.07164	6.79084	6.19066
SEPT7	8.10825	7.58111	8.75635	8.12574	7.94608	7.97145	8.6313	8.59891
FSD1	5.01814	5.67471	5.49807	5.84932	1.08417	5.171	6.8619	5.86104
EIF5B	8.14343	8.20084	8.42068	8.25565	7.79476	7.94234	8.28981	8.27429
ATAD3B	6.65519	6.06793	7.44035	7.40013	6.6001	6.29044	5.86634	7.12683
GSPT2	5.5188	5.76734	8.70007	7.93283	1.57588	1.03712	9.00442	8.11113
TOMM34	1.68804	5.679	0.0458174	0.977114	5.64841	6.82152	0.185945	1.02836
HNRNPUL2	0.948774	-3.02207	1.8258	-0.0705622	5.44009	4.64841	0.748339	5.84447
TBL2	6.14611	6.89844	7.17981	7.39984	6.95151	6.38376	7.07441	6.32727
LPCAT1	7.87114	7.74587	7.93638	7.97081	7.87348	8.04123	7.97179	8.11368
AIMP2	9.08544	9.13127	9.39626	9.41354	9.20732	9.08131	9.26471	9.27962
MIF	11.7456	11.7235	10.1279	11.1097	11.283	11.6433	11.5512	10.3616
SNU13	8.7145	7.63851	7.90357	7.6924	7.03633	7.53086	8.12912	8.43298
NOL10	-7.27747	-7.51127	5.02698	4.28834	4.15382	4.13825	-4.67858	0.591785
S100A8	8.27864	5.79059	5.76593	1.1756	7.03919	6.8165	5.45934	5.75417
PPP1CA	7.60832	7.78004	8.54134	8.25196	7.28965	6.92479	8.64522	7.87291
CPT1A	7.3339	6.79947	7.67113	7.44472	6.69871	6.91873	7.52018	6.74087
DIMT1	5.56333	5.23218	5.81293	5.95065	5.25958	4.70528	5.94289	1.80041
ZCCHC10	-3.84298	-0.495998	-7.74787	-7.93237	-0.345312	-3.46817	-7.79079	-4.53632
CNOT10	4.98705	1.56063	6.12843	4.89696	0.674816	4.49605	5.89749	6.14087
SPTLC1	7.57348	7.45984	7.63776	8.07878	7.37941	7.49499	7.80885	7.77878
LMF2	4.44602	5.35187	5.2376	0.422809	0.902006	4.38604	5.66615	5.21608
GTPBP1	7.41799	6.82876	7.62227	7.282	7.12096	2.37324	7.69119	7.35159
NDUFA10	7.13015	7.67146	8.35269	8.60423	8.87383	7.86651	8.5048	8.32235
TMEM43	5.92713	6.92468	6.23619	5.92402	7.1619	6.97079	6.34969	4.99861
AP2B1	8.17624	8.13185	8.91031	8.90028	8.22423	8.07374	8.86095	8.61672
HADH	9.09802	8.74712	8.46043	8.75394	8.97866	8.78141	8.12781	8.91772
DHCR7	5.52657	1.92494	6.62166	7.55212	6.45517	5.99167	6.32796	5.4336
ALYREF	9.32363	9.71804	9.29132	9.43738	9.55682	10.2121	9.42597	9.6098
HAT1	6.94124	6.64333	6.83094	6.42724	6.48732	5.65421	7.02234	6.74758
PDLIM7	-3.52719	-3.60103	3.70657	-7.93895	-3.62281	-7.03946	3.9485	-3.7791
PRPF4B	6.28313	7.4036	7.88739	7.50333	7.13232	6.57548	7.70524	7.50518
TP53BP2	-7.33232	3.82512	6.68081	6.2342	-3.57388	-0.725965	6.63142	5.25594
CAPRIN1	7.58735	8.15372	8.68159	8.11117	8.14484	7.9146	7.81471	8.5697
CTSB	6.89018	6.24805	1.91518	1.51075	3.94748	6.26612	5.533	4.3996
TMEM11	6.96616	6.4777	7.65043	7.36165	6.91074	6.46905	7.61194	7.44441
ARHGEF7	5.85706	5.42047	8.41131	7.63253	6.19891	1.82091	8.29138	7.58992
PSMD4	8.43305	8.57693	8.47411	8.77928	8.04536	8.73407	8.45518	8.71509
SDHB	7.41828	7.63545	6.90894	7.57219	7.83822	7.93663	7.29583	7.01685
RAB38	5.69611	6.3707	6.74505	2.32096	5.80389	6.15123	5.83454	6.87539
DST	5.85075	5.01112	6.48496	6.16624	4.82701	3.86821	6.5097	6.49857
NDC1	5.31053	7.13339	8.40868	7.69483	6.8836	6.98886	8.01965	7.42363
COG6	6.92703	0.503284	-4.99271	4.20218	3.87686	1.41161	-0.0989205	0.944483
SLC25A19	4.38183	-0.226997	4.53308	4.64751	5.07787	1.33921	5.01001	4.42424
RPN2	9.03267	8.86926	8.41949	8.77447	8.89361	9.11388	9.16746	9.01109
IARS	8.6444	8.99996	9.51341	9.4621	9.02995	8.88963	9.47184	9.4781
CD59	4.5392	0.196002	3.72463	0.0356624	5.11924	3.89645	-0.669646	-4.21284
MPC2	5.09218	1.17345	0.409083	0.578625	5.56888	5.34808	1.14012	3.78002
SET	9.7435	9.02434	6.82732	7.44226	9.28487	9.80997	8.15745	7.74957
PYCR1	8.45585	8.21674	8.33969	8.28943	8.42844	8.37124	8.25759	8.04953
HMGN2	3.12915	-7.55583	2.46064	-7.9363	-3.84227	-3.27172	-1.11227	-0.861843
FKBP15	-7.39836	-1.0422	6.86527	5.80364	-0.408157	2.34495	6.905	5.39208
GANAB	10.19	10.1323	10.3759	10.3546	10.5254	10.3786	10.1412	10.2672
PDCD5	7.34044	8.05126	5.24649	6.67597	8.30065	7.94388	6.67969	7.09295
HSPB8	6.31688	6.25545	7.50432	6.82625	6.79599	7.85769	7.53099	7.12888
PTPMT1	6.50804	5.43104	7.16217	6.96853	6.24682	6.24479	6.66113	6.35696
ARHGEF12	0.0528078	-1.74262	3.83274	4.59258	-4.44173	-7.12551	3.8441	4.19116
CCP110	6.35768	6.39912	7.81734	6.07926	0.905306	-2.83694	8.48981	8.46106
AGO2	-3.64451	-0.0597484	7.50579	6.7613	0.77656	-2.78054	6.44095	6.3454
MRPL12	8.76538	8.73064	8.06906	8.69622	8.87704	8.44189	8.36256	8.58803
FDXR	8.78295	8.86068	8.32629	8.66849	8.95215	9.03712	8.71587	8.82417
VDAC2	9.87237	9.64348	10.1736	9.69765	10.1529	10.2011	10.0736	9.97365
CPSF3	5.9925	5.64734	6.80022	6.36747	5.78344	6.59286	7.02449	5.84159
POLR2A	6.44397	6.4655	8.4557	7.18393	6.38928	6.322	7.35223	6.79563
MRPL33	4.95996	4.27042	4.51997	0.0603583	1.24119	0.00984062	5.27495	-3.38094
RPS5	8.95093	9.01472	8.55609	8.83767	9.29213	8.93561	8.42378	8.57029
SBDS	6.77152	7.58703	6.80134	6.90524	6.48136	7.29484	7.82909	7.5123
COA3	6.22547	6.63008	0.245034	6.03023	7.22796	6.91989	4.36069	6.32247
LBR	9.46713	9.19919	10.162	9.28135	9.15487	9.18169	10.3927	9.527
IK	4.24527	3.92145	5.56636	3.09723	3.7457	-0.312147	3.58648	-0.303488
LMO7	-5.17832	-7.39155	5.99251	3.63498	-7.20709	-3.66894	4.77261	0.0869314
PARD3	6.59045	6.55653	7.49482	7.21432	6.16187	6.48916	7.5046	6.75214
GIPC1	2.64077	0.0891837	-7.82916	-3.79653	2.91813	-2.92275	0.249605	-4.13956
SAR1A	7.46809	7.00716	6.59114	6.76181	6.65726	7.24676	6.9449	7.14477
MTHFD2	4.99091	6.38152	5.01296	1.22717	5.23747	6.81113	0.693313	3.66559
FKBP2	-3.00241	0.543587	0.31964	5.29933	1.67689	4.12077	0.516368	0.809445
HELZ2	-7.45777	-3.51555	0.494115	-3.67756	-2.88627	-0.306192	-6.79778	-0.60273
hCG_1984214	6.89062	7.23779	7.19687	6.889	7.27765	7.50064	6.78609	6.63931
RAB5C	9.03828	9.13602	9.4693	9.36529	9.12227	9.04956	9.58566	9.79137
AARS2	7.43819	7.60459	7.71603	7.74494	7.51565	7.69784	7.45368	7.49875
COPB1	8.1546	8.23981	8.13861	8.5992	8.01946	8.09308	8.34929	8.35653
H1F0	7.43223	7.66804	6.99334	7.56765	7.86387	7.55945	7.83197	7.03818
KRT33A	5.8525	-4.86352	-4.44242	-2.68151	4.55431	1.74082	-7.87257	3.65625
CPNE1	8.43267	8.34448	8.37825	8.5023	8.39837	8.41225	8.37191	8.50595
CPNE3	8.17763	8.16315	8.70264	8.52688	8.5114	8.40544	8.43712	8.75833
TIPRL	6.05392	7.56627	6.99832	7.05189	5.4814	6.66621	7.04881	7.29981
TPP1	6.03246	6.03104	-3.4966	1.37162	2.50365	5.68375	1.35368	1.1423
QKI	5.07452	2.53802	6.20121	6.40972	4.43062	3.89277	5.95433	5.95436
APOBEC3C	0.546961	-0.119368	5.31654	5.57113	1.42089	4.70491	0.939279	5.98124
CMTR1	5.6042	6.03934	8.04753	6.73897	5.37977	1.83331	8.22886	7.26785
COX6C	6.95485	6.70429	7.21283	7.81427	8.35623	7.6784	7.18251	7.89683
FAM3C	5.40167	4.67669	5.22756	4.65425	6.20207	4.71823	-0.281642	-0.493515
NAA35	-3.33628	1.19968	3.3478	0.745349	3.03125	-2.46454	-2.85754	2.90232
DDX52	5.87707	1.59067	7.11949	7.23039	6.78794	7.08692	6.99508	6.93255
PPP2R3C	-7.32095	-7.53304	-7.86448	-7.87249	-7.15428	-7.01588	-7.90853	-7.80732
ELOVL1	5.70049	5.67716	6.36189	6.41246	1.52217	4.66087	5.76894	1.10866
MYO1C	-3.22288	-7.3211	-7.63262	-3.52422	-2.77581	-7.15646	-7.9045	-3.42707
SKIV2L	7.22024	6.80234	7.58371	7.44906	6.33496	6.92868	7.64291	7.52476
SF3A3	8.04156	8.24009	7.82443	7.33911	8.15479	8.17417	7.7995	7.75338
PALM	-3.69758	0.000411629	0.554652	0.0632988	0.130916	1.28537	0.602577	4.06905
NDUFS2	6.49488	6.61949	6.43702	7.07376	7.50806	7.50026	6.87405	7.0799
UBAC2	0.282466	0.600642	4.63967	5.15318	0.846368	0.407982	4.4587	4.74879
CCDC61	-7.4003	-5.14849	-7.7884	3.69004	-3.82728	-4.74133	-1.00696	-3.46988
PGM3	8.20628	7.84146	8.09027	7.51694	7.9137	8.14371	8.29347	7.35444
RAB1B	8.89761	8.92236	8.86923	9.04547	9.02781	9.64165	9.41483	9.08929
MYEF2	7.02259	6.85791	7.00933	6.50646	6.42345	7.24457	6.62126	7.52504
NDUFA9	7.52085	7.17554	6.89643	7.73209	7.80799	7.58625	7.32894	7.56006
CDIPT	6.15509	5.85783	6.84809	7.20746	6.48199	6.42504	7.11655	7.0802
ARPC2	8.6063	8.63046	8.29608	8.39802	8.65558	8.11347	8.469	8.36984
LUC7L3	7.0709	7.28386	6.57953	7.16187	7.10841	6.77405	7.13494	6.52563
BCR	-7.32617	-7.46975	5.02371	5.35445	-3.53075	-7.03658	5.26205	5.69808
ARF1	8.86948	9.10522	9.11823	9.27827	8.51343	8.66796	9.23126	9.39751
WTAP	-0.912389	3.10827	-0.6036	4.19763	3.42774	-0.184167	0.362361	4.15514
MCAT	-0.422914	-0.201735	-0.532443	5.54995	5.53752	0.587818	0.321391	-3.45739
SNRPN;SNRPB;SNRPN	8.20147	8.63547	8.71759	8.55913	8.76898	8.83718	8.70444	8.92471
SF3B5	5.71194	5.37437	7.04624	6.28914	5.86753	5.3574	6.12226	5.98884
CAMK2D	6.72249	6.26737	8.06882	7.78926	7.00519	7.34943	7.49484	7.94223
CCT6B	7.90386	8.22115	8.73564	8.63206	8.0573	7.97542	8.22077	8.54982
CSTB	8.28374	7.17949	7.10469	7.16136	7.16513	7.45145	1.49989	6.52853
RAB34	6.20946	5.27696	6.19216	5.87167	5.69732	5.66697	5.28493	5.39571
AKAP9	6.11383	6.56441	7.7085	7.25905	6.44182	6.41483	7.32791	7.24342
AFF4	-3.98365	-3.14271	-4.72276	-4.74562	-3.91141	-7.0875	1.89857	-4.24457
RRAS2	7.1606	7.80484	8.00796	7.93728	7.64804	7.11541	7.32953	7.90759
ORMDL3	-0.359005	-0.0698217	-7.86776	-4.08438	0.00694292	-6.9906	-4.18298	-4.15906
TJP2	0.136863	-4.08602	5.01082	4.45045	1.16649	1.59797	4.84688	4.57198
RINT1	-3.84093	-7.45025	4.36604	-4.29075	-7.13126	-3.48932	5.15375	2.81705
RBM8A	5.7141	0.954675	-7.7113	-1.08737	6.39047	5.87882	2.16593	3.79227
RBFOX2	4.39052	5.16518	4.31776	3.82159	0.932125	1.19721	5.28519	5.16436
SNRNP200	8.13128	8.30328	9.04694	8.78463	8.15858	7.95745	8.57084	8.79923
TCEA1	1.80223	6.21275	4.84303	5.3872	6.97433	5.65764	4.24551	5.33667
UQCRC1	8.65593	9.33782	9.28584	9.63604	9.47216	9.46015	9.23883	9.11456
GTF3C1	6.05983	5.79636	7.22023	7.3345	6.35823	6.28437	7.06902	7.0409
NOSIP	1.09317	6.38154	6.58423	5.39786	5.70815	5.29167	6.63799	5.45414
COX6B1	7.05156	6.24808	5.07872	6.72575	7.68096	7.25102	6.8351	6.49324
DERL1	1.09635	4.96137	-0.0384159	6.30338	5.96582	5.15635	5.51191	5.7986
NSF	8.06979	8.2173	8.42002	8.362	8.42448	7.95169	8.15477	7.93539
DBNL	6.62151	6.32553	8.14909	6.82717	6.54181	6.15891	7.48713	6.93399
CWF19L1	-7.23292	-1.79442	-1.37496	-4.44474	2.6273	-3.73728	-0.637108	-0.03579
MMGT1	4.00764	-1.44704	-7.71316	-7.90783	-3.21854	-7.05739	-3.93308	-0.0788241
RHOT2	7.0703	7.26848	8.94366	8.05685	7.76702	7.79595	8.57767	8.12478
AGPS	6.76077	6.60856	7.23968	7.03892	6.47978	7.23381	7.22354	6.54525
LRCH1	-7.40521	4.10704	7.39606	6.58115	0.0878014	-2.70932	7.40531	6.8755
ACSL3	6.70604	6.54424	6.3452	7.21718	5.67878	5.9988	6.78612	7.0826
CSTF1	6.40377	7.69668	6.76724	6.59726	8.86039	6.32184	6.59774	5.48569
SUGT1	6.55123	6.81371	7.05919	6.17365	5.83967	5.75133	6.8075	6.33977
NCOA5	-7.29889	-0.388191	0.742765	3.49031	-4.17461	0.591935	-3.52768	1.45372
USP9X	7.51377	7.33776	7.8767	8.11956	7.34775	7.08313	7.84062	7.64625
SNRPD2	9.41861	9.3639	9.71972	9.26582	9.95303	9.09144	9.89225	9.28874
BABAM2	5.69067	5.75907	9.00681	8.41643	-2.43624	4.94503	8.70243	8.03575
STUB1	6.68212	6.47346	7.39748	7.34491	5.8742	7.11285	7.34368	7.12729
S100A11	7.57816	8.03113	4.03703	6.624	7.31706	7.84557	6.88515	2.10711
CNP	6.96257	7.30641	7.63973	7.60132	7.60677	7.10503	7.37351	7.1677
CHERP	7.41775	7.37718	8.1238	7.23579	6.22776	6.6234	7.92605	7.3533
ARHGAP35	-0.141032	4.24094	7.69889	6.91443	4.13634	-0.490958	7.59726	7.09705
LUC7L	7.36132	7.70271	6.51416	7.17576	7.29421	7.55586	6.84316	6.66493
SRSF10	-3.37736	-3.58304	-3.97622	-7.97296	0.829538	4.75242	-3.16663	0.880618
NOP9	-7.33064	-7.41531	-7.75836	-7.88137	-7.07386	-7.10925	-4.35047	-4.60694
TES	7.68471	7.56678	8.63272	7.78956	7.65015	7.23505	8.11836	7.84585
YBEY	-3.54601	1.07405	-7.77055	-3.95515	4.26961	-3.21683	-5.4121	3.80906
TIMM23	6.85209	5.97466	7.30855	7.63897	5.53024	6.73779	7.43553	7.48038
API5	7.80491	7.94694	7.76601	7.76008	7.93486	7.72372	7.39037	8.04045
FLNA	6.59517	6.3357	8.91177	7.63842	2.32349	-2.35898	8.54814	8.03846
ARPC3	7.56184	8.01741	5.87508	7.35197	7.77067	8.00617	7.68276	7.86727
NDUFA8	6.10969	6.48457	0.121311	5.57579	5.78061	7.00458	5.12942	5.69568
RPL39;RPL39P5	3.30623	8.30662	1.38009	6.02541	7.9839	7.66702	6.16722	1.18567
SNRPC	7.24422	2.27143	6.88633	7.172	-2.0518	0.734842	7.15869	7.68568
PSMD6	8.304	7.88695	8.17345	8.06073	8.36938	7.85226	8.56611	8.09031
PQBP1	-7.26073	4.44492	-1.66634	-4.9495	-0.146659	3.47443	-0.306224	2.28307
SRP9	6.69248	6.59363	6.71362	6.45669	7.14714	6.61831	6.42507	5.66506
SRSF5	1.4504	6.85184	5.02065	6.08321	6.46313	4.85504	0.389219	6.00493
SFXN1	9.41981	9.28249	9.78633	9.84516	9.63828	9.4136	9.66231	9.48982
RAB5B	6.55691	6.45159	5.69629	6.67734	6.92171	6.74843	6.44844	6.78279
SH3GL1	6.8316	6.87583	8.77645	8.02309	6.95299	6.70045	8.52804	8.01678
CAPZB	8.70475	8.98166	8.14737	8.19678	8.08334	7.788	7.92401	7.96867
PRPF38B	3.80625	6.86953	6.95508	7.26272	7.72014	7.09959	7.29757	7.33101
NUP43	5.22812	5.4043	-3.82357	4.63305	1.92424	6.39516	-2.78677	4.83979
CLN6	6.31485	6.50804	1.83479	1.89049	6.49816	6.82119	6.43296	6.66987
UCHL1	10.0221	10.2224	8.94334	9.69403	10.1935	10.2043	9.75414	9.74096
MOB4	-7.5345	0.140417	3.69525	5.01073	-3.6545	-0.23169	6.32605	4.70398
TOMM22	7.29012	7.73011	7.25019	7.24759	7.80194	7.99764	7.01308	7.67786
VPS36	5.76835	-3.56454	6.60839	-2.63663	1.59003	-3.49414	5.27047	-0.0480439
IPO5	8.05043	7.53302	7.9832	8.07255	7.70607	7.62584	7.70269	7.94647
UBA52	-7.53466	-7.58637	-7.78866	-8.00048	-7.13368	-7.24229	-7.83535	-7.80735
PTPN1	7.8739	7.88466	8.15544	7.93791	8.34957	7.48345	8.0712	7.89942
MAIP1	5.045	5.47999	5.64939	6.44802	5.74546	5.17986	5.68512	6.23817
HAUS5	4.75838	4.69873	7.16373	6.59975	4.09678	5.18626	7.05404	6.45032
TMED9	3.47126	5.5626	-0.528424	0.848684	6.06077	5.66304	0.762062	1.2089
RER1	4.79044	4.5914	5.05122	5.47703	4.88352	4.76701	4.06239	5.19209
SPRR2D	7.37294	4.75656	-4.7569	0.136663	4.28325	6.11144	-3.65375	3.64474
LOR	1.72093	-4.45454	-7.73686	-8.00906	-0.52374	1.83179	-7.94911	-7.76964
TP53	8.31355	8.53555	9.18933	9.21221	8.45415	8.41031	8.92636	9.16523
TIA1	3.91182	4.01969	-4.27314	0.152881	5.69377	0.130711	0.727212	0.163591
TLN2	6.63424	6.76157	7.82192	7.38303	6.58956	5.43314	7.95994	7.38727
DLG1	-4.23468	0.612844	3.28076	0.198432	-2.96639	-0.814617	4.2786	0.449768
SURF4	8.21751	7.16049	8.29701	8.6991	7.7465	8.36177	9.30898	8.93817
MRPS9	7.18424	7.56445	8.13461	7.91953	7.14179	7.63104	8.07391	7.80558
PRPF31	6.20055	6.74472	6.90787	6.6457	6.58208	6.68796	6.56377	6.67208
MYO6	5.89122	6.09324	8.93142	8.27406	3.47193	6.04024	8.6141	7.94447
CHMP2A	5.92998	1.40241	0.680234	4.20215	1.12455	5.99525	4.24612	4.02356
METAP1	-7.30982	-4.7575	0.686366	3.68916	-2.67894	4.14527	-4.21037	1.1841
CDC5L	7.53912	8.01168	8.09035	7.97371	8.09248	7.779	8.06412	7.6918
C19orf47	-4.33532	-3.95714	-4.55388	-5.04782	-7.10437	-7.12845	-5.05015	-4.47815
FIP1L1	2.19894	6.95496	8.27568	7.68411	7.09045	6.84156	7.89765	7.29125
BRIX1	7.59213	7.72049	7.86562	7.80522	8.04372	8.07337	7.59516	7.78196
ARCN1	8.17399	8.52809	8.2273	7.95583	7.64705	7.37091	7.99382	7.91084
NKIRAS2	-3.3872	-2.74965	-7.73923	-4.22061	-4.21689	-2.90974	-1.24745	0.199729
ADD2	2.86645	3.47157	6.30514	0.344239	1.07016	-0.157081	6.75616	4.56225
HMGA2	-7.36511	-7.46204	-7.6749	-7.96477	-7.14593	-7.14653	-7.86787	-7.86262
YTHDF2	8.29045	7.89345	9.33823	7.74169	7.63972	7.36467	9.35637	8.35307
IGBP1	0.171172	5.09777	8.14903	6.6127	-7.04786	1.32933	7.67384	6.36072
SEC23IP	4.35015	5.03359	8.0806	6.85171	5.323	0.150783	7.44492	6.68811
ACLY	8.36701	8.07138	8.16408	8.04888	8.23753	7.9547	7.98088	8.00211
DYNC1I2	6.03127	4.08903	-7.8512	-0.750717	-2.96988	-3.48002	3.03522	-0.151426
NCBP2	-3.63435	-0.106874	-7.67844	-7.97886	-7.15212	-0.562299	-4.74514	-0.0735921
PDIA3	7.33715	7.66172	2.06685	3.75942	8.00972	5.61499	0.7615	2.61511
SLC25A22	7.14722	6.56095	8.0022	8.85413	7.36583	7.21614	8.1473	8.09581
HIST1H1C	10.2537	9.62672	10.0058	9.60993	10.1473	9.40921	9.90238	9.39605
CKMT1A	8.21144	8.44929	6.91774	7.2618	8.39225	8.48496	7.78806	7.8868
MAP4K4	5.56649	6.4354	6.9156	6.71572	6.89801	7.17741	6.69185	6.60118
SEH1L	7.34291	7.23934	7.78364	7.5768	7.39222	7.6921	7.62799	7.64236
CPSF4	1.67922	5.25229	6.2307	5.80822	4.12561	5.34762	1.5676	4.52775
SLAIN2	3.20999	-3.6955	6.75126	5.14621	-0.503743	3.58222	6.70002	5.09734
CYFIP1	8.12005	8.53594	9.1376	9.02137	8.27797	8.15545	8.73403	8.61179
CIRBP	5.47778	7.2845	5.97565	6.84463	6.55842	6.8049	6.75768	6.56849
GNG5	4.31697	4.19826	-0.0387284	2.88251	0.850804	5.12664	4.2661	0.154891
SH3KBP1	-3.8196	3.11194	6.18651	4.45723	-3.75592	-0.651508	0.996377	4.2506
S100A7	2.46341	-3.12058	-3.49481	-8.05604	1.30155	0.883507	-3.81665	-3.9507
HPRT1	8.9428	8.80607	8.70157	8.952	9.04512	8.26398	8.62453	8.65822
EEF1B2	9.37917	9.21147	8.74395	8.04036	9.15648	9.35154	8.17393	8.55457
TMED1	-3.8282	-3.59583	-7.77224	-7.99902	-7.13689	-7.07653	-4.50135	-7.75876
DDX18	7.39522	7.42941	8.01524	8.01211	7.81062	7.9296	7.99775	8.06055
KRT77	9.04152	7.36961	6.59877	7.09446	8.27814	7.72206	5.48875	7.44485
RAP1B	7.38342	6.49195	6.64497	8.15178	8.4468	7.76114	7.36573	7.31115
ABR	-4.47733	0.0128715	4.85344	5.26468	-3.48551	-4.31919	1.88684	5.20842
KRT80	2.39719	0.672584	0.679058	-0.483302	6.20384	2.43463	-1.72967	5.19721
COPG1	7.59222	7.67052	7.48717	7.76626	7.4026	7.38119	7.70551	7.52606
PPME1	6.72114	7.18965	7.01556	7.44785	6.78703	6.78911	7.15135	6.82813
SFXN4	4.83006	5.49021	3.47892	6.12825	5.47173	5.60327	4.27172	6.11864
SIN3A	5.49539	6.85097	7.12418	6.92902	5.045	6.53911	6.66143	6.70397
KRT78	7.63414	2.5137	6.17773	5.24199	6.64128	7.38816	5.02991	6.11546
CEP97	-7.4309	0.441542	7.80556	6.86593	-1.83505	-3.60333	7.27283	6.70581
TSC2	-0.981654	-4.17879	4.83714	-0.0194391	-3.6753	-0.507997	-4.16749	-3.79365
RFC1	6.51296	6.08628	7.11185	6.99488	6.53254	6.25113	7.09202	6.37943
DVL2	0.0508973	4.9847	5.3713	6.093	4.27814	4.33266	6.28854	5.59202
RNH1	9.87408	9.83862	8.52667	8.4207	8.58195	8.16304	8.19837	8.49515
TPI1	8.86507	8.33906	6.68208	7.26476	8.83147	8.41939	7.20789	7.3575
DMTN	4.52917	1.0381	5.06853	3.88529	-0.60251	-1.14828	5.21522	5.17415
POLR1A	5.15941	6.02433	6.79699	7.24024	5.58871	5.67775	6.51778	6.7865
PDLIM5	5.57612	3.91959	6.49691	5.56995	5.84309	5.65287	6.88902	5.34525
TMEM41B	3.00915	2.86807	3.20765	2.85565	-2.19417	3.03166	-0.369117	-7.63885
MCM3AP	5.14988	4.4022	6.84543	6.62284	1.70835	1.00069	6.59982	5.82338
JPT1	5.83408	5.81701	7.52219	4.73487	6.93846	5.41548	7.24783	5.73229
DCD	7.62636	6.45355	7.75033	5.34048	7.38017	5.1875	5.6974	7.0742
RAB13	5.66361	7.30045	7.41429	7.62315	7.10324	7.03592	7.68045	6.71862
RBM15	5.24318	6.23068	6.75879	6.46563	6.53551	5.31008	6.2516	6.60677
DNM2	8.3089	8.21303	8.19924	8.33473	7.88461	7.89057	8.18078	8.04007
SRPK1	7.26271	8.05415	7.13346	5.91687	7.29544	6.92303	6.5027	6.72884
MRPL30	0.205672	4.17205	4.69971	4.73248	0.409985	4.39981	0.31776	5.14067
ZFYVE16	5.21256	5.01592	8.21372	7.2462	4.86857	0.347991	8.00715	7.33792
PAK1	7.77854	7.48979	10.0322	9.11512	7.41449	7.44528	9.90945	9.19695
KRT19	1.11145	-7.40146	-7.73566	-8.08017	0.338059	-2.54979	-3.34963	-7.77788
CYFIP2	4.47049	5.07825	6.14661	6.1015	1.37439	4.12624	6.03381	5.94757
MYO5B	5.6793	6.02363	6.07928	5.96213	6.6268	6.98632	1.53669	6.10824
TOM1L2	-7.37718	-7.43192	-7.84426	-7.80233	-7.11309	-7.06652	-7.89533	-5.49592
AGO3	-5.07707	-7.54244	0.620921	-0.243391	-6.96647	-7.13521	3.5138	2.06378
LMNA	0.982007	5.11728	1.08253	0.982071	1.50319	1.03899	5.3751	5.51166
OTUD4	-7.47561	-7.34051	5.13754	4.22866	-3.08656	-3.37931	5.64157	3.10249
ANKRD28	3.83722	6.22896	7.58952	7.62645	5.27203	5.67493	7.56443	7.87504
TOE1	-0.519588	-3.81694	-7.74172	-4.40189	-7.16116	-7.18401	3.55203	-7.94021
SRP54	6.01988	5.17655	7.85149	6.73993	4.9304	5.41333	7.92609	6.8592
PTGES3	8.85334	9.04923	8.10077	8.449	9.45067	8.87071	8.40909	8.59918
HAUS8	-3.38421	0.539284	6.27225	5.58212	-0.2223	-0.0237043	6.04366	4.99248
MAP1LC3B2;MAP1LC3B;MAP1LC3B	-7.52428	-0.34603	-7.74342	-7.92868	-3.35201	-7.17904	-3.8552	-4.00005
XP32	6.59638	4.46553	5.12109	3.29553	6.54161	6.5984	4.56469	5.92484
NME1-NME2	10.3425	10.5797	9.55773	10.074	10.3629	10.1918	10.1436	9.78639
MRPL53	8.24321	7.24943	6.57001	7.12995	7.22797	7.08222	5.63413	7.21044
WASL	4.47898	3.54961	8.98389	7.56199	2.64361	0.854811	8.40414	7.35438
UTP18	-0.400162	-0.131147	3.41664	5.85904	-1.21148	2.95839	-0.518972	2.33854
TPM4	6.14694	1.43306	6.06469	6.16004	6.97206	-2.35334	1.61004	5.92051
MRPS6	0.194497	5.55842	5.31491	6.04103	6.35193	5.83455	1.49716	5.06884
HADHA	9.21714	9.22006	8.18076	8.57059	9.42443	9.32593	9.18114	8.76995
SAMM50	6.70419	5.37982	7.68289	7.78524	7.10521	6.43414	7.61688	7.91436
PIN1	7.41429	7.63327	2.62327	6.10786	7.9896	7.79851	5.60025	6.8888
MIB1	4.58645	5.98477	6.5196	6.66311	6.14944	5.87684	6.19688	6.2834
KLC1	7.41675	7.71475	8.903	8.60105	7.2335	7.58582	8.77685	8.28785
DHRS2	7.60081	7.38229	8.4141	7.88386	7.54621	7.42413	7.88462	7.50353
SEC24C	7.09184	7.16018	7.99922	7.71737	5.5544	6.72032	7.49016	7.78307
LLPH	7.13212	6.83884	7.20443	5.7676	2.10847	7.88599	6.33749	7.48715
TNPO1	8.06765	7.89608	7.90592	8.2392	7.72749	8.23984	7.45652	8.35461
SMARCC2	7.62117	8.08597	8.54514	8.35388	7.87904	8.1741	8.20583	8.32649
LYN	6.76863	6.55877	5.89914	7.1539	6.23432	6.6255	6.67306	6.89754
CASP14	7.44168	5.45704	4.09667	3.29335	5.80299	6.7776	4.69378	5.65568
RALY	4.17949	1.36196	6.25759	5.77783	1.65785	5.49256	6.94801	5.97816
MAP7D1	5.92288	5.90212	6.28874	5.78289	4.92072	5.39525	7.08545	5.98871
RRP1B	7.79684	7.63342	8.56134	8.3308	7.95771	8.06912	8.09858	7.82292
PAWR	-7.32921	-7.41573	-4.98516	-7.92146	-7.15395	-5.5224	-4.12788	-7.70471
EBP	7.91308	8.01752	6.91602	7.43986	8.15346	8.21785	7.47588	7.33798
KPNA1	5.98755	1.30928	7.51698	7.20599	6.51055	1.72887	5.80654	6.93645
UPF3B	1.28088	-1.53326	0.452786	3.95987	-2.05527	1.54454	-0.358853	4.29422
TIMM50	8.25999	8.08146	8.34781	8.28308	8.70742	8.87988	7.78667	9.05206
PGD	8.17537	7.94377	6.36547	7.86243	7.73279	8.19082	7.8097	7.4745
AIMP1	8.87573	9.03156	8.98663	8.74242	8.86766	9.10073	8.84988	9.14855
CSRP1	-0.123613	2.95478	1.62883	-3.70527	6.15511	0.394353	3.96504	6.89895
IGF2R	6.40575	6.28103	7.41425	7.46012	7.37624	6.40938	7.27029	6.69451
NHP2	-3.12352	-3.19798	4.86467	4.72115	4.82996	-2.57385	4.93912	0.857007
RBM4	6.55774	6.74583	6.506	6.92458	6.55438	6.93122	6.91067	6.79959
DECR1	8.3485	8.35125	8.05968	8.00563	8.61468	8.31883	7.94671	8.14126
SUMO2	8.80053	8.72939	7.88708	8.57293	8.66495	8.95936	8.68118	8.50872
DDRGK1	4.93288	5.517	4.5893	0.448572	6.26442	5.5413	5.90766	4.76277
ZNF622	-3.11158	4.89217	5.98484	5.40873	-2.92283	1.56453	3.46858	5.44139
EIF2A	0.228873	0.345917	-0.506568	-0.46505	-3.20476	0.87526	0.519764	3.99565
ZCCHC17	4.77409	7.08382	2.65163	6.16709	5.32454	7.00389	-0.742726	5.35247
YWHAG	8.03693	8.48804	7.5919	6.94191	8.02646	8.27584	7.74579	7.67031
DNAJB6	-3.49483	-7.40747	0.959189	-3.93341	-3.84612	3.67973	0.833633	0.303432
LAS1L	7.18003	7.9956	7.44855	7.74033	7.13856	7.04033	8.01437	8.40231
PLRG1	0.561548	6.15682	5.31864	5.24971	5.03373	5.35793	4.3055	1.50409
STOM	4.04808	4.12723	4.15595	6.50242	0.749778	0.725082	6.3682	5.89607
PFKL	9.13557	9.25322	8.57295	9.26056	9.46811	8.18669	8.63185	9.44315
GPC4	3.53294	0.0772868	-7.69794	-7.87916	1.27296	0.486415	-3.84086	-7.88181
PARS2	2.55036	-3.22782	-0.0397585	-0.302068	0.140962	-1.9597	-7.97121	-1.05419
EPS15L1	6.63153	5.29376	8.29899	7.45866	5.8463	4.4475	8.2815	7.46765
H2AFZ;H2AFV	4.8133	5.0957	2.50427	4.64396	4.44181	4.99201	0.523605	3.81524
DDX28	-7.38965	5.50626	-4.58885	0.567812	-7.2906	3.64039	-1.19485	-7.71013
NES	8.40742	8.2998	9.80866	9.58676	8.31129	8.37485	9.73324	9.23105
MAGED1	5.10438	6.10212	7.37627	6.25175	3.56622	4.06666	7.22886	5.91869
PSMD2	8.50321	8.64285	8.28161	8.27011	8.08535	8.38572	8.23467	8.40767
SSBP1	-3.24227	-7.57111	-7.77525	-1.48345	-0.14765	0.918391	-3.97603	-7.72143
ATP6V1A	8.30072	8.40398	8.43786	8.48216	8.29169	8.37319	8.24365	8.37215
PSMC3	8.43163	8.48333	8.55576	8.45761	8.06046	8.08131	8.45111	8.34589
MBNL1	0.54884	-3.13426	-7.71533	0.836108	4.9617	4.51803	-0.493184	3.58668
RCN2	7.02845	7.73638	0.315756	1.84851	7.33762	7.58389	5.58483	6.23935
HERC2	1.3658	0.478531	6.02497	5.58739	4.71504	3.78853	5.46137	6.05782
ECH1	8.08399	8.1646	7.81229	8.55809	8.58027	8.67076	8.26356	8.28165
KIAA1468	-0.785127	2.00839	5.95084	4.42392	-1.44144	-3.92259	5.55404	0.680837
MTHFD1L	7.73527	9.21794	8.53216	8.72043	8.41888	8.80076	8.25459	9.06654
PRSS3	2.29115	5.78753	3.02399	1.66289	6.19869	5.44722	5.58333	0.930808
SERPINB4	2.55239	-3.78104	-3.28647	-3.36076	-3.13758	1.3772	-7.85255	-7.69725
EXOSC9	4.35203	1.61072	5.95426	4.20217	4.85038	0.803497	6.54881	5.73326
AP2S1	4.42388	-0.0468286	-0.00048774	-0.191228	4.89028	1.15043	0.865791	4.85403
ZC3H14	3.28765	4.23181	4.64181	4.56662	0.194869	4.02141	4.97642	4.28934
ADSL	7.71825	7.32296	7.87647	7.97707	7.70194	7.6101	7.60561	7.61896
PSMD1	7.42517	7.72472	5.25241	6.18389	7.81177	7.01163	6.78669	6.33935
CKB	8.58413	8.72518	7.49568	8.805	9.3044	8.86157	8.7853	8.55636
CAMSAP3	2.89411	4.35755	6.71079	4.50946	3.39631	0.0887857	6.94599	4.67233
FMR1	3.48029	1.96816	-1.42878	4.23273	0.344331	-0.0520038	3.70691	3.76138
DDX39A	8.58246	7.86443	8.35893	8.47965	8.05856	8.05863	8.23416	8.21363
MRPS26	5.49231	5.27235	6.83757	5.53597	5.61316	6.25447	5.92869	5.48793
GIT2	3.72477	5.24627	6.22758	4.45412	3.03468	2.96442	6.14746	5.19444
RALGAPB	-4.89686	6.38824	6.86356	6.12352	0.0819216	-4.48943	6.92765	6.37811
PIBF1	-5.67399	-7.32271	4.59726	5.00231	-7.13001	-3.89621	4.794	-0.14991
IBA57	5.16156	4.72404	0.458653	5.75132	0.997228	0.97529	5.54194	0.638112
UBTF	-3.04148	5.36404	-7.7861	-4.8604	-0.605466	-2.80211	-8.02982	-7.76514
AKAP2	4.31189	-4.04093	5.94962	4.65978	0.0641083	-4.512	5.41005	3.79365
L1RE1	0.108394	3.58683	-1.14824	2.71955	-3.57489	-0.0375671	1.89981	-0.101208
CRKL	6.73573	6.93701	6.16042	6.43466	7.07212	6.47406	5.39684	5.75981
EPB41L5	-7.3235	-7.57678	-4.08302	-7.95183	-7.1982	-3.41624	-0.47365	-7.89121
MAGT1	5.78763	5.93095	4.64697	4.98738	6.75744	6.16967	6.01059	6.04625
ARFGAP2	5.36606	5.70211	4.79607	4.24444	4.47524	2.49823	4.27717	3.46977
CTSD	7.88256	7.36712	6.39256	6.57998	8.21481	7.29742	7.55552	7.32469
ILKAP	5.19431	7.55186	6.34936	6.46315	6.21862	5.79372	7.18252	5.77956
PSMB6	7.36187	7.6478	5.90204	7.63054	7.82465	7.51439	7.03975	7.0201
COG7	0.764514	0.859492	-0.284615	4.45117	-2.71304	-3.76451	0.0376104	0.814669
MGST2	-7.4961	3.76566	-7.94129	5.79734	5.71353	5.13079	-3.13525	-3.26958
PARK7	9.96566	9.85239	9.95049	9.91558	9.77938	9.58955	9.7941	9.90477
PFKM	7.96519	7.80852	7.93519	7.75218	7.72148	7.89905	7.86142	7.90124
APPL2	-0.935599	-7.38869	2.6373	-4.23444	-6.95684	-3.62192	2.62858	-1.35892
GSN	7.97461	8.01092	8.02323	7.56845	7.00365	8.0828	8.06358	7.17511
SUGP2	7.39893	7.62098	9.13032	8.36634	7.94789	7.92404	9.47792	8.53711
MT-CO2	9.29523	8.87377	8.53157	9.04201	9.70227	9.47236	9.06082	9.24638
EIF2S1	7.96371	7.86186	7.54447	7.94516	7.62127	7.68838	7.79856	7.90568
NIP7	3.46869	2.03889	3.98967	0.403512	3.88822	3.69735	-0.42745	0.302738
CHMP1A	6.55042	6.51906	3.34835	5.46378	6.73368	6.60086	4.43263	1.70199
MRPL13	7.37894	7.1966	8.28446	7.29851	7.55952	7.55845	2.014	8.8143
PDE12	6.95838	7.56402	8.22902	7.85528	7.76598	6.01597	6.78676	7.72422
CALU	7.89498	8.01259	7.03433	7.72469	8.17225	7.44279	7.55267	7.68536
CBX3	6.7941	7.05654	7.40812	6.50185	7.63173	7.80671	7.01801	7.00421
SMG9	-7.3601	-4.61814	3.8982	-4.22492	-3.55048	-7.12537	3.96689	4.77362
POLR1E	0.235408	4.76317	6.96597	5.76461	4.83736	5.32514	6.6284	6.91391
LARP1B	-7.44257	-7.36391	4.87449	-4.18618	-7.03387	-7.28452	0.88937	0.289722
COX5A	8.4429	8.32362	7.37245	7.81701	9.32837	9.02815	7.84572	8.09737
ATP6V1B2	8.6238	8.56045	8.44557	8.64004	9.07875	8.70994	8.64882	8.43657
ACADSB	7.60347	7.34949	7.98922	8.06816	7.61238	7.5427	7.75008	7.75311
SNRPD1	7.96252	8.04598	8.00159	7.87922	8.03441	8.03475	8.20445	7.82153
USMG5	5.58939	5.42458	6.59769	6.14147	1.61047	5.90278	5.30935	7.25865
SFXN2	4.50257	1.09789	1.11181	6.0891	1.15841	5.42735	5.25072	5.55333
ATP5F1	7.20443	6.78065	6.17917	5.79591	7.13557	7.21227	5.91033	4.92445
TRA2A	-3.15576	-3.2173	0.386948	-3.7054	0.511647	-1.50168	-5.70148	1.21558
GPX4	-7.30514	0.01388	-4.06378	0.663222	-3.45061	-1.53901	4.73098	1.76906
DHRS7B	6.5356	6.9961	7.2305	7.37843	5.68629	7.23521	6.91163	7.47703
DHX36	-3.60013	-2.64446	5.94986	5.37297	0.649801	1.15027	5.29817	4.86041
EXOSC2	3.69472	0.898697	6.43184	5.30737	2.00009	5.52684	7.31973	5.55044
SMU1	4.14092	-2.70997	-4.3116	1.87899	5.03117	0.494617	-7.85372	-0.151995
CNIH4	2.00509	6.37928	6.58596	7.13995	6.22957	6.32772	6.73102	7.15163
RPL10	-0.499051	-7.27803	-7.8137	-4.06534	-7.03568	-7.10864	-0.123572	-0.218816
MGST3	1.74938	0.931332	6.36057	1.89446	6.54499	6.76394	3.51909	7.01176
HSPA4L	7.29978	6.70931	7.22131	7.41447	6.88359	6.99354	7.81193	7.37586
DHX16	6.97139	6.80452	7.09846	6.56719	7.64147	7.05904	7.47382	7.51294
NOP16	-0.468276	-0.0298191	1.03647	-0.275577	0.267167	1.09483	0.112803	-7.72825
DYNLL2	7.26041	7.175	7.81221	7.60469	6.71615	7.36001	7.94156	7.83973
VDAC1	9.1532	8.7982	8.72686	9.4876	9.18107	9.33433	9.12885	9.76876
NAA10	7.60167	8.01393	8.08964	8.16284	7.13485	7.57858	7.71376	7.98914
DENR	6.37207	6.10088	5.43782	4.8173	6.59716	5.29357	4.10386	4.44715
CYC1	7.68467	7.76892	6.17694	7.28142	8.32097	7.78366	5.93633	7.50344
CDK9	4.69897	5.77896	5.66601	5.27451	5.50802	5.38988	5.07851	5.28171
DNAJC2	3.53951	4.42172	0.362438	4.58641	3.16486	4.47339	4.63434	0.553963
AP2A2	7.14099	7.22797	7.46721	7.79064	6.82025	6.81635	7.64469	7.63033
TPM1	5.43246	5.38421	-7.83109	-7.99998	3.89135	1.03117	-0.102599	-7.7313
FAM136A	6.45949	5.49369	5.57388	1.02153	6.34363	5.40565	5.47219	1.20542
RALA	4.83177	0.661642	-4.17583	-3.62862	0.311468	4.58688	-0.332946	0.23479
RAB10	6.12723	7.20165	5.65716	6.10342	5.89472	5.89253	6.12049	5.28505
RANBP10	-6.38646	-7.51815	1.49355	0.0820477	-5.06191	-7.24346	2.76734	-3.38369
LEMD2	-3.50951	0.365056	-1.71268	4.15606	-3.02535	0.50267	3.58538	-3.99208
TAOK1	-3.39298	0.697339	3.86331	4.27279	4.73074	4.18214	-0.244026	3.75523
KIFC1	4.84263	5.52698	7.29155	6.05805	6.7207	7.22083	6.05879	6.29845
TCF25	4.76976	5.55802	5.48417	4.95945	5.0064	4.90032	5.40949	5.49855
GCDH	6.29712	7.20985	6.30034	7.93757	7.17319	8.43307	6.87354	7.33382
VAPB	6.94042	7.78169	8.02005	7.63349	7.69889	8.00814	8.20725	6.92228
KIAA1524	5.41494	2.80696	7.1363	7.12053	1.03883	0.84369	7.27161	6.46783
VCL	7.65139	7.79927	6.6383	6.99134	7.4213	7.389	7.38875	6.97146
WARS	6.52518	6.62928	7.06816	7.16562	7.40275	6.01427	6.803	7.24614
TRIM25	7.12536	7.80567	9.08128	8.44918	7.78902	7.56413	8.58543	8.51134
RFC5	6.61593	6.31569	7.28176	7.62829	6.7914	6.34106	7.13609	7.35569
DLD	7.94664	8.20619	7.76611	8.06837	8.49686	8.3303	8.12264	7.94095
PLEKHA5	0.794303	2.49047	6.89418	0.822995	-7.16015	1.05984	7.22676	6.19211
NRBF2	-7.42009	-4.51949	4.22576	0.566521	-7.06049	-7.20499	3.33197	4.82816
SLK	6.40765	6.17634	8.31254	7.54448	6.71986	7.28136	7.78024	7.16925
LRRFIP1	6.22396	6.57748	7.0424	6.69904	5.91917	5.77643	6.91351	5.38599
PSME3	7.09463	6.94157	6.08902	7.08258	7.18837	7.36231	6.79279	7.28444
SART3	6.10752	5.79373	6.60554	5.13263	6.33392	5.57803	6.94245	5.84622
WDR5	6.40024	7.16891	7.41438	7.52343	7.30695	6.99592	7.71708	7.04168
SARNP	4.63013	2.27298	5.96114	6.45684	2.36784	-2.40867	1.83975	6.05949
EEF1D	7.11712	6.1916	8.14265	8.20496	8.5146	8.2631	8.24784	7.57651
VASP	3.89421	-0.216909	0.458294	-7.76644	-3.4719	-3.35419	-4.11893	-4.50018
LEMD3	5.70621	6.17931	6.51145	6.26544	6.30929	5.75903	6.32495	5.85613
PTPN23	6.68509	9.03327	6.8569	6.15864	5.6549	6.67434	6.16051	5.85583
MTCH1	0.797877	5.9816	5.30433	4.79088	2.69804	6.14479	4.94584	6.29995
XPO7	7.22787	6.9832	7.11002	7.25758	6.98973	6.83077	7.29226	6.96058
KPNA4	7.01525	6.80006	7.8036	7.86012	7.16774	6.9385	7.79708	7.49019
GNAI3	6.70688	6.78663	6.53294	7.15207	6.81283	6.50005	6.24507	6.71302
FARSB	8.01182	8.053	8.59305	8.46109	8.06444	8.14421	8.06679	8.37868
CEP85	-7.45696	-7.31153	0.197331	3.11505	-6.98256	-3.68999	-4.12036	0.739174
YTHDC1	-4.06543	-7.3516	0.133902	-1.12065	-4.46362	-0.804913	-4.83067	-0.199344
RAB7A	8.04573	8.10323	7.35597	8.15466	8.46749	7.79181	8.29617	8.30366
CHMP4B	8.51944	8.55102	8.48966	8.29791	8.35204	8.24303	8.42492	7.49814
NCAPG	5.57395	6.07727	6.90314	6.75538	1.92879	5.87696	6.97124	6.57263
ARHGEF2	5.87415	5.48828	6.59913	6.32745	5.26962	5.63587	5.69816	6.77551
USP39	6.72078	7.38838	7.21986	7.55277	7.36961	7.13736	6.87442	7.31071
NASP	8.64539	8.65393	8.56915	8.22034	9.01446	8.96274	8.52003	8.32502
MRPS12	0.375082	4.88776	5.70394	6.54395	4.54848	1.782	4.47844	5.56722
SNRNP70	7.0733	7.22351	6.27275	6.77888	7.58079	7.71385	6.03906	6.94697
WIPF2	-0.896643	-0.521667	8.23403	5.15484	-4.15957	-1.29426	7.85256	4.75867
MRPS34	6.22776	6.34728	6.36402	6.58218	6.23897	6.22198	6.04478	5.73077
PDHA1	9.08179	9.23091	8.96997	8.5371	8.83438	9.21116	8.92159	9.19918
DIAPH3	-4.17384	-3.81694	5.7717	2.72258	-7.16489	-3.75076	5.33481	4.30513
RBM12	6.66914	7.15377	7.38368	7.32505	6.79358	7.02631	7.03214	7.33559
MT-CO3	-4.14798	-3.85718	-7.87499	2.73137	-3.45336	-0.782479	-0.609825	-4.48977
RAPH1	1.71794	-7.30212	-3.69033	-7.8906	-6.9802	-4.03026	3.12444	-3.41708
LPP	3.01889	-0.398191	7.46941	0.0335801	3.01793	-0.921272	5.72439	3.24754
KIF21A	2.92641	-0.631695	4.64739	0.536362	-7.24222	4.07547	0.523638	4.31491
GAR1	5.5139	6.69081	6.72062	6.1494	5.69429	6.12862	6.06272	5.81101
DNAJB11	8.01915	6.82664	-3.64478	6.65793	6.98328	6.68259	5.92584	4.4443
SLC3A2	6.78966	6.6466	4.4515	6.17454	5.65976	6.59809	5.62246	6.06507
MAP2K4	4.89336	-3.07125	-4.27456	3.45323	0.11169	-7.15792	-0.455034	-4.28492
TSPO	6.9769	4.36918	6.41267	6.49057	0.82053	6.75121	6.16705	6.34053
MAT2A	7.20226	7.61032	6.75057	7.01743	7.29142	7.65314	7.09058	7.43915
SRGAP2	0.117175	5.12667	6.29146	5.24518	4.04369	4.40477	5.66383	4.41236
YWHAH	7.86865	8.03125	6.41688	6.93121	7.54665	7.68198	7.93617	7.71916
GLO1	12.322	10.2634	9.35189	9.51714	11.9759	11.679	9.72185	11.7506
EIF4G1	-7.47758	-3.28764	4.67335	0.174088	-3.39848	0.27881	0.497836	-3.81261
SNRPA1	6.83538	7.20612	6.3783	6.51643	6.56664	6.76683	2.0507	7.22366
DUS3L	-7.45526	-2.08318	-4.66451	-1.91111	-0.160869	-3.52981	-1.61843	-7.8704
DSG2	4.21857	0.358122	6.13381	4.00599	6.34583	0.495818	5.02712	5.40287
COPB2	7.40823	7.14004	6.59552	6.92613	7.37511	6.92771	6.8612	6.91535
BCAS3	-4.18633	-1.16722	10.1052	6.64401	-2.32842	-4.63599	9.60935	2.25188
DCAF7	7.75176	7.65576	7.71159	7.96274	7.28694	7.3052	7.60364	8.14559
PCBP2	6.52414	6.99952	2.03924	7.1429	6.1884	6.34573	7.54579	6.77633
COG5	-4.27078	-3.34628	-4.86838	-4.61255	-3.94857	0.0461764	-3.80844	-1.0738
RHOC	9.67442	9.6717	9.6547	9.86796	9.90656	9.82354	9.63762	9.74777
CTNND1	7.07661	7.08848	7.16394	7.32404	6.95111	7.26123	7.11857	7.27709
WASHC4	4.89331	2.94754	4.81279	1.24626	4.99596	0.617291	5.02222	4.87683
SEC23A	7.61451	7.52467	8.25458	7.90156	7.60724	7.20878	8.66947	8.02739
SCYL1	5.50303	1.69724	7.6312	7.01249	5.23802	5.23376	7.1936	7.09172
PLP2	7.35295	7.7206	6.35163	7.04288	7.59474	7.54988	6.57193	4.49516
SMARCE1	6.62037	6.48041	7.27802	7.03539	7.15762	6.75499	6.50384	6.81876
BMS1	-7.38025	5.5976	3.92048	3.16131	0.311244	1.64922	-0.104266	4.31286
SLC25A12	6.1341	6.0583	6.83592	6.98145	6.14554	6.59094	6.57817	7.1363
GNAI1	0.833968	4.82203	5.12102	5.28635	1.04787	0.779231	4.9965	5.08294
ROCK2	7.037	7.16365	8.44312	7.84423	6.76368	6.59473	7.93456	7.43787
TRIM56	0.19224	2.23586	-1.66204	1.24231	3.589	3.26293	0.285776	4.0944
MT-ATP8	7.15658	6.7911	7.40699	7.26463	6.92675	5.96195	7.48366	6.55802
NAA50	4.50396	5.02651	-0.239951	0.114048	2.01685	4.93005	-3.55897	0.128287
PALLD	4.4912	5.38823	5.51598	5.21134	-4.1051	5.51751	6.19859	6.02891
HAX1	6.30507	3.99335	4.7965	4.55464	2.82763	5.1991	-3.5902	4.84236
RAF1	4.54133	1.38753	6.9457	5.99056	5.52585	4.64846	6.46701	5.7359
ARAF	3.90716	-3.7184	7.30635	7.24036	7.21188	-7.13788	6.48348	5.73523
EIF2B1	6.66868	5.19089	5.94835	6.98405	1.99929	6.31375	5.94994	5.98902
TUBGCP2	6.0296	6.24504	6.40614	7.10641	6.26081	6.03232	6.00344	6.43284
SBF1	5.90596	6.43069	6.93986	6.96184	6.25764	6.22651	5.4828	6.52999
GLUD1	8.89982	8.96175	7.70374	8.24773	9.34889	9.15622	8.13942	8.62896
PFDN2	7.72598	7.67648	7.05056	7.15239	7.41731	8.1699	6.85976	6.81888
TTF2	2.37885	-1.10037	6.85767	5.63583	-3.47112	-3.70918	7.05625	6.59338
WASHC5	-3.79029	7.13609	4.27056	0.0568498	-3.60592	-0.17717	-0.600722	6.1961
DVL3	-3.70835	4.54266	5.87267	0.0939185	-3.67318	-3.51222	5.61478	0.952117
SPATA5	-0.310127	2.1514	4.54501	3.88039	-4.61142	-4.13257	0.676362	4.93304
RICTOR	-1.00415	-3.50874	6.47283	5.11975	-3.24834	-0.2753	6.41781	2.08698
SNAP23	-3.35773	-4.46131	-0.227605	-4.39422	0.465177	-0.861266	4.28575	-4.77127
REXO4	6.47582	6.1337	6.28208	6.51295	6.74774	6.69387	6.3207	6.24882
DDX46	6.97896	7.34152	8.63676	7.33041	7.17283	7.36373	8.55117	7.61667
DIS3L	-7.48442	-7.46182	-0.866695	-4.88966	-7.11062	-7.27635	0.000415469	-3.20154
TUBB2B	7.54041	6.02586	7.46983	7.26168	7.4492	6.43964	7.0683	7.08436
LSM4	7.25095	7.20076	5.55507	4.24595	6.25828	6.53317	6.77153	5.68516
AKAP8L	6.61628	7.01835	7.7914	7.87494	7.24463	7.26271	7.85475	7.77393
PHACTR4	-7.26891	-7.33794	0.0962468	-7.99642	-7.14536	-7.1663	-1.13974	-7.79567
EXOSC6	5.16152	6.06597	6.62023	5.07581	1.06525	4.76763	6.10203	5.50806
PUM2	-0.584229	-0.639595	-2.72676	-4.92795	-7.16163	-7.15523	-4.77449	-4.71218
PICALM	5.07286	4.67538	4.58747	4.9904	4.39006	4.62643	5.81522	5.21295
ITCH	-4.21279	-0.445531	4.72183	-3.56106	-3.84097	-4.1481	0.504282	-0.0894769
CHORDC1	7.64755	7.49147	7.1664	7.18091	7.23728	7.11641	7.50445	7.56238
PPFIBP1	-4.32917	-0.825484	4.64631	-3.75394	-3.24658	-0.504154	4.9302	-0.465099
TUBGCP3	6.63434	6.14851	6.53794	6.84184	4.88486	6.27717	6.42862	6.71287
GSK3A	-7.44742	-3.77749	0.313565	0.463905	-4.75886	-2.6138	0.338514	4.2583
BRD4	3.85648	4.62959	4.59952	6.10035	4.98852	5.54144	6.28813	0.97079
DIAPH1	7.01435	7.12128	7.96642	7.62286	6.69863	7.2352	7.9238	7.70362
HMGA1	-3.36627	-7.43598	-7.81022	-7.77892	1.16763	-7.07085	-7.97517	-3.19288
TBCB	7.19325	7.3131	7.39702	6.22683	7.30755	7.16973	7.37175	6.30868
ALDH5A1	6.91478	6.96065	5.83783	7.05221	7.77531	8.07589	6.49201	6.82315
VPS8	2.43303	-0.337746	5.2787	2.34235	-3.39537	0.0939622	5.62774	4.52015
EXOSC1	-3.26989	3.18228	5.82541	6.09935	0.578609	4.46974	5.78811	4.99948
MDN1	6.96188	6.71151	7.33418	7.74562	6.83251	6.80736	7.01319	7.23575
EXOC2	0.566029	4.63046	3.50751	4.80522	0.160351	4.9808	4.63148	4.87619
ATP6V0A1	5.27475	5.92874	2.77247	4.35475	6.69907	5.81456	5.93213	6.17771
PKN2	5.95272	4.94384	6.90779	6.34168	4.94195	6.39874	6.92153	6.42424
CLASP1	0.186629	-0.0102009	-4.00016	-8.06759	0.358076	-0.239564	3.39494	-0.971818
PBDC1	4.98546	-3.12251	0.59363	0.675494	2.25714	5.40531	0.945093	1.28835
UBE2N	7.00574	6.97936	6.70613	6.998	8.07959	7.2314	8.53355	6.40746
NELFA	-7.46785	3.11422	-0.325323	-4.2321	0.74441	3.34621	-4.47286	-7.86721
MRPL35	7.62023	8.30191	7.19399	7.4746	8.22989	8.45853	6.67333	7.6997
MRPS7	5.6181	5.95477	-0.944699	0.909898	6.15809	5.60423	5.45908	0.940529
GEMIN4	6.043	6.88303	8.00304	7.73643	6.64802	6.75192	6.68308	7.54219
SARS	6.78556	7.04251	5.85186	6.24973	7.6257	7.0744	6.96512	5.35161
DGCR8	-1.65626	0.245889	3.86248	-3.89985	-7.10221	2.34324	-3.29694	4.84575
XRCC1	-0.139422	-0.90312	-1.26603	2.90974	0.321065	0.904173	4.28889	4.63078
ANP32A	9.0729	8.53109	6.58963	7.25143	8.06539	8.26086	8.40887	7.39209
TRIM33	5.43092	5.9791	6.20689	5.85297	1.13997	4.86592	5.75315	5.66187
EIF2B3	6.40116	6.90811	6.96739	7.09928	6.65243	6.75415	6.59391	6.83295
SMAP1	3.91625	1.01256	6.76516	5.42292	5.2126	-3.42022	5.46368	3.0011
ARMCX3	5.26752	4.7505	6.65163	6.17815	5.46742	4.51444	6.14478	6.49327
CISD2	7.39308	6.61724	-1.02974	0.699124	6.29105	6.049	7.6084	1.00322
RASSF7	-7.32676	-4.44063	3.30264	-4.13144	-7.15482	-4.2232	-4.98027	-0.287603
TRIOBP	5.68742	5.39825	7.32559	6.37102	4.10062	5.6211	7.00367	6.48912
TEX10	4.94725	5.99567	-3.11999	6.50431	4.05147	5.0607	5.58026	4.73967
NDUFAF3	4.46996	5.558	-0.144452	4.69817	-7.07374	5.43589	0.676523	-7.76668
BST2	5.07842	5.18837	0.529831	5.06916	1.77614	1.89809	4.85471	5.45852
PBRM1	6.93705	6.46073	7.53572	7.69479	7.13154	6.97533	7.41616	7.55054
DPY19L1	-7.53298	-7.45337	-7.86094	-8.0086	-7.14587	4.11296	-7.99098	-3.43632
SH3BP1	-4.16189	-0.694012	-5.02858	-0.113629	-0.575569	-7.24051	-3.86806	-5.21664
RNMT	0.418312	3.64795	-7.74176	-3.91929	-3.4674	-0.604167	0.167298	0.205858
RBM27	3.24179	1.40219	4.44623	4.11179	-0.568347	0.172609	3.58887	3.62489
FSCN1	9.02083	9.00628	8.56593	8.66182	8.92515	8.52476	8.8846	8.99262
SCO1	4.63626	3.42612	4.96252	4.05611	6.31675	4.14589	5.09239	0.0520288
DBR1	-1.14589	-7.42171	-4.18992	-8.06623	-3.18973	-7.17984	-4.00153	-3.59046
ATP6V0D1	6.48867	5.10801	7.68868	7.42269	6.78039	6.44213	7.45137	7.31643
DHX35	-3.86302	-7.29851	6.82512	5.57951	-1.13854	-4.17677	5.82532	5.56215
HAUS2	-7.4157	-7.25981	5.36611	-0.325955	-3.71802	-3.89025	1.02491	4.04839
MGMT	5.10602	5.65362	3.614	5.11589	1.0254	1.72369	3.00736	0.99069
GRB2	6.78301	6.30587	7.28946	7.5971	7.36822	6.93627	7.13858	7.50415
KCTD12	5.69	5.92149	4.57914	5.32991	2.00494	5.43854	1.38538	5.27521
PELO	5.17458	4.73736	6.3636	7.02043	5.55135	5.44642	5.65581	6.52992
RAB8A	6.17907	5.97286	5.35244	5.19916	5.16825	6.04312	5.93985	3.84703
OSTC	0.174092	1.04005	0.834665	1.11284	1.83462	-2.63656	5.86309	1.623
C16orf70	-4.25084	-7.21022	7.71792	5.47616	0.226621	-7.03111	7.43885	1.35202
HMMR	-0.931341	3.74854	5.00049	5.666	-0.785183	-3.66325	7.61549	5.74968
NME4	7.80644	8.01736	8.22854	7.62708	7.20845	7.2225	7.29785	7.03835
ARF5	6.57895	6.09364	6.97123	6.5706	6.34803	6.6357	5.14933	6.34221
FAM168A	-7.2607	-7.33554	-7.75948	-8.03806	-7.27481	-7.07225	-7.928	-7.73123
MICAL3	-4.06131	-7.47943	3.78451	2.42909	-7.10423	-0.780044	7.25908	-1.08784
ATG5	-4.0411	2.11558	-0.106063	-4.11911	-5.69091	3.23626	3.84307	-0.138702
MEPCE	7.1102	6.19765	7.553	8.42223	0.447922	7.85198	6.53572	6.99786
CEP55	-7.43803	-3.74281	4.15343	0.438666	0.25827	-7.12608	-4.47344	-2.9604
GRSF1	6.97263	6.91323	6.27151	6.41639	7.82759	7.67828	8.13179	7.29321
UNK	4.45789	4.3337	7.08527	6.78972	-3.59496	5.07046	6.46725	6.02738
MRPS35	7.01875	6.29923	7.77582	7.20224	6.73216	6.80211	7.72567	7.12356
ACSL1	4.68383	5.77095	5.96058	6.35914	5.40614	4.81295	0.881076	6.39846
CASP3	3.26061	3.87766	3.75457	4.03852	-0.123598	4.29426	0.327406	4.88313
ITPR1	6.93616	6.25312	7.88139	8.01593	6.64827	6.89829	7.83718	7.76239
DDX42	5.53479	6.58973	6.90558	6.2194	7.51119	7.42662	7.20593	6.67966
DOCK6	3.33847	0.807385	6.63153	6.43526	6.97681	3.57142	6.42003	6.37237
METAP2	-0.81899	-1.47003	2.86396	4.2561	5.90014	0.260222	4.78014	4.78833
SF3B6	6.55601	6.87224	8.0254	7.13545	7.03998	6.58195	7.93487	7.12412
UACA	6.20624	5.92057	7.74465	7.13353	6.52388	6.6835	7.07592	6.69681
SQSTM1	3.80292	5.18373	7.63101	6.55905	4.33014	4.59785	7.65256	6.30625
GPATCH8	-4.12928	-0.162457	0.203622	-5.15398	-7.07605	-3.89522	-4.16108	-1.05405
NEURL4	-7.34417	-7.49855	3.58241	-4.54605	-3.58328	2.34772	-4.2715	3.92031
EIF6	7.54575	7.1749	6.37057	7.43162	7.3897	7.34316	7.00352	7.32187
SMN2;SMN1;SMN1	6.81771	8.10974	6.75729	8.26632	6.47209	6.4744	8.49503	7.4148
SLC25A21	0.0665957	-3.77538	-3.86162	5.31809	-3.14918	-3.34498	0.867568	-0.743929
SLC12A4	-3.8062	1.47256	-0.961907	4.28666	0.953408	0.683162	4.64121	0.85487
EIF3L	7.43258	7.32889	6.9628	7.10958	7.21353	7.15089	6.86054	7.07009
SPTBN2	5.37786	6.41224	5.83627	6.18362	5.7572	6.23398	6.22034	5.83247
CERS2	5.86704	1.09329	5.56208	-3.35441	6.09309	1.23038	5.39008	4.79641
BRK1	4.93527	4.45241	6.00125	6.0441	-2.89764	4.37786	5.27096	4.6942
CDK4	6.13775	6.95122	6.83041	7.37856	6.27919	6.7636	6.48034	7.43792
MARC1	-7.41301	-3.62764	-4.106	-8.00353	-7.18813	-1.2476	-3.32295	-4.59069
CDC73	4.55115	6.7393	5.8756	6.86805	5.35238	5.75738	6.03661	6.87316
SFN	1.49454	0.312136	3.30072	2.56562	4.7713	4.58413	0.1686	-3.84109
PTMA	8.91706	9.11789	6.84467	8.04456	8.31931	7.97087	7.87022	8.22623
PTCD3	7.25863	7.40966	8.5717	8.03455	7.6162	7.3547	8.16107	7.71138
TSC22D4	-7.37785	-3.77556	7.32529	5.82356	-0.426677	-5.20011	7.17172	5.65807
CCDC6	5.34674	7.39014	7.54548	7.30932	5.52015	4.60366	8.09459	6.43925
SPATS2	-3.84554	-4.33731	-0.766558	-3.7593	-4.02866	-4.05549	2.76059	-1.29142
SMNDC1	3.57009	0.234071	2.04532	-4.14963	-2.98003	0.192016	5.0217	0.181745
CHCHD1	-1.35972	-3.22264	-7.76128	-3.71277	-7.12382	-2.84523	-7.9028	-3.07945
CDV3	4.457	1.19175	4.17514	0.184242	-2.88219	-3.44507	4.3242	3.46625
GEMIN5	9.18719	6.4409	7.98614	6.82319	5.60049	5.50874	7.73182	6.89428
DIAPH2	4.10285	4.71907	6.99811	6.01307	3.6403	-0.877618	7.00847	6.65762
MRPL22	6.19552	5.6218	6.36876	5.977	6.2353	6.38845	6.73023	6.13151
PFN2	6.95171	7.42757	8.01239	7.37608	7.589	7.45379	7.53475	7.39018
NUP54	7.70533	6.7247	8.19586	7.89209	7.59895	7.40913	7.77514	7.70699
LTV1	1.82977	5.92762	5.52159	6.74983	4.40512	1.36351	5.01292	5.9719
UBE2D2	7.47179	7.12259	6.17518	7.79726	3.01088	7.23184	6.17431	8.073
TMEM214	-0.180749	-0.618923	-4.12009	3.75331	-7.09401	3.2201	-5.11157	-0.616604
ASCC1	-3.64442	-7.34847	5.66055	-1.19202	-3.48883	-7.2037	0.725434	-7.67763
LANCL2	3.37119	2.98163	5.59061	5.61104	1.1082	1.29981	5.50252	5.02644
CDC42BPA	4.3852	1.17633	6.11054	5.37707	1.41205	0.0875498	4.8306	5.70813
THOC3	2.04554	-5.74712	-0.159507	-0.159919	0.161282	2.95437	-4.70573	-0.683472
ZRANB2	6.58108	6.57258	5.80394	5.28416	6.73661	5.8779	5.38634	5.26956
LAMTOR1	6.08284	5.79661	6.86769	7.01762	6.50633	6.53424	7.01076	6.71791
C11orf58;SMAP	4.16664	0.852185	5.78013	-3.91969	-0.838192	3.3179	4.53772	1.00728
NDUFB6	-7.52625	-3.6289	-4.71305	-4.00901	-7.08048	-7.12503	-4.11631	-1.09526
TACC2	0.697487	1.64984	8.07626	6.87891	5.67527	-4.09446	7.55051	6.99072
ZC3H11A	0.203542	6.16887	7.29989	6.69023	6.17302	6.16974	6.78805	5.87303
PSMC6	8.07992	8.41894	8.04478	8.02737	8.07131	8.04264	7.94488	8.1912
EPB41	6.34861	6.08328	7.35217	6.53766	6.37546	6.65979	7.40783	6.26113
CASK	5.69006	4.65863	7.1635	6.77913	5.58128	5.80775	6.99845	6.01057
MAP2K3	1.85482	3.18943	0.351515	4.21993	2.73494	-1.197	-0.254423	0.477763
SPATS2L	-0.148244	-4.06022	0.742862	4.84001	-0.240014	-3.94507	-0.382793	0.683021
QPCTL	1.10448	-7.32287	-7.61009	-7.86653	-4.29785	-7.12422	-4.62847	-4.17596
PPP1R13L	-7.33156	-7.35612	0.722527	-0.806603	-7.09582	-7.20181	3.23891	-0.221902
PKP4	-4.39042	-4.79043	1.57469	-0.331532	-0.360108	-0.110343	2.18647	4.69872
SEPT6	6.27753	6.85816	8.18715	6.84989	6.45811	6.50886	8.25069	7.34951
KIF1C	-4.23988	-4.20132	-0.484179	-4.3581	-7.09261	-4.20453	-7.82629	-4.17933
TM7SF2	-7.24068	-7.39026	-7.65834	1.15722	-3.18121	-4.01538	-3.9919	-3.47253
ACTBL2	-7.32907	-3.75195	-7.66353	-2.81226	-1.46538	-3.26135	-4.74665	1.48923
TOP2A	-2.67988	5.51184	4.40524	0.218772	3.54817	-0.0188384	0.0109526	1.3199
RAB9A	6.50296	6.53057	7.63256	7.75757	7.24481	6.73605	7.56079	7.24877
EIF4ENIF1	-4.95656	-3.16851	4.89279	4.0264	-3.06935	-7.18435	3.19123	0.85638
SAP18	3.7233	4.00269	4.61801	5.40181	5.80723	3.87037	2.24107	1.07641
NF2	4.16324	1.21893	8.14712	6.82568	1.7868	1.00661	7.37567	5.82114
RPF2	2.38889	-0.747426	0.264528	-0.778489	-0.0985183	0.0516391	-0.769221	-2.97744
APMAP	9.93905	7.26529	5.91164	8.77412	9.42084	8.1042	6.55288	6.80378
TAB1	4.27179	4.58137	6.39235	5.01842	1.03061	3.38675	6.10186	6.66471
PKN1	2.86789	3.41194	7.37456	5.46793	5.8688	4.31526	7.24059	6.91353
FAM120C	-0.357584	-0.30314	4.81304	4.5847	-3.32937	2.95612	3.5598	-0.720108
SNRPE	5.28834	1.91559	-7.77629	6.54401	5.5	7.14504	6.9631	2.36076
GGA1	-3.33171	-7.28318	7.40939	-7.94306	-3.96742	-3.27638	6.41173	4.33429
MRPL16	7.01643	7.09452	7.31924	7.25746	7.48775	7.43824	7.16883	7.37229
COIL	5.4393	-3.41429	5.3592	5.73641	5.69766	-2.97124	5.53783	5.67848
PARP9	-1.48168	-3.77941	-4.1048	-3.71095	-7.09527	-7.13405	0.852272	2.53813
MAP2K1	5.60395	5.15997	0.385672	4.32225	5.65853	5.36684	3.7334	1.01282
CGGBP1	-0.152451	-3.39185	-0.620145	-3.97525	-6.97805	-7.0928	0.0924152	-0.767435
HNRNPLL;HNRPLL;HNRNPLL	5.51458	5.22466	5.30605	6.33982	4.37325	4.69968	6.0248	5.13133
EIF3G	8.18895	8.17398	9.17162	8.16111	8.0226	8.46145	8.53381	8.18693
NDUFS3	7.56096	7.85549	7.341	7.74848	7.93926	8.1296	7.45587	7.7922
WDR92	-2.98193	-3.87847	5.11173	4.11941	-0.501368	3.22596	5.09505	4.38664
SAP130	-0.694897	-3.63053	4.33122	3.74748	-1.8729	0.62786	0.374458	5.0115
RNF40	6.38679	6.642	7.54487	7.40457	6.41012	6.66905	6.90461	6.68266
PAN3	-7.36658	-7.24551	-0.219563	-5.87738	-7.21728	-7.17145	-0.297915	-7.76934
RHOT1	6.40107	5.91366	7.0593	7.05608	5.42645	6.06998	6.90934	7.2062
CDK1	7.64291	7.96271	8.12027	7.62632	7.77899	7.31466	8.08199	8.16257
EED	0.500036	0.416326	5.89298	5.69124	0.463691	5.39097	5.24704	6.06704
GNAS	6.59016	7.479	7.70541	7.78192	5.61836	7.20205	6.70725	6.72484
SMPD4	0.844052	4.65296	6.89786	6.77478	5.48295	5.30747	6.75765	6.13302
ZNF638	8.11108	8.65568	8.69883	8.7349	8.24599	8.2355	8.47475	8.51025
RTN3	4.0855	-3.26621	5.36599	3.86431	5.20094	5.164	1.39135	0.878291
N4BP2	-7.45924	-7.42239	-0.0831601	2.72055	-7.21082	-7.13018	-3.64848	-4.11569
EHD3	4.70595	2.81372	-3.6903	-3.87689	0.610618	4.16341	-3.63589	0.412904
AAK1	-0.893054	-3.9236	6.12812	4.11092	-7.17919	-3.98045	6.07262	0.911112
PEAK1	-7.35598	-7.46043	-1.31666	-5.17711	-7.18	-7.18346	-3.33824	-7.75029
PEX5	-5.07753	0.136724	7.27893	1.38625	-0.243979	4.10552	6.85687	5.74884
MAP7	-0.0977856	0.24406	5.27921	0.968629	3.01232	0.368961	-0.167759	3.98565
LSM2	4.85921	5.15248	4.05772	0.516623	5.0923	4.99122	0.704138	0.423382
SLC25A3	5.76641	1.44579	7.02692	6.0834	4.19812	5.95016	5.57043	6.49167
SAV1	-7.2596	-7.37778	0.0695749	-0.399955	-7.19571	-7.16095	6.39617	-0.683984
ZFP91	-4.28065	-4.20206	7.59763	4.54248	-3.64172	-4.26065	7.16016	5.32305
MAPK3	6.34169	6.34626	6.5876	6.51488	6.54946	6.38326	5.9398	6.59906
MMS19	4.3499	5.19564	6.56867	6.46415	5.02834	4.65943	6.64033	5.9008
EPS15	3.2968	0.747321	7.65145	6.7192	4.03637	-2.99869	7.28372	6.57151
RBX1	6.39615	6.63329	6.3318	5.82601	7.09412	6.59546	5.82301	-0.225427
CHCHD3	7.75855	8.08022	8.29292	8.66879	8.29279	8.14746	8.42569	8.16126
CAST	5.29023	6.13282	5.981	5.53093	5.0282	5.18594	6.26392	3.79888
TTC4	-2.72859	-7.45269	-2.91746	-1.05908	-7.11011	-7.21628	-7.90985	-7.75276
SLFN11	6.38935	5.95661	6.95941	6.94071	5.50874	6.89088	7.96202	6.54322
PRPF3	5.60061	4.59791	8.1654	7.17681	1.85022	5.90534	8.26266	6.54139
RCN1	9.33107	9.76395	7.60546	8.2011	10.1487	10.5386	8.72886	8.9222
EXOC4	5.30182	5.54012	6.27445	6.49655	4.70133	3.82159	5.77123	5.27561
MPDU1	5.66245	1.36011	1.26342	5.47219	0.921886	5.71076	5.24451	5.44362
PDCD10	0.128025	4.38381	3.44196	1.534	-3.44	4.31248	0.225131	0.451667
SPC24	3.86258	3.7191	2.22988	-0.453265	-2.10446	-0.0451827	-5.83856	-4.18215
MKLN1	-1.1584	4.73049	3.98978	4.04266	-3.57171	4.58984	3.94446	-0.831634
MYO9B	-0.772727	3.42814	3.80871	-0.0457461	2.53533	0.859412	1.83455	4.01051
UCKL1	4.93069	6.43647	5.04947	6.1447	6.5044	3.19361	1.83419	2.34779
PAK4	0.321761	5.49883	6.31033	5.88745	4.59824	5.62804	5.97273	6.3507
BNIP1	0.151095	0.780561	-2.92595	-3.57836	-4.20244	-3.06293	0.809967	2.63917
PFDN1	6.25545	6.4104	5.22153	-3.79186	6.58735	5.79988	-0.460078	1.81866
MZT2B	-7.44488	-3.51403	-7.83568	-7.88704	-4.49342	-7.22372	-7.84791	-7.78575
PPP1R2	-4.09674	-0.0117046	7.11233	5.21156	-3.68269	-0.145943	6.36429	5.46651
PYCR3	6.55177	6.18349	7.42864	7.01803	6.45335	6.17814	6.71704	7.17764
SNX5	4.65635	5.80627	7.43185	6.73743	5.3142	5.04776	7.06892	6.89429
FYCO1	-2.08992	-0.892096	6.41193	5.22185	-4.44521	-2.33979	6.72662	5.08724
SHC1	-0.49235	3.20132	5.21101	5.43013	-7.11924	-3.37014	5.10417	5.03667
CTR9	4.94073	4.46635	6.22811	8.27197	5.45317	5.40928	5.71562	8.16393
VPS13C	5.78936	6.85094	7.60882	7.68031	6.38997	6.67145	6.67913	8.1761
UFL1	7.17296	7.37631	7.77698	7.03509	7.516	7.27058	7.37183	7.21494
SNX27	5.30341	4.7055	0.325977	5.1618	0.489352	4.26566	0.750392	4.84038
GRK2	-4.49292	-4.8114	5.41445	4.73442	0.272321	-3.54611	3.7252	-0.920617
COG3	-0.873151	-3.8563	5.72549	0.817729	-1.71174	-7.19786	5.232	3.25738
AKAP12	6.36258	6.62504	7.82472	6.77397	6.05722	6.8764	7.66111	6.31509
USP15	6.19434	5.16161	6.88354	6.1191	5.79407	6.01899	6.73357	7.01612
PPP4C	-7.31756	-7.418	-0.407953	0.820033	0.0645048	-3.06676	-1.73042	4.66505
STRN	3.54114	4.89971	7.93873	6.33628	1.68216	5.10659	7.99141	6.8343
ABI1	6.19091	7.22909	7.72136	7.592	6.21283	6.36229	7.38304	7.44726
MAP7D2	2.61446	5.39873	8.24676	5.26966	1.35312	3.31061	8.28707	6.56955
ZMYM4	5.68915	6.23858	7.49135	7.31496	6.44462	6.73882	7.34694	6.67803
HSBP1	-1.41634	-0.181418	6.36854	1.2502	4.01882	-0.172563	6.22969	5.99559
NDUFB10	5.22054	3.44421	4.69895	6.80996	6.07406	1.43046	5.16513	5.4643
TBC1D7	-7.36517	-7.40594	-7.8049	-7.95426	-7.05513	-7.28142	-7.79952	-7.78691
MTHFSD	-7.51747	-7.48353	-4.76213	-7.89631	-7.12212	-7.02361	-8.01044	-0.381482
CLMN	-7.32443	-7.47057	4.96442	-0.764658	-7.1708	-7.08204	4.16025	0.300249
TACC1	-4.03181	4.18382	5.41583	0.422305	-0.260001	-3.5464	5.0654	3.54042
URI1	-7.49035	-7.57119	4.58956	-3.96233	-7.06966	-4.67197	4.30126	-3.75351
HPS5	-7.51985	-7.39188	0.0610906	-4.64916	-7.13646	-4.17494	2.96776	-3.9719
PCNP	6.47316	1.29155	6.54488	4.73508	4.64069	6.31479	7.47743	5.013
DYNC1LI1	7.24145	7.63912	8.25032	8.01807	7.40179	6.95588	7.91567	7.72162
C19orf25	-4.16493	-7.45764	-4.32973	0.351964	-3.72877	-1.28053	-3.35314	-7.83565
EHD4	6.60699	7.27356	5.54796	1.80777	4.96764	6.31597	6.91822	4.50988
MRPS28	-0.226074	5.16094	-3.55873	1.25828	4.5721	5.53953	1.02373	-3.10882
HECTD4	-3.80999	-4.06507	2.74567	3.78339	-7.17986	-2.67264	-0.807461	-0.495964
VAC14	3.4954	4.18971	5.02311	5.185	-3.48258	3.61811	0.604239	2.83981
WRNIP1	5.46229	5.72761	7.2439	5.48455	6.01527	0.70174	7.029	6.04095
DCTN3	6.25973	4.38194	7.13582	6.51846	5.44434	5.50807	7.29122	6.31622
SNTB2	5.72443	4.84796	6.48208	6.61236	6.11495	2.76897	5.68058	5.7001
TMEM256-PLSCR3;TMEM256-PLSCR3;TMEM256	-3.98608	-3.66248	-0.4782	0.360323	-3.46238	-3.40668	-0.275992	0.614061
POP1	7.22588	7.17027	7.53037	7.74848	7.20342	7.01502	6.79433	7.62712
HECTD3	-7.30656	-3.91472	4.8674	0.161408	-3.36805	-4.04935	3.101	0.311048
PAF1	4.11562	6.2468	5.4188	8.76694	0.14053	5.85624	5.50375	8.60503
FAF2	7.46741	6.98872	7.73434	7.58255	7.2767	7.22544	7.11617	7.49719
STRIP1	-3.27727	5.63575	5.71948	5.16545	-3.10176	-3.33368	6.58303	2.30254
YAP1	-7.2371	-0.21693	1.49862	-5.17523	-5.05934	-7.29176	-3.85414	-3.7351
ARMC6	-0.568852	3.91293	-7.7033	-4.25466	-0.749567	0.969813	-4.14415	-4.68361
WDR54	-7.40215	-7.31438	3.73718	-4.58206	-3.71152	-7.15864	-3.86542	-0.658849
PMS1	-7.33689	-0.848888	7.72258	1.11429	-4.05326	-4.90574	7.49156	5.08395
GAK	-0.522167	4.07743	5.69678	0.737101	-3.36513	0.275871	4.36906	4.85341
RBMXL1	-7.41972	-7.24421	-0.947107	-1.31801	-4.02354	-7.21982	-0.802628	2.87275
STAT3	4.99989	5.95771	6.91572	6.58771	0.629003	5.14163	6.86479	5.69549
AP1G2	-7.55324	-4.79679	-2.99481	-0.85414	-7.08305	-7.27758	1.41786	-2.80706
PPP6R2	-4.00035	5.02491	7.05315	6.39321	4.14657	4.69314	6.63089	6.91557
VPS51	-4.54641	0.154097	5.58018	4.5812	-3.8884	-0.250744	4.92832	4.90471
AKAP11	-7.35247	0.0538919	6.44046	4.76781	-3.62075	-4.25079	6.64886	3.11386
PAN2	-7.44691	-7.27295	5.13485	-1.62238	-7.20123	-4.03736	-4.69286	4.7277
CDC27	6.65317	5.58361	6.72408	5.7164	3.48123	-3.22968	4.45088	5.04645
PACSIN2	1.26341	6.0685	5.88844	7.52373	4.79927	5.56627	6.19647	2.42759
BUB1B	2.55353	-7.38646	6.41045	4.56302	-3.47541	-7.21867	5.93717	4.64017
KLC4	3.63832	4.92884	4.81684	5.98158	4.93772	4.79725	1.61729	6.23961
USE1	-3.59498	-7.41129	-3.99953	-7.85509	-0.464069	-7.09628	-5.946	-4.46031
;VKORC1;;VKORC1	1.46387	3.57344	6.68817	1.81495	-2.51115	0.40049	6.68032	5.78286
TTC1	-3.61962	0.229621	6.13738	4.14995	2.35861	-0.677525	6.30216	4.69136
ZFYVE1	-7.27419	-7.46801	-3.35668	-4.06908	-7.16389	-7.26593	-0.306222	-3.24031
RPTOR	5.01738	4.96669	5.81439	6.32767	5.11766	-3.59153	5.33592	4.93965
ABI2	-1.11041	5.12315	6.47139	5.84057	-3.01525	-2.75126	-0.0942859	4.52074
WDR6	-4.06681	1.82804	4.49628	-0.812133	-3.61679	-1.20121	3.79987	2.94018
WDR36	3.84449	4.45153	5.95767	5.09101	4.462	4.34831	5.85851	6.15651
FBLIM1	-0.0891234	4.04054	6.35797	5.73565	0.790823	-3.06363	5.5353	5.60071
EIF3M	5.84829	6.10411	7.04141	7.08232	6.97624	5.86826	7.14869	7.17677
GSR	6.75493	5.53549	1.10882	1.46393	5.86697	5.55437	0.315251	0.547324
COG2	-3.72694	-3.81564	2.4651	-0.600833	-3.42409	-7.31154	-2.49054	0.446141
;ARHGEF18	-7.28315	-7.45516	-4.81703	-3.29783	-7.0555	-7.11584	0.944747	-3.04858
GATAD2A	4.13079	4.4214	6.70666	6.09172	4.50145	1.38761	6.61739	5.71583
CUL3	5.20393	7.57918	5.41515	6.40957	5.90192	5.34393	1.66644	5.43031
NEK7	3.94335	2.28929	4.22678	4.56797	-3.11037	0.460378	4.31411	4.08681
ATP6V1E1	5.84898	6.43414	6.39618	6.45834	5.78106	6.25861	6.31128	4.88285
SNX1	3.91072	5.45302	7.42854	6.77173	5.94418	4.54045	7.68758	7.16765
COG4	4.24947	1.56078	5.8456	7.17794	-3.50144	-3.83762	4.62965	4.69798
DDB1	7.63642	7.69539	6.27197	7.30085	7.82055	7.48347	7.40679	7.11
CARS	3.87912	5.30551	7.37366	7.16752	6.89388	5.42194	6.46909	7.13189
SCFD2	-3.90784	-7.29968	6.35205	5.02576	-4.10682	-7.11102	6.53894	6.39788
CARD19	-1.87559	-7.57146	-4.20817	-3.65547	-1.29339	-4.10319	-7.88192	-7.67338
RAB3GAP2	5.26161	4.61374	7.19772	6.7845	3.93427	4.17347	6.85997	6.79517
NFAT5	-7.48074	-7.54925	-0.577689	-8.06842	-7.07326	-7.1246	-4.475	-3.78164
TAGLN	-7.3417	-7.43511	-7.7758	-7.93782	-7.11635	-7.17088	-7.93805	-7.81351
ARMC8	-0.844487	-1.23852	4.52178	3.14822	-2.17985	-0.132167	-3.05895	2.80146
TFCP2	-4.02271	3.54443	-4.57476	-4.05858	3.90416	0.342644	0.206219	4.60207
PAIP1	4.80479	5.38964	5.80357	5.80574	1.61956	0.51593	5.29141	5.22795
PON2	6.21015	5.88628	6.35233	6.73378	6.29927	6.4733	6.41564	6.17472
MICALL1	0.00228445	-0.169155	3.8358	4.22135	3.43558	-3.31896	4.21334	-0.48943
LLGL1	6.96051	7.15477	7.51385	7.06919	7.15302	6.90933	7.782	7.76024
NUDCD2	3.06962	4.49397	4.66796	4.37306	3.25764	4.01715	1.35383	4.60751
ARAP1	3.66009	4.5156	7.18577	6.19741	3.7192	0.59908	5.87737	6.35946
TAB2	-7.43454	0.126317	-4.27776	-4.46083	-7.061	-3.24209	-4.33903	-3.92291
MIS18A	-3.58971	-3.68614	6.88378	5.687	-3.31817	-3.42598	6.19198	5.65226
RNF214	0.603088	3.45527	5.21115	6.12473	-7.08115	4.95575	0.76613	3.96653
KANK2	-7.3235	4.71739	5.19504	2.22198	1.26839	4.34112	1.56872	1.18821
VCP	8.5377	8.5618	7.67519	7.99035	8.613	8.66798	8.22522	8.01071
TUBGCP6	2.95899	0.376149	4.82423	1.5252	-3.91015	-3.45242	5.09974	5.20726
DCTN1	7.62591	7.09856	8.06044	7.9153	7.40821	7.06202	7.83102	7.72491
ZC3H13	5.36206	4.17997	6.63099	5.66986	4.96349	0.83921	5.19335	5.56695
PDZD11	-7.43534	-7.4386	-7.67777	-7.79744	-3.1766	-7.25444	-7.84266	-7.76646
OGT	6.63734	6.40246	7.37056	7.21078	6.41065	6.61086	7.07939	6.9368
SPATA5L1	-3.24044	-7.52629	-1.7543	-4.25717	-7.00037	-7.20516	-3.68147	-3.67349
WDR60	-0.927897	-3.40161	5.23999	4.68947	-7.00132	-7.15487	4.1902	0.669381
SLC25A17	-7.36525	-4.56873	2.40071	-4.58358	-7.23202	-1.4694	-7.89033	-4.44013
EXOSC7	4.10336	5.10412	4.64941	0.912794	4.03335	3.80004	6.37639	5.07881
GPHN	6.4481	7.18719	7.66529	7.35863	5.50079	6.05934	7.4026	6.99808
CHMP2B	0.681212	5.25266	3.74478	-1.71392	4.85458	-4.39523	3.63356	-1.70637
PREB	5.15722	1.24771	0.385455	5.37962	5.33137	3.66981	5.18286	4.60598
SYMPK	6.32253	5.62019	8.81686	7.32453	6.25947	6.36617	8.95966	7.49897
TXLNG	0.163488	4.48207	6.52121	4.95978	0.875379	-3.59052	5.18201	4.75592
SNTB1	2.93061	-1.48314	3.96978	3.74478	-3.28745	-7.17594	-3.94956	-0.459419
RALGAPA1	-2.79085	-3.69195	-0.0974675	-1.74814	-7.12896	-3.69125	5.62827	4.92957
AP1G1	4.53809	2.81884	4.3106	1.32288	1.24594	2.61911	5.98686	5.05956
MRPS5	7.45065	7.4391	7.73438	7.60482	7.38315	7.23564	7.46598	7.8795
HAUS6	3.51957	-0.402143	7.14482	6.72115	3.75798	4.75322	7.2727	6.46697
SNX2	7.55503	7.38955	7.45409	7.62937	7.45247	6.96184	7.33526	7.23306
MIOS	-0.875901	0.962635	6.47706	6.72005	3.46501	-4.16419	6.51379	6.45254
MON2	3.64738	3.34888	6.30416	6.44752	2.19652	5.30387	6.29643	6.32875
POP4	0.142602	-3.65243	5.11501	4.53944	-7.17519	3.03861	0.624646	3.57526
TANC1	-7.31155	-3.81993	6.33449	4.95787	-7.19838	-0.28882	6.94335	0.246082
STAT5B	3.65187	-3.42616	5.14065	3.9913	0.764326	-0.0914701	4.1546	4.81965
RECQL5	-0.714532	-2.80359	-7.78338	-2.53792	-4.36546	1.33075	-3.46756	-2.49891
DPY30	0.889115	4.29766	6.32647	5.46756	5.50091	4.60659	5.90779	5.53599
PTPN13	-0.910489	0.861685	5.25801	4.76114	-4.02018	-4.1563	4.39271	3.71997
TIMM13	7.16417	7.54146	4.97824	6.76654	7.70896	7.27022	6.98733	6.70084
AMPD2	2.92944	4.50574	8.81699	7.76009	3.89916	4.35279	8.32598	7.40566
SEPT10	0.966737	0.0104382	6.5925	5.27339	1.96017	2.51546	6.51972	4.73655
FNBP1L	2.1808	-7.44684	5.91799	4.18107	-4.49649	-7.26354	5.5859	4.58304
HELLS	5.38401	5.71853	8.91617	7.28164	5.2675	0.693489	8.83082	7.62394
SNRPF	7.1485	6.1721	6.07669	6.53334	7.93818	7.54583	6.93196	7.16391
GFPT1	8.18619	8.14222	8.34478	8.43719	7.91985	8.09538	8.20703	8.41494
ARID1A	5.07913	5.80789	6.75453	6.69855	5.46479	5.86756	6.53133	7.32806
LIMS1	3.515	4.07252	-4.13695	-1.37604	4.25144	4.98593	5.49955	3.47115
NPEPPS	8.57317	8.49953	8.08461	8.23969	8.56832	8.20367	8.37779	8.20445
TIMM29	-3.51848	-2.92972	4.82403	4.10438	-3.8599	3.73672	3.72354	5.39437
AP1B1	7.99124	7.86154	7.63437	7.99082	7.16414	7.31551	8.03903	7.74809
SMARCA2	7.65765	8.57611	8.31678	8.76953	8.5723	9.25885	8.65417	8.43015
SMARCD3	-4.5018	-0.563753	6.71431	4.96287	-0.392817	-3.81817	6.77778	4.74322
ILVBL	7.21892	6.96299	7.02595	7.62544	7.6752	7.2015	7.11297	7.3117
[truncated: 2,897 more rows]

## Sheet: Mito proteins
gene name	TurboID -biotin -EGF	SHP2WT -biotin -EGF	TurboID +biotin -EGF	SHP2WT +biotin -EGF	TurboID -biotin +EGF	SHP2WT -biotin +EGF	TurboID +biotin +EGF	SHP2WT +biotin +EGF
MAPK1	7.05742	7.54664	7.4474	6.66483	6.96611	7.22176	7.05752	7.75861
SORD	8.45938	8.27248	8.67804	8.97931	8.01297	8.31855	8.29789	8.5823
PPP2R1A	9.1448	8.83385	8.37848	8.51339	8.87822	8.83716	8.40268	8.50389
HSPA1B;HSPA1A;HSPA1B	11.9017	12.2912	12.4728	12.3214	12.1626	12.1306	12.6184	12.4119
MCCC1	12.3825	12.3887	11.9361	12.021	12.2188	12.8749	11.9666	11.7426
AKAP1	0.515925	4.02789	7.21835	5.84595	3.60788	3.81024	6.48724	5.36311
PHB	10.7267	10.9591	10.2366	10.6247	10.7445	11.2112	10.4012	10.5395
SHMT2	9.53948	9.94698	9.14668	9.5954	10.0754	9.91412	9.59793	9.43379
HARS	7.4658	7.52677	8.59519	6.96858	7.46902	7.82752	7.39613	7.15462
DCTPP1	4.31295	5.91113	0.842411	5.90143	6.21149	3.93012	4.65778	1.35714
HADHB	8.99156	8.89129	8.55216	8.28367	9.09095	9.00901	8.61447	8.67548
MTHFD1	8.78546	8.80225	8.71294	8.81688	8.67963	8.8604	8.53617	8.62188
SLC25A11	9.53746	9.46665	10.1919	10.2414	9.8708	9.82376	10.0385	9.57855
MCCC2	11.6426	11.6414	10.5425	10.6208	11.6473	12.1071	10.6096	10.528
UBA1	9.72067	9.88926	8.89004	9.32303	9.95268	9.59511	9.26724	9.52204
HSPD1	10.7123	10.7619	9.76184	10.5173	10.8675	11.0527	10.4689	10.2522
MDH2	10.7011	10.5971	9.77241	10.557	11.123	10.9834	10.0738	10.4976
ACAT1	8.98319	9.01	9.20752	9.17805	9.26445	9.11873	9.44242	9.08546
SLC25A5	10.8161	10.8114	10.8512	11.1273	11.4221	10.993	10.7781	11.1569
SLC25A4	11.3918	11.0775	11.726	11.716	11.328	11.892	11.686	11.4213
KLC2	5.16894	5.5325	7.40385	6.61549	5.08934	5.52556	6.8332	6.42474
LRPPRC	8.99662	9.35215	8.83304	9.10785	9.28753	9.37941	9.23218	8.79145
PC	12.7379	13.1023	11.8173	12.1372	12.8789	13.4915	11.781	12.2082
CYCS	8.40701	8.67427	7.60358	8.18185	9.04693	8.55771	8.25481	7.35538
HSP90AA1	11.2567	11.332	10.2815	10.6624	10.9832	11.0602	10.4328	10.3684
CALM2;CALM1;CALM2;CALM3	9.90379	10.2239	8.93343	9.64395	10.0013	10.3031	9.49004	9.30048
TUFM	11.0501	11.1131	10.9632	10.7333	11.3325	10.9253	10.5095	10.6507
PKM	11.6032	11.8091	11.6475	11.6812	11.8007	11.4734	11.7299	12.0797
BCAP31	9.46212	8.52051	8.26662	8.23927	9.68166	8.81067	9.08291	8.42764
ILF3	8.86953	9.41823	9.5221	9.31509	9.4178	9.16376	9.73905	9.50495
PARP1	8.99278	9.11969	8.94901	8.95406	9.29089	9.17983	9.06559	8.70949
ATAD3A	8.93838	9.11167	9.19573	9.13415	9.04653	9.18815	8.77843	9.00336
PCCA	11.8926	11.9869	11.6008	11.7237	12.0973	12.3495	11.6722	11.0527
PCCB	11.5426	11.6696	11.1184	10.7791	11.9836	11.8025	11.1102	10.9038
GSTP1	10.4169	10.6062	9.14962	9.74461	10.5699	10.6122	9.50209	10.2421
SLC25A3	9.86037	9.04147	10.5553	9.92316	9.2042	10.2216	10.5188	10.1114
DNAJC11	7.32378	7.08865	7.84695	7.77436	7.14815	6.72531	7.7522	7.77873
AURKAIP1	6.40641	5.20504	4.91101	5.85813	0.0524338	6.81266	0.768734	0.633087
GSTK1	7.84613	7.44007	8.29778	8.41661	7.99775	7.91895	7.61157	8.2928
HSPE1	10.4607	10.6676	9.60007	10.2409	10.7529	10.8777	9.68539	9.85238
SLC25A13	8.3695	8.87822	9.10794	9.26663	8.84998	8.82829	8.70176	9.07206
UQCRC2	9.45935	9.53341	9.89449	10.03	9.89626	10.1376	9.72452	9.93809
PLEC	9.24018	8.61791	9.52913	10.2865	9.59469	9.81285	9.38852	9.8015
PPP1CC	8.70276	8.8216	9.57498	9.33824	8.63284	8.72713	9.47233	9.21849
ATP5B	10.9887	10.9341	10.4349	10.6911	11.2186	11.4324	10.7243	10.5525
MRPL11	5.28514	5.98197	3.08419	5.57819	6.58578	6.06812	5.74016	6.02606
ABCE1	7.344	7.52525	7.68512	7.54228	7.47602	7.20236	7.37395	7.7316
HSPA5	10.3082	10.5242	10.3456	10.6655	10.534	10.5414	10.3617	10.4916
RANBP2	8.93054	8.78564	10.7764	9.91144	8.6508	8.78825	10.6599	9.73262
FECH	7.19992	7.28095	8.09083	7.99943	7.70467	7.94385	7.70106	7.5644
LIG3	2.77507	6.69945	4.9768	6.75225	0.697959	2.80209	6.00277	2.24283
CMC1	0.531208	0.992592	-3.49781	0.530329	5.20137	0.624374	-3.71783	1.11063
APEX1	6.73756	6.67954	-3.80653	6.13381	7.0588	6.94698	5.21294	4.5471
DDX1	8.46516	8.54312	8.65492	8.49334	8.85175	9.02141	8.73082	8.90387
AP3B1	7.96934	7.96532	9.10754	8.47924	7.84073	7.80266	8.92433	8.55694
HSP90AB1	11.7455	11.5519	11.7873	11.8418	11.1702	11.3831	11.0306	11.4785
C21orf2	-7.37252	-7.37587	-7.70467	-7.96679	-7.07659	-3.96082	-7.88703	-4.62588
C1QBP	9.50111	9.77467	10.1992	9.86695	9.72217	10.24	9.88318	9.73477
CCAR2	8.23583	8.16919	9.07851	8.40636	8.30156	8.37643	9.10156	8.62206
MRPL51	-1.77793	-7.4313	-0.634405	1.84196	-1.69737	-3.99022	-0.616042	2.74261
KLC3	9.93626	6.77465	7.65687	7.03304	5.48596	7.34801	8.45235	7.17075
PPP6C	1.1854	5.97919	6.40089	6.37547	5.63254	5.66702	6.32264	6.4257
DDX21	8.51496	8.66403	9.34068	9.21148	8.86127	8.94666	9.15997	9.35476
HSPA9	9.63313	9.66855	10.0022	10.1879	9.86209	9.62756	10.2343	10.0255
DBT	6.65684	7.19822	7.83345	7.5039	7.47265	7.20515	7.28703	7.30021
TRAP1	10.0099	9.79115	10.2983	10.3854	10.0987	10.0573	10.0741	10.2498
PHB2	10.479	10.5012	10.6992	10.9974	10.8255	10.4685	10.8844	10.7172
ACACB	9.15717	9.4399	7.62029	8.00207	9.16218	9.52289	7.98488	7.80137
ATP5J2	5.59087	5.56247	5.71847	6.10442	4.51878	5.44853	5.55954	1.08609
AIFM1	8.42149	8.56484	8.30157	8.11913	8.60043	8.69033	8.30048	8.42686
LRRC59	8.91402	9.33627	9.21749	9.54141	9.4449	9.32733	9.69751	9.36528
NCBP1	6.76394	6.29468	5.40012	5.60903	6.22866	6.05598	6.27976	0.962063
TOP1MT	5.30574	6.12517	6.71319	6.49256	6.20216	4.52035	5.38507	4.96533
ATP5A1	11.3448	11.6005	10.9926	11.5886	11.2694	11.483	11.2428	11.6485
AK2	9.39591	9.59751	8.75392	9.47055	9.83777	9.68354	9.32993	9.33846
IDH2	8.71877	9.03782	8.50859	8.95187	9.36119	9.29175	8.98292	8.76856
RPS27A	10.7879	11.6878	10.1563	10.8019	11.371	11.6182	10.0188	11.0525
GTF3C4	5.61581	6.02675	6.25324	6.1363	5.45883	6.32345	6.23071	6.20031
ACOT7	8.66763	9.09779	8.77255	8.78044	8.93544	8.86117	9.14019	9.0682
PNKP	-3.92152	-3.50108	-7.83333	-0.498571	-3.70259	-7.30889	-0.742448	0.0587348
GOT2	8.92205	8.95345	6.83905	8.25752	9.44513	9.21559	8.3248	8.55166
PDHB	9.34824	9.16718	9.37309	9.70429	9.48351	9.38279	9.21537	9.52351
RPS3	11.2056	11.0518	11.0912	11.078	10.7762	10.787	11.0217	11.1229
RACK1	10.6088	10.863	10.9465	10.9245	10.9493	11.0773	10.8458	10.9799
SLC25A6	8.41592	7.2776	8.13558	7.73279	5.94004	8.48314	7.62444	7.83977
PRDX6	9.66187	9.5064	9.43841	9.81061	9.78555	9.2489	9.64043	9.48091
DNAJA3	7.77193	7.64928	7.19357	7.36271	7.76926	7.93993	8.05235	8.06863
MRPS18B	1.19866	7.24372	6.48427	6.06634	1.98296	6.05413	5.94885	-3.94564
COX4I1	7.88409	8.41947	6.62105	8.38081	8.96894	8.65806	8.00652	8.01699
GSK3B	-7.40293	0.231367	-0.394569	4.08237	0.0473139	-0.520486	3.86722	0.666641
HSD17B10	9.52334	9.55708	9.24805	9.53696	9.78047	9.85499	9.74158	9.60046
IDH3B	8.08429	8.18063	8.15464	7.95071	8.22648	8.23312	7.93404	8.06626
VDAC3	8.7311	8.66889	9.26801	9.47013	9.09084	9.47986	9.66508	9.90657
STOML2	8.36031	8.30204	8.35934	8.38119	8.70227	8.18674	8.15639	8.16472
GIT1	7.31766	7.39246	9.06294	8.06106	7.30717	7.32156	8.87928	8.34908
DYNLL1	9.2109	9.03959	10.1984	9.48806	9.16053	9.0468	9.99923	9.67012
ETFB	9.23107	9.52386	8.88523	8.97975	9.71008	9.56676	8.98588	9.12451
MRPL10	5.49597	5.51294	7.58741	7.94108	6.37269	5.40924	6.57342	2.24642
ATP5I	5.59894	5.78662	-4.24262	3.09898	5.72511	4.49463	-2.90962	2.19024
PGAM5	9.96167	9.81882	10.9083	10.4117	10.3017	9.78771	10.4358	10.2115
ATPIF1	-3.79389	4.07012	-4.5296	-3.54965	5.58518	4.14245	4.21736	0.298677
SLC25A1	6.99423	7.51826	7.82854	8.07004	7.72413	8.95701	7.87064	9.85221
ATP5O	9.38162	9.66581	9.17542	9.39352	9.73172	9.86213	9.24758	9.22227
QARS	8.60796	8.4999	8.94723	8.91877	8.51183	8.5335	8.60679	8.54488
ATP5C1	9.51937	9.48838	9.71675	9.56073	9.60734	9.85599	9.78121	9.16899
CASP8AP2	-7.22297	-7.36914	-7.80302	-3.51543	-2.41984	-7.01091	-7.88516	-7.71499
NDUFB4	6.72001	6.74133	1.37151	7.79259	7.29207	7.5718	4.7116	7.54133
DHX30	7.3711	7.31709	8.28804	8.07418	7.67551	7.85851	7.66701	7.72418
SLC25A10	8.36023	8.64213	9.35592	9.36984	8.60565	8.85455	9.20434	9.19975
NDUFS1	7.42674	7.31721	7.09972	7.28527	7.25009	7.41047	7.2007	7.56379
SARS2	6.70631	6.29119	7.01606	6.16778	5.88097	5.61767	5.66751	6.04377
CD3EAP	6.41431	6.32016	6.67435	7.01261	5.86351	6.25114	6.27193	6.41659
PGRMC1	8.55299	8.78499	8.78872	9.10863	9.26477	8.92184	8.86429	9.09559
NDUFS5	5.35479	4.45045	0.020615	5.36557	6.40504	5.68743	5.35384	4.48454
MRPL57	3.88958	4.52031	5.08316	-0.445902	5.08827	0.728055	1.04942	-3.54146
TACO1	7.06806	7.79891	6.61494	8.26365	7.59837	8.2975	7.03169	7.41278
TIMM8A	6.30178	6.8143	0.87225	1.21429	6.17737	2.29325	4.62227	-3.65957
TFAM	8.18739	8.54284	7.93843	8.37521	8.94479	8.90929	7.89479	8.11503
TXNRD1	0.0560653	5.7206	-4.02853	-3.43157	-3.28325	4.48656	-3.70663	3.38791
LETM1	6.9694	6.94671	5.80728	6.75116	7.88632	7.49982	6.99843	6.91047
HK1	8.45515	7.34045	8.10676	7.90658	7.64222	7.59795	8.25744	8.21781
GPX1	8.18583	8.67287	8.69088	8.96507	8.23621	8.47201	8.51893	9.04885
PIN4	7.98649	8.67666	7.69216	7.53129	8.05088	7.96437	7.79881	7.82338
MTPAP	7.69084	7.70093	7.91262	7.9214	7.96124	8.01421	7.86568	7.51428
SLC25A24	7.56268	7.75981	7.44364	7.48234	7.90702	7.7299	6.88102	7.47607
NSUN2	8.06931	7.98334	7.80789	7.86252	9.20564	7.70445	7.92322	7.48085
PPP2CA	8.3703	8.25892	7.67316	8.13168	8.14758	8.45112	8.23577	8.26306
AFG3L2	8.01194	7.81361	8.1827	7.55058	7.92637	8.17877	7.74646	7.82976
AGK	9.93226	7.86732	8.822	8.56206	7.60478	8.11469	7.70187	7.30072
CS	9.67805	10.0983	9.12082	9.8797	10.4452	10.1829	9.8759	9.87559
ABCD3	8.04853	8.11045	9.11109	8.73349	8.10082	8.40619	8.85851	8.64127
ENY2	4.51048	4.11916	-1.04003	4.74052	3.8343	4.29787	-3.37945	-0.220476
SLIRP	9.11779	8.98366	8.04184	7.53768	8.83217	9.74859	8.27909	8.55247
TOMM70	7.50603	7.25965	7.35893	7.58343	7.70989	7.87178	7.19932	7.39432
MTCH2	7.77942	7.38206	8.09962	8.16541	8.12492	7.94723	7.99592	7.99619
ALDH18A1	9.70522	9.94044	10.4514	10.228	10.2134	10.2981	10.1481	10.4772
PPIF	8.25341	8.14442	5.74957	7.65335	8.75201	8.28394	6.53094	7.73754
MRPL24	7.88538	8.02427	6.93313	7.2113	7.22387	8.56802	7.04663	7.60233
MARC2	-3.18488	1.0686	5.59446	1.25948	4.09226	4.84878	0.882278	1.17332
NOS1AP	4.51741	1.24708	4.98636	4.84599	-0.00616493	-3.16286	5.98385	4.31122
LDHB	9.98268	10.4952	9.90168	10.2364	10.1712	10.332	10.1456	10.2829
EARS2	-3.34283	-7.41917	-3.74147	-0.0979872	-3.81812	-2.70941	0.200665	0.690158
PDK3	8.37609	8.33783	8.57293	8.66777	8.27067	8.63146	8.39468	8.57737
MRPS14	4.01544	4.86473	6.93336	6.05749	1.27119	5.75119	6.59477	6.1199
IDH3G	7.84936	8.07103	7.80983	7.84023	8.33024	8.03034	7.94867	7.88924
UQCRQ	6.9429	7.69596	6.40647	7.23108	7.93712	7.43654	7.94481	7.31889
DNAJA1	7.52122	7.38076	7.54926	7.86266	7.44008	6.8391	7.36084	7.95617
IDH3A	9.12641	8.77218	8.8327	9.1273	9.11178	9.11034	8.77854	9.05865
ACOT9	10.0321	10.3114	10.6482	10.6153	10.3083	10.4981	10.4842	10.4926
NDUFA13	5.87241	5.80069	4.867	7.20585	7.14745	7.28801	7.0587	6.3775
DNM1L	8.26189	8.00571	8.87812	8.62827	8.16423	8.31123	9.10704	8.73364
SDHA	8.6301	7.63581	8.19938	8.57452	8.08026	8.74512	8.39976	8.05353
TOMM5	-0.0113448	-0.596294	-4.3703	-5.6555	0.323316	4.00306	-0.856413	-0.184258
DARS2	7.87365	7.64637	6.81128	7.60198	8.20159	8.20291	7.39549	7.27972
PRKACA	-3.49861	-7.26896	3.66546	-1.01845	0.085311	-7.19025	-3.73048	4.60851
DLAT	8.71753	9.61365	9.78767	9.77187	9.6653	9.76129	9.64631	9.62726
RAB32	5.44771	6.51807	7.07659	7.03436	6.36807	6.99538	6.42212	7.19213
NIPSNAP1	8.62317	9.57228	7.55716	7.89659	9.84671	9.08223	8.53486	8.37808
MRPL23	7.24813	7.58122	7.07132	6.99368	6.80315	7.86782	6.66806	7.25979
SPG20	6.57184	6.29419	8.14124	6.94557	4.79785	5.35254	8.31528	7.29595
NDUFA1	-7.21606	-7.51225	-7.85491	-4.2598	-7.05526	-3.74106	-8.01201	-7.68862
CANX	9.9392	9.70274	9.07615	9.67108	10.2235	10.2772	9.44724	9.55355
MPG	4.61486	-2.76946	-0.0945072	3.99235	1.57798	5.4588	3.79186	1.92767
MRPS11	5.9557	5.77981	6.60624	7.39972	6.6482	7.04432	5.58523	6.59125
COX5B	7.83231	8.8764	7.73296	8.47296	8.62546	9.19574	8.6639	8.39579
SCP2	6.50753	6.49876	4.68521	6.54109	7.27043	6.97697	5.81508	5.97641
CAVIN1	5.24208	-0.0123692	-8.00772	0.922455	-6.92773	-2.31601	-0.431895	0.468805
FEN1	8.49467	8.72688	7.99335	8.3609	8.21885	8.12312	8.12342	8.42205
HSDL2	8.5148	8.23896	8.63593	8.53254	8.8271	8.73079	8.57804	8.41476
MRPL15	6.3505	6.85873	7.54159	7.08777	7.39083	7.20682	7.02224	7.00246
CLIC1	9.02087	9.1148	8.34049	8.65039	9.05042	8.99738	8.24845	8.52912
ATP5H	9.40004	9.68024	7.71835	8.79375	8.97601	9.14378	8.85657	9.35083
OXA1L	5.37705	4.86268	4.80976	0.937354	5.10574	5.80095	0.929261	1.06727
ATP5L	8.29642	8.30196	8.13262	8.53844	8.60253	8.59495	8.52841	8.89563
MRPS23	1.62394	5.52323	-3.55854	1.34985	4.00515	5.385	4.4055	-3.10449
COX7A2	5.99313	7.85806	7.14432	7.03687	8.27903	7.44254	7.22254	8.17006
TSFM	7.73168	7.16602	7.7064	8.12777	7.31777	7.25037	7.92834	7.38558
NMT1	8.68615	8.46673	7.67423	8.29562	7.72409	9.22078	7.84103	7.58589
NDUFA4	8.21232	8.36501	8.29257	9.05813	8.30569	7.81842	8.95453	7.31459
CYB5R3	9.11035	9.18164	8.5794	8.82697	9.15432	9.19923	8.91497	8.88652
SUCLG1	8.88181	8.94878	9.41211	9.51506	9.0983	9.42528	8.9611	9.22943
ATAD3B	6.65519	6.06793	7.44035	7.40013	6.6001	6.29044	5.86634	7.12683
TOMM34	1.68804	5.679	0.0458174	0.977114	5.64841	6.82152	0.185945	1.02836
CPT1A	7.3339	6.79947	7.67113	7.44472	6.69871	6.91873	7.52018	6.74087
DIMT1	5.56333	5.23218	5.81293	5.95065	5.25958	4.70528	5.94289	1.80041
NDUFA10	7.13015	7.67146	8.35269	8.60423	8.87383	7.86651	8.5048	8.32235
HADH	9.09802	8.74712	8.46043	8.75394	8.97866	8.78141	8.12781	8.91772
HAT1	6.94124	6.64333	6.83094	6.42724	6.48732	5.65421	7.02234	6.74758
TMEM11	6.96616	6.4777	7.65043	7.36165	6.91074	6.46905	7.61194	7.44441
SDHB	7.41828	7.63545	6.90894	7.57219	7.83822	7.93663	7.29583	7.01685
RAB38	5.69611	6.3707	6.74505	2.32096	5.80389	6.15123	5.83454	6.87539
SLC25A19	4.38183	-0.226997	4.53308	4.64751	5.07787	1.33921	5.01001	4.42424
MPC2	5.09218	1.17345	0.409083	0.578625	5.56888	5.34808	1.14012	3.78002
PYCR1	8.45585	8.21674	8.33969	8.28943	8.42844	8.37124	8.25759	8.04953
PTPMT1	6.50804	5.43104	7.16217	6.96853	6.24682	6.24479	6.66113	6.35696
MRPL12	8.76538	8.73064	8.06906	8.69622	8.87704	8.44189	8.36256	8.58803
FDXR	8.78295	8.86068	8.32629	8.66849	8.95215	9.03712	8.71587	8.82417
VDAC2	9.87237	9.64348	10.1736	9.69765	10.1529	10.2011	10.0736	9.97365
MRPL33	4.95996	4.27042	4.51997	0.0603583	1.24119	0.00984062	5.27495	-3.38094
COA3	6.22547	6.63008	0.245034	6.03023	7.22796	6.91989	4.36069	6.32247
MTHFD2	4.99091	6.38152	5.01296	1.22717	5.23747	6.81113	0.693313	3.66559
AARS2	7.43819	7.60459	7.71603	7.74494	7.51565	7.69784	7.45368	7.49875
CPNE3	8.17763	8.16315	8.70264	8.52688	8.5114	8.40544	8.43712	8.75833
COX6C	6.95485	6.70429	7.21283	7.81427	8.35623	7.6784	7.18251	7.89683
NDUFS2	6.49488	6.61949	6.43702	7.07376	7.50806	7.50026	6.87405	7.0799
NDUFA9	7.52085	7.17554	6.89643	7.73209	7.80799	7.58625	7.32894	7.56006
MCAT	-0.422914	-0.201735	-0.532443	5.54995	5.53752	0.587818	0.321391	-3.45739
UQCRC1	8.65593	9.33782	9.28584	9.63604	9.47216	9.46015	9.23883	9.11456
COX6B1	7.05156	6.24808	5.07872	6.72575	7.68096	7.25102	6.8351	6.49324
RHOT2	7.0703	7.26848	8.94366	8.05685	7.76702	7.79595	8.57767	8.12478
AGPS	6.76077	6.60856	7.23968	7.03892	6.47978	7.23381	7.22354	6.54525
ACSL3	6.70604	6.54424	6.3452	7.21718	5.67878	5.9988	6.78612	7.0826
CNP	6.96257	7.30641	7.63973	7.60132	7.60677	7.10503	7.37351	7.1677
TIMM23	6.85209	5.97466	7.30855	7.63897	5.53024	6.73779	7.43553	7.48038
NDUFA8	6.10969	6.48457	0.121311	5.57579	5.78061	7.00458	5.12942	5.69568
SFXN1	9.41981	9.28249	9.78633	9.84516	9.63828	9.4136	9.66231	9.48982
TOMM22	7.29012	7.73011	7.25019	7.24759	7.80194	7.99764	7.01308	7.67786
UBA52	-7.53466	-7.58637	-7.78866	-8.00048	-7.13368	-7.24229	-7.83535	-7.80735
PTPN1	7.8739	7.88466	8.15544	7.93791	8.34957	7.48345	8.0712	7.89942
MAIP1	5.045	5.47999	5.64939	6.44802	5.74546	5.17986	5.68512	6.23817
TP53	8.31355	8.53555	9.18933	9.21221	8.45415	8.41031	8.92636	9.16523
MRPS9	7.18424	7.56445	8.13461	7.91953	7.14179	7.63104	8.07391	7.80558
SLC25A22	7.14722	6.56095	8.0022	8.85413	7.36583	7.21614	8.1473	8.09581
CKMT1A	8.21144	8.44929	6.91774	7.2618	8.39225	8.48496	7.78806	7.8868
SFXN4	4.83006	5.49021	3.47892	6.12825	5.47173	5.60327	4.27172	6.11864
TMEM41B	3.00915	2.86807	3.20765	2.85565	-2.19417	3.03166	-0.369117	-7.63885
MRPL30	0.205672	4.17205	4.69971	4.73248	0.409985	4.39981	0.31776	5.14067
MAP1LC3B2;MAP1LC3B;MAP1LC3B	-7.52428	-0.34603	-7.74342	-7.92868	-3.35201	-7.17904	-3.8552	-4.00005
MRPL53	8.24321	7.24943	6.57001	7.12995	7.22797	7.08222	5.63413	7.21044
MRPS6	0.194497	5.55842	5.31491	6.04103	6.35193	5.83455	1.49716	5.06884
HADHA	9.21714	9.22006	8.18076	8.57059	9.42443	9.32593	9.18114	8.76995
SAMM50	6.70419	5.37982	7.68289	7.78524	7.10521	6.43414	7.61688	7.91436
DHRS2	7.60081	7.38229	8.4141	7.88386	7.54621	7.42413	7.88462	7.50353
LYN	6.76863	6.55877	5.89914	7.1539	6.23432	6.6255	6.67306	6.89754
CASP14	7.44168	5.45704	4.09667	3.29335	5.80299	6.7776	4.69378	5.65568
TIMM50	8.25999	8.08146	8.34781	8.28308	8.70742	8.87988	7.78667	9.05206
DECR1	8.3485	8.35125	8.05968	8.00563	8.61468	8.31883	7.94671	8.14126
STOM	4.04808	4.12723	4.15595	6.50242	0.749778	0.725082	6.3682	5.89607
PARS2	2.55036	-3.22782	-0.0397585	-0.302068	0.140962	-1.9597	-7.97121	-1.05419
DDX28	-7.38965	5.50626	-4.58885	0.567812	-7.2906	3.64039	-1.19485	-7.71013
SSBP1	-3.24227	-7.57111	-7.77525	-1.48345	-0.14765	0.918391	-3.97603	-7.72143
ECH1	8.08399	8.1646	7.81229	8.55809	8.58027	8.67076	8.26356	8.28165
CKB	8.58413	8.72518	7.49568	8.805	9.3044	8.86157	8.7853	8.55636
MRPS26	5.49231	5.27235	6.83757	5.53597	5.61316	6.25447	5.92869	5.48793
IBA57	5.16156	4.72404	0.458653	5.75132	0.997228	0.97529	5.54194	0.638112
PARK7	9.96566	9.85239	9.95049	9.91558	9.77938	9.58955	9.7941	9.90477
MT-CO2	9.29523	8.87377	8.53157	9.04201	9.70227	9.47236	9.06082	9.24638
MRPL13	7.37894	7.1966	8.28446	7.29851	7.55952	7.55845	2.014	8.8143
PDE12	6.95838	7.56402	8.22902	7.85528	7.76598	6.01597	6.78676	7.72422
COX5A	8.4429	8.32362	7.37245	7.81701	9.32837	9.02815	7.84572	8.09737
ACADSB	7.60347	7.34949	7.98922	8.06816	7.61238	7.5427	7.75008	7.75311
USMG5	5.58939	5.42458	6.59769	6.14147	1.61047	5.90278	5.30935	7.25865
SFXN2	4.50257	1.09789	1.11181	6.0891	1.15841	5.42735	5.25072	5.55333
ATP5F1	7.20443	6.78065	6.17917	5.79591	7.13557	7.21227	5.91033	4.92445
GPX4	-7.30514	0.01388	-4.06378	0.663222	-3.45061	-1.53901	4.73098	1.76906
DHX36	-3.60013	-2.64446	5.94986	5.37297	0.649801	1.15027	5.29817	4.86041
VDAC1	9.1532	8.7982	8.72686	9.4876	9.18107	9.33433	9.12885	9.76876
CYC1	7.68467	7.76892	6.17694	7.28142	8.32097	7.78366	5.93633	7.50344
GCDH	6.29712	7.20985	6.30034	7.93757	7.17319	8.43307	6.87354	7.33382
DLD	7.94664	8.20619	7.76611	8.06837	8.49686	8.3303	8.12264	7.94095
MTCH1	0.797877	5.9816	5.30433	4.79088	2.69804	6.14479	4.94584	6.29995
RAB7A	8.04573	8.10323	7.35597	8.15466	8.46749	7.79181	8.29617	8.30366
MRPS12	0.375082	4.88776	5.70394	6.54395	4.54848	1.782	4.47844	5.56722
MRPS34	6.22776	6.34728	6.36402	6.58218	6.23897	6.22198	6.04478	5.73077
PDHA1	9.08179	9.23091	8.96997	8.5371	8.83438	9.21116	8.92159	9.19918
MT-CO3	-4.14798	-3.85718	-7.87499	2.73137	-3.45336	-0.782479	-0.609825	-4.48977
TSPO	6.9769	4.36918	6.41267	6.49057	0.82053	6.75121	6.16705	6.34053
SLC25A12	6.1341	6.0583	6.83592	6.98145	6.14554	6.59094	6.57817	7.1363
MT-ATP8	7.15658	6.7911	7.40699	7.26463	6.92675	5.96195	7.48366	6.55802
HAX1	6.30507	3.99335	4.7965	4.55464	2.82763	5.1991	-3.5902	4.84236
RAF1	4.54133	1.38753	6.9457	5.99056	5.52585	4.64846	6.46701	5.7359
ARAF	3.90716	-3.7184	7.30635	7.24036	7.21188	-7.13788	6.48348	5.73523
GLUD1	8.89982	8.96175	7.70374	8.24773	9.34889	9.15622	8.13942	8.62896
PFDN2	7.72598	7.67648	7.05056	7.15239	7.41731	8.1699	6.85976	6.81888
SPATA5	-0.310127	2.1514	4.54501	3.88039	-4.61142	-4.13257	0.676362	4.93304
SNAP23	-3.35773	-4.46131	-0.227605	-4.39422	0.465177	-0.861266	4.28575	-4.77127
GSK3A	-7.44742	-3.77749	0.313565	0.463905	-4.75886	-2.6138	0.338514	4.2583
ALDH5A1	6.91478	6.96065	5.83783	7.05221	7.77531	8.07589	6.49201	6.82315
MRPL35	7.62023	8.30191	7.19399	7.4746	8.22989	8.45853	6.67333	7.6997
MRPS7	5.6181	5.95477	-0.944699	0.909898	6.15809	5.60423	5.45908	0.940529
ARMCX3	5.26752	4.7505	6.65163	6.17815	5.46742	4.51444	6.14478	6.49327
CISD2	7.39308	6.61724	-1.02974	0.699124	6.29105	6.049	7.6084	1.00322
TEX10	4.94725	5.99567	-3.11999	6.50431	4.05147	5.0607	5.58026	4.73967
NDUFAF3	4.46996	5.558	-0.144452	4.69817	-7.07374	5.43589	0.676523	-7.76668
SCO1	4.63626	3.42612	4.96252	4.05611	6.31675	4.14589	5.09239	0.0520288
NME4	7.80644	8.01736	8.22854	7.62708	7.20845	7.2225	7.29785	7.03835
ATG5	-4.0411	2.11558	-0.106063	-4.11911	-5.69091	3.23626	3.84307	-0.138702
GRSF1	6.97263	6.91323	6.27151	6.41639	7.82759	7.67828	8.13179	7.29321
MRPS35	7.01875	6.29923	7.77582	7.20224	6.73216	6.80211	7.72567	7.12356
ACSL1	4.68383	5.77095	5.96058	6.35914	5.40614	4.81295	0.881076	6.39846
SQSTM1	3.80292	5.18373	7.63101	6.55905	4.33014	4.59785	7.65256	6.30625
SLC25A21	0.0665957	-3.77538	-3.86162	5.31809	-3.14918	-3.34498	0.867568	-0.743929
PTCD3	7.25863	7.40966	8.5717	8.03455	7.6162	7.3547	8.16107	7.71138
CHCHD1	-1.35972	-3.22264	-7.76128	-3.71277	-7.12382	-2.84523	-7.9028	-3.07945
MRPL22	6.19552	5.6218	6.36876	5.977	6.2353	6.38845	6.73023	6.13151
NDUFB6	-7.52625	-3.6289	-4.71305	-4.00901	-7.08048	-7.12503	-4.11631	-1.09526
MRPL16	7.01643	7.09452	7.31924	7.25746	7.48775	7.43824	7.16883	7.37229
PARP9	-1.48168	-3.77941	-4.1048	-3.71095	-7.09527	-7.13405	0.852272	2.53813
MAP2K1	5.60395	5.15997	0.385672	4.32225	5.65853	5.36684	3.7334	1.01282
NDUFS3	7.56096	7.85549	7.341	7.74848	7.93926	8.1296	7.45587	7.7922
RHOT1	6.40107	5.91366	7.0593	7.05608	5.42645	6.06998	6.90934	7.2062
CDK1	7.64291	7.96271	8.12027	7.62632	7.77899	7.31466	8.08199	8.16257
PEX5	-5.07753	0.136724	7.27893	1.38625	-0.243979	4.10552	6.85687	5.74884
MAPK3	6.34169	6.34626	6.5876	6.51488	6.54946	6.38326	5.9398	6.59906
CHCHD3	7.75855	8.08022	8.29292	8.66879	8.29279	8.14746	8.42569	8.16126
BNIP1	0.151095	0.780561	-2.92595	-3.57836	-4.20244	-3.06293	0.809967	2.63917
SHC1	-0.49235	3.20132	5.21101	5.43013	-7.11924	-3.37014	5.10417	5.03667
VPS13C	5.78936	6.85094	7.60882	7.68031	6.38997	6.67145	6.67913	8.1761
USP15	6.19434	5.16161	6.88354	6.1191	5.79407	6.01899	6.73357	7.01612
NDUFB10	5.22054	3.44421	4.69895	6.80996	6.07406	1.43046	5.16513	5.4643
URI1	-7.49035	-7.57119	4.58956	-3.96233	-7.06966	-4.67197	4.30126	-3.75351
MRPS28	-0.226074	5.16094	-3.55873	1.25828	4.5721	5.53953	1.02373	-3.10882
ZFYVE1	-7.27419	-7.46801	-3.35668	-4.06908	-7.16389	-7.26593	-0.306222	-3.24031
GSR	6.75493	5.53549	1.10882	1.46393	5.86697	5.55437	0.315251	0.547324
CARD19	-1.87559	-7.57146	-4.20817	-3.65547	-1.29339	-4.10319	-7.88192	-7.67338
KANK2	-7.3235	4.71739	5.19504	2.22198	1.26839	4.34112	1.56872	1.18821
OGT	6.63734	6.40246	7.37056	7.21078	6.41065	6.61086	7.07939	6.9368
MRPS5	7.45065	7.4391	7.73438	7.60482	7.38315	7.23564	7.46598	7.8795
TIMM13	7.16417	7.54146	4.97824	6.76654	7.70896	7.27022	6.98733	6.70084
TIMM29	-3.51848	-2.92972	4.82403	4.10438	-3.8599	3.73672	3.72354	5.39437
MRPS22	7.76199	7.87921	8.40415	8.12715	7.98234	8.24878	7.81263	7.74121
DNAJC19	7.69629	6.78561	4.96578	5.43725	6.04119	8.23665	5.16019	5.56295
MRPS27	1.31165	5.22049	6.36508	6.37572	6.38242	6.54773	6.37909	6.48218
MRPS31	5.12567	6.41949	8.06778	7.18619	6.76604	5.35131	7.91782	7.17655
AHCYL1	-0.0893462	-3.72352	8.46676	7.11705	-7.04525	-4.14427	8.64005	4.87589
HAUS3	3.85943	3.33585	6.97401	6.40324	4.39837	0.0313206	7.19652	5.13404
UQCC3	5.7627	2.34179	4.62021	0.835931	5.64407	6.30494	0.425455	-3.77149
UQCRH	4.62479	1.3001	-3.56729	5.08145	5.63301	5.69011	4.5157	4.18574
AKAP8	4.8772	4.73647	6.27081	6.15649	4.8495	4.35248	5.78	5.28489
OAT	8.59648	8.264	8.52559	8.8356	7.83188	8.31912	8.39305	8.42676
ACAD9	7.26567	7.11547	7.21456	7.96852	7.55725	7.30542	7.3836	7.21672
BSG	8.25058	8.11465	5.7835	7.50513	8.32092	8.25383	7.59471	7.79506
SACS	0.225842	-0.466539	5.78948	6.02082	-0.148907	0.492364	4.20206	3.46141
MRPL19	0.804754	5.90569	5.83767	5.9355	5.31781	5.82348	6.12306	6.40809
SYNE2	5.09064	4.74747	7.20218	6.90124	5.43281	5.78885	6.81258	6.44188
MRPS2	5.33504	6.78628	6.16082	6.54568	5.99908	6.94299	6.98244	7.15153
BCKDK	-4.20116	-1.36701	1.6945	0.846325	-0.015794	-1.04003	-4.11896	-1.08306
GADD45GIP1	-0.349776	3.72327	-0.0301595	4.54699	3.86658	1.25938	3.7751	3.20584
MTX3	5.4873	1.14577	-0.430075	4.75979	1.19379	0.758642	1.03516	5.35803
RMDN3	-2.08313	-2.15879	-4.47057	-3.86264	5.46285	-1.96589	2.158	-2.48574
PMPCA	7.36042	7.50424	6.31678	6.63509	7.91295	7.95945	6.39261	7.06695
NDUFA12	-1.02754	4.04706	3.51686	-0.453801	1.13634	0.788123	-0.175937	4.62054
TOMM40	6.87543	6.96031	6.02431	8.15959	7.84045	7.77527	7.68766	8.25652
PRDX5	9.3553	8.81154	8.3399	9.52043	8.96451	9.61254	9.213	9.0026
GLUL	5.79258	6.45731	7.5305	6.82459	5.37567	5.94151	6.77478	6.89863
HUWE1	7.48729	7.73584	7.85393	8.00512	7.1366	7.22533	7.74475	7.63022
MRPL1	5.70061	5.59346	0.728569	5.11454	6.10432	5.07568	-3.95089	0.903949
SUCLA2	8.96555	9.0052	9.09386	9.42249	9.16536	9.18268	9.21632	8.94832
MAPT	-7.38331	0.06735	6.91411	5.02975	-0.10223	-3.08448	5.65431	4.97486
PPP3CA	5.1073	4.64172	6.152	3.58458	0.33051	4.64419	5.35544	1.06784
MRPL14	6.84848	6.93111	6.98768	7.10888	6.80703	7.06393	6.67737	6.95084
MRPS21	5.72975	5.41839	6.56986	6.64518	6.44282	6.66761	6.59466	6.71333
KIF1B;KIF1B;KIF1Bbeta	-2.29931	3.281	1.27002	4.6094	-3.51345	-0.553069	4.31292	3.58774
MTOR	5.72913	4.87939	7.04048	6.31722	6.16866	6.10544	6.65376	6.15464
CCNB1	-7.48125	-6.27019	-3.67378	-3.89255	-2.67887	-6.9817	0.62976	-2.72261
ACOT13	7.95308	7.59014	6.08362	7.22812	7.66209	7.77091	7.12924	5.93954
MRPS24	4.20164	1.25162	6.85687	5.18641	4.88538	1.41232	5.83324	5.3063
TARS2	6.84335	7.05526	7.08991	6.99635	7.09396	7.40966	6.82961	7.11327
MRPS16	1.29911	0.124036	4.85519	6.19761	-3.14897	4.95743	5.5291	2.0776
;MYCBP	-5.4992	-2.86057	-7.79739	-4.332	-2.54471	-7.15386	-3.91789	-4.67663
MRPS33	4.96525	3.18245	0.120382	2.91297	6.72136	6.81061	0.499497	4.69381
EXD2	-4.2896	4.11858	-4.32595	4.09636	-5.02685	-0.0468455	-0.812035	3.946
NFKB1	0.200073	-2.89193	5.90758	0.241028	-7.20071	-2.85251	5.57475	0.704892
MT-ATP6	1.89848	6.60046	6.27668	6.64623	-2.19391	6.65693	6.92317	-2.89348
GARS	7.50825	7.62408	7.60999	7.66404	7.28167	7.25648	7.20338	7.3908
PYCR2	8.40739	8.6314	8.64737	8.65373	8.74707	8.66096	8.18211	8.55837
MAVS	5.3579	5.38143	8.33769	7.05637	6.89311	5.91518	7.48548	7.01413
RIPK1	-7.40757	0.523426	4.09123	-0.513087	-7.16334	-7.16193	-4.45704	-4.39969
MYO19	-7.36249	-3.68319	5.47511	4.80858	-7.03955	-0.0119938	4.84662	0.593029
PEX11B	-3.78885	-3.13359	0.221852	4.05189	0.111799	-4.34761	0.888879	4.63919
SLC25A15	6.6745	6.5215	7.20483	7.27862	5.83889	6.62161	7.08013	7.33275
POLRMT	5.81011	5.66175	6.18857	6.74365	5.82903	6.28659	6.21853	6.28239
WDR26	6.10188	6.2108	7.17554	6.91314	4.53779	6.17643	6.19741	6.332
IARS2	8.32808	8.36612	8.29855	8.44646	8.41108	8.45998	8.27915	8.35673
KRAS	5.7156	5.81697	6.32941	6.13603	6.25982	4.56244	5.86226	6.25856
MTUS1	-7.58874	-4.49107	0.330069	-0.481439	-1.76028	-7.13929	0.493645	-0.220681
FIS1	5.38364	2.89473	2.70983	4.69721	5.13874	4.91689	0.52667	4.51178
MRPL48	6.07065	6.6909	4.83005	5.13759	6.83382	6.27373	6.81753	6.07977
MAPK9	2.53043	-4.72754	-3.95645	-1.10662	-7.11957	-7.10368	-3.95459	2.5807
KARS	7.50069	7.63409	7.32371	7.68125	7.52144	7.5988	7.51142	7.77318
MRPL58	6.06998	6.82371	5.96985	5.98719	6.27984	6.71526	6.60455	5.2512
MRPS10	5.07238	-0.286545	8.02655	7.42078	1.75155	6.33479	8.10494	7.87461
SCCPDH	-3.9952	-7.53926	-0.93622	-0.678667	5.10708	-0.0147375	-0.353335	-3.75833
NDUFA6	6.67758	6.6482	6.39595	6.56431	6.99585	7.14082	6.91471	6.64621
ALDH7A1	8.79718	9.1429	8.6379	8.83315	8.95033	9.24513	8.74846	8.73691
FAHD1	1.06057	5.86845	4.79238	5.88722	5.777	5.14302	5.69375	1.36732
WDR81	-4.30987	-4.45455	-0.173384	5.03815	-0.659112	0.622198	2.42127	4.23116
MRPL46	6.00307	6.42249	5.61185	1.38198	6.80481	6.35711	0.787649	6.2815
MRPS25	4.70791	-0.0491714	4.93505	5.1248	0.099502	4.3526	5.27159	5.01658
DAP3	4.7203	5.70274	5.29053	4.33505	5.53907	6.34506	4.97195	5.35766
APOO	-3.61439	7.1902	-7.72982	4.62587	5.86644	-2.00625	-7.90914	-2.7648
SNCA	0.185125	5.88271	7.66491	1.61796	0.102291	-3.41762	7.96787	4.85585
COX6A1	1.87498	-7.33866	-3.2881	-3.10969	-2.59777	6.20022	-3.44837	-3.128
NSUN4	4.79302	2.69216	3.22642	0.766302	5.21373	4.88376	-0.835491	4.95706
COQ8A	7.32761	7.31764	8.0842	8.25969	7.2983	7.73215	7.52316	8.02039
RALBP1	-4.0816	-7.33441	3.90288	-3.65351	-0.549561	-4.15352	4.95474	-0.0320812
PTRH2	5.12196	4.1524	5.48813	5.83285	5.34321	2.13106	4.65079	4.92053
CIAPIN1	5.61334	1.47235	9.87277	4.18213	0.690992	5.70607	6.23642	1.24198
DHRS4	3.83466	4.75389	4.26453	1.11978	4.91593	5.4516	4.85813	4.22502
CARS2	5.59489	5.56316	6.03887	5.72874	6.21061	6.49116	4.91242	6.65202
IMMT	0.585919	-7.41372	0.0801988	4.00332	-2.91673	3.38421	4.84788	0.849178
SCO2	3.66415	-3.59247	3.18795	0.96392	2.18839	1.08161	-3.73132	3.81131
BLOC1S2	-3.74269	-4.75053	-3.66291	-8.02697	-0.939989	-3.62913	-1.01737	-3.73551
ACADVL	7.42172	8.42498	7.24584	7.45791	7.91165	7.64473	7.58855	7.5966
ABHD10	4.1637	4.89531	-2.30348	-1.7863	5.82714	3.88696	-3.97055	0.637004
AARS	7.10651	6.99843	6.87978	5.1684	5.96461	6.53644	6.17504	6.85566
TMEM126A	-7.49874	-7.41128	-4.14394	-0.948812	-7.06071	-3.82904	-4.32788	4.28608
TMX2	-3.71641	-0.184025	-0.474252	-7.91996	-2.94	3.94032	-0.834885	-7.60357
MRPL43	5.43208	6.41304	7.40589	7.24833	5.67292	2.19367	7.56483	6.26151
C19orf70;MIC13	6.76423	6.22466	6.98885	7.05665	5.46973	6.8325	6.41802	6.52261
IVD	4.57493	6.52855	4.88694	5.01387	6.8155	6.02799	5.68003	1.69507
MTX2	-3.10807	-3.31941	3.10609	1.48227	-0.324018	4.10051	4.40971	4.68085
YME1L1	-3.46082	-0.201113	4.18158	0.549402	8.55311	7.40839	3.96437	-0.0120425
OXR1	-0.00835963	-3.73406	-0.91822	-7.78799	-1.09757	-4.27428	-0.382152	-3.21228
NDUFAF2	-7.46542	-4.22452	-4.59348	-7.90911	-0.825422	0.516187	-7.71072	-7.75728
MRPL3	5.28481	6.49628	7.12715	6.59727	7.04178	6.47208	7.01618	6.90153
TIMM44	7.90049	7.45728	8.01287	7.9997	7.93875	8.00142	8.02859	7.97131
NDUFA5	5.68286	6.38883	5.78448	7.5423	7.38421	7.11068	6.76069	6.67188
VPS35	7.71156	7.785	8.57261	8.29878	7.54118	6.97165	8.04374	8.14535
NR3C1	-4.26883	-4.51954	0.0762274	-4.27686	-7.10235	-7.17703	-3.50637	-4.00361
MTX1	6.08811	1.27533	5.66214	1.44209	5.67307	6.44315	5.9105	5.65916
SH3GLB1	3.44124	4.65615	-7.82183	3.44103	5.22165	4.40844	3.35213	4.64631
TOMM20	1.34142	6.04728	-7.60654	-3.34869	1.84106	6.44949	5.27807	5.2502
ABCB7	7.30979	7.3502	7.86334	7.7674	7.67864	7.39906	7.70241	7.5316
NDUFS7	6.2398	6.57918	6.78311	6.95899	6.73548	7.09222	6.85633	6.84859
ELAC2	6.71382	6.83028	6.44054	7.12741	6.93183	6.21394	6.75242	7.17355
MRPL41	6.5234	6.6071	5.94684	6.6544	5.8917	0.937839	5.75483	5.21988
ECI2	7.06043	6.82736	6.67992	6.92421	7.62809	7.38688	7.20979	7.21461
MRPL28	6.29237	5.68198	5.12974	5.6651	6.23328	6.27851	4.62477	5.11338
SLC25A14	-7.4259	-7.38924	-7.74509	-7.97622	-7.20368	-7.15476	-7.84073	-4.26944
HLCS	0.00943813	3.70102	3.72284	0.36321	-0.194474	0.894893	2.83018	0.545182
SFXN3	5.52644	5.58121	6.42673	7.09596	1.38172	5.76107	5.71147	7.24949
SPNS1	-4.58607	-7.44385	-3.69827	-8.01482	-3.30596	-3.81162	-0.213542	-3.81893
HSPA4	7.58878	8.03106	5.90065	6.95484	7.84865	7.53937	6.77261	7.14729
FOXK2	4.45888	4.34386	4.6478	4.98752	3.85318	5.10918	-4.75729	0.941779
RRM1	6.60837	7.61306	7.35192	7.32109	6.48621	6.97794	7.03793	7.67026
NARS2	1.07731	-3.23483	5.43043	5.98762	5.22507	1.36028	4.79934	5.73325
ATP5E;ATP5EP2	0.662002	0.810308	0.113109	0.0933574	4.89498	4.84856	4.38287	3.2721
NDUFB9	3.82195	4.39367	-7.81545	5.3041	5.34302	5.79165	4.0906	3.79957
YARS2	8.76707	7.06075	6.07622	6.92294	7.91035	6.95226	9.79975	6.64633
GFM2	5.36591	6.32891	0.0434132	5.33443	5.68092	5.87825	4.54822	4.59855
NDUFA2	0.730575	4.30768	4.05161	4.49535	1.7329	5.36128	-4.51317	4.83735
NDUFA7	4.23549	-3.96811	-7.71341	-3.0682	4.30847	3.58934	-0.219617	3.77369
SOD1	8.58915	8.89874	6.83118	7.82117	8.98886	9.35622	7.86362	8.21341
AK3	6.18945	5.781	6.44892	6.80813	7.61333	6.47003	2.00706	1.41106
CLPP	7.93023	8.83785	9.45725	9.67185	8.18462	8.29548	9.02216	8.8198
NNT	8.00476	8.49092	7.48301	7.9256	8.35967	8.32744	8.30678	8.31798
TST	5.70176	6.87685	4.90189	6.24726	6.74706	7.07751	4.73837	6.29777
RPUSD3	-4.17635	-3.29267	-7.8331	-0.315995	-0.550574	1.27606	-0.560086	-0.245322
TMEM70	-3.33102	-3.44796	-2.26654	-2.60182	1.73221	-7.25414	-2.42704	1.9359
DUT	6.95938	5.45008	5.12716	1.32666	6.38003	7.5658	0.839219	5.57486
NOC3L	6.92154	6.89197	6.95191	7.18925	6.89683	7.06314	6.88858	6.68338
NIPSNAP2	6.52472	5.14507	-4.01892	-0.438325	6.20946	6.35465	1.18237	1.62508
CISD1	0.73921	0.978102	4.02766	4.60344	5.87059	4.77301	-3.06397	-3.47576
MRPL45	6.07461	6.77758	5.58272	5.39259	0.585991	6.63643	5.23592	5.62821
ALDH1B1	8.00898	8.39299	7.75608	7.76764	8.11263	8.42134	7.69049	7.71094
PMPCB	8.47735	8.60295	8.38386	8.40502	8.73488	8.68125	8.5006	8.14704
ETFA	9.48399	9.78918	8.75011	9.39057	9.71077	9.77741	9.33102	9.28236
RPS6KB1	-3.40647	-3.47553	-3.83191	-3.32377	-7.25854	-7.22553	0.00639589	1.82652
PXMP2	-7.29374	-7.27051	-7.80725	-7.86992	-3.22398	-7.23773	-7.88335	-7.68048
GCAT	-0.0184214	4.59484	4.68799	4.12544	3.88863	4.36948	0.659675	0.483667
HIGD1A	0.651284	4.08309	5.2723	5.25459	-3.23825	-0.180164	4.28632	1.00515
ERAL1	2.09741	0.449479	6.01214	4.12978	4.68775	4.96689	1.717	1.22079
CYB5B	1.78722	0.974122	-7.69103	5.20954	0.682977	6.25905	-0.234002	1.10406
ACO2	8.22028	8.08898	7.8153	8.26694	8.28445	8.1628	8.25684	7.75044
MAP2K2	7.59129	7.79781	7.72437	7.84675	6.98501	7.51914	7.77787	7.51299
FKBP8	7.30676	7.23291	6.62139	7.2401	7.40954	7.51976	6.39219	7.11886
MRPL27	6.31309	6.35736	6.96434	7.27846	6.56835	6.93362	5.55545	6.17965
PUS1	2.43043	3.74337	4.36826	4.86033	4.90222	5.16056	5.21338	4.33973
MRPL4	6.48016	6.17516	7.03802	5.90799	6.00007	7.54717	6.66733	7.20672
NDUFS6	0.809741	5.41127	1.45447	5.16803	5.68095	6.01882	5.38077	4.70324
BDH2	3.89558	5.02418	-5.02949	-4.05466	0.871578	0.654684	0.138008	-3.46213
FKBP4	7.46173	7.60985	1.03796	1.76814	7.62154	6.76408	6.5901	6.8275
MRPS30	6.13208	4.99178	5.71703	5.79742	6.01476	6.45415	5.19709	5.68243
CLPX	7.39571	7.87364	8.40586	8.17421	7.96333	8.16309	8.04606	7.91998
SLC25A40	-7.27974	-0.190594	3.38929	2.76487	-7.06378	-0.44971	-0.19009	-0.159858
COX20	-3.67725	0.196371	-7.90043	-7.86345	-3.44071	-0.554812	-4.26115	-7.61206
ATAD1	-3.53247	0.636395	5.37559	5.54943	4.93913	5.83507	4.55491	6.59362
MRPL38	1.94338	6.32751	7.39915	7.4546	6.32091	6.76658	6.72611	6.98312
USP30	-7.4093	-3.62616	-1.25629	-8.00823	-7.19089	-7.22864	-7.89716	-4.16525
MRPL47	6.32213	7.43437	5.51618	6.54575	6.4543	7.72178	1.92741	5.56557
UQCRFS1	7.35556	8.24187	7.12697	7.61024	8.3075	8.6185	7.76071	7.70847
AKT1	-0.282455	-0.827914	-0.652576	-0.169879	-3.34878	-3.72451	-0.690195	4.11939
GFM1	6.34154	6.3282	7.3035	6.76695	6.78849	7.09666	6.63925	6.96155
MRPL37	7.36764	7.25626	7.03694	7.05889	7.23918	7.39768	7.01833	6.68921
MRPL40	4.13055	5.89952	4.75208	4.98823	5.44358	5.88446	4.68784	0.741971
HS1BP3	-5.31924	4.30453	2.1827	5.20016	0.138764	-0.108648	0.908978	1.21277
MBOAT7	6.2086	6.24721	7.39262	7.27213	6.17765	6.02959	6.47366	6.55674
UQCR10	5.22692	1.07627	-0.339336	-2.87582	-2.39294	0.870528	1.77922	5.83987
PUSL1	4.39444	7.344	4.61915	0.103501	1.07077	4.39605	4.43202	4.64667
CAT	6.76401	1.66881	0.435064	0.441212	4.89487	2.30156	4.15508	5.5471
MRPS18C	-7.38641	-3.7344	-5.62117	-4.51288	-3.7756	0.930531	0.101717	-7.60699
RNF185	-4.16724	-7.46771	-4.74788	-0.984763	2.37731	-0.547066	-1.77578	-4.48325
NDUFB8	-3.64123	3.84284	-7.78987	0.485226	1.02554	1.01274	-3.85059	-0.631288
TIMM21	-3.40117	3.7256	5.42253	4.93555	0.824464	0.059191	1.33546	3.68321
CDC25C	-7.49263	-3.73582	-5.06063	0.541771	-3.42803	-7.16789	-4.30781	-3.44036
RARS2	0.366416	4.80196	5.34114	5.84333	0.348989	5.10168	5.91159	5.32426
MRM2	-4.54908	-7.34032	-7.77704	-0.676276	2.39213	-0.760908	2.06482	-7.728
FAM162A	6.07312	1.86551	-7.83307	-3.55456	2.61519	6.03265	0.307927	0.378626
RCC1L	6.15802	1.61969	4.39906	5.31131	-3.25626	-2.38215	3.90795	4.70854
TFB1M	-1.1948	0.0605033	4.84291	5.29321	0.84641	-2.3981	-4.16861	4.1449
MRPS15	5.39686	5.65495	5.07537	5.61373	4.24488	5.77316	4.15023	4.89465
SURF1	-3.00813	0.374104	-4.05876	3.89658	6.9915	6.3497	3.65519	3.93293
RDH13	4.50567	4.42053	4.16341	3.60915	5.10072	3.90361	0.607386	-0.489648
SUPV3L1	-3.67183	3.80455	3.51277	3.30387	1.16446	4.44625	-0.130877	-0.0693889
IDH1	4.36932	5.63056	0.127706	-0.0888655	1.59506	3.57228	0.783228	5.94086
MRPL17	5.36744	0.642301	5.42241	6.93354	6.39131	6.28661	5.6534	4.79025
LIG1	5.77474	5.75577	5.06624	5.29062	4.903	5.14819	5.37274	5.21074
NDUFV1	4.2936	6.14449	7.04567	7.53967	6.97505	6.07566	6.69601	7.00972
CLPB	4.0666	3.97358	4.18443	6.06369	3.96519	4.63568	4.99951	4.39234
TRMT10C	6.89847	7.44776	7.72155	7.62196	7.53918	7.08	7.19672	7.44582
VWA8	6.32952	6.63462	6.3682	6.68552	6.68071	6.82471	6.02448	6.35619
NDUFS8	6.22997	6.8784	6.49658	6.73856	7.21359	7.0582	6.89221	6.75413
NDUFB11	4.25968	-0.612679	0.355061	5.58636	1.78112	0.368437	5.32569	0.848606
NUDT8	-3.72735	-3.76516	-7.80498	-7.8446	-7.17036	-3.50656	-7.9214	-3.92514
CAPN1	7.53579	7.19927	7.59266	7.58316	7.33351	7.32987	6.88683	7.63804
ATP5G1;ATP5G1;ATP5G1;ATP5G1;ATP5G3;ATP5G2	-7.3411	-7.48276	-7.81816	-7.84125	-6.98012	-7.08712	-7.81922	-7.83102
BCKDHB	5.46324	6.34537	6.52206	6.91453	1.41695	6.77086	6.6359	6.69062
SRC	5.56407	5.21827	5.25738	6.45671	6.04204	6.00033	0.553984	6.72252
ACSL4	6.63312	5.72903	3.13211	6.349	2.79266	6.36382	7.45851	7.37244
PITRM1	7.10265	7.50853	6.98321	7.18011	7.2298	7.45302	7.04666	6.97183
PRKCA	0.842085	3.50858	3.70538	4.7033	1.26214	0.770874	-3.96122	0.625849
ALDH2	7.5823	7.59163	7.07181	7.80923	7.65379	7.70205	7.35999	7.90928
ACADM	6.83282	7.51005	5.18044	6.47577	7.38164	7.01068	6.88585	6.80055
ARL2	7.4258	7.75287	7.54555	7.6762	7.46012	7.23693	7.2543	7.85921
LGALS3	0.92803	-3.24384	-7.71581	-0.298963	4.61583	-3.03058	-0.841275	2.85975
ISCU	-2.65699	0.817745	-7.92718	-3.46398	-3.94549	0.754475	-3.44468	0.41588
MRPL39	6.09291	6.22642	5.4832	5.49428	6.33825	6.37802	5.93523	6.13544
NIPSNAP3A	-7.30339	0.241059	-4.46518	0.585339	0.995849	4.67122	-0.0401265	4.28477
ECHS1	8.47931	8.32681	8.11155	8.07625	8.91949	8.78049	8.43769	8.16206
QTRT2	4.98885	6.24276	5.98556	5.75591	5.6109	4.572	1.32781	4.58221
NGDN	-3.86994	-7.35817	3.48913	-0.54459	-3.94788	-4.30452	-0.593618	-0.54979
MMAB	-2.34683	-3.67184	-0.574912	4.77483	4.83725	5.12586	-0.736975	4.47421
MTFR1L	-0.523371	1.17623	0.345559	0.605245	0.150148	5.08031	0.287259	-3.2573
LPIN1	-3.6715	-7.43299	-4.22588	-3.66786	-7.20804	-7.06716	3.96124	-4.79958
CYB5R1	4.43984	-2.61028	6.45273	6.56342	2.0175	0.625026	7.01137	6.46232
ABL1	-7.39942	-4.42621	-7.77652	-7.84758	-7.05541	-4.13077	-7.97595	-7.65084
MRPL49	2.33219	2.39324	6.75626	6.13817	5.00271	4.25656	6.68039	5.79597
GNPAT	-7.40327	-7.39791	-7.73462	-7.85179	-7.18325	-7.19917	0.261805	3.31398
HDHD5	6.27089	6.94957	6.92124	6.7934	6.33751	6.52802	6.11732	5.91096
PPOX	7.08322	7.20253	6.82756	7.78851	6.99085	7.02777	6.40412	2.59403
;BCKDHA	4.07722	5.82438	7.94915	7.46106	6.34049	5.98638	5.93091	5.88348
MRPL9	4.76932	5.17255	5.08104	5.84097	5.93469	6.17213	5.75065	5.09875
ASS1	8.06323	8.08311	8.43632	8.27342	8.13819	8.28726	8.3389	8.39319
TIMM8B	4.7534	4.43398	-7.79054	-4.13078	0.942663	4.09762	0.249653	-7.76596
PRDX3	9.67765	9.73881	9.03838	9.21477	10.0763	9.91097	9.34213	9.38081
PDHX	7.77943	7.6149	7.37766	8.16405	7.08772	7.99755	7.99476	7.70217
PISD	-7.50085	-7.3968	-3.86196	3.86848	-4.04771	-7.01748	-5.87949	3.88402
MRPL2	4.85089	6.27467	6.91866	7.13372	5.89059	5.17521	6.34622	4.52552
C12orf10	4.78076	5.89812	-7.77571	3.81244	1.26928	5.06084	-3.93578	-3.70485
PNPT1	6.54169	6.91573	5.4791	6.41811	7.03459	7.40287	6.21365	7.95578
NDUFC2	4.93869	2.26681	1.11726	1.42625	4.55913	0.60987	-0.413741	5.49166
POLDIP2	5.97094	5.93508	6.80423	6.52032	7.21109	6.19542	6.69152	6.92987
SLC35F6	4.30776	3.44124	3.97063	3.99061	4.25096	3.46126	3.27602	3.29447
BOLA3	3.70024	4.36868	-4.1813	0.538375	3.85826	-3.02717	-3.79074	3.96993
ADH5	5.77334	6.20351	0.516021	4.29582	4.85175	1.41098	4.40121	5.11042
ARG1	6.40403	0.530651	-4.5815	-8.03258	1.55694	2.469	-7.92789	-3.87566
ACAA2	8.0843	7.80685	7.73639	8.04274	7.85289	8.26152	7.95648	7.98048
ME2	6.55022	2.27226	1.20631	5.26938	6.50297	6.18969	1.80357	4.713
TFRC	7.90281	7.93824	7.75929	7.88254	7.60447	7.42148	7.77172	8.08404
OPA3	-3.48203	-7.40851	0.186248	-3.79699	-3.80302	-3.1226	-7.78368	-7.76928
FAM49B	7.02243	6.06454	1.49721	6.50645	2.58868	1.96554	6.72251	6.8768
VAT1	6.43182	7.51547	-7.86508	5.71447	7.96739	6.93526	6.75363	6.12758
ECI1	8.05022	7.9269	5.78177	7.00022	7.81767	7.88527	7.7823	7.61017
MRPS18A	5.07062	5.80677	6.31371	6.43792	2.43853	5.94182	5.36801	1.94362
UQCRB	6.32035	6.06968	-3.24047	6.48353	6.96597	7.01556	5.66441	6.3095
ACAT2	-0.897729	5.26548	-7.8173	-0.795734	4.61249	-2.72464	-4.16358	0.452444
ANXA6	8.07772	7.98484	6.27075	7.15434	8.3734	7.98209	7.08657	7.24402
GLRX5	-3.42488	3.71573	-7.68794	-0.297005	-0.149778	5.12771	0.223	4.63536
PSMB4	7.04995	7.40701	-2.95701	6.72583	7.26758	6.91822	5.89193	6.07616
TIGAR	0.301632	-7.30693	-4.73125	-6.73875	-3.76171	-7.23986	-3.16546	-3.96212
ACAD11	5.54481	6.09957	6.75605	7.47558	6.45283	6.53647	6.54407	7.00807
GPD2	6.49647	6.6596	5.77313	8.5983	7.55594	7.12667	6.86709	6.50835
TMEM223	0.44781	4.53055	-7.93429	-3.49584	-2.91425	1.11918	4.03359	0.590665
DLST	7.64896	7.51018	7.80113	7.87729	7.94454	7.84764	7.69579	7.51403
OXCT1	8.37073	7.96646	8.20504	8.54518	8.26874	8.11362	8.54074	8.12997
CAPN2	7.79522	7.84708	7.73576	7.78394	7.61213	7.11395	7.45474	7.45157
AK4	7.89305	7.72489	7.46046	7.82003	7.80081	7.89734	7.59165	7.69739
MRPL54	4.91801	4.16241	0.964148	1.2607	1.70655	6.37585	1.05892	5.89827
GRPEL1	6.57342	6.52273	0.798395	6.38034	7.0753	6.64725	6.14776	6.80531
MRPL20	-3.02521	0.603014	0.0812158	0.207298	5.71015	-2.68482	0.480004	-3.33835
MTFMT	-7.42283	-7.41082	-4.36046	0.281017	-7.1262	-3.94409	0.0173325	-0.715626
NDUFA11	-7.28198	-7.31506	0.0198678	-3.20182	0.998549	1.30568	5.97119	0.905284
COX15	-7.32877	-3.22797	-7.82493	-0.412017	-0.611525	-3.6783	-5.04884	-7.68877
CLCC1	-3.58244	1.12503	5.70249	5.02048	-3.3117	0.858789	4.98679	4.61699
COQ6	3.81252	-0.329188	4.66921	3.41017	-0.132124	1.18685	0.303733	3.22048
MRPL55	-0.0926693	5.11287	0.413168	3.72433	5.85182	1.3932	4.67783	4.62979
AKAP10	-7.48542	-7.53044	-4.36903	-4.07004	-6.9518	-3.43774	-4.40229	-3.44135
BLOC1S1	0.343845	-7.25387	-1.36552	-3.86145	-3.38296	0.447291	0.0347755	-5.36075
RNF5	-4.04345	-0.133009	-7.79753	-7.95814	-3.58917	-7.11647	3.16525	-7.74159
PDZD8	-7.36578	-4.59719	-0.263386	-3.57711	-3.73281	-7.20157	-1.76227	-4.90569
RAD51C	-7.44518	-2.99943	-4.14138	4.04418	-7.28823	-7.04903	0.558945	-4.39424
NOL6	4.28146	4.39569	6.12249	6.21327	0.858683	1.6104	3.98308	6.17164
NAPG	-0.293292	4.71891	1.85368	0.688611	-7.00107	2.69987	-1.25937	3.83538
PI4KB	-7.37785	-7.48271	-7.80612	-4.45177	-6.99132	-4.20141	-4.34807	-4.26921
TMEM177	-2.72469	-7.26749	-7.75088	-0.438723	-7.12898	-3.02993	1.87659	-7.62695
MAOA	7.838	4.74773	8.51136	7.84277	5.21732	6.99308	6.80879	8.40325
MTERF4	-4.0852	-7.48675	-3.91982	0.811059	0.351734	-7.20194	-1.29081	-7.77891
ATP7B	-7.42421	-4.18418	3.69106	-0.275206	-7.19885	-4.1354	-0.663038	2.11745
FADS1	-2.7212	0.785833	-7.89277	-4.03277	-0.333623	-3.82573	2.50114	0.0156704
HSD17B8	5.75399	6.44603	6.10913	5.87036	6.48758	6.6753	4.63739	6.08802
GTPBP10	3.93845	0.61579	4.63282	4.74939	4.6587	5.24201	4.56354	0.467148
ARGLU1	4.6059	1.25015	5.19716	6.19023	0.904928	6.28247	5.89539	5.43757
UQCC2	-3.97057	-3.87568	3.09193	-7.86236	-3.07945	3.45196	-3.87435	-4.30555
PARG	-7.52891	0.12401	5.03316	4.48641	3.69081	-4.0432	4.93692	0.153042
RMND1	-7.27265	-7.51579	-7.83625	-4.35271	3.15451	-7.13189	-4.2274	-1.0426
TAMM41	3.9039	0.201289	-0.366532	-3.73094	3.91364	4.23508	-4.05151	-0.127954
TRMU	-7.50834	-3.22674	3.24578	4.19393	-3.69774	-3.04454	0.328445	-4.8073
FOXRED1	3.83261	4.64612	4.99181	5.13091	1.40048	5.0498	4.86756	5.31686
ETHE1	0.27521	-3.10668	-4.43682	-3.54705	0.809338	4.08501	-8.02743	-0.128905
BAX	3.07627	4.65944	0.405175	3.8555	5.79404	5.20644	0.946872	1.29195
ABCB10	6.22399	6.95727	5.39413	7.10568	6.81334	7.58625	6.69803	6.78624
PDK1	5.61322	6.09753	6.52447	7.03535	6.19445	5.75223	5.70908	6.00207
HIGD2A	-2.89832	-7.4387	-7.7434	-7.93932	-7.09823	-7.13888	-7.98254	-7.69183
MCU	3.86823	4.46652	4.438	0.349403	5.38937	6.28228	3.77413	5.27972
NDUFV2	0.2827	-0.803835	-7.92309	0.244171	5.82239	-4.24584	0.626587	1.21377
TRUB1	2.69881	-7.36732	2.59792	-4.32033	-4.12204	-1.07516	-4.19354	-3.69071
FIBP	0.135239	-7.46968	-0.422635	-7.97668	-7.11493	-4.1775	-8.01217	-4.48911
CLIC4	6.68653	6.92601	6.23572	6.98116	6.82548	6.98271	6.29452	6.57482
PFDN4	4.82484	4.81146	4.06056	4.54645	4.87531	-3.22313	5.25315	4.8788
FH	6.90439	7.1375	5.74931	6.8759	7.48242	7.78153	7.07089	6.42378
BCAT2	5.94847	4.02021	-7.76462	3.9883	2.45573	4.73258	-0.710012	-2.60423
GOLPH3	1.19243	1.08376	-0.222248	-0.0828221	2.0257	0.426583	4.15199	3.74263
FMC1	-7.31582	1.54593	0.302027	5.392	1.18265	-4.02839	-4.0116	-5.59431
SLC27A3	-4.42305	-3.36799	4.33706	-4.22806	-3.66277	-7.26914	-3.71725	0.181873
CHCHD2	5.00573	6.77923	1.23875	5.41664	5.81077	6.82964	5.44327	1.21898
TIMM9	5.22273	5.14324	-4.8956	-4.38001	6.28211	5.95935	0.139558	0.879216
HMGCL	1.19045	6.10393	6.36934	5.83275	6.14501	6.17645	2.08918	5.46114
ACBD3	4.54064	1.08135	-3.86739	-0.581112	4.24505	0.436683	0.459077	-1.38718
FASTKD5	0.583991	-0.0187989	3.69777	2.67716	0.0612156	4.48505	3.16877	5.18633
RIDA	0.486512	1.74433	-7.78564	1.52123	1.53109	1.68396	-0.0599641	-0.304644
DGUOK	-4.39239	-4.57178	-4.01316	-4.72349	-7.00767	-4.58712	-7.84118	-3.98149
LACTB2	3.19985	-4.22853	0.0276136	-0.504258	4.52872	-0.769572	-0.841055	-2.89551
MTIF2	3.51227	4.84474	-3.54559	5.57998	4.51566	5.07007	4.23993	1.5585
SLC25A20	5.39682	5.27268	6.45542	5.26286	5.61001	5.13351	6.30489	5.91838
IDE	4.72735	0.352459	0.948475	-3.88136	0.852188	4.40165	2.49961	-0.395293
CYB5A	4.65719	4.07761	4.34717	6.22422	5.31741	4.39948	5.31479	1.17244
CDS2	-7.47333	-7.4751	-0.703469	-4.1713	-7.08675	-7.10143	-4.007	-3.27446
DIABLO	2.47096	-4.03435	-2.30638	1.15865	6.13451	-3.03603	-0.644965	1.29878
GHITM	-7.38759	-3.60696	-7.87585	3.08896	-3.15268	2.64681	-0.645062	-4.43398
ADSS	4.46542	5.13156	5.03097	3.52568	5.84873	1.26803	1.44287	-3.65295
PPA2	0.425729	-3.1902	4.94184	-0.363667	5.53801	4.08538	0.792796	0.483023
ALDH6A1	0.586045	5.98481	2.80363	5.06099	1.97704	3.6798	0.635002	0.155672
FKBP10	7.21875	7.45458	3.83444	6.58268	7.99747	7.7021	5.54465	6.40575
GLDC	5.02824	5.32546	5.10144	5.90624	5.14517	4.75651	0.935686	0.730806
HIBCH	1.46675	4.50458	-7.71952	-0.518827	3.63419	-3.56942	3.74628	-0.830464
OSGEPL1	-7.32526	-3.95022	-7.90522	-8.01693	-3.86737	-7.11033	-4.00698	-3.91399
CPT2	6.24025	5.52705	-0.159159	5.21354	6.60618	6.71315	3.67209	5.00457
MPST	6.88424	6.86456	6.492	5.98289	6.31648	6.94951	7.25299	6.09054
NFS1	1.67199	5.55115	-3.4684	5.32642	5.13399	4.67535	4.61655	1.76208
KYAT3	6.31019	6.71673	7.06491	7.32384	6.52623	6.95052	6.74308	6.5649
ABCB6	-4.53118	-4.1915	-7.60193	-4.43217	-7.19631	-7.21322	-7.96722	-4.18379
ME1	-2.37757	-2.53655	-7.63742	-0.357201	0.68759	0.0575252	-1.67655	-1.57238
SOD2	0.141524	-3.35959	-7.97452	-0.829412	-3.36669	-3.20941	-7.95422	-7.6617
NCSTN	-4.48287	3.53284	-7.81445	-0.239173	4.14722	3.20253	-1.07749	-4.31727
REXO2	-3.56675	0.971583	-7.86033	-8.04771	-3.64274	-0.410014	-7.97822	-7.77213
ABCB8	-7.43561	-7.44257	-4.07785	-4.18568	-1.45094	2.43603	-4.4376	-3.96795
HAGH	5.16904	5.1651	-0.45544	5.19107	4.78743	5.47367	3.67454	0.610286
KIF1BP	4.98345	5.68182	6.87691	5.80863	5.38991	3.58631	5.19618	5.65548
NLRX1	-3.73565	-2.93198	3.7714	3.52402	0.415576	0.636246	3.16544	0.327777
ADPRHL2	-3.7558	-0.20994	-7.79566	-7.98722	-3.64039	-0.342029	-4.31726	-0.424124
NRDC	0.688056	6.33128	5.01219	4.47218	5.70795	3.27544	4.51832	4.65756
HEBP2	3.18823	1.69352	-5.24258	-0.782137	5.29059	5.20673	-4.83685	-5.28123
XPNPEP3	2.74183	-3.15212	-3.43583	-3.46998	3.59067	-0.102698	-3.14682	2.90153
ATP5D	5.90073	8.50485	2.51914	6.02945	6.01419	10.4931	5.6086	4.78925
AASS	5.42474	2.40245	5.45785	6.66955	2.21247	0.927295	7.07572	7.12826
MFN2	9.09653	6.00826	6.96709	6.83029	7.13442	7.32262	8.27812	7.36119
PI4K2A	-7.4511	0.413535	0.761129	-3.6253	-3.61752	-4.5686	-5.75447	-7.78416
ARMC10	-0.703237	3.01049	-0.0488091	9.71014	-3.12021	-7.12021	5.69551	0.962278
GCLC	-3.80116	-4.45673	0.0197984	4.91676	2.71462	0.239172	-3.07298	3.72711
ALDH4A1	-0.0949176	3.75201	-7.59201	-4.01087	6.18475	-3.83178	-7.811	5.52569
BCL2L13	-7.47042	-3.79132	-7.88967	-4.20032	-7.1661	-4.1931	-3.79358	-7.78962
NIT1	-0.00727758	-3.65048	2.80323	3.26631	-1.2137	-7.12313	-1.17265	3.3856
POR	5.9329	5.53201	4.17913	5.79934	6.44398	5.43658	4.14689	6.05769
TRMT5	-7.55526	-0.156659	-7.83896	-4.97205	-7.21846	-7.15676	-3.58988	-0.223155
CPOX	6.54534	6.92125	6.58571	6.95317	6.58008	7.0679	6.38681	6.72443
HSDL1	6.47708	5.86117	7.18191	7.34541	6.11908	6.19687	6.59673	7.39958
COASY	-4.2505	0.22294	-1.48006	-1.56843	-0.656935	-1.05559	-4.76607	-1.29843
MRPL50	4.85603	5.75578	1.62505	5.15542	5.7299	1.91876	3.94169	5.93002
MINOS1	-3.77816	-3.49842	0.733744	1.76611	-7.21281	0.963335	-1.95482	-4.7706
GFER	-7.27071	-0.95163	3.21772	-4.68871	-3.57568	-7.2929	-1.14144	-7.9454
THOP1	5.98193	6.01798	5.40439	4.76388	4.80717	1.37144	0.210289	4.95286
TMEM65	-7.57342	-3.75683	-7.74126	-4.29463	-0.130384	-0.71793	-7.95127	-4.01679
TYMS	7.24287	7.19477	6.93823	6.69881	6.6377	7.325	7.47951	6.98732
MRPL44	5.67699	6.09104	6.69744	6.70825	6.78439	6.96439	6.39743	6.72588
HIBADH	6.47867	7.14121	-4.75389	6.66894	7.88879	7.27317	6.83606	6.62917
TBRG4	5.22863	2.45397	6.6346	6.48268	5.31088	6.24666	6.59321	5.50767
GLS	0.41947	6.09885	-7.85389	-0.663666	-0.381507	4.91653	0.538156	4.51666
TIMM17B	-3.05891	0.954462	-7.90257	-0.582852	0.777937	-7.16334	-3.23308	-4.02113
NDUFAF4	5.43543	5.34543	4.98482	0.849265	1.43607	4.90181	-3.99725	1.18429
SUCLG2	7.69477	7.99144	7.51783	7.71352	8.48621	8.29624	7.59035	7.74912
FASTKD2	1.81008	3.04704	4.01689	5.31574	3.99732	4.90575	0.662128	5.40158
BID	-4.34194	-3.45787	-7.86093	1.98942	-0.540055	-7.22199	-2.92026	1.64675
PRKCD	0.557479	4.45151	5.57831	6.25421	4.71438	4.78917	4.79819	5.67137
OGDH	5.28831	6.14294	4.17181	4.37939	5.79729	6.10214	0.257145	3.8919
MRPS36	-3.48231	4.33891	-7.74968	-7.93536	-2.76337	0.697835	-7.8634	1.01441
MUT	7.06347	6.85587	5.80736	6.08842	6.47982	7.18885	5.1825	6.3358
DTYMK	7.55703	8.15649	7.44106	7.09759	7.10523	8.06953	7.04981	7.50717
HINT2	6.57809	4.64954	-1.18178	-0.0264083	7.07212	6.9471	-3.55663	-7.68185
HK2	-3.09816	-3.34936	-3.02809	-3.5144	-3.72582	-4.31806	-1.38129	-7.67008
NUBPL	3.27339	1.26251	-0.276978	1.22868	5.44811	5.64108	-7.94468	-0.967949
NDUFS4	3.10838	5.47454	4.18488	0.639001	4.73802	2.97741	4.37632	4.66653
USP48	-3.77181	-3.42638	-1.35309	4.20087	-3.1294	0.0178278	-0.338753	4.98146
CCDC58	4.44624	3.76977	-7.92647	-3.80845	5.12126	5.4994	-4.65961	-4.10896
BCS1L	-0.869917	-0.765943	-0.384096	-4.03397	-3.59333	-3.50184	-0.415809	-4.11808
NENF	3.15094	-3.71161	-4.22632	-3.63653	0.814713	8.18193	-1.28253	0.14796
NDUFB7	-3.41657	-4.00894	-7.87297	-0.71896	-3.70692	2.73237	-4.76671	-0.254459
NAXE	7.97354	9.16946	5.7164	7.65303	7.351	9.91013	7.67766	7.61478
HTRA2	-4.04249	-3.35421	-5.48299	-1.09837	5.7231	-0.69537	-4.26575	-7.65614
MIPEP	-4.04714	-0.718044	-0.521627	5.32562	0.834729	0.89289	5.18366	4.44528
MRRF	-0.62729	4.64873	-4.2875	3.17914	0.251978	0.92292	-4.49316	2.53055
ATG9A	-7.43225	-7.51642	-0.276673	0.148867	-7.14658	-7.30501	-7.86286	-1.21665
LOC102724023;C21orf33	8.20768	8.55127	8.82022	8.7768	8.62112	9.01541	8.75759	8.82067
COQ5	-3.44249	0.379576	5.72503	0.825439	3.17507	-3.30809	3.6073	3.31664
ATPAF1	-0.421369	-3.49705	-7.69099	3.72877	-3.03721	-3.22907	-7.8757	-0.0172437
ATP5J	7.19607	6.8275	-3.65488	5.67953	6.29026	7.23829	5.58388	5.96206
GK	-2.82371	3.14816	5.38558	4.65097	0.680976	-3.30327	4.3924	2.87099
NDUFAF7	-0.513287	-3.28898	-7.71227	-4.38539	-3.3394	-7.13131	-3.92123	-4.00952
CWC15	5.2182	6.22101	6.01429	5.42764	5.24977	4.90048	5.94409	4.36727
NDUFB5	-3.12084	-3.57728	-7.6963	0.890144	4.84453	4.3801	-0.351924	0.23156
RRM2B	-3.65226	-3.32999	-7.73026	-7.93096	-7.17482	-7.21088	-3.91541	-3.36443
NFU1	0.045246	5.83144	-7.72331	-5.11578	2.20548	5.21068	-8.05587	-7.6852
ACSF2	5.14736	3.25251	4.82699	4.76203	6.84063	4.21698	5.55705	5.01053
LARS2	6.99237	5.82937	6.63016	6.87934	7.22812	6.71816	6.27019	6.34795
CBR4	5.05083	1.39109	6.9779	-0.716839	1.77149	1.45075	6.18695	6.27329
ACO1	4.8457	3.11711	0.130969	0.41375	5.97285	4.55366	0.349835	4.92035
PCK2	5.8076	6.80727	5.64636	4.90922	6.58737	7.76163	6.00197	6.33943
COA7	-4.3581	-0.15809	4.11717	-0.685417	1.25976	-7.3008	-4.02975	-4.53155
P4HA1	-0.883709	-0.926433	-7.67121	-4.53965	-7.021	-4.02996	-7.94309	-4.53624
ARID4B	-7.42246	-7.49265	2.74038	-4.83135	-3.39289	-4.11739	-4.022	-7.75112
AUH	-4.0451	-7.34769	-0.0854397	-1.2149	-3.56552	-7.22175	3.41812	-0.797215
HSCB	-0.128236	-3.83158	-0.521395	-7.87172	-0.336552	3.6694	-4.75864	1.47141
MRPL32	0.371352	0.642028	4.91944	4.96715	0.981398	3.37004	4.348	-0.349939
CPS1	4.76974	6.19905	5.73271	4.81865	5.10284	5.63641	4.3053	0.0553021
TDRKH	-7.40145	-7.27511	-0.83054	-0.612145	-4.29461	-7.06131	-4.86054	-7.89473
YKT6	0.101919	4.70624	3.76868	0.533178	4.95267	5.01659	3.60071	0.257893
NDUFB3	-0.704473	0.386776	2.8643	4.13874	1.50556	-2.88197	0.155322	3.35399
UQCC1	-3.69032	-3.15777	-4.22203	5.43468	0.899106	-0.326245	-0.186391	1.24878
RTN4IP1	-7.31455	-3.91657	-7.7837	-7.99464	-3.25646	-3.7697	0.169737	-7.68626
MCUR1	-1.06335	-3.35669	-7.71543	-4.45467	-7.10531	-2.88554	-4.44138	-7.78496
DHFR	6.43822	6.3959	5.54345	4.7439	7.12542	5.72302	6.48101	6.39821
MARCH5	8.05559	6.22778	8.51168	8.74797	7.84095	2.88557	-2.40671	1.04674
L2HGDH	4.50297	5.04186	5.93462	5.84652	5.13114	5.6668	4.17141	1.75865
TTC5	-7.26736	-3.79756	-5.09917	-5.29638	-6.92735	-7.25353	-4.91791	-7.73434
D2HGDH	-3.97417	-3.0248	-1.67259	4.16466	0.453899	-3.11433	3.2206	2.472
LYRM7	2.14379	1.31812	-7.82967	1.02956	6.74909	6.72607	-4.12881	7.33447
TIMMDC1	-3.88565	-3.88898	-4.64704	-7.89303	-3.50579	-7.22443	-8.00127	-7.74277
ABHD11	3.46302	4.49341	5.22064	-3.51516	5.29206	7.75747	-0.422977	1.11041
TIMM10	-0.793546	0.329565	-7.71923	-7.88495	4.65205	-3.32158	-3.82755	-3.1255
BPHL	7.18148	7.10816	7.89875	7.50096	7.28984	7.40683	7.49738	7.47575
COX7A2L	-3.14215	-3.20599	-7.82446	-4.52986	-3.31536	1.53033	-7.9601	-3.66739
CMC2	0.360304	4.19287	-4.07262	-8.0252	4.47775	0.734418	0.0531626	-3.6964
STXBP1	0.331631	-7.39927	-0.210228	4.17723	1.49505	2.76299	-0.212871	-0.469774
NADK2	1.22333	4.87637	6.34284	4.88983	5.77535	5.54254	3.60892	6.3027
ARMC1	0.0635421	-3.70013	3.43814	4.10519	-3.23694	2.13776	-0.168027	-3.35059
SELENOO	-3.17763	-3.51561	-6.18631	-0.539782	-2.95608	-7.08185	0.0706643	-1.09453
THEM4	-7.49594	-7.39819	-7.73593	-7.86695	-3.6489	-7.20484	-7.89605	-7.82541
SARM1	-4.34126	-7.42885	-4.64112	-4.11051	-7.05192	-3.44976	-3.99182	-7.74424
NDUFAF1	-4.69821	-4.22944	-7.78812	-7.98961	-7.20607	-7.27078	-5.23022	-7.86672
NDUFAB1	6.09307	6.16964	4.56776	4.93254	3.99923	5.22435	5.82811	4.69994
DHTKD1	4.13786	0.454907	-7.84706	-0.119392	0.160203	-3.79558	-7.90954	-4.45991
GTPBP3	-1.42154	-4.08272	-7.85754	-2.28003	-3.75724	0.576046	-3.71133	-0.514411
COX11	0.342462	-3.3817	3.99112	4.71337	0.652513	0.567544	5.00419	0.597578
ACSF3	4.20358	4.75495	5.63146	6.1806	5.1507	6.02332	4.70653	6.29233
FLAD1	-1.55929	0.389868	3.95917	3.00667	-3.75823	0.220369	-5.17977	4.07656
ARMCX1	-1.20878	-1.01088	0.245603	-0.00560901	-1.0975	-7.17388	3.19054	3.59777
MRPL18	4.96641	0.359223	5.67656	5.14779	1.51219	3.70688	4.86091	5.05091
COQ8B	-3.56156	4.37203	-0.152321	-0.605041	4.36511	5.84169	-3.56595	2.68228
SPG7	1.16154	0.846786	-3.70472	3.90262	5.17042	-0.626517	3.5149	4.34073
CASP8	3.84227	-0.451454	-7.68203	-4.4118	0.488928	-4.08257	-7.81264	-3.90755
COQ9	-7.45969	-4.01291	-7.81534	-5.36753	-3.75229	-4.10245	-7.96292	-7.65421
COX7C	-7.37331	-7.38992	-7.78998	-3.43862	-7.17866	-7.22835	0.632652	-7.63297
COX17	0.418501	4.55369	-4.05067	-3.64885	4.27435	4.57324	-0.573347	-0.151835
DCK	5.29654	5.47387	4.54661	5.90185	5.08972	4.2294	5.38488	5.54564
APOOL	0.75434	0.351212	-7.8244	-7.88591	0.878466	4.28114	-0.866408	-7.73968
CLYBL	3.34739	-3.75887	-8.0103	-0.969075	-2.7759	3.02725	-4.24379	-7.75478
GPAA1	-3.1998	1.06394	-2.94585	5.15759	1.32299	4.37887	-2.25584	6.0641
FDX1	4.38064	4.58248	-7.79936	3.31308	3.88712	4.10635	2.58163	-4.09976
IRF3	-3.86865	-7.36388	-7.7014	-0.208483	-7.02377	-7.17081	-7.95785	-7.91445
QRSL1	-0.8806	-0.538053	-7.76781	-4.07463	4.46673	-3.50886	-4.22839	0.337353
MRPL21	6.5007	6.51432	6.4499	6.07248	6.47687	1.92677	6.09035	6.20982
HARS2	-3.43933	1.05244	1.03021	-3.81783	5.00808	1.18284	0.927497	1.31847
PDPR	2.92189	3.65594	-3.95681	1.84378	4.89656	-0.105657	-0.0594812	5.75662
ATPAF2	0.62136	1.25022	5.52104	6.25982	-0.138726	1.36655	5.18974	5.96538
MICU1	-7.42506	-7.42027	-3.87149	-7.91555	-6.9459	-7.09269	-8.09472	-7.75276
PNPLA4	-2.20218	-0.526554	-0.372172	-0.294618	-3.28416	-3.24599	3.4252	-4.32681
METTL15	-7.35545	-7.28065	-5.1192	-8.00515	-4.4565	-4.25623	-7.91607	-0.898122
GUF1	-3.23253	3.31135	1.57569	1.69485	4.48773	3.76954	1.67082	-1.71786
ACAD10	2.68336	0.309148	-7.73506	-0.0231219	0.182745	-0.34155	2.85918	-1.1542
TMLHE	2.78597	4.32328	5.36789	5.49306	4.93147	4.82856	5.20488	0.639107
NLN	2.96856	-3.23324	-7.80776	-5.06772	1.28493	-3.75044	-0.668911	-7.89615
PCF11	-0.445989	0.243944	0.472476	2.7273	2.89028	3.82158	3.97202	-0.520427
ATG13	-7.36417	-7.35931	-3.087	-3.80787	-2.64871	1.3131	2.01027	5.31075
MFF	-3.38749	-7.44505	-0.893752	-4.96331	-3.64208	-3.60041	-0.318525	0.339841
MGME1	-0.901641	-0.0734535	-4.03915	-0.621795	-0.180963	4.22031	-0.0114725	-3.45943
ACSS1	-3.82546	-3.79661	0.701157	3.46456	-0.290837	1.50291	4.20166	3.3833
FBXO7	0.116563	0.142464	4.44862	-7.84923	-0.118337	2.94014	-4.35609	3.3344
HEATR1	-3.55238	5.06244	5.59182	5.40537	-2.992	-0.383015	5.01458	0.918442
DHRS13	3.21129	-7.34123	3.76774	-0.0928828	-3.56423	1.89532	3.33137	-4.21428
POLG	0.420923	2.20967	-4.41896	2.86335	-2.95354	2.01	-7.99873	-1.34707
HIP1R	3.83423	4.46579	-0.517329	5.09194	3.40641	0.428019	0.716138	5.00915
CDK5RAP1	-7.45436	-7.53292	-7.66203	2.72387	-3.58327	-3.4162	-7.87137	-3.32308
METTL13	-4.3538	-7.4706	2.78446	-4.4867	-4.08364	1.10724	-4.47874	-1.3289
ABCD1	3.7667	2.97051	-3.89131	4.73182	-3.13117	-0.250936	-3.34685	-3.42935
ALDH1L2	5.09409	6.68872	5.32335	5.60426	6.64614	7.00287	5.58247	6.82876
C14orf159	-7.39546	-7.47228	0.582389	-3.40058	3.57341	-3.7296	4.34968	0.0342784
FASTKD3	-7.25858	-7.43382	-7.68356	-8.01731	-7.03144	-7.06764	-7.89465	-7.89169
CHDH	0.717313	-7.33589	-7.83589	-3.58765	-2.68852	-3.43732	-7.9693	-7.78891
GATB	-0.975321	-0.79504	-3.35672	3.05853	4.07924	-2.6147	-0.867439	0.365952
LIPT2	-4.3132	-3.91371	-7.86176	-4.2888	-7.14328	-2.90399	-4.28762	-4.21769
TOMM6	-3.61229	-3.1188	-7.80081	-7.92386	1.53377	-3.20491	-7.81681	-3.26353
MPC1	-7.36022	-7.34486	-4.67064	-8.01697	-7.09749	-6.99532	-0.333283	-7.81534
VPS13A	-7.38144	-7.45497	-0.749209	3.69701	-7.05023	-7.12395	-3.24635	-0.518028
FASTKD1	-3.31306	-7.36563	-7.74754	-7.8189	0.902155	-3.16203	-0.45668	-7.80791
CHCHD6	-7.49606	-7.38406	3.52414	-3.42493	-7.02449	-3.97782	-3.48513	4.33616
MRPL34	-3.41371	-3.48483	-4.47399	-4.06236	0.724826	5.06124	-3.784	-7.75237
PGS1	-4.43079	-7.50692	-0.0103491	-0.699939	-1.64642	-7.11358	-4.86174	-1.77619
NUDT1	0.196531	0.0262739	-3.94994	-4.8304	-4.18426	0.624069	-7.95326	-5.06845
NME6	-7.44214	-7.44734	-4.92688	-4.90235	-3.05277	-7.05995	1.5693	-7.82367
XPC	-4.57599	5.27683	1.72331	1.09912	4.60456	1.45269	-2.55605	7.62316
TMEM173	-4.45886	-0.00513013	-4.57761	-4.32463	-7.08177	-3.60646	-4.12713	-7.78908
SLC25A25	-2.99268	-3.74601	1.11227	4.52645	-3.08548	-2.85289	-0.18112	4.27946
PECR	-7.35487	-3.7796	-0.0378228	-3.92988	-7.0581	-7.0471	-7.83493	-1.02567
CRAT	2.68003	-7.41593	-4.33008	0.339088	4.16763	-7.15859	-4.3623	-1.72327
KIAA0391	-4.76315	-7.34671	-7.83025	-8.04797	-7.06756	-7.19365	-4.50838	-7.838
MTO1	1.19351	5.02854	5.23082	6.74989	5.41012	4.26451	0.739012	3.14176
MIEF1	-7.32686	-7.38837	-7.78314	-1.26435	-6.98139	-3.38364	-7.9784	-4.50864
SQOR	-3.2378	-4.63049	-3.99465	-7.87237	-4.1436	-3.38462	-4.02201	-3.41337
MTG1	-7.4608	-4.1552	-4.08065	3.95756	-3.34775	-3.70033	-4.22913	-0.00511157
NTHL1	-7.48459	-3.45068	-7.79632	-3.5044	-0.0337218	-3.87625	-7.98348	-4.15797
UBIAD1	-7.28081	-3.34986	-3.9435	4.05793	-3.53373	-0.00033298	-3.52157	-4.10141
GRPEL2	-4.38831	-4.05309	-3.94916	-4.19707	-4.9593	-7.24274	-4.29573	-0.305937
SLC25A30	-2.12736	-4.06812	2.85189	4.82917	-3.41006	4.20301	-4.81538	4.29539
SARDH	-3.6176	2.16603	-3.91919	-2.29643	-3.67481	-1.11549	-0.331306	3.35232
NLRP5	-0.260427	1.00135	3.67221	4.9073	1.1183	3.24155	5.12811	4.3922
ACAD8	-3.05629	-1.58805	4.34361	5.37726	-0.00102139	0.392024	-4.47988	0.254513
RAB29	-7.60089	-3.75699	0.245569	3.62782	-0.283001	3.60487	3.22923	3.6748
NBR1	-7.56121	-7.44077	2.24199	-4.55208	-7.16831	-1.5618	-7.86806	-1.4375
TOP3A	-0.195108	-7.43886	-7.84597	2.84186	1.39476	-3.20492	-7.9173	2.72586
GPT2	-4.00505	-3.64776	-3.893	-4.23616	-4.22867	-7.2258	-1.31167	-0.122841
SLC27A1	-7.54331	-7.44498	-7.67313	0.347698	-3.63992	-7.14745	-0.00514992	0.242696
AGPAT4	-7.34566	-7.55479	-4.58174	-3.80021	-7.18034	-7.03722	-6.19055	-0.423891
TWNK	-7.35676	0.20033	-1.03266	-1.34807	-7.04475	3.43506	5.65027	-4.28649
MTG2	-7.37017	-7.37966	-7.78868	-0.823043	-7.21228	-7.22985	-7.8539	-7.72339
MUL1	-7.44733	-7.36964	-3.32103	-4.18567	-1.52865	-6.97297	-0.522806	-3.27858
SFXN5	-7.4527	-7.32108	-7.76516	-7.87718	-7.14971	-7.15683	-8.05506	-4.85079
ALAS1	-7.42853	-7.42955	-7.84587	-7.84136	-7.06762	-7.10135	-4.19292	-3.77857
RSAD1	-7.441	-7.49854	-7.87523	-8.02942	-3.39836	-7.04541	-8.04686	-7.74064
SESN2	-7.54827	-7.35301	-4.50909	-7.81209	-7.14936	-7.24253	-7.93105	-7.73111
ISCA2	-2.88237	-7.3476	-7.75729	-7.89207	-7.04128	-7.07531	-7.94155	-7.75251
TRUB2	-7.32938	-7.55014	-7.63485	-7.94003	-4.16531	-7.15863	-7.96664	-7.67393
CMPK2	-7.54985	-7.51941	-7.72593	-7.97802	-7.04576	-7.12022	-7.85342	-7.81498
TRMT61B	-7.32085	-7.40958	-7.81331	-8.00326	-7.12297	-7.29713	-7.90358	-7.76561
