# Supplementary material for: Proximity-labeling proteomics reveals remodeled interactomes and altered localization of pathogenic SHP2 variants
Source: EMBO Rep. 2025 Dec 22;27(3):793–826. doi: 10.1038/s44319-025-00674-4 (PMC12894930; doi:10.1038/s44319-025-00674-4)
Supplement: Supplementary file 22 — Appendix Figure S3 Source Data [file 44319_2025_674_MOESM22_ESM.zip › Appendix Figure S3/B/Volcano plots comparing effect of exogenous biotin.xlsx]

## Sheet: no biotin, no EGF
gene name	log2(FC)	-log10 (p-value)	mitochondrial
PABPN1	0.213	0.113178
MAPK1	0.4892	0.203745	0.203745
RCC2	-0.04136	0.102343
EEF1E1	-0.4071	0.3455
SORD	-0.1869	0.661162	0.661162
SPCS2	0.09435	0.0392524
PPP2R1A	-0.311	0.595352	0.595352
EDC4	0.3148	0.410747
NUP88	-0.1279	0.120054
HSPA1B;HSPA1A;HSPA1B	0.3895	0.546868	0.546868
MCCC1	0.00619	0.00596351	0.00596351
SEPT11	0.08012	0.187739
C8orf33	0.7428	0.180419
STIM1	-1.026	1.14124
CSE1L	-0.6221	1.08981
SNW1	5.643	0.595374
YBX1	0.5014	1.40154
GCN1	-0.06261	0.0948994
MAP1B	-0.2133	0.435365
DHX9	-0.08326	0.142781
SVIL	-0.3879	0.122779
TCEB3	3.615	0.252073
GIGYF2	1.638	0.652087
HNRNPM	0.01082	0.170422
YWHAE	-0.1453	0.161149
KRT2	-1.118	0.982101
SRRM2	0.2975	0.303782
AKAP1	3.512	0.342844	0.342844
CCDC124	0.4646	0.384772
SRM	0.4709	0.773519
TMA7	-2.603	0.20985
EEF1G	0.1056	0.245397
RPLP1	0.6311	0.207259
PRRC2B	0.412	0.31991
MYO1B	-0.06528	0.0847253
CCT2	0.4228	1.38915
RBM14	0.1885	0.477611
TAF15	0.3584	0.359405
FUS	0.5922	0.693236
PHB	0.2324	0.558382	0.558382
MYH14	0.1739	0.300385
birA	0.7322	1.22746
CNOT3	1.05	2.44973
SPECC1L	-0.7302	0.34103
CDK2	0.3575	0.649002
SHMT2	0.4075	1.1227	1.1227
KRT19	0.08432	0.0861028
HARS	0.06098	0.266746	0.266746
XRN2	0.2355	0.442712
LIN7C	0.5754	0.905134
SPTAN1	-0.1672	0.575411
EPRS	-0.007294	0.0157578
FASN	0.1796	0.345649
DCTPP1	1.598	0.428461	0.428461
RPS25	0.5347	0.688563
NUP98	-0.05224	0.130492
RPL32	0.3353	1.49193
NOLC1	-2.459	2.21464
HADHB	-0.1003	0.126416	0.126416
GPI	-0.3934	0.306784
TUBB6	0.7202	0.548175
CAD	-0.2681	0.335281
SPTBN1	-0.1655	0.528437
RAI14	-0.07871	0.0517577
TMOD3	-0.01809	0.0179499
YES1	-0.2111	0.201998
PGLS	0.5081	1.27673
ACIN1	0.2562	0.341437
PPA1	0.4418	0.559797
NONO	0.7629	1.16169
LUZP1	-1.753	0.536748
NUP214	-0.03141	0.0343105
LSM12	0.7514	0.330767
MTHFD1	0.01679	0.0562132	0.0562132
TRA2B	-4.031	0.320877
RAN	0.5669	1.33159
EIF4B	-0.07781	0.040583
TRIM28	-0.2262	0.777688
MYO5A	0.1711	0.281679
KANK1	0.8131	0.316443
TCOF1	0.2276	0.313722
FGFR1OP	-0.003434	0.00927749
TLN1	-0.09393	0.444241
SLC25A11	-0.07081	0.213955	0.213955
CEP131	0.9043	0.360935
MPRIP	-0.1776	0.444118
MCCC2	-0.001243	0.00120516	0.00120516
TMOD2	-0.118	0.145558
PRKAR2B	-0.5286	0.249613
NUP107	0.1542	0.500764
UBE2V1	-0.08056	0.0469819
UBA1	0.1686	0.176885	0.176885
EDC3	-0.03926	0.0535795
SEPT8	-7.662	0.673223
HSPD1	0.04958	0.28364	0.28364
KPNB1	-0.008863	0.0190136
EWSR1	0.4784	0.795081
MDH2	-0.1041	0.235189	0.235189
PDCD2L	-0.4961	0.0319139
ENAH	-2.129	0.494944
ENO2	-0.1642	0.116794
ENO1	-0.08958	0.376684
ADD1	1.306	0.932373
ACAT1	0.02681	0.0334518	0.0334518
FLOT1	-0.2329	0.616886
LMNA	0.249	0.301872
SLC25A5	-0.004708	0.00362779	0.00362779
SLC25A4	-0.3144	0.354184	0.354184
UBTF	0.04372	0.102502
ANXA1	0.7475	1.47103
PGK1	0.1512	0.29903
RPL4	-0.4936	0.916902
RAD50	-0.2114	0.641356
LGALS1	-0.1691	0.219299
PAICS	-0.07575	0.0669961
KLC2	0.3636	0.745641	0.745641
WRAP73	1.517	0.108335
RPS3A	0.4853	1.5539
FLII	-0.1099	0.109422
ATP1A1	-0.1679	0.256465
DKC1	0.3793	0.441591
LRPPRC	0.3555	1.04056	1.04056
ALDOA	0.3244	1.11507
EIF5A	-0.04113	0.0743243
ETF1	-0.9216	0.605844
SMTN	2.964	0.247352
PC	0.3644	0.405658	0.405658
MYH10	-0.1093	0.181151
CAPZA1	-0.1647	0.298311
EIF4H	0.5065	1.31582
PPP1CB	-0.2704	0.397716
FARSA	-0.002615	0.00412972
RPS8	0.04902	0.0983533
LIMA1	0.331	0.338941
RPS18	-0.0319	0.0342652
AHNAK	-0.4096	0.369958
POLDIP3	0.4741	1.26662
NPM1	-0.1	0.11393
RBBP4	1.723	0.308676
ALYREF	-4.72	0.366888
TMSB10	0.1104	0.504424
CAPZA2	-0.1665	0.32845
KRT17	0.283	0.122304
KRT10	-0.8173	0.291328
CYCS	0.2673	0.855874	0.855874
HSP90AA1	0.07527	0.0725553	0.0725553
MAP4	-0.05073	0.199706
CALM2;CALM1;CALM2;CALM3	0.3202	0.388736	0.388736
RPS14	0.1088	0.562557
MCM7	0.368	1.05962
KRT6C	-0.4097	0.257608
SEPT9	0.3623	0.603807
GTPBP4	0.3445	0.520813
KRT1	-1.33	1.28599
KRT8	-0.1106	0.210815
TUFM	0.06306	0.0555469	0.0555469
FLNA	-0.277	0.439541
ARL6IP4	1.265	0.775359
RPS2	0.1111	0.19249
RPS12	0.1113	0.175854
RPL11	0.1407	1.35255
TPM1	0.3168	0.227762
ARHGDIA	0.2084	0.493268
TPM4	-0.5971	1.13443
ATXN2L	0.7386	0.894157
PKM	0.2059	0.246409	0.246409
FAM120A	-0.05339	0.119751
PRRC2C	0.06366	0.108105
MYH9	-0.1781	0.191855
CTTN	0.3269	0.452851
FXR1	-0.08994	0.0939108
FUBP3	1.182	0.603394
ARPC4	0.0299	0.151398
GAPDH	-0.02691	0.098526
KPNA3	-0.1975	0.564332
BCAP31	-0.9416	0.72448	0.72448
EXOSC3	-0.2979	0.119849
MYL6B	-0.3651	0.32783
ILF3	0.5487	0.709835	0.709835
PARP1	0.1269	0.111144	0.111144
LRRFIP2	0.6246	0.991769
ATAD3A	0.1733	0.178562	0.178562
EDF1	0.7585	1.54496
DYNLRB1	0.366	0.692318
HNRNPU	-0.0438	0.0577415
SF3B3	0.5475	0.839188
PCCA	0.09433	0.0763564	0.0763564
EIF4A1	-0.2382	0.238377
RPL13A	0.3152	0.502114
CCT5	-0.2005	0.280255
CCT4	0.2489	0.738893
PHGDH	-0.1366	0.310967
DNAJC8	1.333	1.25884
PCCB	0.1271	0.441264	0.441264
PA2G4	0.2978	0.589156
OTUB1	0.007768	0.0179532
FN3K	-3.459	0.285557
SRSF3	0.02498	0.0396723
TCP1	0.07613	0.123973
HDLBP	0.4515	0.424927
EIF3A	-0.05592	0.0559036
RPS20	0.08629	0.198348
RPLP0	-0.04205	0.10542
GSTP1	0.1893	0.246054	0.246054
EIF4G2	0.1074	0.335685
MAPKAP1	0.4652	0.0320376
RPL34	-0.1957	0.599597
RPL3	0.01676	0.0339576
RANGAP1	0.4464	0.795798
SEC16A	0.06215	0.118074
BUB3	0.306	1.09648
MAZ	5.998	0.649944
XRCC5	0.2798	0.362993
SYNCRIP	0.1216	0.192911
SRSF7	0.4852	1.18607
ATP2A2	-0.2081	0.378171
GART	0.1103	0.162376
TUBA1B	-0.4189	1.03671
UPF2	0.2191	0.535889
SLC25A3	-0.8189	0.672735	0.672735
DDX41	0.8825	1.1768
SLTM	0.1882	0.154439
UPF1	0.09316	0.288135
MYBBP1A	1.2	0.490015
GSN	-0.08312	0.0861321
SRPK2	0.5943	1.30413
CAMK2G	-0.0779	0.243304
JUP	-0.7988	0.636591
XRCC6	-0.3957	0.70104
CORO1B	-1.039	0.49608
CALML5	3.632	0.224816
ACTB	0.04639	0.0499624
DNAJC11	-0.2351	0.101156	0.101156
CASC3	0.3105	0.780369
EIF2S3	-0.1133	0.176178
SCRIB	0.001072	0.0021741
LMNB1	0.5083	1.02907
SYTL4	-1.114	2.5647
NUP155	-0.1425	0.245716
EEF2	-0.01666	0.0214291
MCM4	0.07655	0.246345
TPM3	0.1317	0.138811
MCM5	0.3649	1.31414
RPL10A	0.2062	0.487472
RPS15A	0.04927	0.0645607
AURKAIP1	-1.201	0.564336	0.564336
HIST1H2AG;HIST1H2AH;HIST1H2AJ;H2AFJ	-0.2129	0.196563
KHSRP	0.2938	0.776975
GSTK1	-0.4061	0.288484	0.288484
TOP1	0.4141	0.325694
STK3	-8.401	0.838561
RPL22	0.1633	0.128631
STAU2	4.29	0.424967
SPAG9	0.3307	0.4105
HSPE1	0.207	0.454703	0.454703
DCP1A	-4.372	0.415262
CNN3	1.002	1.33285
SLC25A13	0.5087	0.422628	0.422628
ACTR3	-0.1876	0.719025
ASCC3	-0.3598	0.715522
MYO6	-0.06471	0.139449
UQCRC2	0.07406	0.0987227	0.0987227
NUP160	0.03348	0.065229
MCM3	-0.4259	0.725077
FLNB	0.2337	0.699299
RPL7A	0.3663	0.484742
ZC3H18	6.691	0.743677
DBN1	0.0167	0.0151764
PLEC	-0.6223	0.537187	0.537187
SELENOI	-0.0487	0.0731931
FXR2	0.1406	0.63994
CCT8	-0.2629	1.17763
0	0.2293	0.176605
ACACA	3.469	0.388681
RPS23	0.5548	1.31494
PABPC4	0.4085	0.834375
FMR1	0.6161	1.32817
TWF2	-4.337	0.283832
PPP1CC	0.1188	0.217236	0.217236
RPL18A	0.3635	1.1192
DNAJC10	-0.1365	0.0873401
ATP5B	-0.05464	0.286704	0.286704
LARP4B	7.907	0.814639
ST13	0.1738	0.325456
SAFB	4.781	0.392978
XRN1	1.296	0.250059
IGF2BP1	0.06329	0.0736082
RPL35A	0.1683	0.3597
MRPL11	0.6968	0.455042	0.455042
CORO1C	-0.1419	0.155803
IPO7	-1.046	0.50236
MYO1D	-0.2592	0.404148
ACACA	0.2136	0.414669
RAVER1	-0.7984	0.526014
SEPT2	0.2014	0.465166
RPS7	0.2256	0.366778
ABCE1	0.1813	1.00284	1.00284
COPZ1	-0.2377	0.296471
TUBB3	-0.5488	1.17348
ADAR	-0.1844	0.376873
UBAP2L	0.1578	0.682194
RPL6	0.2101	0.595451
NCL	0.629	0.780544
PRKDC	-0.06593	0.108548
PRPF8	0.08777	0.378448
RBM26	-0.4168	0.260697
RPL24	0.3123	0.397465
DPYSL2	0.04389	0.22195
DPYSL3	0.07198	0.0486791
RPSA	0.07117	0.213347
ABLIM1	7.286	0.781601
ABRAXAS2	0.7761	0.047677
NUP85	0.02786	0.0135067
PABPC1	0.4673	0.75439
EIF3C	0.2398	0.415487
HSPA5	0.216	0.582272	0.582272
EIF4E	-0.243	0.318831
NXF1	0.007378	0.00362594
YWHAQ	-0.04962	0.0438671
DOCK7	-0.2342	0.516124
RPL30	-0.1204	0.291763
NCKAP1	-1.905	0.874134
NEK1	5.033	0.46256
CKAP4	0.82	1.28868
RPL10	0.1146	0.152173
SERBP1	0.3268	0.54549
CKAP5	-0.1005	0.120547
RANBP2	-0.1449	0.202177	0.202177
HIST1H1E	0.2972	0.324401
RPS19	-0.1863	0.154875
ARPC5	0.0005577	0.00093352
FECH	0.08103	0.0612383	0.0612383
SFPQ	0.2572	0.218599
NKAP	1.341	1.41481
ARPC5L	4.132	0.253023
EXOSC4	0.1855	0.103075
AP3D1	0.3826	0.60135
SRSF6	0.4022	0.364154
LIG3	3.924	0.837039	0.837039
CMC1	0.4614	0.0260728	0.0260728
PCMT1	0.1263	0.22924
RBMX	0.1277	0.28901
PPM1G	0.4633	1.02773
KRT13	-1.583	0.841792
SMC2	-0.08356	0.128364
PUM1	-0.1102	0.119633
CLTC	-0.1075	0.13164
LMNB2	0.2492	0.24369
RBM39	0.2446	0.302905
RUVBL1	0.108	0.401159
NUDT21	-0.8576	0.189183
MYL6	-0.2817	0.264109
APEX1	-0.05801	0.0378251	0.0378251
USP10	0.3021	0.285063
MACF1	1.097	0.665469
UNC45A	0.1925	0.176283
DDX1	0.07796	0.238144	0.238144
SRSF11	0.3521	0.53072
POLR2E	1.195	0.675862
TPM3	0.001531	0.00137413
AP3B1	-0.004012	0.00728942	0.00728942
NUP133	-0.06723	0.0302516
RPL12	0.4002	0.750772
RNPS1	-0.06665	0.0716179
PURB	-0.001619	0.00012294
TMEM33	0.4039	0.293811
HSP90AB1	-0.1937	0.177913	0.177913
RAB11FIP1	0.2187	0.104196
NUP188	-0.2402	0.238186
GMPS	0.4211	0.56388
DSG1	-1.333	0.682019
RSL1D1	0.2402	0.346572
RAB11FIP5	3.705	0.347359
PGAM1	0.1464	0.238126
EIF4G1	0.2742	0.414142
SYNRG	-0.8009	0.685131
CCT6A	0.1299	0.261488
GAPVD1	0.07887	0.0215382
COG1	0.3179	0.0826883
EIF4G3	0.6421	0.0422933
HSPA8	0.2715	0.436829
HNRNPK	-0.1227	0.232485
RPL36	0.2504	0.445306
C21orf2	-0.003357	0.00365966	0.00365966
HNRNPA2B1	0.7918	0.948435
ESYT1	0.2034	0.407971
TUBB4B	-0.06565	0.0739635
TUBB2A	-0.427	0.30523
TUBB	-0.1019	0.172113
RPS16	0.1028	0.170422
C1QBP	0.2736	0.767963	0.767963
H1FX	1.891	0.821215
CCAR2	-0.06664	0.130087	0.130087
DHX15	0.2546	0.478482
PCM1	0.1385	0.147774
PRRC2A	0.1262	0.549848
SNX9	-0.4574	0.0326495
CEP170	-0.8688	0.264018
MRPL51	-5.653	0.748405	0.748405
HIST2H2BE	-0.2112	0.257608
GNAI2	-0.2377	0.317184
JPT2	-0.09129	0.0442307
LUC7L2	-0.1106	0.0938169
TNRC6B	-3.817	0.350557
U2AF2	-0.6265	0.712911
KLC3	-3.162	0.55903	0.55903
ITPR3	0.1387	0.178412
GOLGA3	1.579	0.942465
CCT3	-0.178	0.187918
RPL26L1	-0.1095	0.11061
PRMT1	0.0494	0.0657893
SND1	0.5352	0.769536
ATXN2	4.924	0.558622
TAGLN2	-0.02482	0.053321
CD2AP	-0.943	0.338613
RALB	-2.001	0.560581
PRKAR2A	0.2523	0.405382
RDX	0.1821	0.354687
YTHDF1	0.213	0.0557713
RPL18	-0.03844	0.0319889
DDX5	-0.3289	0.610682
PPP6C	4.794	0.428548	0.428548
RAE1	0.169	0.174687
C11orf98	0.424	0.184192
DDX21	0.1491	0.341037	0.341037
KRT16	-1.319	0.317339
KRT14	-0.9179	0.460703
RPL29	0.2681	0.452347
EIF3B	0.07394	0.10921
CDKN2AIP	0.2018	0.013329
HSPA9	0.03542	0.0632988	0.0632988
BASP1	-0.4103	0.457877
DBT	0.5414	0.613302	0.613302
PIK3C2A	1.088	0.261106
TPM1	-0.2729	0.630324
CC2D1A	6.05	0.658652
HSPB1	0.114	0.214735
PPP1R12A	5.392	0.477764
TRAP1	-0.2188	0.344094	0.344094
RPL8	0.2032	0.856284
MSN	0.6736	1.05705
PHB2	0.02219	0.101752	0.101752
PSMA1	0.7486	0.570174
SCAMP3	1.118	0.799605
PSMD11	-0.3257	0.252882
ACACB	0.2827	0.330788	0.330788
KRT18	-0.01775	0.0249266
KRT5	-1.126	0.581747
FKBP3	0.5762	1.56697
CCDC47	0.3311	0.5091
RPL13	-0.01447	0.0244199
GNG12	4.191	0.422398
TJP1	-0.2815	0.0708178
THRAP3	0.04491	0.13451
CACYBP	0.1581	0.26856
EXOSC10	-0.1429	0.33397
STMN1	-0.01826	0.0206157
BRD2	-0.7563	0.0587986
CFL1	0.6124	1.28007
RBBP7	-0.06109	0.688836
ZC3HAV1	-0.04216	0.0512148
TSG101	3.679	0.294553
HNRNPL	-0.1709	0.345396
CHTOP	-0.1827	0.276586
TMOD1	-0.3618	0.38936
YTHDC2	0.1701	0.0770883
HNRNPC	0.6741	0.600498
EML4	0.1001	0.134707
NEMP1	-0.3899	0.345866
ATP6V1G1	0.9393	0.205139
ARPC1B	-0.1371	0.221425
PI4KA	-0.6957	0.656297
LARP4	0.8163	0.227934
SSFA2	-4.248	0.3463
NXT1	-1.204	0.0729537
CALD1	0.7147	0.606026
ATP5J2	-0.0284	0.0312119	0.0312119
LIMCH1	-0.8431	0.554256
COG8	-3.383	0.370018
AIFM1	0.1433	0.39959	0.39959
PRDX1	0.275	0.801004
PRDX2	0.3312	2.91688
KPRP	-1.493	0.804097
HP1BP3	-0.1716	0.138443
HNRNPH3	0.0329	0.0323175
HNRNPH1	0.1188	0.324454
HEATR5B	-1.323	0.148013
IQGAP1	0.1599	0.248742
SF1	0.2731	0.32428
THOC2	4.637	0.408343
LRRC59	0.4223	0.457392	0.457392
RPL28	0.1669	0.262903
NCBP1	-0.4693	0.223807	0.223807
SON	0.5669	0.244306
LARP1	0.1827	0.26991
RPN1	-0.4452	2.08915
MYL12B	-0.3041	0.456737
EIF4A3	-0.1889	0.268632
RPS24	0.4203	0.819035
DNAJC13	0.9678	0.243024
RUVBL2	0.1963	0.598913
TRIP4	0.3923	0.182496
PSMC4	-0.06734	0.211535
SERPINH1	0.07825	0.0982798
TOP1MT	0.8194	0.370367	0.370367
PSMD14	-0.3715	0.616484
TUBA1C	0.1477	0.167012
ATP5A1	0.2557	0.741172	0.741172
DCP2	-4.638	0.372663
RPL37A	0.2879	0.439104
KTN1	0.4776	1.31192
TUBG1	0.1055	0.244582
AK2	0.2016	0.371846	0.371846
RHOG	-0.217	0.228312
EXOSC5	2.901	0.23333
ZC3H4	-3.283	0.269591
SNRPA	0.1686	0.214824
SREK1IP1	1.453	0.866419
HNRNPA0	0.08678	0.393107
CNOT1	-0.04742	0.0860372
DNAJC7	0.212	0.766534
PATL1	5.837	0.64193
CPSF6	0.2955	0.638429
CPSF7	0.267	0.146135
WBP11	1.774	1.33014
HNRNPA1	0.1695	0.243436
DSP	-0.3631	0.333916
SUPT16H	1.904	0.441855
EIF4E2	1.043	0.883924
AFTPH	0.2314	0.0146517
RANBP1	0.4929	0.328527
HSD17B4	-0.09309	0.120948
GSPT1	-0.2544	0.504685
PLS3	-0.4365	0.440015
RPS11	0.06922	0.494564
ANXA2	0.03583	0.0317187
HINT1	0.1035	0.135705
NUP35	-0.6053	1.12375
ALB	0.04529	0.0473365
IDH2	0.3191	0.933456	0.933456
RPS27A	0.8999	0.89338	0.89338
ACTA2	-0.04281	0.0518043
MTPN	-1.211	1.49651
BCLAF1	0.647	0.892772
DSC1	-5.555	0.475997
NUP93	0.2231	0.217458
NCAPH	0.3477	0.322055
ZCCHC3	0.01263	0.00769771
CNBP	0.9496	0.783695
ACTR2	-0.3565	0.442229
THNSL1	-1.049	0.738104
ZFR	0.3943	0.225788
GPATCH1	-2.579	0.15674
FHL1	0.3132	0.734056
GTF3C4	0.4109	0.27293	0.27293
CORO7-PAM16	0.1923	0.379317
TXN	-0.3055	0.744718
RPL14	0.1682	0.176558
GLE1	-0.2999	0.0248256
PTPN11	16.02	1.49219
FUBP1	0.5601	1.12353
CCT7	0.07532	0.185706
ZC3H7A	3.503	0.276493
MATR3	0.02884	0.0619941
PCBP1	-0.3142	0.353457
PRMT3	3.952	0.326068
ASCC1	2.203	1.1035
SRSF4	1.289	0.546556
DDX17	0.2772	0.370859
ACOT7	0.4302	0.419295	0.419295
PNKP	0.4204	0.0274841	0.0274841
RAC1	0.0584	0.0896846
PFN1	-0.1873	0.254648
TIAL1	-3.651	0.321052
DYNC1H1	0.2412	0.494618
AGO1	-3.959	0.347315
GOT2	0.0314	0.025216	0.025216
MRE11	0.04557	0.0974011
PDHB	-0.1811	0.521947	0.521947
RPS4X	0.6404	0.618864
RPS3	-0.1538	0.34394	0.34394
SYAP1	-0.08681	0.00509315
RACK1	0.2542	1.01503	1.01503
CAPZB	-0.2176	0.203026
G3BP1	0.1296	0.590692
SLC25A6	-1.138	0.493614	0.493614
DDX39B	-0.4599	0.59417
RPL9	0.6992	1.57025
PNN	-0.8278	0.860506
ATP5J2-PTCD1	0.2636	0.0823014
PRDX6	-0.1555	0.516767	0.516767
DNAJA3	-0.1226	0.0703641	0.0703641
FRG1	2.432	0.15258
RPL19	-0.165	0.299962
EEF1A1	0.4568	0.881777
VIM	-0.06203	0.0495366
UBAP2	-0.1293	0.233709
MYO1C	0.2171	0.191995
MRPS18B	6.045	0.528751	0.528751
COX4I1	0.5354	0.778319	0.778319
OCRL	0.2007	0.347229
RPS29	0.007571	0.0171633
CSNK1A1	5.226	0.475094
GSK3B	7.634	0.745073	0.745073
RPS6	0.1942	0.170879
PPP2R2A	0.8025	0.697434
PPIB	0.304	0.516615
POLR2M	0.05315	0.0852166
LYPLA2	0.04258	0.022015
HSD17B10	0.03373	0.119879	0.119879
NCAPD2	-0.1764	0.157903
BOLA2	-0.2058	0.23188
SYNJ2	6.02	0.746918
MYH11	-0.05566	0.106325
SLC16A1	0.3936	0.630108
EPPK1	-0.03177	0.0419579
PHKG2	4.383	0.380264
EIF2AK2	-0.02283	0.0262675
RPS27L	-0.7747	0.583072
RPS27	0.1249	0.344463
ARL8A	0.6784	0.32371
ARL8B	5.154	0.337985
NUP205	-0.1441	0.307844
HNRNPF	-0.1968	0.479355
MMTAG2	2.059	1.15906
ACTA1	-0.2138	0.108359
HNRNPR	0.4606	0.56102
IDH3B	0.09634	0.248728	0.248728
RPS15	-0.08149	0.069269
EIF3I	0.3384	0.590749
HIST1H4A	-0.3523	0.347203
RPS17	-0.1597	0.162678
KIF5B	0.1856	0.351128
TNKS1BP1	0.0134	0.0225633
IGF2BP3	0.09763	0.191019
IGF2BP2	0.4667	1.08033
RGPD5	0.01104	0.0153322
EZR	0.3861	1.03369
CWC22	-0.1124	0.172369
DDX3X	0.002249	0.00353507
KIF2C	-1.601	0.39438
SART1	1.113	0.330835
RPL36A	-0.098	0.0659207
ZW10	-1.782	0.336802
BUD31	-2.589	0.284519
ZC3H15	3.303	2.15238
VDAC3	-0.06221	0.0460076	0.0460076
RPL27	0.05147	0.120254
RPS10	0.8261	0.7514
AKAP13	-4.67	0.408394
MOV10	0.9408	0.651758
STOML2	-0.05827	0.0822351	0.0822351
LRRC47	-0.1984	0.387776
TMPO	0.06871	0.0851405
PTBP1	0.2245	0.299641
TECR	-0.2507	0.361655
MPZL1	0.06227	0.130145
BCAS2	0.5932	0.793178
BAG2	0.3912	0.570589
TWF1	-0.0817	0.130852
NOP58	0.1457	0.351352
NOP56	0.4694	0.597891
RPL23A	0.9948	1.03695
TMEM109	0.07413	0.256131
PRC1	-0.1294	0.0416333
RPL23	0.1684	0.605292
USP9Y	-0.4719	0.620751
CYLD	-3.885	0.333393
CWC27	-0.3617	0.756676
HNRNPA3	0.3037	0.409278
MTDH	0.5551	0.859874
NOL12;	7.611	0.7361
ACTG1	-0.2653	0.140208
CAMSAP1	-0.877	0.0514317
RPL35	0.5659	1.39864
LSM14A	-0.7655	0.124051
GIT1	0.0748	0.186016	0.186016
DYNLL1	-0.1713	0.513529	0.513529
RP9	2.034	0.84681
GTF2I	0.4846	0.707152
S100A10	0.708	0.541894
NARS	0.1597	0.213284
MAP1S	-0.5496	0.908835
RFC3	-0.9588	0.332184
RFC2	-0.2107	0.11273
EFTUD2	0.2513	1.29574
CNOT2	-0.2227	0.296251
CLINT1	-0.2166	0.50013
HIST2H3A	0.2763	0.324508
ETFB	0.2928	0.581619	0.581619
PPIG	2.79	0.203713
ITPR2	0.2833	0.0739312
KRT9	-0.2963	0.198426
SEC11A	-1.21	0.541177
CEP350	-2.851	0.465861
RBM22	-0.7936	0.675926
MRPL10	0.01696	0.00794303	0.00794303
RPL21	0.7181	0.570764
KIF11	0.07477	0.234315
EIF2S2	-0.08264	0.0628927
KPNA2	0.2311	0.382975
SPATA2	-0.1559	0.334967
ATP5I	0.1877	0.0407325	0.0407325
GNB1	0.2832	0.59339
HAUS1	-0.1793	0.0122077
NCLN	-0.1446	0.160479
RFC4	0.335	0.322206
AP3M2	0.2053	0.257419
LYAR	-1.832	1.45858
RPS9	0.1256	0.628849
MYL9	-4.573	0.382841
ARHGAP21	-4.381	0.432424
GNB2	0.1024	0.193735
RABL6	0.5622	0.371463
ZNF593	1.067	0.0651126
EIF4G3	0.6809	0.576274
DNAJA2	1.072	0.596545
TMEM97	-1.593	0.114071
DHX29	0.2817	0.0910467
PSMD3	-0.1066	0.117313
SMC1A	0.2155	0.460962
YWHAZ	0.1635	0.141582
FLG2	-1.818	0.773466
MYH14	-0.01678	0.00095647
PGAM5	-0.1428	0.230042	0.230042
ATPIF1	7.864	0.755534	0.755534
SLC25A1	0.524	0.351958	0.351958
RPL17;RPL17-C18orf32;RPL17;RPL17;RPL17	0.2213	0.925633
DDX50	0.4626	0.653273
PSPC1	0.325	0.242931
ATP5O	0.2842	1.24747	1.24747
KHDRBS1	0.4033	0.672402
SHTN1	-0.1783	0.1449
HNRNPD	0.221	0.16132
U2SURP	2.268	0.467299
SH3BGRL2	-0.07517	0.0594853
PCBP2	0.3187	0.728008
ZNF326	-0.09316	0.110157
EBNA1BP2	1.456	1.22966
HIST1H2BD;HIST2H2BF;HIST1H2BH;HIST1H2BN;HIST1H2BM;HIST1H2BN	0.08134	0.0431427
AP3S1	0.4104	1.34094
DDOST	0.3558	0.549084
XPO1	-0.297	0.358985
QARS	-0.1081	0.690071	0.690071
EPM2AIP1	-0.8608	0.0494125
ATP5C1	-0.031	0.0333149	0.0333149
NKRF	0.5329	0.755614
SRP14	1.667	2.07488
RPL7	0.4019	0.408927
ABCF2	-0.342	0.380307
HNRNPAB	0.2677	0.310945
AFDN	0.03334	0.0276991
CASP8AP2	-0.1462	0.3215	0.3215
NDUFB4	0.02132	0.0143861	0.0143861
DHX30	-0.05402	0.0740609	0.0740609
RBM25	0.0565	0.0379068
RPL31	0.3281	0.398566
SAFB2	2.245	0.335036
EIF1	-4.697	0.297975
IRAK1	0.3564	0.201585
SLC25A10	0.2819	0.592081	0.592081
SEC13	-0.1908	0.344193
NDUFS1	-0.1095	0.245259	0.245259
SARS2	-0.4151	0.147934	0.147934
CD3EAP	-0.09415	0.0491221	0.0491221
ANKHD1	0.551	0.212678
ARPC1A	4.835	0.391809
PSMC2	-0.1104	0.189684
PGRMC1	0.232	1.4692	1.4692
UBE2I	-1.005	0.408175
STT3A	-0.3216	0.474089
SSR4	-0.09402	0.0468698
RPL15	0.09123	0.189712
PURA	-0.007468	0.00803115
MSH2	0.2893	0.515167
HNRNPDL	0.2433	0.191815
TARDBP	-0.4815	0.41075
ELAVL1	-0.001051	0.00088588
ABCF1	0.393	0.608613
TTC28	-6.283	0.651882
NDUFS5	-0.9043	0.466088	0.466088
ZYX	0.5945	0.733357
SBSN	-11.55	2.62717
IMPDH2	0.07683	0.1143
NUP153	0.08347	0.081669
RAB21	0.008361	0.00764873
OCIAD2	0.05174	0.0220196
MRPL57	0.6307	0.23125	0.23125
PRPF19	0.2323	0.380639
TACO1	0.7308	0.360767	0.360767
HSPH1	0.713	0.659646
TIMM8A	0.5125	0.793883	0.793883
RBMS1	0.1119	0.185152
DPM1	-0.1854	0.274263
THYN1	-0.1474	0.0908971
SAMHD1	-0.2368	0.404434
MCRIP1	3.433	0.361691
HMGB1	0.5138	0.897741
DAZAP1	0.3343	0.118036
TFAM	0.3554	0.560081	0.560081
VAPA	0.2488	0.311532
AHNAK2	-8.238	0.746801
NOP10	1.507	0.534767
PFKP	-1.054	0.377188
FHOD1	-7.684	0.711764
HELZ	-5.861	0.606485
KRT3	-1.249	0.788407
KRT6A	-2.225	0.11389
SEC61A1	-0.8539	1.01875
SUMO1	0.4698	0.42542
PLOD1	-0.3476	0.21476
CSDE1	0.1007	0.214638
TXNRD1	5.665	0.570779	0.570779
CPSF2	-4.426	0.354461
SNRPD3	0.482	0.310681
VBP1	0.5105	0.57983
LETM1	-0.02269	0.0306222	0.0306222
PDIA3	0.2449	0.89251
HK1	-1.115	0.989628	0.989628
USP7	-0.3424	1.25021
GPX1	0.487	0.298178	0.298178
NUDC	0.4773	1.19435
G3BP2	0.3132	0.712028
PIN4	0.6902	0.987753	0.987753
0	-0.03121	0.0329846
RPL5	0.154	0.246299
DSTN	-0.1492	0.0561463
ESYT2	-0.3172	0.260224
H3F3B;H3F3A	-0.1586	0.00907669
HSP90B1	-0.09819	0.124898
WNK1	1.452	0.319916
TMEM209	-0.06023	0.124728
RPS13	0.322	0.956914
PCNA	-0.1059	0.135458
MTPAP	0.01009	0.0207336	0.0207336
KIF2A	0.527	0.663651
AAAS	-0.2058	0.147419
TMA16	4.171	0.412638
RECQL	1.213	1.04107
PRPF40A	-0.04514	0.0497503
IMMT	0.1093	0.103953
FAU	0.2262	0.148471
TRAPPC3	-1.06	0.314509
SLC25A24	0.1971	0.446388	0.446388
NSUN2	-0.08597	0.0516201	0.0516201
WNK2	0.3173	0.120862
NAP1L4	0.2836	0.179715
EEF1D	-0.5547	1.01031
SEC61B	-0.5219	0.40607
PIP	0.04959	0.00293453
NOP2	0.5206	0.666386
YBX3	0.9941	0.372833
PPP2CA	-0.1114	0.254206	0.254206
AFG3L2	-0.1983	0.412264	0.412264
PSMD10	-0.3871	0.2737
EIF3D	0.09705	0.120225
THOC7	6.954	0.649646
NUFIP2	1.024	1.65611
EWSR1	3.725	0.36657
AGK	-2.065	1.6703	1.6703	1.6703
ARFGAP3	-0.59	0.039599
LSM8	0.836	0.448098
RBM3	1.032	0.643824
MSI1	10.41	4.45259
CSRP2	0.5859	0.245694
FHL2	3.234	0.224029
TRMT112	-1.106	0.276258
CS	0.4203	0.396143	0.396143
PEX14	-0.111	0.0781623
U2AF1L5;U2AF1	0.2596	0.213305
RTCB	0.578	0.699049
UBE2M	0.3922	0.549947
PDLIM1	0.5077	0.573902
THOC6	-0.9032	0.272731
RPAP3	0.8771	0.276863
EIF3K	0.6107	0.590812
SF3B2	0.4952	1.21831
PCNT	1.038	0.48492
NOC2L	-0.018	0.0285636
GSTO1	-1.211	1.17553
ABCD3	0.06193	0.130197	0.130197
AHCYL2	-0.2409	0.0811879
RPL36AL	-6.495	0.719504
DNAJB1	0.1654	0.206721
MAGOHB	-0.1812	0.136239
MYO5C	4.928	0.558054
PHF6	-0.6577	0.355278
NTPCR	0.04281	0.0699337
PDE4DIP	0.4594	0.250225
ENY2	-0.3913	0.295642	0.295642
MARS	-0.1183	0.145069
PRDX4	0.04663	0.114159
CTPS1	0.2985	0.825285
CLNS1A	0.7054	0.623552
SLIRP	-0.1341	0.0451041	0.0451041
CDC42	0.2717	0.795328
TOMM70	-0.2464	0.492939	0.492939
EFCAB7	-0.05215	0.0674875
PABPC4	3.495	0.379068
HNRNPH2	-0.4184	0.292841
ADD3	1.502	1.30603
EPB41L2	0.4263	0.583688
AP3M1	0.3967	0.858686
BAG3	0.05344	0.0390705
MTCH2	-0.3974	0.392847	0.392847
SRPRB	0.5995	0.471412
FLNC	-0.353	0.257871
HCFC1	0.218	0.418684
G6PD	0.1483	0.482928
ALDH18A1	0.2352	0.478934	0.478934
RPS28	0.03514	0.0273143
HRNR	-2.017	0.542842
DRG1	-0.5181	0.18897
RRP12	-0.03971	0.0338555
PDIA6	-0.1532	0.258759
PPIF	-0.109	0.0878045	0.0878045
SRSF9	0.1298	0.0819913
TMED10	0.1209	0.118852
MRPL24	0.1389	0.368756	0.368756
ILF2	0.3349	0.452555
TRIP6	0.6025	0.737707
AGFG1	4.14	0.439582
RAB11B	0.117	0.221388
MACROD1	0.1217	0.114479
PDAP1	0.612	0.422647
CMAS	-0.4483	0.492209
HSD17B12	-0.4409	0.364747
MARC2	4.253	0.284411	0.284411
NOS1AP	-3.27	0.262752	0.262752
DDX6	-0.06163	0.195702
EMD	-0.5769	0.417615
LDHB	0.5125	1.04515	1.04515
LDHA	-0.05681	0.113966
EARS2	-4.076	0.373094	0.373094
DHX57	1.426	0.659042
NUP62	-0.02145	0.0350189
RPL26	0.1966	0.0982768
RPL37	-0.1906	0.963112
TOP3B	9.741	2.27714
ACP1	0.03453	0.090187
GTF3C5	0.1777	0.180074
PPP6R3	3.385	0.294778
CHD3	-0.4621	0.184681
ZNF598	0.3722	0.117217
PDK3	-0.03826	0.0841373	0.0841373
MRPS14	0.8493	0.371142	0.371142
AP2A1	-0.2645	0.165523
CHD4	-0.09376	0.0514968
EHD1	-4.693	0.409713
HNRNPUL1	0.3837	0.454729
HIST1H2AB;HIST3H2A	-0.05942	0.0389926
MAP1A	-0.07491	0.00470656
ASCC2	-0.1291	0.287193
HMGB2	0.8043	1.09532
AASDHPPT	2.926	0.239459
PRKRA	-4.094	0.401536
BANF1	0.551	0.256549
MTA1	0.5729	0.175832
SF3A2	2.803	0.444274
FLG	-10.08	1.00461
DDX19A	-1.192	0.408953
MOGS	-0.1827	0.0893953
PPIA	0.03507	0.0432835
IDH3G	0.2217	0.431982	0.431982
KIF5C	0.0448	0.0480998
UQCRQ	0.7531	0.628843	0.628843
MYL6	-1.913	1.43237
DNAJA1	-0.1405	0.134892	0.134892
IDH3A	-0.3542	0.6822	0.6822
PSMC5	0.3268	0.449114
WASHC2C	3.058	0.24412
CTNNA1	-0.1333	0.109818
ACOT9	0.2793	0.351698	0.351698
DAPK3	1.632	0.133656
NDUFA13	-0.07173	0.0443163	0.0443163
SSX2IP	0.2073	0.0120684
CALD1	-5.883	0.714115
ACTN4	-0.21	0.306562
POLR2B	0.1038	0.12987
DNM1L	-0.2562	0.164228	0.164228
SDHA	-0.9943	0.451893	0.451893
SMCHD1	0.1219	0.204226
ERCC6L	7.397	0.748157
ACTR1A	0.1169	0.285861
TBC1D15	-0.236	0.272197
FAM98A	0.08825	0.128787
RPL38	-0.03049	0.047852
TOMM5	-0.5849	0.0404699	0.0404699
PLCD3	3.164	0.405357
BRCC3	-0.8999	0.434209
CPSF1	0.2239	0.279861
TSR1	1.653	0.459045
PRPS1	-0.1318	0.331985
IPO9	-0.7749	0.577161
RHOA	-0.1046	0.131786
FLOT2	-0.1598	0.18393
SF3A1	0.2745	0.567887
TDRD3	1.495	0.13227
DARS	-0.02811	0.0544617
RAB27A	-0.7323	0.036064
LIMD1	-3.779	0.366919
DARS2	-0.2273	0.631379	0.631379
SMC4	0.1893	0.517771
SEC61A2	0.0175	0.020587
UBR4	0.2067	0.450108
GOLGB1	0.1738	0.40931
DIS3	-0.2603	0.267186
RBM17	0.4141	0.319863
ANP32E	0.2649	0.476409
CALR	0.2872	0.331712
ISY1	-0.04096	0.0432826
NAF1	-0.1384	0.211691
CCDC138	-12.8	5.767
DDX20	0.2041	0.14494
TCERG1	0.1246	0.0973996
RPL27A	-0.0356	0.0567728
KIF7	-0.07938	0.050625
PRKACA	-3.77	0.364371	0.364371
TKT	-0.1158	0.172615
NAT10	0.6325	1.01631
POLR1C	0.3888	0.204473
RARS	-0.05689	0.0700841
SRP72	0.02758	0.0507464
STAU1	0.2632	0.752479
CELF1	-0.8558	0.634188
SUN2	-1.383	0.601696
DLAT	0.8961	2.59442	2.59442
RAB35	0.3898	0.300053
RAB32	1.07	0.845353	0.845353
NIPSNAP1	0.9491	0.419973	0.419973
SEC22B	-0.4643	0.473232
FAM98B	-0.3984	0.498261
C14orf166	-0.02014	0.050968
HNRNPM	-3.31	0.300233
WDR18	0.2607	0.301605
TUBB4A	0.8082	0.501797
NUPL2	-3.61	0.38376
MRPL23	0.3331	0.312984	0.312984
AP2M1	-0.07052	0.0447223
PYM1	0.6415	0.196522
PKP2	-3.428	0.272519
ARF4	-0.4996	0.41526
SPG20	-0.2776	0.170387	0.170387
PRPF6	-0.7062	1.18501
NDUFA1	-0.2962	0.430893	0.430893
RBBP6	-0.05371	0.0326413
UBA5	-0.01139	0.0008001
COPA	0.2999	1.13353
PES1	-0.1447	0.138487
AHSA1	0.3826	0.306474
ANKRD17	-9.011	1.35286
CAND1	0.1836	0.2688
FBL	-0.4738	1.78722
SF3B1	-0.1765	0.157163
CANX	-0.2365	0.417183	0.417183
ELOB	1.73	0.707487
MPG	-7.384	0.636431	0.636431
VPS45	-3.394	0.31336
PHF5A	0.03278	0.0376904
IKBKAP	-0.3161	0.799951
STRAP	0.02592	0.0403924
RAB14	0.2126	0.589095
CNOT9	-0.7889	0.321034
MYCBP2	2.761	0.477384
SRSF1	0.06581	0.104892
ERH	-0.236	0.377671
TGM1	-10.26	1.32998
AHCY	-0.06104	0.109904
VARS	-0.0066	0.00974448
GNL3	-0.02292	0.0333587
SKIV2L2	-0.3119	0.721257
MRPS11	-0.1759	0.072789	0.072789
COPE	-0.1342	0.540783
DIDO1	0.8647	0.485395
NIFK	3.124	0.223648
COX5B	1.044	0.778921	0.778921
RCC1	0.5075	0.18228
SCP2	-0.008777	0.00347072	0.00347072
CAVIN1	-5.254	0.51818	0.51818
TK1	0.9254	0.0528856
FEN1	0.2322	0.522602	0.522602
STRN4	0.3773	0.109094
HMGB3	0.4106	0.351894
PAK2	0.08366	0.0839048
MAPRE1	0.5183	0.689886
BLMH	-4.917	0.410063
HSDL2	-0.2758	0.625951	0.625951
NOLC1	-0.03668	0.0588225
NAP1L1	0.3019	0.175817
MRPL15	0.5082	0.821034	0.821034
CLIC1	0.09393	0.139157	0.139157
ATP5H	0.2802	0.101552	0.101552
PPFIA1	0.4271	0.384525
YWHAB	0.4068	1.3181
FLII	-0.06026	0.141095
OXA1L	-0.5144	0.325594	0.325594
RAB18	0.06873	0.0404911
RPS21	0.2005	0.116666
LARS	-0.3494	0.705998
SMC3	0.4772	0.715438
RAC3	-1.059	0.0680356
DLG5	-3.997	0.353875
OFD1	0.3189	0.0205732
TMPO	0.1231	0.451297
RPLP2	0.02606	0.0894382
WIPI2	-4.041	0.284176
ATP5L	0.005546	0.00306445	0.00306445
SMARCB1	0.4042	0.519191
STIP1	0.1914	0.345677
PSMD12	-0.2616	0.222545
LRCH2	5.675	0.494045
CSTF2	0.151	0.187369
POTEJ	4.884	0.384304
LGALS7	-2.664	0.146165
THOC5	2.612	0.177324
EIF1AX	0.3289	0.110771
LSG1	-0.2777	0.0168813
XAB2	0.7451	0.239753
HACD3	-0.3963	0.326406
MRPS23	3.899	0.304371	0.304371
SRP68	-0.09581	0.116308
COX7A2	1.865	0.510511	0.510511
CSTF3	0.1159	0.025201
CRTC3	0.1374	0.38309
NBAS	-7.002	0.671781
PRKCI	1.059	0.385128
CHD1	-0.1948	0.231943
TSFM	-0.5657	0.380778	0.380778
NMT1	-0.2194	0.0590765	0.0590765
AAK1	0.6386	0.0447234
S100A9	-1.487	0.0749314
EIF3E	0.2323	0.294575
NEK9	1.087	0.56103
DUSP3	-0.5446	0.285645
TROVE2	-0.1617	0.279689
CAP1	-0.07422	0.141202
CDC37	0.05032	0.0358651
NDUFA4	0.1527	0.130305	0.130305
PRKAR1A	0.01648	0.00842156
TNRC6A	2.375	0.166464
PRPF4	-0.5445	0.357727
EIF3F	0.01957	0.0194761
RPS26	0.6772	0.79083
CTNNB1	0.6817	0.33603
CYB5R3	0.07129	0.0994171	0.0994171
CSNK2A2	0.3581	0.29015
SUCLG1	0.06697	0.0614819	0.0614819
TUBA1A	-1.117	1.02144
ZNF207	0.3201	0.486795
ZBTB33	3.38	0.401135
ELOC	-0.1186	0.0633372
MED23	-2.856	0.254861
COMT	0.3522	0.163814
SRPRA	-0.4593	0.182122
RBM28	0.8553	0.448284
SEPT7	-0.5271	1.57112
FSD1	0.6566	0.236986
EIF5B	0.05741	0.0664709
ATAD3B	-0.5873	0.356172	0.356172
GSPT2	0.2485	0.211124
TOMM34	3.991	0.313912	0.313912
HNRNPUL2	-3.971	0.246488
TBL2	0.7523	0.966944
LPCAT1	-0.1253	0.240228
AIMP2	0.04583	0.0729835
MIF	-0.02205	0.0368758
SNU13	-1.076	0.67143
NOL10	-0.2338	0.575578
S100A8	-2.488	0.644144
PPP1CA	0.1717	0.244723
CPT1A	-0.5344	1.70504	1.70504
DIMT1	-0.3312	0.104464	0.104464
ZCCHC10	3.347	0.266011
CNOT10	-3.426	0.278923
SPTLC1	-0.1136	0.249364
LMF2	0.9058	0.18623
GTPBP1	-0.5892	0.238423
NDUFA10	0.5413	0.174219	0.174219
TMEM43	0.9976	0.653923
AP2B1	-0.04439	0.0651641
HADH	-0.3509	0.641428	0.641428
DHCR7	-3.602	0.289874
ALYREF	0.3944	0.727889
HAT1	-0.2979	0.143636	0.143636
PDLIM7	-0.07384	0.0044541
PRPF4B	1.12	0.946433
TP53BP2	11.16	2.49291
CAPRIN1	0.5664	0.646172
CTSB	-0.6421	0.343035
TMEM11	-0.4885	0.927626	0.927626
ARHGEF7	-0.4366	0.356083
PSMD4	0.1439	0.256587
SDHB	0.2172	0.20776	0.20776
RAB38	0.6746	0.420883	0.420883
DST	-0.8396	0.912419
NDC1	1.823	1.31197
COG6	-6.424	0.589323
SLC25A19	-4.609	0.476217	0.476217
RPN2	-0.1634	0.359371
IARS	0.3556	0.936081
CD59	-4.343	0.434646
MPC2	-3.919	0.337553	0.337553
SET	-0.7192	0.428444
PYCR1	-0.2391	0.505214	0.505214
HMGN2	-10.68	2.62349
FKBP15	6.356	0.740967
GANAB	-0.05774	0.208244
PDCD5	0.7108	0.860773
HSPB8	-0.06143	0.0272896
PTPMT1	-1.077	0.746435	0.746435
ARHGEF12	-1.795	0.0954925
CCP110	0.04143	0.00420074
AGO2	3.585	0.265959
MRPL12	-0.03475	0.0464858	0.0464858
FDXR	0.07773	0.163833	0.163833
VDAC2	-0.2289	1.12178	1.12178
CPSF3	-0.3452	0.192709
POLR2A	0.02153	0.0260071
MRPL33	-0.6895	0.248784	0.248784
RPS5	0.06379	0.0602039
SBDS	0.8155	1.2051
COA3	0.4046	0.415461	0.415461
LBR	-0.2679	0.550191
IK	-0.3238	0.214396
LMO7	-2.213	0.365701
PARD3	-0.03392	0.0293183
GIPC1	-2.552	0.255746
SAR1A	-0.4609	0.803108
MTHFD2	1.391	0.652415	0.652415
FKBP2	3.546	0.234917
HELZ2	3.942	0.401861
hCG_1984214	0.3472	0.244865
RAB5C	0.09774	0.0898518
AARS2	0.1664	0.34792	0.34792
COPB1	0.0852	0.165802
H1F0	0.2358	0.0903967
KRT33A	-10.72	1.39263
CPNE1	-0.08819	0.144022
CPNE3	-0.01448	0.0217306	0.0217306
TIPRL	1.512	0.766773
TPP1	-0.001417	0.00055437
QKI	-2.536	0.17856
APOBEC3C	-0.6663	0.0403478
CMTR1	0.4351	0.31835
COX6C	-0.2506	0.32352	0.32352
FAM3C	-0.725	0.299694
NAA35	4.536	0.31464
DDX52	-4.286	0.369123
PPP2R3C	-0.2121	0.573613
ELOVL1	-0.02333	0.0202753
MYO1C	-4.098	0.381053
SKIV2L	-0.4179	0.526044
SF3A3	0.1985	0.437762
PALM	3.698	0.277608
NDUFS2	0.1246	0.0959523	0.0959523
UBAC2	0.3182	0.0193737
CCDC61	2.252	0.354162
PGM3	-0.3648	0.280664
RAB1B	0.02475	0.0358388
MYEF2	-0.1647	0.12277
NDUFA9	-0.3453	0.221993	0.221993
CDIPT	-0.2973	0.169876
ARPC2	0.02416	0.0176441
LUC7L3	0.213	0.597139
BCR	-0.1436	0.196133
ARF1	0.2357	0.94953
WTAP	4.021	0.465359
MCAT	0.2212	0.0139782	0.0139782
SNRPN;SNRPB;SNRPN	0.434	0.37652
SF3B5	-0.3376	0.413192
CAMK2D	-0.4551	0.108687
CCT6B	0.3173	0.230879
CSTB	-1.104	0.957116
RAB34	-0.9325	0.408669
AKAP9	0.4506	0.451106
AFF4	0.8409	0.0539438
RRAS2	0.6442	1.77454
ORMDL3	0.2892	0.0192126
TJP2	-4.223	0.348626
RINT1	-3.609	0.393404
RBM8A	-4.759	0.450362
RBFOX2	0.7747	0.258492
SNRNP200	0.172	0.232985
TCEA1	4.411	0.359134
UQCRC1	0.6819	0.518715	0.518715
GTF3C1	-0.2635	0.427855
NOSIP	5.288	0.488968
COX6B1	-0.8035	2.38141	2.38141
DERL1	3.865	0.332346
NSF	0.1475	0.0728436
DBNL	-0.296	0.201156
CWF19L1	5.438	0.677553
MMGT1	-5.455	0.621897
RHOT2	0.1982	0.211755	0.211755
AGPS	-0.1522	0.0633243	0.0633243
LRCH1	11.51	2.82011
ACSL3	-0.1618	0.123292	0.123292
CSTF1	1.293	0.426267
SUGT1	0.2625	0.270546
NCOA5	6.911	0.73931
USP9X	-0.176	0.374381
SNRPD2	-0.05471	0.0226593
BABAM2	0.0684	0.0830283
STUB1	-0.2087	0.0761768
S100A11	0.453	0.876339
CNP	0.3438	0.505431	0.505431
CHERP	-0.04057	0.01815
ARHGAP35	4.382	0.334791
LUC7L	0.3414	0.374572
SRSF10	-0.2057	0.0119663
NOP9	-0.08467	0.169383
TES	-0.1179	0.185675
YBEY	4.62	0.335803
TIMM23	-0.8774	0.827584	0.827584
API5	0.142	0.149842
FLNA	-0.2595	0.31048
ARPC3	0.4556	0.231156
NDUFA8	0.3749	0.761161	0.761161
RPL39;RPL39P5	5	0.350427
SNRPC	-4.973	0.391731
PSMD6	-0.4171	0.521241
PQBP1	11.71	2.67515
SRP9	-0.09885	0.0299269
SRSF5	5.401	0.457795
SFXN1	-0.1373	0.163949	0.163949
RAB5B	-0.1053	0.150572
SH3GL1	0.04424	0.0497704
CAPZB	0.2769	0.113046
PRPF38B	3.063	0.419504
NUP43	0.1762	0.103166
CLN6	0.1932	0.361434
UCHL1	0.2003	0.742813
MOB4	7.675	0.773708
TOMM22	0.44	0.664806	0.664806
VPS36	-9.333	0.877254
IPO5	-0.5174	0.652349
UBA52	-0.05171	0.103623	0.103623
PTPN1	0.01077	0.0504104	0.0504104
MAIP1	0.435	0.515661	0.515661
HAUS5	-0.05965	0.028462
TMED9	2.091	0.603937
RER1	-0.199	0.10119
SPRR2D	-2.616	0.930321
LOR	-6.175	0.484946
TP53	0.222	0.509806	0.509806
TIA1	0.1079	0.0225685
TLN2	0.1273	0.0946303
DLG1	4.848	0.393167
SURF4	-1.057	0.669787
MRPS9	0.3802	0.745142	0.745142
PRPF31	0.5442	0.426253
MYO6	0.202	0.215628
CHMP2A	-4.528	0.383911
METAP1	2.552	0.340553
CDC5L	0.4726	1.26538
C19orf47	0.3782	0.0273442
FIP1L1	4.756	0.382809
BRIX1	0.1284	0.201294
ARCN1	0.3541	0.147349
NKIRAS2	0.6375	0.0355181
ADD2	0.6051	0.27439
HMGA2	-0.09693	0.133219
YTHDF2	-0.397	0.357831
IGBP1	4.927	0.474746
SEC23IP	0.6834	0.212297
ACLY	-0.2956	0.166946
DYNC1I2	-1.942	0.546814
NCBP2	3.527	0.26448
PDIA3	0.3246	0.247332
SLC25A22	-0.5863	0.330575	0.330575
HIST1H1C	-0.627	1.008
CKMT1A	0.2379	0.277959	0.277959
MAP4K4	0.8689	1.19608
SEH1L	-0.1036	0.0946841
CPSF4	3.573	1.15757
SLAIN2	-6.905	0.670199
CYFIP1	0.4159	0.627292
CIRBP	1.807	1.09603
GNG5	-0.1187	0.0672477
SH3KBP1	6.932	0.702079
S100A7	-5.584	0.356681
HPRT1	-0.1367	0.129201
EEF1B2	-0.1677	0.254441
TMED1	0.2324	0.0151814
DDX18	0.03419	0.0434448
KRT77	-1.672	0.646092
RAP1B	-0.8915	0.400235
ABR	4.49	0.401632
KRT80	-1.725	0.0954622
COPG1	0.0783	0.121698
PPME1	0.4685	0.759636
SFXN4	0.6601	0.419081	0.419081
SIN3A	1.356	0.651607
KRT78	-5.12	0.396766
CEP97	7.872	0.709902
TSC2	-3.197	0.284718
RFC1	-0.4267	0.237219
DVL2	4.934	0.487014
RNH1	-0.03546	0.00728981
TPI1	-0.526	0.388938
DMTN	-3.491	0.292903
POLR1A	0.8649	0.493364
PDLIM5	-1.657	0.481513
TMEM41B	-0.1411	0.165919	0.165919
MCM3AP	-0.7477	0.446214
JPT1	-0.01707	0.00458105
DCD	-1.173	0.442652
RAB13	1.637	0.473716
RBM15	0.9875	0.698136
DNM2	-0.09587	0.190279
SRPK1	0.7914	0.708589
MRPL30	3.966	0.383387	0.383387
ZFYVE16	-0.1966	0.0731396
PAK1	-0.2888	0.306123
KRT19	-8.513	0.719254
CYFIP2	0.6078	0.479148
MYO5B	0.3443	0.0699584
TOM1L2	-0.05474	0.137096
AGO3	-2.465	0.399507
LMNA	4.135	0.382416
OTUD4	0.1351	0.232044
ANKRD28	2.392	0.999619
TOE1	-3.297	0.277602
SRP54	-0.8433	0.352106
PTGES3	0.1959	0.399797
HAUS8	3.923	0.270575
MAP1LC3B2;MAP1LC3B;MAP1LC3B	7.178	0.790206	0.790206
XP32	-2.131	0.980181
NME1-NME2	0.2371	0.716364
MRPL53	-0.9938	0.587346	0.587346
WASL	-0.9294	0.272029
UTP18	0.269	0.0182876
TPM4	-4.714	0.397388
MRPS6	5.364	0.51378	0.51378
HADHA	0.002922	0.00488321	0.00488321
SAMM50	-1.324	0.631822	0.631822
PIN1	0.219	0.280559
MIB1	1.398	0.503771
KLC1	0.298	0.457269
DHRS2	-0.2185	0.146108	0.146108
SEC24C	0.06834	0.0478655
LLPH	-0.2933	0.100579
TNPO1	-0.1716	0.0995029
SMARCC2	0.4648	2.04117
LYN	-0.2099	0.545911	0.545911
CASP14	-1.985	0.806621	0.806621
RALY	-2.818	0.223418
MAP7D1	-0.02076	0.0130881
RRP1B	-0.1634	0.175308
PAWR	-0.08652	0.198432
EBP	0.1044	0.128848
KPNA1	-4.678	0.396746
UPF3B	-2.814	0.189101
TIMM50	-0.1785	0.140282	0.140282
PGD	-0.2316	0.279009
AIMP1	0.1558	0.155199
CSRP1	3.078	0.305415
IGF2R	-0.1247	0.160386
NHP2	-0.07446	0.00411611
RBM4	0.1881	0.105858
DECR1	0.002757	0.00524793	0.00524793
SUMO2	-0.07113	0.0485888
DDRGK1	0.5841	0.391533
ZNF622	8.004	0.707838
EIF2A	0.117	0.00690426
ZCCHC17	2.31	0.968862
YWHAG	0.4511	0.52878
DNAJB6	-3.913	0.368691
LAS1L	0.8156	0.216971
PLRG1	5.595	0.513201
STOM	0.07916	0.032237	0.032237
PFKL	0.1176	0.0673058
GPC4	-3.456	0.342958
PARS2	-5.778	0.555033	0.555033
EPS15L1	-1.338	0.669322
H2AFZ;H2AFV	0.2824	0.0996965
DDX28	12.9	2.11076	2.11076	2.11076
NES	-0.1076	0.131206
MAGED1	0.9977	0.803772
PSMD2	0.1396	0.780337
SSBP1	-4.329	0.38444	0.38444
ATP6V1A	0.1033	0.18711
PSMC3	0.0517	0.118613
MBNL1	-3.683	0.256001
RCN2	0.7079	0.335709
HERC2	-0.8873	0.0516024
ECH1	0.08061	0.0635445	0.0635445
KIAA1468	2.794	0.314297
MTHFD1L	1.483	1.50501
PRSS3	3.496	0.565058
SERPINB4	-6.333	0.4377
EXOSC9	-2.741	0.222745
AP2S1	-4.471	0.447301
ZC3H14	0.9442	0.637239
ADSL	-0.3953	0.243442
PSMD1	0.2995	0.372638
CKB	0.141	0.0623893	0.0623893
CAMSAP3	1.463	1.00909
FMR1	-1.512	0.307342
DDX39A	-0.718	0.583178
MRPS26	-0.22	0.0646831	0.0646831
GIT2	1.522	0.640937
RALGAPB	11.29	1.6353
PIBF1	-1.649	0.381495
IBA57	-0.4375	0.173879	0.173879
UBTF	8.406	0.721746
AKAP2	-8.353	0.868035
L1RE1	3.478	0.342738
CRKL	0.2013	0.230565
EPB41L5	-0.2533	0.454201
MAGT1	0.1433	0.0563457
ARFGAP2	0.336	0.242889
CTSD	-0.5154	0.245138
ILKAP	2.358	1.69478
PSMB6	0.2859	0.163745
COG7	0.09498	0.0053859
MGST2	11.26	1.55315
PARK7	-0.1133	0.250634	0.250634
PFKM	-0.1567	0.393297
APPL2	-6.453	0.696306
GSN	0.03631	0.0113687
SUGP2	0.2221	0.361131
MT-CO2	-0.4215	0.535212	0.535212
EIF2S1	-0.1019	0.0692524
NIP7	-1.43	0.581993
CHMP1A	-0.03136	0.0147364
MRPL13	-0.1823	0.0273545	0.0273545
PDE12	0.6056	0.297257	0.297257
CALU	0.1176	0.25462
CBX3	0.2624	0.310484
SMG9	2.742	0.3831
POLR1E	4.528	0.448644
LARP1B	0.07866	0.102096
COX5A	-0.1193	0.0858552	0.0858552
ATP6V1B2	-0.06335	0.0626766
ACADSB	-0.254	0.451574	0.451574
SNRPD1	0.08346	0.111852
USMG5	-0.1648	0.0507128	0.0507128
SFXN2	-3.405	0.28865	0.28865
ATP5F1	-0.4238	0.340132	0.340132
TRA2A	-0.06155	0.00363853
GPX4	7.319	0.735406	0.735406
DHRS7B	0.4605	0.120704
DHX36	0.9557	0.0549074	0.0549074
EXOSC2	-2.796	0.242347
SMU1	-6.851	0.569537
CNIH4	4.374	0.349475
RPL10	-6.779	0.715248
MGST3	-0.8181	0.0505702
HSPA4L	-0.5905	0.857549
DHX16	-0.1669	0.156121
NOP16	0.4385	0.0284602
DYNLL2	-0.08541	0.0980925
VDAC1	-0.355	1.42399	1.42399
NAA10	0.4123	1.53317
DENR	-0.2712	0.210486
CYC1	0.08425	0.0602683	0.0602683
CDK9	1.08	1.00027
DNAJC2	0.8822	0.231306
AP2A2	0.08698	0.118544
TPM1	-0.04825	0.0536734
FAM136A	-0.9658	0.165342
RALA	-4.17	0.404318
RAB10	1.074	1.02433
RANBP10	-1.132	0.413382
LEMD2	3.875	0.290849
TAOK1	4.09	0.290193
KIFC1	0.6844	0.149004
TCF25	0.7883	0.943938
GCDH	0.9127	0.643344	0.643344
VAPB	0.8413	0.529468
KIAA1524	-2.608	0.557597
VCL	0.1479	0.553739
WARS	0.1041	0.0494968
TRIM25	0.6803	0.420367
RFC5	-0.3002	0.148949
DLD	0.2596	0.520927	0.520927
PLEKHA5	1.696	0.140786
NRBF2	2.901	0.354754
SLK	-0.2313	0.269873
LRRFIP1	0.3535	0.32315
PSME3	-0.1531	0.0570832
SART3	-0.3138	0.331998
WDR5	0.7687	0.518496
SARNP	-2.357	0.163609
EEF1D	-0.9255	0.144696
VASP	-4.111	0.449734
LEMD3	0.4731	0.426549
PTPN23	2.348	0.282002
MTCH1	5.184	0.91101	0.91101
XPO7	-0.2447	0.551718
KPNA4	-0.2152	0.137334
GNAI3	0.07974	0.0581308
FARSB	0.04118	0.0769458
CEP85	0.1454	0.233662
YTHDC1	-3.286	0.371818
RAB7A	0.0575	0.0589353	0.0589353
CHMP4B	0.03158	0.0287349
NCAPG	0.5033	0.672165
ARHGEF2	-0.3859	0.217129
USP39	0.6676	0.650067
NASP	0.008545	0.013435
MRPS12	4.513	0.444857	0.444857
SNRNP70	0.1502	0.228344
WIPF2	0.375	0.0279321
MRPS34	0.1195	0.0757043	0.0757043
PDHA1	0.1491	0.231422	0.231422
DIAPH3	0.3569	0.0245135
RBM12	0.4846	0.420454
MT-CO3	0.2908	0.0201671	0.0201671
RAPH1	-9.02	0.649319
LPP	-3.417	0.377682
KIF21A	-3.558	0.393767
GAR1	1.177	1.16594
DNAJB11	-1.193	0.343842
SLC3A2	-0.1431	0.100707
MAP2K4	-7.965	0.709721
TSPO	-2.608	0.735798	0.735798
MAT2A	0.4081	0.631342
SRGAP2	5.009	0.490216
YWHAH	0.1626	0.258076
GLO1	-2.059	0.511406
EIF4G1	4.19	0.375499
SNRPA1	0.3707	0.220999
DUS3L	5.372	0.37912
DSG2	-3.86	0.382057
COPB2	-0.2682	0.28628
BCAS3	3.019	0.257001
DCAF7	-0.09601	0.106745
PCBP2	0.4754	0.44156
COG5	0.9245	0.064381
RHOC	-0.002715	0.00302055
CTNND1	0.01187	0.0260096
WASHC4	-1.946	0.540389
SEC23A	-0.08984	0.0538223
SCYL1	-3.806	0.322336
PLP2	0.3677	0.489568
SMARCE1	-0.14	0.0458755
BMS1	12.98	2.7584
SLC25A12	-0.0758	0.0369787	0.0369787
GNAI1	3.988	0.371582
ROCK2	0.1266	0.272627
TRIM56	2.044	0.18326
MT-ATP8	-0.3655	0.440538	0.440538
NAA50	0.5225	0.388075
PALLD	0.897	0.43646
HAX1	-2.312	1.20738	1.20738
RAF1	-3.154	0.260912	0.260912
ARAF	-7.626	0.792891	0.792891
EIF2B1	-1.478	0.458781
TUBGCP2	0.2154	0.112523
SBF1	0.5247	0.373154
GLUD1	0.06193	0.245548	0.245548
PFDN2	-0.0495	0.0575816	0.0575816
TTF2	-3.479	0.41487
WASHC5	10.93	1.04466
DVL3	8.251	0.845369
SPATA5	2.462	0.261263	0.261263
RICTOR	-2.505	0.188441
SNAP23	-1.104	0.0812476	0.0812476
REXO4	-0.3421	0.562449
DDX46	0.3626	0.824424
DIS3L	0.02261	0.0288355
TUBB2B	-1.515	0.413167
LSM4	-0.05019	0.105992
AKAP8L	0.4021	0.346779
PHACTR4	-0.06903	0.125585
EXOSC6	0.9044	0.617522
PUM2	-0.05537	0.00387606
PICALM	-0.3975	0.120716
ITCH	3.767	0.335495
CHORDC1	-0.1561	0.153677
PPFIBP1	3.504	0.322515
TUBGCP3	-0.4858	0.52517
GSK3A	3.67	0.372279	0.372279
BRD4	0.7731	0.586973
DIAPH1	0.1069	0.0844012
HMGA1	-4.07	0.367952
TBCB	0.1199	0.134766
ALDH5A1	0.04587	0.032092	0.032092
VPS8	-2.771	0.288931
EXOSC1	6.452	0.592629
MDN1	-0.2504	0.389903
EXOC2	4.064	0.384374
ATP6V0A1	0.654	0.455781
PKN2	-1.009	0.29853
CLASP1	-0.1968	0.0126459
PBDC1	-8.108	0.724383
UBE2N	-0.02637	0.01315
NELFA	10.58	2.98272
MRPL35	0.6817	0.805796	0.805796
MRPS7	0.3367	0.361007	0.361007
GEMIN4	0.84	0.344229
SARS	0.2569	0.667793
DGCR8	1.902	0.153965
XRCC1	-0.7637	0.054379
ANP32A	-0.5418	0.249046
TRIM33	0.5482	0.421295
EIF2B3	0.507	0.272255
SMAP1	-2.904	0.244599
ARMCX3	-0.517	0.305539	0.305539
CISD2	-0.7758	0.380571	0.380571
RASSF7	2.886	0.354221
TRIOBP	-0.2892	0.0822699
TEX10	1.048	0.433208	0.433208
NDUFAF3	1.088	0.444772	0.444772
BST2	0.11	0.175824
PBRM1	-0.4763	0.827075
DPY19L1	0.0796	0.121012
SH3BP1	3.468	0.316688
RNMT	3.23	0.293939
RBM27	-1.84	0.139324
FSCN1	-0.01455	0.0154133
SCO1	-1.21	0.273458	0.273458
DBR1	-6.276	0.740425
ATP6V0D1	-1.381	0.523158
DHX35	-3.435	0.360311
HAUS2	0.1559	0.273148
MGMT	0.5476	0.266123
GRB2	-0.4771	0.359355
KCTD12	0.2315	0.446075
PELO	-0.4372	0.223996
RAB8A	-0.2062	0.278329
OSTC	0.866	0.053357
C16orf70	-2.959	0.364759
HMMR	4.68	0.517069
NME4	0.2109	0.060634	0.060634
ARF5	-0.4853	0.339873
FAM168A	-0.07485	0.130897
MICAL3	-3.418	0.382005
ATG5	6.157	0.449236	0.449236
MEPCE	-0.9125	0.173499
CEP55	3.695	0.363508
GRSF1	-0.0594	0.0327859	0.0327859
UNK	-0.1242	0.0625385
MRPS35	-0.7195	0.222419	0.222419
ACSL1	1.087	0.54262	0.54262
CASP3	0.6171	0.103499
ITPR1	-0.683	0.898542
DDX42	1.055	0.899079
DOCK6	-2.531	0.217543
METAP2	-0.651	0.0434507
SF3B6	0.3162	0.339551
UACA	-0.2857	0.104969
SQSTM1	1.381	0.551187	0.551187
GPATCH8	3.967	0.339073
NEURL4	-0.1544	0.414033
EIF6	-0.3709	0.16765
SMN2;SMN1;SMN1	1.292	0.327929
SLC25A21	-3.842	0.296205	0.296205
SLC12A4	5.279	0.401924
EIF3L	-0.1037	0.071977
SPTBN2	1.034	0.7804
CERS2	-4.774	0.434534
BRK1	-0.4829	0.128838
CDK4	0.8135	0.967179
MARC1	3.785	0.368098
CDC73	2.188	0.646108
SFN	-1.182	0.0701751
PTMA	0.2008	0.173893
PTCD3	0.151	0.176537	0.176537
TSC22D4	3.602	0.380593
CCDC6	2.043	0.271712
SPATS2	-0.4918	0.0377793
SMNDC1	-3.336	0.326975
CHCHD1	-1.863	0.135751	0.135751
CDV3	-3.265	0.275001
GEMIN5	-2.746	2.20903
DIAPH2	0.6162	0.44635
MRPL22	-0.5737	0.416236	0.416236
PFN2	0.4759	0.412638
NUP54	-0.9806	1.10836
LTV1	4.098	0.616367
UBE2D2	-0.3492	0.117315
TMEM214	-0.4382	0.028759
ASCC1	-3.704	0.362471
LANCL2	-0.3896	0.112792
CDC42BPA	-3.209	0.263761
THOC3	-7.793	1.51146
ZRANB2	-0.008505	0.0060379
LAMTOR1	-0.2862	0.238394
C11orf58;SMAP	-3.314	0.297781
NDUFB6	3.897	0.391978	0.391978
TACC2	0.9524	0.0530868
ZC3H11A	5.965	0.588919
PSMC6	0.339	0.517415
EPB41	-0.2653	0.119674
CASK	-1.031	0.564964
MAP2K3	1.335	0.181146
SPATS2L	-3.912	0.311471
QPCTL	-8.427	1.39269
PPP1R13L	-0.02456	0.0472262
PKP4	-0.4	0.0358024
SEPT6	0.5806	1.3198
KIF1C	0.03856	0.00277877
TM7SF2	-0.1496	0.437611
ACTBL2	3.577	0.355541
TOP2A	8.192	0.663669
RAB9A	0.02761	0.0109009
EIF4ENIF1	1.788	0.13652
SAP18	0.2794	0.0698843
NF2	-2.944	0.248234
RPF2	-3.136	0.360861
APMAP	-2.674	1.89605
TAB1	0.3096	0.107913
PKN1	0.5441	0.119619
FAM120C	0.05444	0.00350284
SNRPE	-3.373	0.254628
GGA1	-3.951	0.37885
MRPL16	0.07809	0.268383	0.268383
COIL	-8.854	0.810773
PARP9	-2.298	0.20071	0.20071
MAP2K1	-0.444	0.284024	0.284024
CGGBP1	-3.239	0.233187
HNRNPLL;HNRPLL;HNRNPLL	-0.2899	0.537017
EIF3G	-0.01496	0.0153685
NDUFS3	0.2945	0.373649	0.373649
WDR92	-0.8965	0.0560356
SAP130	-2.936	0.224505
RNF40	0.2552	0.24395
PAN3	0.1211	0.257341
RHOT1	-0.4874	0.587605	0.587605
CDK1	0.3198	0.265306	0.265306
EED	-0.08371	0.00489178
GNAS	0.8888	0.759221
SMPD4	3.809	0.34578
ZNF638	0.5446	0.478125
RTN3	-7.352	0.703331
N4BP2	0.03684	0.113943
EHD3	-1.892	0.363496
AAK1	-3.031	0.25114
PEAK1	-0.1045	0.189671
PEX5	5.214	0.464871	0.464871
MAP7	0.3418	0.0209593
LSM2	0.2933	0.438987
SLC25A3	-4.321	0.353565
SAV1	-0.1182	0.213718
ZFP91	0.0786	0.00571133
MAPK3	0.004566	0.00187481	0.00187481
MMS19	0.8457	0.286927
EPS15	-2.549	0.219034
RBX1	0.2371	0.210431
CHCHD3	0.3217	0.398546	0.398546
CAST	0.8426	0.799676
TTC4	-4.724	0.382934
SLFN11	-0.4327	0.641256
PRPF3	-1.003	0.474587
RCN1	0.4329	0.100381
EXOC4	0.2383	0.301029
MPDU1	-4.302	0.376206
PDCD10	4.256	0.411157
SPC24	-0.1435	0.0699159
MKLN1	5.889	0.721142
MYO9B	4.201	0.447895
UCKL1	1.506	0.387913
PAK4	5.177	0.521094
BNIP1	0.6295	0.0387331	0.0387331
PFDN1	0.1549	0.155002
MZT2B	3.931	0.36997
PPP1R2	4.085	0.324656
PYCR3	-0.3683	0.309572
SNX5	1.15	0.872052
FYCO1	1.198	0.0645003
SHC1	3.694	0.399107	0.399107
CTR9	-0.4744	0.110384
VPS13C	1.062	0.242379	0.242379
UFL1	0.2033	0.420328
SNX27	-0.5979	0.377468
GRK2	-0.3185	0.027027
COG3	-2.983	0.244855
AKAP12	0.2625	0.147459
USP15	-1.033	0.0956678	0.0956678
PPP4C	-0.1004	0.212778
STRN	1.359	0.188936
ABI1	1.038	1.03273
MAP7D2	2.784	0.201648
ZMYM4	0.5494	0.623989
HSBP1	1.235	0.0900899
NDUFB10	-1.776	0.247826	0.247826
TBC1D7	-0.04077	0.0578062
MTHFSD	0.03394	0.0428293
CLMN	-0.1461	0.33789
TACC1	8.216	0.862136
URI1	-0.08084	0.12052	0.12052
HPS5	0.128	0.273473
PCNP	-5.182	0.456294
DYNC1LI1	0.3977	1.46002
C19orf25	-3.293	0.389897
EHD4	0.6666	0.557311
MRPS28	5.387	0.545446	0.545446
HECTD4	-0.2551	0.0173427
VAC14	0.6943	0.446837
WRNIP1	0.2653	0.140717
DCTN3	-1.878	0.556341
SNTB2	-0.8765	0.560076
TMEM256-PLSCR3;TMEM256-PLSCR3;TMEM256	0.3236	0.0211844
POP1	-0.05561	0.109224
HECTD3	3.392	0.399165
PAF1	2.131	0.683077
FAF2	-0.4787	0.35525
STRIP1	8.913	0.844414
YAP1	7.02	0.760242
ARMC6	4.482	0.501887
WDR54	0.08777	0.0976312
PMS1	6.488	0.742117
GAK	4.6	0.510367
RBMXL1	0.1755	0.33812
STAT3	0.9578	0.6565
AP1G2	2.756	0.389231
PPP6R2	9.025	0.933159
VPS51	4.701	0.427866
AKAP11	7.406	0.742052
PAN2	0.174	0.345625
CDC27	-1.07	0.188157
PACSIN2	4.805	0.428094
BUB1B	-9.94	2.52647
KLC4	1.291	0.338409
USE1	-3.816	0.380363
;VKORC1;;VKORC1	2.11	0.168143
TTC1	3.849	0.28287
ZFYVE1	-0.1938	0.373382	0.373382
RPTOR	-0.05069	0.0226336
ABI2	6.234	0.74813
WDR6	5.895	0.679752
WDR36	0.607	0.0693891
FBLIM1	4.13	0.447079
EIF3M	0.2558	0.0797333
GSR	-1.219	0.424504	0.424504
COG2	-0.08871	0.00602103
;ARHGEF18	-0.172	0.226263
GATAD2A	0.2906	0.110427
CUL3	2.375	0.657626
NEK7	-1.654	0.350754
ATP6V1E1	0.5852	0.681253
SNX1	1.542	0.686924
COG4	-2.689	0.19922
DDB1	0.05897	0.0607378
CARS	1.426	0.355618
SCFD2	-3.392	0.365309
CARD19	-5.696	0.390623	0.390623
RAB3GAP2	-0.6479	0.407996
NFAT5	-0.06851	0.109294
TAGLN	-0.09341	0.139192
ARMC8	-0.394	0.030066
TFCP2	7.567	0.786824
PAIP1	0.5848	0.483107
PON2	-0.3239	0.59483
MICALL1	-0.1714	0.0108372
LLGL1	0.1943	0.22155
NUDCD2	1.424	0.720701
ARAP1	0.8555	0.495204
TAB2	7.561	0.696483
MIS18A	-0.09643	0.00583643
RNF214	2.852	0.237686
KANK2	12.04	5.41908	5.41908	5.41908
VCP	0.02411	0.07266
TUBGCP6	-2.583	0.244014
DCTN1	-0.5273	1.03624
ZC3H13	-1.182	0.617626
PDZD11	-0.003261	0.00462783
OGT	-0.2349	0.21494	0.21494
SPATA5L1	-4.286	0.379244
WDR60	-2.474	0.175213
SLC25A17	2.797	0.367329
EXOSC7	1.001	0.239716
GPHN	0.7391	0.933159
CHMP2B	4.571	0.418108
PREB	-3.91	0.334399
SYMPK	-0.7023	0.430451
TXLNG	4.319	0.443862
SNTB1	-4.414	0.59319
RALGAPA1	-0.9011	0.0523319
AP1G1	-1.719	0.385322
MRPS5	-0.01155	0.0129796	0.0129796
HAUS6	-3.922	0.431571
SNX2	-0.1655	0.899958
MIOS	1.839	0.127339
MON2	-0.2985	0.0465174
POP4	-3.795	0.285216
TANC1	3.492	0.380784
STAT5B	-7.078	0.716517
RECQL5	-2.089	0.130389
DPY30	3.409	0.299217
PTPN13	1.772	0.179912
TIMM13	0.3773	0.437216	0.437216
AMPD2	1.576	0.148857
SEPT10	-0.9563	0.0593119
FNBP1L	-9.628	2.13742
HELLS	0.3345	0.120119
SNRPF	-0.9764	1.56724
GFPT1	-0.04397	0.0905613
ARID1A	0.7288	0.285567
LIMS1	0.5575	0.188321
NPEPPS	-0.07365	0.100744
TIMM29	0.5888	0.0358084	0.0358084
AP1B1	-0.1297	0.250847
SMARCA2	0.9185	0.340371
SMARCD3	3.938	0.364868
ILVBL	-0.2559	0.118062
[truncated: 2,897 more rows]

## Sheet: with biotin, no EGF
gene name	log2(FC)	-log10 (p-value)	mitochondrial
PABPN1	-0.2217	0.130815
MAPK1	-0.7826	0.275854	0.275854
RCC2	-0.2889	0.397863
EEF1E1	0.2904	0.399776
SORD	0.3013	0.845101	0.845101
SPCS2	1.622	1.13252
PPP2R1A	0.1349	0.209709	0.209709
EDC4	-0.22	0.288802
NUP88	-1.011	4.02747
HSPA1B;HSPA1A;HSPA1B	-0.1514	0.17762	0.17762
MCCC1	0.08497	0.110216	0.110216
SEPT11	-1.276	1.78579
C8orf33	-4.577	0.428085
STIM1	-1.402	2.3486
CSE1L	0.3854	0.451272
SNW1	-0.7528	0.68667
YBX1	-0.2524	0.297826
GCN1	-0.3803	1.39673
MAP1B	-0.6572	1.63653
DHX9	-0.1241	0.645685
SVIL	-0.5749	0.466164
TCEB3	-4.707	0.377673
GIGYF2	-0.7533	2.24153
HNRNPM	0.1295	0.118241
YWHAE	-0.1144	0.254182
KRT2	-0.2107	0.195063
SRRM2	0.1135	0.277157
AKAP1	-1.372	1.10394	1.10394
CCDC124	0.8126	2.28337
SRM	-0.1448	0.119571
TMA7	4.289	0.318512
EEF1G	-0.003581	0.00775174
RPLP1	-1.618	1.01256
PRRC2B	-1.16	1.50872
MYO1B	0.1706	0.335415
CCT2	0.3291	0.438677
RBM14	-0.238	0.642527
TAF15	-0.1173	0.104433
FUS	-0.2044	0.413208
PHB	0.3882	0.55818	0.55818
MYH14	0.1606	0.159445
birA	1.373	2.66147
CNOT3	-0.3915	0.37426
SPECC1L	-1.202	2.11304
CDK2	-0.09296	0.252712
SHMT2	0.4487	0.891089	0.891089
KRT19	0.5706	0.486571
HARS	-1.627	0.385243	0.385243
XRN2	-0.1346	0.332253
LIN7C	-0.3506	0.642961
SPTAN1	-0.7495	1.7626
EPRS	0.03268	0.161274
FASN	-0.6387	0.965324
DCTPP1	5.059	0.43156	0.43156
RPS25	0.5054	0.37499
NUP98	-0.3489	0.905534
RPL32	-0.3364	0.612357
NOLC1	-0.313	0.0702569
HADHB	-0.2685	0.241163	0.241163
GPI	0.974	0.665703
TUBB6	-0.1259	0.10323
CAD	0.007906	0.00656839
SPTBN1	-0.8041	1.23408
RAI14	-0.3301	1.43385
TMOD3	-0.1996	0.280802
YES1	0.5792	0.688331
PGLS	0.7613	0.838179
ACIN1	-0.1448	0.162078
PPA1	0.3291	0.274796
NONO	0.02043	0.0366825
LUZP1	-0.5711	1.55561
NUP214	-1.415	2.36454
LSM12	0.2132	0.477788
MTHFD1	0.1039	0.538605	0.538605
TRA2B	0.5292	0.645912
RAN	-0.5851	0.633948
EIF4B	-0.9224	1.02763
TRIM28	-0.2345	0.722724
MYO5A	-0.1423	0.501875
KANK1	-0.783	1.0197
TCOF1	0.02019	0.0149966
FGFR1OP	3.271	0.359967
TLN1	-0.6722	1.0804
SLC25A11	0.04947	0.229749	0.229749
CEP131	-0.5543	0.593201
MPRIP	-0.7168	1.12641
MCCC2	0.07834	0.0844766	0.0844766
TMOD2	0.03527	0.0204898
PRKAR2B	0.0207	0.0117984
NUP107	0.6565	1.47692
UBE2V1	0.6165	0.281868
UBA1	0.433	0.849732	0.849732
EDC3	-1.181	2.06968
SEPT8	-2.979	1.29749
HSPD1	0.7555	1.44431	1.44431
KPNB1	-0.5995	0.933791
EWSR1	0.3334	0.433345
MDH2	0.7846	1.33579	1.33579
PDCD2L	0.001188	0.00128012
ENAH	-1.624	0.698934
ENO2	0.5878	0.554091
ENO1	0.1579	0.144519
ADD1	-0.4545	0.977612
ACAT1	-0.02946	0.0330693	0.0330693
FLOT1	0.2268	0.597797
LMNA	0.04791	0.118843
SLC25A5	0.2761	0.337642	0.337642
SLC25A4	-0.009997	0.00998552	0.00998552
UBTF	1.699	0.640037
ANXA1	-0.2639	0.355917
PGK1	0.6903	2.30064
RPL4	0.106	0.281296
RAD50	-0.02661	0.0578922
LGALS1	0.02693	0.0233666
PAICS	-0.8265	1.47224
KLC2	-0.7884	2.07629	2.07629
WRAP73	0.1072	0.00603891
RPS3A	0.003616	0.01276
FLII	-0.2946	0.544403
ATP1A1	-0.122	0.523036
DKC1	-1.363	0.777151
LRPPRC	0.2748	0.670762	0.670762
ALDOA	0.5546	1.95472
EIF5A	0.5611	1.62763
ETF1	-0.8831	1.61458
SMTN	2.78	0.196235
PC	0.32	0.932984	0.932984
MYH10	0.4497	1.28222
CAPZA1	-0.008408	0.0178029
EIF4H	-0.22	0.143457
PPP1CB	0.2801	0.127637
FARSA	-0.04772	0.19936
RPS8	0.04374	0.0465872
LIMA1	0.1107	0.179669
RPS18	0.9277	0.851609
AHNAK	-0.9582	2.3239
POLDIP3	0.0364	0.0485558
NPM1	0.007595	0.00948569
RBBP4	-0.5007	0.487268
ALYREF	0.6964	1.03238
TMSB10	0.05554	0.0473686
CAPZA2	0.1733	0.284658
KRT17	-0.1288	0.152361
KRT10	-0.7561	0.923045
CYCS	0.5783	1.02693	1.02693
HSP90AA1	0.3809	0.464373	0.464373
MAP4	-1.122	2.1678
CALM2;CALM1;CALM2;CALM3	0.7105	1.08644	1.08644
RPS14	0.1701	0.653491
MCM7	0.01349	0.0149705
KRT6C	-0.5466	0.599564
SEPT9	-0.5619	1.38191
GTPBP4	0.1674	0.212451
KRT1	-0.6112	1.17831
KRT8	-0.3576	0.360434
TUFM	-0.2299	0.299737	0.299737
FLNA	-0.9391	1.57757
ARL6IP4	-3.961	0.298715
RPS2	0.007866	0.0280681
RPS12	0.5073	1.08491
RPL11	-0.6636	1.50946
TPM1	0.1595	0.161708
ARHGDIA	2.172	0.650331
TPM4	0.2912	0.30855
ATXN2L	-0.576	0.812836
PKM	0.03378	0.0410177	0.0410177
FAM120A	-0.262	0.34558
PRRC2C	-0.509	0.998012
MYH9	0.07059	0.0662978
CTTN	-0.7177	1.52046
FXR1	0.1149	0.274575
FUBP3	-0.02562	0.0301985
ARPC4	0.6183	0.712437
GAPDH	0.2608	0.781401
KPNA3	-0.2822	0.961989
BCAP31	-0.02735	0.0163327	0.0163327
EXOSC3	-1.235	0.868783
MYL6B	0.1047	0.125641
ILF3	-0.207	0.422713	0.422713
PARP1	0.005046	0.00380761	0.00380761
LRRFIP2	4.792	0.384588
ATAD3A	-0.06158	0.183694	0.183694
EDF1	0.000258	0.00048272
DYNLRB1	0.4214	0.619862
HNRNPU	-0.03383	0.248257
SF3B3	-0.2719	0.365785
PCCA	0.123	0.106297	0.106297
EIF4A1	0.08811	0.148028
RPL13A	-0.1293	0.169561
CCT5	-0.2532	0.394389
CCT4	-0.08418	0.0854182
PHGDH	-0.2631	0.426435
DNAJC8	11.12	1.12753
PCCB	-0.3393	0.36672	0.36672
PA2G4	0.3745	1.4391
OTUB1	-0.1752	0.354385
FN3K	-0.7668	0.546439
SRSF3	0.61	0.675317
TCP1	0.3416	2.2615
HDLBP	-0.3865	1.48372
EIF3A	-0.4284	0.463001
RPS20	0.03103	0.127664
RPLP0	-0.1692	0.675414
GSTP1	0.595	1.68065	1.68065
EIF4G2	-0.946	1.26067
MAPKAP1	1.836	0.595485
RPL34	-0.4	0.179541
RPL3	-0.4244	0.531634
RANGAP1	-0.8766	2.03796
SEC16A	-0.2028	0.379362
BUB3	-0.322	2.89579
MAZ	0.3487	0.205162
XRCC5	-0.1044	0.136388
SYNCRIP	-0.157	0.295627
SRSF7	0.6464	0.620209
ATP2A2	0.1523	0.973775
GART	-0.1249	0.265695
TUBA1B	-0.1787	0.848457
UPF2	-3.824	0.298997
SLC25A3	-0.6321	1.42382	1.42382
DDX41	0.1472	0.114201
SLTM	0.5229	0.229154
UPF1	-0.6988	2.12997
MYBBP1A	-0.08081	0.11662
GSN	0.1745	0.195436
SRPK2	-0.3387	0.360452
CAMK2G	0.04025	0.0823248
JUP	-0.1677	0.0662649
XRCC6	-0.06184	0.0629406
CORO1B	0.3409	0.0822707
CALML5	-12.66	4.9974
ACTB	-0.202	0.255317
DNAJC11	-0.07259	0.0713565	0.0713565
CASC3	-4.024	0.384369
EIF2S3	-0.488	0.719438
SCRIB	-0.678	1.86953
LMNB1	0.3154	1.07199
SYTL4	-0.3512	0.433387
NUP155	0.4408	0.745008
EEF2	-0.04076	0.0767912
MCM4	0.04943	0.12785
TPM3	0.1533	0.378425
MCM5	0.1728	0.34144
RPL10A	0.4154	0.523025
RPS15A	0.408	1.01092
AURKAIP1	0.9471	0.537248	0.537248
HIST1H2AG;HIST1H2AH;HIST1H2AJ;H2AFJ	0.3891	0.564768
KHSRP	-0.6426	0.636864
GSTK1	0.1188	0.174558	0.174558
TOP1	-0.1216	0.0534955
STK3	-0.3553	0.721363
RPL22	-0.4953	0.733942
STAU2	-0.4364	0.479384
SPAG9	-1.124	2.87995
HSPE1	0.6408	1.00378	1.00378
DCP1A	-1.768	0.767763
CNN3	-0.4612	0.327061
SLC25A13	0.1587	0.385339	0.385339
ACTR3	0.154	0.482857
ASCC3	-0.0223	0.0164584
MYO6	-0.9228	2.10781
UQCRC2	0.1355	0.43532	0.43532
NUP160	0.07073	0.370331
MCM3	0.4247	0.587502
FLNB	-0.5421	1.64146
RPL7A	0.08583	0.0988186
ZC3H18	2.423	0.172604
DBN1	-0.09056	0.11042
PLEC	0.7574	0.816945	0.816945
SELENOI	-0.1632	0.464121
FXR2	-0.04294	0.154681
CCT8	-0.6648	1.00663
0	0.3477	0.669035
ACACA	-0.2007	0.738654
RPS23	-0.07184	0.0706677
PABPC4	-0.995	2.21964
FMR1	0.1256	0.139508
TWF2	-1.095	1.16149
PPP1CC	-0.2367	0.781984	0.781984
RPL18A	0.6577	1.72453
DNAJC10	0.6067	0.688427
ATP5B	0.2562	1.88456	1.88456
LARP4B	-0.1516	0.00802998
ST13	0.07385	0.076101
SAFB	0.2989	0.177212
XRN1	-0.2577	0.15346
IGF2BP1	0.2821	0.776509
RPL35A	0.1535	0.764901
MRPL11	2.494	0.345268	0.345268
CORO1C	-0.3292	0.708521
IPO7	-0.2617	0.0903508
MYO1D	0.2587	0.465355
ACACA	0.927	0.612846
RAVER1	-0.1127	0.00747057
SEPT2	-0.9465	1.93965
RPS7	0.03892	0.0693505
ABCE1	-0.1428	0.694844	0.694844
COPZ1	-0.4142	0.734723
TUBB3	0.2291	0.157359
ADAR	0.09362	0.151006
UBAP2L	-0.6533	2.81761
RPL6	-0.3361	0.456962
NCL	0.2163	0.425634
PRKDC	0.09438	0.0825238
PRPF8	-1.051	1.17852
RBM26	0.2931	0.224263
RPL24	-0.1382	0.140311
DPYSL2	-0.7808	1.63501
DPYSL3	-0.8567	2.28846
RPSA	0.5582	0.655446
ABLIM1	-5.932	0.535456
ABRAXAS2	-0.4811	1.19828
NUP85	0.7582	1.35761
PABPC1	-0.6647	2.79018
EIF3C	-0.4328	1.01185
HSPA5	0.3199	1.08343	1.08343
EIF4E	-0.09871	0.133642
NXF1	0.2162	0.157741
YWHAQ	0.01229	0.031214
DOCK7	-0.6565	1.18103
RPL30	0.2655	0.365302
NCKAP1	0.04215	0.104606
NEK1	-2.218	1.40706
CKAP4	0.8092	1.48153
RPL10	-0.1002	0.516381
SERBP1	-0.5877	1.05486
CKAP5	-0.2244	0.799443
RANBP2	-0.8649	1.65953	1.65953
HIST1H1E	-0.2375	0.19289
RPS19	1.097	1.43178
ARPC5	7.218	0.74048
FECH	-0.09139	0.312439	0.312439
SFPQ	0.09947	0.129685
NKAP	0.3933	0.294301
ARPC5L	0.07342	0.00401406
EXOSC4	-0.08551	0.075785
AP3D1	-0.655	2.79532
SRSF6	1.048	0.385602
LIG3	1.775	1.01648	1.01648
CMC1	4.028	0.266026	0.266026
PCMT1	0.06742	0.113346
RBMX	-0.4906	1.684
PPM1G	0.2376	0.269795
KRT13	-0.2938	0.214086
SMC2	0.05875	0.151587
PUM1	0.4045	0.349981
CLTC	-0.3824	0.892495
LMNB2	0.07055	0.0718512
RBM39	0.04941	0.0271125
RUVBL1	0.07183	0.135775
NUDT21	0.1875	0.0750574
MYL6	0.0661	0.0413346
APEX1	9.94	0.938637	0.938637
USP10	-0.4876	1.11726
MACF1	-0.3051	0.404
UNC45A	-0.8056	0.480356
DDX1	-0.1616	0.567416	0.567416
SRSF11	0.207	0.138583
POLR2E	-1.072	1.51317
TPM3	0.1281	0.165073
AP3B1	-0.6283	1.69678	1.69678
NUP133	0.1931	0.17374
RPL12	0.3941	0.460053
RNPS1	0.1052	0.272097
PURB	3.794	0.390361
TMEM33	0.6504	0.651272
HSP90AB1	0.0545	0.166722	0.166722
RAB11FIP1	-0.7027	0.473692
NUP188	-0.5225	1.57243
GMPS	-0.1811	0.367951
DSG1	-1.319	1.21292
RSL1D1	0.1011	0.241094
RAB11FIP5	-4.321	0.579545
PGAM1	0.7423	0.812772
EIF4G1	-0.4345	2.50865
SYNRG	-0.7175	1.43305
CCT6A	0.7914	0.827475
GAPVD1	-1.213	0.45031
COG1	-1.049	2.01507
EIF4G3	-0.5717	0.416054
HSPA8	-0.0571	0.0785652
HNRNPK	0.009006	0.0112238
RPL36	0.3933	1.25368
C21orf2	-0.2621	1.49772	1.49772
HNRNPA2B1	0.1871	0.321526
ESYT1	-0.2894	0.86298
TUBB4B	0.03065	0.034702
TUBB2A	-1.35	2.87148
TUBB	0.7572	3.17906
RPS16	-0.004052	0.00465407
C1QBP	-0.3322	0.502435	0.502435
H1FX	-0.595	0.344626
CCAR2	-0.6722	1.36585	1.36585
DHX15	-0.5251	1.65697
PCM1	-0.5143	0.711697
PRRC2A	-0.864	3.38593
SNX9	-0.6189	0.412347
CEP170	-0.6346	0.599129
MRPL51	2.476	0.243085	0.243085
HIST2H2BE	0.1222	0.243343
GNAI2	-0.005959	0.0166303
JPT2	-0.9706	1.73658
LUC7L2	-0.2065	0.432343
TNRC6B	-1.987	2.02174
U2AF2	-0.7504	1.49049
KLC3	-0.6238	1.21307	1.21307
ITPR3	0.0517	0.194503
GOLGA3	-1.008	2.48716
CCT3	0.1152	0.28929
RPL26L1	0.0466	0.0765395
PRMT1	0.3078	0.710879
SND1	-0.08567	0.323338
ATXN2	-0.5726	1.45138
TAGLN2	-0.5283	0.481337
CD2AP	-1.076	2.23017
RALB	-4.135	0.311626
PRKAR2A	-0.444	1.28808
RDX	-0.07447	0.115768
YTHDF1	-0.4184	0.0903097
RPL18	-0.1787	0.120278
DDX5	0.03166	0.05159
PPP6C	-0.02542	0.0289063	0.0289063
RAE1	-0.3566	0.425648
C11orf98	-7.12	0.641865
DDX21	-0.1292	0.232716	0.232716
KRT16	0.0831	0.0411037
KRT14	-1.094	1.2168
RPL29	0.00398	0.00391926
EIF3B	-0.6421	1.51727
CDKN2AIP	-7.968	0.701494
HSPA9	0.1857	0.749804	0.749804
BASP1	0.8397	1.28142
DBT	-0.3295	0.721551	0.721551
PIK3C2A	-1.076	0.989941
TPM1	0.05162	0.0571665
CC2D1A	-0.9739	1.15473
HSPB1	-0.05908	0.20364
PPP1R12A	-1.018	1.01802
TRAP1	0.08711	0.168944	0.168944
RPL8	0.265	0.32035
MSN	0.2992	0.198686
PHB2	0.2982	0.409258	0.409258
PSMA1	-0.2715	0.159096
SCAMP3	4.757	0.416787
PSMD11	0.2692	0.552419
ACACB	0.3818	0.834505	0.834505
KRT18	-0.08049	0.242647
KRT5	-0.6052	0.884026
FKBP3	0.7997	0.468519
CCDC47	0.4881	0.805355
RPL13	-0.2848	0.576689
GNG12	3.876	0.448505
TJP1	-0.6345	1.65208
THRAP3	-0.3447	0.634589
CACYBP	-0.2396	0.373585
EXOSC10	-1.201	1.81465
STMN1	0.4521	0.402647
BRD2	-3.855	0.380717
CFL1	0.1273	0.127977
RBBP7	0.8067	0.365008
ZC3HAV1	-0.425	1.96811
TSG101	-0.5492	0.971888
HNRNPL	0.1653	0.648173
CHTOP	-0.2558	0.178897
TMOD1	0.1985	0.623524
YTHDC2	-0.3672	0.852375
HNRNPC	-0.01133	0.0144925
EML4	-0.6616	1.04715
NEMP1	-0.7794	0.952098
ATP6V1G1	-0.3733	0.305601
ARPC1B	-0.1808	0.337673
PI4KA	1.064	0.421569
LARP4	-0.6647	0.6387
SSFA2	-0.7862	0.326686
NXT1	3.162	0.275892
CALD1	-1.312	2.04953
ATP5J2	0.386	0.864257	0.864257
LIMCH1	-0.05832	0.0315243
COG8	-0.2337	0.0117734
AIFM1	-0.1824	0.114553	0.114553
PRDX1	-0.06787	0.0798104
PRDX2	0.05722	0.160791
KPRP	-0.6195	0.53481
HP1BP3	0.1309	0.0824259
HNRNPH3	1.8	2.07335
HNRNPH1	-0.08851	0.1816
HEATR5B	-7.41	0.712046
IQGAP1	0.2509	0.52786
SF1	-0.1289	0.176685
THOC2	1.489	0.9603
LRRC59	0.3239	0.444074	0.444074
RPL28	0.5084	0.515886
NCBP1	0.2089	0.0442436	0.0442436
SON	-0.3724	0.568318
LARP1	-0.2921	0.412794
RPN1	0.4766	0.845897
MYL12B	-0.1613	0.127216
EIF4A3	0.009303	0.0089909
RPS24	0.2065	0.197675
DNAJC13	-0.6876	1.67873
RUVBL2	-0.1213	0.312052
TRIP4	-0.7825	0.891183
PSMC4	0.03659	0.0885409
SERPINH1	-0.4642	0.518132
TOP1MT	-0.2206	0.0963231	0.0963231
PSMD14	0.4877	0.693822
TUBA1C	0.03101	0.0692121
ATP5A1	0.596	0.558089	0.558089
DCP2	2.923	0.221346
RPL37A	0.2518	0.717995
KTN1	-0.2334	0.23865
TUBG1	0.03996	0.133308
AK2	0.7166	1.35388	1.35388
RHOG	0.4188	0.749306
EXOSC5	-3.834	0.377938
ZC3H4	-8.234	0.873478
SNRPA	0.1891	0.105526
SREK1IP1	0.9606	0.0554943
HNRNPA0	0.08607	0.157599
CNOT1	-0.8956	1.81181
DNAJC7	-0.1296	0.137528
PATL1	-1.296	1.01294
CPSF6	-0.03918	0.0404085
CPSF7	-0.5747	0.675602
WBP11	-0.006632	0.00354481
HNRNPA1	-0.2626	0.368661
DSP	-0.6086	0.516711
SUPT16H	-0.1195	0.0723651
EIF4E2	-0.835	0.939853
AFTPH	-1.099	1.15504
RANBP1	-0.2711	0.866368
HSD17B4	0.3836	0.873169
GSPT1	-1.13	1.01242
PLS3	0.1599	0.319522
RPS11	0.1612	1.84315
ANXA2	-0.4393	0.69186
HINT1	0.1642	0.194426
NUP35	0.8326	0.413607
ALB	0.2405	0.250043
IDH2	0.4433	1.28973	1.28973
RPS27A	0.6456	1.02149	1.02149
ACTA2	0.5582	0.436997
MTPN	-1.061	0.371269
BCLAF1	-0.5283	0.614911
DSC1	-5.083	0.459059
NUP93	-0.1762	1.05059
NCAPH	0.002287	0.00300808
ZCCHC3	-0.7314	1.77961
CNBP	-3.261	0.578226
ACTR2	0.2465	0.27187
THNSL1	-0.706	1.24615
ZFR	-0.3278	0.846029
GPATCH1	-1.476	0.734319
FHL1	-0.495	1.14024
GTF3C4	-0.1169	0.101246	0.101246
CORO7-PAM16	-0.8843	1.08024
TXN	-0.4115	0.57097
RPL14	-0.0665	0.100266
GLE1	0.1078	0.00630347
PTPN11	17.4	1.32737
FUBP1	0.1407	0.344839
CCT7	0.07065	0.237035
ZC3H7A	0.6676	0.282651
MATR3	0.2368	0.305299
PCBP1	0.1032	0.211015
PRMT3	0.415	0.108203
ASCC1	-2.09	0.671904
SRSF4	0.2249	0.73753
DDX17	-0.1139	0.422028
ACOT7	0.007891	0.0318612	0.0318612
PNKP	7.335	0.737734	0.737734
RAC1	0.5004	1.17826
PFN1	1.441	1.51738
TIAL1	3.121	0.274169
DYNC1H1	-0.02632	0.0367826
AGO1	-1.504	1.40759
GOT2	1.418	1.26955	1.26955
MRE11	-0.4296	0.660749
PDHB	0.3312	0.918687	0.918687
RPS4X	0.04279	0.149886
RPS3	-0.01317	0.0136651	0.0136651
SYAP1	-0.992	1.53618
RACK1	-0.02204	0.0567615	0.0567615
CAPZB	-0.07735	0.158246
G3BP1	-0.2131	0.331602
SLC25A6	-0.4028	0.234923	0.234923
DDX39B	0.4793	2.00259
RPL9	0.4256	0.628988
PNN	-0.507	0.110383
ATP5J2-PTCD1	0.05415	0.0353861
PRDX6	0.3722	1.0441	1.0441
DNAJA3	0.1691	0.207402	0.207402
FRG1	-1.071	0.467358
RPL19	0.531	0.406932
EEF1A1	0.2633	0.964109
VIM	-0.08007	0.327313
UBAP2	-1.43	2.07581
MYO1C	0.1105	0.257671
MRPS18B	-0.4179	0.194389	0.194389
COX4I1	1.76	1.76921	1.76921	1.76921
OCRL	-0.9165	1.4491
RPS29	0.1192	0.312265
CSNK1A1	0.6527	0.478187
GSK3B	4.477	0.461277	0.461277
RPS6	0.5207	0.57871
PPP2R2A	0.3645	0.765223
PPIB	0.008183	0.00528425
POLR2M	-0.9927	0.183729
LYPLA2	-0.7836	2.80734
HSD17B10	0.2889	0.568366	0.568366
NCAPD2	0.1474	0.125258
BOLA2	0.196	0.140208
SYNJ2	-0.5799	0.705744
MYH11	-0.05855	0.244737
SLC16A1	0.6466	0.758392
EPPK1	-0.07193	0.0826701
PHKG2	0.7714	0.143652
EIF2AK2	0.4447	0.571862
RPS27L	0.341	0.30059
RPS27	-0.3121	0.937683
ARL8A	0.4565	0.277598
ARL8B	6.156	0.54092
NUP205	0.05124	0.266136
HNRNPF	-0.07259	0.280663
MMTAG2	0.5625	0.35145
ACTA1	0.7006	0.683886
HNRNPR	-0.3394	1.11929
IDH3B	-0.2039	0.797995	0.797995
RPS15	0.272	0.303841
EIF3I	-0.362	1.29263
HIST1H4A	0.07106	0.0728581
RPS17	-0.3989	0.290543
KIF5B	-0.2747	0.453706
TNKS1BP1	-0.9052	1.20969
IGF2BP3	0.07256	0.109044
IGF2BP2	5.183	0.387103
RGPD5	-0.8765	1.64747
EZR	-0.6531	1.51431
CWC22	3.526	0.339722
DDX3X	-0.07977	0.101823
KIF2C	-0.9136	0.0599678
SART1	-1.089	0.899256
RPL36A	0.3929	0.292122
ZW10	0.3481	0.134346
BUD31	-0.334	0.0211327
ZC3H15	-5.729	0.519972
VDAC3	0.2021	0.252365	0.252365
RPL27	-0.3448	0.237545
RPS10	1.673	1.00476
AKAP13	-0.1787	0.169754
MOV10	-0.3674	0.813208
STOML2	0.02185	0.0762396	0.0762396
LRRC47	0.5407	0.67565
TMPO	-0.1299	0.912072
PTBP1	0.1958	0.256442
TECR	-0.0428	0.0643527
MPZL1	-0.08604	0.144769
BCAS2	-0.8592	1.377
BAG2	0.469	0.434397
TWF1	1.077	1.06379
NOP58	-0.1666	0.32025
NOP56	-0.241	0.396046
RPL23A	0.2096	0.511857
TMEM109	0.215	0.456878
PRC1	4.57	0.409626
RPL23	0.1343	0.300301
USP9Y	-0.0462	0.130338
CYLD	-0.7137	0.215074
CWC27	-3.4	0.374599
HNRNPA3	0.1651	0.952341
MTDH	-0.7011	1.3695
NOL12;	-0.3203	1.01261
ACTG1	-0.1983	0.132033
CAMSAP1	-1.937	1.40931
RPL35	0.4228	1.06276
LSM14A	0.9759	1.45695
GIT1	-1.002	1.47808	1.47808	1.47808
DYNLL1	-0.7103	2.00614	2.00614
RP9	4.013	0.332257
GTF2I	-0.07539	0.411215
S100A10	0.1168	0.0464669
NARS	0.1069	0.240149
MAP1S	-0.02922	0.0341364
RFC3	-0.3166	0.256295
RFC2	0.1303	0.106601
EFTUD2	-0.02857	0.0479965
CNOT2	-0.9434	2.12448
CLINT1	-0.06268	0.0688019
HIST2H3A	0.1748	0.281862
ETFB	0.09452	0.178761	0.178761
PPIG	-1.221	0.0613684
ITPR2	0.06128	0.120853
KRT9	-0.4821	0.557095
SEC11A	4.623	0.338522
CEP350	0.2292	0.0768871
RBM22	-0.2477	0.336492
MRPL10	0.3537	0.32283	0.32283
RPL21	0.3396	0.313403
KIF11	-0.2852	1.07749
EIF2S2	0.1294	0.139181
KPNA2	0.8925	0.323915
SPATA2	-0.1495	0.534455
ATP5I	7.342	0.804225	0.804225
GNB1	0.7907	0.536819
HAUS1	-9.286	0.731412
NCLN	0.2834	0.309424
RFC4	-0.06803	0.0436194
AP3M2	1.066	0.660784
LYAR	-1.058	0.395208
RPS9	0.08035	0.234535
MYL9	0.3141	0.0218381
ARHGAP21	-1.398	0.589239
GNB2	-0.2308	0.258492
RABL6	-0.9809	0.357909
ZNF593	3.354	0.273422
EIF4G3	-0.231	0.602336
DNAJA2	0.1294	0.0743818
TMEM97	8.7	0.759004
DHX29	-1.209	0.442804
PSMD3	0.04247	0.04633
SMC1A	0.01382	0.0264031
YWHAZ	-0.4109	0.26819
FLG2	-0.5296	0.62694
MYH14	7.657	0.734627
PGAM5	-0.4967	2.77932	2.77932
ATPIF1	0.9799	0.0637256	0.0637256
SLC25A1	0.2415	0.578587	0.578587
RPL17;RPL17-C18orf32;RPL17;RPL17;RPL17	0.1378	0.29947
DDX50	0.5119	0.38722
PSPC1	-0.013	0.0129577
ATP5O	0.2181	0.949	0.949
KHDRBS1	-0.02785	0.0671024
SHTN1	-1.081	2.00209
HNRNPD	-0.09196	0.0578418
U2SURP	-0.8036	2.04576
SH3BGRL2	0.1569	0.0877
PCBP2	-0.1334	0.245845
ZNF326	0.01021	0.0179237
EBNA1BP2	-1.103	1.0247
HIST1H2BD;HIST2H2BF;HIST1H2BH;HIST1H2BN;HIST1H2BM;HIST1H2BN	0.2546	0.101933
AP3S1	0.01342	0.0120557
DDOST	1.118	0.658664
XPO1	0.2894	0.546237
QARS	-0.02847	0.110787	0.110787
EPM2AIP1	-3.923	0.370621
ATP5C1	-0.156	0.120778	0.120778
NKRF	-0.1911	0.430343
SRP14	0.3525	0.199353
RPL7	-0.1907	0.624584
ABCF2	-0.6179	0.824033
HNRNPAB	-0.5677	0.321208
AFDN	-0.6634	1.7823
CASP8AP2	4.288	0.360902	0.360902
NDUFB4	6.421	0.518184	0.518184
DHX30	-0.2139	0.272321	0.272321
RBM25	-0.6542	1.1751
RPL31	0.08156	0.058052
SAFB2	0.7482	0.0474651
EIF1	13.71	3.63596
IRAK1	-1.33	0.687516
SLC25A10	0.01392	0.0216213	0.0216213
SEC13	-0.08891	0.18884
NDUFS1	0.1855	0.294436	0.294436
SARS2	-0.8483	0.674233	0.674233
CD3EAP	0.3383	0.612728	0.612728
ANKHD1	-0.3983	1.01603
ARPC1A	4.684	0.285083
PSMC2	-0.07164	0.0856979
PGRMC1	0.3199	2.34702	2.34702
UBE2I	-0.7496	1.69525
STT3A	0.2669	0.761239
SSR4	-0.05176	0.0851203
RPL15	0.1974	0.325241
PURA	0.2048	0.210003
MSH2	-0.03526	0.126083
HNRNPDL	-0.2341	0.266548
TARDBP	-0.07276	0.147781
ELAVL1	-0.1181	0.0821411
ABCF1	-0.6069	0.794968
TTC28	-1.473	0.966608
NDUFS5	5.345	0.524454	0.524454
ZYX	0.09456	0.0440219
SBSN	-7.351	0.905427
IMPDH2	0.2312	0.57214
NUP153	-0.4653	1.10581
RAB21	0.4021	0.87311
OCIAD2	0.9521	0.488011
MRPL57	-5.529	0.526697	0.526697
PRPF19	-0.1321	0.33708
TACO1	1.649	2.03266	2.03266	2.03266
HSPH1	0.05178	0.108903
TIMM8A	0.342	0.0177671	0.0177671
RBMS1	-8.079	0.654717
DPM1	-0.2198	0.993639
THYN1	-0.9474	0.33975
SAMHD1	0.2475	0.608575
MCRIP1	-9.226	0.949042
HMGB1	-0.2545	0.415824
DAZAP1	-0.03095	0.0577881
TFAM	0.4368	0.989124	0.989124
VAPA	0.2082	0.52229
AHNAK2	-0.3307	0.323217
NOP10	-4.975	0.425291
PFKP	0.7649	0.474487
FHOD1	-5.921	0.606001
HELZ	-3.618	1.04295
KRT3	-0.5092	0.885517
KRT6A	-0.4081	0.0200492
SEC61A1	1.685	0.351032
SUMO1	-0.8305	1.47551
PLOD1	-0.2089	0.0374491
CSDE1	-0.406	0.806365
TXNRD1	0.597	0.0351182	0.0351182
CPSF2	-0.4881	0.75067
SNRPD3	-0.1318	0.0498663
VBP1	-0.006123	0.00894356
LETM1	0.9439	0.702241	0.702241
PDIA3	0.7014	1.34494
HK1	-0.2002	0.459184	0.459184
USP7	-0.8337	2.78545
GPX1	0.2742	0.380593	0.380593
NUDC	-0.8867	2.70056
G3BP2	-0.3104	0.292264
PIN4	-0.1609	0.0918547	0.0918547
0	1.171	0.353074
RPL5	0.06931	0.19522
DSTN	0.3145	1.10366
ESYT2	-0.1387	0.126284
H3F3B;H3F3A	-0.3083	0.154352
HSP90B1	0.6028	0.657322
WNK1	-0.8391	1.06738
TMEM209	0.06773	0.0674139
RPS13	0.5032	1.52885
PCNA	0.1416	0.299036
MTPAP	0.00878	0.0186767	0.0186767
KIF2A	-0.08404	0.10639
AAAS	-0.2464	0.261673
TMA16	5.348	0.507597
RECQL	-0.05834	0.040478
PRPF40A	0.002394	0.00226931
IMMT	-0.6414	3.08576
FAU	-1.258	0.595048
TRAPPC3	-0.172	0.195801
SLC25A24	0.0387	0.0860071	0.0860071
NSUN2	0.05463	0.0944769	0.0944769
WNK2	-1.068	1.54403
NAP1L4	-0.7421	1.54376
EEF1D	0.2132	0.148612
SEC61B	-4.743	0.381961
PIP	-4.913	0.3848
NOP2	0.01944	0.0241489
YBX3	-1.181	1.04151
PPP2CA	0.4585	0.932779	0.932779
AFG3L2	-0.6321	0.537835	0.537835
PSMD10	1.341	0.539539
EIF3D	0.4601	0.83788
THOC7	0.04248	0.0172263
NUFIP2	-0.9289	2.71735
EWSR1	-8.338	0.740252
AGK	-0.2599	0.177748	0.177748
ARFGAP3	-0.1758	0.0100349
LSM8	3.672	0.316135
RBM3	0.3018	0.364974
MSI1	-4.927	0.376651
CSRP2	-2.737	0.242877
FHL2	-0.02454	0.00675767
TRMT112	-0.05209	0.018509
CS	0.7589	0.954052	0.954052
PEX14	-1.706	1.37029
U2AF1L5;U2AF1	-0.4052	0.19502
RTCB	0.1921	0.309872
UBE2M	0.3615	0.411913
PDLIM1	-0.213	0.513096
THOC6	0.4303	0.338387
RPAP3	-1.267	1.5717
EIF3K	0.4292	0.488532
SF3B2	-0.1518	0.335089
PCNT	-0.003351	0.00288437
NOC2L	0.2249	0.662477
GSTO1	1.737	0.439004
ABCD3	-0.3776	0.925293	0.925293
AHCYL2	-0.7835	0.661899
RPL36AL	-0.107	0.258055
DNAJB1	-0.094	0.151473
MAGOHB	1.357	0.67793
MYO5C	4.421	0.362332
PHF6	-0.4097	0.398886
NTPCR	-0.04029	0.149185
PDE4DIP	-0.03362	0.00857623
ENY2	5.781	0.619059	0.619059
MARS	0.01692	0.0290999
PRDX4	-0.005309	0.0110724
CTPS1	-0.3742	0.879443
CLNS1A	-1.651	0.780621
SLIRP	-0.5042	0.125187	0.125187
CDC42	0.09376	0.125643
TOMM70	0.2245	1.15154	1.15154
EFCAB7	-0.1499	0.25083
PABPC4	-0.3757	0.0228218
HNRNPH2	0.3206	0.244478
ADD3	-1.41	0.666901
EPB41L2	-0.8452	1.40936
AP3M1	0.07222	0.154536
BAG3	-0.929	0.902909
MTCH2	0.0658	0.0850278	0.0850278
SRPRB	-0.4392	1.09553
FLNC	-0.2525	0.965469
HCFC1	-0.8655	2.42686
G6PD	-0.2942	0.665498
ALDH18A1	-0.2234	0.620845	0.620845
RPS28	0.008319	0.0156029
HRNR	-0.9943	1.21322
DRG1	0.8651	0.442601
RRP12	0.2134	0.187914
PDIA6	0.1498	0.830087
PPIF	1.904	1.78564	1.78564	1.78564
SRSF9	0.1424	0.061172
TMED10	1.023	0.709885
MRPL24	0.2782	0.185692	0.185692
ILF2	0.5657	0.643315
TRIP6	-0.2733	1.38963
AGFG1	-2.798	1.30292
RAB11B	0.2678	0.484267
MACROD1	0.8987	2.01047
PDAP1	-0.2873	0.383408
CMAS	-0.1573	0.209676
HSD17B12	0.07663	0.182076
MARC2	-4.335	0.362904	0.362904
NOS1AP	-0.1404	0.054231	0.054231
DDX6	-0.1076	0.26455
EMD	0.06715	0.154458
LDHB	0.3347	0.306253	0.306253
LDHA	-0.01601	0.0184348
EARS2	3.643	0.259787	0.259787
DHX57	-0.9316	2.0235
NUP62	-1.8	1.6477
RPL26	0.8391	0.541264
RPL37	3.324	0.362233
TOP3B	-2.377	1.27156
ACP1	-0.4555	0.326803
GTF3C5	-0.07119	0.129992
PPP6R3	0.4021	0.425786
CHD3	-0.2196	0.137262
ZNF598	-0.5427	0.924134
PDK3	0.09484	0.0901199	0.0901199
MRPS14	-0.8759	2.07623	2.07623
AP2A1	0.006913	0.0150969
CHD4	-0.9706	1.60824
EHD1	-0.3817	0.102486
HNRNPUL1	-0.3467	0.85651
HIST1H2AB;HIST3H2A	-3.997	0.331767
MAP1A	-2.4	0.914567
ASCC2	-0.8775	1.08074
HMGB2	0.1678	0.124516
AASDHPPT	-0.4458	0.340582
PRKRA	8.369	0.764431
BANF1	0.7564	0.536001
MTA1	-0.6637	0.682476
SF3A2	-0.6549	0.248002
FLG	-3.634	0.422947
DDX19A	0.8638	0.407754
MOGS	1.103	0.962751
PPIA	0.6319	1.81443
IDH3G	0.0304	0.0332443	0.0332443
KIF5C	-0.3255	0.407155
UQCRQ	0.8246	1.33976	1.33976
MYL6	-0.06145	0.0268441
DNAJA1	0.3134	0.62206	0.62206
IDH3A	0.2946	0.870548	0.870548
PSMC5	-0.7087	0.540711
WASHC2C	-10.38	0.823366
CTNNA1	-0.7068	0.53036
ACOT9	-0.03293	0.0331156	0.0331156
DAPK3	-8.325	0.819175
NDUFA13	2.339	0.40555	0.40555
SSX2IP	-0.1952	0.204988
CALD1	-4.502	0.351317
ACTN4	0.003145	0.00701406
POLR2B	-0.4796	0.974355
DNM1L	-0.2498	0.664151	0.664151
SDHA	0.3751	0.108535	0.108535
SMCHD1	0.0295	0.157626
ERCC6L	-0.2563	0.191633
ACTR1A	-0.489	1.15966
TBC1D15	-0.3629	0.670977
FAM98A	0.8452	0.477515
RPL38	0.05187	0.0563877
TOMM5	-1.285	0.114795	0.114795
PLCD3	3.67	0.405154
BRCC3	-0.6821	1.08489
CPSF1	-0.7578	1.14159
TSR1	9.034	0.835412
PRPS1	0.1313	0.362238
IPO9	0.1447	0.550551
RHOA	0.2581	1.13083
FLOT2	-0.1811	0.513839
SF3A1	-0.1627	0.379933
TDRD3	-2.804	0.891139
DARS	0.08588	0.222003
RAB27A	-2.518	0.190765
LIMD1	-1.146	0.450508
DARS2	0.7907	1.53703	1.53703
SMC4	-0.004675	0.00236653
SEC61A2	0.3973	0.320129
UBR4	-0.1651	0.199935
GOLGB1	-0.4255	2.22928
DIS3	1.013	1.29787
RBM17	-0.2427	0.0829592
ANP32E	5.615	0.469441
CALR	0.1333	0.235728
ISY1	-0.03084	0.0570569
NAF1	-0.004054	0.00023955
CCDC138	-5.763	0.502877
DDX20	-0.4381	0.428897
TCERG1	-0.7646	0.354748
RPL27A	0.07001	0.135849
KIF7	0.2343	0.132397
PRKACA	-4.684	0.471121	0.471121
TKT	0.7168	0.286169
NAT10	0.212	0.169103
POLR1C	0.7738	0.702253
RARS	0.317	0.941646
SRP72	-0.2574	0.412317
STAU1	-0.1488	0.217682
CELF1	3.16	0.237427
SUN2	0.0854	0.00511281
DLAT	-0.0158	0.0311208	0.0311208
RAB35	0.7046	0.796639
RAB32	-0.04223	0.0430926	0.0430926
NIPSNAP1	0.3394	0.337938	0.337938
SEC22B	-0.4012	0.474868
FAM98B	0.04657	0.0690383
C14orf166	-0.06462	0.11721
HNRNPM	-4.731	0.291034
WDR18	0.007624	0.0135915
TUBB4A	0.8325	0.878106
NUPL2	0.1317	0.00736612
MRPL23	-0.07764	0.0574276	0.0574276
AP2M1	0.1724	0.691862
PYM1	-0.2275	0.122405
PKP2	0.1087	0.0694578
ARF4	0.0801	0.0977866
SPG20	-1.196	1.30462	1.30462	1.30462
PRPF6	0.4869	0.575329
NDUFA1	3.595	0.368303	0.368303
RBBP6	-0.8743	0.660294
UBA5	3.097	0.369617
COPA	0.1372	0.632917
PES1	0.03529	0.0442608
AHSA1	0.02814	0.0485255
ANKRD17	-1.422	0.805473
CAND1	0.07915	0.173905
FBL	-0.2819	0.363962
SF3B1	-0.7209	1.73954
CANX	0.5949	1.14207	1.14207
ELOB	0.8462	0.711504
MPG	4.087	0.396422	0.396422
VPS45	-1.099	0.586352
PHF5A	0.086	0.0393956
IKBKAP	-0.4465	2.36005
STRAP	-0.1299	0.0980006
RAB14	-0.04366	0.0819605
CNOT9	-0.5748	1.65307
MYCBP2	-0.9151	0.196779
SRSF1	0.03723	0.012857
ERH	-0.4549	0.896766
TGM1	-3.633	0.314731
AHCY	-0.1198	0.185097
VARS	-0.1949	0.367963
GNL3	0.08175	0.231858
SKIV2L2	-0.05065	0.105457
MRPS11	0.7935	0.824083	0.824083
COPE	0.2786	0.797028
DIDO1	-0.7229	1.16245
NIFK	0.331	0.0180715
COX5B	0.74	0.807181	0.807181
RCC1	9.449	0.794379
SCP2	1.856	1.00111	1.00111
CAVIN1	8.93	0.742178	0.742178
TK1	5.534	0.433543
FEN1	0.3675	1.85237	1.85237
STRN4	-1.04	0.53611
HMGB3	3.614	0.237023
PAK2	-0.8941	1.56622
MAPRE1	-1.81	1.46283
BLMH	3.86	0.259614
HSDL2	-0.1034	0.133855	0.133855
NOLC1	-0.06039	0.325622
NAP1L1	-0.4429	0.732762
MRPL15	-0.4538	1.26048	1.26048
CLIC1	0.3099	1.30498	1.30498
ATP5H	1.075	0.807275	0.807275
PPFIA1	-0.1431	0.221746
YWHAB	0.2899	0.43614
FLII	-0.1516	0.338494
OXA1L	-3.872	0.311442	0.311442
RAB18	0.7993	1.78281
RPS21	1.111	0.990375
LARS	-0.1541	0.20112
SMC3	0.4133	0.616809
RAC3	0.1113	0.371908
DLG5	1.914	1.04758
OFD1	-9.551	0.888817
TMPO	0.00737	0.00918171
RPLP2	0.6373	0.590324
WIPI2	-1.348	1.53543
ATP5L	0.4058	0.67079	0.67079
SMARCB1	-0.2882	0.187607
STIP1	0.3199	0.465791
PSMD12	0.6646	0.799246
LRCH2	-0.2803	0.683726
CSTF2	-0.8945	0.929212
POTEJ	-4.598	0.390339
LGALS7	-4.169	0.384073
THOC5	0.8477	0.631412
EIF1AX	0.3723	0.476203
LSG1	-2.813	0.923152
XAB2	-0.9358	0.811216
HACD3	-0.6594	1.09401
MRPS23	4.908	0.331754	0.331754
SRP68	-0.3274	0.497954
COX7A2	-0.1074	0.173156	0.173156
CSTF3	-0.5727	0.135978
CRTC3	-0.2766	0.546914
NBAS	-0.7929	1.07199
PRKCI	-5.128	0.410171
CHD1	-0.1181	0.184597
TSFM	0.4214	0.800471	0.800471
NMT1	0.6214	0.360842	0.360842
AAK1	-1.029	0.46768
S100A9	0.09659	0.0174057
EIF3E	-0.1312	0.180735
NEK9	-1.267	1.21934
DUSP3	0.2605	0.0781635
TROVE2	0.2784	0.70078
CAP1	-0.01001	0.0198281
CDC37	-0.3191	0.229933
NDUFA4	0.7656	2.67568	2.67568
PRKAR1A	-0.6694	0.0366756
TNRC6A	-5.371	0.477726
PRPF4	-0.8955	2.32854
EIF3F	0.0337	0.056865
RPS26	0.4539	0.159865
CTNNB1	-0.7882	0.265674
CYB5R3	0.2476	0.255708	0.255708
CSNK2A2	-0.2119	0.127315
SUCLG1	0.103	0.105595	0.105595
TUBA1A	0.4437	0.491381
ZNF207	-0.1771	0.120065
ZBTB33	3.086	0.335099
ELOC	-0.0966	0.0595384
MED23	-1.847	1.98273
COMT	1.775	1.47352
SRPRA	-0.2059	0.538324
RBM28	-1.219	1.31212
SEPT7	-0.6306	0.767432
FSD1	0.3512	0.101603
EIF5B	-0.165	0.470713
ATAD3B	-0.04023	0.0379533	0.0379533
GSPT2	-0.7672	1.33167
TOMM34	0.9313	0.0542949	0.0542949
HNRNPUL2	-1.896	0.113023
TBL2	0.22	1.74664
LPCAT1	0.03443	0.0472321
AIMP2	0.01728	0.0287493
MIF	0.9817	0.532393
SNU13	-0.2112	0.305084
NOL10	-0.7386	0.225871
S100A8	-4.59	0.373007
PPP1CA	-0.2894	1.36218
CPT1A	-0.2264	0.558188	0.558188
DIMT1	0.1377	0.106776	0.106776
ZCCHC10	-0.1845	0.389281
CNOT10	-1.231	0.365712
SPTLC1	0.441	0.415505
LMF2	-4.815	0.435208
GTPBP1	-0.3403	1.00505
NDUFA10	0.2515	0.533995	0.533995
TMEM43	-0.3122	0.101661
AP2B1	-0.01004	0.011319
HADH	0.2935	0.335075	0.335075
DHCR7	0.9305	0.70457
ALYREF	0.1461	0.296805
HAT1	-0.4037	0.40362	0.40362
PDLIM7	-11.65	3.16404
PRPF4B	-0.3841	0.264408
TP53BP2	-0.4466	0.414544
CAPRIN1	-0.5704	2.04881
CTSB	-0.4044	0.0197293
TMEM11	-0.2888	0.651923	0.651923
ARHGEF7	-0.7788	2.00386
PSMD4	0.3052	0.539626
SDHB	0.6632	0.870113	0.870113
RAB38	-4.424	0.316108	0.316108
DST	-0.3187	0.36219
NDC1	-0.7138	0.734454
COG6	9.195	1.08194
SLC25A19	0.1144	0.0711575	0.0711575
RPN2	0.355	0.345546
IARS	-0.05131	0.336816
CD59	-3.689	0.324929
MPC2	0.1695	0.00917617	0.00917617
SET	0.6149	0.428783
PYCR1	-0.05026	0.140971	0.140971
HMGN2	-10.4	5.25806
FKBP15	-1.062	0.797918
GANAB	-0.0213	0.0630286
PDCD5	1.429	0.703221
HSPB8	-0.6781	0.468343
PTPMT1	-0.1936	0.324257	0.324257
ARHGEF12	0.7598	0.332701
CCP110	-1.738	0.266839
AGO2	-0.7445	1.03833
MRPL12	0.6272	0.798744	0.798744
FDXR	0.3422	0.74209	0.74209
VDAC2	-0.476	0.409068	0.409068
CPSF3	-0.4328	0.359916
POLR2A	-1.272	0.510298
MRPL33	-4.46	0.425263	0.425263
RPS5	0.2816	0.531513
SBDS	0.1039	0.0508598
COA3	5.785	0.546122	0.546122
LBR	-0.8806	1.23857
IK	-2.469	1.00499
LMO7	-2.358	1.38691
PARD3	-0.2805	1.60008
GIPC1	4.033	0.358937
SAR1A	0.1707	0.137729
MTHFD2	-3.786	0.285215	0.285215
FKBP2	4.98	0.466627
HELZ2	-4.172	0.283498
hCG_1984214	-0.3079	0.236568
RAB5C	-0.104	0.201255
AARS2	0.02891	0.0503787	0.0503787
COPB1	0.4606	0.934774
H1F0	0.5743	0.357546
KRT33A	1.761	0.0978343
CPNE1	0.124	0.17283
CPNE3	-0.1758	0.43429	0.43429
TIPRL	0.05357	0.155112
TPP1	4.868	0.320033
QKI	0.2085	0.062337
APOBEC3C	0.2546	0.380449
CMTR1	-1.309	1.09514
COX6C	0.6014	0.25926	0.25926
FAM3C	-0.5733	0.0849439
NAA35	-2.602	0.207887
DDX52	0.1109	0.167949
PPP2R3C	-0.008015	0.0130025
ELOVL1	0.05057	0.0949279
MYO1C	4.108	0.357031
SKIV2L	-0.1347	0.124744
SF3A3	-0.4853	0.299651
PALM	-0.4914	0.0285211
NDUFS2	0.6367	0.897834	0.897834
UBAC2	0.5135	0.156707
CCDC61	11.48	2.11258
PGM3	-0.5733	0.376127
RAB1B	0.1762	0.134791
MYEF2	-0.5029	0.235462
NDUFA9	0.8357	0.82809	0.82809
CDIPT	0.3594	0.455308
ARPC2	0.1019	0.203387
LUC7L3	0.5823	0.498118
BCR	0.3307	0.0612924
ARF1	0.16	0.268794
WTAP	4.801	0.480725
MCAT	6.082	0.628451	0.628451
SNRPN;SNRPB;SNRPN	-0.1585	0.388837
SF3B5	-0.7571	2.19356
CAMK2D	-0.2796	0.348288
CCT6B	-0.1036	0.102701
CSTB	0.05666	0.0228701
RAB34	-0.3205	0.168021
AKAP9	-0.4494	1.27189
AFF4	-0.02286	0.00169783
RRAS2	-0.07068	0.156221
ORMDL3	3.783	0.367612
TJP2	-0.5604	0.242807
RINT1	-8.657	0.863265
RBM8A	6.624	0.695279
RBFOX2	-0.4962	0.131964
SNRNP200	-0.2623	0.851622
TCEA1	0.5442	0.281626
UQCRC1	0.3502	0.915317	0.915317
GTF3C1	0.1143	0.209238
NOSIP	-1.186	0.531374
COX6B1	1.647	1.50106	1.50106	1.50106
DERL1	6.342	0.589941
NSF	-0.05802	0.068068
DBNL	-1.322	0.836889
CWF19L1	-3.07	0.244348
MMGT1	-0.1947	0.306086
RHOT2	-0.8868	0.390629	0.390629
AGPS	-0.2008	0.126899	0.126899
LRCH1	-0.8149	1.04494
ACSL3	0.872	0.58907	0.58907
CSTF1	-0.17	0.158999
SUGT1	-0.8855	0.448818
NCOA5	2.748	0.229054
USP9X	0.2429	0.974633
SNRPD2	-0.4539	0.61873
BABAM2	-0.5904	2.03587
STUB1	-0.05257	0.0989233
S100A11	2.587	1.30716
CNP	-0.03841	0.0433406	0.0433406
CHERP	-0.888	1.36778
ARHGAP35	-0.7845	1.82437
LUC7L	0.6616	0.945301
SRSF10	-3.997	0.411399
NOP9	-0.123	0.288231
TES	-0.8432	1.1156
YBEY	3.815	0.355076
TIMM23	0.3304	0.452531	0.452531
API5	-0.005931	0.00298692
FLNA	-1.273	2.22
ARPC3	1.477	0.234152
NDUFA8	5.454	0.521421	0.521421
RPL39;RPL39P5	4.645	0.38942
SNRPC	0.2857	0.841165
PSMD6	-0.1127	0.152434
PQBP1	-3.283	0.294989
SRP9	-0.2569	0.101554
SRSF5	1.063	0.695804
SFXN1	0.05883	0.1195	0.1195
RAB5B	0.981	0.746297
SH3GL1	-0.7534	2.27229
CAPZB	0.0494	0.0197823
PRPF38B	0.3076	0.382998
NUP43	8.457	0.804895
CLN6	0.0557	0.00266188
UCHL1	0.7507	1.11789
MOB4	1.315	0.0751945
TOMM22	-0.002605	0.00220848	0.00220848
VPS36	-9.245	0.681905
IPO5	0.08935	0.376822
UBA52	-0.2118	0.467138	0.467138
PTPN1	-0.2175	0.576116	0.576116
MAIP1	0.7986	1.09171	1.09171
HAUS5	-0.564	2.32525
TMED9	1.377	0.0841406
RER1	0.4258	0.4282
SPRR2D	4.894	0.41311
LOR	-0.2722	0.738422
TP53	0.02288	0.0709473	0.0709473
TIA1	4.426	0.344315
TLN2	-0.4389	0.653729
DLG1	-3.082	0.273613
SURF4	0.4021	0.353318
MRPS9	-0.2151	0.500415	0.500415
PRPF31	-0.2622	0.457301
MYO6	-0.6574	1.0408
CHMP2A	3.522	0.296871
METAP1	3.003	0.262453
CDC5L	-0.1166	0.226333
C19orf47	-0.4939	0.0385781
FIP1L1	-0.5916	2.98024
BRIX1	-0.06039	0.0839062
ARCN1	-0.2715	0.179269
NKIRAS2	3.519	0.344394
ADD2	-5.961	0.530178
HMGA2	-0.2899	1.02381
YTHDF2	-1.597	1.48813
IGBP1	-1.536	2.37048
SEC23IP	-1.229	2.03784
ACLY	-0.1152	0.135067
DYNC1I2	7.1	0.732844
NCBP2	-0.3004	0.853443
PDIA3	1.693	0.10949
SLC25A22	0.8519	1.51403	1.51403
HIST1H1C	-0.3958	0.364116
CKMT1A	0.3441	0.152168	0.152168
MAP4K4	-0.1999	0.410225
SEH1L	-0.2068	0.228183
CPSF4	-0.4225	0.16887
SLAIN2	-1.605	1.75318
CYFIP1	-0.1162	0.325566
CIRBP	0.869	1.05989
GNG5	2.921	0.268994
SH3KBP1	-1.729	0.870298
S100A7	-4.561	0.390426
HPRT1	0.2504	0.526478
EEF1B2	-0.7036	0.842504
TMED1	-0.2268	0.616748
DDX18	-0.003134	0.00521281
KRT77	0.4957	0.26498
RAP1B	1.507	0.989316
ABR	0.4112	0.381604
KRT80	-1.162	0.0702614
COPG1	0.2791	0.566705
PPME1	0.4323	0.486064
SFXN4	2.649	0.559878	0.559878
SIN3A	-0.1952	0.41628
KRT78	-0.9357	0.480868
CEP97	-0.9396	0.716539
TSC2	-4.857	0.472153
RFC1	-0.117	0.150271
DVL2	0.7217	0.197893
RNH1	-0.106	0.134492
TPI1	0.5827	0.339845
DMTN	-1.183	0.415739
POLR1A	0.4433	0.242756
PDLIM5	-0.927	0.66442
TMEM41B	-0.352	0.260015	0.260015
MCM3AP	-0.2226	0.391659
JPT1	-2.787	1.32139
DCD	-2.41	0.680058
RAB13	0.2089	0.312379
RBM15	-0.2932	0.377874
DNM2	0.1355	0.308718
SRPK1	-1.217	0.327847
MRPL30	0.03277	0.00960313	0.00960313
ZFYVE16	-0.9675	1.9137
PAK1	-0.9171	0.948085
KRT19	-0.3445	1.11897
CYFIP2	-0.04512	0.0393884
MYO5B	-0.1172	0.0461703
TOM1L2	0.04194	0.0686204
AGO3	-0.8643	0.0527518
LMNA	-0.1005	0.00511715
OTUD4	-0.9089	0.221427
ANKRD28	0.03693	0.0906866
TOE1	3.34	0.331753
SRP54	-1.112	0.910494
PTGES3	0.3482	1.08553
HAUS8	-0.6901	0.433543
MAP1LC3B2;MAP1LC3B;MAP1LC3B	-0.1853	0.394168	0.394168
XP32	-1.826	0.641688
NME1-NME2	0.5162	1.02588
MRPL53	0.5599	0.296133	0.296133
WASL	-1.422	2.58934
UTP18	2.442	1.4677
TPM4	0.09535	0.101583
MRPS6	0.7261	0.323143	0.323143
HADHA	0.3898	0.698617	0.698617
SAMM50	0.1024	0.105074	0.105074
PIN1	3.485	1.50766
MIB1	0.1435	0.319318
KLC1	-0.3019	0.8936
DHRS2	-0.5302	0.933428	0.933428
SEC24C	-0.2818	1.14387
LLPH	-1.437	0.520975
TNPO1	0.3333	0.365246
SMARCC2	-0.1913	0.352577
LYN	1.255	0.68738	0.68738
CASP14	-0.8033	0.196703	0.196703
RALY	-0.4798	0.670334
MAP7D1	-0.5059	0.281972
RRP1B	-0.2305	1.02932
PAWR	-2.936	0.408689
EBP	0.5238	0.543559
KPNA1	-0.311	0.134377
UPF3B	3.507	0.303452
TIMM50	-0.06472	0.0421713	0.0421713
PGD	1.497	0.610249
AIMP1	-0.2442	0.229874
CSRP1	-5.334	0.354693
IGF2R	0.04587	0.0219321
NHP2	-0.1435	0.0782419
RBM4	0.4186	0.250272
DECR1	-0.05405	0.0443632	0.0443632
SUMO2	0.6858	1.00313
DDRGK1	-4.141	0.362301
ZNF622	-0.5761	0.395844
EIF2A	0.04152	0.00256326
ZCCHC17	3.515	1.62248
YWHAG	-0.65	0.373249
DNAJB6	-4.893	0.344899
LAS1L	0.2918	0.264853
PLRG1	-0.06894	0.0407768
STOM	2.346	0.284603	0.284603
PFKL	0.6876	0.985228
GPC4	-0.1812	0.305749
PARS2	-0.2623	0.0159072	0.0159072
EPS15L1	-0.8403	0.980756
H2AFZ;H2AFV	2.14	0.765012
DDX28	5.157	0.629116	0.629116
NES	-0.2219	0.952499
MAGED1	-1.125	1.23799
PSMD2	-0.0115	0.0124154
SSBP1	6.292	0.745391	0.745391
ATP6V1A	0.0443	0.053101
PSMC3	-0.09815	0.369763
MBNL1	8.551	0.739874
RCN2	1.533	0.0857164
HERC2	-0.4376	0.378231
ECH1	0.7458	0.639063	0.639063
KIAA1468	-1.527	1.47348
MTHFD1L	0.1883	0.106306
PRSS3	-1.361	0.0909913
SERPINB4	-0.07429	0.00378445
EXOSC9	-1.752	0.718917
AP2S1	-0.1907	0.0113224
ZC3H14	-0.07519	0.0325102
ADSL	0.1006	0.303746
PSMD1	0.9315	0.560577
CKB	1.309	1.44486	1.44486	1.44486
CAMSAP3	-2.201	1.72406
FMR1	5.662	0.606479
DDX39A	0.1207	0.313915
MRPS26	-1.302	0.643965	0.643965
GIT2	-1.773	0.860918
RALGAPB	-0.74	1.92949
PIBF1	0.4051	0.13476
IBA57	5.293	0.468617	0.468617
UBTF	2.926	0.34495
AKAP2	-1.29	0.806818
L1RE1	3.868	0.424028
CRKL	0.2742	0.083976
EPB41L5	-3.869	0.409552
MAGT1	0.3404	0.201318
ARFGAP2	-0.5516	0.109029
CTSD	0.1874	0.127332
ILKAP	0.1138	0.0751054
PSMB6	1.729	0.607052
COG7	4.736	0.466279
MGST2	13.74	3.35806
PARK7	-0.03491	0.0677993	0.0677993
PFKM	-0.183	0.357619
APPL2	-6.872	0.675304
GSN	-0.4548	0.527777
SUGP2	-0.764	0.843966
MT-CO2	0.5104	1.64284	1.64284
EIF2S1	0.4007	0.82528
NIP7	-3.586	0.323767
CHMP1A	2.115	0.859062
MRPL13	-0.986	0.251445	0.251445
PDE12	-0.3737	0.182173	0.182173
CALU	0.6904	1.17822
CBX3	-0.9063	0.815892
SMG9	-8.123	0.774667
POLR1E	-1.201	0.51378
LARP1B	-9.061	0.84326
COX5A	0.4446	0.193952	0.193952
ATP6V1B2	0.1945	0.394458
ACADSB	0.07895	0.392018	0.392018
SNRPD1	-0.1224	0.482112
USMG5	-0.4562	0.926501	0.926501
SFXN2	4.977	0.424975	0.424975
ATP5F1	-0.3833	0.0851443	0.0851443
TRA2A	-4.092	0.284574
GPX4	4.727	0.334208	0.334208
DHRS7B	0.1479	0.07277
DHX36	-0.5769	0.236579	0.236579
EXOSC2	-1.124	1.55454
SMU1	6.191	0.670977
CNIH4	0.554	0.863391
RPL10	3.748	0.358868
MGST3	-4.466	0.331671
HSPA4L	0.1932	0.274531
DHX16	-0.5313	0.183437
NOP16	-1.312	0.0804713
DYNLL2	-0.2075	0.172714
VDAC1	0.7607	1.84974	1.84974
NAA10	0.0732	0.165057
DENR	-0.6205	0.248786
CYC1	1.104	0.544371	0.544371
CDK9	-0.3915	0.410709
DNAJC2	4.224	0.370439
AP2A2	0.3234	0.440795
TPM1	-0.1689	0.562227
FAM136A	-4.552	0.388524
RALA	0.5472	0.0321082
RAB10	0.4463	0.324458
RANBP10	-1.412	0.0806219
LEMD2	5.869	0.686159
TAOK1	0.4095	0.241963
KIFC1	-1.234	1.27916
TCF25	-0.5247	0.286784
GCDH	1.637	0.746842	0.746842
VAPB	-0.3866	1.00998
KIAA1524	-0.01577	0.0146852
VCL	0.353	1.31248
WARS	0.09746	0.0962073
TRIM25	-0.6321	1.46052
RFC5	0.3465	0.331415
DLD	0.3023	0.520951	0.520951
PLEKHA5	-6.071	0.537043
NRBF2	-3.659	0.310478
SLK	-0.7681	0.959125
LRRFIP1	-0.3434	0.383524
PSME3	0.9936	1.04289
SART3	-1.473	1.38592
WDR5	0.109	0.115577
SARNP	0.4957	0.839883
EEF1D	0.06232	0.184374
VASP	-8.225	0.735873
LEMD3	-0.246	0.242527
PTPN23	-0.6983	0.588911
MTCH1	-0.5135	0.107221	0.107221
XPO7	0.1476	0.210234
KPNA4	0.05652	0.0687348
GNAI3	0.6191	0.653526
FARSB	-0.132	0.378937
CEP85	2.918	0.252611
YTHDC1	-1.255	0.105043
RAB7A	0.7987	0.900987	0.900987
CHMP4B	-0.1917	0.943876
NCAPG	-0.1478	0.154462
ARHGEF2	-0.2717	0.257595
USP39	0.3329	0.497667
NASP	-0.3488	0.858995
MRPS12	0.84	0.45356	0.45356
SNRNP70	0.5061	0.401014
WIPF2	-3.079	0.599108
MRPS34	0.2182	0.318426	0.318426
PDHA1	-0.4329	0.341577	0.341577
DIAPH3	-3.049	0.718161
RBM12	-0.05863	0.0658963
MT-CO3	10.61	6.21467	6.21467	6.21467
RAPH1	-4.2	0.397587
LPP	-7.436	0.700347
KIF21A	-4.111	0.356687
GAR1	-0.5712	0.357403
DNAJB11	10.3	0.886075
SLC3A2	1.723	0.637547
MAP2K4	7.728	0.814088
TSPO	0.0779	0.139392	0.139392
MAT2A	0.2669	0.271265
SRGAP2	-1.046	1.52197
YWHAH	0.5143	0.142445
GLO1	0.1653	0.349326
EIF4G1	-4.499	0.436897
SNRPA1	0.1381	0.051584
DUS3L	2.753	0.252152
DSG2	-2.128	0.75545
COPB2	0.3306	0.384652
BCAS3	-3.461	0.65242
DCAF7	0.2511	0.536961
PCBP2	5.104	0.376821
COG5	0.2558	0.0193292
RHOC	0.2133	0.927469
CTNND1	0.1601	0.432621
WASHC4	-3.567	0.275521
SEC23A	-0.353	0.322968
SCYL1	-0.6187	1.98844
PLP2	0.6913	0.97403
SMARCE1	-0.2426	0.442754
BMS1	-0.7592	0.23458
SLC25A12	0.1455	0.21086	0.21086
GNAI1	0.1653	0.624376
ROCK2	-0.5989	1.03834
TRIM56	2.904	0.201399
MT-ATP8	-0.1424	0.198538	0.198538
NAA50	0.354	0.0218611
PALLD	-0.3046	0.177837
HAX1	-0.2419	0.136103	0.136103
RAF1	-0.9551	0.511422	0.511422
ARAF	-0.06599	0.0205033	0.0205033
EIF2B1	1.036	0.601035
TUBGCP2	0.7003	0.346054
SBF1	0.02198	0.0247842
GLUD1	0.544	0.826542	0.826542
PFDN2	0.1018	0.10019	0.10019
TTF2	-1.222	3.37412
WASHC5	-4.214	0.394115
DVL3	-5.779	0.528972
SPATA5	-0.6646	0.299864	0.299864
RICTOR	-1.353	0.791534
SNAP23	-4.167	0.334812	0.334812
REXO4	0.2309	0.171125
DDX46	-1.306	2.09485
DIS3L	-4.023	0.346912
TUBB2B	-0.2081	0.0743565
LSM4	-1.309	0.5286
AKAP8L	0.08354	0.117412
PHACTR4	-8.093	0.723279
EXOSC6	-1.544	1.21411
PUM2	-2.201	0.140456
PICALM	0.4029	0.358407
ITCH	-8.283	0.742169
CHORDC1	0.01452	0.0237149
PPFIBP1	-8.4	0.761212
TUBGCP3	0.3039	0.264927
GSK3A	0.1503	0.00835374	0.00835374
BRD4	1.501	0.404515
DIAPH1	-0.3436	0.604417
HMGA1	0.03131	0.0676011
TBCB	-1.17	1.07116
ALDH5A1	1.214	1.36153	1.36153	1.36153
VPS8	-2.936	1.87921
EXOSC1	0.2739	0.246738
MDN1	0.4114	0.304007
EXOC2	1.298	0.391552
ATP6V0A1	1.582	0.291293
PKN2	-0.5661	1.06972
CLASP1	-4.067	0.41365
PBDC1	0.08186	0.00447464
UBE2N	0.2919	0.196275
NELFA	-3.907	0.305776
MRPL35	0.2806	0.654487	0.654487
MRPS7	1.855	0.115207	0.115207
GEMIN4	-0.2666	0.269836
SARS	0.3979	0.827286
DGCR8	-7.762	0.731702
XRCC1	4.176	0.446851
ANP32A	0.6618	0.961932
TRIM33	-0.3539	1.01845
EIF2B3	0.1319	0.540647
SMAP1	-1.342	0.917103
ARMCX3	-0.4735	0.503275	0.503275
CISD2	1.729	0.108833	0.108833
RASSF7	-7.434	0.718358
TRIOBP	-0.9546	2.35266
TEX10	9.624	0.757711	0.757711
NDUFAF3	4.843	0.482852	0.482852
BST2	4.539	0.424156
PBRM1	0.1591	0.143692
DPY19L1	-0.1477	0.51772
SH3BP1	4.915	0.426809
RNMT	3.822	0.342041
RBM27	-0.3344	0.239478
FSCN1	0.09589	0.100701
SCO1	-0.9064	0.207566	0.207566
DBR1	-3.876	0.413462
ATP6V0D1	-0.266	0.307853
DHX35	-1.246	0.695798
HAUS2	-5.692	0.557872
MGMT	1.502	0.452784
GRB2	0.3076	0.919114
KCTD12	0.7508	0.300538
PELO	0.6568	0.380832
RAB8A	-0.1533	0.0782923
OSTC	0.2782	0.0145881
C16orf70	-2.242	1.05442
HMMR	0.6655	0.191825
NME4	-0.6015	0.821286	0.821286
ARF5	-0.4006	0.408239
FAM168A	-0.2786	0.543661
MICAL3	-1.355	0.467622
ATG5	-4.013	0.309761	0.309761
MEPCE	0.8692	0.504497
CEP55	-3.715	0.321516
GRSF1	0.1449	0.0789025	0.0789025
UNK	-0.2956	0.383333
MRPS35	-0.5736	1.26662	1.26662
ACSL1	0.3986	0.678308	0.678308
CASP3	0.2839	0.0532995
ITPR1	0.1345	0.185704
DDX42	-0.6862	1.49336
DOCK6	-0.1963	0.283783
METAP2	1.392	0.185993
SF3B6	-0.89	0.766673
UACA	-0.6111	0.303969
SQSTM1	-1.072	1.89556	1.89556	1.89556
GPATCH8	-5.358	0.462047
NEURL4	-8.128	0.861753
EIF6	1.061	0.70185
SMN2;SMN1;SMN1	1.509	0.43965
SLC25A21	9.18	0.821176	0.821176
SLC12A4	5.249	0.519547
EIF3L	0.1468	0.12965
SPTBN2	0.3474	0.603812
CERS2	-8.916	0.732835
BRK1	0.04285	0.0210065
CDK4	0.5482	0.415524
MARC1	-3.898	0.395835
CDC73	0.9925	1.42563
SFN	-0.7351	0.179605
PTMA	1.2	1.39147
PTCD3	-0.5372	1.32484	1.32484
TSC22D4	-1.502	0.593791
CCDC6	-0.2362	0.069251
SPATS2	-2.993	0.205185
SMNDC1	-6.195	0.423704
CHCHD1	4.049	0.364708	0.364708
CDV3	-3.991	0.34961
GEMIN5	-1.163	0.969591
DIAPH2	-0.985	2.79386
MRPL22	-0.3918	0.240078	0.240078
PFN2	-0.6363	1.05623
NUP54	-0.3038	1.588
LTV1	1.228	1.09064
UBE2D2	1.622	0.823483
TMEM214	7.873	0.781231
ASCC1	-6.853	0.68463
LANCL2	0.02043	0.00533008
CDC42BPA	-0.7335	0.350886
THOC3	-0.0004124	2.3757e-05
ZRANB2	-0.5198	0.243563
LAMTOR1	0.1499	0.105636
C11orf58;SMAP	-9.7	0.821864
NDUFB6	0.704	0.0464344	0.0464344
TACC2	-1.197	0.967468
ZC3H11A	-0.6097	2.06343
PSMC6	-0.01742	0.0336814
EPB41	-0.8145	1.19924
CASK	-0.3844	1.56008
MAP2K3	3.868	0.341744
SPATS2L	4.097	0.346272
QPCTL	-0.2564	0.777402
PPP1R13L	-1.529	0.0984733
PKP4	-1.906	0.111057
SEPT6	-1.337	1.08021
KIF1C	-3.874	0.305872
TM7SF2	8.816	0.742115
ACTBL2	4.851	0.352817
TOP2A	-4.186	0.377223
RAB9A	0.125	0.338605
EIF4ENIF1	-0.8664	0.255539
SAP18	0.7838	0.298953
NF2	-1.321	3.43247
RPF2	-1.043	0.0658255
APMAP	2.862	1.38019
TAB1	-1.374	0.964897
PKN1	-1.907	1.46941
FAM120C	-0.2283	0.299731
SNRPE	14.32	3.05656
GGA1	-15.35	2.24915
MRPL16	-0.06178	0.130391	0.130391
COIL	0.3772	0.212086
PARP9	0.3939	0.0296536	0.0296536
MAP2K1	3.937	0.37207	0.37207
CGGBP1	-3.355	0.241752
HNRNPLL;HNRPLL;HNRNPLL	1.034	0.630701
EIF3G	-1.011	1.38253
NDUFS3	0.4075	1.21625	1.21625
WDR92	-0.9923	0.744829
SAP130	-0.5837	0.250978
RNF40	-0.1403	1.68896
PAN3	-5.658	0.563211
RHOT1	-0.00322	0.00556065	0.00556065
CDK1	-0.4939	0.573884	0.573884
EED	-0.2017	0.167349
GNAS	0.07651	0.134759
SMPD4	-0.1231	0.0654683
ZNF638	0.03607	0.0620211
RTN3	-1.502	0.312498
N4BP2	2.804	0.148245
EHD3	-0.1866	0.0105434
AAK1	-2.017	0.936976
PEAK1	-3.86	0.36907
PEX5	-5.893	0.47766	0.47766
MAP7	-4.311	0.364358
LSM2	-3.541	0.31622
SLC25A3	-0.9435	0.228476
SAV1	-0.4695	0.0292742
ZFP91	-3.055	1.59023
MAPK3	-0.07272	0.0684224	0.0684224
MMS19	-0.1045	0.0871828
EPS15	-0.9322	1.38532
RBX1	-0.5058	0.507778
CHCHD3	0.3759	0.261954	0.261954
CAST	-0.4501	1.14534
TTC4	1.858	0.112956
SLFN11	-0.01871	0.0649102
PRPF3	-0.9886	2.00241
RCN1	0.5956	0.616447
EXOC4	0.2221	0.24902
MPDU1	4.209	0.344069
PDCD10	-1.908	0.137494
SPC24	-2.683	0.244548
MKLN1	0.05289	0.0174271
MYO9B	-3.854	0.352055
UCKL1	1.095	0.542613
PAK4	-0.4229	0.283056
BNIP1	-0.6524	0.0342061	0.0342061
PFDN1	-9.013	0.815419
MZT2B	-0.05136	0.0704705
PPP1R2	-1.901	1.79795
PYCR3	-0.4106	0.392787
SNX5	-0.6944	0.782621
FYCO1	-1.19	0.555539
SHC1	0.2191	0.153617	0.153617
CTR9	2.044	1.41165
VPS13C	0.07149	0.0221958	0.0221958
UFL1	-0.7419	1.54037
SNX27	4.836	0.456246
GRK2	-0.68	0.926153
COG3	-4.908	0.426904
AKAP12	-1.051	1.47235
USP15	-0.7644	2.28795	2.28795
PPP4C	1.228	0.0760567
STRN	-1.602	1.63923
ABI1	-0.1294	0.0816411
MAP7D2	-2.977	0.478506
ZMYM4	-0.1764	0.267431
HSBP1	-5.118	0.422575
NDUFB10	2.111	0.562158	0.562158
TBC1D7	-0.1494	0.481054
MTHFSD	-3.134	0.389571
CLMN	-5.729	0.603072
TACC1	-4.994	0.446914
URI1	-8.552	0.767849	0.767849
HPS5	-4.71	0.372362
PCNP	-1.81	0.419404
DYNC1LI1	-0.2322	0.423829
C19orf25	4.682	0.357653
EHD4	-3.74	0.28617
MRPS28	4.817	0.321815	0.321815
HECTD4	1.038	0.455512
VAC14	0.1619	0.0677849
WRNIP1	-1.759	0.768118
DCTN3	-0.6174	1.15097
SNTB2	0.1303	0.135549
TMEM256-PLSCR3;TMEM256-PLSCR3;TMEM256	0.8385	0.0535266
POP1	0.2181	0.231987
HECTD3	-4.706	0.434818
PAF1	3.348	3.35667
FAF2	-0.1518	0.568656
STRIP1	-0.554	0.191474
YAP1	-6.674	0.520188
ARMC6	3.449	0.353496
WDR54	-8.319	0.898785
PMS1	-6.608	0.530467
GAK	-4.96	0.423089
RBMXL1	-0.3709	0.0251052
STAT3	-0.328	0.294027
AP1G2	2.141	0.130079
PPP6R2	-0.6599	1.2955
VPS51	-0.999	0.937943
AKAP11	-1.673	0.769485
PAN2	-6.757	0.741564
CDC27	-1.008	0.513056
PACSIN2	1.635	0.803625
BUB1B	-1.847	1.5042
KLC4	1.165	0.373637
USE1	-3.856	0.375905
;VKORC1;;VKORC1	-4.873	0.365894
TTC1	-1.987	0.479254
ZFYVE1	-0.7124	0.0414223	0.0414223
RPTOR	0.5133	0.299194
ABI2	-0.6308	0.275158
WDR6	-5.308	0.576231
WDR36	-0.8667	0.25856
FBLIM1	-0.6223	0.334765
EIF3M	0.04091	0.0263869
GSR	0.3551	0.0183063	0.0183063
COG2	-3.066	0.31045
;ARHGEF18	1.519	0.0966918
GATAD2A	-0.6149	0.90659
CUL3	0.9944	0.623297
NEK7	0.3412	0.198208
ATP6V1E1	0.06217	0.0458044
SNX1	-0.6568	1.03386
COG4	1.332	0.611634
DDB1	1.029	0.705913
CARS	-0.2061	0.162834
SCFD2	-1.326	0.865611
CARD19	0.5527	0.0346312	0.0346312
RAB3GAP2	-0.4132	0.661652
NFAT5	-7.491	0.741045
TAGLN	-0.162	0.553842
ARMC8	-1.374	0.36816
TFCP2	0.5162	0.0343744
PAIP1	0.002178	0.00124366
PON2	0.3814	1.09069
MICALL1	0.3856	0.192307
LLGL1	-0.4447	0.425194
NUDCD2	-0.2949	0.243951
ARAP1	-0.9884	1.78032
TAB2	-0.1831	0.012066
MIS18A	-1.197	1.12018
RNF214	0.9136	0.170424
KANK2	-2.973	0.984736	0.984736
VCP	0.3152	0.618511
TUBGCP6	-3.299	0.246825
DCTN1	-0.1451	0.529172
ZC3H13	-0.9611	2.34156
PDZD11	-0.1197	0.444948
OGT	-0.1598	0.449867	0.449867
SPATA5L1	-2.503	0.206776
WDR60	-0.5505	0.21153
SLC25A17	-6.984	0.753836
EXOSC7	-3.737	0.316826
GPHN	-0.3067	0.345368
CHMP2B	-5.459	0.568694
PREB	4.994	0.438352
SYMPK	-1.492	2.18449
TXLNG	-1.561	1.52173
SNTB1	-0.225	0.039467
RALGAPA1	-1.651	0.0796905
AP1G1	-2.988	0.231925
MRPS5	-0.1296	0.0804315	0.0804315
HAUS6	-0.4237	0.652924
SNX2	0.1753	0.213228
MIOS	0.243	0.0248218
MON2	0.1434	0.174888
POP4	-0.5756	0.132224
TANC1	-1.377	0.417554
STAT5B	-1.149	1.16306
RECQL5	5.245	0.368936
DPY30	-0.8589	0.286916
PTPN13	-0.4969	0.243525
TIMM13	1.788	1.07596	1.07596
AMPD2	-1.057	2.07671
SEPT10	-1.319	0.750525
FNBP1L	-1.737	0.93199
HELLS	-1.635	1.50776
SNRPF	0.4566	0.117572
GFPT1	0.09241	0.325439
ARID1A	-0.05597	0.0186272
LIMS1	2.761	0.200237
NPEPPS	0.1551	0.534039
TIMM29	-0.7197	0.31781	0.31781
AP1B1	0.3565	0.401604
SMARCA2	0.4527	0.320262
SMARCD3	-1.751	1.68084
ILVBL	0.5995	1.0013
[truncated: 2,897 more rows]

## Sheet: no biotin, with EGF
gene name	log2(FC)	-log10 (p-value)	mitochondrial
PABPN1	-0.285556	0.55016
MAPK1	0.255646	0.124185	0.124185
RCC2	0.221143	0.279083
EEF1E1	-0.618013	0.48329
SORD	0.305579	0.2219	0.2219
SPCS2	-0.538977	0.264243
PPP2R1A	-0.0410657	0.0356219	0.0356219
EDC4	0.0727857	0.0405296
NUP88	-0.202542	0.486153
HSPA1B;HSPA1A;HSPA1B	-0.0320605	0.0724347	0.0724347
MCCC1	0.656125	0.570179	0.570179
SEPT11	-0.513527	0.43011
C8orf33	-3.20923	0.298612
STIM1	-0.3095	0.502372
CSE1L	-0.281765	0.234416
SNW1	-2.71769	0.204314
YBX1	-0.220563	0.168335
GCN1	0.3253	0.45439
MAP1B	-0.799974	1.29646
DHX9	0.0721007	0.192495
SVIL	-4.59355	0.437102
TCEB3	-0.0757844	0.0254904
GIGYF2	-2.31168	0.538268
HNRNPM	0.0605101	0.0849931
YWHAE	-0.119418	0.243763
KRT2	0.276014	0.108547
SRRM2	-0.54669	0.900534
AKAP1	0.202361	0.0658849	0.0658849
CCDC124	-0.298344	0.422097
SRM	-0.386044	0.338641
TMA7	1.02312	0.0681279
EEF1G	-0.301741	0.991498
RPLP1	-1.08805	1.1513
PRRC2B	0.49269	0.133635
MYO1B	-0.209275	0.29056
CCT2	-0.525458	0.62615
RBM14	0.279966	0.514573
TAF15	0.18986	0.0817173
FUS	0.00634246	0.00571865
PHB	0.466733	0.815038	0.815038
MYH14	-0.368849	0.352798
birA	0.807645	1.07167
CNOT3	0.249687	0.0921935
SPECC1L	-0.478969	0.264336
CDK2	-0.106915	0.0727738
SHMT2	-0.161287	0.455058	0.455058
KRT19	0.232968	0.148394
HARS	0.358497	0.788294	0.788294
XRN2	0.402857	0.600749
LIN7C	0.0237977	0.0105602
SPTAN1	-0.0610818	0.287078
EPRS	0.269256	0.397727
FASN	0.0882861	0.203062
DCTPP1	-2.28137	0.502526	0.502526
RPS25	-0.168993	0.112678
NUP98	-0.00803036	0.0125716
RPL32	0.114264	0.222376
NOLC1	1.54603	0.0948744
HADHB	-0.0819364	0.119725	0.119725
GPI	-0.106602	0.0863437
TUBB6	-0.0820867	0.0654516
CAD	0.257712	0.586353
SPTBN1	-0.160419	1.14483
RAI14	-0.786634	0.857455
TMOD3	-0.474084	1.05624
YES1	0.41437	0.638787
PGLS	-0.420938	0.511298
ACIN1	-1.21828	0.826703
PPA1	0.344168	0.479333
NONO	-0.274174	0.361466
LUZP1	3.94213	0.355747
NUP214	-0.390706	1.1202
LSM12	-2.94641	0.478314
MTHFD1	0.180773	0.859242	0.859242
TRA2B	-0.282011	0.259485
RAN	-0.0186703	0.028148
EIF4B	-0.775041	0.929071
TRIM28	0.151367	0.363177
MYO5A	-0.329805	0.331207
KANK1	5.81107	0.533731
TCOF1	0.223608	0.292956
FGFR1OP	-0.028865	0.0264665
TLN1	-0.0628684	0.0836508
SLC25A11	-0.0470398	0.123761	0.123761
CEP131	1.14156	1.17874
MPRIP	-0.0347551	0.0392714
MCCC2	0.459819	0.542518	0.542518
TMOD2	-0.049497	0.0750538
PRKAR2B	3.02912	0.273828
NUP107	-0.376679	0.723305
UBE2V1	-0.747171	0.386684
UBA1	-0.357565	0.337476	0.337476
EDC3	-0.348779	0.616504
SEPT8	-0.667785	0.969609
HSPD1	0.18517	0.428624	0.428624
KPNB1	0.0371766	0.0573168
EWSR1	-0.179805	0.317629
MDH2	-0.13963	0.197823	0.197823
PDCD2L	1.08552	0.0759477
ENAH	-1.46517	0.708197
ENO2	-0.237821	0.180532
ENO1	-0.130072	0.560388
ADD1	0.320812	0.240916
ACAT1	-0.145725	0.524904	0.524904
FLOT1	0.318972	0.469989
LMNA	0.0648637	0.0873633
SLC25A5	-0.429106	0.524907	0.524907
SLC25A4	0.564022	1.03197	1.03197
UBTF	-1.55813	0.517049
ANXA1	-0.223634	0.314565
PGK1	-0.367972	0.562545
RPL4	0.182009	0.436158
RAD50	0.130536	0.128029
LGALS1	-0.0196897	0.0307976
PAICS	-0.459907	0.757048
KLC2	0.436225	0.195209	0.195209
WRAP73	-2.73655	0.235592
RPS3A	-0.00171655	0.00446687
FLII	-0.292751	0.185027
ATP1A1	0.00045381	0.00090796
DKC1	-0.640369	0.308536
LRPPRC	0.0918846	0.249356	0.249356
ALDOA	-0.0275334	0.0312712
EIF5A	-0.00294316	0.00493928
ETF1	-0.0227026	0.0171558
SMTN	2.5962	0.331608
PC	0.612566	0.945398	0.945398
MYH10	-0.267273	0.626663
CAPZA1	-0.217833	0.905456
EIF4H	-0.108054	0.225249
PPP1CB	-0.04373	0.0202023
FARSA	-0.070493	0.16986
RPS8	0.167287	0.493668
LIMA1	0.545251	0.702192
RPS18	0.200873	0.226292
AHNAK	-0.334027	0.386223
POLDIP3	-0.0629298	0.123916
NPM1	0.183506	0.177385
RBBP4	0.478416	0.535095
ALYREF	-0.0568679	0.0336248
TMSB10	0.0152655	0.0234181
CAPZA2	0.484079	0.358662
KRT17	0.26831	0.162086
KRT10	0.0651391	0.024362
CYCS	-0.489223	0.728086	0.728086
HSP90AA1	0.0769249	0.0918537	0.0918537
MAP4	-0.140596	0.339187
CALM2;CALM1;CALM2;CALM3	0.301805	0.318664	0.318664
RPS14	0.13873	0.782628
MCM7	0.00207092	0.0027559
KRT6C	0.678474	0.438781
SEPT9	-0.146241	0.495968
GTPBP4	5.57531	0.470285
KRT1	0.480452	0.222443
KRT8	0.37246	0.66705
TUFM	-0.40711	0.34378	0.34378
FLNA	-0.306676	0.362727
ARL6IP4	0.166737	0.00889759
RPS2	0.0262421	0.0482651
RPS12	0.23459	1.26275
RPL11	0.246188	0.404516
TPM1	-0.62753	1.10435
ARHGDIA	-0.117654	0.228284
TPM4	-0.181857	0.790185
ATXN2L	-0.0842939	0.0835969
PKM	-0.327339	0.385367	0.385367
FAM120A	-0.0905649	0.156737
PRRC2C	-1.21695	1.07368
MYH9	-0.075703	0.0415404
CTTN	0.174384	0.124034
FXR1	0.108493	0.0892199
FUBP3	-1.18949	1.49692
ARPC4	-0.343612	0.631539
GAPDH	-0.389136	0.963568
KPNA3	0.353563	0.311202
BCAP31	-0.870981	0.614887	0.614887
EXOSC3	-0.223342	0.658937
MYL6B	-0.376098	0.660936
ILF3	-0.254041	0.363115	0.363115
PARP1	-0.111057	0.147928	0.147928
LRRFIP2	-0.8394	0.338177
ATAD3A	0.14162	0.215612	0.215612
EDF1	-0.186004	0.210308
DYNLRB1	-0.285475	0.455003
HNRNPU	0.538454	1.50147
SF3B3	0.0225012	0.0585135
PCCA	0.25218	0.330243	0.330243
EIF4A1	-0.540826	0.84724
RPL13A	0.288132	0.229035
CCT5	-0.155039	0.34334
CCT4	-0.417075	0.41639
PHGDH	-0.121645	0.168496
DNAJC8	0.262763	0.0937963
PCCB	-0.181094	0.263692	0.263692
PA2G4	0.385439	0.743179
OTUB1	0.0922154	0.094197
FN3K	-0.21987	0.0826073
SRSF3	-0.0890459	0.212052
TCP1	0.324882	0.78492
HDLBP	0.121443	0.156417
EIF3A	-0.172732	0.220517
RPS20	0.319579	1.06718
RPLP0	0.137457	0.327795
GSTP1	0.0423233	0.082064	0.082064
EIF4G2	0.147646	0.199474
MAPKAP1	-0.00863578	0.0090794
RPL34	0.31409	0.309226
RPL3	0.27775	0.450971
RANGAP1	0.242969	0.500632
SEC16A	-0.227667	0.820941
BUB3	-0.135974	0.216521
MAZ	-0.0643208	0.0201902
XRCC5	-1.03255	0.843703
SYNCRIP	-0.464709	0.76779
SRSF7	0.147531	0.3218
ATP2A2	0.145893	0.30387
GART	0.0670338	0.146487
TUBA1B	0.0472568	0.100027
UPF2	-6.67152	0.791649
SLC25A3	1.01736	1.07873	1.07873
DDX41	0.73912	0.687462
SLTM	0.714607	0.669268
UPF1	-0.00950872	0.0446351
MYBBP1A	1.15134	0.625632
GSN	-0.00181006	0.00418718
SRPK2	-0.747578	0.732039
CAMK2G	-0.21	0.539627
JUP	0.319318	0.139576
XRCC6	0.0670104	0.205216
CORO1B	-0.209645	0.179561
CALML5	-4.12899	0.325587
ACTB	-0.283674	0.369643
DNAJC11	-0.422833	0.382354	0.382354
CASC3	-2.58519	0.42007
EIF2S3	-0.324215	0.35874
SCRIB	0.401558	0.726224
LMNB1	-0.232131	0.20684
SYTL4	-0.660649	0.192436
NUP155	-0.0440673	0.189856
EEF2	-0.202084	0.736053
MCM4	0.0877586	0.306152
TPM3	-0.306763	0.521465
MCM5	0.296209	0.491173
RPL10A	0.175979	0.618396
RPS15A	-0.306718	0.851694
AURKAIP1	6.76022	0.736544	0.736544
HIST1H2AG;HIST1H2AH;HIST1H2AJ;H2AFJ	-0.277114	0.24525
KHSRP	-0.0733687	0.0839075
GSTK1	-0.0788018	0.0700486	0.0700486
TOP1	-0.399645	0.498092
STK3	4.32515	0.334017
RPL22	-0.191041	0.140783
STAU2	-0.259426	0.0413558
SPAG9	-0.19042	0.392264
HSPE1	0.124873	0.133215	0.133215
DCP1A	0.950322	0.413327
CNN3	0.356072	0.227922
SLC25A13	-0.0216867	0.016736	0.016736
ACTR3	0.153757	0.234342
ASCC3	-0.15381	0.445097
MYO6	-0.15468	0.305557
UQCRC2	0.241321	0.478298	0.478298
NUP160	-0.0496573	0.119774
MCM3	-0.233986	0.248636
FLNB	0.171635	0.289505
RPL7A	0.151388	0.532377
ZC3H18	3.36342	0.253133
DBN1	-0.239455	0.396018
PLEC	0.218155	0.173788	0.173788
SELENOI	-0.0312684	0.0279833
FXR2	-0.0241801	0.028979
CCT8	-0.09569	0.235211
0	-0.178052	0.933116
ACACA	-0.0286877	0.0318086
RPS23	0.113931	0.16307
PABPC4	-0.232723	0.26506
FMR1	0.55069	0.580219
TWF2	-4.44041	0.448757
PPP1CC	0.0942878	0.0880206	0.0880206
RPL18A	0.396809	0.718041
DNAJC10	1.30816	0.450647
ATP5B	0.213784	0.540203	0.540203
LARP4B	-3.25902	0.229088
ST13	0.0864722	0.0866859
SAFB	-0.791543	0.407804
XRN1	4.56386	0.451815
IGF2BP1	-0.213998	0.342726
RPL35A	0.266097	0.431194
MRPL11	-0.517669	0.344534	0.344534
CORO1C	-0.629476	1.16316
IPO7	1.48743	0.709837
MYO1D	-0.228008	0.359687
ACACA	0.390771	0.433746
RAVER1	-1.82037	0.145506
SEPT2	-0.273408	0.613881
RPS7	0.0229292	0.0188841
ABCE1	-0.273653	0.246058	0.246058
COPZ1	-0.316499	0.513234
TUBB3	0.474173	0.200428
ADAR	0.234235	0.575031
UBAP2L	-0.234731	0.362785
RPL6	0.327427	0.439933
NCL	-0.307124	0.731018
PRKDC	0.0106408	0.0346142
PRPF8	0.0535081	0.0928711
RBM26	0.546467	0.756616
RPL24	0.0700899	0.0801696
DPYSL2	0.191367	0.36744
DPYSL3	-0.359412	0.460852
RPSA	0.103976	0.0907639
ABLIM1	-1.75579	0.0952867
ABRAXAS2	0.114469	0.0335077
NUP85	0.135795	0.0873692
PABPC1	-0.342231	0.444941
EIF3C	0.0882413	0.563082
HSPA5	0.0074111	0.00530608	0.00530608
EIF4E	0.113116	0.189766
NXF1	0.125004	0.193839
YWHAQ	-0.157111	0.249983
DOCK7	0.0694451	0.165218
RPL30	-0.0540441	0.0404381
NCKAP1	-0.299	0.219276
NEK1	-3.4963	0.30818
CKAP4	-0.165646	0.193251
RPL10	0.671959	0.621883
SERBP1	-0.00264077	0.00256811
CKAP5	-0.0629027	0.0513077
RANBP2	0.13745	0.175808	0.175808
HIST1H1E	-0.342951	0.399424
RPS19	-0.0369487	0.0545044
ARPC5	-1.05634	0.871908
FECH	0.239177	0.372665	0.372665
SFPQ	-0.188607	0.196425
NKAP	0.875468	1.19573
ARPC5L	3.87495	0.304
EXOSC4	-0.299831	0.124426
AP3D1	-0.138246	0.299601
SRSF6	-0.193644	0.225638
LIG3	2.10413	0.123915	0.123915
CMC1	-4.577	0.439674	0.439674
PCMT1	0.529114	0.440593
RBMX	0.511553	0.296763
PPM1G	-0.215214	0.492502
KRT13	0.41835	0.132545
SMC2	0.195261	0.433441
PUM1	0.552601	0.653942
CLTC	0.0964389	0.185801
LMNB2	-0.188179	0.190777
RBM39	0.31191	1.21042
RUVBL1	0.075958	0.141568
NUDT21	1.54199	0.353632
MYL6	-0.78522	0.834902
APEX1	-0.111817	0.048584	0.048584
USP10	0.0433415	0.0527984
MACF1	-0.514549	0.136815
UNC45A	-0.528056	0.646228
DDX1	0.169654	0.0656503	0.0656503
SRSF11	-0.287421	0.444998
POLR2E	0.0240361	0.0156614
TPM3	-0.310798	0.499041
AP3B1	-0.0380752	0.0581972	0.0581972
NUP133	0.933894	0.69806
RPL12	0.074431	0.117967
RNPS1	-0.861269	1.17289
PURB	-0.697097	0.561622
TMEM33	-0.365699	0.448671
HSP90AB1	0.212873	0.462707	0.462707
RAB11FIP1	0.00829143	0.00373444
NUP188	0.980221	0.603705
GMPS	0.286984	0.490803
DSG1	-0.381888	0.106969
RSL1D1	-0.048309	0.061584
RAB11FIP5	-5.01663	0.514609
PGAM1	0.224139	0.835242
EIF4G1	-0.396655	0.656352
SYNRG	-0.168009	0.37594
CCT6A	-0.357052	1.07663
GAPVD1	0.996556	0.430055
COG1	0.171076	0.0562364
EIF4G3	0.333443	0.0232627
HSPA8	-0.341786	0.281531
HNRNPK	-0.70369	1.66985
RPL36	0.205424	0.375762
C21orf2	3.11577	0.387874	0.387874
HNRNPA2B1	-0.307298	0.427586
ESYT1	-0.217961	0.217958
TUBB4B	0.281883	0.369629
TUBB2A	0.126629	0.0700479
TUBB	-0.0837321	0.0423543
RPS16	-0.0292501	0.0319629
C1QBP	0.517846	0.724086	0.724086
H1FX	-1.15135	0.443723
CCAR2	0.0748703	0.170712	0.170712
DHX15	-0.00733989	0.00937479
PCM1	0.44007	0.321687
PRRC2A	0.0749608	0.127986
SNX9	1.03978	0.382744
CEP170	-4.61589	0.496423
MRPL51	-2.29285	0.209335	0.209335
HIST2H2BE	-0.486009	0.898768
GNAI2	-0.100963	0.158197
JPT2	-0.3838	0.287338
LUC7L2	-0.478755	0.583336
TNRC6B	3.88678	0.2964
U2AF2	0.0206417	0.0277606
KLC3	1.86205	0.531376	0.531376
ITPR3	-0.168251	0.494593
GOLGA3	-0.727174	0.51006
CCT3	0.13163	0.478223
RPL26L1	-0.126827	0.125997
PRMT1	-0.186529	0.218482
SND1	-0.466544	0.427144
ATXN2	3.65792	0.388308
TAGLN2	-0.19024	0.52411
CD2AP	-0.481554	0.305556
RALB	0.126288	0.169721
PRKAR2A	0.321122	0.346985
RDX	-0.146708	0.222906
YTHDF1	3.33552	0.253425
RPL18	-0.242948	0.171182
DDX5	-0.161793	0.242985
PPP6C	0.0344812	0.0304086	0.0304086
RAE1	-0.17199	0.386144
C11orf98	1.17492	0.675907
DDX21	0.0853837	0.152936	0.152936
KRT16	0.0640034	0.0189763
KRT14	0.599452	0.137588
RPL29	0.160369	0.151643
EIF3B	-0.20314	0.62814
CDKN2AIP	-4.72046	0.450567
HSPA9	-0.234529	0.221865	0.221865
BASP1	-0.513562	1.24253
DBT	-0.267502	0.349667	0.349667
PIK3C2A	-4.64575	0.415247
TPM1	-0.835597	1.51472
CC2D1A	-1.33934	0.59539
HSPB1	0.306286	0.559619
PPP1R12A	-1.6724	0.419885
TRAP1	-0.0413393	0.0739698	0.0739698
RPL8	0.138995	0.833436
MSN	-0.10813	0.17169
PHB2	-0.356981	0.439893	0.439893
PSMA1	-0.661935	0.505452
SCAMP3	0.654026	0.235421
PSMD11	0.0352963	0.0783623
ACACB	0.360708	0.500755	0.500755
KRT18	0.300319	0.311292
KRT5	0.276699	0.0904655
FKBP3	-0.525711	0.855438
CCDC47	0.337839	0.173615
RPL13	0.227456	0.215587
GNG12	0.061062	0.0172929
TJP1	0.495274	0.232976
THRAP3	0.0778862	0.135113
CACYBP	0.277301	0.584754
EXOSC10	-1.19496	0.32257
STMN1	-0.0272206	0.0280552
BRD2	-4.04022	0.316276
CFL1	-0.193755	0.315074
RBBP7	-0.119173	0.140252
ZC3HAV1	1.13966	0.429476
TSG101	6.18785	0.651394
HNRNPL	0.0121896	0.0334137
CHTOP	-0.00571159	0.0053228
TMOD1	-0.363536	0.703491
YTHDC2	0.181021	0.0520328
HNRNPC	-0.698491	0.68307
EML4	-0.675134	1.05682
NEMP1	0.030202	0.146673
ATP6V1G1	0.848785	0.0503587
ARPC1B	0.18351	0.144139
PI4KA	4.4183	0.372946
LARP4	0.00279731	0.00328659
SSFA2	-0.445755	0.110283
NXT1	3.06851	0.285992
CALD1	-0.688047	0.50388
ATP5J2	0.92975	0.377864	0.377864
LIMCH1	0.0110506	0.00343949
COG8	-0.161943	0.170876
AIFM1	0.0898968	0.113017	0.113017
PRDX1	-0.215956	1.3178
PRDX2	0.0848595	0.171175
KPRP	0.606008	0.20069
HP1BP3	-0.126108	0.350928
HNRNPH3	0.0146986	0.0129728
HNRNPH1	0.174193	0.357585
HEATR5B	3.63451	0.414954
IQGAP1	0.239131	0.272609
SF1	0.204091	0.108162
THOC2	-0.531393	0.157856
LRRC59	-0.117565	0.219343	0.219343
RPL28	0.290666	0.265317
NCBP1	-0.172689	0.158514	0.158514
SON	0.349599	0.314305
LARP1	-0.0941859	0.162104
RPN1	0.307575	0.582127
MYL12B	-0.115797	0.203986
EIF4A3	-0.414651	0.436641
RPS24	0.371617	0.608565
DNAJC13	-0.00631702	0.00195053
RUVBL2	-0.0987778	0.175281
TRIP4	-2.29521	0.964681
PSMC4	0.0284212	0.0229695
SERPINH1	-0.204914	0.338578
TOP1MT	-1.68182	0.547528	0.547528
PSMD14	0.0594702	0.0391431
TUBA1C	0.707821	0.552521
ATP5A1	0.213661	0.406984	0.406984
DCP2	-0.166223	0.170558
RPL37A	0.10085	0.17443
KTN1	-0.275337	0.341002
TUBG1	1.53446	0.76361
AK2	-0.15423	0.183802	0.183802
RHOG	-0.475294	0.123867
EXOSC5	-4.41723	0.331702
ZC3H4	7.15859	0.842853
SNRPA	-0.550111	0.649875
SREK1IP1	4.78106	0.494917
HNRNPA0	0.353299	0.466227
CNOT1	-0.245839	0.299875
DNAJC7	0.190232	0.629286
PATL1	-12.0973	2.66407
CPSF6	-0.273082	0.696867
CPSF7	-0.396961	0.93494
WBP11	-0.226832	0.149557
HNRNPA1	-0.273435	0.460799
DSP	0.335575	0.383996
SUPT16H	-0.635548	0.356768
EIF4E2	-0.392723	0.0228681
AFTPH	5.42071	0.569677
RANBP1	-0.289329	1.3799
HSD17B4	0.0722688	0.124858
GSPT1	-0.162173	0.255025
PLS3	0.0273632	0.0311317
RPS11	0.112807	0.25088
ANXA2	-0.208748	0.166918
HINT1	0.959155	1.23955
NUP35	-0.418576	1.07501
ALB	-0.208899	0.130742
IDH2	-0.0694443	0.186345	0.186345
RPS27A	0.24712	0.194698	0.194698
ACTA2	0.233091	0.398922
MTPN	-0.519144	0.510513
BCLAF1	-0.0570065	0.0430316
DSC1	-0.661862	0.113819
NUP93	0.0530239	0.105533
NCAPH	0.552274	0.730658
ZCCHC3	-1.4436	1.21669
CNBP	-0.164838	0.123504
ACTR2	0.0356809	0.0725161
THNSL1	-0.260651	0.478761
ZFR	-0.184544	0.781004
GPATCH1	0.361951	0.0251857
FHL1	-0.172642	0.20561
GTF3C4	0.864614	0.512184	0.512184
CORO7-PAM16	0.121988	0.219036
TXN	0.123888	0.103827
RPL14	0.19043	0.274163
GLE1	-3.47718	0.304135
PTPN11	11.1714	1.0623
FUBP1	-0.196864	0.185299
CCT7	0.0455204	0.0845124
ZC3H7A	-6.53538	0.802653
MATR3	-0.0535173	0.0868212
PCBP1	-0.0510602	0.251508
PRMT3	0.629885	0.281753
ASCC1	-1.06932	0.351081
SRSF4	0.687774	0.205187
DDX17	-0.321601	0.344955
ACOT7	-0.0742779	0.10819	0.10819
PNKP	-3.6063	0.42809	0.42809
RAC1	-0.0741919	0.400263
PFN1	0.529933	0.805892
TIAL1	-0.331873	0.0193312
DYNC1H1	0.0855894	0.124654
AGO1	-0.263011	0.115105
GOT2	-0.229546	0.461151	0.461151
MRE11	-0.46005	0.320126
PDHB	-0.100722	0.131065	0.131065
RPS4X	0.0736942	0.243255
RPS3	0.0107438	0.0264857	0.0264857
SYAP1	0.644122	0.0416019
RACK1	0.12806	0.270397	0.270397
CAPZB	-0.017814	0.0213313
G3BP1	-0.459021	0.808824
SLC25A6	2.5431	0.352494	0.352494
DDX39B	0.543001	0.843617
RPL9	-0.0281251	0.0344262
PNN	-2.12005	0.599944
ATP5J2-PTCD1	0.819123	0.146198
PRDX6	-0.536642	0.449135	0.449135
DNAJA3	0.170664	0.326256	0.326256
FRG1	3.01695	0.428223
RPL19	0.398796	0.429911
EEF1A1	-0.109305	0.136628
VIM	-0.281208	0.537631
UBAP2	-3.57284	0.355425
MYO1C	0.0122955	0.0138688
MRPS18B	4.07117	0.336541	0.336541
COX4I1	-0.310879	0.475805	0.475805
OCRL	0.190239	0.149214
RPS29	-0.0220601	0.084861
CSNK1A1	1.20489	0.273526
GSK3B	-0.5678	0.0410985	0.0410985
RPS6	-0.0967816	0.158522
PPP2R2A	-0.0273458	0.0398353
PPIB	-0.50895	0.929317
POLR2M	3.56496	0.396943
LYPLA2	-0.430754	0.485587
HSD17B10	0.0745262	0.417485	0.417485
NCAPD2	0.617446	0.182584
BOLA2	0.307671	0.606368
SYNJ2	1.15694	0.456538
MYH11	-0.103691	0.0882763
SLC16A1	0.00138147	0.00090718
EPPK1	0.0178706	0.0219327
PHKG2	-0.256308	0.0144057
EIF2AK2	0.210376	0.110273
RPS27L	0.0340602	0.0273692
RPS27	-0.0052472	0.00565997
ARL8A	-0.377743	0.226117
ARL8B	10.5136	0.845405
NUP205	0.211557	0.572721
HNRNPF	-0.244029	0.465307
MMTAG2	1.93094	2.46624
ACTA1	0.311537	0.170692
HNRNPR	0.152301	0.206143
IDH3B	0.00664005	0.0150214	0.0150214
RPS15	0.235576	0.243914
EIF3I	-0.220765	0.313128
HIST1H4A	0.347716	0.275919
RPS17	0.670296	1.1694
KIF5B	-0.282713	0.332424
TNKS1BP1	-0.663673	0.299857
IGF2BP3	0.370765	0.450855
IGF2BP2	-0.646046	0.518151
RGPD5	-0.434376	1.18724
EZR	-0.101283	0.214795
CWC22	0.025802	0.0214039
DDX3X	-0.102076	0.147224
KIF2C	6.57638	0.643901
SART1	-0.536867	0.364118
RPL36A	0.317566	0.364843
ZW10	-0.874361	0.0511984
BUD31	3.36304	0.369066
ZC3H15	-0.762163	0.50781
VDAC3	0.389022	0.326867	0.326867
RPL27	0.493932	0.612319
RPS10	-0.574241	0.392867
AKAP13	-4.33107	0.37425
MOV10	0.157812	0.213419
STOML2	-0.515528	0.402836	0.402836
LRRC47	-0.108616	0.25436
TMPO	0.00723707	0.0189158
PTBP1	-0.169283	0.213163
TECR	0.0381278	0.125992
MPZL1	-0.0704715	0.0648
BCAS2	-0.0109158	0.00812265
BAG2	0.072584	0.109015
TWF1	0.114663	0.106267
NOP58	-0.0384343	0.175258
NOP56	-0.232386	0.643157
RPL23A	0.674899	0.504413
TMEM109	0.0984794	0.126424
PRC1	-2.14238	0.130825
RPL23	0.209937	0.744785
USP9Y	-0.444671	0.516407
CYLD	-3.25088	0.239718
CWC27	0.0822136	0.0732248
HNRNPA3	-0.25948	0.447901
MTDH	-0.081816	0.0721019
NOL12;	-2.99374	0.382003
ACTG1	-2.61455	1.0982
CAMSAP1	2.53303	0.178459
RPL35	0.237307	0.291693
LSM14A	9.02848	0.968018
GIT1	0.0143933	0.0219817	0.0219817
DYNLL1	-0.113727	0.19312	0.19312
RP9	2.29506	1.02365
GTF2I	0.460196	0.873703
S100A10	0.960517	0.642495
NARS	0.209145	0.261246
MAP1S	0.511429	0.301674
RFC3	-1.15463	0.824527
RFC2	-0.0244596	0.0149255
EFTUD2	0.36638	0.447876
CNOT2	-0.624415	0.242826
CLINT1	-0.259071	0.316198
HIST2H3A	-0.174175	0.521228
ETFB	-0.143328	0.157987	0.157987
PPIG	-6.92295	0.812435
ITPR2	0.274696	0.0726616
KRT9	1.08203	0.579801
SEC11A	0.263921	0.0946522
CEP350	0.981906	0.68675
RBM22	-3.91404	0.378982
MRPL10	-0.963455	0.9534	0.9534
RPL21	0.145624	0.273335
KIF11	-0.30806	0.563652
EIF2S2	-0.154067	0.260976
KPNA2	-0.274215	0.290195
SPATA2	0.0607304	0.0640314
ATP5I	-1.23048	0.224227	0.224227
GNB1	0.0488491	0.0372405
HAUS1	-3.64261	0.309085
NCLN	0.287323	0.208713
RFC4	0.185158	0.179161
AP3M2	2.92689	0.273544
LYAR	0.351581	0.362409
RPS9	0.083728	0.211022
MYL9	-0.0678664	0.0944793
ARHGAP21	-4.59655	0.408577
GNB2	0.106726	0.300628
RABL6	4.28742	0.410901
ZNF593	4.19426	0.396944
EIF4G3	0.236664	0.211072
DNAJA2	-0.157648	0.164592
TMEM97	4.34831	0.37013
DHX29	-8.6427	0.770711
PSMD3	-0.115338	0.192199
SMC1A	-0.142945	0.166026
YWHAZ	-0.263506	0.417426
FLG2	-0.306383	0.082998
MYH14	4.70567	0.468648
PGAM5	-0.513966	0.607575	0.607575
ATPIF1	-1.44273	0.588135	0.588135
SLC25A1	1.23288	0.348928	0.348928
RPL17;RPL17-C18orf32;RPL17;RPL17;RPL17	0.546471	1.15787
DDX50	0.323234	0.620103
PSPC1	0.097444	0.0873763
ATP5O	0.130414	0.582824	0.582824
KHDRBS1	0.197573	0.0921614
SHTN1	-0.124917	0.169256
HNRNPD	-0.865628	2.02965
U2SURP	1.4618	0.348144
SH3BGRL2	0.376351	0.273074
PCBP2	-0.173303	0.470437
ZNF326	-0.153428	0.136397
EBNA1BP2	0.219679	0.156364
HIST1H2BD;HIST2H2BF;HIST1H2BH;HIST1H2BN;HIST1H2BM;HIST1H2BN	-0.293164	0.430211
AP3S1	0.697764	0.370546
DDOST	-0.0486914	0.0790534
XPO1	0.0263528	0.0220604
QARS	0.0216692	0.0359374	0.0359374
EPM2AIP1	-3.12716	0.377602
ATP5C1	0.248646	0.873535	0.873535
NKRF	-0.0712386	0.0835603
SRP14	0.300491	0.190461
RPL7	-0.398962	0.168201
ABCF2	-0.157246	0.370253
HNRNPAB	-0.260417	0.268538
AFDN	-0.155019	0.225629
CASP8AP2	-4.59107	0.35391	0.35391
NDUFB4	0.279737	0.102263	0.102263
DHX30	0.182997	0.350929	0.350929
RBM25	-0.624474	0.817273
RPL31	0.626493	0.481303
SAFB2	2.87807	0.360103
EIF1	3.32724	0.301285
IRAK1	3.73748	0.369948
SLC25A10	0.2489	0.632891	0.632891
SEC13	0.276162	0.786566
NDUFS1	0.160381	0.163292	0.163292
SARS2	-0.263299	0.123469	0.123469
CD3EAP	0.387628	0.284156	0.284156
ANKHD1	1.89987	0.26038
ARPC1A	-0.407362	0.684986
PSMC2	0.338412	0.35255
PGRMC1	-0.342928	0.331416	0.331416
UBE2I	0.528188	0.026417
STT3A	-0.230359	0.379864
SSR4	-0.223309	0.349783
RPL15	0.141244	0.232784
PURA	0.0248169	0.0127688
MSH2	-0.0789248	0.12127
HNRNPDL	0.246664	0.160912
TARDBP	0.184259	0.520983
ELAVL1	-0.0603862	0.056904
ABCF1	-0.0856706	0.335678
TTC28	-0.248604	0.0196042
NDUFS5	-0.71761	1.34406	1.34406
ZYX	-0.0873531	0.07166
SBSN	0.490223	0.032389
IMPDH2	0.0664215	0.0735826
NUP153	0.065941	0.0528678
RAB21	0.447426	0.280307
OCIAD2	1.02116	0.476299
MRPL57	-4.36022	0.419009	0.419009
PRPF19	-0.185382	0.223834
TACO1	0.699131	0.55587	0.55587
HSPH1	-0.0159488	0.0331584
TIMM8A	-3.88411	0.308371	0.308371
RBMS1	-4.37169	0.403448
DPM1	0.155881	0.163702
THYN1	-4.05552	0.432342
SAMHD1	-1.24603	0.471291
MCRIP1	-3.8228	0.380992
HMGB1	-0.236594	0.786499
DAZAP1	0.169248	0.159528
TFAM	-0.0355069	0.0601407	0.0601407
VAPA	0.157704	0.0870004
AHNAK2	-6.14723	0.604433
NOP10	0.0359217	0.0151842
PFKP	-0.610661	0.334567
FHOD1	-3.22389	0.294859
HELZ	-1.91941	0.101105
KRT3	-0.240823	0.0970435
KRT6A	2.46752	0.129468
SEC61A1	-0.32843	0.295069
SUMO1	-0.365139	0.303313
PLOD1	-0.618897	0.409998
CSDE1	0.101956	0.512724
TXNRD1	7.76981	0.727019	0.727019
CPSF2	0.756829	0.602636
SNRPD3	-0.724243	0.793166
VBP1	0.0682522	0.0635855
LETM1	-0.386498	0.310065	0.310065
PDIA3	-0.268262	0.279131
HK1	-0.0442723	0.0234535	0.0234535
USP7	-0.804224	0.382628
GPX1	0.235798	0.288922	0.288922
NUDC	-0.0831861	0.275387
G3BP2	0.100995	0.178472
PIN4	-0.08651	0.0285824	0.0285824
0	0.000408628	0.00037461
RPL5	0.010357	0.00860694
DSTN	0.958994	0.626024
ESYT2	0.117358	0.28762
H3F3B;H3F3A	-0.0198067	0.0155202
HSP90B1	0.0395625	0.0342
WNK1	-1.0735	0.514747
TMEM209	0.137461	0.117183
RPS13	-0.940525	0.471229
PCNA	-0.0558953	0.118518
MTPAP	0.0529702	0.107532	0.107532
KIF2A	-0.46521	0.563849
AAAS	-0.349215	0.628984
TMA16	6.7623	0.634533
RECQL	-0.808057	0.494734
PRPF40A	0.287231	0.547336
IMMT	0.398554	0.55425
FAU	-0.404678	0.414684
TRAPPC3	-0.842271	0.326616
SLC25A24	-0.177117	0.332685	0.332685
NSUN2	-1.50118	0.803131	0.803131
WNK2	0.676301	0.20581
NAP1L4	0.109702	0.175173
EEF1D	0.290527	0.628425
SEC61B	-4.2534	0.268612
PIP	-4.11122	0.311093
NOP2	-0.753818	0.4814
YBX3	-0.282252	0.174609
PPP2CA	0.303546	0.555025	0.555025
AFG3L2	0.252399	0.438531	0.438531
PSMD10	-0.268102	0.159747
EIF3D	-0.190495	0.294869
THOC7	-0.526759	0.0325523
NUFIP2	-0.4964	0.263932
EWSR1	0.558036	0.0358717
AGK	0.509903	1.12363	1.12363
ARFGAP3	-6.29567	0.695562
LSM8	-4.85832	0.423982
RBM3	-0.45755	1.12837
MSI1	0.743941	0.0541011
CSRP2	1.96622	0.413757
FHL2	7.81541	0.712554
TRMT112	-6.03338	0.515065
CS	-0.262337	0.17207	0.17207
PEX14	-0.158775	0.205267
U2AF1L5;U2AF1	0.157682	0.109875
RTCB	-0.0992226	0.220505
UBE2M	-0.0624391	0.0556674
PDLIM1	-0.332592	0.208702
THOC6	4.64076	0.438505
RPAP3	-0.256489	0.193658
EIF3K	0.0299326	0.018676
SF3B2	-0.014289	0.0389848
PCNT	0.00278893	0.00128214
NOC2L	0.233933	0.487196
GSTO1	0.614742	0.136923
ABCD3	0.305371	0.410444	0.410444
AHCYL2	-0.978602	0.513977
RPL36AL	3.05114	0.35678
DNAJB1	-0.32039	0.432628
MAGOHB	-0.590332	0.355987
MYO5C	3.66697	0.396363
PHF6	-0.553809	0.383184
NTPCR	0.136031	0.631875
PDE4DIP	0.95782	0.255475
ENY2	0.463573	0.174023	0.174023
MARS	0.0694496	0.101195
PRDX4	0.076854	0.118023
CTPS1	0.0137614	0.0176606
CLNS1A	-0.691008	0.211523
SLIRP	0.916421	0.486137	0.486137
CDC42	0.265014	0.339891
TOMM70	0.161882	0.273657	0.273657
EFCAB7	-0.0659147	0.0581387
PABPC4	0.320486	0.0207821
HNRNPH2	0.0488214	0.102927
ADD3	-1.15671	0.45811
EPB41L2	-0.24843	0.311283
AP3M1	-0.0242457	0.0195901
BAG3	-0.284603	0.131541
MTCH2	-0.177686	0.441928	0.441928
SRPRB	-0.574442	0.323185
FLNC	0.0268616	0.0164039
HCFC1	-0.171498	0.247778
G6PD	0.544389	0.483889
ALDH18A1	0.0847555	0.149569	0.149569
RPS28	0.087428	0.134872
HRNR	-0.655189	0.124575
DRG1	0.158572	0.0438515
RRP12	0.183146	0.22043
PDIA6	0.0433049	0.0855583
PPIF	-0.468072	0.362453	0.362453
SRSF9	-0.375525	0.327412
TMED10	-0.0801677	0.124217
MRPL24	1.34415	1.09445	1.09445
ILF2	0.211733	0.295659
TRIP6	-2.15191	0.630811
AGFG1	2.87398	0.278171
RAB11B	-0.173652	0.33204
MACROD1	0.0393362	0.0385832
PDAP1	0.428535	0.601126
CMAS	0.498046	0.287995
HSD17B12	-0.000627254	0.00055537
MARC2	0.756517	0.212161	0.212161
NOS1AP	-3.15669	0.237092	0.237092
DDX6	-0.693958	0.869303
EMD	-0.395047	0.382217
LDHB	0.160746	0.290885	0.290885
LDHA	0.0235797	0.014248
EARS2	1.10871	0.0716806	0.0716806
DHX57	-0.746099	0.3028
NUP62	-0.028358	0.0277802
RPL26	0.377756	0.137232
RPL37	-0.283713	0.298755
TOP3B	-2.9048	0.23417
ACP1	0.0419033	0.0802312
GTF3C5	-0.0734222	0.110116
PPP6R3	3.56651	0.30262
CHD3	0.23078	0.165737
ZNF598	0.590159	0.201379
PDK3	0.360788	0.74348	0.74348
MRPS14	4.47999	0.381817	0.381817
AP2A1	-0.322179	0.352658
CHD4	-0.308127	0.491326
EHD1	0.478897	0.205065
HNRNPUL1	-0.361715	1.24542
HIST1H2AB;HIST3H2A	-0.6631	2.7427
MAP1A	6.41325	0.653715
ASCC2	-0.159552	0.0551086
HMGB2	0.215775	0.146811
AASDHPPT	-0.363785	0.334989
PRKRA	-0.707022	0.302322
BANF1	-0.887299	0.569617
MTA1	-2.49661	0.482126
SF3A2	4.94881	0.454306
FLG	1.36446	0.0818537
DDX19A	-0.109862	0.0354266
MOGS	-0.650221	1.76279
PPIA	-0.344727	0.685041
IDH3G	-0.299895	0.373358	0.373358
KIF5C	-0.356008	0.544091
UQCRQ	-0.500588	0.50502	0.50502
MYL6	0.88396	0.813096
DNAJA1	-0.600976	0.594282	0.594282
IDH3A	-0.00143901	0.00164703	0.00164703
PSMC5	0.101857	0.190527
WASHC2C	-4.0241	0.401241
CTNNA1	-0.576772	0.240372
ACOT9	0.189849	0.537298	0.537298
DAPK3	0.194285	0.180288
NDUFA13	0.14056	0.110389	0.110389
SSX2IP	0.0733139	0.00453271
CALD1	-3.31428	0.357661
ACTN4	0.0391885	0.0460779
POLR2B	0.0781645	0.0560146
DNM1L	0.147	0.350566	0.350566
SDHA	0.664865	0.384795	0.384795
SMCHD1	-0.147279	0.105948
ERCC6L	-1.85482	0.118643
ACTR1A	-0.260606	1.04098
TBC1D15	-0.489788	0.527059
FAM98A	-1.60386	0.820671
RPL38	0.276864	0.714849
TOMM5	3.67975	0.380058	0.380058
PLCD3	-0.365406	0.0294437
BRCC3	-4.85616	0.459568
CPSF1	-0.574608	0.221135
TSR1	-0.21156	0.0515261
PRPS1	-0.151532	0.246862
IPO9	-0.0554841	0.0220074
RHOA	0.0264522	0.0280536
FLOT2	0.166221	0.446498
SF3A1	-0.0188344	0.0318416
TDRD3	0.42277	0.0270183
DARS	-0.0230126	0.0286418
RAB27A	-4.52366	0.335161
LIMD1	3.58534	0.312309
DARS2	0.00131569	0.00588229	0.00588229
SMC4	-0.582689	0.760501
SEC61A2	-1.40529	0.794196
UBR4	0.169799	0.197533
GOLGB1	0.0297759	0.0230508
DIS3	0.507669	0.639137
RBM17	-0.329739	0.154802
ANP32E	-0.530494	0.31444
CALR	-0.444002	0.87137
ISY1	-0.234911	0.254152
NAF1	7.08712	0.69733
CCDC138	-3.53798	0.24042
DDX20	-0.499738	0.344816
TCERG1	-0.454965	0.267287
RPL27A	0.543644	0.919398
KIF7	-0.148663	0.0536941
PRKACA	-7.27556	0.757079	0.757079
TKT	-0.155065	0.151159
NAT10	-0.00917086	0.00388875
POLR1C	0.206352	0.120783
RARS	0.592467	0.622484
SRP72	0.218907	0.292044
STAU1	-0.18961	0.221672
CELF1	-0.726163	0.415989
SUN2	0.901508	1.47454
DLAT	0.0959906	0.112134	0.112134
RAB35	-0.318139	0.120168
RAB32	0.627307	0.425579	0.425579
NIPSNAP1	-0.764482	0.335193	0.335193
SEC22B	0.407566	0.32178
FAM98B	0.224031	0.441246
C14orf166	-0.440794	1.20974
HNRNPM	0.535194	0.629959
WDR18	-0.0523478	0.0475719
TUBB4A	-4.93401	0.45359
NUPL2	-3.42614	0.425118
MRPL23	1.06467	0.857802	0.857802
AP2M1	0.310055	0.462132
PYM1	-0.640775	0.523535
PKP2	-1.01741	0.390549
ARF4	4.19627	0.414209
SPG20	0.55469	0.247016	0.247016
PRPF6	0.289392	0.434369
NDUFA1	3.3142	0.34899	0.34899
RBBP6	6.04568	0.610729
UBA5	-0.657103	0.0481128
COPA	-0.221948	0.397219
PES1	-0.27864	0.143726
AHSA1	-0.125014	0.138883
ANKRD17	1.59025	0.122305
CAND1	0.239033	0.42172
FBL	0.0234345	0.0325767
SF3B1	0.231511	0.290594
CANX	0.0537522	0.117203	0.117203
ELOB	0.521192	0.930408
MPG	3.88082	0.350234	0.350234
VPS45	-3.11013	0.268847
PHF5A	-0.623891	0.331882
IKBKAP	0.174904	0.695365
STRAP	0.280005	0.5054
RAB14	-0.0911508	0.488498
CNOT9	0.193508	0.256451
MYCBP2	-0.150416	0.00896334
SRSF1	-0.223241	0.438264
ERH	-0.00226689	0.00158948
TGM1	1.21148	0.0671621
AHCY	-0.316572	0.7109
VARS	-0.373462	1.01303
GNL3	-0.115688	0.169063
SKIV2L2	-0.124714	0.0675696
MRPS11	0.396117	0.738736	0.738736
COPE	0.281072	0.64927
DIDO1	-0.280896	0.217999
NIFK	6.85599	0.591841
COX5B	0.570284	0.57431	0.57431
RCC1	0.439847	0.552215
SCP2	-0.293464	0.126253	0.126253
CAVIN1	4.61173	0.363368	0.363368
TK1	-3.03437	0.206354
FEN1	-0.0957285	0.191613	0.191613
STRN4	0.252137	0.0159421
HMGB3	-0.398319	0.0887305
PAK2	-1.17053	0.966873
MAPRE1	-0.709698	0.919358
BLMH	-3.32364	0.238582
HSDL2	-0.09631	0.128964	0.128964
NOLC1	0.0657896	0.0744746
NAP1L1	-1.19761	0.798662
MRPL15	-0.184006	0.254518	0.254518
CLIC1	-0.0530453	0.0850883	0.0850883
ATP5H	0.167772	0.0766664	0.0766664
PPFIA1	0.42297	0.236939
YWHAB	0.189636	0.311271
FLII	-0.14348	0.131248
OXA1L	0.695215	0.394917	0.394917
RAB18	-0.410567	0.387206
RPS21	0.177538	0.290444
LARS	0.0169839	0.0363076
SMC3	0.188003	0.453174
RAC3	-0.853565	0.597875
DLG5	2.82186	0.379145
OFD1	0.54759	0.0413628
TMPO	0.0221644	0.0716502
RPLP2	0.179932	0.0684708
WIPI2	-0.179011	0.0102465
ATP5L	-0.0075832	0.00636043	0.00636043
SMARCB1	0.243774	0.0853625
STIP1	-0.114803	0.0703895
PSMD12	0.156609	0.126779
LRCH2	1.8625	0.503208
CSTF2	-0.410415	0.489413
POTEJ	-3.14929	0.250842
LGALS7	-2.17339	0.14934
THOC5	4.46607	0.378083
EIF1AX	-0.552667	0.279086
LSG1	0.144953	0.00721637
XAB2	2.15093	0.168285
HACD3	0.187868	0.212565
MRPS23	1.37985	0.260527	0.260527
SRP68	0.374552	0.27612
COX7A2	-0.836489	0.340384	0.340384
CSTF3	1.07633	0.24123
CRTC3	-0.00296054	0.00316299
NBAS	-0.620011	0.153716
PRKCI	0.120956	0.0755476
CHD1	0.0935541	0.0800506
TSFM	-0.0673986	0.0350763	0.0350763
NMT1	1.49669	1.12824	1.12824
AAK1	-0.00788257	0.00829014
S100A9	-3.84183	0.273277
EIF3E	0.0119757	0.0134741
NEK9	-4.79202	0.471159
DUSP3	-1.33152	0.670721
TROVE2	0.136811	0.206451
CAP1	-0.356652	0.446337
CDC37	0.283056	0.203501
NDUFA4	-0.487269	0.877994	0.877994
PRKAR1A	3.51222	0.313971
TNRC6A	0.518066	0.0488072
PRPF4	-0.117097	0.112248
EIF3F	-0.45002	0.44962
RPS26	0.788376	0.587551
CTNNB1	-0.500765	0.448551
CYB5R3	0.0449106	0.0382296	0.0382296
CSNK2A2	0.319343	0.438296
SUCLG1	0.32698	0.341448	0.341448
TUBA1A	-1.60143	0.344338
ZNF207	-0.326315	0.225569
ZBTB33	-0.675119	0.0449061
ELOC	-0.29147	0.443117
MED23	0.161621	0.0108614
COMT	-0.201307	0.319024
SRPRA	0.246431	0.194467
RBM28	-0.805098	0.526131
SEPT7	0.0253733	0.057663
FSD1	4.08683	0.392182
EIF5B	0.147582	0.216346
ATAD3B	-0.309655	0.156917	0.156917
GSPT2	-0.538756	0.0310206
TOMM34	1.17311	0.611418	0.611418
HNRNPUL2	-0.791684	0.368581
TBL2	-0.567748	0.319961
LPCAT1	0.167743	0.163508
AIMP2	-0.126011	0.304855
MIF	0.360273	0.294476
SNU13	0.494538	0.269886
NOL10	-0.0155683	0.00372752
S100A8	-0.222686	0.0985072
PPP1CA	-0.364867	0.362094
CPT1A	0.220023	0.149317	0.149317
DIMT1	-0.554303	0.288037	0.288037
ZCCHC10	-3.12286	0.235112
CNOT10	3.82123	0.382344
SPTLC1	0.115581	0.316022
LMF2	3.48404	0.332952
GTPBP1	-4.74772	0.387551
NDUFA10	-1.00732	0.514651	0.514651
TMEM43	-0.191113	0.169602
AP2B1	-0.150492	0.130412
HADH	-0.197255	0.386878	0.386878
DHCR7	-0.463503	0.344851
ALYREF	0.655314	1.24919
HAT1	-0.833109	0.563332	0.563332
PDLIM7	-3.41665	0.393381
PRPF4B	-0.556843	0.734385
TP53BP2	2.84791	0.229892
CAPRIN1	-0.230242	0.302249
CTSB	2.31864	0.70897
TMEM11	-0.441691	0.261352	0.261352
ARHGEF7	-4.378	0.355435
PSMD4	0.688711	1.06241
SDHB	0.0984083	0.161026	0.161026
RAB38	0.347339	0.304076	0.304076
DST	-0.958797	0.546072
NDC1	0.105268	0.0837944
COG6	-2.46525	0.374173
SLC25A19	-3.73866	0.348449	0.348449
RPN2	0.220269	0.34398
IARS	-0.140325	0.302494
CD59	-1.22278	0.51268
MPC2	-0.220793	0.147856	0.147856
SET	0.525098	0.347248
PYCR1	-0.0571978	0.0659937	0.0659937
HMGN2	0.570551	0.0376632
FKBP15	2.75311	0.322945
GANAB	-0.146712	0.370862
PDCD5	-0.356769	0.894882
HSPB8	1.0617	0.399332
PTPMT1	-0.00202357	0.00145173	0.00145173
ARHGEF12	-2.68379	0.334981
CCP110	-3.74224	0.234904
AGO2	-3.5571	0.248937
MRPL12	-0.435154	0.509663	0.509663
FDXR	0.0849732	0.134264	0.134264
VDAC2	0.0482543	0.0649896	0.0649896
CPSF3	0.809426	0.590518
POLR2A	-0.0672804	0.129901
MRPL33	-1.23135	0.0751426	0.0751426
RPS5	-0.356523	0.660183
SBDS	0.813485	0.809911
COA3	-0.308068	0.219175	0.219175
LBR	0.0268201	0.0195919
IK	-4.05785	0.433533
LMO7	3.53816	0.417042
PARD3	0.32729	0.623856
GIPC1	-5.84089	0.537841
SAR1A	0.589507	0.199992
MTHFD2	1.57366	0.756456	0.756456
FKBP2	2.44388	0.197858
HELZ2	2.58008	0.172798
hCG_1984214	0.222997	0.387213
RAB5C	-0.0727031	0.0412614
AARS2	0.182191	0.298944	0.298944
COPB1	0.073619	0.0505025
H1F0	-0.304419	0.298345
KRT33A	-2.81349	0.206629
CPNE1	0.0138806	0.0268154
CPNE3	-0.10596	0.286454	0.286454
TIPRL	1.1848	0.678524
TPP1	3.1801	0.247128
QKI	-0.537851	0.0311996
APOBEC3C	3.28402	0.293446
CMTR1	-3.54647	0.296608
COX6C	-0.677824	0.759182	0.759182
FAM3C	-1.48383	0.675081
NAA35	-5.49579	0.443502
DDX52	0.298977	0.454911
PPP2R3C	0.138402	0.130875
ELOVL1	3.1387	0.272532
MYO1C	-4.38066	0.368667
SKIV2L	0.593716	0.46024
SF3A3	0.0193829	0.0286976
PALM	1.15446	0.0941567
NDUFS2	-0.00779681	0.00619366	0.00619366
UBAC2	-0.438386	0.0269503
CCDC61	-0.914048	0.0757722
PGM3	0.230012	0.614117
RAB1B	0.613837	0.661865
MYEF2	0.821119	0.570668
NDUFA9	-0.221741	0.225759	0.225759
CDIPT	-0.0569521	0.0407261
ARPC2	-0.542105	0.776363
LUC7L3	-0.33436	0.369581
BCR	-3.50583	0.423669
ARF1	0.154528	0.136033
WTAP	-3.6119	0.371997
MCAT	-4.9497	0.497662	0.497662
SNRPN;SNRPB;SNRPN	0.0681991	0.105401
SF3B5	-0.510126	0.770347
CAMK2D	0.344243	0.273172
CCT6B	-0.0818818	0.0486904
CSTB	0.286321	0.187472
RAB34	-0.0303544	0.02555
AKAP9	-0.0269886	0.0200075
AFF4	-3.17609	0.366101
RRAS2	-0.532631	0.410184
ORMDL3	-6.99755	0.739517
TJP2	0.431484	0.0561085
RINT1	3.64194	0.404891
RBM8A	-0.511651	1.49001
RBFOX2	0.265086	0.014424
SNRNP200	-0.201125	0.250814
TCEA1	-1.31669	1.08733
UQCRC1	-0.0120146	0.0320347	0.0320347
GTF3C1	-0.0738649	0.074712
NOSIP	-0.416486	0.426306
COX6B1	-0.429933	1.09549	1.09549
DERL1	-0.809473	0.570113
NSF	-0.472789	0.735328
DBNL	-0.382898	0.295367
CWF19L1	-6.36458	0.72918
MMGT1	-3.83885	0.345463
RHOT2	0.0289235	0.0375599	0.0375599
AGPS	0.754029	0.504047	0.504047
LRCH1	-2.79712	0.193763
ACSL3	0.320016	0.0762293	0.0762293
CSTF1	-2.53855	0.962987
SUGT1	-0.0883409	0.0362764
NCOA5	4.76654	0.428711
USP9X	-0.264621	0.340676
SNRPD2	-0.861593	0.513946
BABAM2	7.38127	0.632516
STUB1	1.23865	0.393337
S100A11	0.528507	0.592546
CNP	-0.501743	0.463833	0.463833
CHERP	0.395639	0.18703
ARHGAP35	-4.6273	0.4988
LUC7L	0.261648	0.378914
SRSF10	3.92288	0.380324
NOP9	-0.035394	0.0325725
TES	-0.4151	0.35402
YBEY	-7.48644	0.731491
TIMM23	1.20755	0.485994	0.485994
API5	-0.211136	0.294314
FLNA	-4.68247	0.293166
ARPC3	0.235502	0.162332
NDUFA8	1.22397	0.493087	0.493087
RPL39;RPL39P5	-0.316886	0.214142
SNRPC	2.78665	0.161711
PSMD6	-0.517116	0.236668
PQBP1	3.62109	0.351942
SRP9	-0.528831	0.212567
SRSF5	-1.6081	0.426517
SFXN1	-0.224683	0.404778	0.404778
RAB5B	-0.173288	0.554928
SH3GL1	-0.252536	0.177509
CAPZB	-0.29534	0.234224
PRPF38B	-0.620548	0.519011
NUP43	4.47092	0.381195
CLN6	0.323032	1.43626
UCHL1	0.0107768	0.0160645
MOB4	3.42281	0.291061
TOMM22	0.195706	0.109828	0.109828
VPS36	-5.08416	0.384184
IPO5	-0.0802283	0.055622
UBA52	-0.10861	0.152739	0.152739
PTPN1	-0.866115	0.484321	0.484321
MAIP1	-0.565597	0.458107	0.458107
HAUS5	1.08947	0.39029
TMED9	-0.397726	0.289672
RER1	-0.116508	0.0317496
SPRR2D	1.82819	0.582476
LOR	2.35553	0.149465
TP53	-0.04384	0.0639038	0.0639038
TIA1	-5.56306	0.555048
TLN2	-1.15642	0.506135
DLG1	2.15177	0.155208
SURF4	0.615267	0.280479
MRPS9	0.489252	0.385142	0.385142
PRPF31	0.105883	0.11384
MYO6	2.56831	0.37722
CHMP2A	4.87069	0.411581
METAP1	6.82421	0.577415
CDC5L	-0.313485	0.398539
C19orf47	-0.0240812	0.0265942
FIP1L1	-0.248896	0.150157
BRIX1	0.0296454	0.053962
ARCN1	-0.276142	0.341776
NKIRAS2	1.30715	0.086067
ADD2	-1.22724	0.0750929
HMGA2	-0.000603583	0.00049907
YTHDF2	-0.275049	0.177965
IGBP1	8.37719	0.728632
SEC23IP	-5.17222	0.479135
ACLY	-0.282832	0.420479
DYNC1I2	-0.510145	0.032409
NCBP2	6.58983	0.754195
PDIA3	-2.39473	0.759685
SLC25A22	-0.149691	0.0591315	0.0591315
HIST1H1C	-0.738083	1.47347
CKMT1A	0.0927029	0.284626	0.284626
MAP4K4	0.279398	0.0894899
SEH1L	0.29988	0.446491
CPSF4	1.22201	1.21728
SLAIN2	4.08596	0.464992
CYFIP1	-0.122519	0.188129
CIRBP	0.246481	0.0706646
GNG5	4.27583	0.421641
SH3KBP1	3.10441	0.288181
S100A7	-0.418046	0.0231465
HPRT1	-0.781148	1.71504
EEF1B2	0.195064	0.207743
TMED1	0.0603582	0.0703908
DDX18	0.11898	0.212152
KRT77	-0.556073	0.144637
RAP1B	-0.685659	0.257362
ABR	-0.833677	0.0659012
KRT80	-3.76921	0.280681
COPG1	-0.0214088	0.0263834
PPME1	0.00208283	0.00138167
SFXN4	0.131536	0.0347278	0.0347278
SIN3A	1.49411	0.410784
KRT78	0.746878	0.186591
CEP97	-1.76828	0.144736
TSC2	3.16731	0.281369
RFC1	-0.281406	0.249841
DVL2	0.0545183	0.0246312
RNH1	-0.418914	0.431118
TPI1	-0.412084	0.321655
DMTN	-0.545769	0.04093
POLR1A	0.0890389	0.0642355
PDLIM5	-0.190215	0.173319
TMEM41B	5.22583	0.423582	0.423582
MCM3AP	-0.70766	0.041402
JPT1	-1.52298	0.530467
DCD	-2.19267	0.283193
RAB13	-0.0673264	0.0415972
RBM15	-1.22542	0.590343
DNM2	0.00596336	0.0139185
SRPK1	-0.372406	0.268625
MRPL30	3.98982	0.440827	0.440827
ZFYVE16	-4.52058	0.444464
PAK1	0.0307958	0.0192572
KRT19	-2.88784	0.187102
CYFIP2	2.75185	0.232226
MYO5B	0.359518	0.187555
TOM1L2	0.0465642	0.05709
AGO3	-0.168738	0.19363
LMNA	-0.464191	0.0273925
OTUD4	-0.292746	0.023862
ANKRD28	0.402906	0.611045
TOE1	-0.02285	0.019745
SRP54	0.482921	0.399989
PTGES3	-0.579957	0.728746
HAUS8	0.198596	0.0124817
MAP1LC3B2;MAP1LC3B;MAP1LC3B	-3.82703	0.431919	0.431919
XP32	0.056798	0.0171727
NME1-NME2	-0.17115	0.256571
MRPL53	-0.145749	0.145041	0.145041
WASL	-1.7888	0.154019
UTP18	4.16988	0.50881
TPM4	-9.3254	0.721983
MRPS6	-0.517385	0.0994663	0.0994663
HADHA	-0.0984982	0.161254	0.161254
SAMM50	-0.671068	0.449074	0.449074
PIN1	-0.191086	0.194444
MIB1	-0.272597	0.220924
KLC1	0.352325	0.352346
DHRS2	-0.122083	0.0986879	0.0986879
SEC24C	1.16592	0.228744
LLPH	5.77752	0.429684
TNPO1	0.512345	0.75642
SMARCC2	0.295054	0.326732
LYN	0.391181	0.515346	0.515346
CASP14	0.974613	0.168982	0.168982
RALY	3.83471	0.300832
MAP7D1	0.474538	0.236495
RRP1B	0.111419	0.256731
PAWR	1.63155	0.375309
EBP	0.0643904	0.111254
KPNA1	-4.78169	0.404377
UPF3B	3.5998	0.221217
TIMM50	0.172458	0.20147	0.20147
PGD	0.458025	0.362935
AIMP1	0.233069	0.318987
CSRP1	-5.76076	0.586719
IGF2R	-0.966863	0.263187
NHP2	-7.40381	0.633086
RBM4	0.376843	0.59578
DECR1	-0.29585	0.376279	0.376279
SUMO2	0.294408	0.374504
DDRGK1	-0.72312	0.525663
ZNF622	4.48736	0.303448
EIF2A	4.08002	0.283434
ZCCHC17	1.67935	1.53408
YWHAG	0.249384	0.582858
DNAJB6	7.52585	0.787968
LAS1L	-0.0982246	0.0590552
PLRG1	0.324197	0.262763
STOM	-0.0246954	0.00148151	0.00148151
PFKL	-1.28142	1.64127
GPC4	-0.786547	0.0457871
PARS2	-2.10066	0.173065	0.173065
EPS15L1	-1.3988	0.732525
H2AFZ;H2AFV	0.550193	0.52934
DDX28	10.931	1.47006	1.47006	1.47006
NES	0.0635531	0.119409
MAGED1	0.500443	0.0834495
PSMD2	0.30037	0.515422
SSBP1	1.06604	0.066152	0.066152
ATP6V1A	0.0814984	0.315171
PSMC3	0.0208507	0.0168174
MBNL1	-0.443678	0.39371
RCN2	0.246267	0.130477
HERC2	-0.926511	0.270538
ECH1	0.0904963	0.118936	0.118936
KIAA1468	-2.48115	0.228016
MTHFD1L	0.381877	0.186799
PRSS3	-0.751474	0.355249
SERPINB4	4.51478	0.305419
EXOSC9	-4.04688	0.368338
AP2S1	-3.73985	0.336524
ZC3H14	3.82654	0.396647
ADSL	-0.0918475	0.163415
PSMD1	-0.800133	0.429167
CKB	-0.442825	0.176804	0.176804
CAMSAP3	-3.30752	0.323797
FMR1	-0.396335	0.0258645
DDX39A	7.84297e-05	3.7064e-05
MRPS26	0.641308	0.411915	0.411915
GIT2	-0.0702598	0.0144227
RALGAPB	-4.57135	0.460834
PIBF1	3.23379	0.365474
IBA57	-0.0219378	0.00121269	0.00121269
UBTF	-2.19664	0.150811
AKAP2	-4.57611	0.457591
L1RE1	3.53733	0.283422
CRKL	-0.59806	0.441674
EPB41L5	3.78196	0.400519
MAGT1	-0.58777	0.356036
ARFGAP2	-1.97701	0.328406
CTSD	-0.917391	0.32904
ILKAP	-0.424902	0.193144
PSMB6	-0.310254	0.3686
COG7	-1.05146	0.0723087
MGST2	-0.582731	0.528786
PARK7	-0.189831	0.309812	0.309812
PFKM	0.177572	0.374398
APPL2	3.33491	0.378237
GSN	1.07915	0.504172
SUGP2	-0.0238538	0.0504639
MT-CO2	-0.229913	0.27214	0.27214
EIF2S1	0.0671113	0.0492673
NIP7	-0.190876	0.115582
CHMP1A	-0.132822	0.0515659
MRPL13	-0.0010699	0.00038848	0.00038848
PDE12	-1.75001	0.697302	0.697302
CALU	-0.729455	0.632309
CBX3	0.174979	0.358746
SMG9	-3.57489	0.365508
POLR1E	0.48778	0.162135
LARP1B	-0.250649	0.266864
COX5A	-0.300219	0.752837	0.752837
ATP6V1B2	-0.368802	0.146644
ACADSB	-0.06968	0.134356	0.134356
SNRPD1	0.000345011	0.00034611
USMG5	4.29232	0.386701	0.386701
SFXN2	4.26895	0.406993	0.406993
ATP5F1	0.0767046	0.0424418	0.0424418
TRA2A	-2.01333	0.163021
GPX4	1.9116	0.145715	0.145715
DHRS7B	1.54892	1.23532
DHX36	0.500471	0.0292351	0.0292351
EXOSC2	3.52675	0.298134
SMU1	-4.53655	0.454339
CNIH4	0.0981589	0.0566104
RPL10	-0.0729618	0.0767327
MGST3	0.218957	1.01727
HSPA4L	0.10995	0.0793708
DHX16	-0.582429	0.471251
NOP16	0.827661	0.0524685
DYNLL2	0.643861	0.360624
VDAC1	0.153258	0.389006	0.389006
NAA10	0.443733	0.512821
DENR	-1.30359	1.53828
CYC1	-0.537308	0.394185	0.394185
CDK9	-0.118138	0.0804495
DNAJC2	1.30853	0.563097
AP2A2	-0.00390115	0.00281994
TPM1	-2.86018	0.260899
FAM136A	-0.937972	0.36868
RALA	4.27541	0.392932
RAB10	-0.00219109	0.00083047
RANBP10	-2.18154	0.432101
LEMD2	3.52802	0.244711
TAOK1	-0.5486	0.112727
KIFC1	0.500133	0.129565
TCF25	-0.106088	0.036247
GCDH	1.25987	0.482505	0.482505
VAPB	0.309243	0.318042
KIAA1524	-0.195141	0.0116099
VCL	-0.0323024	0.0243822
WARS	-1.38848	2.13097
TRIM25	-0.224885	0.320321
RFC5	-0.450346	0.370873
DLD	-0.166561	0.23244	0.23244
PLEKHA5	8.21999	0.74212
NRBF2	-0.144507	0.138194
SLK	0.561507	0.174072
LRRFIP1	-0.142738	0.0855489
PSME3	0.173943	0.084958
SART3	-0.755895	0.556815
WDR5	-0.311025	0.428934
SARNP	-4.77651	0.300673
EEF1D	-0.251504	0.407444
VASP	0.117704	0.00782728
LEMD3	-0.55026	0.301971
PTPN23	1.01943	0.134997
MTCH1	3.44674	0.522854	0.522854
XPO7	-0.158955	0.14631
KPNA4	-0.229236	0.273189
GNAI3	-0.312779	0.69607
FARSB	0.079768	0.150734
CEP85	3.29257	0.316951
YTHDC1	3.65871	0.378104
RAB7A	-0.67568	0.306308	0.306308
CHMP4B	-0.109007	0.104282
NCAPG	3.94817	0.347271
ARHGEF2	0.36625	0.132923
USP39	-0.232254	0.264874
NASP	-0.0517154	0.0871673
MRPS12	-2.76648	0.230081	0.230081
SNRNP70	0.133066	0.63696
WIPF2	2.86531	0.265251
MRPS34	-0.0169913	0.00847219	0.00847219
PDHA1	0.37678	0.390258	0.390258
DIAPH3	3.41414	0.383323
RBM12	0.232733	0.197636
MT-CO3	2.67088	0.219645	0.219645
RAPH1	2.94995	0.346161
LPP	-3.9392	0.47664
KIF21A	11.3177	3.29246
GAR1	0.434325	0.180197
DNAJB11	-0.30069	0.107603
SLC3A2	0.938326	0.207649
MAP2K4	-7.26961	0.75589
TSPO	5.93068	0.556659	0.556659
MAT2A	0.361722	1.16257
SRGAP2	0.361078	0.176948
YWHAH	0.135325	0.14546
GLO1	-0.296946	0.068127
EIF4G1	3.67729	0.300827
SNRPA1	0.200191	0.0991953
DUS3L	-3.36895	0.283375
DSG2	-5.85001	0.59577
COPB2	-0.447392	0.529738
BCAS3	-2.30757	0.225558
DCAF7	0.0182554	0.00902955
PCBP2	0.157332	0.111015
COG5	3.99474	0.372832
RHOC	-0.0830219	0.33511
CTNND1	0.310124	0.428852
WASHC4	-4.37867	0.390827
SEC23A	-0.398465	0.425403
SCYL1	-0.00425182	0.00238614
PLP2	-0.0448606	0.0434853
SMARCE1	-0.402632	0.496104
BMS1	1.33797	0.0795657
SLC25A12	0.445407	0.318632	0.318632
GNAI1	-0.268636	0.0163151
ROCK2	-0.168943	0.446273
TRIM56	-0.326077	0.0469706
MT-ATP8	-0.964793	0.522548	0.522548
NAA50	2.9132	0.245209
PALLD	9.62261	1.04849
HAX1	2.37147	0.313302	0.313302
RAF1	-0.877388	0.671228	0.671228
ARAF	-14.3498	2.03093	2.03093	2.03093
EIF2B1	4.31446	0.374815
TUBGCP2	-0.22849	0.120231
SBF1	-0.0311353	0.00724931
GLUD1	-0.19267	0.233235	0.233235
PFDN2	0.752591	0.406694	0.406694
TTF2	-0.238053	0.0163894
WASHC5	3.42875	0.235246
DVL3	0.160964	0.0104592
SPATA5	0.478848	0.0415372	0.0415372
RICTOR	2.97304	0.235865
SNAP23	-1.32644	0.0898253	0.0898253
REXO4	-0.0538744	0.137322
DDX46	0.190908	0.136365
DIS3L	-0.165723	0.186795
TUBB2B	-1.00956	0.565922
LSM4	0.274894	0.138219
AKAP8L	0.0180848	0.0204494
PHACTR4	-0.0209411	0.0185049
EXOSC6	3.70238	0.308647
PUM2	0.00640264	0.00632947
PICALM	0.236375	0.436064
ITCH	-0.307132	0.0218482
CHORDC1	-0.120872	0.0916607
PPFIBP1	2.74243	0.212879
TUBGCP3	1.39231	0.898692
GSK3A	2.14506	0.150386	0.150386
BRD4	0.552913	0.163538
DIAPH1	0.536564	0.576905
HMGA1	-8.23848	0.76007
TBCB	-0.137826	0.103938
ALDH5A1	0.300585	0.0665914	0.0665914
VPS8	3.48933	0.286713
EXOSC1	3.89113	0.380045
MDN1	-0.0251474	0.0261725
EXOC2	4.82044	0.502809
ATP6V0A1	-0.884505	0.263458
PKN2	1.45679	0.569147
CLASP1	-0.59764	0.0372842
PBDC1	3.14817	0.248825
UBE2N	-0.848191	0.543719
NELFA	2.6018	0.246927
MRPL35	0.228637	0.215054	0.215054
MRPS7	-0.553862	0.424929	0.424929
GEMIN4	0.103893	0.25062
SARS	-0.551299	0.694514
DGCR8	9.44545	4.35242
XRCC1	0.583108	0.0362263
ANP32A	0.19547	0.622642
TRIM33	3.72594	0.35034
EIF2B3	0.101718	0.111791
SMAP1	-8.63282	0.809842
ARMCX3	-0.952974	0.76167	0.76167
CISD2	-0.242053	0.175113	0.175113
RASSF7	2.93162	0.374949
TRIOBP	1.52048	1.22209
TEX10	1.00922	0.435362	0.435362
NDUFAF3	12.5096	4.30329	4.30329	4.30329
BST2	0.121948	0.0105453
PBRM1	-0.156211	0.234863
DPY19L1	11.2588	1.93281
SH3BP1	-6.66494	0.792113
RNMT	2.86323	0.223882
RBM27	0.740956	0.0495796
FSCN1	-0.40039	0.480544
SCO1	-2.17086	0.538801	0.538801
DBR1	-3.99012	0.379184
ATP6V0D1	-0.338252	0.0895583
DHX35	-3.03823	0.299405
HAUS2	-0.172233	0.0130181
MGMT	0.698294	0.0397986
GRB2	-0.431956	0.122873
KCTD12	3.43361	0.294581
PELO	-0.104934	0.0651828
RAB8A	0.874869	0.295019
OSTC	-4.47118	0.289326
C16orf70	-7.25773	0.744571
HMMR	-2.87807	0.233479
NME4	0.0140483	0.00433523	0.00433523
ARF5	0.287679	0.48404
FAM168A	0.20256	0.256369
MICAL3	6.32419	0.739714
ATG5	8.92717	1.75927	1.75927	1.75927
MEPCE	7.40406	0.751391
CEP55	-7.38435	0.672304
GRSF1	-0.14931	0.134569	0.134569
UNK	8.66542	0.84929
MRPS35	0.0699467	0.0362365	0.0362365
ACSL1	-0.593188	0.45151	0.45151
CASP3	4.41785	0.420263
ITPR1	0.250012	0.257264
DDX42	-0.0845652	0.0519606
DOCK6	-3.40539	0.740259
METAP2	-5.63992	0.583592
SF3B6	-0.458027	0.24913
UACA	0.15962	0.0549623
SQSTM1	0.267705	0.141862	0.141862
GPATCH8	3.18083	0.365528
NEURL4	5.931	0.608441
EIF6	-0.0465424	0.0291867
SMN2;SMN1;SMN1	0.00231254	0.00235103
SLC25A21	-0.195804	0.0117092	0.0117092
SLC12A4	-0.270247	0.0156374
EIF3L	-0.0626315	0.0399566
SPTBN2	0.476781	0.272612
CERS2	-4.8627	0.412174
BRK1	7.27551	0.702622
CDK4	0.484413	0.449106
MARC1	5.94053	0.759072
CDC73	0.404999	0.251487
SFN	-0.187173	0.134891
PTMA	-0.348446	0.176601
PTCD3	-0.261491	0.535477	0.535477
TSC22D4	-4.77344	0.533403
CCDC6	-0.916492	0.562608
SPATS2	-0.0268307	0.00195547
SMNDC1	3.17205	0.236161
CHCHD1	4.27859	0.375088	0.375088
CDV3	-0.562874	0.0355012
GEMIN5	-0.0917445	0.0276597
DIAPH2	-4.51792	0.518127
MRPL22	0.153147	0.378229	0.378229
PFN2	-0.135212	0.119701
NUP54	-0.189815	0.632443
LTV1	-3.04161	0.250297
UBE2D2	4.22096	0.308315
TMEM214	10.3141	3.46441
ASCC1	-3.71487	0.364662
LANCL2	0.191611	0.0109852
CDC42BPA	-1.3245	0.132165
THOC3	2.79308	0.251469
ZRANB2	-0.858714	0.424668
LAMTOR1	0.0279165	0.0169555
C11orf58;SMAP	4.15609	0.411129
NDUFB6	-0.0445481	0.0463438	0.0463438
TACC2	-9.76973	1.07177
ZC3H11A	-0.00328162	0.00272017
PSMC6	-0.0286697	0.0503792
EPB41	0.284321	0.138114
CASK	0.226462	0.126668
MAP2K3	-3.93195	0.534096
SPATS2L	-3.70506	0.315476
QPCTL	-2.82637	0.356806
PPP1R13L	-0.10599	0.0876166
PKP4	0.249765	0.0160148
SEPT6	0.0507469	0.0628212
KIF1C	2.88807	0.379194
TM7SF2	-0.834168	0.0553049
ACTBL2	-1.79597	0.0939902
TOP2A	-3.567	0.347033
RAB9A	-0.508763	0.402568
EIF4ENIF1	-4.115	0.381877
SAP18	-1.93686	0.744509
NF2	-0.780188	0.0420145
RPF2	0.150157	0.00942522
APMAP	-1.31664	0.388474
TAB1	2.35614	0.245615
PKN1	-1.55354	0.750636
FAM120C	6.2855	0.682918
SNRPE	1.64504	0.418831
GGA1	0.69104	0.0474887
MRPL16	-0.0495077	0.0451129	0.0451129
COIL	-8.6689	0.788339
PARP9	-0.0387831	0.0336128	0.0336128
MAP2K1	-0.291684	0.095904	0.095904
CGGBP1	-0.114745	0.133128
HNRNPLL;HNRPLL;HNRNPLL	0.326426	0.149005
EIF3G	0.438855	0.540938
NDUFS3	0.190337	0.278659	0.278659
WDR92	3.72732	0.463356
SAP130	2.50076	0.134785
RNF40	0.258933	0.261644
PAN3	0.0458314	0.0368198
RHOT1	0.64353	0.152972	0.152972
CDK1	-0.464331	0.299695	0.299695
EED	4.92727	0.483922
GNAS	1.58369	0.656098
SMPD4	-0.175483	0.0423177
ZNF638	-0.0104847	0.0110857
RTN3	-0.0369387	0.0384052
N4BP2	0.0806376	0.10261
EHD3	3.55279	0.310892
AAK1	3.19874	0.420728
PEAK1	-0.00346035	0.0040599
PEX5	4.3495	0.450746	0.450746
MAP7	-2.64336	0.250578
LSM2	-0.101076	0.0694672
SLC25A3	1.75204	0.927825
SAV1	0.0347543	0.0272562
ZFP91	-0.618933	0.0450974
MAPK3	-0.166207	0.139099	0.139099
MMS19	-0.368909	0.273162
EPS15	-7.03506	0.645027
RBX1	-0.498658	0.761488
CHCHD3	-0.145327	0.161635	0.161635
CAST	0.15774	0.111781
TTC4	-0.10617	0.105612
SLFN11	1.38214	0.473724
PRPF3	4.05512	0.358739
RCN1	0.389903	0.143294
EXOC4	-0.879736	0.641938
MPDU1	4.78887	0.462346
PDCD10	7.75248	0.706032
SPC24	2.05928	0.171069
MKLN1	8.16155	0.960255
MYO9B	-1.67592	0.14131
UCKL1	-3.31079	1.35358
PAK4	1.02979	0.281788
BNIP1	1.13951	0.0799614	0.0799614
PFDN1	-0.787469	1.03083
MZT2B	-2.7303	0.366135
PPP1R2	3.53674	0.296004
PYCR3	-0.275214	0.238987
SNX5	-0.266441	0.111432
FYCO1	2.10543	0.138236
SHC1	3.7491	0.363993	0.363993
CTR9	-0.0438829	0.0102983
VPS13C	0.281483	0.0663003	0.0663003
UFL1	-0.24542	0.658153
SNX27	3.77631	0.369497
GRK2	-3.81843	0.308957
COG3	-5.48612	0.66301
AKAP12	0.819186	0.576003
USP15	0.224924	0.0222416	0.0222416
PPP4C	-3.13126	0.229919
STRN	3.42443	0.297305
ABI1	0.149456	0.14115
MAP7D2	1.95749	0.159443
ZMYM4	0.294201	0.327553
HSBP1	-4.19139	0.481969
NDUFB10	-4.64359	0.432181	0.432181
TBC1D7	-0.226292	0.312501
MTHFSD	0.0985127	0.0870596
CLMN	0.0887518	0.0864866
TACC1	-3.28639	0.274293
URI1	2.39769	0.310496	0.310496
HPS5	2.96151	0.382389
PCNP	1.67409	0.781695
DYNC1LI1	-0.445915	0.331765
C19orf25	2.44824	0.204568
EHD4	1.34832	0.864264
MRPS28	0.967434	0.257384	0.257384
HECTD4	4.50722	0.404176
VAC14	7.1007	0.696155
WRNIP1	-5.31353	0.485525
DCTN3	0.0637276	0.0271331
SNTB2	-3.34599	0.715623
TMEM256-PLSCR3;TMEM256-PLSCR3;TMEM256	0.055694	0.00335942
POP1	-0.188401	0.315456
HECTD3	-0.681304	0.0504685
PAF1	5.71571	0.624055
FAF2	-0.0512641	0.0413241
STRIP1	-0.231918	0.0140034
YAP1	-2.23242	0.411099
ARMC6	1.71938	0.117325
WDR54	-3.44712	0.37226
PMS1	-0.852478	0.0804056
GAK	3.641	0.278533
RBMXL1	-3.19628	0.404242
STAT3	4.51263	0.444472
AP1G2	-0.194526	0.24535
PPP6R2	0.546563	1.08599
VPS51	3.63766	0.302304
AKAP11	-0.630036	0.0489141
PAN2	3.16387	0.400679
CDC27	-6.7109	0.647627
PACSIN2	0.766998	0.136896
BUB1B	-3.74326	0.412803
KLC4	-0.140468	0.0288873
USE1	-6.63221	0.784379
;VKORC1;;VKORC1	2.91164	0.188838
TTC1	-3.03614	0.32
ZFYVE1	-0.102032	0.0838838	0.0838838
RPTOR	-8.70919	0.845418
ABI2	0.263988	0.0142958
WDR6	2.41558	0.2094
WDR36	-0.113688	0.0136405
FBLIM1	-3.85445	0.292868
EIF3M	-1.10799	0.599948
GSR	-0.312596	0.133636	0.133636
COG2	-3.88745	0.42221
;ARHGEF18	-0.0603452	0.052192
GATAD2A	-3.11384	0.283841
CUL3	-0.557986	0.324072
NEK7	3.57075	0.272694
ATP6V1E1	0.477552	0.142286
SNX1	-1.40373	1.14707
COG4	-0.336178	0.0228817
DDB1	-0.337079	1.35923
CARS	-1.47194	1.12917
SCFD2	-3.00421	0.410254
CARD19	-2.80981	0.260732	0.260732
RAB3GAP2	0.2392	0.0607272
NFAT5	-0.0513438	0.0507713
TAGLN	-0.0545314	0.0670652
ARMC8	2.04769	0.15377
TFCP2	-3.56151	0.375477
PAIP1	-1.10363	0.0667503
PON2	0.17403	0.239785
MICALL1	-6.75455	0.672996
LLGL1	-0.243696	0.225956
NUDCD2	0.759508	0.347001
ARAP1	-3.12012	0.295672
TAB2	3.8189	0.371726
MIS18A	-0.107813	0.00714146
RNF214	12.0369	2.29068
KANK2	3.07273	0.24953	0.24953
VCP	0.0549803	0.143447
TUBGCP6	0.457725	0.0320964
DCTN1	-0.346198	0.422619
ZC3H13	-4.12428	0.372432
PDZD11	-4.07784	0.423993
OGT	0.200216	0.146227	0.146227
SPATA5L1	-0.204792	0.229688
WDR60	-0.15355	0.209678
SLC25A17	5.76262	0.721621
EXOSC7	-0.233314	0.0652176
GPHN	0.55855	0.171165
CHMP2B	-9.24982	1.15752
PREB	-1.66155	0.990158
SYMPK	0.106706	0.0560485
TXLNG	-4.4659	0.346831
SNTB1	-3.88849	0.414211
RALGAPA1	3.43771	0.379311
AP1G1	1.37317	0.10702
MRPS5	-0.147512	0.105806	0.105806
HAUS6	0.995244	1.06599
SNX2	-0.490632	0.405555
MIOS	-7.6292	0.90879
MON2	3.10735	0.212275
POP4	10.2138	4.2347
TANC1	6.90956	0.740485
STAT5B	-0.855796	0.0583857
RECQL5	5.6962	0.471585
DPY30	-0.89432	0.572703
PTPN13	-0.136111	0.0109515
TIMM13	-0.43874	0.460197	0.460197
AMPD2	0.453631	0.0949399
SEPT10	0.555291	0.0394735
FNBP1L	-2.76705	0.440677
HELLS	-4.57402	0.459334
SNRPF	-0.392352	0.205676
GFPT1	0.175527	0.338348
ARID1A	0.402765	0.0961522
LIMS1	0.734489	0.555406
NPEPPS	-0.364653	0.416693
TIMM29	7.59662	0.852289	0.852289
AP1B1	0.151376	0.0757718
SMARCA2	0.686553	0.454338
SMARCD3	-3.42536	0.309745
ILVBL	-0.473694	0.46071
[truncated: 2,897 more rows]

## Sheet: with biotin, with EGF
gene name	log2(FC)	-log10 (p-value)	mitochondrial
PABPN1	-0.496835	0.257828
MAPK1	0.701087	0.477042	0.477042
RCC2	0.0719726	0.185565
EEF1E1	0.74299	0.352078
SORD	0.284407	0.272327	0.272327
SPCS2	0.251074	0.0960391
PPP2R1A	0.101214	0.254077	0.254077
EDC4	-0.00451627	0.00354795
NUP88	-1.23609	2.01007
HSPA1B;HSPA1A;HSPA1B	-0.206486	0.230204	0.230204
MCCC1	-0.223999	0.202304	0.202304
SEPT11	-0.812467	2.14072
C8orf33	-0.0211204	0.00513772
STIM1	-1.03997	1.27963
CSE1L	0.0228241	0.0189155
SNW1	-3.19606	0.252751
YBX1	-0.542157	0.768863
GCN1	-0.358069	0.663307
MAP1B	-0.796398	0.952861
DHX9	0.139226	0.166469
SVIL	-0.957215	1.2535
TCEB3	0.29091	0.099362
GIGYF2	-0.568043	0.957787
HNRNPM	-0.128005	0.640359
YWHAE	0.000534299	0.00045855
KRT2	-0.359517	0.327368
SRRM2	-0.246123	0.880568
AKAP1	-1.12414	0.803011	0.803011
CCDC124	0.262109	0.273283
SRM	0.667663	1.24917
TMA7	4.75756	0.484791
EEF1G	0.010765	0.0226083
RPLP1	-1.74727	0.181915
PRRC2B	-1.10519	0.702993
MYO1B	-0.402047	0.306375
CCT2	0.294813	0.236451
RBM14	0.500526	0.778336
TAF15	0.798967	0.186906
FUS	0.106691	0.0538595
PHB	0.138312	0.131839	0.131839
MYH14	-0.386544	0.799675
birA	1.8907	1.7584
CNOT3	-0.389432	0.473111
SPECC1L	-0.360082	0.623228
CDK2	0.213594	0.279354
SHMT2	-0.164132	0.222448	0.222448
KRT19	0.244729	0.600633
HARS	-0.24151	0.392419	0.392419
XRN2	-0.0952941	0.0823224
LIN7C	-0.437944	0.330417
SPTAN1	-0.834837	1.4709
EPRS	-0.253282	0.383789
FASN	0.217455	0.311216
DCTPP1	-3.30064	0.255549	0.255549
RPS25	-0.0785022	0.0743957
NUP98	-0.0291889	0.0473954
RPL32	0.0687673	0.34628
NOLC1	-0.0236583	0.0052266
HADHB	0.0610055	0.112248	0.112248
GPI	0.0683777	0.0342724
TUBB6	-0.280624	0.302945
CAD	0.111078	0.147609
SPTBN1	-0.689446	1.44455
RAI14	-0.0597883	0.0514244
TMOD3	0.0756247	0.0815115
YES1	-0.133153	0.0736048
PGLS	0.248674	0.203959
ACIN1	-0.417841	0.255874
PPA1	1.00961	0.882993
NONO	0.0259827	0.0206153
LUZP1	-0.516404	0.99695
NUP214	-1.04976	1.43885
LSM12	-0.364319	0.158338
MTHFD1	0.085707	0.0855322	0.0855322
TRA2B	-0.614208	0.186705
RAN	-0.212312	0.266649
EIF4B	-0.780545	1.01555
TRIM28	-0.398903	0.934063
MYO5A	0.622034	0.500061
KANK1	-0.594687	0.613432
TCOF1	0.382918	0.716551
FGFR1OP	-4.46051	0.351793
TLN1	-0.738754	0.885385
SLC25A11	-0.459988	0.389501	0.389501
CEP131	0.124795	0.078868
MPRIP	-0.19949	0.176118
MCCC2	-0.0816261	0.145578	0.145578
TMOD2	0.111732	0.210154
PRKAR2B	-0.702944	0.689647
NUP107	0.202362	0.187787
UBE2V1	9.0653	0.759434
UBA1	0.2548	0.477742	0.477742
EDC3	-0.55212	1.12077
SEPT8	-2.42277	1.69349
HSPD1	-0.216719	0.561875	0.561875
KPNB1	-0.83443	1.60549
EWSR1	0.115354	0.130901
MDH2	0.423796	0.511086	0.511086
PDCD2L	-0.494923	0.395345
ENAH	-1.5724	0.367802
ENO2	0.595924	0.399496
ENO1	-0.342997	0.767187
ADD1	-0.459565	0.653855
ACAT1	-0.356955	0.493845	0.493845
FLOT1	0.18969	0.182724
LMNA	0.0365683	0.0607977
SLC25A5	0.378814	0.418619	0.418619
SLC25A4	-0.264632	0.195475	0.195475
UBTF	0.366592	0.459118
ANXA1	-0.763702	0.971154
PGK1	-0.268345	0.210118
RPL4	-0.051481	0.0837645
RAD50	0.0191341	0.0372279
LGALS1	-0.0888191	0.0777224
PAICS	-0.354317	0.723343
KLC2	-0.408461	0.67193	0.67193
WRAP73	0.246702	0.0136771
RPS3A	0.106949	0.128803
FLII	0.00621818	0.00872174
ATP1A1	-0.0292831	0.120272
DKC1	-0.607548	0.285732
LRPPRC	-0.44073	0.373628	0.373628
ALDOA	0.229673	0.429111
EIF5A	-0.0822159	0.0944212
ETF1	-0.624931	0.60868
SMTN	2.28176	0.168389
PC	0.427208	0.634974	0.634974
MYH10	-0.283712	0.380568
CAPZA1	0.252387	0.19919
EIF4H	-0.335397	0.445954
PPP1CB	-0.247641	0.204251
FARSA	0.0553759	0.178759
RPS8	0.158103	0.249297
LIMA1	0.295993	0.155501
RPS18	0.398893	0.637678
AHNAK	-0.745403	1.00129
POLDIP3	-0.0770183	0.133977
NPM1	-0.514895	1.01032
RBBP4	-0.105112	0.0470321
ALYREF	2.39563	0.588919
TMSB10	-0.33679	0.321829
CAPZA2	0.201768	0.233676
KRT17	-0.547033	0.743432
KRT10	0.408351	0.370291
CYCS	-0.899427	1.19589	1.19589
HSP90AA1	-0.0643681	0.0243714	0.0243714
MAP4	-0.963715	1.1029
CALM2;CALM1;CALM2;CALM3	-0.189564	0.187121	0.187121
RPS14	-0.150534	0.168606
MCM7	-0.464686	0.702111
KRT6C	0.735466	0.84134
SEPT9	-0.934406	2.12877
GTPBP4	-0.00406574	0.00741032
KRT1	-0.0778953	0.0577291
KRT8	0.476985	0.935561
TUFM	0.141173	0.181612	0.181612
FLNA	-0.950394	2.50189
ARL6IP4	0.507146	0.0302305
RPS2	0.16311	0.316482
RPS12	0.116291	0.198541
RPL11	-0.0602187	0.0461669
TPM1	-0.17119	0.0865115
ARHGDIA	-0.235091	0.156889
TPM4	-0.249069	0.280487
ATXN2L	-0.588848	1.05935
PKM	0.349816	1.05889	1.05889
FAM120A	-0.100601	0.201968
PRRC2C	-0.941073	1.70887
MYH9	-0.355789	1.33584
CTTN	-0.753642	1.04029
FXR1	-0.0257396	0.0227624
FUBP3	0.544811	0.417361
ARPC4	-0.268189	0.67188
GAPDH	0.309454	0.696061
KPNA3	-0.0185845	0.0183551
BCAP31	-0.655266	0.398441	0.398441
EXOSC3	-5.51719	0.454507
MYL6B	-0.480114	0.775957
ILF3	-0.234103	0.22546	0.22546
PARP1	-0.356104	0.174373	0.174373
LRRFIP2	-0.0644499	0.0169639
ATAD3A	0.224928	0.421148	0.421148
EDF1	-0.0128703	0.0129022
DYNLRB1	-0.0307439	0.0278203
HNRNPU	0.00324316	0.0104754
SF3B3	-0.0199668	0.0364834
PCCA	-0.619467	0.744582	0.744582
EIF4A1	0.290121	0.912004
RPL13A	0.141477	0.161189
CCT5	-0.162575	0.21875
CCT4	-0.125875	0.139907
PHGDH	-0.287433	0.604778
DNAJC8	-3.85321	0.342188
PCCB	-0.206377	0.16625	0.16625
PA2G4	0.0634178	0.11055
OTUB1	0.0612916	0.0990579
FN3K	0.228356	0.115903
SRSF3	0.769489	0.749303
TCP1	0.0585007	0.106539
HDLBP	-0.177741	0.225597
EIF3A	0.0781258	0.178382
RPS20	-0.324383	1.63731
RPLP0	-0.0257326	0.0402752
GSTP1	0.739993	0.365209	0.365209
EIF4G2	-1.14699	1.32786
MAPKAP1	4.07523	0.251199
RPL34	0.140746	0.318619
RPL3	-0.0140422	0.0347124
RANGAP1	-0.252369	0.300952
SEC16A	-0.175364	0.828153
BUB3	-0.0110877	0.0428563
MAZ	-0.820285	0.751727
XRCC5	0.385408	1.03012
SYNCRIP	0.110645	0.155196
SRSF7	-0.13053	0.096963
ATP2A2	0.0329229	0.0367394
GART	-0.0788486	0.141851
TUBA1B	-0.155425	0.265136
UPF2	2.32846	0.158641
SLC25A3	-0.407388	0.746422	0.746422
DDX41	0.269597	0.15348
SLTM	2.0586	0.657098
UPF1	-0.523516	0.882227
MYBBP1A	-0.54921	0.605712
GSN	-0.728384	0.832444
SRPK2	0.347986	0.235345
CAMK2G	0.16453	0.403259
JUP	0.211728	0.142026
XRCC6	0.401905	0.697397
CORO1B	0.042161	0.00909181
CALML5	-5.32137	0.374373
ACTB	0.337075	0.306329
DNAJC11	0.0265298	0.0162525	0.0162525
CASC3	0.133616	0.177381
EIF2S3	-0.251001	0.781875
SCRIB	-0.32826	0.295303
LMNB1	-0.284839	0.628105
SYTL4	-1.04414	1.10853
NUP155	0.528189	0.552913
EEF2	-0.151417	0.564211
MCM4	0.103822	0.149412
TPM3	-0.585582	1.16561
MCM5	0.302508	0.634
RPL10A	-0.00994026	0.0183633
RPS15A	-0.117942	0.165444
AURKAIP1	-0.135647	0.00726276	0.00726276
HIST1H2AG;HIST1H2AH;HIST1H2AJ;H2AFJ	-0.354798	0.391898
KHSRP	0.244789	0.374922
GSTK1	0.681225	0.406136	0.406136
TOP1	0.18538	0.192522
STK3	-0.665803	0.409801
RPL22	-0.805916	0.829614
STAU2	-0.369758	0.256902
SPAG9	-1.29125	0.848394
HSPE1	0.166982	0.15787	0.15787
DCP1A	-2.0202	0.8226
CNN3	-0.0769234	0.103367
SLC25A13	0.370302	0.482843	0.482843
ACTR3	0.0916717	0.121808
ASCC3	-0.366087	0.254162
MYO6	-0.657841	2.07563
UQCRC2	0.213576	0.435805	0.435805
NUP160	0.322529	0.274487
MCM3	-0.317827	0.533268
FLNB	0.0818191	0.0873597
RPL7A	-0.204247	0.341117
ZC3H18	-6.92656	0.738844
DBN1	0.341688	0.134159
PLEC	0.412978	0.459371	0.459371
SELENOI	-3.74805	0.35638
FXR2	-0.00521533	0.00753622
CCT8	-1.02611	1.65308
0	-0.0131213	0.0184951
ACACA	0.260796	0.645553
RPS23	-0.0276186	0.075784
PABPC4	-0.662491	1.36305
FMR1	-0.0292664	0.0465439
TWF2	-0.806191	0.466038
PPP1CC	-0.253834	0.580767	0.580767
RPL18A	-0.443312	0.516035
DNAJC10	0.686268	0.360512
ATP5B	-0.171777	0.346486	0.346486
LARP4B	0.815033	0.210287
ST13	-0.164186	0.166018
SAFB	-0.0251819	0.00675433
XRN1	-0.531262	1.08813
IGF2BP1	0.133575	0.234305
RPL35A	0.141938	0.149998
MRPL11	0.285908	0.151981	0.151981
CORO1C	-0.167357	0.508079
IPO7	0.345766	0.123993
MYO1D	0.306798	0.35306
ACACA	0.0824456	0.151958
RAVER1	-0.765473	0.0501625
SEPT2	-0.467157	0.464637
RPS7	0.323771	0.800689
ABCE1	0.357648	0.509172	0.509172
COPZ1	-0.789237	1.58689
TUBB3	0.133451	0.187114
ADAR	-0.0493947	0.0954316
UBAP2L	-0.594816	0.693248
RPL6	-0.119302	0.199071
NCL	-0.434656	0.477093
PRKDC	-0.0553919	0.0474503
PRPF8	-0.575004	1.02518
RBM26	-0.682863	0.625497
RPL24	0.233916	0.604913
DPYSL2	-0.55571	1.33472
DPYSL3	-0.70766	1.94713
RPSA	0.0810035	0.118361
ABLIM1	-2.81123	0.591987
ABRAXAS2	-0.243053	0.230971
NUP85	0.409734	0.204515
PABPC1	-0.53696	0.988342
EIF3C	-0.287096	0.506571
HSPA5	0.129881	0.24277	0.24277
EIF4E	-0.0769673	0.0921621
NXF1	-0.627273	0.616707
YWHAQ	-0.518478	0.699448
DOCK7	-0.319847	0.835978
RPL30	-0.260372	0.457479
NCKAP1	-0.230292	0.230527
NEK1	-0.9133	0.854432
CKAP4	-0.180033	0.157375
RPL10	-0.0637079	0.0976198
SERBP1	-0.525306	1.06737
CKAP5	-0.421283	0.590478
RANBP2	-0.927318	1.7677	1.7677
HIST1H1E	-0.129039	0.0876644
RPS19	-0.0899607	0.039242
ARPC5	1.33899	0.367048
FECH	-0.136656	0.211218	0.211218
SFPQ	0.203735	0.230753
NKAP	0.814474	0.921161
ARPC5L	0.0352435	0.00189991
EXOSC4	-1.6049	0.874328
AP3D1	-0.446948	0.590129
SRSF6	-0.020285	0.0175662
LIG3	-3.75994	0.276352	0.276352
CMC1	4.82847	0.329046	0.329046
PCMT1	0.28397	0.520165
RBMX	0.330371	0.142279
PPM1G	-0.132613	0.145943
KRT13	0.0100032	0.00491757
SMC2	-0.164947	0.237541
PUM1	0.254874	0.308181
CLTC	0.402086	0.606965
LMNB2	0.186207	0.536992
RBM39	-0.425074	0.712116
RUVBL1	0.215493	0.483895
NUDT21	1.09942	0.453366
MYL6	1.45218	1.09333
APEX1	-0.665841	0.113434	0.113434
USP10	0.432534	0.260132
MACF1	-0.370142	0.226933
UNC45A	-0.94068	1.00049
DDX1	0.173056	0.411626	0.411626
SRSF11	0.430218	0.328765
POLR2E	-0.367238	0.136662
TPM3	-0.390236	0.652754
AP3B1	-0.367391	0.820811	0.820811
NUP133	-0.112488	0.0659648
RPL12	0.147423	0.341754
RNPS1	0.248006	0.254086
PURB	-1.01499	0.308729
TMEM33	-0.179631	0.381734
HSP90AB1	0.447855	0.340261	0.340261
RAB11FIP1	-0.225949	0.257404
NUP188	-0.309955	0.234671
GMPS	0.392966	0.924568
DSG1	0.54936	0.431026
RSL1D1	-0.0586029	0.114806
RAB11FIP5	-1.98756	1.00369
PGAM1	-0.0344288	0.0319711
EIF4G1	-0.356603	0.592331
SYNRG	-0.892927	0.604623
CCT6A	0.0496778	0.042516
GAPVD1	-0.360195	0.185682
COG1	-0.896086	1.10565
EIF4G3	3.72739	0.305128
HSPA8	-0.0911994	0.200875
HNRNPK	-0.33188	0.313847
RPL36	-0.0757828	0.184962
C21orf2	3.26116	0.381261	0.381261
HNRNPA2B1	0.297544	0.412099
ESYT1	-0.426186	0.969824
TUBB4B	-0.16	0.160155
TUBB2A	0.445153	0.181301
TUBB	0.14067	0.118078
RPS16	-0.0205237	0.028927
C1QBP	-0.148406	0.141624	0.141624
H1FX	-0.0965515	0.0337835
CCAR2	-0.479498	0.700758	0.700758
DHX15	-0.329249	1.01863
PCM1	-0.562698	0.596767
PRRC2A	-0.757774	0.958694
SNX9	-0.458052	0.553574
CEP170	0.491061	0.254898
MRPL51	3.35865	0.359848	0.359848
HIST2H2BE	0.0146458	0.0144069
GNAI2	-0.134141	0.193896
JPT2	-0.988958	0.977517
LUC7L2	-0.102762	0.0907094
TNRC6B	0.258491	0.116419
U2AF2	0.57296	0.947644
KLC3	-1.2816	0.341958	0.341958
ITPR3	-0.135488	0.0891885
GOLGA3	-1.27084	1.87594
CCT3	0.0448906	0.0654548
RPL26L1	0.338286	0.608293
PRMT1	0.235162	0.361268
SND1	-0.317879	0.584631
ATXN2	-0.314926	0.149937
TAGLN2	-0.559041	0.773324
CD2AP	-0.774712	1.76103
RALB	-1.79173	0.4035
PRKAR2A	-0.167223	0.120782
RDX	-0.235328	0.306377
YTHDF1	-4.75213	0.431109
RPL18	0.140987	0.219354
DDX5	-0.274071	0.546159
PPP6C	0.10306	0.0834803	0.0834803
RAE1	-0.0728812	0.13071
C11orf98	-0.684496	0.356625
DDX21	0.194796	0.263485	0.263485
KRT16	-0.873853	0.469419
KRT14	-0.553063	0.304277
RPL29	-0.0795893	0.154768
EIF3B	-0.357168	0.99658
CDKN2AIP	-4.76962	0.474677
HSPA9	-0.208764	0.484362	0.484362
BASP1	-0.360928	0.292261
DBT	0.0131889	0.0149003	0.0149003
PIK3C2A	-0.643141	0.625482
TPM1	-0.140922	0.207817
CC2D1A	0.22633	0.185733
HSPB1	-0.500463	0.801709
PPP1R12A	-2.43169	0.711519
TRAP1	0.175686	0.4198	0.4198
RPL8	-0.159232	0.262529
MSN	-0.425261	0.737463
PHB2	-0.167171	0.225396	0.225396
PSMA1	-0.709217	0.602656
SCAMP3	4.5614	0.396273
PSMD11	0.100479	0.350793
ACACB	-0.183509	0.414637	0.414637
KRT18	-0.0244061	0.061073
KRT5	0.409097	0.334549
FKBP3	-0.124272	0.0669461
CCDC47	-0.803785	0.536301
RPL13	-0.174986	0.220129
GNG12	3.69901	0.351565
TJP1	-0.263519	0.27522
THRAP3	-0.278873	1.44184
CACYBP	0.158946	0.340955
EXOSC10	-0.836977	1.71017
STMN1	-0.0246142	0.0268812
BRD2	0.0907923	0.00577743
CFL1	-0.0144953	0.016573
RBBP7	0.101104	0.259112
ZC3HAV1	-0.119163	0.192219
TSG101	-0.596244	0.221583
HNRNPL	0.176418	0.196488
CHTOP	-0.365995	0.220259
TMOD1	-0.332576	0.454669
YTHDC2	-0.230786	0.499659
HNRNPC	-0.606916	0.527659
EML4	-0.65331	0.911434
NEMP1	0.557047	0.26475
ATP6V1G1	-3.95312	0.23789
ARPC1B	0.261388	0.178823
PI4KA	0.0762564	0.0550916
LARP4	0.205136	0.132185
SSFA2	0.0793745	0.0450126
NXT1	-4.78539	0.462035
CALD1	-0.795861	1.09708
ATP5J2	-4.47345	0.378441	0.378441
LIMCH1	-2.06558	0.47423
COG8	3.72383	0.399746
AIFM1	0.126388	0.105165	0.105165
PRDX1	-0.239457	0.447684
PRDX2	0.124394	0.285471
KPRP	1.04488	0.725269
HP1BP3	-0.334798	0.573379
HNRNPH3	1.30954	0.637725
HNRNPH1	-0.113314	0.127261
HEATR5B	-7.19955	0.734988
IQGAP1	-0.116508	0.209668
SF1	-0.485312	0.552913
THOC2	0.432319	0.123738
LRRC59	-0.332231	0.51491	0.51491
RPL28	-0.0131225	0.023415
NCBP1	-5.3177	0.455224	0.455224
SON	-0.13954	0.120822
LARP1	-0.374079	1.39081
RPN1	0.00607617	0.0147598
MYL12B	-1.25804	0.448059
EIF4A3	0.385608	0.791213
RPS24	-0.206569	0.235724
DNAJC13	-0.561119	1.45302
RUVBL2	-0.10943	0.185437
TRIP4	-1.1028	1.51744
PSMC4	0.204242	0.161663
SERPINH1	0.43908	0.598979
TOP1MT	-0.419743	0.186397	0.186397
PSMD14	-0.413713	0.509059
TUBA1C	-0.195495	0.490102
ATP5A1	0.405728	0.99261	0.99261
DCP2	6.1771	0.487313
RPL37A	-0.239846	0.380986
KTN1	-0.424515	0.449986
TUBG1	0.154935	0.227894
AK2	0.00853053	0.0087586	0.0087586
RHOG	-0.286594	0.248908
EXOSC5	-5.5814	0.510385
ZC3H4	-3.89497	0.344568
SNRPA	-0.242779	0.273167
SREK1IP1	4.19812	0.303022
HNRNPA0	-0.108209	0.103396
CNOT1	-0.664329	1.60461
DNAJC7	0.26055	0.115469
PATL1	-0.985064	1.0568
CPSF6	-0.309151	0.51371
CPSF7	0.265724	0.221916
WBP11	3.27626	0.282164
HNRNPA1	-0.446214	1.38319
DSP	0.179734	0.139783
SUPT16H	-0.204011	0.0865898
EIF4E2	-0.0038103	0.0061311
AFTPH	-0.931897	1.01389
RANBP1	0.00939156	0.0293648
HSD17B4	0.0574282	0.0647368
GSPT1	-1.20474	0.923788
PLS3	0.356819	0.767307
RPS11	-0.0306471	0.061553
ANXA2	0.320941	0.255024
HINT1	-0.048606	0.0618457
NUP35	0.907592	0.294778
ALB	-0.309398	0.258074
IDH2	-0.214361	0.411619	0.411619
RPS27A	1.03377	0.819077	0.819077
ACTA2	0.387599	0.176206
MTPN	-0.690734	0.163964
BCLAF1	-0.286209	0.240318
DSC1	0.1634	0.0896869
NUP93	-0.00447431	0.00614283
NCAPH	-1.33837	0.719911
ZCCHC3	-0.810188	1.5758
CNBP	-1.5088	1.98933
ACTR2	0.231201	0.305019
THNSL1	-0.0649938	0.048975
ZFR	-0.847234	0.678478
GPATCH1	0.324709	0.565043
FHL1	-0.673075	0.987532
GTF3C4	-0.0304027	0.0695809	0.0695809
CORO7-PAM16	-0.751443	0.811877
TXN	0.0498718	0.082056
RPL14	-0.221142	0.955337
GLE1	0.281045	1.10027
PTPN11	18.3609	1.39668
FUBP1	0.493326	0.457882
CCT7	0.144361	0.228577
ZC3H7A	0.531245	0.18834
MATR3	0.346558	0.856318
PCBP1	0.453581	0.629031
PRMT3	-0.755486	0.203701
ASCC1	-1.53614	0.680305
SRSF4	0.201018	0.291506
DDX17	-0.0230384	0.0291444
ACOT7	-0.0719898	0.0628835	0.0628835
PNKP	0.801182	0.0533303	0.0533303
RAC1	0.0585303	0.07898
PFN1	0.0431762	0.1012
TIAL1	0.268971	0.0930656
DYNC1H1	0.392098	0.873782
AGO1	-1.14846	0.363899
GOT2	0.226855	0.138454	0.138454
MRE11	0.105195	0.0908165
PDHB	0.308137	0.465812	0.465812
RPS4X	0.0159722	0.0245052
RPS3	0.101273	0.173668	0.173668
SYAP1	-0.55789	0.414728
RACK1	0.134192	0.227824	0.227824
CAPZB	0.546692	0.850159
G3BP1	-0.256609	0.381574
SLC25A6	0.215327	0.0580403	0.0580403
DDX39B	0.289582	0.632858
RPL9	0.18453	0.572774
PNN	-6.43238	0.536138
ATP5J2-PTCD1	-0.43038	0.350697
PRDX6	-0.159522	0.128448	0.128448
DNAJA3	0.0162776	0.028433	0.028433
FRG1	-0.166763	0.0507291
RPL19	0.583061	1.34843
EEF1A1	0.373735	0.824317
VIM	0.000244283	0.00057149
UBAP2	-0.247178	0.0802802
MYO1C	0.380365	0.507398
MRPS18B	-9.89449	0.969157	0.969157
COX4I1	0.0104701	0.00566307	0.00566307
OCRL	-0.401608	0.599241
RPS29	-0.320875	0.98543
CSNK1A1	-0.452552	0.205619
GSK3B	-3.20058	0.281642	0.281642
RPS6	0.0145908	0.0347772
PPP2R2A	0.33651	0.379107
PPIB	-0.552945	0.464633
POLR2M	0.0930883	0.0218855
LYPLA2	-0.850977	0.913702
HSD17B10	-0.141117	0.707525	0.707525
NCAPD2	0.436769	0.211707
BOLA2	-0.706989	0.766495
SYNJ2	-0.311623	0.200584
MYH11	0.0723215	0.0916704
SLC16A1	-0.0985389	0.112726
EPPK1	0.26746	0.24418
PHKG2	4.20727	0.336862
EIF2AK2	0.170512	0.20455
RPS27L	0.112841	0.0887358
RPS27	-0.396049	0.926635
ARL8A	-0.589268	0.161752
ARL8B	2.76783	0.568361
NUP205	-0.0470241	0.0402267
HNRNPF	-0.368984	1.38805
MMTAG2	-1.24061	0.344495
ACTA1	-0.234933	0.174613
HNRNPR	0.148078	0.134619
IDH3B	0.132212	0.479156	0.479156
RPS15	-0.11438	0.048856
EIF3I	0.18204	0.21334
HIST1H4A	-0.0187706	0.0215281
RPS17	0.637598	0.907125
KIF5B	-0.562594	0.869308
TNKS1BP1	-0.290335	0.286618
IGF2BP3	0.334144	0.694627
IGF2BP2	-0.255045	0.410626
RGPD5	-0.546128	1.2324
EZR	-0.647351	2.31295
CWC22	-2.24768	0.199319
DDX3X	-0.143304	0.413214
KIF2C	-8.15271	0.772494
SART1	-1.05791	1.01402
RPL36A	-0.568153	0.441376
ZW10	-0.272818	0.0540332
BUD31	6.98167	0.736265
ZC3H15	-0.503114	0.127098
VDAC3	0.241482	0.154196	0.154196
RPL27	-0.0237746	0.0198669
RPS10	1.0134	0.320195
AKAP13	-0.440456	0.330029
MOV10	-0.903674	1.45182
STOML2	0.00833366	0.00680384	0.00680384
LRRC47	-0.231543	0.26735
TMPO	-0.590831	2.59356
PTBP1	-0.65518	0.694381
TECR	0.301208	0.467413
MPZL1	0.386811	0.759356
BCAS2	-0.421152	0.398757
BAG2	0.122822	0.63555
TWF1	0.249396	0.269924
NOP58	0.174753	0.36581
NOP56	-0.00882181	0.015147
RPL23A	-0.191972	0.541247
TMEM109	2.74615	0.17914
PRC1	4.18324	0.398598
RPL23	0.395178	0.585007
USP9Y	0.0248967	0.0174538
CYLD	-0.259663	0.0607345
CWC27	0.044635	0.0772106
HNRNPA3	-0.121659	0.093111
MTDH	-0.267811	0.32779
NOL12;	0.182755	0.298808
ACTG1	1.00941	0.23264
CAMSAP1	-1.29527	0.24946
RPL35	-0.144417	0.237688
LSM14A	6.58643	0.599835
GIT1	-0.530209	1.31782	1.31782
DYNLL1	-0.329107	1.00096	1.00096
RP9	5.94109	0.572557
GTF2I	-0.181027	0.317705
S100A10	0.327922	0.208821
NARS	-0.306259	0.410095
MAP1S	0.175592	0.122547
RFC3	-0.306782	0.115796
RFC2	0.763796	0.861713
EFTUD2	-0.361787	1.46714
CNOT2	-0.557476	0.478575
CLINT1	-0.211777	0.215819
HIST2H3A	-0.342385	0.340737
ETFB	0.138624	0.151172	0.151172
PPIG	-9.91771	0.714236
ITPR2	0.796289	0.347427
KRT9	0.0281127	0.0123262
SEC11A	3.09545	0.245685
CEP350	-1.33381	0.505859
RBM22	-0.48784	0.657378
MRPL10	-4.327	0.328475	0.328475
RPL21	-0.330307	0.371383
KIF11	-0.430251	0.761451
EIF2S2	-0.127527	0.159317
KPNA2	-0.0387936	0.0522699
SPATA2	0.193995	0.267504
ATP5I	5.09985	0.299941	0.299941
GNB1	-0.106904	0.131295
HAUS1	-1.26144	0.0771494
NCLN	-0.948911	1.02644
RFC4	0.755169	0.353354
AP3M2	0.696434	0.562626
LYAR	-0.112302	0.255433
RPS9	0.0421275	0.0853554
MYL9	-4.87451	0.363344
ARHGAP21	-2.34373	0.865428
GNB2	0.3612	0.482138
RABL6	-0.59128	0.234432
ZNF593	3.51143	0.253376
EIF4G3	-0.42117	0.633422
DNAJA2	0.0152426	0.00520339
TMEM97	-0.19832	0.22961
DHX29	1.78189	1.08224
PSMD3	-0.150347	0.385351
SMC1A	-0.614266	0.636717
YWHAZ	-0.0810048	0.0769773
FLG2	0.544118	0.248583
MYH14	-0.305001	0.0184421
PGAM5	-0.224215	0.73473	0.73473
ATPIF1	-3.91868	0.354168	0.354168
SLC25A1	1.98158	0.422053	0.422053
RPL17;RPL17-C18orf32;RPL17;RPL17;RPL17	0.0819022	0.149142
DDX50	0.866748	0.539991
PSPC1	0.00972381	0.00653291
ATP5O	-0.0253063	0.0182024	0.0182024
KHDRBS1	0.0426146	0.0743396
SHTN1	-0.731745	0.90961
HNRNPD	0.97772	0.524027
U2SURP	-0.377567	1.93709
SH3BGRL2	-0.0224171	0.0115767
PCBP2	-0.0431557	0.322977
ZNF326	0.731025	0.502041
EBNA1BP2	0.53325	0.338947
HIST1H2BD;HIST2H2BF;HIST1H2BH;HIST1H2BN;HIST1H2BM;HIST1H2BN	-0.969277	0.422268
AP3S1	-0.277532	0.424859
DDOST	0.225204	0.309102
XPO1	0.126785	0.125474
QARS	-0.0619078	0.0481049	0.0481049
EPM2AIP1	-0.357783	0.0204875
ATP5C1	-0.612219	1.24031	1.24031
NKRF	-0.644326	1.51236
SRP14	0.239429	0.145442
RPL7	0.0246187	0.0136384
ABCF2	0.0567968	0.0342502
HNRNPAB	0.270026	0.165985
AFDN	-0.52733	0.802004
CASP8AP2	0.170162	0.432529	0.432529
NDUFB4	2.82974	0.986495	0.986495
DHX30	0.0571665	0.0311347	0.0311347
RBM25	-0.572251	0.81311
RPL31	0.854616	1.41517
SAFB2	-2.46816	0.242671
EIF1	0.224778	0.0118032
IRAK1	-1.27573	0.832768
SLC25A10	-0.00458751	0.00676218	0.00676218
SEC13	-0.285845	0.403851
NDUFS1	0.363091	0.343915	0.343915
SARS2	0.376266	0.106643	0.106643
CD3EAP	0.144663	0.0656911	0.0656911
ANKHD1	-0.31386	0.401987
ARPC1A	-0.048	0.0604893
PSMC2	0.138403	0.186477
PGRMC1	0.231306	0.537466	0.537466
UBE2I	-0.225088	0.127601
STT3A	0.273623	0.505996
SSR4	0.145498	0.198943
RPL15	0.210098	0.242417
PURA	0.619691	0.29109
MSH2	0.190532	0.435209
HNRNPDL	0.559876	0.527781
TARDBP	-0.205961	0.678552
ELAVL1	0.118526	0.0609372
ABCF1	-0.381653	0.729012
TTC28	-1.27896	0.943809
NDUFS5	-0.869301	0.224075	0.224075
ZYX	-1.35037	1.89534
SBSN	-3.67704	0.321838
IMPDH2	0.124494	0.172569
NUP153	-0.320324	0.617457
RAB21	0.0313932	0.0189685
OCIAD2	0.357228	0.135643
MRPL57	-4.59089	0.308634	0.308634
PRPF19	0.0563899	0.157185
TACO1	0.381083	0.457931	0.457931
HSPH1	0.257312	0.593049
TIMM8A	-8.28185	0.744754	0.744754
RBMS1	-4.0295	0.280573
DPM1	0.0759183	0.0821651
THYN1	-2.9313	0.242835
SAMHD1	0.235121	0.450259
MCRIP1	-3.80905	0.347327
HMGB1	0.168216	0.2323
DAZAP1	0.189672	0.204007
TFAM	0.220232	0.227245	0.227245
VAPA	0.253574	0.483781
AHNAK2	-0.687363	0.414507
NOP10	-0.215161	0.311116
PFKP	0.0266254	0.0470442
FHOD1	-1.9128	0.564253
HELZ	-0.554422	0.0885151
KRT3	0.729511	0.395045
KRT6A	0.652982	0.0338534
SEC61A1	0.0795072	0.130101
SUMO1	-0.943618	0.939943
PLOD1	0.240681	0.213487
CSDE1	-0.128025	0.20299
TXNRD1	7.09454	0.606768	0.606768
CPSF2	0.182879	0.114155
SNRPD3	0.039623	0.0112584
VBP1	-0.223745	0.251615
LETM1	-0.0879554	0.0457642	0.0457642
PDIA3	-0.0956844	0.0848303
HK1	-0.0396367	0.0284474	0.0284474
USP7	-0.303927	0.445221
GPX1	0.529913	0.499069	0.499069
NUDC	-0.558314	1.93471
G3BP2	-0.393404	0.202232
PIN4	0.0245723	0.0148055	0.0148055
0	-0.186826	0.145041
RPL5	-0.1031	0.192616
DSTN	-0.288567	0.172621
ESYT2	-0.65634	1.02076
H3F3B;H3F3A	3.20206	0.224496
HSP90B1	0.332883	0.649531
WNK1	-0.838808	0.74157
TMEM209	-0.345283	0.183409
RPS13	0.205451	0.191567
PCNA	-0.172745	0.296345
MTPAP	-0.351394	0.775437	0.775437
KIF2A	-0.0368167	0.0453217
AAAS	-0.0932008	0.0648598
TMA16	-3.35621	0.33648
RECQL	-1.1135	1.28198
PRPF40A	-0.514322	0.906874
IMMT	0.167946	0.177671
FAU	-0.832005	0.348258
TRAPPC3	-0.307418	0.282142
SLC25A24	0.595046	0.338343	0.338343
NSUN2	-0.442365	0.449973	0.449973
WNK2	-0.0282908	0.0188705
NAP1L4	-0.510543	0.735141
EEF1D	-0.790922	0.586125
SEC61B	-1.06081	0.647203
PIP	-1.49395	0.532913
NOP2	-0.186687	0.234802
YBX3	-0.798516	0.791704
PPP2CA	0.0272832	0.0754419	0.0754419
AFG3L2	0.0833042	0.065146	0.065146
PSMD10	-4.49534	0.340808
EIF3D	0.0397161	0.0585376
THOC7	-2.8144	0.258275
NUFIP2	-0.806214	0.668389
EWSR1	-0.0452558	0.00258848
AGK	-0.401149	0.370312	0.370312
ARFGAP3	3.39566	0.23147
LSM8	-4.74381	0.408802
RBM3	0.452732	0.291192
MSI1	-0.131187	0.00782766
CSRP2	2.46676	1.13059
FHL2	4.18417	0.323361
TRMT112	-0.278488	0.127213
CS	-0.000317591	0.00025237	0.00025237
PEX14	-1.38023	3.01754
U2AF1L5;U2AF1	1.34112	0.926927
RTCB	0.231094	0.375805
UBE2M	-0.695674	0.480127
PDLIM1	-0.233965	0.173086
THOC6	4.32745	0.381923
RPAP3	-1.40386	0.963468
EIF3K	0.586748	0.470047
SF3B2	-0.34251	0.835717
PCNT	-0.123837	0.113339
NOC2L	-0.0543239	0.071323
GSTO1	-0.80616	0.451688
ABCD3	-0.21724	1.23476	1.23476
AHCYL2	-0.693494	1.01218
RPL36AL	3.35183	0.413097
DNAJB1	-0.0238558	0.034569
MAGOHB	0.794708	0.400239
MYO5C	2.7196	0.996302
PHF6	-0.224418	0.299911
NTPCR	-0.17198	0.150206
PDE4DIP	0.494146	0.143553
ENY2	3.15898	0.208855	0.208855
MARS	-0.0136989	0.0110438
PRDX4	0.241704	0.568395
CTPS1	0.082842	0.175375
CLNS1A	-0.704151	0.245022
SLIRP	0.273379	0.05726	0.05726
CDC42	-0.533857	1.28225
TOMM70	0.194999	0.412747	0.412747
EFCAB7	0.0989427	0.195676
PABPC4	-0.472744	0.0283972
HNRNPH2	0.56795	0.8984
ADD3	-0.98053	0.579465
EPB41L2	-0.771518	1.26164
AP3M1	0.0778825	0.0995979
BAG3	-0.268837	0.754643
MTCH2	0.000268038	0.00083488	0.00083488
SRPRB	-0.819819	1.08537
FLNC	0.0407949	0.0587362
HCFC1	-0.712232	2.05541
G6PD	-0.0304423	0.173423
ALDH18A1	0.329111	1.04424	1.04424
RPS28	0.0966552	0.146612
HRNR	-0.362549	0.306524
DRG1	-0.611541	0.635551
RRP12	-0.849416	0.497385
PDIA6	0.054144	0.0682842
PPIF	1.2066	0.879498	0.879498
SRSF9	0.341328	0.124263
TMED10	-0.362258	0.260695
MRPL24	0.555702	0.595912	0.595912
ILF2	0.0880785	0.134392
TRIP6	-0.245514	0.442082
AGFG1	-1.50797	1.3759
RAB11B	0.253582	0.248049
MACROD1	0.325384	0.129801
PDAP1	-1.29323	1.4547
CMAS	0.586576	0.409538
HSD17B12	0.518118	0.617444
MARC2	0.291041	0.0156014	0.0156014
NOS1AP	-1.67263	0.561474	0.561474
DDX6	0.0127395	0.0360705
EMD	-0.724922	0.745619
LDHB	0.137289	0.240765	0.240765
LDHA	-0.26258	1.05849
EARS2	0.489493	0.0287306	0.0287306
DHX57	-0.739279	0.921596
NUP62	-1.14663	1.37529
RPL26	2.11654	0.366246
RPL37	-3.12834	0.356283
TOP3B	0.909869	0.176172
ACP1	0.496144	0.668164
GTF3C5	-0.0361465	0.0657522
PPP6R3	-0.238297	0.177986
CHD3	-0.804969	0.734456
ZNF598	1.34059	1.07632
PDK3	0.182689	0.292262	0.292262
MRPS14	-0.474873	0.669993	0.669993
AP2A1	0.544747	0.486487
CHD4	0.0693762	0.0850866
EHD1	-1.14636	0.757831
HNRNPUL1	-0.40058	1.40158
HIST1H2AB;HIST3H2A	-0.822982	0.631732
MAP1A	-1.86908	0.900048
ASCC2	-0.894811	0.800408
HMGB2	0.0300434	0.0520271
AASDHPPT	4.46687	0.338192
PRKRA	0.532202	0.285175
BANF1	0.170558	0.101799
MTA1	-0.0483187	0.0235669
SF3A2	0.756548	0.397628
FLG	-3.93547	0.367568
DDX19A	-0.596717	0.449206
MOGS	-0.277951	0.589584
PPIA	-0.0814576	0.102716
IDH3G	-0.059435	0.0743543	0.0743543
KIF5C	-0.267349	1.09549
UQCRQ	-0.62593	0.543214	0.543214
MYL6	-0.809922	0.41504
DNAJA1	0.595329	0.784413	0.784413
IDH3A	0.280113	0.547831	0.547831
PSMC5	0.0702892	0.127952
WASHC2C	-2.28992	0.911961
CTNNA1	-1.28466	0.722359
ACOT9	0.0083835	0.0115962	0.0115962
DAPK3	4.12087	0.319316
NDUFA13	-0.681202	0.290984	0.290984
SSX2IP	-0.891048	0.395701
CALD1	-4.19485	0.346034
ACTN4	0.146752	0.159203
POLR2B	-0.324331	0.770811
DNM1L	-0.373402	0.526923	0.526923
SDHA	-0.346226	0.119797	0.119797
SMCHD1	0.0891822	0.132944
ERCC6L	-0.18355	0.212515
ACTR1A	-0.17875	0.254292
TBC1D15	-0.212464	0.28486
FAM98A	0.51137	0.248393
RPL38	0.432467	0.991339
TOMM5	0.672155	0.0429202	0.0429202
PLCD3	0.132	0.216651
BRCC3	-0.601932	0.573042
CPSF1	-0.635867	1.40441
TSR1	7.64336	0.664474
PRPS1	-0.0254266	0.0227923
IPO9	0.534735	0.323841
RHOA	0.112828	0.131711
FLOT2	0.198801	0.471118
SF3A1	0.107982	0.378
TDRD3	-1.3311	0.835909
DARS	-0.0789599	0.0938552
RAB27A	-1.10941	0.0773275
LIMD1	-2.8	0.811798
DARS2	-0.115768	0.0448161	0.0448161
SMC4	-0.227329	0.102424
SEC61A2	-0.324133	0.288375
UBR4	-0.0291419	0.0220879
GOLGB1	0.00519339	0.00580738
DIS3	0.516426	0.369597
RBM17	-1.7968	1.11981
ANP32E	0.0277012	0.0173712
CALR	0.0406422	0.035503
ISY1	-2.81855	0.325132
NAF1	0.317607	0.0187207
CCDC138	-5.29731	0.48876
DDX20	0.113745	0.736114
TCERG1	0.00379246	0.00149279
RPL27A	0.132356	0.201864
KIF7	1.23163	0.586017
PRKACA	8.33898	0.750601	0.750601
TKT	0.584085	0.293901
NAT10	-0.248603	0.158944
POLR1C	0.135385	0.113376
RARS	0.0123268	0.0109657
SRP72	-0.490089	0.532527
STAU1	-0.061992	0.0629659
CELF1	0.153436	0.0665788
SUN2	-1.17143	0.522083
DLAT	-0.0190501	0.0177432	0.0177432
RAB35	1.9446	0.409009
RAB32	0.770016	0.595944	0.595944
NIPSNAP1	-0.156777	0.15204	0.15204
SEC22B	-0.0873119	0.100168
FAM98B	-0.531903	0.542455
C14orf166	0.219121	0.521522
HNRNPM	7.9594	0.660513
WDR18	0.497236	0.24252
TUBB4A	0.266296	0.186559
NUPL2	-0.147249	0.00823657
MRPL23	0.591735	0.40139	0.40139
AP2M1	0.231503	0.594131
PYM1	-2.26516	0.791508
PKP2	0.557362	0.575224
ARF4	-0.589601	0.166989
SPG20	-1.01933	1.73503	1.73503	1.73503
PRPF6	-0.581003	0.698804
NDUFA1	0.323387	0.43063	0.43063
RBBP6	-1.0583	0.369636
UBA5	7.82273	0.758207
COPA	0.187245	1.15984
PES1	-0.164244	0.236518
AHSA1	-0.397589	0.461279
ANKRD17	0.128227	0.113384
CAND1	0.0390227	0.028716
FBL	-0.152164	1.39625
SF3B1	-0.3172	1.06389
CANX	0.106315	0.2258	0.2258
ELOB	0.289478	0.177205
MPG	-1.86418	0.127529	0.127529
VPS45	3.70302	0.330003
PHF5A	0.292235	0.524578
IKBKAP	-0.123061	0.202384
STRAP	0.497126	0.433581
RAB14	0.0904939	0.229079
CNOT9	-0.428681	0.673682
MYCBP2	-1.78472	0.659419
SRSF1	0.136459	0.0647907
ERH	0.114912	0.0809701
TGM1	8.66609	1.41761
AHCY	0.0137865	0.0202757
VARS	-0.341776	0.951965
GNL3	0.885433	0.531972
SKIV2L2	1.62005	0.414371
MRPS11	1.00602	0.589389	0.589389
COPE	0.593426	0.938567
DIDO1	-0.497947	0.601074
NIFK	-4.09543	0.337944
COX5B	-0.268107	0.250261	0.250261
RCC1	0.492537	0.208796
SCP2	0.161329	0.0484912	0.0484912
CAVIN1	0.9007	0.0551578	0.0551578
TK1	3.36467	0.208139
FEN1	0.298638	1.59538	1.59538
STRN4	-0.763046	0.518101
HMGB3	-0.761814	0.165787
PAK2	-0.768975	0.79552
MAPRE1	-0.284683	0.259238
BLMH	3.44271	0.218711
HSDL2	-0.163288	0.163423	0.163423
NOLC1	0.170713	0.211736
NAP1L1	-0.618402	0.41864
MRPL15	-0.0197811	0.0120797	0.0120797
CLIC1	0.280666	0.417343	0.417343
ATP5H	0.49426	0.21786	0.21786
PPFIA1	0.259045	0.642437
YWHAB	-0.0931465	0.214844
FLII	3.36897	0.401221
OXA1L	0.138009	0.00745086	0.00745086
RAB18	1.76268	1.53911
RPS21	0.423123	0.266829
LARS	-0.0536338	0.059054
SMC3	0.0339633	0.0470291
RAC3	-5.0543	0.444993
DLG5	4.26101	0.396033
OFD1	-5.58351	0.53383
TMPO	-0.460189	0.365469
RPLP2	-0.370673	0.265227
WIPI2	-1.06791	1.31513
ATP5L	0.367225	0.591553	0.591553
SMARCB1	0.751996	0.360674
STIP1	-0.206478	0.153877
PSMD12	0.0455417	0.0245795
LRCH2	-0.301107	0.593477
CSTF2	-0.840879	0.595804
POTEJ	-6.48434	0.743265
LGALS7	0.76601	0.0449318
THOC5	5.40845	0.509524
EIF1AX	-0.58236	0.585591
LSG1	0.11019	0.063024
XAB2	-0.813148	0.765527
HACD3	0.151538	0.0805472
MRPS23	-7.50999	0.616322	0.616322
SRP68	-0.206591	0.159897
COX7A2	0.947519	0.983522	0.983522
CSTF3	-4.11753	0.314492
CRTC3	-3.10679	0.339446
NBAS	-0.340275	0.216168
PRKCI	0.0268684	0.0116412
CHD1	0.284162	0.587159
TSFM	-0.542761	0.392451	0.392451
NMT1	-0.255143	0.250242	0.250242
AAK1	0.0793391	0.0227919
S100A9	-0.851433	0.176138
EIF3E	-0.244528	0.226136
NEK9	-1.03849	2.02042
DUSP3	0.866178	0.85359
TROVE2	0.860209	0.660551
CAP1	-0.595239	1.29966
CDC37	-0.0901507	0.0973757
NDUFA4	-1.63994	2.96445	2.96445	2.96445
PRKAR1A	-1.4915	1.26485
TNRC6A	-5.24305	0.509538
PRPF4	-0.936506	1.91243
EIF3F	-0.066313	0.447961
RPS26	-0.13922	0.635072
CTNNB1	-0.70019	0.252101
CYB5R3	-0.0284513	0.0303479	0.0303479
CSNK2A2	0.558814	0.612032
SUCLG1	0.268332	0.247409	0.247409
TUBA1A	-1.77506	0.948879
ZNF207	-0.12279	0.183485
ZBTB33	2.36884	0.201375
ELOC	-0.454276	1.25104
MED23	-1.2721	1.67409
COMT	-0.899156	1.54114
SRPRA	-0.841809	0.935567
RBM28	-0.600178	0.289101
SEPT7	-0.0323816	0.0311169
FSD1	-1.00086	0.4273
EIF5B	-0.0155243	0.0298497
ATAD3B	1.26049	0.833576	0.833576
GSPT2	-0.893294	1.26492
TOMM34	0.842417	0.0481532	0.0481532
HNRNPUL2	5.09613	0.449388
TBL2	-0.747141	0.558487
LPCAT1	0.141888	0.253182
AIMP2	0.0149109	0.0276357
MIF	-1.18958	1.48755
SNU13	0.303855	0.302363
NOL10	5.27037	0.426183
S100A8	0.294831	0.146039
PPP1CA	-0.772313	0.807392
CPT1A	-0.779316	0.779227	0.779227
DIMT1	-4.14248	0.320613	0.320613
ZCCHC10	3.25448	0.374794
CNOT10	0.243377	0.044347
SPTLC1	-0.0300689	0.0190412
LMF2	-0.450077	0.216033
GTPBP1	-0.3396	0.221848
NDUFA10	-0.182443	0.562864	0.562864
TMEM43	-1.35108	0.342177
AP2B1	-0.244227	0.201714
HADH	0.789909	0.87398	0.87398
DHCR7	-0.894363	0.365031
ALYREF	0.183833	0.296891
HAT1	-0.274763	0.281318	0.281318
PDLIM7	-7.7276	0.724008
PRPF4B	-0.200061	0.10411
TP53BP2	-1.37548	0.683243
CAPRIN1	0.754992	0.720602
CTSB	-1.1334	0.184891
TMEM11	-0.167535	0.726206	0.726206
ARHGEF7	-0.701461	1.40091
PSMD4	0.259915	0.238911
SDHB	-0.278977	0.262182	0.262182
RAB38	1.04085	0.488456	0.488456
DST	-0.0111313	0.00635722
NDC1	-0.59602	0.820266
COG6	1.0434	0.064532
SLC25A19	-0.585767	0.20709	0.20709
RPN2	-0.156366	0.824952
IARS	0.00625886	0.0113998
CD59	-3.54319	0.269528
MPC2	2.6399	0.218418	0.218418
SET	-0.407877	0.255116
PYCR1	-0.208056	0.177857	0.177857
HMGN2	0.250427	0.016224
FKBP15	-1.51293	1.3036
GANAB	0.126002	0.150416
PDCD5	0.413255	0.230049
HSPB8	-0.402109	0.934559
PTPMT1	-0.304163	0.322249	0.322249
ARHGEF12	0.347061	0.143925
CCP110	-0.0287477	0.0307078
AGO2	-0.0955428	0.0338704
MRPL12	0.225468	0.184147	0.184147
FDXR	0.108296	0.182818	0.182818
VDAC2	-0.0999865	0.0517328	0.0517328
CPSF3	-1.1829	1.36369
POLR2A	-0.556593	0.939901
MRPL33	-8.65589	0.704481	0.704481
RPS5	0.146513	0.275471
SBDS	-0.316792	0.396576
COA3	1.96178	1.42371	1.42371	1.42371
LBR	-0.865689	0.97662
IK	-3.88997	0.375876
LMO7	-4.68568	0.446604
PARD3	-0.752466	1.49379
GIPC1	-4.38916	0.326788
SAR1A	0.199878	0.249409
MTHFD2	2.97228	0.256816	0.256816
FKBP2	0.293077	0.015939
HELZ2	6.19504	0.58824
hCG_1984214	-0.146782	0.0445489
RAB5C	0.205706	0.714443
AARS2	0.0450749	0.0319207	0.0319207
COPB1	0.0072344	0.00780001
H1F0	-0.79379	0.536095
KRT33A	11.5288	2.59897
CPNE1	0.134036	0.175927
CPNE3	0.321209	0.493684	0.493684
TIPRL	0.251	0.474279
TPP1	-0.211379	0.0107096
QKI	3.35203e-05	8.0866e-06
APOBEC3C	5.04196	0.415579
CMTR1	-0.961009	1.28639
COX6C	0.714324	0.54911	0.54911
FAM3C	-0.211874	0.0127838
NAA35	5.75985	0.438604
DDX52	-0.0625261	0.0471002
PPP2R3C	0.101209	0.158438
ELOVL1	-4.66028	0.377705
MYO1C	4.47743	0.371342
SKIV2L	-0.118148	0.113754
SF3A3	-0.0461219	0.0526223
PALM	3.46648	0.28639
NDUFS2	0.205851	0.166345	0.166345
UBAC2	0.290094	0.102171
CCDC61	-2.46293	0.169157
PGM3	-0.939033	0.734237
RAB1B	-0.325541	1.02126
MYEF2	0.903783	0.744182
NDUFA9	0.231126	0.276301	0.276301
CDIPT	-0.0363548	0.0321662
ARPC2	-0.0991568	0.124902
LUC7L3	-0.609314	0.512689
BCR	0.436029	0.116995
ARF1	0.166247	0.255877
WTAP	3.79278	0.345327
MCAT	-3.77878	0.26092	0.26092
SNRPN;SNRPB;SNRPN	0.220266	0.22205
SF3B5	-0.13342	0.0624511
CAMK2D	0.447391	0.299291
CCT6B	0.329053	0.136127
CSTB	5.02864	0.371115
RAB34	0.110778	0.05457
AKAP9	-0.0844944	0.34678
AFF4	-6.14314	0.674846
RRAS2	0.578058	0.473295
ORMDL3	0.0239256	0.00157323
TJP2	-0.274891	0.138637
RINT1	-2.3367	0.781134
RBM8A	1.62633	0.183286
RBFOX2	-0.120821	0.0425948
SNRNP200	0.228388	0.252923
TCEA1	1.09116	0.673341
UQCRC1	-0.124273	0.138511	0.138511
GTF3C1	-0.0281151	0.0218165
NOSIP	-1.18386	0.374369
COX6B1	-0.341862	0.265308	0.265308
DERL1	0.286691	0.187497
NSF	-0.219385	0.254418
DBNL	-0.553144	0.979253
CWF19L1	0.601318	0.0387513
MMGT1	3.85426	0.274149
RHOT2	-0.452888	0.156704	0.156704
AGPS	-0.678286	0.465135	0.465135
LRCH1	-0.52981	0.404682
ACSL3	0.29648	0.174498	0.174498
CSTF1	-1.11205	0.788976
SUGT1	-0.467729	0.328125
NCOA5	4.98139	0.313765
USP9X	-0.194375	0.14653
SNRPD2	-0.603511	0.479075
BABAM2	-0.666675	0.531058
STUB1	-0.216395	2.32525
S100A11	-4.77804	0.365115
CNP	-0.205803	0.462541	0.462541
CHERP	-0.572753	0.996583
ARHGAP35	-0.500219	0.950846
LUC7L	-0.178227	0.210424
SRSF10	4.04725	0.237332
NOP9	-0.256476	0.0171487
TES	-0.272507	0.512445
YBEY	9.22116	1.29357
TIMM23	0.0448502	0.040796	0.040796
API5	0.650083	0.219445
FLNA	-0.509678	0.714454
ARPC3	0.184506	0.517952
NDUFA8	0.56626	0.216247	0.216247
RPL39;RPL39P5	-4.98154	0.408078
SNRPC	0.526989	0.255227
PSMD6	-0.475792	0.342126
PQBP1	2.58929	0.243441
SRP9	-0.760008	0.218149
SRSF5	5.61571	0.514792
SFXN1	-0.172492	0.208572	0.208572
RAB5B	0.334359	0.301762
SH3GL1	-0.511257	0.597229
CAPZB	0.0446653	0.0147864
PRPF38B	0.033433	0.014021
NUP43	7.62656	0.568171
CLN6	0.236915	0.242519
UCHL1	-0.0131814	0.0160839
MOB4	-1.62207	0.838169
TOMM22	0.664779	0.41045	0.41045
VPS36	-5.31852	0.51967
IPO5	0.243781	0.392524
UBA52	0.0279986	0.0284174	0.0284174
PTPN1	-0.171787	0.25672	0.25672
MAIP1	0.553045	0.451311	0.451311
HAUS5	-0.603715	0.646966
TMED9	0.446835	0.0238793
RER1	1.1297	0.845898
SPRR2D	7.29849	0.670602
LOR	0.179476	0.246345
TP53	0.238869	0.229234	0.229234
TIA1	-0.563622	0.0318388
TLN2	-0.572672	0.312626
DLG1	-3.82883	0.326524
SURF4	-0.370805	0.575824
MRPS9	-0.268333	0.27496	0.27496
PRPF31	0.108313	0.0863287
MYO6	-0.669636	0.67635
CHMP2A	-0.222556	0.0506107
METAP1	5.39448	0.390584
CDC5L	-0.372319	0.527244
C19orf47	0.572	0.0481069
FIP1L1	-0.606408	0.956394
BRIX1	0.186798	0.267542
ARCN1	-0.0829841	0.0929376
NKIRAS2	1.44718	0.0951659
ADD2	-2.19391	1.3992
HMGA2	0.00525226	0.0117156
YTHDF2	-1.0033	0.690843
IGBP1	-1.31312	0.776325
SEC23IP	-0.75681	0.42747
ACLY	0.0212312	0.0237249
DYNC1I2	-3.18665	0.296368
NCBP2	4.67155	0.389573
PDIA3	1.85361	0.0950398
SLC25A22	-0.0514866	0.0714425	0.0714425
HIST1H1C	-0.506329	0.607586
CKMT1A	0.0987469	0.0672411	0.0672411
MAP4K4	-0.0906662	0.145629
SEH1L	0.0143717	0.0250112
CPSF4	2.96016	0.236002
SLAIN2	-1.60268	1.6549
CYFIP1	-0.122237	0.0897415
CIRBP	-0.189194	0.171735
GNG5	-4.11121	0.534975
SH3KBP1	3.25423	0.263892
S100A7	-0.134053	0.00810359
HPRT1	0.0336898	0.0236613
EEF1B2	0.380638	0.391739
TMED1	-3.25741	0.333858
DDX18	0.0628031	0.0878471
KRT77	1.9561	1.28842
RAP1B	-0.0545805	0.0156309
ABR	3.32157	0.238084
KRT80	6.92688	0.846289
COPG1	-0.179456	0.248089
PPME1	-0.323216	0.365035
SFXN4	1.84692	0.65243	0.65243
SIN3A	0.0425414	0.0450425
KRT78	1.08554	0.412563
CEP97	-0.567024	0.387402
TSC2	0.373839	0.022958
RFC1	-0.712588	0.350452
DVL2	-0.696515	0.479359
RNH1	0.296785	0.707398
TPI1	0.149606	0.049327
DMTN	-0.041075	0.0142244
POLR1A	0.268719	0.179444
PDLIM5	-1.54377	2.39025
TMEM41B	-7.26973	0.757416	0.757416
MCM3AP	-0.776439	0.42479
JPT1	-1.51554	0.57767
DCD	1.3768	0.266257
RAB13	-0.96183	0.975782
RBM15	0.355172	0.420568
DNM2	-0.140708	0.287812
SRPK1	0.226147	0.0918962
MRPL30	4.82291	0.450457	0.450457
ZFYVE16	-0.669226	0.95596
PAK1	-0.712504	1.42719
KRT19	-4.42825	0.375931
CYFIP2	-0.0862468	0.068994
MYO5B	4.57155	0.369848
TOM1L2	2.39941	0.392089
AGO3	-1.45002	0.607864
LMNA	0.136557	0.592973
OTUD4	-2.53908	1.791
ANKRD28	0.310606	0.492453
TOE1	-11.4922	1.972
SRP54	-1.06689	1.02997
PTGES3	0.190091	0.157302
HAUS8	-1.05118	0.524097
MAP1LC3B2;MAP1LC3B;MAP1LC3B	-0.144854	0.00837463	0.00837463
XP32	1.36016	0.681401
NME1-NME2	-0.357255	0.616562
MRPL53	1.57631	1.58104	1.58104	1.58104
WASL	-1.04976	1.45343
UTP18	2.85751	0.269117
TPM4	4.31048	0.330685
MRPS6	3.57168	0.285123	0.285123
HADHA	-0.411198	0.595463	0.595463
SAMM50	0.297474	0.252202	0.252202
PIN1	1.28855	0.449447
MIB1	0.0865207	0.102918
KLC1	-0.489001	0.596271
DHRS2	-0.381086	0.256452	0.256452
SEC24C	0.292905	0.40215
LLPH	1.14966	1.21758
TNPO1	0.898088	0.638388
SMARCC2	0.120662	0.32829
LYN	0.224489	0.257	0.257
CASP14	0.961908	0.181467	0.181467
RALY	-0.969847	0.441822
MAP7D1	-1.09674	0.864102
RRP1B	-0.275666	0.541911
PAWR	-3.57683	0.352806
EBP	-0.137892	0.155706
KPNA1	1.1299	0.402032
UPF3B	4.65307	0.466806
TIMM50	1.26539	1.48946	1.48946	1.48946
PGD	-0.335201	0.282126
AIMP1	0.298671	0.419414
CSRP1	2.93391	0.553082
IGF2R	-0.575784	1.98552
NHP2	-4.08211	0.358302
RBM4	-0.111081	0.0955951
DECR1	0.194556	0.147667	0.147667
SUMO2	-0.172456	0.205139
DDRGK1	-1.14489	0.955434
ZNF622	1.9728	0.624782
EIF2A	3.47589	0.293631
ZCCHC17	6.0952	0.619904
YWHAG	-0.0754762	0.107849
DNAJB6	-0.530201	0.0294607
LAS1L	0.387949	0.562573
PLRG1	-2.80141	0.21857
STOM	-0.472127	0.0489374	0.0489374
PFKL	0.811295	0.614867
GPC4	-4.04095	0.36969
PARS2	6.91701	0.762715	0.762715
EPS15L1	-0.813854	1.12014
H2AFZ;H2AFV	3.29163	0.27651
DDX28	-6.51529	0.734947	0.734947
NES	-0.502196	1.642
MAGED1	-1.31017	1.33238
PSMD2	0.173003	0.237672
SSBP1	-3.7454	0.371332	0.371332
ATP6V1A	0.128504	0.266397
PSMC3	-0.105223	0.228684
MBNL1	4.07986	0.396763
RCN2	0.654517	0.205631
HERC2	0.596452	0.587758
ECH1	0.0180933	0.00994422	0.00994422
KIAA1468	-4.87321	0.451864
MTHFD1L	0.811951	0.973597
PRSS3	-4.65252	0.393668
SERPINB4	0.155299	0.444317
EXOSC9	-0.815556	0.407943
AP2S1	3.98824	0.332798
ZC3H14	-0.687081	0.403963
ADSL	0.0133503	0.00945675
PSMD1	-0.447344	0.148382
CKB	-0.228935	0.0811609	0.0811609
CAMSAP3	-2.27365	1.45588
FMR1	0.0544762	0.0217359
DDX39A	-0.0205249	0.0144119
MRPS26	-0.440762	0.312654	0.312654
GIT2	-0.953022	0.79726
RALGAPB	-0.549542	1.17285
PIBF1	-4.94391	0.423768
IBA57	-4.90383	0.431419	0.431419
UBTF	0.264681	0.375041
AKAP2	-1.6164	0.69141
L1RE1	-2.00102	0.172356
CRKL	0.362971	0.218549
EPB41L5	-7.41756	0.7325
MAGT1	0.035657	0.0151343
ARFGAP2	-0.807399	0.182344
CTSD	-0.230827	0.120681
ILKAP	-1.40295	1.15615
PSMB6	-0.0196527	0.0155403
COG7	0.777059	0.0461726
MGST2	-0.134333	0.00675657
PARK7	0.110673	0.663407	0.663407
PFKM	0.0398197	0.0416833
APPL2	-3.98751	0.457628
GSN	-0.888467	0.628118
SUGP2	-0.940801	1.43317
MT-CO2	0.185555	0.26717	0.26717
EIF2S1	0.107118	0.112641
NIP7	0.730188	0.0447711
CHMP1A	-2.73064	0.203723
MRPL13	6.8003	0.543205	0.543205
PDE12	0.937459	0.462704	0.462704
CALU	0.132688	0.0945475
CBX3	-0.0137948	0.00561948
SMG9	0.80673	0.205593
POLR1E	0.285506	0.0604138
LARP1B	-0.599648	0.0334522
COX5A	0.251656	0.0988563	0.0988563
ATP6V1B2	-0.212254	0.161137
ACADSB	0.00302768	0.00278856	0.00278856
SNRPD1	-0.382911	0.837866
USMG5	1.94929	0.426776	0.426776
SFXN2	0.30261	0.209132	0.209132
ATP5F1	-0.985888	0.259025	0.259025
TRA2A	6.91705	0.583195
GPX4	-2.96192	0.231695	0.231695
DHRS7B	0.565404	0.185181
DHX36	-0.437763	0.185313	0.185313
EXOSC2	-1.76929	2.80544
SMU1	7.70173	0.772927
CNIH4	0.420609	1.22876
RPL10	-0.0952447	0.00583129
MGST3	3.49266	0.412104
HSPA4L	-0.436066	1.15245
DHX16	0.0391179	0.0327834
NOP16	-7.84106	0.669637
DYNLL2	-0.101827	0.106798
VDAC1	0.639901	0.521576	0.521576
NAA10	0.275379	0.455983
DENR	0.343283	0.05296
CYC1	1.56711	1.90646	1.90646	1.90646
CDK9	0.203195	0.0957719
DNAJC2	-4.08037	0.377632
AP2A2	-0.0143682	0.0118435
TPM1	-7.6287	0.759595
FAM136A	-4.26678	0.348999
RALA	0.567736	0.0341251
RAB10	-0.835432	0.318478
RANBP10	-6.15103	0.555271
LEMD2	-7.57745	0.743703
TAOK1	3.99925	0.3727
KIFC1	0.239661	0.185063
TCF25	0.0890602	0.135711
GCDH	0.460284	0.435005	0.435005
VAPB	-1.28497	1.16739
KIAA1524	-0.803784	0.95671
VCL	-0.417292	0.409616
WARS	0.443144	0.388262
TRIM25	-0.0740951	0.0608821
RFC5	0.219601	0.137311
DLD	-0.181694	0.230182	0.230182
PLEKHA5	-1.03465	0.520763
NRBF2	1.49619	0.832172
SLK	-0.610987	0.429534
LRRFIP1	-1.52752	1.06167
PSME3	0.491648	0.348235
SART3	-1.09623	1.33272
WDR5	-0.675396	1.49166
SARNP	4.21974	0.329779
EEF1D	-0.671334	0.849442
VASP	-0.381256	0.0251589
LEMD3	-0.468826	0.627467
PTPN23	-0.304684	0.265365
MTCH1	1.35411	0.430585	0.430585
XPO7	-0.331679	0.420434
KPNA4	-0.306891	0.739715
GNAI3	0.467952	0.285962
FARSB	0.311886	0.46493
CEP85	4.85954	0.346974
YTHDC1	4.63133	0.368554
RAB7A	0.00748627	0.00458442	0.00458442
CHMP4B	-0.926783	0.536007
NCAPG	-0.398613	0.341631
ARHGEF2	1.07735	0.646472
USP39	0.436281	0.86891
NASP	-0.195014	0.293001
MRPS12	1.08878	0.427494	0.427494
SNRNP70	0.907911	0.538415
WIPF2	-3.09389	0.875497
MRPS34	-0.314016	0.455039	0.455039
PDHA1	0.277589	0.220722	0.220722
DIAPH3	-1.02968	0.237342
RBM12	0.303457	0.691285
MT-CO3	-3.87994	0.343095	0.343095
RAPH1	-6.54151	0.573876
LPP	-2.47685	1.22241
KIF21A	3.79127	0.338539
GAR1	-0.25171	0.0939587
DNAJB11	-1.48153	0.450533
SLC3A2	0.442602	0.212867
MAP2K4	-3.82989	0.300717
TSPO	0.173479	0.115771	0.115771
MAT2A	0.348573	0.792249
SRGAP2	-1.25147	0.96655
YWHAH	-0.217009	0.637465
GLO1	2.02871	0.670537
EIF4G1	-4.31045	0.310027
SNRPA1	5.17296	0.400335
DUS3L	-6.25197	0.727318
DSG2	0.375749	0.0946811
COPB2	0.0541496	0.0416786
BCAS3	-7.35747	0.51336
DCAF7	0.541957	0.590249
PCBP2	-0.769459	0.335708
COG5	2.73464	0.207046
RHOC	0.110147	0.136749
CTNND1	0.158523	0.195521
WASHC4	-0.145393	0.0247544
SEC23A	-0.64208	0.513107
SCYL1	-0.10188	0.109068
PLP2	-2.07677	0.29276
SMARCE1	0.314927	0.174337
BMS1	4.41713	0.426654
SLC25A12	0.558125	0.48787	0.48787
GNAI1	0.0864391	0.0926804
ROCK2	-0.496692	0.329876
TRIM56	3.80862	0.330964
MT-ATP8	-0.92564	0.678471	0.678471
NAA50	3.68726	0.257366
PALLD	-0.169682	0.139072
HAX1	8.43255	0.748333	0.748333
RAF1	-0.731108	0.559591	0.559591
ARAF	-0.748259	0.142849	0.142849
EIF2B1	0.0390845	0.0224875
TUBGCP2	0.429401	0.271705
SBF1	1.04718	0.329858
GLUD1	0.489545	0.703359	0.703359
PFDN2	-0.0408756	0.0115517	0.0115517
TTF2	-0.462874	0.969855
WASHC5	6.79682	0.719109
DVL3	-4.66266	0.419508
SPATA5	4.25668	0.349554	0.349554
RICTOR	-4.33083	0.326514
SNAP23	-9.05702	1.04777	1.04777
REXO4	-0.0718725	0.0398422
DDX46	-0.934506	2.14884
DIS3L	-3.20195	0.196443
TUBB2B	0.0160602	0.00619081
LSM4	-1.08638	0.685402
AKAP8L	-0.0808223	0.124363
PHACTR4	-6.65593	0.72914
EXOSC6	-0.59397	0.256951
PUM2	0.0623071	0.00481001
PICALM	-0.602277	0.153649
ITCH	-0.593759	0.0354473
CHORDC1	0.0579338	0.067523
PPFIBP1	-5.3953	0.576945
TUBGCP3	0.284251	0.346431
GSK3A	3.91978	0.32692	0.32692
BRD4	-5.31734	0.450488
DIAPH1	-0.220189	0.241345
HMGA1	4.78229	0.390375
TBCB	-1.06307	0.600841
ALDH5A1	0.331138	0.181661	0.181661
VPS8	-1.10759	1.26879
EXOSC1	-0.788633	0.974105
MDN1	0.222562	0.104668
EXOC2	0.244715	0.0701243
ATP6V0A1	0.245572	0.0929598
PKN2	-0.497283	1.69123
CLASP1	-4.36676	0.48453
PBDC1	0.343256	0.0179013
UBE2N	-2.12609	1.51605
NELFA	-3.39435	0.344907
MRPL35	1.02637	0.827938	0.827938
MRPS7	-4.51855	0.388909	0.388909
GEMIN4	0.859105	0.280409
SARS	-1.61351	0.863323
DGCR8	8.14269	0.67163
XRCC1	0.341887	0.14223
ANP32A	-1.01678	0.536345
TRIM33	-0.0912786	0.0832411
EIF2B3	0.239039	0.151095
SMAP1	-2.46259	0.284534
ARMCX3	0.34849	0.145549	0.145549
CISD2	-6.60518	0.552386	0.552386
RASSF7	4.69267	0.415081
TRIOBP	-0.514546	0.79224
TEX10	-0.840592	0.300986	0.300986
NDUFAF3	-8.4432	0.740343	0.740343
BST2	0.603814	1.6908
PBRM1	0.134377	0.090697
DPY19L1	4.55466	0.416534
SH3BP1	-1.34858	0.101892
RNMT	0.03856	0.00226373
RBM27	0.0360237	0.00879022
FSCN1	0.108021	0.145495
SCO1	-5.04036	0.475678	0.475678
DBR1	0.411066	0.0232878
ATP6V0D1	-0.134939	0.117709
DHX35	-0.263178	0.090207
HAUS2	3.02348	0.249867
MGMT	-2.01667	0.156841
GRB2	0.365577	0.558545
KCTD12	3.88983	0.323828
PELO	0.874112	0.617116
RAB8A	-2.09282	0.601887
OSTC	-4.24009	0.338006
C16orf70	-6.08684	0.49581
HMMR	-1.86582	0.595964
NME4	-0.259502	0.120909	0.120909
ARF5	1.19288	0.254782
FAM168A	0.196771	0.327806
MICAL3	-8.34693	0.955997
ATG5	-3.98177	0.397373	0.397373
MEPCE	0.462138	0.217912
CEP55	1.51304	0.0886225
GRSF1	-0.838584	0.342041	0.342041
UNK	-0.43987	0.406851
MRPS35	-0.60211	0.898166	0.898166
ACSL1	5.51738	0.484543	0.484543
CASP3	4.55572	0.391222
ITPR1	-0.0747859	0.0661116
DDX42	-0.52627	0.277672
DOCK6	-0.0476627	0.0783952
METAP2	0.00818278	0.00324277
SF3B6	-0.810748	1.35182
UACA	-0.37911	0.197511
SQSTM1	-1.34631	1.60206	1.60206	1.60206
GPATCH8	3.10703	0.258274
NEURL4	8.19181	0.823235
EIF6	0.318355	0.193249
SMN2;SMN1;SMN1	-1.08023	0.912105
SLC25A21	-1.6115	0.100554	0.100554
SLC12A4	-3.78634	0.340782
EIF3L	0.209554	0.532794
SPTBN2	-0.387867	0.648928
CERS2	-0.593673	0.589694
BRK1	-0.576762	0.140916
CDK4	0.957587	1.44834
MARC1	-1.26774	0.0807582
CDC73	0.836554	0.779584
SFN	-4.00969	0.277697
PTMA	0.356007	0.262432
PTCD3	-0.449684	0.644827	0.644827
TSC22D4	-1.51365	0.64279
CCDC6	-1.65534	0.965414
SPATS2	-4.05201	0.456097
SMNDC1	-4.83996	0.45341
CHCHD1	4.82335	0.393311	0.393311
CDV3	-0.85795	0.666071
GEMIN5	-0.837544	0.694647
DIAPH2	-0.35085	0.378918
MRPL22	-0.598716	0.376882	0.376882
PFN2	-0.144572	0.213806
NUP54	-0.0681483	0.136606
LTV1	0.958977	0.723076
UBE2D2	1.89869	0.824578
TMEM214	4.49497	0.411552
ASCC1	-8.40306	0.713258
LANCL2	-0.476081	0.56436
CDC42BPA	0.87753	0.333958
THOC3	4.02226	0.347259
ZRANB2	-0.116782	0.0597262
LAMTOR1	-0.292847	0.521307
C11orf58;SMAP	-3.53044	0.294388
NDUFB6	3.02105	0.234988	0.234988
TACC2	-0.559784	0.407046
ZC3H11A	-0.915024	0.497604
PSMC6	0.246328	0.246279
EPB41	-1.1467	1.1365
CASK	-0.987877	0.951406
MAP2K3	0.732186	0.0459037
SPATS2L	1.06581	0.0648961
QPCTL	0.452515	0.0308462
PPP1R13L	-3.46082	0.350222
PKP4	2.51225	0.364924
SEPT6	-0.901188	1.75361
KIF1C	3.64696	0.38341
TM7SF2	0.519364	0.0301094
ACTBL2	6.23588	0.459508
TOP2A	1.30895	0.0734094
RAB9A	-0.312018	0.691981
EIF4ENIF1	-2.33485	0.174459
SAP18	-1.16465	0.085448
NF2	-1.55453	0.584155
RPF2	-2.20822	0.182048
APMAP	0.250899	0.0380359
TAB1	0.562857	0.306044
PKN1	-0.327057	0.158048
FAM120C	-4.2799	0.444962
SNRPE	-4.60234	0.341763
GGA1	-2.07744	1.09461
MRPL16	0.203459	0.217387	0.217387
COIL	0.140647	0.048587
PARP9	1.68585	0.557645	0.557645
MAP2K1	-2.72058	0.209551	0.209551
CGGBP1	-0.85985	0.0579957
HNRNPLL;HNRPLL;HNRNPLL	-0.893466	0.377817
EIF3G	-0.346881	0.585379
NDUFS3	0.336333	0.257668	0.257668
WDR92	-0.708403	0.292921
SAP130	4.63704	0.437586
RNF40	-0.221952	0.145253
PAN3	-7.47143	0.756869
RHOT1	0.29686	0.74298	0.74298
CDK1	0.0805786	0.111968	0.111968
EED	0.820003	0.446983
GNAS	0.0175915	0.00806653
SMPD4	-0.624635	0.324237
ZNF638	0.035498	0.114977
RTN3	-0.513059	0.027758
N4BP2	-0.46721	0.0266818
EHD3	4.04879	0.273189
AAK1	-5.16151	0.437178
PEAK1	-4.41205	0.348186
PEX5	-1.10803	1.08166	1.08166
MAP7	4.1534	0.366515
LSM2	-0.280755	0.0154577
SLC25A3	0.921246	0.174033
SAV1	-7.08015	0.749913
ZFP91	-1.83711	1.37186
MAPK3	0.659257	0.267097	0.267097
MMS19	-0.739528	0.389463
EPS15	-0.712216	0.967702
RBX1	-6.04843	0.603365
CHCHD3	-0.264434	0.430789	0.430789
CAST	-2.46505	0.572004
TTC4	0.157089	0.303818
SLFN11	-1.41879	0.452672
PRPF3	-1.72127	3.47645
RCN1	0.193339	0.0556236
EXOC4	-0.495627	0.235414
MPDU1	0.199114	0.0939791
PDCD10	0.226536	0.0129429
SPC24	1.65641	0.143687
MKLN1	-4.77609	0.516136
MYO9B	2.17596	0.144778
UCKL1	0.513597	0.0247699
PAK4	0.377974	0.635053
BNIP1	1.8292	0.133515	0.133515
PFDN1	2.27874	0.13582
MZT2B	0.0621591	0.0861725
PPP1R2	-0.897788	0.650975
PYCR3	0.460605	0.296758
SNX5	-0.174626	0.207721
FYCO1	-1.63938	0.858747
SHC1	-0.067499	0.0512297	0.0512297
CTR9	2.4483	2.30561
VPS13C	1.49697	0.682835	0.682835
UFL1	-0.156894	0.323254
SNX27	4.08999	0.343678
GRK2	-4.64581	0.509829
COG3	-1.97462	0.899882
AKAP12	-1.34602	1.07268
USP15	0.282545	0.0812993	0.0812993
PPP4C	6.39547	0.634891
STRN	-1.15711	1.33244
ABI1	0.0642255	0.0406321
MAP7D2	-1.71752	0.994646
ZMYM4	-0.668911	1.37687
HSBP1	-0.234095	0.223488
NDUFB10	0.299172	0.121112	0.121112
TBC1D7	0.0126085	0.0204159
MTHFSD	7.62896	0.73247
CLMN	-3.86	0.355249
TACC1	-1.52499	0.991182
URI1	-8.05476	0.766008	0.766008
HPS5	-6.93966	0.687308
PCNP	-2.46443	0.714148
DYNC1LI1	-0.194045	0.32698
C19orf25	-4.48251	0.387296
EHD4	-2.40834	0.777336
MRPS28	-4.13255	0.252724	0.252724
HECTD4	0.311497	0.0228206
VAC14	2.23557	0.16201
WRNIP1	-0.988043	1.9952
DCTN3	-0.974994	1.08685
SNTB2	0.0195165	0.00609871
TMEM256-PLSCR3;TMEM256-PLSCR3;TMEM256	0.890053	0.0548774
POP1	0.832796	0.779623
HECTD3	-2.78995	0.256106
PAF1	3.10128	1.25939
FAF2	0.381013	0.771872
STRIP1	-4.28049	0.321238
YAP1	0.119045	0.00691111
ARMC6	-0.539458	0.038594
WDR54	3.20658	0.223505
PMS1	-2.4076	1.049
GAK	0.484356	0.216965
RBMXL1	3.67538	0.392927
STAT3	-1.16931	0.460292
AP1G2	-4.22492	0.243284
PPP6R2	0.284679	0.64878
VPS51	-0.0236083	0.00682118
AKAP11	-3.535	2.62073
PAN2	9.42056	1.03768
CDC27	0.595563	0.566689
PACSIN2	-3.76888	1.13941
BUB1B	-1.297	0.783431
KLC4	4.62232	0.375243
USE1	1.48569	0.131215
;VKORC1;;VKORC1	-0.897462	0.605988
TTC1	-1.6108	0.723702
ZFYVE1	-2.93409	0.186363	0.186363
RPTOR	-0.396264	0.0942884
ABI2	4.61503	0.43191
WDR6	-0.859694	0.333871
WDR36	0.298007	0.0529107
FBLIM1	0.0654111	0.0173093
EIF3M	0.028084	0.0415469
GSR	0.232073	0.0134941	0.0134941
COG2	2.93668	0.206747
;ARHGEF18	-3.99333	0.246561
GATAD2A	-0.90156	1.62031
CUL3	3.76386	0.301578
NEK7	-0.227295	0.110135
ATP6V1E1	-1.42842	0.283407
SNX1	-0.519931	0.165867
COG4	0.0683255	0.0151176
DDB1	-0.296796	0.451819
CARS	0.6628	0.642753
SCFD2	-0.141058	0.03679
CARD19	0.208543	0.531022	0.531022
RAB3GAP2	-0.0647965	0.103376
NFAT5	0.69336	0.042378
TAGLN	0.124534	0.313949
ARMC8	5.86041	0.46755
TFCP2	4.39585	0.414519
PAIP1	-0.0634666	0.101127
PON2	-0.240917	0.205692
MICALL1	-4.70277	0.504853
LLGL1	-0.021765	0.0275586
NUDCD2	3.25368	0.25517
ARAP1	0.482087	0.668996
TAB2	0.416117	0.0276264
MIS18A	-0.539721	0.428007
RNF214	3.2004	0.255402
KANK2	-0.380505	0.0192484	0.0192484
VCP	-0.214509	0.743804
TUBGCP6	0.107517	0.0175842
DCTN1	-0.106108	0.210926
ZC3H13	0.373601	0.125299
PDZD11	0.0762012	0.137458
OGT	-0.14259	0.700341	0.700341
SPATA5L1	0.00798521	0.00045358
WDR60	-3.52081	0.281432
SLC25A17	3.4502	0.400597
EXOSC7	-1.29758	0.76868
GPHN	-0.404514	0.489722
CHMP2B	-5.33993	0.618354
PREB	-0.576881	0.070595
SYMPK	-1.46069	1.71192
TXLNG	-0.426097	0.0907825
SNTB1	3.49014	0.252223
RALGAPA1	-0.698701	0.123408
AP1G1	-0.927303	0.492365
MRPS5	0.413524	0.765774	0.765774
HAUS6	-0.805729	1.63439
SNX2	-0.102203	0.0780126
MIOS	-0.0612547	0.0288938
MON2	0.0323155	0.0374212
POP4	2.95062	0.266804
TANC1	-6.69727	0.629446
STAT5B	0.665058	0.293745
RECQL5	0.968652	0.0486523
DPY30	-0.371798	0.262349
PTPN13	-0.672739	0.295978
TIMM13	-0.286492	0.180645	0.180645
AMPD2	-0.920323	1.03341
SEPT10	-1.78317	0.496677
FNBP1L	-1.00287	0.765886
HELLS	-1.20688	2.71146
SNRPF	0.231948	0.0739239
GFPT1	0.207903	0.318045
ARID1A	0.796723	0.320068
LIMS1	-2.0284	0.448361
NPEPPS	-0.173343	0.325768
TIMM29	1.67082	0.578569	0.578569
AP1B1	-0.290944	0.596901
SMARCA2	-0.224016	0.113348
SMARCD3	-2.03455	1.20199
ILVBL	0.198735	0.125208
[truncated: 2,897 more rows]
