# Supplementary material for: Proximity-labeling proteomics reveals remodeled interactomes and altered localization of pathogenic SHP2 variants
Source: EMBO Rep. 2025 Dec 22;27(3):793–826. doi: 10.1038/s44319-025-00674-4 (PMC12894930; doi:10.1038/s44319-025-00674-4)
Supplement: Supplementary file 23 — Appendix Figure S4 Source Data [file 44319_2025_674_MOESM23_ESM.zip]

Archive with 8 entries (7 files):
- Appendix Figure S4/
- __MACOSX/._Appendix Figure S4
- Appendix Figure S4/Mutant vs WT distributions by localization.xlsx
- __MACOSX/Appendix Figure S4/._Mutant vs WT distributions by localization.xlsx
- Appendix Figure S4/.DS_Store
- __MACOSX/Appendix Figure S4/._.DS_Store
- Appendix Figure S4/README.txt
- __MACOSX/Appendix Figure S4/._README.txt
