# Supplementary material for: Proximity-labeling proteomics reveals remodeled interactomes and altered localization of pathogenic SHP2 variants
Source: EMBO Rep. 2025 Dec 22;27(3):793–826. doi: 10.1038/s44319-025-00674-4 (PMC12894930; doi:10.1038/s44319-025-00674-4)
Supplement: Supplementary file 23 — Appendix Figure S4 Source Data [file 44319_2025_674_MOESM23_ESM.zip › Appendix Figure S4/Mutant vs WT distributions by localization.xlsx]

## Sheet: T42A vs WT (-EGF)
Gene Name	nucleus	cytoplasm	mitochondrion	golgi apparatus	endoplasmatic reticulum	plasma membrane	all proteins
PABPN1	0.801193	0.801193					0.801193
MAPK1	2.44645	2.44645	2.44645	2.44645	2.44645	2.44645	2.44645
RCC2	0.497261	0.497261				0.497261	0.497261
EEF1E1	0.253484	0.253484					0.253484
SORD		0.026168	0.026168				0.026168
SPCS2					-1.25518		-1.25518
PPP2R1A	0.212323	0.212323	0.212323			0.212323	0.212323
EDC4	0.255607	0.255607					0.255607
NUP88	0.131885	0.131885					0.131885
HSPA1B;HSPA1A;HSPA1B	0.186174	0.186174	0.186174		0.186174	0.186174	0.186174
MCCC1		-0.72212	-0.72212				-0.72212
SEPT11		-0.88657					-0.88657
C8orf33							6.3728
STIM1					-0.88787	-0.88787	-0.88787
CSE1L	0.60988	0.60988					0.60988
SNW1	-0.48373						-0.48373
YBX1	-0.1906	-0.1906					-0.1906
GCN1		0.648167					0.648167
MAP1B	-0.97893	-0.97893				-0.97893	-0.97893
DHX9	1.13173	1.13173					1.13173
SVIL	0.309553	0.309553				0.309553	0.309553
TCEB3							-1.28297
GIGYF2		-0.4967		-0.4967	-0.4967		-0.4967
HNRNPM	-0.07335	-0.07335					-0.07335
YWHAE	0.047774	0.047774				0.047774	0.047774
KRT2	-0.8385	-0.8385					-0.8385
SRRM2	-1.36996						-1.36996
AKAP1		-0.34619	-0.34619				-0.34619
CCDC124	-8.28852	-8.28852				-8.28852	-8.28852
SRM		1.31572					1.31572
TMA7							-7.8763
EEF1G	0.509412	0.509412			0.509412		0.509412
RPLP1		1.98203					1.98203
PRRC2B							0.768971
MYO1B	-0.02523	-0.02523		-0.02523		-0.02523	-0.02523
CCT2		0.271173					0.271173
RBM14	0.625417	0.625417					0.625417
TAF15	0.60595	0.60595					0.60595
FUS	0.267476	0.267476					0.267476
PHB	-0.22685	-0.22685	-0.22685			-0.22685	-0.22685
MYH14		-1.19938					-1.19938
birA							-0.69463
CNOT3	-1.17519	-1.17519					-1.17519
SPECC1L		0.76563					0.76563
CDK2	0.371076	0.371076					0.371076
SHMT2	-0.13152	-0.13152	-0.13152				-0.13152
KRT19		0.286162				0.286162	0.286162
HARS		-3.31423	-3.31423				-3.31423
XRN2	0.683398						0.683398
LIN7C		-0.23854				-0.23854	-0.23854
SPTAN1		-0.69801				-0.69801	-0.69801
EPRS	0.260667	0.260667				0.260667	0.260667
FASN		0.954703		0.954703		0.954703	0.954703
DCTPP1	-0.42898	-0.42898	-0.42898				-0.42898
RPS25	-0.36725	-0.36725					-0.36725
NUP98	0.196477	0.196477					0.196477
RPL32		0.858456					0.858456
NOLC1	-6.90001	-6.90001					-6.90001
HADHB	0.574788		0.574788		0.574788		0.574788
GPI	-7.95026	-7.95026				-7.95026	-7.95026
TUBB6	-0.18942	-0.18942					-0.18942
CAD	0.250706	0.250706					0.250706
SPTBN1	-0.05422	-0.05422				-0.05422	-0.05422
RAI14	-0.16511	-0.16511					-0.16511
TMOD3		-0.91392					-0.91392
YES1		0.116306		0.116306		0.116306	0.116306
PGLS		-0.5227					-0.5227
ACIN1							0.022655
PPA1		0.032569					0.032569
NONO	0.64186						0.64186
LUZP1	-4.08266						-4.08266
NUP214	-0.04447	-0.04447					-0.04447
LSM12							-2.13476
MTHFD1		0.405737	0.405737				0.405737
TRA2B	-0.09984						-0.09984
RAN	0.73319	0.73319					0.73319
EIF4B		-0.53534					-0.53534
TRIM28	0.20734						0.20734
MYO5A		0.39644			0.39644		0.39644
KANK1	-0.82722	-0.82722				-0.82722	-0.82722
TCOF1	-1.3024	-1.3024					-1.3024
FGFR1OP	-3.01909	-3.01909					-3.01909
TLN1		0.236601				0.236601	0.236601
SLC25A11	-0.05436		-0.05436			-0.05436	-0.05436
CEP131		0.381608					0.381608
MPRIP		-0.1434					-0.1434
MCCC2		-0.25528	-0.25528				-0.25528
TMOD2		-1.65571					-1.65571
PRKAR2B	0.242185	0.242185				0.242185	0.242185
NUP107	0.034832	0.034832					0.034832
UBE2V1	-1.77445	-1.77445					-1.77445
UBA1	-0.13549	-0.13549	-0.13549		-0.13549		-0.13549
EDC3	-0.13716	-0.13716					-0.13716
SEPT8		-4.9732					-4.9732
HSPD1		0.115189	0.115189			0.115189	0.115189
KPNB1	-0.12553	-0.12553			-0.12553		-0.12553
EWSR1	-0.51109	-0.51109				-0.51109	-0.51109
MDH2	-1.67981	-1.67981	-1.67981				-1.67981
PDCD2L		0.005979					0.005979
ENAH		-3.9056				-3.9056	-3.9056
ENO2		-0.97852				-0.97852	-0.97852
ENO1	-0.71969	-0.71969				-0.71969	-0.71969
ADD1	0.28445	0.28445				0.28445	0.28445
ACAT1			0.48821				0.48821
FLOT1		0.678263				0.678263	0.678263
LMNA	-0.72428	-0.72428					-0.72428
SLC25A5	-0.04634		-0.04634			-0.04634	-0.04634
SLC25A4			0.585028			0.585028	0.585028
UBTF	-0.9688						-0.9688
ANXA1	-3.91018	-3.91018				-3.91018	-3.91018
PGK1		-0.81692					-0.81692
RPL4	0.195139	0.195139			0.195139		0.195139
RAD50	0.191295						0.191295
LGALS1		0.802298			0.802298		0.802298
PAICS		-0.17276					-0.17276
KLC2	0.207062	0.207062	0.207062			0.207062	0.207062
WRAP73		4.01744					4.01744
RPS3A	0.225727	0.225727			0.225727		0.225727
FLII	-0.60461	-0.60461					-0.60461
ATP1A1				0.051922	0.051922	0.051922	0.051922
DKC1	0.512582	0.512582					0.512582
LRPPRC	0.77228	0.77228	0.77228				0.77228
ALDOA	-1.04883	-1.04883					-1.04883
EIF5A	-0.13457	-0.13457			-0.13457		-0.13457
ETF1	-0.54832	-0.54832					-0.54832
SMTN		1.46752					1.46752
PC		-0.80381	-0.80381				-0.80381
MYH10	-1.57562	-1.57562					-1.57562
CAPZA1		-1.35828					-1.35828
EIF4H	-1.23566	-1.23566					-1.23566
PPP1CB	0.886312	0.886312				0.886312	0.886312
FARSA		0.241199					0.241199
RPS8	0.56431	0.56431			0.56431		0.56431
LIMA1		-0.69124				-0.69124	-0.69124
RPS18	0.486655	0.486655					0.486655
AHNAK	-1.63195	-1.63195				-1.63195	-1.63195
POLDIP3	0.042841	0.042841					0.042841
NPM1	-1.09855	-1.09855					-1.09855
RBBP4	-2.1492	-2.1492					-2.1492
ALYREF	-1.08484	-1.08484					-1.08484
TMSB10		-2.83672					-2.83672
CAPZA2		-0.68863					-0.68863
KRT17		0.782074					0.782074
KRT10	-0.99258	-0.99258					-0.99258
CYCS	-1.63864	-1.63864	-1.63864				-1.63864
HSP90AA1	-0.04607	-0.04607	-0.04607			-0.04607	-0.04607
MAP4							-1.20374
CALM2;CALM1;CALM2;CALM3	-1.90483	-1.90483	-1.90483			-1.90483	-1.90483
RPS14	-0.03648	-0.03648					-0.03648
MCM7	0.681375	0.681375					0.681375
KRT6C		0.151164					0.151164
SEPT9	-0.41322	-0.41322					-0.41322
GTPBP4	-0.071	-0.071					-0.071
KRT1	-0.54689	-0.54689					-0.54689
KRT8	0.727595	0.727595					0.727595
TUFM	0.138916		0.138916				0.138916
FLNA	-0.36889	-0.36889		-0.36889		-0.36889	-0.36889
ARL6IP4							0.305801
RPS2	0.39586	0.39586					0.39586
RPS12	-0.1662	-0.1662		-0.1662			-0.1662
RPL11	0.701773	0.701773					0.701773
TPM1							-2.31335
ARHGDIA	-2.78956	-2.78956					-2.78956
TPM4		-1.49878					-1.49878
ATXN2L	-0.21019	-0.21019					-0.21019
PKM	0.457603	0.457603	0.457603		0.457603		0.457603
FAM120A	0.545365	0.545365				0.545365	0.545365
PRRC2C							-1.10563
MYH9	-1.31284	-1.31284				-1.31284	-1.31284
CTTN		-0.68404		-0.68404		-0.68404	-0.68404
FXR1	0.133702	0.133702					0.133702
FUBP3	-0.06621	-0.06621					-0.06621
ARPC4	-1.83514	-1.83514					-1.83514
GAPDH	-0.23285	-0.23285				-0.23285	-0.23285
KPNA3	0.524597	0.524597					0.524597
BCAP31	-0.03352	-0.03352	-0.03352	-0.03352	-0.03352	-0.03352	-0.03352
EXOSC3	0.031513	0.031513					0.031513
MYL6B		-1.59378					-1.59378
ILF3	-0.1454	-0.1454	-0.1454				-0.1454
PARP1	0.113765		0.113765				0.113765
LRRFIP2							-6.75867
ATAD3A	0.591629		0.591629				0.591629
EDF1	-1.71501	-1.71501					-1.71501
DYNLRB1		-9.67371					-9.67371
HNRNPU	0.186669	0.186669					0.186669
SF3B3	-0.23922						-0.23922
PCCA		-0.97408	-0.97408				-0.97408
EIF4A1	0.573176	0.573176					0.573176
RPL13A	0.182756	0.182756					0.182756
CCT5		0.895403					0.895403
CCT4	0.531802	0.531802					0.531802
PHGDH		0.048772					0.048772
DNAJC8	-11.2745	-11.2745					-11.2745
PCCB		-0.20882	-0.20882				-0.20882
PA2G4	-1.51635	-1.51635					-1.51635
OTUB1	0.574694	0.574694					0.574694
FN3K		0.593456					0.593456
SRSF3	0.587353	0.587353					0.587353
TCP1		0.053042		0.053042			0.053042
HDLBP							0.051026
EIF3A	0.054038	0.054038					0.054038
RPS20	0.195145	0.195145					0.195145
RPLP0	0.376122	0.376122			0.376122		0.376122
GSTP1	-0.68373	-0.68373	-0.68373				-0.68373
EIF4G2		-0.4356					-0.4356
MAPKAP1	-3.0859	-3.0859		-3.0859		-3.0859	-3.0859
RPL34		0.402319			0.402319		0.402319
RPL3	0.78179	0.78179					0.78179
RANGAP1	-0.30343	-0.30343					-0.30343
SEC16A							-0.73378
BUB3	0.269855	0.269855					0.269855
MAZ	0.708175						0.708175
XRCC5	0.040725	0.040725				0.040725	0.040725
SYNCRIP	-0.66562	-0.66562			-0.66562		-0.66562
SRSF7	0.345444	0.345444					0.345444
ATP2A2					0.221195	0.221195	0.221195
GART		0.689695					0.689695
TUBA1B		0.337422					0.337422
UPF2	8.38903	8.38903					8.38903
SLC25A3			0.569368			0.569368	0.569368
DDX41	-0.44755	-0.44755					-0.44755
SLTM	-0.49216						-0.49216
UPF1	0.012188	0.012188					0.012188
MYBBP1A	0.294139	0.294139					0.294139
GSN	-0.78929	-0.78929				-0.78929	-0.78929
SRPK2	-1.17671	-1.17671					-1.17671
CAMK2G							0.322999
JUP	0.469551	0.469551				0.469551	0.469551
XRCC6	0.079437	0.079437					0.079437
CORO1B	0.74393	0.74393				0.74393	0.74393
CALML5							5.22572
ACTB	-0.04423	-0.04423				-0.04423	-0.04423
DNAJC11	0.788251		0.788251				0.788251
CASC3	7.17885	7.17885					7.17885
EIF2S3	0.325258	0.325258					0.325258
SCRIB	0.285101					0.285101	0.285101
LMNB1	-0.449						-0.449
SYTL4						-3.28114	-3.28114
NUP155	0.997686	0.997686					0.997686
EEF2	0.162327	0.162327				0.162327	0.162327
MCM4	0.405096						0.405096
TPM3							-1.22242
MCM5	0.476133	0.476133					0.476133
RPL10A	0.262412	0.262412					0.262412
RPS15A	0.557764	0.557764					0.557764
AURKAIP1	-4.98679		-4.98679				-4.98679
HIST1H2AG;HIST1H2AH;HIST1H2AJ;H2AFJ	-1.59262						-1.59262
KHSRP	0.47353	0.47353					0.47353
GSTK1		0.217591	0.217591				0.217591
TOP1	-0.01975	-0.01975					-0.01975
STK3	-1.73261	-1.73261					-1.73261
RPL22	0.211604	0.211604					0.211604
STAU2	-0.66959	-0.66959			-0.66959		-0.66959
SPAG9	-1.35056	-1.35056					-1.35056
HSPE1			-1.39631				-1.39631
DCP1A	-0.37869	-0.37869					-0.37869
CNN3		0.974718					0.974718
SLC25A13			0.572517			0.572517	0.572517
ACTR3	-0.51551	-0.51551					-0.51551
ASCC3	-1.24128	-1.24128					-1.24128
MYO6	-0.51641	-0.51641		-0.51641		-0.51641	-0.51641
UQCRC2	0.280406		0.280406				0.280406
NUP160	0.636176	0.636176					0.636176
MCM3	0.631752	0.631752					0.631752
FLNB		0.499722				0.499722	0.499722
RPL7A	0.095467	0.095467					0.095467
ZC3H18	-7.82409						-7.82409
DBN1		-0.12376				-0.12376	-0.12376
PLEC	-0.22037	-0.22037	-0.22037			-0.22037	-0.22037
SELENOI				5.98412	5.98412		5.98412
FXR2	0.303317	0.303317					0.303317
CCT8	-1.07879	-1.07879					-1.07879
0							-0.70731
ACACA							0.282243
RPS23	0.963939	0.963939			0.963939		0.963939
PABPC4	0.164631	0.164631					0.164631
FMR1							-0.06497
TWF2	0.255659	0.255659					0.255659
PPP1CC	0.080443	0.080443	0.080443				0.080443
RPL18A		0.327707					0.327707
DNAJC10					0.271074		0.271074
ATP5B	0.304753		0.304753			0.304753	0.304753
LARP4B	3.73735	3.73735					3.73735
ST13		-0.35645					-0.35645
SAFB	-1.48185						-1.48185
XRN1	0.111366	0.111366				0.111366	0.111366
IGF2BP1	0.142859	0.142859					0.142859
RPL35A		-0.21466					-0.21466
MRPL11			1.26491				1.26491
CORO1C		-0.41395				-0.41395	-0.41395
IPO7	-0.58163	-0.58163					-0.58163
MYO1D		-0.71779			-0.71779	-0.71779	-0.71779
ACACA		-1.22368					-1.22368
RAVER1							-6.89097
SEPT2	-0.75524	-0.75524				-0.75524	-0.75524
RPS7	-0.28281	-0.28281					-0.28281
ABCE1		0.585307	0.585307				0.585307
COPZ1		0.378174		0.378174	0.378174		0.378174
TUBB3	0.06465	0.06465					0.06465
ADAR	0.473286	0.473286					0.473286
UBAP2L	-0.80732	-0.80732					-0.80732
RPL6	0.558169	0.558169			0.558169		0.558169
NCL	-0.76682	-0.76682					-0.76682
PRKDC	0.380893	0.380893					0.380893
PRPF8	1.10742						1.10742
RBM26							-0.89348
RPL24		-0.05016			-0.05016		-0.05016
DPYSL2							-0.07922
DPYSL3		-0.3438					-0.3438
RPSA	0.371639	0.371639				0.371639	0.371639
ABLIM1							2.94607
ABRAXAS2	-1.50123	-1.50123					-1.50123
NUP85	0.27162	0.27162					0.27162
PABPC1	-0.20762	-0.20762					-0.20762
EIF3C		0.288929					0.288929
HSPA5	-0.49657	-0.49657	-0.49657	-0.49657	-0.49657	-0.49657	-0.49657
EIF4E	-0.83266	-0.83266					-0.83266
NXF1	-0.7089	-0.7089					-0.7089
YWHAQ		-0.22739					-0.22739
DOCK7							-0.51351
RPL30	0.007686	0.007686					0.007686
NCKAP1		0.45904					0.45904
NEK1	-5.2471	-5.2471					-5.2471
CKAP4	-1.06216	-1.06216			-1.06216	-1.06216	-1.06216
RPL10	0.631232	0.631232			0.631232		0.631232
SERBP1	-0.77164	-0.77164					-0.77164
CKAP5	0.167912	0.167912				0.167912	0.167912
RANBP2	-0.21293	-0.21293	-0.21293				-0.21293
HIST1H1E	-1.07747						-1.07747
RPS19	0.236376	0.236376					0.236376
ARPC5	-6.57239	-6.57239					-6.57239
FECH			0.754565				0.754565
SFPQ	-0.17943	-0.17943					-0.17943
NKAP	-1.34746	-1.34746					-1.34746
ARPC5L		-4.54658					-4.54658
EXOSC4	-0.35772	-0.35772					-0.35772
AP3D1		-0.24108		-0.24108			-0.24108
SRSF6	0.647612						0.647612
LIG3	0.454893	0.454893	0.454893				0.454893
CMC1			-1.4462				-1.4462
PCMT1		0.390973					0.390973
RBMX	0.207435						0.207435
PPM1G	-0.45549	-0.45549					-0.45549
KRT13	-1.4845	-1.4845					-1.4845
SMC2	0.574068	0.574068					0.574068
PUM1	-0.45833	-0.45833					-0.45833
CLTC		0.211414		0.211414		0.211414	0.211414
LMNB2	-0.96674						-0.96674
RBM39	0.436598	0.436598					0.436598
RUVBL1	0.345714	0.345714					0.345714
NUDT21	-0.59909	-0.59909					-0.59909
MYL6		-0.89236					-0.89236
APEX1	-10.6316	-10.6316	-10.6316		-10.6316		-10.6316
USP10	0.115133	0.115133					0.115133
MACF1							0.649845
UNC45A	0.20816	0.20816		0.20816			0.20816
DDX1	0.659859	0.659859	0.659859				0.659859
SRSF11	-4.55425						-4.55425
POLR2E	0.22434	0.22434					0.22434
TPM3							-1.28648
AP3B1		-0.22509	-0.22509	-0.22509			-0.22509
NUP133	0.926096	0.926096					0.926096
RPL12	0.245844	0.245844					0.245844
RNPS1	-0.23084	-0.23084					-0.23084
PURB	0.256543						0.256543
TMEM33	-0.15874				-0.15874		-0.15874
HSP90AB1	0.03413	0.03413	0.03413			0.03413	0.03413
RAB11FIP1		-10.0016					-10.0016
NUP188	1.28726	1.28726					1.28726
GMPS		0.529356					0.529356
DSG1		-8.86078				-8.86078	-8.86078
RSL1D1	0.524832						0.524832
RAB11FIP5							-9.4102
PGAM1		-2.6077					-2.6077
EIF4G1	-0.22179	-0.22179					-0.22179
SYNRG	-1.53423	-1.53423		-1.53423			-1.53423
CCT6A		0.280097					0.280097
GAPVD1		0.227905				0.227905	0.227905
COG1				-0.73633			-0.73633
EIF4G3							-5.613
HSPA8	-0.14735	-0.14735				-0.14735	-0.14735
HNRNPK	0.084145	0.084145					0.084145
RPL36	-0.16596	-0.16596					-0.16596
C21orf2		0.341934	0.341934			0.341934	0.341934
HNRNPA2B1	-0.57385	-0.57385					-0.57385
ESYT1		0.088634			0.088634	0.088634	0.088634
TUBB4B	0.465933	0.465933					0.465933
TUBB2A	0.485967	0.485967					0.485967
TUBB	0.095478	0.095478					0.095478
RPS16	0.301576	0.301576					0.301576
C1QBP	-0.00578	-0.00578	-0.00578			-0.00578	-0.00578
H1FX	-1.29422						-1.29422
CCAR2	0.253486	0.253486	0.253486				0.253486
DHX15	0.413134						0.413134
PCM1	0.063336	0.063336					0.063336
PRRC2A	-0.38375	-0.38375				-0.38375	-0.38375
SNX9		-4.76758		-4.76758		-4.76758	-4.76758
CEP170		-1.6093					-1.6093
MRPL51			-1.35494				-1.35494
HIST2H2BE	-1.5361	-1.5361					-1.5361
GNAI2	0.253577	0.253577				0.253577	0.253577
JPT2	-1.69825	-1.69825				-1.69825	-1.69825
LUC7L2	-0.71342						-0.71342
TNRC6B	-0.72394	-0.72394					-0.72394
U2AF2	-0.03665						-0.03665
KLC3		1.43964	1.43964				1.43964
ITPR3	0.102872	0.102872			0.102872	0.102872	0.102872
GOLGA3	-0.83459	-0.83459		-0.83459			-0.83459
CCT3		0.440376					0.440376
RPL26L1		-0.22337					-0.22337
PRMT1							0.186146
SND1	-0.70355	-0.70355					-0.70355
ATXN2	-2.74523	-2.74523		-2.74523			-2.74523
TAGLN2		-0.62717					-0.62717
CD2AP	-1.50401	-1.50401				-1.50401	-1.50401
RALB						4.13593	4.13593
PRKAR2A	-0.25816	-0.25816				-0.25816	-0.25816
RDX		-1.1311				-1.1311	-1.1311
YTHDF1		-3.85011					-3.85011
RPL18	1.18965	1.18965			1.18965		1.18965
DDX5	0.796381	0.796381					0.796381
PPP6C	0.376122	0.376122	0.376122				0.376122
RAE1	0.083961	0.083961					0.083961
C11orf98							3.13125
DDX21	0.647443	0.647443	0.647443				0.647443
KRT16	-0.99468	-0.99468					-0.99468
KRT14	-2.15594	-2.15594					-2.15594
RPL29		-0.26905					-0.26905
EIF3B		1.00916					1.00916
CDKN2AIP	6.1572						6.1572
HSPA9	-0.07794	-0.07794	-0.07794				-0.07794
BASP1	-11.1906	-11.1906				-11.1906	-11.1906
DBT	0.349314	0.349314	0.349314				0.349314
PIK3C2A	0.042412	0.042412		0.042412		0.042412	0.042412
TPM1		-1.53216					-1.53216
CC2D1A	-1.46121	-1.46121				-1.46121	-1.46121
HSPB1	-0.55483	-0.55483				-0.55483	-0.55483
PPP1R12A	-2.94883	-2.94883				-2.94883	-2.94883
TRAP1	0.694263		0.694263				0.694263
RPL8		0.517405					0.517405
MSN	-1.47944	-1.47944				-1.47944	-1.47944
PHB2	0.017872	0.017872	0.017872			0.017872	0.017872
PSMA1	-0.49927	-0.49927					-0.49927
SCAMP3				1.06982			1.06982
PSMD11	0.240483	0.240483					0.240483
ACACB	-0.7763	-0.7763	-0.7763				-0.7763
KRT18	0.309042	0.309042					0.309042
KRT5	-1.31819	-1.31819					-1.31819
FKBP3	-1.11456						-1.11456
CCDC47					0.081068		0.081068
RPL13	0.157044	0.157044			0.157044		0.157044
GNG12						1.03063	1.03063
TJP1							-1.21846
THRAP3	0.307316						0.307316
CACYBP	-1.33741	-1.33741					-1.33741
EXOSC10	0.532481	0.532481					0.532481
STMN1		-7.56994					-7.56994
BRD2	3.99153	3.99153					3.99153
CFL1	0.095649	0.095649					0.095649
RBBP7	-0.68364	-0.68364					-0.68364
ZC3HAV1	-0.07995	-0.07995					-0.07995
TSG101	0.258187	0.258187				0.258187	0.258187
HNRNPL	0.587587	0.587587					0.587587
CHTOP	-0.64036	-0.64036					-0.64036
TMOD1		-1.3089					-1.3089
YTHDC2	0.112665	0.112665			0.112665		0.112665
HNRNPC							-0.81097
EML4		-1.85891					-1.85891
NEMP1	0.965794						0.965794
ATP6V1G1		-3.98782				-3.98782	-3.98782
ARPC1B	-1.13052	-1.13052					-1.13052
PI4KA		-0.56467		-0.56467		-0.56467	-0.56467
LARP4		1.12719					1.12719
SSFA2	-0.33089	-0.33089				-0.33089	-0.33089
NXT1	0.666638	0.666638					0.666638
CALD1							-0.81995
ATP5J2	0.514991		0.514991				0.514991
LIMCH1		-2.59638					-2.59638
COG8				7.50647			7.50647
AIFM1	0.864519	0.864519	0.864519				0.864519
PRDX1	-0.01299	-0.01299					-0.01299
PRDX2		0.32166					0.32166
KPRP		-7.0071					-7.0071
HP1BP3	0.210255						0.210255
HNRNPH3	-8.59782						-8.59782
HNRNPH1	0.865974	0.865974					0.865974
HEATR5B	10.5677	10.5677					10.5677
IQGAP1	0.833238	0.833238				0.833238	0.833238
SF1	-0.68375						-0.68375
THOC2	0.305814						0.305814
LRRC59	-0.88456		-0.88456		-0.88456		-0.88456
RPL28	-0.07154	-0.07154					-0.07154
NCBP1	-0.55197	-0.55197	-0.55197				-0.55197
SON	-0.11456						-0.11456
LARP1		-0.66264					-0.66264
RPN1		0.371241			0.371241		0.371241
MYL12B		-3.00009					-3.00009
EIF4A3	0.272765	0.272765					0.272765
RPS24	-0.26357	-0.26357			-0.26357		-0.26357
DNAJC13		-0.00571				-0.00571	-0.00571
RUVBL2	0.225595	0.225595					0.225595
TRIP4	0.115049	0.115049					0.115049
PSMC4	0.28581	0.28581					0.28581
SERPINH1				0.69553	0.69553		0.69553
TOP1MT	-5.68598		-5.68598				-5.68598
PSMD14	0.198811	0.198811					0.198811
TUBA1C	0.22472	0.22472					0.22472
ATP5A1			0.000726			0.000726	0.000726
DCP2	-2.87711	-2.87711					-2.87711
RPL37A	0.217756	0.217756					0.217756
KTN1					-0.97551	-0.97551	-0.97551
TUBG1	0.418936	0.418936					0.418936
AK2		-0.49512	-0.49512				-0.49512
RHOG		0.879401			0.879401	0.879401	0.879401
EXOSC5	5.38875	5.38875					5.38875
ZC3H4	-2.9641	-2.9641					-2.9641
SNRPA	-0.87847						-0.87847
SREK1IP1							-1.86464
HNRNPA0	-0.21517						-0.21517
CNOT1	0.056613	0.056613					0.056613
DNAJC7	-0.54977	-0.54977					-0.54977
PATL1	1.01782	1.01782					1.01782
CPSF6	0.03342	0.03342					0.03342
CPSF7	0.596766	0.596766					0.596766
WBP11	-12.4496	-12.4496					-12.4496
HNRNPA1	-0.11088	-0.11088					-0.11088
DSP	0.303935	0.303935				0.303935	0.303935
SUPT16H	-1.05848						-1.05848
EIF4E2		-0.26818					-0.26818
AFTPH	-1.49879	-1.49879		-1.49879			-1.49879
RANBP1	-0.23202	-0.23202					-0.23202
HSD17B4		0.261908					0.261908
GSPT1		-0.55504					-0.55504
PLS3		0.214706				0.214706	0.214706
RPS11	0.046856	0.046856					0.046856
ANXA2	0.917663	0.917663				0.917663	0.917663
HINT1	-2.18251	-2.18251				-2.18251	-2.18251
NUP35	1.86362	1.86362				1.86362	1.86362
ALB	-0.73685	-0.73685		-0.73685	-0.73685		-0.73685
IDH2		0.53577	0.53577				0.53577
RPS27A	-0.48303	-0.48303	-0.48303		-0.48303	-0.48303	-0.48303
ACTA2		0.174069					0.174069
MTPN	0.703725	0.703725					0.703725
BCLAF1	0.067447	0.067447					0.067447
DSC1						-8.23467	-8.23467
NUP93	0.460568	0.460568					0.460568
NCAPH	0.055485	0.055485					0.055485
ZCCHC3		-1.64707					-1.64707
CNBP	4.39373	4.39373			4.39373		4.39373
ACTR2	-0.90401	-0.90401					-0.90401
THNSL1		1.13729					1.13729
ZFR	0.330741	0.330741					0.330741
GPATCH1	-7.30864						-7.30864
FHL1							0.640602
GTF3C4	1.04108		1.04108				1.04108
CORO7-PAM16							-1.07116
TXN	0.167074	0.167074					0.167074
RPL14		0.318929					0.318929
GLE1	8.04328	8.04328					8.04328
PTPN11	-0.57163	-0.57163					-0.57163
FUBP1	-0.84909	-0.84909					-0.84909
CCT7		0.2751					0.2751
ZC3H7A	-3.82746						-3.82746
MATR3	0.723793						0.723793
PCBP1	0.13304	0.13304					0.13304
PRMT3		1.11355					1.11355
ASCC1	-0.39665						-0.39665
SRSF4	0.567805						0.567805
DDX17	0.4588	0.4588					0.4588
ACOT7	0.479889	0.479889	0.479889				0.479889
PNKP	4.53374		4.53374				4.53374
RAC1	0.127875	0.127875		0.127875	0.127875	0.127875	0.127875
PFN1	-0.38381	-0.38381					-0.38381
TIAL1	1.86343	1.86343					1.86343
DYNC1H1		0.361174					0.361174
AGO1	1.60103	1.60103					1.60103
GOT2			-6.51284			-6.51284	-6.51284
MRE11	-0.47018	-0.47018					-0.47018
PDHB	0.22526		0.22526				0.22526
RPS4X	0.172821	0.172821					0.172821
RPS3	0.120301	0.120301	0.120301		0.120301	0.120301	0.120301
SYAP1	-4.72148	-4.72148		-4.72148		-4.72148	-4.72148
RACK1	0.111641	0.111641	0.111641				0.111641
CAPZB		-0.35466					-0.35466
G3BP1	-1.06151	-1.06151					-1.06151
SLC25A6	0.64337		0.64337				0.64337
DDX39B	0.468689	0.468689					0.468689
RPL9	0.39037	0.39037					0.39037
PNN	2.20318					2.20318	2.20318
ATP5J2-PTCD1							0.281744
PRDX6	-0.05838	-0.05838	-0.05838				-0.05838
DNAJA3	0.480327	0.480327	0.480327			0.480327	0.480327
FRG1	0.067136						0.067136
RPL19	-0.00453	-0.00453					-0.00453
EEF1A1	0.360986	0.360986				0.360986	0.360986
VIM	0.013617	0.013617				0.013617	0.013617
UBAP2	-5.26967	-5.26967					-5.26967
MYO1C	0.011616	0.011616				0.011616	0.011616
MRPS18B	0.454052		0.454052				0.454052
COX4I1	0.20382	0.20382	0.20382				0.20382
OCRL	-0.51836	-0.51836		-0.51836		-0.51836	-0.51836
RPS29	0.155975	0.155975			0.155975		0.155975
CSNK1A1	-1.98396	-1.98396					-1.98396
GSK3B	-7.81508	-7.81508	-7.81508			-7.81508	-7.81508
RPS6	-0.32326	-0.32326			-0.32326		-0.32326
PPP2R2A	0.164288	0.164288					0.164288
PPIB	-0.3506	-0.3506			-0.3506		-0.3506
POLR2M	-11.9161						-11.9161
LYPLA2		-0.78252		-0.78252			-0.78252
HSD17B10	0.856021	0.856021	0.856021			0.856021	0.856021
NCAPD2	0.335501	0.335501					0.335501
BOLA2	0.237065	0.237065					0.237065
SYNJ2	-2.30278	-2.30278				-2.30278	-2.30278
MYH11		0.440238					0.440238
SLC16A1						0.563764	0.563764
EPPK1	0.764737	0.764737				0.764737	0.764737
PHKG2		0.403725					0.403725
EIF2AK2	0.527218	0.527218					0.527218
RPS27L	0.244809	0.244809					0.244809
RPS27	-0.19837	-0.19837					-0.19837
ARL8A		1.01826				1.01826	1.01826
ARL8B		0.006122					0.006122
NUP205	0.522267	0.522267					0.522267
HNRNPF	0.646878	0.646878				0.646878	0.646878
MMTAG2							-0.38872
ACTA1		-0.74719					-0.74719
HNRNPR	-0.08362				-0.08362		-0.08362
IDH3B	0.556486		0.556486				0.556486
RPS15	-0.44718	-0.44718					-0.44718
EIF3I		-0.0172					-0.0172
HIST1H4A	-0.58575						-0.58575
RPS17	0.988262	0.988262					0.988262
KIF5B	-0.10219	-0.10219					-0.10219
TNKS1BP1	0.192709	0.192709				0.192709	0.192709
IGF2BP3	0.393822	0.393822					0.393822
IGF2BP2	-0.67424	-0.67424					-0.67424
RGPD5	-0.036	-0.036					-0.036
EZR							-1.85784
CWC22	-0.20028	-0.20028					-0.20028
DDX3X	0.020268	0.020268				0.020268	0.020268
KIF2C	2.80578	2.80578					2.80578
SART1	-0.10584	-0.10584		-0.10584			-0.10584
RPL36A		-0.63361			-0.63361	-0.63361	-0.63361
ZW10	-0.6363	-0.6363			-0.6363		-0.6363
BUD31	4.60813						4.60813
ZC3H15	2.45684	2.45684					2.45684
VDAC3	0.634238		0.634238				0.634238
RPL27	0.248547	0.248547			0.248547		0.248547
RPS10	0.840927	0.840927					0.840927
AKAP13	-1.29315	-1.29315					-1.29315
MOV10	-0.39674	-0.39674					-0.39674
STOML2		0.426206	0.426206			0.426206	0.426206
LRRC47							0.151753
TMPO							-0.26786
PTBP1	-0.29292						-0.29292
TECR	0.559542				0.559542		0.559542
MPZL1						9.71423	9.71423
BCAS2	0.29606						0.29606
BAG2		-0.0469					-0.0469
TWF1	-1.16124	-1.16124					-1.16124
NOP58	0.673044	0.673044					0.673044
NOP56	0.537554	0.537554					0.537554
RPL23A	-0.88272	-0.88272					-0.88272
TMEM109	-0.00918						-0.00918
PRC1	1.973	1.973				1.973	1.973
RPL23	-0.06829	-0.06829					-0.06829
USP9Y	0.42623	0.42623					0.42623
CYLD	-3.80573	-3.80573				-3.80573	-3.80573
CWC27	0.228546						0.228546
HNRNPA3	0.189183	0.189183					0.189183
MTDH	-2.72322	-2.72322			-2.72322	-2.72322	-2.72322
NOL12;	0.533371						0.533371
ACTG1							-0.79855
CAMSAP1		-0.12689					-0.12689
RPL35	-1.4476	-1.4476					-1.4476
LSM14A	-4.20744	-4.20744					-4.20744
GIT1		0.414052	0.414052				0.414052
DYNLL1	-0.45146	-0.45146	-0.45146			-0.45146	-0.45146
RP9	-9.35844						-9.35844
GTF2I	-0.11863	-0.11863					-0.11863
S100A10		1.87481				1.87481	1.87481
NARS		0.013956					0.013956
MAP1S	0.076627	0.076627					0.076627
RFC3	1.95145						1.95145
RFC2	0.666293						0.666293
EFTUD2	0.29975	0.29975					0.29975
CNOT2	0.452021	0.452021				0.452021	0.452021
CLINT1	-0.23566	-0.23566		-0.23566		-0.23566	-0.23566
HIST2H3A	-1.25833						-1.25833
ETFB			1.14745				1.14745
PPIG	-5.49508	-5.49508					-5.49508
ITPR2	0.357794	0.357794			0.357794	0.357794	0.357794
KRT9	-0.97401	-0.97401					-0.97401
SEC11A					-4.5985		-4.5985
CEP350	-10.2857	-10.2857					-10.2857
RBM22	-0.67522	-0.67522					-0.67522
MRPL10	0.03002		0.03002				0.03002
RPL21		0.519624			0.519624		0.519624
KIF11	0.307285	0.307285					0.307285
EIF2S2	0.044101	0.044101					0.044101
KPNA2	-0.29574	-0.29574		-0.29574	-0.29574		-0.29574
SPATA2	0.264399	0.264399					0.264399
ATP5I			-2.50784				-2.50784
GNB1		0.468052				0.468052	0.468052
HAUS1		-0.40749					-0.40749
NCLN					0.333027		0.333027
RFC4	1.15229						1.15229
AP3M2		0.136537		0.136537			0.136537
LYAR	0.160533	0.160533					0.160533
RPS9	0.189586	0.189586					0.189586
MYL9		-3.30772					-3.30772
ARHGAP21		-1.55353		-1.55353		-1.55353	-1.55353
GNB2	0.522648	0.522648					0.522648
RABL6	-1.15734	-1.15734					-1.15734
ZNF593	-6.66446						-6.66446
EIF4G3							-0.21202
DNAJA2		-0.18718					-0.18718
TMEM97	-9.36914				-9.36914	-9.36914	-9.36914
DHX29		4.89118					4.89118
PSMD3	0.322089	0.322089					0.322089
SMC1A	0.260869	0.260869					0.260869
YWHAZ	-0.10918	-0.10918					-0.10918
FLG2	-2.86812	-2.86812					-2.86812
MYH14							-7.51906
PGAM5			-0.30321				-0.30321
ATPIF1			-0.70765				-0.70765
SLC25A1	1.72576		1.72576				1.72576
RPL17;RPL17-C18orf32;RPL17;RPL17;RPL17	0.108373	0.108373					0.108373
DDX50	0.64419					0.64419	0.64419
PSPC1	0.367173	0.367173					0.367173
ATP5O	0.541381		0.541381			0.541381	0.541381
KHDRBS1	0.656812	0.656812					0.656812
SHTN1	-1.08252	-1.08252					-1.08252
HNRNPD	-0.27853	-0.27853					-0.27853
U2SURP	0.179997						0.179997
SH3BGRL2	-6.04694						-6.04694
PCBP2	0.419431	0.419431					0.419431
ZNF326	0.008695						0.008695
EBNA1BP2	0.72736						0.72736
HIST1H2BD;HIST2H2BF;HIST1H2BH;HIST1H2BN;HIST1H2BM;HIST1H2BN	-3.44137	-3.44137					-3.44137
AP3S1		-0.62525		-0.62525			-0.62525
DDOST					-0.18547	-0.18547	-0.18547
XPO1	0.38859	0.38859					0.38859
QARS		0.591601	0.591601				0.591601
EPM2AIP1	0.991466	0.991466			0.991466		0.991466
ATP5C1			0.765341				0.765341
NKRF	0.667576						0.667576
SRP14	1.47316	1.47316			1.47316		1.47316
RPL7	0.006132	0.006132					0.006132
ABCF2							0.63196
HNRNPAB							0.679455
AFDN							-0.11195
CASP8AP2	-1.57117	-1.57117	-1.57117				-1.57117
NDUFB4	0.767357		0.767357				0.767357
DHX30	0.61049	0.61049	0.61049				0.61049
RBM25	0.621307	0.621307					0.621307
RPL31		-0.73399					-0.73399
SAFB2	-3.46272	-3.46272					-3.46272
EIF1	-10.1384	-10.1384					-10.1384
IRAK1	2.03605	2.03605				2.03605	2.03605
SLC25A10	0.223935		0.223935				0.223935
SEC13	-0.14093	-0.14093		-0.14093	-0.14093		-0.14093
NDUFS1			0.415621				0.415621
SARS2			1.13928				1.13928
CD3EAP	0.158952	0.158952	0.158952				0.158952
ANKHD1		-1.87224					-1.87224
ARPC1A	0.239967	0.239967					0.239967
PSMC2	0.887604	0.887604					0.887604
PGRMC1			-0.16408		-0.16408	-0.16408	-0.16408
UBE2I	-0.01401	-0.01401					-0.01401
STT3A					0.338757		0.338757
SSR4					0.1529		0.1529
RPL15	0.297641	0.297641					0.297641
PURA	-0.33294	-0.33294					-0.33294
MSH2	0.364758						0.364758
HNRNPDL	0.849413	0.849413					0.849413
TARDBP	0.925836	0.925836					0.925836
ELAVL1	0.950128	0.950128			0.950128		0.950128
ABCF1	-0.64841	-0.64841					-0.64841
TTC28		0.882747					0.882747
NDUFS5			0.871329				0.871329
ZYX	-2.61537	-2.61537				-2.61537	-2.61537
SBSN							3.661
IMPDH2	0.848371	0.848371					0.848371
NUP153	0.731608	0.731608					0.731608
RAB21		0.414128		0.414128	0.414128	0.414128	0.414128
OCIAD2				0.497069			0.497069
MRPL57			-7.16291				-7.16291
PRPF19	0.584759	0.584759					0.584759
TACO1			-0.07347				-0.07347
HSPH1	-0.85556	-0.85556					-0.85556
TIMM8A			-8.87858				-8.87858
RBMS1	0.134399	0.134399					0.134399
DPM1	0.19608				0.19608		0.19608
THYN1	-4.99005						-4.99005
SAMHD1	0.480425					0.480425	0.480425
MCRIP1	0.411358	0.411358					0.411358
HMGB1	-0.63842			-0.63842	-0.63842		-0.63842
DAZAP1	0.183651	0.183651					0.183651
TFAM	0.701506	0.701506	0.701506				0.701506
VAPA	-0.44811	-0.44811		-0.44811	-0.44811	-0.44811	-0.44811
AHNAK2	-3.76954	-3.76954				-3.76954	-3.76954
NOP10	5.25336						5.25336
PFKP	-0.25107	-0.25107					-0.25107
FHOD1	0.537342	0.537342					0.537342
HELZ	3.81423	3.81423					3.81423
KRT3		-1.19101					-1.19101
KRT6A	2.90237	2.90237					2.90237
SEC61A1					1.23582		1.23582
SUMO1	-1.14781	-1.14781				-1.14781	-1.14781
PLOD1					-0.41141		-0.41141
CSDE1		0.316132		0.316132		0.316132	0.316132
TXNRD1	-4.20902	-4.20902	-4.20902				-4.20902
CPSF2	1.26915						1.26915
SNRPD3	1.06065	1.06065					1.06065
VBP1	-0.00943	-0.00943					-0.00943
LETM1			-0.8906				-0.8906
PDIA3	-1.43127				-1.43127		-1.43127
HK1		0.642515	0.642515				0.642515
USP7	0.162808	0.162808					0.162808
GPX1	0.445013	0.445013	0.445013				0.445013
NUDC	-0.12739	-0.12739		-0.12739			-0.12739
G3BP2	-2.61425	-2.61425					-2.61425
PIN4	-1.58001		-1.58001				-1.58001
0							-0.69846
RPL5	-0.15816	-0.15816			-0.15816		-0.15816
DSTN		-0.1275					-0.1275
ESYT2							0.465665
H3F3B;H3F3A	-2.81513						-2.81513
HSP90B1	-0.13595	-0.13595			-0.13595	-0.13595	-0.13595
WNK1		-1.97905					-1.97905
TMEM209							0.718353
RPS13	0.603758	0.603758					0.603758
PCNA	0.353045						0.353045
MTPAP	0.126082		0.126082				0.126082
KIF2A	0.50841	0.50841					0.50841
AAAS	0.97141	0.97141					0.97141
TMA16	-4.14943						-4.14943
RECQL	-0.30169	-0.30169					-0.30169
PRPF40A	0.372125						0.372125
IMMT							0.63137
FAU							-14.4359
TRAPPC3		0.064644		0.064644	0.064644		0.064644
SLC25A24			0.663752				0.663752
NSUN2	0.433857	0.433857	0.433857				0.433857
WNK2		-0.39575				-0.39575	-0.39575
NAP1L4	-2.62792	-2.62792					-2.62792
EEF1D							-0.94721
SEC61B		5.38659			5.38659		5.38659
PIP	6.8563						6.8563
NOP2	-0.54493						-0.54493
YBX3	-4.76959	-4.76959					-4.76959
PPP2CA	0.675704	0.675704	0.675704			0.675704	0.675704
AFG3L2			1.22514				1.22514
PSMD10	0.600292	0.600292					0.600292
EIF3D		0.343737					0.343737
THOC7	1.58284	1.58284					1.58284
NUFIP2	-1.05422	-1.05422					-1.05422
EWSR1							8.23675
AGK		-0.26135	-0.26135				-0.26135
ARFGAP3		-0.48536		-0.48536			-0.48536
LSM8	-12.0809						-12.0809
RBM3	-1.41509	-1.41509					-1.41509
MSI1	4.97225	4.97225					4.97225
CSRP2	5.0228	5.0228					5.0228
FHL2	-0.42461						-0.42461
TRMT112	-0.41914	-0.41914					-0.41914
CS	-1.20666		-1.20666				-1.20666
PEX14	-0.57294	-0.57294					-0.57294
U2AF1L5;U2AF1	0.382968						0.382968
RTCB	0.733245	0.733245			0.733245		0.733245
UBE2M	-0.14104	-0.14104					-0.14104
PDLIM1		0.024245					0.024245
THOC6	0.102175						0.102175
RPAP3		-0.9291					-0.9291
EIF3K	-1.09265	-1.09265					-1.09265
SF3B2	-0.26267						-0.26267
PCNT		-0.42803					-0.42803
NOC2L	0.585236	0.585236					0.585236
GSTO1	-0.55269	-0.55269					-0.55269
ABCD3		0.069247	0.069247				0.069247
AHCYL2		-0.79875			-0.79875		-0.79875
RPL36AL	1.57855	1.57855			1.57855	1.57855	1.57855
DNAJB1	0.821131	0.821131					0.821131
MAGOHB	-1.74571						-1.74571
MYO5C		-0.21885					-0.21885
PHF6	0.413159						0.413159
NTPCR							0.391065
PDE4DIP							-1.77651
ENY2	-0.79128		-0.79128				-0.79128
MARS	0.19253	0.19253					0.19253
PRDX4	0.896345	0.896345			0.896345		0.896345
CTPS1		0.840297					0.840297
CLNS1A	0.78092	0.78092				0.78092	0.78092
SLIRP	-0.02457	-0.02457	-0.02457				-0.02457
CDC42	0.400611	0.400611		0.400611	0.400611	0.400611	0.400611
TOMM70			0.824147				0.824147
EFCAB7						0.359308	0.359308
PABPC4							4.44307
HNRNPH2	0.606825	0.606825					0.606825
ADD3	1.2184	1.2184				1.2184	1.2184
EPB41L2	-0.37659	-0.37659				-0.37659	-0.37659
AP3M1		0.623961		0.623961			0.623961
BAG3	1.47988	1.47988				1.47988	1.47988
MTCH2	0.834624		0.834624				0.834624
SRPRB		-0.21851			-0.21851		-0.21851
FLNC		0.293307				0.293307	0.293307
HCFC1	0.350609	0.350609					0.350609
G6PD	0.595986	0.595986				0.595986	0.595986
ALDH18A1			0.349069				0.349069
RPS28	-0.43655	-0.43655			-0.43655		-0.43655
HRNR	-0.84117	-0.84117					-0.84117
DRG1	-0.91665	-0.91665					-0.91665
RRP12	0.40797	0.40797				0.40797	0.40797
PDIA6		0.295971		0.295971	0.295971	0.295971	0.295971
PPIF		-10.9534	-10.9534				-10.9534
SRSF9	-0.41984						-0.41984
TMED10				0.661406	0.661406	0.661406	0.661406
MRPL24			0.945296				0.945296
ILF2	0.110704						0.110704
TRIP6	0.704928	0.704928				0.704928	0.704928
AGFG1	-10.0266	-10.0266					-10.0266
RAB11B		0.160239					0.160239
MACROD1	0.09917						0.09917
PDAP1		-11.0863				-11.0863	-11.0863
CMAS	0.114279						0.114279
HSD17B12					0.207877		0.207877
MARC2			4.90012				4.90012
NOS1AP	0.09533	0.09533	0.09533				0.09533
DDX6	-0.47284	-0.47284					-0.47284
EMD	-0.37061	-0.37061			-0.37061		-0.37061
LDHB		-0.2106	-0.2106				-0.2106
LDHA	-0.06102	-0.06102					-0.06102
EARS2			5.15721				5.15721
DHX57							0.723129
NUP62	1.00576	1.00576					1.00576
RPL26	-0.41557	-0.41557					-0.41557
RPL37		5.21896					5.21896
TOP3B	0.526349						0.526349
ACP1		0.313269				0.313269	0.313269
GTF3C5	0.135573						0.135573
PPP6R3	-0.6729	-0.6729				-0.6729	-0.6729
CHD3	-1.2559	-1.2559					-1.2559
ZNF598		-0.24477					-0.24477
PDK3	0.457139		0.457139				0.457139
MRPS14	0.458721		0.458721				0.458721
AP2A1		0.536446		0.536446		0.536446	0.536446
CHD4	0.210436	0.210436					0.210436
EHD1	1.19417	1.19417				1.19417	1.19417
HNRNPUL1	-0.09835						-0.09835
HIST1H2AB;HIST3H2A	-4.69574						-4.69574
MAP1A							-0.45815
ASCC2	-0.90143						-0.90143
HMGB2	-1.00581	-1.00581					-1.00581
AASDHPPT		1.10298					1.10298
PRKRA	1.67206	1.67206					1.67206
BANF1	-1.29578	-1.29578					-1.29578
MTA1	1.19613	1.19613					1.19613
SF3A2	2.12406						2.12406
FLG	0.450696	0.450696					0.450696
DDX19A	0.184934	0.184934					0.184934
MOGS					-0.88016		-0.88016
PPIA	-0.66039	-0.66039					-0.66039
IDH3G	0.571536		0.571536				0.571536
KIF5C		-0.00735					-0.00735
UQCRQ			0.798256				0.798256
MYL6							-2.86913
DNAJA1	0.044298	0.044298	0.044298		0.044298		0.044298
IDH3A	0.63274		0.63274				0.63274
PSMC5	0.774374	0.774374					0.774374
WASHC2C							-4.06061
CTNNA1		0.481753				0.481753	0.481753
ACOT9			0.124582				0.124582
DAPK3	4.13113	4.13113					4.13113
NDUFA13	0.801132	0.801132	0.801132				0.801132
SSX2IP	-0.22468	-0.22468					-0.22468
CALD1							-3.1084
ACTN4	-0.91324	-0.91324				-0.91324	-0.91324
POLR2B	0.379757						0.379757
DNM1L	0.089633	0.089633	0.089633	0.089633	0.089633		0.089633
SDHA	-0.34818		-0.34818				-0.34818
SMCHD1							0.306245
ERCC6L		-2.21988					-2.21988
ACTR1A		0.020144					0.020144
TBC1D15		0.066494					0.066494
FAM98A							0.891168
RPL38		0.747952					0.747952
TOMM5			1.60605				1.60605
PLCD3		-5.7412				-5.7412	-5.7412
BRCC3	-0.09532	-0.09532					-0.09532
CPSF1	1.15551						1.15551
TSR1	-10.1182	-10.1182					-10.1182
PRPS1		0.659864					0.659864
IPO9	0.360248	0.360248					0.360248
RHOA	-0.67906	-0.67906			-0.67906	-0.67906	-0.67906
FLOT2	0.457202	0.457202				0.457202	0.457202
SF3A1	-0.06617						-0.06617
TDRD3	-7.85786	-7.85786		-7.85786			-7.85786
DARS		0.485477					0.485477
RAB27A		5.04579		5.04579		5.04579	5.04579
LIMD1	0.023171	0.023171				0.023171	0.023171
DARS2	-0.12262		-0.12262				-0.12262
SMC4	0.872766	0.872766					0.872766
SEC61A2							0.041487
UBR4	0.275176	0.275176				0.275176	0.275176
GOLGB1		-0.27674		-0.27674	-0.27674		-0.27674
DIS3	-0.61067	-0.61067					-0.61067
RBM17	-1.86245						-1.86245
ANP32E	-6.02736	-6.02736					-6.02736
CALR	-1.61758	-1.61758		-1.61758	-1.61758	-1.61758	-1.61758
ISY1	0.132769						0.132769
NAF1	-3.61277	-3.61277					-3.61277
CCDC138							0.469843
DDX20	0.879241	0.879241					0.879241
TCERG1	0.851269						0.851269
RPL27A		-0.19055			-0.19055		-0.19055
KIF7		0.008598					0.008598
PRKACA	6.35124	6.35124	6.35124			6.35124	6.35124
TKT	-5.87322	-5.87322			-5.87322		-5.87322
NAT10	0.595641						0.595641
POLR1C	0.655756	0.655756					0.655756
RARS	-0.11121	-0.11121					-0.11121
SRP72		0.24802			0.24802		0.24802
STAU1	-0.31191	-0.31191			-0.31191	-0.31191	-0.31191
CELF1							1.03192
SUN2	7.69584						7.69584
DLAT			0.856053				0.856053
RAB35		1.02685				1.02685	1.02685
RAB32		0.477194	0.477194	0.477194	0.477194		0.477194
NIPSNAP1			0.486066				0.486066
SEC22B				0.027293	0.027293		0.027293
FAM98B	0.400581	0.400581					0.400581
C14orf166	0.397167	0.397167					0.397167
HNRNPM							9.91841
WDR18	0.382837						0.382837
TUBB4A	-1.16983	-1.16983					-1.16983
NUPL2	-0.30635	-0.30635					-0.30635
MRPL23			1.17321				1.17321
AP2M1		0.312047				0.312047	0.312047
PYM1	-7.65149	-7.65149					-7.65149
PKP2	0.23578	0.23578				0.23578	0.23578
ARF4		-1.12395		-1.12395		-1.12395	-1.12395
SPG20		-0.83086	-0.83086			-0.83086	-0.83086
PRPF6	0.625873						0.625873
NDUFA1			0.882994				0.882994
RBBP6	0.060296	0.060296					0.060296
UBA5	0.681856	0.681856		0.681856	0.681856		0.681856
COPA		0.693554		0.693554	0.693554		0.693554
PES1	0.339555	0.339555					0.339555
AHSA1		-0.35969			-0.35969		-0.35969
ANKRD17	0.036774	0.036774					0.036774
CAND1	0.504687	0.504687		0.504687			0.504687
FBL	0.489879						0.489879
SF3B1	-0.04097						-0.04097
CANX		-0.72621	-0.72621		-0.72621		-0.72621
ELOB	-9.7704	-9.7704					-9.7704
MPG	1.74901	1.74901	1.74901				1.74901
VPS45				1.01082			1.01082
PHF5A	0.37974						0.37974
IKBKAP	0.370502	0.370502					0.370502
STRAP	-0.44376	-0.44376					-0.44376
RAB14	0.417203	0.417203		0.417203	0.417203	0.417203	0.417203
CNOT9	0.167953	0.167953					0.167953
MYCBP2	1.4953	1.4953					1.4953
SRSF1	-1.17626	-1.17626					-1.17626
ERH	-0.29564						-0.29564
TGM1		-2.73125				-2.73125	-2.73125
AHCY		0.414538					0.414538
VARS		0.704447					0.704447
GNL3	0.389267						0.389267
SKIV2L2	0.278587						0.278587
MRPS11		1.34673	1.34673				1.34673
COPE	0.815397	0.815397		0.815397	0.815397		0.815397
DIDO1	0.834003	0.834003					0.834003
NIFK	4.29084	4.29084					4.29084
COX5B			-0.287				-0.287
RCC1	-0.58669	-0.58669					-0.58669
SCP2	-2.91567	-2.91567	-2.91567		-2.91567		-2.91567
CAVIN1	-4.92186	-4.92186	-4.92186		-4.92186	-4.92186	-4.92186
TK1		0.391784					0.391784
FEN1	-0.305		-0.305				-0.305
STRN4		-5.83857					-5.83857
HMGB3	0.697202	0.697202					0.697202
PAK2	-0.97451	-0.97451				-0.97451	-0.97451
MAPRE1		-1.77086		-1.77086			-1.77086
BLMH	-7.8733	-7.8733					-7.8733
HSDL2			0.737304				0.737304
NOLC1							0.342509
NAP1L1	-6.10276	-6.10276					-6.10276
MRPL15			0.505035				0.505035
CLIC1	0.289084	0.289084	0.289084			0.289084	0.289084
ATP5H			-0.6485				-0.6485
PPFIA1		0.196555					0.196555
YWHAB	-0.76788	-0.76788					-0.76788
FLII							0.481643
OXA1L			5.83165				5.83165
RAB18		-0.5358		-0.5358	-0.5358	-0.5358	-0.5358
RPS21	-0.66759	-0.66759			-0.66759		-0.66759
LARS	0.396709	0.396709			0.396709		0.396709
SMC3	0.124625	0.124625					0.124625
RAC3							0.622268
DLG5		-4.56129				-4.56129	-4.56129
OFD1	-3.27599	-3.27599					-3.27599
TMPO	0.340782						0.340782
RPLP2		0.099979					0.099979
WIPI2	-5.07951	-5.07951					-5.07951
ATP5L			0.57536				0.57536
SMARCB1	-0.46289						-0.46289
STIP1	-0.33042	-0.33042		-0.33042			-0.33042
PSMD12	-0.00957	-0.00957					-0.00957
LRCH2							0.003675
CSTF2	0.501146						0.501146
POTEJ							4.51901
LGALS7	7.30815	7.30815					7.30815
THOC5	3.03231	3.03231					3.03231
EIF1AX		-0.55968					-0.55968
LSG1	-0.56669	-0.56669			-0.56669		-0.56669
XAB2	-1.43759						-1.43759
HACD3	1.73712				1.73712		1.73712
MRPS23	4.27743		4.27743				4.27743
SRP68	0.330795	0.330795			0.330795		0.330795
COX7A2			0.34005				0.34005
CSTF3	2.04352						2.04352
CRTC3	0.339916	0.339916					0.339916
NBAS		1.5417			1.5417		1.5417
PRKCI	4.53452	4.53452		4.53452		4.53452	4.53452
CHD1	0.303667	0.303667					0.303667
TSFM	0.615564		0.615564				0.615564
NMT1		-3.07631	-3.07631			-3.07631	-3.07631
AAK1							-0.52552
S100A9	-4.19477	-4.19477				-4.19477	-4.19477
EIF3E	-0.38481	-0.38481					-0.38481
NEK9	-0.84892	-0.84892					-0.84892
DUSP3	-0.00919	-0.00919					-0.00919
TROVE2	0.751154	0.751154					0.751154
CAP1		-6.85205				-6.85205	-6.85205
CDC37		0.478919					0.478919
NDUFA4			-0.5758				-0.5758
PRKAR1A	3.35811	3.35811				3.35811	3.35811
TNRC6A	-7.9034	-7.9034		-7.9034			-7.9034
PRPF4	0.164394						0.164394
EIF3F		-0.14305					-0.14305
RPS26	0.732844	0.732844			0.732844		0.732844
CTNNB1	-0.67353	-0.67353				-0.67353	-0.67353
CYB5R3		0.395767	0.395767		0.395767		0.395767
CSNK2A2	0.70194	0.70194				0.70194	0.70194
SUCLG1			0.40802				0.40802
TUBA1A	-0.47423	-0.47423					-0.47423
ZNF207	-0.15046	-0.15046					-0.15046
ZBTB33	-2.18049	-2.18049				-2.18049	-2.18049
ELOC	-0.3444	-0.3444					-0.3444
MED23	-0.14113						-0.14113
COMT		0.999286				0.999286	0.999286
SRPRA					-0.35922		-0.35922
RBM28	-0.25057						-0.25057
SEPT7	-0.54115	-0.54115				-0.54115	-0.54115
FSD1	-0.01055	-0.01055					-0.01055
EIF5B	0.218207	0.218207					0.218207
ATAD3B			1.2304			1.2304	1.2304
GSPT2		-2.2345					-2.2345
TOMM34	-0.3706	-0.3706	-0.3706				-0.3706
HNRNPUL2	1.46362						1.46362
TBL2					-0.06896		-0.06896
LPCAT1				0.894165	0.894165	0.894165	0.894165
AIMP2	0.337847	0.337847					0.337847
MIF	-0.08249	-0.08249				-0.08249	-0.08249
SNU13	0.833772						0.833772
NOL10	-3.51444						-3.51444
S100A8	4.27374	4.27374				4.27374	4.27374
PPP1CA	0.247748	0.247748				0.247748	0.247748
CPT1A			0.151152				0.151152
DIMT1	0.318672	0.318672	0.318672				0.318672
ZCCHC10							3.43026
CNOT10	1.40819	1.40819					1.40819
SPTLC1					0.280019		0.280019
LMF2					6.26872		6.26872
GTPBP1		0.636576					0.636576
NDUFA10		0.421414	0.421414				0.421414
TMEM43	0.884279			0.884279	0.884279		0.884279
AP2B1		0.624335				0.624335	0.624335
HADH	-0.38418	-0.38418	-0.38418				-0.38418
DHCR7	-0.41225				-0.41225		-0.41225
ALYREF							-0.35045
HAT1	0.934788		0.934788				0.934788
PDLIM7	3.43241	3.43241					3.43241
PRPF4B	-0.96566						-0.96566
TP53BP2	-6.25053	-6.25053					-6.25053
CAPRIN1		0.462505					0.462505
CTSB	5.94365	5.94365				5.94365	5.94365
TMEM11			0.915974			0.915974	0.915974
ARHGEF7							-0.15058
PSMD4	0.19881	0.19881					0.19881
SDHB	0.339496		0.339496			0.339496	0.339496
RAB38		4.94505	4.94505	4.94505	4.94505	4.94505	4.94505
DST	-0.95588	-0.95588			-0.95588	-0.95588	-0.95588
NDC1	0.977043	0.977043				0.977043	0.977043
COG6				1.92828			1.92828
SLC25A19	1.59717		1.59717				1.59717
RPN2	0.712007				0.712007		0.712007
IARS	0.50405	0.50405					0.50405
CD59				1.37124	1.37124	1.37124	1.37124
MPC2	5.45841		5.45841				5.45841
SET	-1.76733	-1.76733			-1.76733		-1.76733
PYCR1			0.014093				0.014093
HMGN2	0.414477	0.414477					0.414477
FKBP15		-2.45315					-2.45315
GANAB				0.698196	0.698196		0.698196
PDCD5	-2.91724	-2.91724					-2.91724
HSPB8	0.389035	0.389035					0.389035
PTPMT1	0.320198		0.320198				0.320198
ARHGEF12		0.906871					0.906871
CCP110		0.868422					0.868422
AGO2	-0.81642	-0.81642					-0.81642
MRPL12			-0.21835				-0.21835
FDXR			0.676244				0.676244
VDAC2	0.958305		0.958305				0.958305
CPSF3	0.943257						0.943257
POLR2A	0.715847	0.715847					0.715847
MRPL33			5.28156				5.28156
RPS5	0.543191	0.543191					0.543191
SBDS	1.28836	1.28836					1.28836
COA3			-4.3838				-4.3838
LBR	1.04509	1.04509			1.04509		1.04509
IK	-2.19885	-2.19885					-2.19885
LMO7							-11.2841
PARD3		-0.1423				-0.1423	-0.1423
GIPC1		0.658295					0.658295
SAR1A				0.455396	0.455396		0.455396
MTHFD2			0.251456				0.251456
FKBP2					-12.8006		-12.8006
HELZ2	-0.1749	-0.1749					-0.1749
hCG_1984214							1.1229
RAB5C						0.058051	0.058051
AARS2			0.464949				0.464949
COPB1		0.345657		0.345657	0.345657	0.345657	0.345657
H1F0	-0.74897	-0.74897		-0.74897			-0.74897
KRT33A		-4.93186					-4.93186
CPNE1	0.365644	0.365644				0.365644	0.365644
CPNE3	0.415158	0.415158	0.415158			0.415158	0.415158
TIPRL		-0.00165					-0.00165
TPP1				-1.78116			-1.78116
QKI	-0.19867	-0.19867					-0.19867
APOBEC3C	0.605307	0.605307					0.605307
CMTR1	-0.35908	-0.35908					-0.35908
COX6C			0.002314				0.002314
FAM3C				-3.81694			-3.81694
NAA35	3.8919	3.8919				3.8919	3.8919
DDX52	0.520424						0.520424
PPP2R3C	0.06791	0.06791		0.06791			0.06791
ELOVL1					0.088074		0.088074
MYO1C							-0.0059
SKIV2L	0.719748	0.719748					0.719748
SF3A3	0.751658						0.751658
PALM	-7.65335	-7.65335				-7.65335	-7.65335
NDUFS2	0.343911		0.343911				0.343911
UBAC2					1.02684		1.02684
CCDC61		-7.50143					-7.50143
PGM3		1.38415					1.38415
RAB1B	0.339044	0.339044		0.339044	0.339044		0.339044
MYEF2							1.79173
NDUFA9	0.110997		0.110997				0.110997
CDIPT				0.076551	0.076551	0.076551	0.076551
ARPC2	-1.26219	-1.26219					-1.26219
LUC7L3	-1.17885						-1.17885
BCR		-0.33738				-0.33738	-0.33738
ARF1	0.682403	0.682403		0.682403		0.682403	0.682403
WTAP	-4.21554	-4.21554					-4.21554
MCAT			-8.64395				-8.64395
SNRPN;SNRPB;SNRPN	0.114105	0.114105					0.114105
SF3B5	0.068483						0.068483
CAMK2D	0.77158	0.77158					0.77158
CCT6B		-0.05373					-0.05373
CSTB	0.378313	0.378313					0.378313
RAB34	0.553418	0.553418		0.553418			0.553418
AKAP9		-0.11462		-0.11462			-0.11462
AFF4	3.76829						3.76829
RRAS2				0.572653	0.572653	0.572653	0.572653
ORMDL3							4.39097
TJP2	-11.9937	-11.9937				-11.9937	-11.9937
RINT1		0.628017			0.628017		0.628017
RBM8A	-6.59226	-6.59226					-6.59226
RBFOX2	1.55707	1.55707					1.55707
SNRNP200	0.456247						0.456247
TCEA1	-0.43465						-0.43465
UQCRC1			-0.02079				-0.02079
GTF3C1	0.568338						0.568338
NOSIP	1.79524	1.79524		1.79524			1.79524
COX6B1			-14.3591				-14.3591
DERL1					-0.11725		-0.11725
NSF		0.008104		0.008104		0.008104	0.008104
DBNL		-0.25076		-0.25076		-0.25076	-0.25076
CWF19L1							0.740997
MMGT1				8.50934	8.50934	8.50934	8.50934
RHOT2			0.619921				0.619921
AGPS	0.220683	0.220683	0.220683				0.220683
LRCH1		-1.25558					-1.25558
ACSL3	1.01129	1.01129	1.01129	1.01129	1.01129	1.01129	1.01129
CSTF1	2.07563						2.07563
SUGT1	-0.35574	-0.35574					-0.35574
NCOA5	-7.77975	-7.77975					-7.77975
USP9X	-0.29256	-0.29256					-0.29256
SNRPD2	-0.68035	-0.68035					-0.68035
BABAM2	-0.70919	-0.70919					-0.70919
STUB1	0.542747	0.542747			0.542747		0.542747
S100A11	-1.44271	-1.44271					-1.44271
CNP	1.26634	1.26634	1.26634			1.26634	1.26634
CHERP	0.06991	0.06991					0.06991
ARHGAP35	-0.18165	-0.18165				-0.18165	-0.18165
LUC7L							-1.26678
SRSF10	4.0643	4.0643					4.0643
NOP9	3.43146						3.43146
TES	0.177272	0.177272				0.177272	0.177272
YBEY	9.49293						9.49293
TIMM23			-0.05901				-0.05901
API5	0.78762	0.78762					0.78762
FLNA							-0.90028
ARPC3	-2.51022	-2.51022					-2.51022
NDUFA8			0.878556				0.878556
RPL39;RPL39P5		-13.7193					-13.7193
SNRPC	0.093334						0.093334
PSMD6	0.44141	0.44141					0.44141
PQBP1	0.615831	0.615831					0.615831
SRP9		-0.61288			-0.61288		-0.61288
SRSF5	-0.30157	-0.30157					-0.30157
SFXN1			0.373549				0.373549
RAB5B						0.029284	0.029284
SH3GL1		-0.78166					-0.78166
CAPZB							-0.95911
PRPF38B							-1.31463
NUP43	-5.06417	-5.06417					-5.06417
CLN6	4.05798				4.05798		4.05798
UCHL1	-0.74602	-0.74602			-0.74602	-0.74602	-0.74602
MOB4	-1.41361	-1.41361		-1.41361			-1.41361
TOMM22			0.056611				0.056611
VPS36	7.46939	7.46939					7.46939
IPO5	0.343622	0.343622					0.343622
UBA52	3.82602	3.82602	3.82602		3.82602	3.82602	3.82602
PTPN1		0.208384	0.208384		0.208384	0.208384	0.208384
MAIP1			0.2607				0.2607
HAUS5		-0.53749					-0.53749
TMED9				4.72586	4.72586		4.72586
RER1				-0.4115	-0.4115	-0.4115	-0.4115
SPRR2D		-7.69066					-7.69066
LOR	0.341261	0.341261					0.341261
TP53	0.228321	0.228321	0.228321		0.228321		0.228321
TIA1	-0.82775	-0.82775					-0.82775
TLN2		0.444979				0.444979	0.444979
DLG1							3.53608
SURF4				0.27187	0.27187	0.27187	0.27187
MRPS9	0.374967		0.374967				0.374967
PRPF31	0.605418						0.605418
MYO6							-0.16212
CHMP2A	-3.80274	-3.80274				-3.80274	-3.80274
METAP1		-3.32333					-3.32333
CDC5L	0.163583	0.163583					0.163583
C19orf47	8.69795						8.69795
FIP1L1	0.663479	0.663479					0.663479
BRIX1	0.603518						0.603518
ARCN1		0.101129		0.101129	0.101129		0.101129
NKIRAS2		8.3759					8.3759
ADD2		3.94722				3.94722	3.94722
HMGA2	0.333778						0.333778
YTHDF2	-0.52579	-0.52579					-0.52579
IGBP1		-9.77877					-9.77877
SEC23IP		0.213411		0.213411	0.213411		0.213411
ACLY	1.01855	1.01855				1.01855	1.01855
DYNC1I2		-6.84081					-6.84081
NCBP2	0.426491	0.426491					0.426491
PDIA3							-6.84765
SLC25A22			-0.2144				-0.2144
HIST1H1C	-0.52924						-0.52924
CKMT1A			0.079306				0.079306
MAP4K4							0.37338
SEH1L	0.963013	0.963013					0.963013
CPSF4	0.03679						0.03679
SLAIN2		0.214257					0.214257
CYFIP1	0.446759	0.446759					0.446759
CIRBP	-5.79997	-5.79997					-5.79997
GNG5						-3.19572	-3.19572
SH3KBP1		-9.60039				-9.60039	-9.60039
S100A7	0.45578	0.45578			0.45578		0.45578
HPRT1		0.132952					0.132952
EEF1B2	-0.28554	-0.28554			-0.28554		-0.28554
TMED1				0.255181	0.255181	0.255181	0.255181
DDX18	0.72055						0.72055
KRT77		-7.00712					-7.00712
RAP1B		-0.54569				-0.54569	-0.54569
ABR		-0.41182					-0.41182
KRT80		-7.12078					-7.12078
COPG1		0.476807		0.476807	0.476807		0.476807
PPME1	0.048792						0.048792
SFXN4			0.914407				0.914407
SIN3A	0.213388						0.213388
KRT78		-12.8805					-12.8805
CEP97		-3.09652					-3.09652
TSC2	5.10371	5.10371		5.10371			5.10371
RFC1	0.909574	0.909574					0.909574
DVL2	-1.69121	-1.69121				-1.69121	-1.69121
RNH1	0.533786	0.533786					0.533786
TPI1	-8.41071	-8.41071					-8.41071
DMTN	-0.48173	-0.48173				-0.48173	-0.48173
POLR1A	0.290695						0.290695
PDLIM5		-0.47155					-0.47155
TMEM41B			-3.46436		-3.46436		-3.46436
MCM3AP	0.361783	0.361783					0.361783
JPT1	-3.99688	-3.99688					-3.99688
DCD							1.19543
RAB13		0.466913		0.466913		0.466913	0.466913
RBM15	1.01957						1.01957
DNM2	-0.06608	-0.06608		-0.06608		-0.06608	-0.06608
SRPK1	0.677702	0.677702			0.677702	0.677702	0.677702
MRPL30			1.31453				1.31453
ZFYVE16		-0.83561					-0.83561
PAK1	-0.24316	-0.24316				-0.24316	-0.24316
KRT19							0.402349
CYFIP2	0.715585	0.715585					0.715585
MYO5B		-5.56438					-5.56438
TOM1L2							0.157365
AGO3	-3.4773	-3.4773					-3.4773
LMNA							-5.30294
OTUD4	-1.09315	-1.09315					-1.09315
ANKRD28	-0.20948	-0.20948					-0.20948
TOE1	5.32441	5.32441					5.32441
SRP54	-0.09066	-0.09066			-0.09066		-0.09066
PTGES3	-0.40013	-0.40013					-0.40013
HAUS8	-5.27923	-5.27923					-5.27923
MAP1LC3B2;MAP1LC3B;MAP1LC3B		0.276004	0.276004				0.276004
XP32							-10.9182
NME1-NME2							-1.00971
MRPL53			0.789476				0.789476
WASL	-2.34737	-2.34737				-2.34737	-2.34737
UTP18	-4.70312						-4.70312
TPM4							-5.77293
MRPS6			0.879186				0.879186
HADHA	0.525744		0.525744				0.525744
SAMM50			0.748563				0.748563
PIN1	-0.36334	-0.36334					-0.36334
MIB1		-0.19211				-0.19211	-0.19211
KLC1							-0.34745
DHRS2	0.770968	0.770968	0.770968				0.770968
SEC24C		0.731804		0.731804	0.731804		0.731804
LLPH	-1.32584						-1.32584
TNPO1	0.43513	0.43513					0.43513
SMARCC2	0.006635						0.006635
LYN	0.392057	0.392057	0.392057	0.392057		0.392057	0.392057
CASP14	-5.45102	-5.45102	-5.45102				-5.45102
RALY	-0.09878						-0.09878
MAP7D1		0.880333					0.880333
RRP1B	-0.13909	-0.13909					-0.13909
PAWR	0.32576	0.32576				0.32576	0.32576
EBP	0.39461	0.39461			0.39461		0.39461
KPNA1	0.072467	0.072467					0.072467
UPF3B	-7.8452	-7.8452					-7.8452
TIMM50	0.259714		0.259714				0.259714
PGD	0.355385	0.355385					0.355385
AIMP1	0.542503	0.542503		0.542503	0.542503		0.542503
CSRP1	0.48076	0.48076					0.48076
IGF2R	-0.59095	-0.59095		-0.59095		-0.59095	-0.59095
NHP2	1.52399						1.52399
RBM4	0.758268	0.758268					0.758268
DECR1	0.417889	0.417889	0.417889				0.417889
SUMO2	-1.80611						-1.80611
DDRGK1	0.259091	0.259091			0.259091		0.259091
ZNF622	1.01391	1.01391		1.01391			1.01391
EIF2A		-7.03362					-7.03362
ZCCHC17	-6.26922	-6.26922					-6.26922
YWHAG		0.321846					0.321846
DNAJB6	3.90597	3.90597					3.90597
LAS1L	0.407206						0.407206
PLRG1	1.46419						1.46419
STOM	0.529911	0.529911	0.529911		0.529911	0.529911	0.529911
PFKL		-0.40019					-0.40019
GPC4	8.318			8.318		8.318	8.318
PARS2			5.84921				5.84921
EPS15L1	-0.86462	-0.86462				-0.86462	-0.86462
H2AFZ;H2AFV	0.422073						0.422073
DDX28	-1.47439	-1.47439	-1.47439				-1.47439
NES		-0.27107					-0.27107
MAGED1	-0.10148	-0.10148				-0.10148	-0.10148
PSMD2	0.730321	0.730321					0.730321
SSBP1	1.30733		1.30733				1.30733
ATP6V1A	0.320597	0.320597				0.320597	0.320597
PSMC3							0.632561
MBNL1	-0.17019	-0.17019					-0.17019
RCN2	-5.6065				-5.6065		-5.6065
HERC2	0.847934	0.847934				0.847934	0.847934
ECH1		0.943184	0.943184				0.943184
KIAA1468				-8.17414			-8.17414
MTHFD1L							0.629198
PRSS3							4.61114
SERPINB4		-4.34612					-4.34612
EXOSC9	-2.5508	-2.5508					-2.5508
AP2S1		5.59499				5.59499	5.59499
ZC3H14	1.2623	1.2623					1.2623
ADSL		0.628431					0.628431
PSMD1	0.400334	0.400334					0.400334
CKB	-3.87824	-3.87824	-3.87824				-3.87824
CAMSAP3	-1.40604	-1.40604					-1.40604
FMR1	-0.04271	-0.04271				-0.04271	-0.04271
DDX39A	0.106942	0.106942					0.106942
MRPS26	1.78449		1.78449				1.78449
GIT2	-1.62699						-1.62699
RALGAPB							-1.14436
PIBF1	-6.32704	-6.32704					-6.32704
IBA57			0.914313				0.914313
UBTF							-2.78207
AKAP2							-5.77487
L1RE1	-6.73176	-6.73176			-6.73176		-6.73176
CRKL	0.472035	0.472035					0.472035
EPB41L5	7.62716	7.62716				7.62716	7.62716
MAGT1					1.83282	1.83282	1.83282
ARFGAP2		-4.39884		-4.39884		-4.39884	-4.39884
CTSD							-5.03141
ILKAP	-1.39337	-1.39337					-1.39337
PSMB6	-2.95396	-2.95396					-2.95396
COG7	1.35853			1.35853			1.35853
MGST2	0.222484				0.222484	0.222484	0.222484
PARK7	0.221135	0.221135	0.221135		0.221135	0.221135	0.221135
PFKM	0.560011	0.560011				0.560011	0.560011
APPL2	0.240135	0.240135				0.240135	0.240135
GSN							-0.36241
SUGP2	0.550427						0.550427
MT-CO2			0.651034				0.651034
EIF2S1	-0.20376	-0.20376					-0.20376
NIP7	0.061036	0.061036					0.061036
CHMP1A	1.22494	1.22494				1.22494	1.22494
MRPL13			1.47983				1.47983
PDE12		0.238256	0.238256				0.238256
CALU				-4.21547	-4.21547		-4.21547
CBX3	-4.41838						-4.41838
SMG9		-3.52807					-3.52807
POLR1E							0.973762
LARP1B	-3.40569	-3.40569					-3.40569
COX5A			0.778383				0.778383
ATP6V1B2		0.298153				0.298153	0.298153
ACADSB			0.621916				0.621916
SNRPD1	0.210277	0.210277					0.210277
USMG5			0.662443				0.662443
SFXN2			0.644238				0.644238
ATP5F1	0.788502		0.788502				0.788502
TRA2A	3.53128						3.53128
GPX4	-4.1408	-4.1408	-4.1408				-4.1408
DHRS7B	0.343848				0.343848		0.343848
DHX36	0.632282	0.632282	0.632282				0.632282
EXOSC2	0.438996	0.438996					0.438996
SMU1	-3.09829	-3.09829					-3.09829
CNIH4				-0.24755	-0.24755		-0.24755
RPL10							0.369295
MGST3	6.0261				6.0261		6.0261
HSPA4L	-2.15519	-2.15519					-2.15519
DHX16	0.959831						0.959831
NOP16	4.17607						4.17607
DYNLL2	-0.94735	-0.94735				-0.94735	-0.94735
VDAC1	-0.56551		-0.56551			-0.56551	-0.56551
NAA10	0.167863	0.167863					0.167863
DENR							-7.87714
CYC1	0.607486		0.607486				0.607486
CDK9	0.885576	0.885576					0.885576
DNAJC2	-0.01057	-0.01057					-0.01057
AP2A2		0.64354				0.64354	0.64354
TPM1							0.374434
FAM136A		-2.00496					-2.00496
RALA							-3.96544
RAB10	-1.51712	-1.51712		-1.51712	-1.51712	-1.51712	-1.51712
RANBP10	4.23136	4.23136					4.23136
LEMD2	-0.3121				-0.3121		-0.3121
TAOK1	-3.91383	-3.91383					-3.91383
KIFC1	0.733756						0.733756
TCF25	1.75354						1.75354
GCDH			0.232436				0.232436
VAPB		-0.43298		-0.43298	-0.43298	-0.43298	-0.43298
KIAA1524		-0.71566				-0.71566	-0.71566
VCL		0.377893					0.377893
WARS	0.897162	0.897162					0.897162
TRIM25	-0.15362	-0.15362					-0.15362
RFC5	0.683926						0.683926
DLD	0.066058		0.066058				0.066058
PLEKHA5	4.58625	4.58625					4.58625
NRBF2	-1.11127	-1.11127					-1.11127
SLK	-0.72457	-0.72457					-0.72457
LRRFIP1	-2.63714	-2.63714				-2.63714	-2.63714
PSME3	0.084714	0.084714					0.084714
SART3	-0.05324	-0.05324					-0.05324
WDR5	0.285257						0.285257
SARNP							-5.67527
EEF1D							-10.9687
VASP		4.34411				4.34411	4.34411
LEMD3	2.17354						2.17354
PTPN23	0.802877	0.802877					0.802877
MTCH1			1.73804				1.73804
XPO7	0.437095	0.437095					0.437095
KPNA4	0.163381	0.163381					0.163381
GNAI3		0.650635		0.650635	0.650635	0.650635	0.650635
FARSB		0.384168					0.384168
CEP85	-10.9081	-10.9081		-10.9081			-10.9081
YTHDC1	0.052062					0.052062	0.052062
RAB7A		0.407563	0.407563	0.407563		0.407563	0.407563
CHMP4B	0.376549	0.376549				0.376549	0.376549
NCAPG	0.324115	0.324115					0.324115
ARHGEF2		0.763598		0.763598			0.763598
USP39	0.115719						0.115719
NASP	0.426868	0.426868					0.426868
MRPS12			0.780266				0.780266
SNRNP70	-0.23431						-0.23431
WIPF2	-12.8241	-12.8241				-12.8241	-12.8241
MRPS34			0.793655				0.793655
PDHA1	0.905936		0.905936				0.905936
DIAPH3	-10.418	-10.418					-10.418
RBM12	0.4948						0.4948
MT-CO3			1.02235				1.02235
RAPH1							4.85451
LPP	5.42959	5.42959				5.42959	5.42959
KIF21A		-1.84412				-1.84412	-1.84412
GAR1	0.198844						0.198844
DNAJB11	-2.04669				-2.04669		-2.04669
SLC3A2	0.986436					0.986436	0.986436
MAP2K4	-2.85588	-2.85588					-2.85588
TSPO		-4.06156	-4.06156		-4.06156		-4.06156
MAT2A		0.80469					0.80469
SRGAP2	0.769537	0.769537				0.769537	0.769537
YWHAH		0.72028				0.72028	0.72028
GLO1	0.116323	0.116323				0.116323	0.116323
EIF4G1							-0.06517
SNRPA1	-0.22721						-0.22721
DUS3L							2.43232
DSG2						3.37497	3.37497
COPB2		-0.31662		-0.31662	-0.31662		-0.31662
BCAS3	-1.65831	-1.65831					-1.65831
DCAF7	0.464249	0.464249					0.464249
PCBP2							0.476504
COG5	9.18479	9.18479		9.18479			9.18479
RHOC	0.154707	0.154707			0.154707	0.154707	0.154707
CTNND1	0.386199	0.386199				0.386199	0.386199
WASHC4	3.50417						3.50417
SEC23A	0.574572	0.574572		0.574572	0.574572		0.574572
SCYL1	0.016377	0.016377		0.016377	0.016377		0.016377
PLP2					0.007718	0.007718	0.007718
SMARCE1	0.414255						0.414255
BMS1	-3.53783						-3.53783
SLC25A12			0.736427				0.736427
GNAI1	0.362597	0.362597				0.362597	0.362597
ROCK2	-0.56574	-0.56574				-0.56574	-0.56574
TRIM56	1.21059	1.21059					1.21059
MT-ATP8			0.496545				0.496545
NAA50	0.312407	0.312407					0.312407
PALLD	0.244593	0.244593				0.244593	0.244593
HAX1	-3.64793	-3.64793	-3.64793		-3.64793	-3.64793	-3.64793
RAF1	0.593215	0.593215	0.593215	0.593215		0.593215	0.593215
ARAF		-1.80449	-1.80449				-1.80449
EIF2B1		0.037268				0.037268	0.037268
TUBGCP2	0.194666	0.194666					0.194666
SBF1	0.178231	0.178231			0.178231		0.178231
GLUD1		-0.63183	-0.63183		-0.63183		-0.63183
PFDN2	-0.4014	-0.4014	-0.4014				-0.4014
TTF2		0.114765					0.114765
WASHC5	1.71228	1.71228			1.71228		1.71228
DVL3		2.15586					2.15586
SPATA5		-0.21001	-0.21001				-0.21001
RICTOR		0.381552					0.381552
SNAP23	3.99959	3.99959	3.99959			3.99959	3.99959
REXO4	0.821309						0.821309
DDX46	-0.33096						-0.33096
DIS3L		-2.61983				-2.61983	-2.61983
TUBB2B	0.874263	0.874263					0.874263
LSM4	-3.46368	-3.46368					-3.46368
AKAP8L	-0.73459	-0.73459					-0.73459
PHACTR4		0.469386					0.469386
EXOSC6	0.26673	0.26673					0.26673
PUM2	9.58898	9.58898					9.58898
PICALM	-4.49827	-4.49827		-4.49827		-4.49827	-4.49827
ITCH	7.16134	7.16134				7.16134	7.16134
CHORDC1							0.3935
PPFIBP1		3.80362				3.80362	3.80362
TUBGCP3		0.204769					0.204769
GSK3A	-0.76447	-0.76447	-0.76447				-0.76447
BRD4	-2.55161						-2.55161
DIAPH1	0.261412	0.261412				0.261412	0.261412
HMGA1	0.123963	0.123963					0.123963
TBCB		0.798091					0.798091
ALDH5A1			-0.05696				-0.05696
VPS8							-2.45806
EXOSC1	-0.18702	-0.18702					-0.18702
MDN1	0.363291	0.363291					0.363291
EXOC2		1.07497				1.07497	1.07497
ATP6V0A1	2.99388	2.99388		2.99388		2.99388	2.99388
PKN2	0.993485	0.993485				0.993485	0.993485
CLASP1		11.7128		11.7128			11.7128
PBDC1							-8.25441
UBE2N	-0.96942	-0.96942					-0.96942
NELFA	0.451393	0.451393					0.451393
MRPL35			0.457853				0.457853
MRPS7			4.93772				4.93772
GEMIN4	-0.32788	-0.32788					-0.32788
SARS	1.45559	1.45559					1.45559
DGCR8	10.6684	10.6684					10.6684
XRCC1	1.72479						1.72479
ANP32A	-6.19694	-6.19694			-6.19694		-6.19694
TRIM33	0.902088						0.902088
EIF2B3	0.45795	0.45795					0.45795
SMAP1		-4.46761				-4.46761	-4.46761
ARMCX3	0.774614	0.774614	0.774614				0.774614
CISD2	5.68788		5.68788		5.68788		5.68788
RASSF7		5.55679					5.55679
TRIOBP	0.032432	0.032432					0.032432
TEX10	0.683841		0.683841				0.683841
NDUFAF3	0.636288		0.636288				0.636288
BST2		-3.95978		-3.95978		-3.95978	-3.95978
PBRM1	0.205225						0.205225
DPY19L1							12.1086
SH3BP1	-7.61246	-7.61246					-7.61246
RNMT	-0.16527						-0.16527
RBM27	-1.30465	-1.30465					-1.30465
FSCN1		-0.07485					-0.07485
SCO1			1.46816				1.46816
DBR1	0.325563						0.325563
ATP6V0D1						0.705826	0.705826
DHX35							-5.40432
HAUS2		-0.13954					-0.13954
MGMT	-4.35201						-4.35201
GRB2	-0.11039	-0.11039		-0.11039		-0.11039	-0.11039
KCTD12							1.33315
PELO	-0.44814	-0.44814					-0.44814
RAB8A		-0.34427		-0.34427		-0.34427	-0.34427
OSTC							4.13579
C16orf70				0.396385			0.396385
HMMR		-1.87595				-1.87595	-1.87595
NME4			-0.74086				-0.74086
ARF5	0.970144	0.970144		0.970144		0.970144	0.970144
FAM168A							0.471943
MICAL3	-5.88535	-5.88535				-5.88535	-5.88535
ATG5		4.76751	4.76751				4.76751
MEPCE	-1.32359						-1.32359
CEP55		3.17984				3.17984	3.17984
GRSF1	0.554605	0.554605	0.554605				0.554605
UNK		-0.37602					-0.37602
MRPS35			0.67333				0.67333
ACSL1			0.66684		0.66684	0.66684	0.66684
CASP3	0.991771	0.991771					0.991771
ITPR1	0.547534	0.547534			0.547534	0.547534	0.547534
DDX42	-7.87819	-7.87819					-7.87819
DOCK6	-0.38737	-0.38737					-0.38737
METAP2		0.545749				0.545749	0.545749
SF3B6	0.965772						0.965772
UACA	-0.27681	-0.27681					-0.27681
SQSTM1	-0.70051	-0.70051	-0.70051		-0.70051		-0.70051
GPATCH8	0.755246						0.755246
NEURL4		4.83047					4.83047
EIF6	-0.78391	-0.78391					-0.78391
SMN2;SMN1;SMN1	-0.6262	-0.6262					-0.6262
SLC25A21			0.915312				0.915312
SLC12A4						1.06761	1.06761
EIF3L	-0.85943	-0.85943					-0.85943
SPTBN2		0.597667				0.597667	0.597667
CERS2					9.32117		9.32117
BRK1		-7.62196					-7.62196
CDK4	0.486651	0.486651					0.486651
MARC1							4.45089
CDC73	-0.09277	-0.09277					-0.09277
SFN	-6.69561	-6.69561					-6.69561
PTMA	-7.89398	-7.89398					-7.89398
PTCD3	0.449303	0.449303	0.449303			0.449303	0.449303
TSC22D4	-6.36772						-6.36772
CCDC6		-0.35858					-0.35858
SPATS2		2.84647					2.84647
SMNDC1	-1.53559	-1.53559					-1.53559
CHCHD1	0.386726	0.386726	0.386726				0.386726
CDV3		-7.77189				-7.77189	-7.77189
GEMIN5	0.26034	0.26034					0.26034
DIAPH2							-0.03256
MRPL22			0.381122				0.381122
PFN2		0.52415					0.52415
NUP54	0.761267						0.761267
LTV1	-1.25222	-1.25222					-1.25222
UBE2D2	-1.86086	-1.86086					-1.86086
TMEM214		0.596725		0.596725	0.596725		0.596725
ASCC1							-3.35795
LANCL2	0.262203	0.262203				0.262203	0.262203
CDC42BPA		-0.31203					-0.31203
THOC3	1.57995						1.57995
ZRANB2	-0.721						-0.721
LAMTOR1						-0.16493	-0.16493
C11orf58;SMAP							0.155235
NDUFB6	4.44753		4.44753				4.44753
TACC2							-2.46295
ZC3H11A	0.396464						0.396464
PSMC6	0.634495	0.634495					0.634495
EPB41	-1.05683	-1.05683				-1.05683	-1.05683
CASK	0.149014	0.149014				0.149014	0.149014
MAP2K3	-3.76864	-3.76864					-3.76864
SPATS2L	0.506394	0.506394					0.506394
QPCTL				7.94751			7.94751
PPP1R13L	-3.15111	-3.15111					-3.15111
PKP4	3.89745	3.89745				3.89745	3.89745
SEPT6		-0.33037					-0.33037
KIF1C		-0.01356		-0.01356	-0.01356		-0.01356
TM7SF2	-8.76724				-8.76724	-8.76724	-8.76724
ACTBL2		-2.17038					-2.17038
TOP2A	4.8505	4.8505					4.8505
RAB9A		-0.01527		-0.01527	-0.01527	-0.01527	-0.01527
EIF4ENIF1	-4.17363	-4.17363					-4.17363
SAP18							-0.3032
NF2	-6.47248	-6.47248				-6.47248	-6.47248
RPF2	6.20878						6.20878
APMAP							-1.06321
TAB1	0.222493	0.222493					0.222493
PKN1	1.07679	1.07679					1.07679
FAM120C	-3.30248						-3.30248
SNRPE	-0.2373	-0.2373					-0.2373
GGA1	4.02307	4.02307		4.02307			4.02307
MRPL16			0.834623				0.834623
COIL	0.23825						0.23825
PARP9	3.48667	3.48667	3.48667				3.48667
MAP2K1	-0.2487	-0.2487	-0.2487	-0.2487	-0.2487	-0.2487	-0.2487
CGGBP1	3.99275						3.99275
HNRNPLL;HNRPLL;HNRNPLL	0.771444						0.771444
EIF3G	0.407552	0.407552					0.407552
NDUFS3	0.213853		0.213853				0.213853
WDR92							-4.70434
SAP130							-3.87196
RNF40	-0.22008	-0.22008					-0.22008
PAN3		7.01322					7.01322
RHOT1			0.762456				0.762456
CDK1	0.728732	0.728732	0.728732		0.728732		0.728732
EED	-0.37885	-0.37885					-0.37885
GNAS		-0.40017				-0.40017	-0.40017
SMPD4	1.00128			1.00128	1.00128		1.00128
ZNF638	0.062967	0.062967					0.062967
RTN3				2.54161	2.54161	2.54161	2.54161
N4BP2		-6.92227					-6.92227
EHD3	4.59648	4.59648				4.59648	4.59648
AAK1		-2.94965				-2.94965	-2.94965
PEAK1		5.24543					5.24543
PEX5		3.57315	3.57315	3.57315			3.57315
MAP7	3.29308	3.29308				3.29308	3.29308
LSM2	-4.95321	-4.95321					-4.95321
SLC25A3							1.5357
SAV1	7.47762	7.47762				7.47762	7.47762
ZFP91	0.713292						0.713292
MAPK3	0.417484	0.417484	0.417484	0.417484	0.417484	0.417484	0.417484
MMS19	0.363789	0.363789					0.363789
EPS15		-1.22526				-1.22526	-1.22526
RBX1	1.8246	1.8246					1.8246
CHCHD3	0.007094		0.007094				0.007094
CAST							-0.23561
TTC4	-1.81756	-1.81756					-1.81756
SLFN11	0.660939	0.660939					0.660939
PRPF3	0.156162	0.156162					0.156162
RCN1					-2.83791		-2.83791
EXOC4		0.53092				0.53092	0.53092
MPDU1					-8.33091		-8.33091
PDCD10		-9.31678		-9.31678		-9.31678	-9.31678
SPC24	5.54437	5.54437					5.54437
MKLN1	-3.58692	-3.58692					-3.58692
MYO9B	-7.67658	-7.67658					-7.67658
UCKL1	-2.8545	-2.8545					-2.8545
PAK4		0.884357		0.884357			0.884357
BNIP1	9.73941	9.73941	9.73941		9.73941		9.73941
PFDN1		6.92678					6.92678
MZT2B	7.10216	7.10216					7.10216
PPP1R2							-12.6485
PYCR3		1.03534					1.03534
SNX5	-0.60886	-0.60886				-0.60886	-0.60886
FYCO1				0.434442			0.434442
SHC1		-0.11414	-0.11414			-0.11414	-0.11414
CTR9	0.151094						0.151094
VPS13C		0.419922	0.419922				0.419922
UFL1	1.34193	1.34193			1.34193		1.34193
SNX27	0.795303	0.795303					0.795303
GRK2		-2.57931				-2.57931	-2.57931
COG3		3.39139		3.39139		3.39139	3.39139
AKAP12		-11.4787				-11.4787	-11.4787
USP15	-0.57758	-0.57758	-0.57758			-0.57758	-0.57758
PPP4C	-4.21158	-4.21158				-4.21158	-4.21158
STRN		-5.23061					-5.23061
ABI1	-0.37934	-0.37934			-0.37934		-0.37934
MAP7D2		-3.37033					-3.37033
ZMYM4							0.621861
HSBP1	1.02985	1.02985					1.02985
NDUFB10			-5.04982				-5.04982
TBC1D7		3.93526					3.93526
MTHFSD		0.248701					0.248701
CLMN	-3.03118	-3.03118					-3.03118
TACC1	-4.22092	-4.22092					-4.22092
URI1	-3.63647	-3.63647	-3.63647				-3.63647
HPS5		4.78654					4.78654
PCNP	-8.67192						-8.67192
DYNC1LI1		0.240985				0.240985	0.240985
C19orf25							-4.82718
EHD4	4.76542	4.76542			4.76542	4.76542	4.76542
MRPS28			-4.32118				-4.32118
HECTD4							0.695516
VAC14		0.795316		0.795316	0.795316		0.795316
WRNIP1	0.968212	0.968212					0.968212
DCTN3	-4.7912	-4.7912					-4.7912
SNTB2	0.031243	0.031243		0.031243		0.031243	0.031243
TMEM256-PLSCR3;TMEM256-PLSCR3;TMEM256							0.087565
POP1	-0.01183						-0.01183
HECTD3	4.40064	4.40064					4.40064
PAF1	-0.55131	-0.55131					-0.55131
FAF2					0.565987		0.565987
STRIP1	0.815659	0.815659					0.815659
YAP1	-2.38886	-2.38886					-2.38886
ARMC6		0.485789					0.485789
WDR54							0.535821
PMS1	3.90715						3.90715
GAK	4.83978	4.83978		4.83978			4.83978
RBMXL1							-2.97659
STAT3	0.965336	0.965336				0.965336	0.965336
AP1G2				1.40063			1.40063
PPP6R2	0.000576	0.000576					0.000576
VPS51	1.85195	1.85195		1.85195			1.85195
AKAP11	-2.25179	-2.25179				-2.25179	-2.25179
PAN2	-2.26521	-2.26521					-2.26521
CDC27	1.74547	1.74547					1.74547
PACSIN2	-12.6155	-12.6155				-12.6155	-12.6155
BUB1B	-3.86019	-3.86019					-3.86019
KLC4		-0.65491					-0.65491
USE1					9.34516		9.34516
;VKORC1;;VKORC1					5.33592		5.33592
TTC1		-8.82111					-8.82111
ZFYVE1	-3.66593	-3.66593	-3.66593	-3.66593	-3.66593		-3.66593
RPTOR	-0.9985	-0.9985					-0.9985
ABI2	1.08582	1.08582					1.08582
WDR6		5.56461				5.56461	5.56461
WDR36	1.11798						1.11798
FBLIM1		0.579828					0.579828
EIF3M		-0.74526					-0.74526
GSR		3.36772	3.36772			3.36772	3.36772
COG2		-3.67752		-3.67752			-3.67752
;ARHGEF18		-0.28811				-0.28811	-0.28811
GATAD2A	-0.09299						-0.09299
CUL3	0.932084	0.932084		0.932084		0.932084	0.932084
NEK7	1.8271	1.8271					1.8271
ATP6V1E1		0.192377				0.192377	0.192377
SNX1		-0.68567		-0.68567			-0.68567
COG4		-3.07497		-3.07497			-3.07497
DDB1	-0.46205	-0.46205					-0.46205
CARS		-1.3171					-1.3171
SCFD2						-5.90554	-5.90554
CARD19	8.7067	8.7067	8.7067		8.7067		8.7067
RAB3GAP2		-0.10407			-0.10407	-0.10407	-0.10407
NFAT5	0.447247	0.447247					0.447247
TAGLN		0.326872					0.326872
ARMC8	0.011186	0.011186					0.011186
TFCP2	8.20272	8.20272					8.20272
PAIP1		0.215344					0.215344
PON2							0.684654
MICALL1				-3.54952			-3.54952
LLGL1		0.913076		0.913076		0.913076	0.913076
NUDCD2		-0.32238					-0.32238
ARAP1	-0.95364	-0.95364		-0.95364		-0.95364	-0.95364
TAB2	4.88329	4.88329				4.88329	4.88329
MIS18A	-4.83029	-4.83029					-4.83029
RNF214							-0.41972
KANK2		-0.69055	-0.69055				-0.69055
VCP	-0.51426	-0.51426			-0.51426		-0.51426
TUBGCP6		4.79089					4.79089
DCTN1							0.016311
ZC3H13	0.324435						0.324435
PDZD11		0.139533				0.139533	0.139533
OGT	0.246991	0.246991	0.246991			0.246991	0.246991
SPATA5L1		0.63532					0.63532
WDR60		0.773565					0.773565
SLC25A17		7.32525					7.32525
EXOSC7	4.58247	4.58247					4.58247
GPHN		0.388719				0.388719	0.388719
CHMP2B	2.15	2.15				2.15	2.15
PREB	-0.46116				-0.46116		-0.46116
SYMPK	0.366332	0.366332				0.366332	0.366332
TXLNG	0.51324	0.51324					0.51324
SNTB1		0.841352					0.841352
RALGAPA1							-1.96197
AP1G1	5.03185	5.03185		5.03185			5.03185
MRPS5			0.520744				0.520744
HAUS6	-0.93493	-0.93493					-0.93493
SNX2		-0.11885					-0.11885
MIOS	-1.3446	-1.3446					-1.3446
MON2		0.302098					0.302098
POP4	0.337541						0.337541
TANC1							-5.08333
STAT5B	0.637221	0.637221					0.637221
RECQL5	5.86655	5.86655					5.86655
DPY30	0.592188			0.592188			0.592188
PTPN13	-1.87005	-1.87005				-1.87005	-1.87005
TIMM13			-1.75628				-1.75628
AMPD2		-0.01003					-0.01003
SEPT10		-12.785					-12.785
FNBP1L		-11.7967				-11.7967	-11.7967
HELLS	0.269882						0.269882
SNRPF	0.057346	0.057346					0.057346
GFPT1		0.28707					0.28707
ARID1A	0.745878						0.745878
LIMS1	2.22445	2.22445				2.22445	2.22445
NPEPPS	0.779086	0.779086					0.779086
TIMM29			2.20227				2.20227
AP1B1		0.139176		0.139176			0.139176
SMARCA2	0.160118	0.160118					0.160118
SMARCD3	-1.97702						-1.97702
ILVBL					1.00119		1.00119
[truncated: 2,897 more rows]

## Sheet: T42A vs WT (+EGF)
Gene Name	nucleus	cytoplasm	mitochondrion	golgi apparatus	endoplasmatic reticulum	plasma membrane	all proteins
PABPN1	-4.34717	-4.34717					-4.34717
MAPK1	0.614288	0.614288	0.614288	0.614288	0.614288	0.614288	0.614288
RCC2	0.617399	0.617399				0.617399	0.617399
EEF1E1	0.34457	0.34457					0.34457
SORD		0.253526	0.253526				0.253526
SPCS2					0.392308		0.392308
PPP2R1A	0.112824	0.112824	0.112824			0.112824	0.112824
EDC4	0.77049	0.77049					0.77049
NUP88	0.147826	0.147826					0.147826
HSPA1B;HSPA1A;HSPA1B	-0.28139	-0.28139	-0.28139		-0.28139	-0.28139	-0.28139
MCCC1		-0.54094	-0.54094				-0.54094
SEPT11		-0.59719					-0.59719
C8orf33							1.38026
STIM1					-0.74905	-0.74905	-0.74905
CSE1L	0.671816	0.671816					0.671816
SNW1	-0.51631						-0.51631
YBX1	-1.5081	-1.5081					-1.5081
GCN1		0.895981					0.895981
MAP1B	-0.28023	-0.28023				-0.28023	-0.28023
DHX9	0.279903	0.279903					0.279903
SVIL	0.101703	0.101703				0.101703	0.101703
TCEB3							-1.36014
GIGYF2		-0.41686		-0.41686	-0.41686		-0.41686
HNRNPM	-0.30347	-0.30347					-0.30347
YWHAE	-0.237	-0.237				-0.237	-0.237
KRT2	-0.67155	-0.67155					-0.67155
SRRM2	-0.6755						-0.6755
AKAP1		0.71869	0.71869				0.71869
CCDC124	-7.37196	-7.37196				-7.37196	-7.37196
SRM		1.0191					1.0191
TMA7							-11.3503
EEF1G	0.1256	0.1256			0.1256		0.1256
RPLP1		3.56887					3.56887
PRRC2B							1.13686
MYO1B	0.886808	0.886808		0.886808		0.886808	0.886808
CCT2		0.73773					0.73773
RBM14	0.139564	0.139564					0.139564
TAF15	-0.93766	-0.93766					-0.93766
FUS	-0.30391	-0.30391					-0.30391
PHB	-0.22462	-0.22462	-0.22462			-0.22462	-0.22462
MYH14		-0.31934					-0.31934
birA							-0.25823
CNOT3	-1.1035	-1.1035					-1.1035
SPECC1L		0.876842					0.876842
CDK2	0.683429	0.683429					0.683429
SHMT2	0.089953	0.089953	0.089953				0.089953
KRT19		-0.79865				-0.79865	-0.79865
HARS		0.004224	0.004224				0.004224
XRN2	0.866572						0.866572
LIN7C		0.124575				0.124575	0.124575
SPTAN1		-0.52992				-0.52992	-0.52992
EPRS	0.899374	0.899374				0.899374	0.899374
FASN		0.725511		0.725511		0.725511	0.725511
DCTPP1	5.95038	5.95038	5.95038				5.95038
RPS25	0.081904	0.081904					0.081904
NUP98	0.141262	0.141262					0.141262
RPL32		0.430527					0.430527
NOLC1	-5.90396	-5.90396					-5.90396
HADHB	0.361157		0.361157		0.361157		0.361157
GPI	-10.8345	-10.8345				-10.8345	-10.8345
TUBB6	-0.3152	-0.3152					-0.3152
CAD	0.015888	0.015888					0.015888
SPTBN1	-0.31133	-0.31133				-0.31133	-0.31133
RAI14	-0.05108	-0.05108					-0.05108
TMOD3		-0.5335					-0.5335
YES1		1.08283		1.08283		1.08283	1.08283
PGLS		-0.99529					-0.99529
ACIN1							-1.40961
PPA1		-0.22768					-0.22768
NONO	-0.03152						-0.03152
LUZP1	-5.28727						-5.28727
NUP214	0.03953	0.03953					0.03953
LSM12							-0.50227
MTHFD1		0.604185	0.604185				0.604185
TRA2B	-6.054						-6.054
RAN	-0.16322	-0.16322					-0.16322
EIF4B		-0.90626					-0.90626
TRIM28	0.642888						0.642888
MYO5A		0.316102			0.316102		0.316102
KANK1	0.033655	0.033655				0.033655	0.033655
TCOF1	-2.46165	-2.46165					-2.46165
FGFR1OP	-2.96793	-2.96793					-2.96793
TLN1		0.814232				0.814232	0.814232
SLC25A11	0.8326		0.8326			0.8326	0.8326
CEP131		0.331872					0.331872
MPRIP		-0.72759					-0.72759
MCCC2		0.047488	0.047488				0.047488
TMOD2		-0.9317					-0.9317
PRKAR2B	1.45839	1.45839				1.45839	1.45839
NUP107	0.75963	0.75963					0.75963
UBE2V1	0.194838	0.194838					0.194838
UBA1	0.003354	0.003354	0.003354		0.003354		0.003354
EDC3	-0.44981	-0.44981					-0.44981
SEPT8		-5.39385					-5.39385
HSPD1		0.214609	0.214609			0.214609	0.214609
KPNB1	0.089032	0.089032			0.089032		0.089032
EWSR1	-1.1088	-1.1088				-1.1088	-1.1088
MDH2	-1.46706	-1.46706	-1.46706				-1.46706
PDCD2L		0.599085					0.599085
ENAH		-0.3186				-0.3186	-0.3186
ENO2		-1.47111				-1.47111	-1.47111
ENO1	-0.75088	-0.75088				-0.75088	-0.75088
ADD1	0.667903	0.667903				0.667903	0.667903
ACAT1			-0.38519				-0.38519
FLOT1		0.812436				0.812436	0.812436
LMNA	-0.97012	-0.97012					-0.97012
SLC25A5	-0.56888		-0.56888			-0.56888	-0.56888
SLC25A4			0.380453			0.380453	0.380453
UBTF	-1.57983						-1.57983
ANXA1	-1.56092	-1.56092				-1.56092	-1.56092
PGK1		-0.72723					-0.72723
RPL4	0.421421	0.421421			0.421421		0.421421
RAD50	-0.10452						-0.10452
LGALS1		0.093926			0.093926		0.093926
PAICS		-0.12874					-0.12874
KLC2	0.430334	0.430334	0.430334			0.430334	0.430334
WRAP73		-0.67259					-0.67259
RPS3A	0.567846	0.567846			0.567846		0.567846
FLII	-0.20068	-0.20068					-0.20068
ATP1A1				0.276296	0.276296	0.276296	0.276296
DKC1	-0.76713	-0.76713					-0.76713
LRPPRC	0.673411	0.673411	0.673411				0.673411
ALDOA	-0.67072	-0.67072					-0.67072
EIF5A	-0.25601	-0.25601			-0.25601		-0.25601
ETF1	0.154763	0.154763					0.154763
SMTN		-3.29071					-3.29071
PC		-0.48362	-0.48362				-0.48362
MYH10	-0.52879	-0.52879					-0.52879
CAPZA1		-0.81555					-0.81555
EIF4H	-0.96264	-0.96264					-0.96264
PPP1CB	-0.14954	-0.14954				-0.14954	-0.14954
FARSA		-0.14255					-0.14255
RPS8	0.167579	0.167579			0.167579		0.167579
LIMA1		-0.47582				-0.47582	-0.47582
RPS18	0.395033	0.395033					0.395033
AHNAK	-1.40477	-1.40477				-1.40477	-1.40477
POLDIP3	-0.24996	-0.24996					-0.24996
NPM1	-0.57388	-0.57388					-0.57388
RBBP4	-6.18665	-6.18665					-6.18665
ALYREF	-3.19151	-3.19151					-3.19151
TMSB10		-5.35931					-5.35931
CAPZA2		-0.58885					-0.58885
KRT17		1.22356					1.22356
KRT10	-0.94382	-0.94382					-0.94382
CYCS	-0.64407	-0.64407	-0.64407				-0.64407
HSP90AA1	0.740035	0.740035	0.740035			0.740035	0.740035
MAP4							-1.1103
CALM2;CALM1;CALM2;CALM3	-0.82418	-0.82418	-0.82418			-0.82418	-0.82418
RPS14	0.390694	0.390694					0.390694
MCM7	0.732559	0.732559					0.732559
KRT6C		-0.68243					-0.68243
SEPT9	-0.55757	-0.55757					-0.55757
GTPBP4	0.047028	0.047028					0.047028
KRT1	-0.85099	-0.85099					-0.85099
KRT8	-0.22209	-0.22209					-0.22209
TUFM	0.402237		0.402237				0.402237
FLNA	-0.01461	-0.01461		-0.01461		-0.01461	-0.01461
ARL6IP4							7.40046
RPS2	0.749784	0.749784					0.749784
RPS12	0.278119	0.278119		0.278119			0.278119
RPL11	0.201092	0.201092					0.201092
TPM1							-0.74167
ARHGDIA	-2.3531	-2.3531					-2.3531
TPM4		-0.83609					-0.83609
ATXN2L	-0.12304	-0.12304					-0.12304
PKM	-0.37659	-0.37659	-0.37659		-0.37659		-0.37659
FAM120A	0.317705	0.317705				0.317705	0.317705
PRRC2C							-0.10581
MYH9	-0.15709	-0.15709				-0.15709	-0.15709
CTTN		-0.36129		-0.36129		-0.36129	-0.36129
FXR1	0.439662	0.439662					0.439662
FUBP3	-0.81461	-0.81461					-0.81461
ARPC4	-0.38978	-0.38978					-0.38978
GAPDH	0.155059	0.155059				0.155059	0.155059
KPNA3	0.471364	0.471364					0.471364
BCAP31	-0.77124	-0.77124	-0.77124	-0.77124	-0.77124	-0.77124	-0.77124
EXOSC3	5.2014	5.2014					5.2014
MYL6B		-0.62935					-0.62935
ILF3	-0.59305	-0.59305	-0.59305				-0.59305
PARP1	-0.06684		-0.06684				-0.06684
LRRFIP2							-6.1243
ATAD3A	0.512006		0.512006				0.512006
EDF1	-2.58445	-2.58445					-2.58445
DYNLRB1		-0.53975					-0.53975
HNRNPU	0.020022	0.020022					0.020022
SF3B3	-0.50054						-0.50054
PCCA		-0.26112	-0.26112				-0.26112
EIF4A1	0.338286	0.338286					0.338286
RPL13A	0.388538	0.388538					0.388538
CCT5		0.734051					0.734051
CCT4	0.586061	0.586061					0.586061
PHGDH		0.295742					0.295742
DNAJC8	-4.63209	-4.63209					-4.63209
PCCB		0.019977	0.019977				0.019977
PA2G4	-1.52747	-1.52747					-1.52747
OTUB1	0.229299	0.229299					0.229299
FN3K		0.384525					0.384525
SRSF3	0.432979	0.432979					0.432979
TCP1		0.443376		0.443376			0.443376
HDLBP							0.434041
EIF3A	0.2002	0.2002					0.2002
RPS20	0.771091	0.771091					0.771091
RPLP0	0.660202	0.660202			0.660202		0.660202
GSTP1	-0.95325	-0.95325	-0.95325				-0.95325
EIF4G2		0.016406					0.016406
MAPKAP1	-6.30688	-6.30688		-6.30688		-6.30688	-6.30688
RPL34		-0.66648			-0.66648		-0.66648
RPL3	0.823237	0.823237					0.823237
RANGAP1	-0.61453	-0.61453					-0.61453
SEC16A							-0.70041
BUB3	0.280267	0.280267					0.280267
MAZ	2.667						2.667
XRCC5	-0.23995	-0.23995				-0.23995	-0.23995
SYNCRIP	-0.90297	-0.90297			-0.90297		-0.90297
SRSF7	-1.28727	-1.28727					-1.28727
ATP2A2					0.215874	0.215874	0.215874
GART		0.729565					0.729565
TUBA1B		0.159303					0.159303
UPF2	1.12834	1.12834					1.12834
SLC25A3			0.270209			0.270209	0.270209
DDX41	0.08792	0.08792					0.08792
SLTM	-5.45996						-5.45996
UPF1	0.041412	0.041412					0.041412
MYBBP1A	0.806218	0.806218					0.806218
GSN	-0.16633	-0.16633				-0.16633	-0.16633
SRPK2	-0.21511	-0.21511					-0.21511
CAMK2G							0.481806
JUP	0.062041	0.062041				0.062041	0.062041
XRCC6	-0.52206	-0.52206					-0.52206
CORO1B	-3.47243	-3.47243				-3.47243	-3.47243
CALML5							0.382913
ACTB	-1.13634	-1.13634				-1.13634	-1.13634
DNAJC11	0.387758		0.387758				0.387758
CASC3	0.145531	0.145531					0.145531
EIF2S3	0.488823	0.488823					0.488823
SCRIB	0.239137					0.239137	0.239137
LMNB1	-0.89521						-0.89521
SYTL4						-0.37541	-0.37541
NUP155	0.863879	0.863879					0.863879
EEF2	-0.09304	-0.09304				-0.09304	-0.09304
MCM4	0.584015						0.584015
TPM3							-0.17388
MCM5	0.260835	0.260835					0.260835
RPL10A	0.477645	0.477645					0.477645
RPS15A	0.741524	0.741524					0.741524
AURKAIP1	0.025751		0.025751				0.025751
HIST1H2AG;HIST1H2AH;HIST1H2AJ;H2AFJ	-0.38711						-0.38711
KHSRP	0.238886	0.238886					0.238886
GSTK1		-0.0575	-0.0575				-0.0575
TOP1	-1.3162	-1.3162					-1.3162
STK3	-4.78195	-4.78195					-4.78195
RPL22	1.0066	1.0066					1.0066
STAU2	-2.17572	-2.17572			-2.17572		-2.17572
SPAG9	-0.04316	-0.04316					-0.04316
HSPE1			-0.46417				-0.46417
DCP1A	0.281474	0.281474					0.281474
CNN3		0.482246					0.482246
SLC25A13			0.52914			0.52914	0.52914
ACTR3	-0.60555	-0.60555					-0.60555
ASCC3	-0.60123	-0.60123					-0.60123
MYO6	-0.69914	-0.69914		-0.69914		-0.69914	-0.69914
UQCRC2	0.126237		0.126237				0.126237
NUP160	0.936608	0.936608					0.936608
MCM3	1.25409	1.25409					1.25409
FLNB		0.530769				0.530769	0.530769
RPL7A	0.614556	0.614556					0.614556
ZC3H18	0.87432						0.87432
DBN1		-1.18739				-1.18739	-1.18739
PLEC	0.671728	0.671728	0.671728			0.671728	0.671728
SELENOI				4.20724	4.20724		4.20724
FXR2	0.684351	0.684351					0.684351
CCT8	-0.58668	-0.58668					-0.58668
0							0.074428
ACACA							0.212012
RPS23	0.50748	0.50748			0.50748		0.50748
PABPC4	-0.17547	-0.17547					-0.17547
FMR1							0.18173
TWF2	0.325716	0.325716					0.325716
PPP1CC	0.133398	0.133398	0.133398				0.133398
RPL18A		1.00583					1.00583
DNAJC10					0.567748		0.567748
ATP5B	0.393645		0.393645			0.393645	0.393645
LARP4B	0.010825	0.010825					0.010825
ST13		0.085773					0.085773
SAFB	-9.86296						-9.86296
XRN1	0.176098	0.176098				0.176098	0.176098
IGF2BP1	0.197584	0.197584					0.197584
RPL35A		0.187628					0.187628
MRPL11			0.574337				0.574337
CORO1C		-0.20158				-0.20158	-0.20158
IPO7	-0.29603	-0.29603					-0.29603
MYO1D		-0.57651			-0.57651	-0.57651	-0.57651
ACACA		-0.2044					-0.2044
RAVER1							-3.12056
SEPT2	-0.33214	-0.33214				-0.33214	-0.33214
RPS7	-0.24761	-0.24761					-0.24761
ABCE1		0.654682	0.654682				0.654682
COPZ1		0.928182		0.928182	0.928182		0.928182
TUBB3	-0.20172	-0.20172					-0.20172
ADAR	0.501398	0.501398					0.501398
UBAP2L	-0.33796	-0.33796					-0.33796
RPL6	0.720032	0.720032			0.720032		0.720032
NCL	-0.87441	-0.87441					-0.87441
PRKDC	0.574621	0.574621					0.574621
PRPF8	0.331648						0.331648
RBM26							0.061808
RPL24		0.414163			0.414163		0.414163
DPYSL2							0.137711
DPYSL3		-0.1424					-0.1424
RPSA	0.277635	0.277635				0.277635	0.277635
ABLIM1							-2.88852
ABRAXAS2	-0.39079	-0.39079					-0.39079
NUP85	1.38513	1.38513					1.38513
PABPC1	-0.46359	-0.46359					-0.46359
EIF3C		0.088789					0.088789
HSPA5	-0.47123	-0.47123	-0.47123	-0.47123	-0.47123	-0.47123	-0.47123
EIF4E	-0.26644	-0.26644					-0.26644
NXF1	0.50292	0.50292					0.50292
YWHAQ		-0.12771					-0.12771
DOCK7							-0.37097
RPL30	0.697276	0.697276					0.697276
NCKAP1		0.805986					0.805986
NEK1	-0.31159	-0.31159					-0.31159
CKAP4	-0.32988	-0.32988			-0.32988	-0.32988	-0.32988
RPL10	0.990889	0.990889			0.990889		0.990889
SERBP1	-0.40052	-0.40052					-0.40052
CKAP5	0.352232	0.352232				0.352232	0.352232
RANBP2	-0.17265	-0.17265	-0.17265				-0.17265
HIST1H1E	-0.40368						-0.40368
RPS19	0.445112	0.445112					0.445112
ARPC5	-2.33582	-2.33582					-2.33582
FECH			0.844023				0.844023
SFPQ	-1.22163	-1.22163					-1.22163
NKAP	-1.30248	-1.30248					-1.30248
ARPC5L		-8.59224					-8.59224
EXOSC4	0.804157	0.804157					0.804157
AP3D1		-0.00015		-0.00015			-0.00015
SRSF6	-0.08885						-0.08885
LIG3	4.74735	4.74735	4.74735				4.74735
CMC1			-0.60258				-0.60258
PCMT1		0.161242					0.161242
RBMX	-1.03694						-1.03694
PPM1G	-0.32786	-0.32786					-0.32786
KRT13	-1.03102	-1.03102					-1.03102
SMC2	0.284441	0.284441					0.284441
PUM1	0.158698	0.158698					0.158698
CLTC		-0.10822		-0.10822		-0.10822	-0.10822
LMNB2	-1.07467						-1.07467
RBM39	-0.25854	-0.25854					-0.25854
RUVBL1	0.210382	0.210382					0.210382
NUDT21	-1.32663	-1.32663					-1.32663
MYL6		-0.37812					-0.37812
APEX1	-8.42362	-8.42362	-8.42362		-8.42362		-8.42362
USP10	-0.24437	-0.24437					-0.24437
MACF1							-0.6442
UNC45A	0.944615	0.944615		0.944615			0.944615
DDX1	0.301825	0.301825	0.301825				0.301825
SRSF11	-0.72664						-0.72664
POLR2E	0.08419	0.08419					0.08419
TPM3							-0.24129
AP3B1		-0.23335	-0.23335	-0.23335			-0.23335
NUP133	0.632761	0.632761					0.632761
RPL12	0.782786	0.782786					0.782786
RNPS1	-2.15769	-2.15769					-2.15769
PURB	-4.32372						-4.32372
TMEM33	0.085109				0.085109		0.085109
HSP90AB1	0.932467	0.932467	0.932467			0.932467	0.932467
RAB11FIP1		-1.97572					-1.97572
NUP188	1.11929	1.11929					1.11929
GMPS		-0.15416					-0.15416
DSG1		-1.32219				-1.32219	-1.32219
RSL1D1	0.514996						0.514996
RAB11FIP5							-7.74415
PGAM1		-1.73715					-1.73715
EIF4G1	-0.11076	-0.11076					-0.11076
SYNRG	-0.11433	-0.11433		-0.11433			-0.11433
CCT6A		0.173287					0.173287
GAPVD1		0.773134				0.773134	0.773134
COG1				0.142134			0.142134
EIF4G3							-4.21391
HSPA8	-0.55741	-0.55741				-0.55741	-0.55741
HNRNPK	0.209923	0.209923					0.209923
RPL36	0.040001	0.040001					0.040001
C21orf2		-2.96423	-2.96423			-2.96423	-2.96423
HNRNPA2B1	-1.33187	-1.33187					-1.33187
ESYT1		0.041788			0.041788	0.041788	0.041788
TUBB4B	0.660523	0.660523					0.660523
TUBB2A	-0.24587	-0.24587					-0.24587
TUBB	0.469196	0.469196					0.469196
RPS16	0.589458	0.589458					0.589458
C1QBP	-0.83442	-0.83442	-0.83442			-0.83442	-0.83442
H1FX	0.679572						0.679572
CCAR2	0.231471	0.231471	0.231471				0.231471
DHX15	0.354577						0.354577
PCM1	0.726642	0.726642					0.726642
PRRC2A	-0.05682	-0.05682				-0.05682	-0.05682
SNX9		-1.57855		-1.57855		-1.57855	-1.57855
CEP170		-1.09435					-1.09435
MRPL51			-3.93483				-3.93483
HIST2H2BE	-1.17702	-1.17702					-1.17702
GNAI2	0.488387	0.488387				0.488387	0.488387
JPT2	-0.17753	-0.17753				-0.17753	-0.17753
LUC7L2	-0.45133						-0.45133
TNRC6B	-5.44908	-5.44908					-5.44908
U2AF2	-0.32754						-0.32754
KLC3		0.328849	0.328849				0.328849
ITPR3	0.756186	0.756186			0.756186	0.756186	0.756186
GOLGA3	-0.34165	-0.34165		-0.34165			-0.34165
CCT3		0.271434					0.271434
RPL26L1		0.040949					0.040949
PRMT1							0.328321
SND1	-0.31394	-0.31394					-0.31394
ATXN2	-2.37241	-2.37241		-2.37241			-2.37241
TAGLN2		-0.23156					-0.23156
CD2AP	-0.4564	-0.4564				-0.4564	-0.4564
RALB						-2.23987	-2.23987
PRKAR2A	-0.08087	-0.08087				-0.08087	-0.08087
RDX		-0.86182				-0.86182	-0.86182
YTHDF1		-4.3501					-4.3501
RPL18	-0.07477	-0.07477			-0.07477		-0.07477
DDX5	0.506965	0.506965					0.506965
PPP6C	0.749678	0.749678	0.749678				0.749678
RAE1	-0.54002	-0.54002					-0.54002
C11orf98							-0.96064
DDX21	-0.00829	-0.00829	-0.00829				-0.00829
KRT16	0.091588	0.091588					0.091588
KRT14	-1.60957	-1.60957					-1.60957
RPL29		0.052667					0.052667
EIF3B		0.754397					0.754397
CDKN2AIP	2.17919						2.17919
HSPA9	-0.30184	-0.30184	-0.30184				-0.30184
BASP1	-10.2384	-10.2384				-10.2384	-10.2384
DBT	0.440632	0.440632	0.440632				0.440632
PIK3C2A	0.08185	0.08185		0.08185		0.08185	0.08185
TPM1		-0.28573					-0.28573
CC2D1A	-2.03113	-2.03113				-2.03113	-2.03113
HSPB1	-0.18589	-0.18589				-0.18589	-0.18589
PPP1R12A	0.668362	0.668362				0.668362	0.668362
TRAP1	0.387754		0.387754				0.387754
RPL8		0.647932					0.647932
MSN	-0.93494	-0.93494				-0.93494	-0.93494
PHB2	-0.21761	-0.21761	-0.21761			-0.21761	-0.21761
PSMA1	0.646534	0.646534					0.646534
SCAMP3				0.887859			0.887859
PSMD11	0.685407	0.685407					0.685407
ACACB	-0.09233	-0.09233	-0.09233				-0.09233
KRT18	0.101564	0.101564					0.101564
KRT5	-0.88945	-0.88945					-0.88945
FKBP3	-1.68398						-1.68398
CCDC47					0.981834		0.981834
RPL13	0.23527	0.23527			0.23527		0.23527
GNG12						-0.58389	-0.58389
TJP1							-1.56582
THRAP3	0.248972						0.248972
CACYBP	-0.86809	-0.86809					-0.86809
EXOSC10	0.737878	0.737878					0.737878
STMN1		-2.32858					-2.32858
BRD2	-4.00051	-4.00051					-4.00051
CFL1	-0.20892	-0.20892					-0.20892
RBBP7	-0.31285	-0.31285					-0.31285
ZC3HAV1	0.233672	0.233672					0.233672
TSG101	-0.78718	-0.78718				-0.78718	-0.78718
HNRNPL	-0.29887	-0.29887					-0.29887
CHTOP	-1.57622	-1.57622					-1.57622
TMOD1		0.142019					0.142019
YTHDC2	0.337927	0.337927			0.337927		0.337927
HNRNPC							-0.56635
EML4		-0.87133					-0.87133
NEMP1	0.768833						0.768833
ATP6V1G1		-0.37134				-0.37134	-0.37134
ARPC1B	-1.40218	-1.40218					-1.40218
PI4KA		0.505611		0.505611		0.505611	0.505611
LARP4		0.33543					0.33543
SSFA2	-0.11153	-0.11153				-0.11153	-0.11153
NXT1	4.1718	4.1718					4.1718
CALD1							-1.81343
ATP5J2	5.34188		5.34188				5.34188
LIMCH1		1.10778					1.10778
COG8				8.49196			8.49196
AIFM1	0.644966	0.644966	0.644966				0.644966
PRDX1	-0.21464	-0.21464					-0.21464
PRDX2		-0.07282					-0.07282
KPRP		-5.52404					-5.52404
HP1BP3	0.395086						0.395086
HNRNPH3	-2.16856						-2.16856
HNRNPH1	0.085689	0.085689					0.085689
HEATR5B	8.11929	8.11929					8.11929
IQGAP1	0.863312	0.863312				0.863312	0.863312
SF1	-0.40933						-0.40933
THOC2	0.017106						0.017106
LRRC59	-0.63797		-0.63797		-0.63797		-0.63797
RPL28	-0.10017	-0.10017					-0.10017
NCBP1	3.50637	3.50637	3.50637				3.50637
SON	-0.81095						-0.81095
LARP1		0.108004					0.108004
RPN1		0.382727			0.382727		0.382727
MYL12B		-0.93699					-0.93699
EIF4A3	0.204434	0.204434					0.204434
RPS24	0.248186	0.248186			0.248186		0.248186
DNAJC13		0.073065				0.073065	0.073065
RUVBL2	0.479433	0.479433					0.479433
TRIP4	0.856997	0.856997					0.856997
PSMC4	0.331477	0.331477					0.331477
SERPINH1				0.422274	0.422274		0.422274
TOP1MT	0.532206		0.532206				0.532206
PSMD14	0.041859	0.041859					0.041859
TUBA1C	0.21288	0.21288					0.21288
ATP5A1			0.134256			0.134256	0.134256
DCP2	2.71409	2.71409					2.71409
RPL37A	1.16999	1.16999					1.16999
KTN1					0.256452	0.256452	0.256452
TUBG1	0.748772	0.748772					0.748772
AK2		-0.53149	-0.53149				-0.53149
RHOG		0.647071			0.647071	0.647071	0.647071
EXOSC5	5.46878	5.46878					5.46878
ZC3H4	3.77808	3.77808					3.77808
SNRPA	-0.81472						-0.81472
SREK1IP1							-0.48253
HNRNPA0	0.161928						0.161928
CNOT1	0.190154	0.190154					0.190154
DNAJC7	-0.38463	-0.38463					-0.38463
PATL1	-4.89077	-4.89077					-4.89077
CPSF6	-0.05249	-0.05249					-0.05249
CPSF7	-0.35221	-0.35221					-0.35221
WBP11	-1.13937	-1.13937					-1.13937
HNRNPA1	-0.79283	-0.79283					-0.79283
DSP	0.087423	0.087423				0.087423	0.087423
SUPT16H	-0.7461						-0.7461
EIF4E2		-0.4152					-0.4152
AFTPH	-1.71153	-1.71153		-1.71153			-1.71153
RANBP1	-0.73886	-0.73886					-0.73886
HSD17B4		-0.05633					-0.05633
GSPT1		-0.38295					-0.38295
PLS3		0.148163				0.148163	0.148163
RPS11	0.213568	0.213568					0.213568
ANXA2	-0.52934	-0.52934				-0.52934	-0.52934
HINT1	-1.05598	-1.05598				-1.05598	-1.05598
NUP35	1.52587	1.52587				1.52587	1.52587
ALB	-0.15508	-0.15508		-0.15508	-0.15508		-0.15508
IDH2		0.058837	0.058837				0.058837
RPS27A	-0.65341	-0.65341	-0.65341		-0.65341	-0.65341	-0.65341
ACTA2		1.07885					1.07885
MTPN	0.331644	0.331644					0.331644
BCLAF1	0.243437	0.243437					0.243437
DSC1						-9.71658	-9.71658
NUP93	0.625273	0.625273					0.625273
NCAPH	1.15792	1.15792					1.15792
ZCCHC3		-0.53777					-0.53777
CNBP	3.41822	3.41822			3.41822		3.41822
ACTR2	-0.60524	-0.60524					-0.60524
THNSL1		1.05893					1.05893
ZFR	-0.22306	-0.22306					-0.22306
GPATCH1	-0.73205						-0.73205
FHL1							1.65779
GTF3C4	0.334182		0.334182				0.334182
CORO7-PAM16							-0.80525
TXN	0.017685	0.017685					0.017685
RPL14		0.137192					0.137192
GLE1	0.09011	0.09011					0.09011
PTPN11	-0.84803	-0.84803					-0.84803
FUBP1	-1.27909	-1.27909					-1.27909
CCT7		0.302333					0.302333
ZC3H7A	0.450951						0.450951
MATR3	0.675938						0.675938
PCBP1	-0.13383	-0.13383					-0.13383
PRMT3		1.64699					1.64699
ASCC1	0.703626						0.703626
SRSF4	0.215691						0.215691
DDX17	0.008394	0.008394					0.008394
ACOT7	0.240802	0.240802	0.240802				0.240802
PNKP	5.36238		5.36238				5.36238
RAC1	0.345229	0.345229		0.345229	0.345229	0.345229	0.345229
PFN1	-0.26193	-0.26193					-0.26193
TIAL1	0.818252	0.818252					0.818252
DYNC1H1		0.662289					0.662289
AGO1	0.320636	0.320636					0.320636
GOT2			-2.56513			-2.56513	-2.56513
MRE11	-0.04633	-0.04633					-0.04633
PDHB	0.280864		0.280864				0.280864
RPS4X	0.876414	0.876414					0.876414
RPS3	0.023914	0.023914	0.023914		0.023914	0.023914	0.023914
SYAP1	-1.22822	-1.22822		-1.22822		-1.22822	-1.22822
RACK1	0.15145	0.15145	0.15145				0.15145
CAPZB		-0.46581					-0.46581
G3BP1	-0.74691	-0.74691					-0.74691
SLC25A6	1.36791		1.36791				1.36791
DDX39B	0.347232	0.347232					0.347232
RPL9	0.422449	0.422449					0.422449
PNN	0.115898					0.115898	0.115898
ATP5J2-PTCD1							0.873883
PRDX6	0.036184	0.036184	0.036184				0.036184
DNAJA3	0.190195	0.190195	0.190195			0.190195	0.190195
FRG1	-0.67675						-0.67675
RPL19	-0.09061	-0.09061					-0.09061
EEF1A1	0.284726	0.284726				0.284726	0.284726
VIM	-0.03147	-0.03147				-0.03147	-0.03147
UBAP2	-11.9501	-11.9501					-11.9501
MYO1C	0.096751	0.096751				0.096751	0.096751
MRPS18B	10.1374		10.1374				10.1374
COX4I1	0.535553	0.535553	0.535553				0.535553
OCRL	-0.25035	-0.25035		-0.25035		-0.25035	-0.25035
RPS29	0.875186	0.875186			0.875186		0.875186
CSNK1A1	-0.93226	-0.93226					-0.93226
GSK3B	0.201823	0.201823	0.201823			0.201823	0.201823
RPS6	-0.22769	-0.22769			-0.22769		-0.22769
PPP2R2A	0.353513	0.353513					0.353513
PPIB	0.58114	0.58114			0.58114		0.58114
POLR2M	-2.01401						-2.01401
LYPLA2		-0.99842		-0.99842			-0.99842
HSD17B10	0.239598	0.239598	0.239598			0.239598	0.239598
NCAPD2	0.817171	0.817171					0.817171
BOLA2	0.826428	0.826428					0.826428
SYNJ2	-1.6111	-1.6111				-1.6111	-1.6111
MYH11		0.364649					0.364649
SLC16A1						0.652774	0.652774
EPPK1	-0.32571	-0.32571				-0.32571	-0.32571
PHKG2		0.883283					0.883283
EIF2AK2	-0.1475	-0.1475					-0.1475
RPS27L	0.582129	0.582129					0.582129
RPS27	-0.58815	-0.58815					-0.58815
ARL8A		1.44709				1.44709	1.44709
ARL8B		-1.48263					-1.48263
NUP205	0.535636	0.535636					0.535636
HNRNPF	0.569871	0.569871				0.569871	0.569871
MMTAG2							-0.30816
ACTA1		-0.72783					-0.72783
HNRNPR	-0.24089				-0.24089		-0.24089
IDH3B	0.250796		0.250796				0.250796
RPS15	0.720517	0.720517					0.720517
EIF3I		-0.01026					-0.01026
HIST1H4A	-0.21965						-0.21965
RPS17	1.03774	1.03774					1.03774
KIF5B	0.157699	0.157699					0.157699
TNKS1BP1	0.102242	0.102242				0.102242	0.102242
IGF2BP3	0.298653	0.298653					0.298653
IGF2BP2	-0.69797	-0.69797					-0.69797
RGPD5	-0.03444	-0.03444					-0.03444
EZR							-0.85245
CWC22	-7.12361	-7.12361					-7.12361
DDX3X	0.364182	0.364182				0.364182	0.364182
KIF2C	8.89253	8.89253					8.89253
SART1	-0.16822	-0.16822		-0.16822			-0.16822
RPL36A		-0.20157			-0.20157	-0.20157	-0.20157
ZW10	0.706264	0.706264			0.706264		0.706264
BUD31	-6.66071						-6.66071
ZC3H15	-1.0523	-1.0523					-1.0523
VDAC3	-0.2739		-0.2739				-0.2739
RPL27	0.422752	0.422752			0.422752		0.422752
RPS10	0.899862	0.899862					0.899862
AKAP13	-1.22277	-1.22277					-1.22277
MOV10	-0.00536	-0.00536					-0.00536
STOML2		0.272693	0.272693			0.272693	0.272693
LRRC47							0.30286
TMPO							-0.1225
PTBP1	0.260095						0.260095
TECR	0.41128				0.41128		0.41128
MPZL1						12.9928	12.9928
BCAS2	-0.19628						-0.19628
BAG2		-0.21197					-0.21197
TWF1	-1.6107	-1.6107					-1.6107
NOP58	-0.26472	-0.26472					-0.26472
NOP56	0.321237	0.321237					0.321237
RPL23A	-0.26	-0.26					-0.26
TMEM109	2.29655						2.29655
PRC1	-2.91622	-2.91622				-2.91622	-2.91622
RPL23	0.463335	0.463335					0.463335
USP9Y	1.07606	1.07606					1.07606
CYLD	2.14321	2.14321				2.14321	2.14321
CWC27	0.199978						0.199978
HNRNPA3	-0.34901	-0.34901					-0.34901
MTDH	-2.69687	-2.69687			-2.69687	-2.69687	-2.69687
NOL12;	0.197089						0.197089
ACTG1							-0.18586
CAMSAP1		1.19468					1.19468
RPL35	-0.52644	-0.52644					-0.52644
LSM14A	-6.55506	-6.55506					-6.55506
GIT1		0.32099	0.32099				0.32099
DYNLL1	-0.28457	-0.28457	-0.28457			-0.28457	-0.28457
RP9	-5.56231						-5.56231
GTF2I	0.412075	0.412075					0.412075
S100A10		0.239352				0.239352	0.239352
NARS		0.716272					0.716272
MAP1S	0.56497	0.56497					0.56497
RFC3	1.04176						1.04176
RFC2	0.374554						0.374554
EFTUD2	0.411214	0.411214					0.411214
CNOT2	0.494513	0.494513				0.494513	0.494513
CLINT1	-0.10363	-0.10363		-0.10363		-0.10363	-0.10363
HIST2H3A	-0.19312						-0.19312
ETFB			-0.27602				-0.27602
PPIG	7.49733	7.49733					7.49733
ITPR2	0.621	0.621			0.621	0.621	0.621
KRT9	-0.95936	-0.95936					-0.95936
SEC11A					0.846551		0.846551
CEP350	-1.45421	-1.45421					-1.45421
RBM22	0.243794	0.243794					0.243794
MRPL10	5.20859		5.20859				5.20859
RPL21		0.584651			0.584651		0.584651
KIF11	0.441422	0.441422					0.441422
EIF2S2	0.414506	0.414506					0.414506
KPNA2	0.759476	0.759476		0.759476	0.759476		0.759476
SPATA2	4.01686	4.01686					4.01686
ATP5I			2.98301				2.98301
GNB1		0.055067				0.055067	0.055067
HAUS1		5.4643					5.4643
NCLN					0.935734		0.935734
RFC4	1.03055						1.03055
AP3M2		1.03568		1.03568			1.03568
LYAR	-0.36999	-0.36999					-0.36999
RPS9	0.224109	0.224109					0.224109
MYL9		-3.52793					-3.52793
ARHGAP21		-4.3029		-4.3029		-4.3029	-4.3029
GNB2	0.488043	0.488043					0.488043
RABL6	-1.046	-1.046					-1.046
ZNF593	-7.26659						-7.26659
EIF4G3							0.074389
DNAJA2		0.760054					0.760054
TMEM97	0.230969				0.230969	0.230969	0.230969
DHX29		3.5692					3.5692
PSMD3	0.502219	0.502219					0.502219
SMC1A	0.618097	0.618097					0.618097
YWHAZ	-0.50642	-0.50642					-0.50642
FLG2	-1.23961	-1.23961					-1.23961
MYH14							-3.48774
PGAM5			-0.26009				-0.26009
ATPIF1			-7.87774				-7.87774
SLC25A1	-1.14182		-1.14182				-1.14182
RPL17;RPL17-C18orf32;RPL17;RPL17;RPL17	0.247677	0.247677					0.247677
DDX50	-0.11531					-0.11531	-0.11531
PSPC1	-0.14338	-0.14338					-0.14338
ATP5O	0.938115		0.938115			0.938115	0.938115
KHDRBS1	0.57098	0.57098					0.57098
SHTN1	-1.08029	-1.08029					-1.08029
HNRNPD	-0.71706	-0.71706					-0.71706
U2SURP	-0.08539						-0.08539
SH3BGRL2	-0.42498						-0.42498
PCBP2	-0.06043	-0.06043					-0.06043
ZNF326	-1.16862						-1.16862
EBNA1BP2	-0.08221						-0.08221
HIST1H2BD;HIST2H2BF;HIST1H2BH;HIST1H2BN;HIST1H2BM;HIST1H2BN	-0.65009	-0.65009					-0.65009
AP3S1		-0.49775		-0.49775			-0.49775
DDOST					0.04708	0.04708	0.04708
XPO1	0.684642	0.684642					0.684642
QARS		1.35979	1.35979				1.35979
EPM2AIP1	4.00299	4.00299			4.00299		4.00299
ATP5C1			0.93112				0.93112
NKRF	0.778197						0.778197
SRP14	0.420346	0.420346			0.420346		0.420346
RPL7	-0.0899	-0.0899					-0.0899
ABCF2							0.398624
HNRNPAB							-0.40187
AFDN							0.415331
CASP8AP2	0.11502	0.11502	0.11502				0.11502
NDUFB4	0.51883		0.51883				0.51883
DHX30	1.01789	1.01789	1.01789				1.01789
RBM25	-0.27754	-0.27754					-0.27754
RPL31		-1.37747					-1.37747
SAFB2	-7.90455	-7.90455					-7.90455
EIF1	0.180772	0.180772					0.180772
IRAK1	1.12711	1.12711				1.12711	1.12711
SLC25A10	0.317595		0.317595				0.317595
SEC13	0.375915	0.375915		0.375915	0.375915		0.375915
NDUFS1			0.420749				0.420749
SARS2			0.979999				0.979999
CD3EAP	0.925145	0.925145	0.925145				0.925145
ANKHD1		0.070415					0.070415
ARPC1A	-12.1563	-12.1563					-12.1563
PSMC2	0.45681	0.45681					0.45681
PGRMC1			0.045694		0.045694	0.045694	0.045694
UBE2I	-0.93346	-0.93346					-0.93346
STT3A					0.643291		0.643291
SSR4					-0.20161		-0.20161
RPL15	0.243489	0.243489					0.243489
PURA	-0.70561	-0.70561					-0.70561
MSH2	0.306793						0.306793
HNRNPDL	0.089745	0.089745					0.089745
TARDBP	0.616049	0.616049					0.616049
ELAVL1	0.03082	0.03082			0.03082		0.03082
ABCF1	-0.48424	-0.48424					-0.48424
TTC28		3.30909					3.30909
NDUFS5			1.7718				1.7718
ZYX	-0.8262	-0.8262				-0.8262	-0.8262
SBSN							6.28584
IMPDH2	-0.16321	-0.16321					-0.16321
NUP153	0.880982	0.880982					0.880982
RAB21		0.654965		0.654965	0.654965	0.654965	0.654965
OCIAD2				0.889045			0.889045
MRPL57			0.102513				0.102513
PRPF19	0.213767	0.213767					0.213767
TACO1			0.177627				0.177627
HSPH1	-0.53543	-0.53543					-0.53543
TIMM8A			-4.00909				-4.00909
RBMS1	-0.12774	-0.12774					-0.12774
DPM1	0.589613				0.589613		0.589613
THYN1	-0.92285						-0.92285
SAMHD1	0.824913					0.824913	0.824913
MCRIP1	0.181437	0.181437					0.181437
HMGB1	-0.69895			-0.69895	-0.69895		-0.69895
DAZAP1	0.424222	0.424222					0.424222
TFAM	0.735632	0.735632	0.735632				0.735632
VAPA	-0.10592	-0.10592		-0.10592	-0.10592	-0.10592	-0.10592
AHNAK2	-2.64071	-2.64071				-2.64071	-2.64071
NOP10	-0.83722						-0.83722
PFKP	0.39397	0.39397					0.39397
FHOD1	2.34535	2.34535					2.34535
HELZ	0.250633	0.250633					0.250633
KRT3		-0.52239					-0.52239
KRT6A	-4.73096	-4.73096					-4.73096
SEC61A1					1.25001		1.25001
SUMO1	-0.39671	-0.39671				-0.39671	-0.39671
PLOD1					-0.37304		-0.37304
CSDE1		0.294788		0.294788		0.294788	0.294788
TXNRD1	-7.32326	-7.32326	-7.32326				-7.32326
CPSF2	-0.09748						-0.09748
SNRPD3	-1.04959	-1.04959					-1.04959
VBP1	-0.44421	-0.44421					-0.44421
LETM1			-5.49611				-5.49611
PDIA3	-0.801				-0.801		-0.801
HK1		-0.1387	-0.1387				-0.1387
USP7	-0.27204	-0.27204					-0.27204
GPX1	0.720351	0.720351	0.720351				0.720351
NUDC	-0.23864	-0.23864		-0.23864			-0.23864
G3BP2	-10.3697	-10.3697					-10.3697
PIN4	-1.63911		-1.63911				-1.63911
0							-4.86443
RPL5	0.08877	0.08877			0.08877		0.08877
DSTN		-0.34908					-0.34908
ESYT2							0.545872
H3F3B;H3F3A	1.09627						1.09627
HSP90B1	0.12844	0.12844			0.12844	0.12844	0.12844
WNK1		-0.3245					-0.3245
TMEM209							1.04394
RPS13	0.837372	0.837372					0.837372
PCNA	0.209368						0.209368
MTPAP	0.758972		0.758972				0.758972
KIF2A	0.391202	0.391202					0.391202
AAAS	1.03508	1.03508					1.03508
TMA16	-7.30779						-7.30779
RECQL	-0.00698	-0.00698					-0.00698
PRPF40A	0.379806						0.379806
IMMT							0.199505
FAU							-11.3756
TRAPPC3		0.435012		0.435012	0.435012		0.435012
SLC25A24			0.729068				0.729068
NSUN2	0.80254	0.80254	0.80254				0.80254
WNK2		0.061023				0.061023	0.061023
NAP1L4	-1.75867	-1.75867					-1.75867
EEF1D							0.374252
SEC61B		-2.65723			-2.65723		-2.65723
PIP	1.58874						1.58874
NOP2	0.053294						0.053294
YBX3	-13.4363	-13.4363					-13.4363
PPP2CA	0.269815	0.269815	0.269815			0.269815	0.269815
AFG3L2			0.51954				0.51954
PSMD10	5.4504	5.4504					5.4504
EIF3D		0.291763					0.291763
THOC7	-0.11264	-0.11264					-0.11264
NUFIP2	-0.6378	-0.6378					-0.6378
EWSR1							-3.62624
AGK		1.27672	1.27672				1.27672
ARFGAP3		0.644404		0.644404			0.644404
LSM8	-4.87835						-4.87835
RBM3	-1.98949	-1.98949					-1.98949
MSI1	-3.63747	-3.63747					-3.63747
CSRP2	1.38782	1.38782					1.38782
FHL2	-4.49206						-4.49206
TRMT112	0.75036	0.75036					0.75036
CS	-0.61916		-0.61916				-0.61916
PEX14	-0.16191	-0.16191					-0.16191
U2AF1L5;U2AF1	0.587101						0.587101
RTCB	-0.01	-0.01			-0.01		-0.01
UBE2M	0.782468	0.782468					0.782468
PDLIM1		0.120653					0.120653
THOC6	0.979752						0.979752
RPAP3		0.34007					0.34007
EIF3K	-1.01824	-1.01824					-1.01824
SF3B2	-0.13331						-0.13331
PCNT		-0.3687					-0.3687
NOC2L	1.24878	1.24878					1.24878
GSTO1	2.15168	2.15168					2.15168
ABCD3		0.455346	0.455346				0.455346
AHCYL2		-0.85222			-0.85222		-0.85222
RPL36AL	4.19667	4.19667			4.19667	4.19667	4.19667
DNAJB1	0.489927	0.489927					0.489927
MAGOHB	-2.24958						-2.24958
MYO5C		-1.82424					-1.82424
PHF6	-0.38806						-0.38806
NTPCR							0.79243
PDE4DIP							-0.77069
ENY2	4.02294		4.02294				4.02294
MARS	0.917688	0.917688					0.917688
PRDX4	0.914428	0.914428			0.914428		0.914428
CTPS1		0.551219					0.551219
CLNS1A	-0.53862	-0.53862				-0.53862	-0.53862
SLIRP	-0.83738	-0.83738	-0.83738				-0.83738
CDC42	0.676928	0.676928		0.676928	0.676928	0.676928	0.676928
TOMM70			0.57962				0.57962
EFCAB7						0.133478	0.133478
PABPC4							0.670114
HNRNPH2	0.082565	0.082565					0.082565
ADD3	0.387072	0.387072				0.387072	0.387072
EPB41L2	-0.14683	-0.14683				-0.14683	-0.14683
AP3M1		0.593339		0.593339			0.593339
BAG3	0.387213	0.387213				0.387213	0.387213
MTCH2	0.961415		0.961415				0.961415
SRPRB		0.168385			0.168385		0.168385
FLNC		0.449603				0.449603	0.449603
HCFC1	0.436415	0.436415					0.436415
G6PD	0.209155	0.209155				0.209155	0.209155
ALDH18A1			0.254179				0.254179
RPS28	-0.69227	-0.69227			-0.69227		-0.69227
HRNR	-0.68669	-0.68669					-0.68669
DRG1	0.591646	0.591646					0.591646
RRP12	1.19908	1.19908				1.19908	1.19908
PDIA6		-0.14118		-0.14118	-0.14118	-0.14118	-0.14118
PPIF		-6.52398	-6.52398				-6.52398
SRSF9	-0.98274						-0.98274
TMED10				1.0327	1.0327	1.0327	1.0327
MRPL24			-0.17473				-0.17473
ILF2	0.431158						0.431158
TRIP6	0.871376	0.871376				0.871376	0.871376
AGFG1	-6.70811	-6.70811					-6.70811
RAB11B		0.168511					0.168511
MACROD1	0.845668						0.845668
PDAP1		-7.06441				-7.06441	-7.06441
CMAS	-0.7075						-0.7075
HSD17B12					0.293281		0.293281
MARC2			5.24145				5.24145
NOS1AP	0.285238	0.285238	0.285238				0.285238
DDX6	-0.33433	-0.33433					-0.33433
EMD	-0.0914	-0.0914			-0.0914		-0.0914
LDHB		-0.36236	-0.36236				-0.36236
LDHA	-0.06486	-0.06486					-0.06486
EARS2			-0.28531				-0.28531
DHX57							0.084351
NUP62	0.190073	0.190073					0.190073
RPL26	-0.18993	-0.18993					-0.18993
RPL37		4.62725					4.62725
TOP3B	0.477475						0.477475
ACP1		0.459329				0.459329	0.459329
GTF3C5	0.548491						0.548491
PPP6R3	0.715059	0.715059				0.715059	0.715059
CHD3	0.024474	0.024474					0.024474
ZNF598		0.258459					0.258459
PDK3	0.728242		0.728242				0.728242
MRPS14	0.354947		0.354947				0.354947
AP2A1		0.789586		0.789586		0.789586	0.789586
CHD4	-0.14819	-0.14819					-0.14819
EHD1	1.84121	1.84121				1.84121	1.84121
HNRNPUL1	-0.99907						-0.99907
HIST1H2AB;HIST3H2A	-7.68219						-7.68219
MAP1A							-0.22023
ASCC2	-1.05568						-1.05568
HMGB2	-1.10324	-1.10324					-1.10324
AASDHPPT		0.531254					0.531254
PRKRA	0.074711	0.074711					0.074711
BANF1	-6.53639	-6.53639					-6.53639
MTA1	1.02151	1.02151					1.02151
SF3A2	0.563232						0.563232
FLG	8.37828	8.37828					8.37828
DDX19A	-0.23606	-0.23606					-0.23606
MOGS					-1.3834		-1.3834
PPIA	-0.51897	-0.51897					-0.51897
IDH3G	0.290842		0.290842				0.290842
KIF5C		-0.03737					-0.03737
UQCRQ			0.892278				0.892278
MYL6							-0.89756
DNAJA1	0.087523	0.087523	0.087523		0.087523		0.087523
IDH3A	0.131221		0.131221				0.131221
PSMC5	0.551364	0.551364					0.551364
WASHC2C							-8.27299
CTNNA1		0.842992				0.842992	0.842992
ACOT9			0.048233				0.048233
DAPK3	-1.24377	-1.24377					-1.24377
NDUFA13	0.689119	0.689119	0.689119				0.689119
SSX2IP	0.774827	0.774827					0.774827
CALD1							-3.34794
ACTN4	-1.08797	-1.08797				-1.08797	-1.08797
POLR2B	0.480595						0.480595
DNM1L	0.229967	0.229967	0.229967	0.229967	0.229967		0.229967
SDHA	-0.09547		-0.09547				-0.09547
SMCHD1							0.432159
ERCC6L		-0.68437					-0.68437
ACTR1A		-0.28365					-0.28365
TBC1D15		0.255215					0.255215
FAM98A							0.244382
RPL38		0.82554					0.82554
TOMM5			-3.73866				-3.73866
PLCD3		0.201083				0.201083	0.201083
BRCC3	0.462856	0.462856					0.462856
CPSF1	0.631078						0.631078
TSR1	-4.3731	-4.3731					-4.3731
PRPS1		1.14388					1.14388
IPO9	0.726755	0.726755					0.726755
RHOA	-0.29436	-0.29436			-0.29436	-0.29436	-0.29436
FLOT2	0.342631	0.342631				0.342631	0.342631
SF3A1	-0.0053						-0.0053
TDRD3	-2.03312	-2.03312		-2.03312			-2.03312
DARS		0.630059					0.630059
RAB27A		2.7976		2.7976		2.7976	2.7976
LIMD1	2.20059	2.20059				2.20059	2.20059
DARS2	0.020786		0.020786				0.020786
SMC4	0.035002	0.035002					0.035002
SEC61A2							-0.71257
UBR4	0.890199	0.890199				0.890199	0.890199
GOLGB1		-0.57525		-0.57525	-0.57525		-0.57525
DIS3	0.232504	0.232504					0.232504
RBM17	0.401633						0.401633
ANP32E	-1.40052	-1.40052					-1.40052
CALR	-2.13533	-2.13533		-2.13533	-2.13533	-2.13533	-2.13533
ISY1	0.244489						0.244489
NAF1	3.66423	3.66423					3.66423
CCDC138							4.71947
DDX20	0.186654	0.186654					0.186654
TCERG1	-0.50661						-0.50661
RPL27A		-0.14994			-0.14994		-0.14994
KIF7		-0.63613					-0.63613
PRKACA	0.113525	0.113525	0.113525			0.113525	0.113525
TKT	-0.26504	-0.26504			-0.26504		-0.26504
NAT10	0.486936						0.486936
POLR1C	0.346209	0.346209					0.346209
RARS	0.247537	0.247537					0.247537
SRP72		0.918086			0.918086		0.918086
STAU1	-0.05974	-0.05974			-0.05974	-0.05974	-0.05974
CELF1							-0.54228
SUN2	3.34599						3.34599
DLAT			0.664921				0.664921
RAB35		-2.38765				-2.38765	-2.38765
RAB32		-0.05416	-0.05416	-0.05416	-0.05416		-0.05416
NIPSNAP1			0.732365				0.732365
SEC22B				-0.602	-0.602		-0.602
FAM98B	0.937687	0.937687					0.937687
C14orf166	0.238775	0.238775					0.238775
HNRNPM							1.29377
WDR18	0.271705						0.271705
TUBB4A	-0.78462	-0.78462					-0.78462
NUPL2	-4.20086	-4.20086					-4.20086
MRPL23			1.05647				1.05647
AP2M1		0.697331				0.697331	0.697331
PYM1	-10.8987	-10.8987					-10.8987
PKP2	-1.06114	-1.06114				-1.06114	-1.06114
ARF4		0.376949		0.376949		0.376949	0.376949
SPG20		-0.18482	-0.18482			-0.18482	-0.18482
PRPF6	1.18675						1.18675
NDUFA1			4.40608				4.40608
RBBP6	-5.60262	-5.60262					-5.60262
UBA5	-4.00447	-4.00447		-4.00447	-4.00447		-4.00447
COPA		0.520815		0.520815	0.520815		0.520815
PES1	0.620451	0.620451					0.620451
AHSA1		0.716034			0.716034		0.716034
ANKRD17	-1.58843	-1.58843					-1.58843
CAND1	0.552509	0.552509		0.552509			0.552509
FBL	0.270016						0.270016
SF3B1	0.12518						0.12518
CANX		0.012022	0.012022		0.012022		0.012022
ELOB	-0.30374	-0.30374					-0.30374
MPG	-0.55669	-0.55669	-0.55669				-0.55669
VPS45				-2.67999			-2.67999
PHF5A	0.367944						0.367944
IKBKAP	0.511533	0.511533					0.511533
STRAP	-0.2187	-0.2187					-0.2187
RAB14	0.201138	0.201138		0.201138	0.201138	0.201138	0.201138
CNOT9	0.498492	0.498492					0.498492
MYCBP2	2.48811	2.48811					2.48811
SRSF1	-0.80756	-0.80756					-0.80756
ERH	-0.55218						-0.55218
TGM1		-7.44453				-7.44453	-7.44453
AHCY		0.066309					0.066309
VARS		0.733174					0.733174
GNL3	0.589148						0.589148
SKIV2L2	-0.08968						-0.08968
MRPS11		1.57155	1.57155				1.57155
COPE	0.135612	0.135612		0.135612	0.135612		0.135612
DIDO1	0.118166	0.118166					0.118166
NIFK	5.60997	5.60997					5.60997
COX5B			-0.12154				-0.12154
RCC1	-0.81441	-0.81441					-0.81441
SCP2	-0.89399	-0.89399	-0.89399		-0.89399		-0.89399
CAVIN1	-3.42431	-3.42431	-3.42431		-3.42431	-3.42431	-3.42431
TK1		5.93067					5.93067
FEN1	-0.03436		-0.03436				-0.03436
STRN4		-0.76857					-0.76857
HMGB3	-1.99632	-1.99632					-1.99632
PAK2	-0.36771	-0.36771				-0.36771	-0.36771
MAPRE1		-1.15492		-1.15492			-1.15492
BLMH	-4.73073	-4.73073					-4.73073
HSDL2			0.369464				0.369464
NOLC1							0.26935
NAP1L1	-7.66955	-7.66955					-7.66955
MRPL15			0.439742				0.439742
CLIC1	0.47309	0.47309	0.47309			0.47309	0.47309
ATP5H			-1.04933				-1.04933
PPFIA1		0.629361					0.629361
YWHAB	-0.54488	-0.54488					-0.54488
FLII							-2.92008
OXA1L			4.46611				4.46611
RAB18		0.244341		0.244341	0.244341	0.244341	0.244341
RPS21	-0.96299	-0.96299			-0.96299		-0.96299
LARS	0.476467	0.476467			0.476467		0.476467
SMC3	0.438558	0.438558					0.438558
RAC3							0.45669
DLG5		-0.07361				-0.07361	-0.07361
OFD1	1.51123	1.51123					1.51123
TMPO	0.659912						0.659912
RPLP2		0.63498					0.63498
WIPI2	-0.97799	-0.97799					-0.97799
ATP5L			0.487929				0.487929
SMARCB1	0.05892						0.05892
STIP1	0.405631	0.405631		0.405631			0.405631
PSMD12	0.907991	0.907991					0.907991
LRCH2							-0.45493
CSTF2	0.333286						0.333286
POTEJ							14.3473
LGALS7	0.836825	0.836825					0.836825
THOC5	0.940616	0.940616					0.940616
EIF1AX		-0.80003					-0.80003
LSG1	2.34088	2.34088			2.34088		2.34088
XAB2	-0.36875						-0.36875
HACD3	1.47249				1.47249		1.47249
MRPS23	-0.38427		-0.38427				-0.38427
SRP68	0.580679	0.580679			0.580679		0.580679
COX7A2			-3.21265				-3.21265
CSTF3	4.55211						4.55211
CRTC3	0.27662	0.27662					0.27662
NBAS		1.35237			1.35237		1.35237
PRKCI	1.19743	1.19743		1.19743		1.19743	1.19743
CHD1	0.165731	0.165731					0.165731
TSFM	0.214183		0.214183				0.214183
NMT1		-0.63481	-0.63481			-0.63481	-0.63481
AAK1							-5.15939
S100A9	1.76282	1.76282				1.76282	1.76282
EIF3E	-0.24725	-0.24725					-0.24725
NEK9	-0.33304	-0.33304					-0.33304
DUSP3	0.885369	0.885369					0.885369
TROVE2	0.375471	0.375471					0.375471
CAP1		-0.0435				-0.0435	-0.0435
CDC37		0.868898					0.868898
NDUFA4			1.71679				1.71679
PRKAR1A	1.57621	1.57621				1.57621	1.57621
TNRC6A	-0.75099	-0.75099		-0.75099			-0.75099
PRPF4	0.251481						0.251481
EIF3F		-0.03736					-0.03736
RPS26	-0.76245	-0.76245			-0.76245		-0.76245
CTNNB1	1.13959	1.13959				1.13959	1.13959
CYB5R3		0.290095	0.290095		0.290095		0.290095
CSNK2A2	0.709181	0.709181				0.709181	0.709181
SUCLG1			0.206444				0.206444
TUBA1A	-0.66853	-0.66853					-0.66853
ZNF207	-0.42037	-0.42037					-0.42037
ZBTB33	1.33527	1.33527				1.33527	1.33527
ELOC	-0.71234	-0.71234					-0.71234
MED23	0.62985						0.62985
COMT		1.64492				1.64492	1.64492
SRPRA					-0.57486		-0.57486
RBM28	-2.40133						-2.40133
SEPT7	-0.85451	-0.85451				-0.85451	-0.85451
FSD1	-0.59722	-0.59722					-0.59722
EIF5B	-0.06539	-0.06539					-0.06539
ATAD3B			1.02784			1.02784	1.02784
GSPT2		-1.44643					-1.44643
TOMM34	4.75343	4.75343	4.75343				4.75343
HNRNPUL2	-0.93181						-0.93181
TBL2					0.342589		0.342589
LPCAT1				0.65131	0.65131	0.65131	0.65131
AIMP2	0.449124	0.449124					0.449124
MIF	0.540997	0.540997				0.540997	0.540997
SNU13	-0.27352						-0.27352
NOL10	4.06426						4.06426
S100A8	1.17439	1.17439				1.17439	1.17439
PPP1CA	0.429151	0.429151				0.429151	0.429151
CPT1A			1.68894				1.68894
DIMT1	4.58218	4.58218	4.58218				4.58218
ZCCHC10							-3.07181
CNOT10	0.684114	0.684114					0.684114
SPTLC1					0.381709		0.381709
LMF2					1.36343		1.36343
GTPBP1		-0.03293					-0.03293
NDUFA10		0.297461	0.297461				0.297461
TMEM43	2.49039			2.49039	2.49039		2.49039
AP2B1		1.13763				1.13763	1.13763
HADH	-1.04004	-1.04004	-1.04004				-1.04004
DHCR7	0.333403				0.333403		0.333403
ALYREF							-1.13937
HAT1	0.554098		0.554098				0.554098
PDLIM7	3.62215	3.62215					3.62215
PRPF4B	-1.26808						-1.26808
TP53BP2	0.142469	0.142469					0.142469
CAPRIN1		-0.23579					-0.23579
CTSB	0.806843	0.806843				0.806843	0.806843
TMEM11			0.374381			0.374381	0.374381
ARHGEF7							-0.25853
PSMD4	0.023673	0.023673					0.023673
SDHB	0.082796		0.082796			0.082796	0.082796
RAB38		-4.38456	-4.38456	-4.38456	-4.38456	-4.38456	-4.38456
DST	-0.80824	-0.80824			-0.80824	-0.80824	-0.80824
NDC1	0.742516	0.742516				0.742516	0.742516
COG6				2.77854			2.77854
SLC25A19	1.05709		1.05709				1.05709
RPN2	0.130302				0.130302		0.130302
IARS	0.346602	0.346602					0.346602
CD59				8.26708	8.26708	8.26708	8.26708
MPC2	1.99314		1.99314				1.99314
SET	-1.95205	-1.95205			-1.95205		-1.95205
PYCR1			-0.28583				-0.28583
HMGN2	-6.71343	-6.71343					-6.71343
FKBP15		-6.90973					-6.90973
GANAB				0.556015	0.556015		0.556015
PDCD5	-6.0068	-6.0068					-6.0068
HSPB8	0.468496	0.468496					0.468496
PTPMT1	0.918126		0.918126				0.918126
ARHGEF12		0.749806					0.749806
CCP110		-2.99682					-2.99682
AGO2	-0.11364	-0.11364					-0.11364
MRPL12			0.082957				0.082957
FDXR			-0.16195				-0.16195
VDAC2	0.512282		0.512282				0.512282
CPSF3	1.8226						1.8226
POLR2A	1.00843	1.00843					1.00843
MRPL33			8.30361				8.30361
RPS5	0.894383	0.894383					0.894383
SBDS	-0.35374	-0.35374					-0.35374
COA3			0.050339				0.050339
LBR	0.780291	0.780291			0.780291		0.780291
IK	4.65497	4.65497					4.65497
LMO7							0.023169
PARD3		0.441253				0.441253	0.441253
GIPC1		4.46899					4.46899
SAR1A				0.279073	0.279073		0.279073
MTHFD2			0.449607				0.449607
FKBP2					-8.3035		-8.3035
HELZ2	-3.14171	-3.14171					-3.14171
hCG_1984214							-0.24078
RAB5C						0.135934	0.135934
AARS2			0.205326				0.205326
COPB1		0.951588		0.951588	0.951588	0.951588	0.951588
H1F0	-1.74556	-1.74556		-1.74556			-1.74556
KRT33A		-6.90934					-6.90934
CPNE1	0.741295	0.741295				0.741295	0.741295
CPNE3	0.069951	0.069951	0.069951			0.069951	0.069951
TIPRL		-0.94595					-0.94595
TPP1				4.9389			4.9389
QKI	1.78133	1.78133					1.78133
APOBEC3C	0.699498	0.699498					0.699498
CMTR1	-0.74316	-0.74316					-0.74316
COX6C			-0.22532				-0.22532
FAM3C				6.07483			6.07483
NAA35	3.13115	3.13115				3.13115	3.13115
DDX52	0.672232						0.672232
PPP2R3C	0.264523	0.264523		0.264523			0.264523
ELOVL1					5.59451		5.59451
MYO1C							-0.38815
SKIV2L	0.763051	0.763051					0.763051
SF3A3	0.580199						0.580199
PALM	-5.94825	-5.94825				-5.94825	-5.94825
NDUFS2	0.666553		0.666553				0.666553
UBAC2					1.17527		1.17527
CCDC61		0.227208					0.227208
PGM3		1.40889					1.40889
RAB1B	0.309052	0.309052		0.309052	0.309052		0.309052
MYEF2							0.386671
NDUFA9	0.120847		0.120847				0.120847
CDIPT				-0.13188	-0.13188	-0.13188	-0.13188
ARPC2	-1.1522	-1.1522					-1.1522
LUC7L3	-0.26603						-0.26603
BCR		-4.15771				-4.15771	-4.15771
ARF1	0.168885	0.168885		0.168885		0.168885	0.168885
WTAP	-9.04375	-9.04375					-9.04375
MCAT			7.31043				7.31043
SNRPN;SNRPB;SNRPN	-0.05144	-0.05144					-0.05144
SF3B5	0.273613						0.273613
CAMK2D	0.257082	0.257082					0.257082
CCT6B		0.517223					0.517223
CSTB	1.78178	1.78178					1.78178
RAB34	0.282648	0.282648		0.282648			0.282648
AKAP9		0.085331		0.085331			0.085331
AFF4	-3.36864						-3.36864
RRAS2				0.194286	0.194286	0.194286	0.194286
ORMDL3							0.520333
TJP2	-9.348	-9.348				-9.348	-9.348
RINT1		-2.50038			-2.50038		-2.50038
RBM8A	-11.3947	-11.3947					-11.3947
RBFOX2	-0.02413	-0.02413					-0.02413
SNRNP200	0.169703						0.169703
TCEA1	0.389262						0.389262
UQCRC1			0.407642				0.407642
GTF3C1	0.54875						0.54875
NOSIP	1.54007	1.54007		1.54007			1.54007
COX6B1			-9.98018				-9.98018
DERL1					0.601223		0.601223
NSF		0.360823		0.360823		0.360823	0.360823
DBNL		-0.01646		-0.01646		-0.01646	-0.01646
CWF19L1							-0.80166
MMGT1				0.234058	0.234058	0.234058	0.234058
RHOT2			0.730599				0.730599
AGPS	0.509033	0.509033	0.509033				0.509033
LRCH1		-2.33108					-2.33108
ACSL3	0.98606	0.98606	0.98606	0.98606	0.98606	0.98606	0.98606
CSTF1	1.63139						1.63139
SUGT1	0.208254	0.208254					0.208254
NCOA5	-9.0348	-9.0348					-9.0348
USP9X	0.585757	0.585757					0.585757
SNRPD2	-0.76321	-0.76321					-0.76321
BABAM2	0.049328	0.049328					0.049328
STUB1	0.475497	0.475497			0.475497		0.475497
S100A11	3.95473	3.95473					3.95473
CNP	0.82052	0.82052	0.82052			0.82052	0.82052
CHERP	0.01485	0.01485					0.01485
ARHGAP35	0.17068	0.17068				0.17068	0.17068
LUC7L							-1.45848
SRSF10	-8.45911	-8.45911					-8.45911
NOP9	3.89916						3.89916
TES	0.460177	0.460177				0.460177	0.460177
YBEY	0.463391						0.463391
TIMM23			0.636599				0.636599
API5	-0.06562	-0.06562					-0.06562
FLNA							-1.8319
ARPC3	-4.62662	-4.62662					-4.62662
NDUFA8			-0.12819				-0.12819
RPL39;RPL39P5		-4.26486					-4.26486
SNRPC	-0.63167						-0.63167
PSMD6	0.581549	0.581549					0.581549
PQBP1	-2.95274	-2.95274					-2.95274
SRP9		-4.92929			-4.92929		-4.92929
SRSF5	-0.22979	-0.22979					-0.22979
SFXN1			0.299265				0.299265
RAB5B						0.11247	0.11247
SH3GL1		-0.8661					-0.8661
CAPZB							-0.40627
PRPF38B							-2.31935
NUP43	-4.06834	-4.06834					-4.06834
CLN6	-5.52016				-5.52016		-5.52016
UCHL1	-0.46881	-0.46881			-0.46881	-0.46881	-0.46881
MOB4	0.068126	0.068126		0.068126			0.068126
TOMM22			-0.56293				-0.56293
VPS36	6.10589	6.10589					6.10589
IPO5	0.875876	0.875876					0.875876
UBA52	4.17321	4.17321	4.17321		4.17321	4.17321	4.17321
PTPN1		0.158593	0.158593		0.158593	0.158593	0.158593
MAIP1			-0.29578				-0.29578
HAUS5		0.394935					0.394935
TMED9				4.2383	4.2383		4.2383
RER1				1.08022	1.08022	1.08022	1.08022
SPRR2D		0.815569					0.815569
LOR	3.68624	3.68624					3.68624
TP53	0.187134	0.187134	0.187134		0.187134		0.187134
TIA1	3.69652	3.69652					3.69652
TLN2		0.41895				0.41895	0.41895
DLG1							2.92115
SURF4				-0.09925	-0.09925	-0.09925	-0.09925
MRPS9	0.149575		0.149575				0.149575
PRPF31	0.516199						0.516199
MYO6							-0.2451
CHMP2A	1.49125	1.49125				1.49125	1.49125
METAP1		-5.53356					-5.53356
CDC5L	0.420539	0.420539					0.420539
C19orf47	4.4598						4.4598
FIP1L1	0.321638	0.321638					0.321638
BRIX1	0.128573						0.128573
ARCN1		0.544747		0.544747	0.544747		0.544747
NKIRAS2		-0.08633					-0.08633
ADD2		-8.1306				-8.1306	-8.1306
HMGA2	0.169852						0.169852
YTHDF2	-0.96428	-0.96428					-0.96428
IGBP1		-4.23775					-4.23775
SEC23IP		0.511722		0.511722	0.511722		0.511722
ACLY	0.826658	0.826658				0.826658	0.826658
DYNC1I2		-0.36502					-0.36502
NCBP2	-7.69741	-7.69741					-7.69741
PDIA3							-7.32595
SLC25A22			0.292276				0.292276
HIST1H1C	-0.7337						-0.7337
CKMT1A			-0.95673				-0.95673
MAP4K4							0.666949
SEH1L	0.664466	0.664466					0.664466
CPSF4	1.38274						1.38274
SLAIN2		-0.54921					-0.54921
CYFIP1	0.885959	0.885959					0.885959
CIRBP	-5.71276	-5.71276					-5.71276
GNG5						5.12919	5.12919
SH3KBP1		-6.97194				-6.97194	-6.97194
S100A7	0.663961	0.663961			0.663961		0.663961
HPRT1		0.000455					0.000455
EEF1B2	-0.62539	-0.62539			-0.62539		-0.62539
TMED1				0.205371	0.205371	0.205371	0.205371
DDX18	0.174759						0.174759
KRT77		-1.6041					-1.6041
RAP1B		1.40493				1.40493	1.40493
ABR		-0.94179					-0.94179
KRT80		-8.77946					-8.77946
COPG1		0.480504		0.480504	0.480504		0.480504
PPME1	1.19591						1.19591
SFXN4			-0.33932				-0.33932
SIN3A	0.591552						0.591552
KRT78		-1.52905					-1.52905
CEP97		-0.24503					-0.24503
TSC2	9.3347	9.3347		9.3347			9.3347
RFC1	1.04413	1.04413					1.04413
DVL2	-5.7408	-5.7408				-5.7408	-5.7408
RNH1	0.295056	0.295056					0.295056
TPI1	-0.75114	-0.75114					-0.75114
DMTN	-8.64605	-8.64605				-8.64605	-8.64605
POLR1A	0.267874						0.267874
PDLIM5		1.42985					1.42985
TMEM41B			12.0026		12.0026		12.0026
MCM3AP	1.277	1.277					1.277
JPT1	-10.9825	-10.9825					-10.9825
DCD							0.121246
RAB13		1.31235		1.31235		1.31235	1.31235
RBM15	0.332468						0.332468
DNM2	0.578197	0.578197		0.578197		0.578197	0.578197
SRPK1	-0.06982	-0.06982			-0.06982	-0.06982	-0.06982
MRPL30			0.444036				0.444036
ZFYVE16		-0.79235					-0.79235
PAK1	-0.88953	-0.88953				-0.88953	-0.88953
KRT19							0.059996
CYFIP2	1.15483	1.15483					1.15483
MYO5B		0.451484					0.451484
TOM1L2							1.14179
AGO3	-0.455	-0.455					-0.455
LMNA							-9.1322
OTUD4	0.003241	0.003241					0.003241
ANKRD28	-0.06687	-0.06687					-0.06687
TOE1	12.8942	12.8942					12.8942
SRP54	0.003579	0.003579			0.003579		0.003579
PTGES3	-0.64604	-0.64604					-0.64604
HAUS8	-5.14021	-5.14021					-5.14021
MAP1LC3B2;MAP1LC3B;MAP1LC3B		-3.46895	-3.46895				-3.46895
XP32							-3.93115
NME1-NME2							-0.4846
MRPL53			0.181993				0.181993
WASL	-0.15485	-0.15485				-0.15485	-0.15485
UTP18	2.78426						2.78426
TPM4							-8.87976
MRPS6			0.492317				0.492317
HADHA	-0.10096		-0.10096				-0.10096
SAMM50			-0.45434				-0.45434
PIN1	-0.0707	-0.0707					-0.0707
MIB1		-1.13206				-1.13206	-1.13206
KLC1							0.342886
DHRS2	0.830523	0.830523	0.830523				0.830523
SEC24C		0.225516		0.225516	0.225516		0.225516
LLPH	-5.27082						-5.27082
TNPO1	0.435475	0.435475					0.435475
SMARCC2	0.437845						0.437845
LYN	0.439428	0.439428	0.439428	0.439428		0.439428	0.439428
CASP14	-6.38965	-6.38965	-6.38965				-6.38965
RALY	-3.06205						-3.06205
MAP7D1		0.135356					0.135356
RRP1B	0.621522	0.621522					0.621522
PAWR	0.267074	0.267074				0.267074	0.267074
EBP	0.579052	0.579052			0.579052		0.579052
KPNA1	0.201519	0.201519					0.201519
UPF3B	-11.835	-11.835					-11.835
TIMM50	-0.08502		-0.08502				-0.08502
PGD	0.293609	0.293609					0.293609
AIMP1	0.063277	0.063277		0.063277	0.063277		0.063277
CSRP1	-4.86546	-4.86546					-4.86546
IGF2R	-0.06744	-0.06744		-0.06744		-0.06744	-0.06744
NHP2	-0.60452						-0.60452
RBM4	0.201504	0.201504					0.201504
DECR1	0.154382	0.154382	0.154382				0.154382
SUMO2	-6.76049						-6.76049
DDRGK1	-0.59681	-0.59681			-0.59681		-0.59681
ZNF622	-0.3133	-0.3133		-0.3133			-0.3133
EIF2A		-3.32189					-3.32189
ZCCHC17	-9.25207	-9.25207					-9.25207
YWHAG		-0.11617					-0.11617
DNAJB6	3.70695	3.70695					3.70695
LAS1L	-0.33921						-0.33921
PLRG1	4.90779						4.90779
STOM	-0.37325	-0.37325	-0.37325		-0.37325	-0.37325	-0.37325
PFKL		0.778882					0.778882
GPC4	12.7505			12.7505		12.7505	12.7505
PARS2			5.87503				5.87503
EPS15L1	-0.01889	-0.01889				-0.01889	-0.01889
H2AFZ;H2AFV	1.40193						1.40193
DDX28	11.5802	11.5802	11.5802				11.5802
NES		-0.55444					-0.55444
MAGED1	0.347269	0.347269				0.347269	0.347269
PSMD2	0.391873	0.391873					0.391873
SSBP1	5.46399		5.46399				5.46399
ATP6V1A	0.011118	0.011118				0.011118	0.011118
PSMC3							0.150717
MBNL1	2.09172	2.09172					2.09172
RCN2	-13.6641				-13.6641		-13.6641
HERC2	0.435573	0.435573				0.435573	0.435573
ECH1		-1.86697	-1.86697				-1.86697
KIAA1468				2.5589			2.5589
MTHFD1L							-0.27331
PRSS3							5.29657
SERPINB4		4.54393					4.54393
EXOSC9	0.270434	0.270434					0.270434
AP2S1		0.700582				0.700582	0.700582
ZC3H14	0.721426	0.721426					0.721426
ADSL		1.10186					1.10186
PSMD1	-0.44367	-0.44367					-0.44367
CKB	-1.68765	-1.68765	-1.68765				-1.68765
CAMSAP3	0.322458	0.322458					0.322458
FMR1	-0.61953	-0.61953				-0.61953	-0.61953
DDX39A	0.079036	0.079036					0.079036
MRPS26	0.988563		0.988563				0.988563
GIT2	-4.59556						-4.59556
RALGAPB							-0.1893
PIBF1	-2.19264	-2.19264					-2.19264
IBA57			5.76789				5.76789
UBTF							3.82914
AKAP2							-7.01691
L1RE1	-7.60065	-7.60065			-7.60065		-7.60065
CRKL	1.29486	1.29486					1.29486
EPB41L5	7.98393	7.98393				7.98393	7.98393
MAGT1					1.00206	1.00206	1.00206
ARFGAP2		-6.99517		-6.99517		-6.99517	-6.99517
CTSD							-1.15845
ILKAP	0.152849	0.152849					0.152849
PSMB6	-0.60163	-0.60163					-0.60163
COG7	5.31699			5.31699			5.31699
MGST2	9.51058				9.51058	9.51058	9.51058
PARK7	0.406922	0.406922	0.406922		0.406922	0.406922	0.406922
PFKM	0.864381	0.864381				0.864381	0.864381
APPL2	0.991642	0.991642				0.991642	0.991642
GSN							-0.04102
SUGP2	0.377484						0.377484
MT-CO2			0.05805				0.05805
EIF2S1	-0.35936	-0.35936					-0.35936
NIP7	-3.74392	-3.74392					-3.74392
CHMP1A	-0.5024	-0.5024				-0.5024	-0.5024
MRPL13			-0.59719				-0.59719
PDE12		0.677013	0.677013				0.677013
CALU				-6.31041	-6.31041		-6.31041
CBX3	-2.03995						-2.03995
SMG9		-12.2866					-12.2866
POLR1E							0.019599
LARP1B	-7.89715	-7.89715					-7.89715
COX5A			0.245474				0.245474
ATP6V1B2		0.147869				0.147869	0.147869
ACADSB			0.636023				0.636023
SNRPD1	-0.13221	-0.13221					-0.13221
USMG5			-0.44086				-0.44086
SFXN2			0.618104				0.618104
ATP5F1	0.680423		0.680423				0.680423
TRA2A	-8.82241						-8.82241
GPX4	0.425842	0.425842	0.425842				0.425842
DHRS7B	-0.06569				-0.06569		-0.06569
DHX36	0.964894	0.964894	0.964894				0.964894
EXOSC2	-1.61319	-1.61319					-1.61319
SMU1	-7.32397	-7.32397					-7.32397
CNIH4				-0.50457	-0.50457		-0.50457
RPL10							-3.54779
MGST3	0.237611				0.237611		0.237611
HSPA4L	-1.08914	-1.08914					-1.08914
DHX16	0.215955						0.215955
NOP16	3.8014						3.8014
DYNLL2	-0.77271	-0.77271				-0.77271	-0.77271
VDAC1	-1.04687		-1.04687			-1.04687	-1.04687
NAA10	0.365928	0.365928					0.365928
DENR							-9.10862
CYC1	1.21915		1.21915				1.21915
CDK9	0.25035	0.25035					0.25035
DNAJC2	-5.07207	-5.07207					-5.07207
AP2A2		1.09468				1.09468	1.09468
TPM1							0.156739
FAM136A		-0.9672					-0.9672
RALA							-3.92855
RAB10	0.297793	0.297793		0.297793	0.297793	0.297793	0.297793
RANBP10	3.26595	3.26595					3.26595
LEMD2	3.72523				3.72523		3.72523
TAOK1	-3.59206	-3.59206					-3.59206
KIFC1	0.442451						0.442451
TCF25	1.4238						1.4238
GCDH			-0.5928				-0.5928
VAPB		0.70136		0.70136	0.70136	0.70136	0.70136
KIAA1524		-0.45363				-0.45363	-0.45363
VCL		0.734069					0.734069
WARS	-0.55563	-0.55563					-0.55563
TRIM25	0.021504	0.021504					0.021504
RFC5	1.08373						1.08373
DLD	0.035518		0.035518				0.035518
PLEKHA5	0.100494	0.100494					0.100494
NRBF2	-4.35489	-4.35489					-4.35489
SLK	-0.19998	-0.19998					-0.19998
LRRFIP1	-5.15282	-5.15282				-5.15282	-5.15282
PSME3	0.127872	0.127872					0.127872
SART3	-0.46555	-0.46555					-0.46555
WDR5	0.243669						0.243669
SARNP							-4.79945
EEF1D							-0.23225
VASP		5.21234				5.21234	5.21234
LEMD3	2.05592						2.05592
PTPN23	2.77833	2.77833					2.77833
MTCH1			0.952084				0.952084
XPO7	0.703863	0.703863					0.703863
KPNA4	0.702027	0.702027					0.702027
GNAI3		0.689332		0.689332	0.689332	0.689332	0.689332
FARSB		0.358271					0.358271
CEP85	-4.5211	-4.5211		-4.5211			-4.5211
YTHDC1	-7.40898					-7.40898	-7.40898
RAB7A		0.056471	0.056471	0.056471		0.056471	0.056471
CHMP4B	0.974388	0.974388				0.974388	0.974388
NCAPG	0.507751	0.507751					0.507751
ARHGEF2		0.952606		0.952606			0.952606
USP39	0.371882						0.371882
NASP	0.493368	0.493368					0.493368
MRPS12			1.05607				1.05607
SNRNP70	-0.40598						-0.40598
WIPF2	-12.182	-12.182				-12.182	-12.182
MRPS34			1.33735				1.33735
PDHA1	0.450048		0.450048				0.450048
DIAPH3	-4.87293	-4.87293					-4.87293
RBM12	0.344885						0.344885
MT-CO3			7.65367				7.65367
RAPH1							3.21709
LPP	2.3143	2.3143				2.3143	2.3143
KIF21A		-3.6913				-3.6913	-3.6913
GAR1	-0.18881						-0.18881
DNAJB11	-3.75998				-3.75998		-3.75998
SLC3A2	1.52646					1.52646	1.52646
MAP2K4	8.34511	8.34511					8.34511
TSPO		0.061965	0.061965		0.061965		0.061965
MAT2A		0.213278					0.213278
SRGAP2	0.201901	0.201901				0.201901	0.201901
YWHAH		-0.00559				-0.00559	-0.00559
GLO1	-2.64171	-2.64171				-2.64171	-2.64171
EIF4G1							8.57445
SNRPA1	-0.21085						-0.21085
DUS3L							6.70495
DSG2						-4.00037	-4.00037
COPB2		-0.38794		-0.38794	-0.38794		-0.38794
BCAS3	2.38425	2.38425					2.38425
DCAF7	0.127267	0.127267					0.127267
PCBP2							0.864878
COG5	6.36606	6.36606		6.36606			6.36606
RHOC	0.108909	0.108909			0.108909	0.108909	0.108909
CTNND1	0.596865	0.596865				0.596865	0.596865
WASHC4	1.26456						1.26456
SEC23A	0.194367	0.194367		0.194367	0.194367		0.194367
SCYL1	0.214864	0.214864		0.214864	0.214864		0.214864
PLP2					2.7114	2.7114	2.7114
SMARCE1	0.564616						0.564616
BMS1	-8.51567						-8.51567
SLC25A12			0.674057				0.674057
GNAI1	0.561576	0.561576				0.561576	0.561576
ROCK2	-0.47727	-0.47727				-0.47727	-0.47727
TRIM56	-0.40381	-0.40381					-0.40381
MT-ATP8			1.09651				1.09651
NAA50	6.21996	6.21996					6.21996
PALLD	-0.11263	-0.11263				-0.11263	-0.11263
HAX1	0.345519	0.345519	0.345519		0.345519	0.345519	0.345519
RAF1	0.628667	0.628667	0.628667	0.628667		0.628667	0.628667
ARAF		-4.27503	-4.27503				-4.27503
EIF2B1		1.17899				1.17899	1.17899
TUBGCP2	1.38827	1.38827					1.38827
SBF1	1.12692	1.12692			1.12692		1.12692
GLUD1		-1.28952	-1.28952		-1.28952		-1.28952
PFDN2	0.52534	0.52534	0.52534				0.52534
TTF2		-0.85843					-0.85843
WASHC5	0.26237	0.26237			0.26237		0.26237
DVL3		-1.09114					-1.09114
SPATA5		-0.14582	-0.14582				-0.14582
RICTOR		4.3826					4.3826
SNAP23	4.47871	4.47871	4.47871			4.47871	4.47871
REXO4	0.886433						0.886433
DDX46	-0.16134						-0.16134
DIS3L		-0.56883				-0.56883	-0.56883
TUBB2B	0.722418	0.722418					0.722418
LSM4	-1.1108	-1.1108					-1.1108
AKAP8L	-0.83267	-0.83267					-0.83267
PHACTR4		0.214316					0.214316
EXOSC6	-0.55252	-0.55252					-0.55252
PUM2	4.72968	4.72968					4.72968
PICALM	-4.97414	-4.97414		-4.97414		-4.97414	-4.97414
ITCH	4.97159	4.97159				4.97159	4.97159
CHORDC1							0.598185
PPFIBP1		0.812281				0.812281	0.812281
TUBGCP3		0.858882					0.858882
GSK3A	0.645038	0.645038	0.645038				0.645038
BRD4	-0.59734						-0.59734
DIAPH1	0.505028	0.505028				0.505028	0.505028
HMGA1	-4.36894	-4.36894					-4.36894
TBCB		0.851421					0.851421
ALDH5A1			-0.05417				-0.05417
VPS8							0.24238
EXOSC1	0.774965	0.774965					0.774965
MDN1	0.968328	0.968328					0.968328
EXOC2		1.92603				1.92603	1.92603
ATP6V0A1	0.920419	0.920419		0.920419		0.920419	0.920419
PKN2	0.961613	0.961613				0.961613	0.961613
CLASP1		6.1029		6.1029			6.1029
PBDC1							-0.37609
UBE2N	0.796311	0.796311					0.796311
NELFA	10.8018	10.8018					10.8018
MRPL35			0.209427				0.209427
MRPS7			5.22572				5.22572
GEMIN4	0.413955	0.413955					0.413955
SARS	-0.38726	-0.38726					-0.38726
DGCR8	0.924053	0.924053					0.924053
XRCC1	0.36578						0.36578
ANP32A	-1.45107	-1.45107			-1.45107		-1.45107
TRIM33	1.3075						1.3075
EIF2B3	0.560803	0.560803					0.560803
SMAP1		2.3365				2.3365	2.3365
ARMCX3	0.801255	0.801255	0.801255				0.801255
CISD2	4.05436		4.05436		4.05436		4.05436
RASSF7		0.175132					0.175132
TRIOBP	-0.12005	-0.12005					-0.12005
TEX10	1.75901		1.75901				1.75901
NDUFAF3	8.46001		8.46001				8.46001
BST2		-5.51216		-5.51216		-5.51216	-5.51216
PBRM1	0.311256						0.311256
DPY19L1							-0.88921
SH3BP1	1.12252	1.12252					1.12252
RNMT	-3.74758						-3.74758
RBM27	0.016335	0.016335					0.016335
FSCN1		-0.01334					-0.01334
SCO1			1.66596				1.66596
DBR1	3.55848						3.55848
ATP6V0D1						0.504999	0.504999
DHX35							-1.35681
HAUS2		1.43629					1.43629
MGMT	-4.07427						-4.07427
GRB2	1.05481	1.05481		1.05481		1.05481	1.05481
KCTD12							1.66541
PELO	0.162301	0.162301					0.162301
RAB8A		1.30353		1.30353		1.30353	1.30353
OSTC							3.693
C16orf70				-0.19807			-0.19807
HMMR		-1.93218				-1.93218	-1.93218
NME4			-0.87984				-0.87984
ARF5	0.602847	0.602847		0.602847		0.602847	0.602847
FAM168A							3.4704
MICAL3	-6.50476	-6.50476				-6.50476	-6.50476
ATG5		-3.36108	-3.36108				-3.36108
MEPCE	1.07784						1.07784
CEP55		3.83249				3.83249	3.83249
GRSF1	-0.32451	-0.32451	-0.32451				-0.32451
UNK		0.650359					0.650359
MRPS35			0.859051				0.859051
ACSL1			0.745169		0.745169	0.745169	0.745169
CASP3	-5.6561	-5.6561					-5.6561
ITPR1	0.949632	0.949632			0.949632	0.949632	0.949632
DDX42	-6.27085	-6.27085					-6.27085
DOCK6	1.93416	1.93416					1.93416
METAP2		-4.95282				-4.95282	-4.95282
SF3B6	0.509254						0.509254
UACA	0.467789	0.467789					0.467789
SQSTM1	0.078249	0.078249	0.078249		0.078249		0.078249
GPATCH8	0.877725						0.877725
NEURL4		-3.20415					-3.20415
EIF6	-0.40311	-0.40311					-0.40311
SMN2;SMN1;SMN1	0.610278	0.610278					0.610278
SLC25A21			7.12569				7.12569
SLC12A4						5.05821	5.05821
EIF3L	-1.12503	-1.12503					-1.12503
SPTBN2		0.730918				0.730918	0.730918
CERS2					0.129881		0.129881
BRK1		-0.51133					-0.51133
CDK4	0.596254	0.596254					0.596254
MARC1							1.69981
CDC73	-0.12668	-0.12668					-0.12668
SFN	0.32336	0.32336					0.32336
PTMA	-6.6406	-6.6406					-6.6406
PTCD3	0.648613	0.648613	0.648613			0.648613	0.648613
TSC22D4	-1.10849						-1.10849
CCDC6		-0.41779					-0.41779
SPATS2		1.30599					1.30599
SMNDC1	-5.56212	-5.56212					-5.56212
CHCHD1	-0.67669	-0.67669	-0.67669				-0.67669
CDV3		-11.0878				-11.0878	-11.0878
GEMIN5	1.32267	1.32267					1.32267
DIAPH2							0.29427
MRPL22			0.314561				0.314561
PFN2		0.254382					0.254382
NUP54	0.708739						0.708739
LTV1	-5.23021	-5.23021					-5.23021
UBE2D2	-1.54169	-1.54169					-1.54169
TMEM214		0.721635		0.721635	0.721635		0.721635
ASCC1							3.80641
LANCL2	-2.90425	-2.90425				-2.90425	-2.90425
CDC42BPA		-0.29357					-0.29357
THOC3	-0.18018						-0.18018
ZRANB2	0.439133						0.439133
LAMTOR1						-0.10603	-0.10603
C11orf58;SMAP							-5.28188
NDUFB6	-2.4138		-2.4138				-2.4138
TACC2							-1.33442
ZC3H11A	1.04468						1.04468
PSMC6	0.467067	0.467067					0.467067
EPB41	-0.53807	-0.53807				-0.53807	-0.53807
CASK	1.00703	1.00703				1.00703	1.00703
MAP2K3	-0.24535	-0.24535					-0.24535
SPATS2L	0.626488	0.626488					0.626488
QPCTL				3.17556			3.17556
PPP1R13L	-7.34849	-7.34849					-7.34849
PKP4	-4.94855	-4.94855				-4.94855	-4.94855
SEPT6		-0.9171					-0.9171
KIF1C		4.55471		4.55471	4.55471		4.55471
TM7SF2	9.03487				9.03487	9.03487	9.03487
ACTBL2		-4.91719					-4.91719
TOP2A	3.07455	3.07455					3.07455
RAB9A		0.549591		0.549591	0.549591	0.549591	0.549591
EIF4ENIF1	-0.71528	-0.71528					-0.71528
SAP18							3.33566
NF2	-0.0792	-0.0792				-0.0792	-0.0792
RPF2	6.67949						6.67949
APMAP							0.6537
TAB1	0.771764	0.771764					0.771764
PKN1	-0.49431	-0.49431					-0.49431
FAM120C	1.50891						1.50891
SNRPE	3.58891	3.58891					3.58891
GGA1	-5.02263	-5.02263		-5.02263			-5.02263
MRPL16			0.517556				0.517556
COIL	-0.00671						-0.00671
PARP9	-2.70313	-2.70313	-2.70313				-2.70313
MAP2K1	4.03282	4.03282	4.03282	4.03282	4.03282	4.03282	4.03282
CGGBP1	1.72935						1.72935
HNRNPLL;HNRPLL;HNRNPLL	1.55368						1.55368
EIF3G	0.38715	0.38715					0.38715
NDUFS3	-0.45398		-0.45398				-0.45398
WDR92							-10.6009
SAP130							-4.19392
RNF40	0.345279	0.345279					0.345279
PAN3		3.73345					3.73345
RHOT1			0.517753				0.517753
CDK1	0.106982	0.106982	0.106982		0.106982		0.106982
EED	-0.29177	-0.29177					-0.29177
GNAS		1.21718				1.21718	1.21718
SMPD4	1.60895			1.60895	1.60895		1.60895
ZNF638	0.096097	0.096097					0.096097
RTN3				5.97081	5.97081	5.97081	5.97081
N4BP2		-3.50991					-3.50991
EHD3	3.42084	3.42084				3.42084	3.42084
AAK1		-0.18085				-0.18085	-0.18085
PEAK1		2.97531					2.97531
PEX5		-1.48555	-1.48555	-1.48555			-1.48555
MAP7	-1.60081	-1.60081				-1.60081	-1.60081
LSM2	-8.12193	-8.12193					-8.12193
SLC25A3							1.36856
SAV1	-3.76055	-3.76055				-3.76055	-3.76055
ZFP91	0.005975						0.005975
MAPK3	0.595873	0.595873	0.595873	0.595873	0.595873	0.595873	0.595873
MMS19	1.10936	1.10936					1.10936
EPS15		-0.3035				-0.3035	-0.3035
RBX1	7.58785	7.58785					7.58785
CHCHD3	-0.3749		-0.3749				-0.3749
CAST							0.333408
TTC4	5.70861	5.70861					5.70861
SLFN11	1.19531	1.19531					1.19531
PRPF3	-0.24739	-0.24739					-0.24739
RCN1					-2.84978		-2.84978
EXOC4		1.65846				1.65846	1.65846
MPDU1					-3.94774		-3.94774
PDCD10		-3.88903		-3.88903		-3.88903	-3.88903
SPC24	9.47902	9.47902					9.47902
MKLN1	5.33972	5.33972					5.33972
MYO9B	-7.62711	-7.62711					-7.62711
UCKL1	4.12879	4.12879					4.12879
PAK4		0.256327		0.256327			0.256327
BNIP1	2.71708	2.71708	2.71708		2.71708		2.71708
PFDN1		3.20016					3.20016
MZT2B	3.76762	3.76762					3.76762
PPP1R2							-1.28793
PYCR3		0.643692					0.643692
SNX5	0.030676	0.030676				0.030676	0.030676
FYCO1				0.381451			0.381451
SHC1		0.659821	0.659821			0.659821	0.659821
CTR9	-0.03771						-0.03771
VPS13C		-0.62049	-0.62049				-0.62049
UFL1	0.949307	0.949307			0.949307		0.949307
SNX27	0.273352	0.273352					0.273352
GRK2		5.80434				5.80434	5.80434
COG3		1.90935		1.90935		1.90935	1.90935
AKAP12		-0.27722				-0.27722	-0.27722
USP15	-5.1045	-5.1045	-5.1045			-5.1045	-5.1045
PPP4C	0.512483	0.512483				0.512483	0.512483
STRN		-5.12377					-5.12377
ABI1	0.700173	0.700173			0.700173		0.700173
MAP7D2		-2.84244					-2.84244
ZMYM4							0.903413
HSBP1	-2.1775	-2.1775					-2.1775
NDUFB10			-0.55267				-0.55267
TBC1D7		0.329961					0.329961
MTHFSD		-7.08252					-7.08252
CLMN	-4.02185	-4.02185					-4.02185
TACC1	-3.55881	-3.55881					-3.55881
URI1	-3.82022	-3.82022	-3.82022				-3.82022
HPS5		2.35261					2.35261
PCNP	-3.35399						-3.35399
DYNC1LI1		0.825117				0.825117	0.825117
C19orf25							0.364751
EHD4	2.71279	2.71279			2.71279	2.71279	2.71279
MRPS28			-2.7354				-2.7354
HECTD4							4.61132
VAC14		3.18212		3.18212	3.18212		3.18212
WRNIP1	0.501844	0.501844					0.501844
DCTN3	-0.9139	-0.9139					-0.9139
SNTB2	0.854112	0.854112		0.854112		0.854112	0.854112
TMEM256-PLSCR3;TMEM256-PLSCR3;TMEM256							-3.84105
POP1	0.308978						0.308978
HECTD3	5.62222	5.62222					5.62222
PAF1	-0.00193	-0.00193					-0.00193
FAF2					-0.17103		-0.17103
STRIP1	1.9508	1.9508					1.9508
YAP1	-3.94025	-3.94025					-3.94025
ARMC6		8.56918					8.56918
WDR54							1.20921
PMS1	-0.43419						-0.43419
GAK	2.59314	2.59314		2.59314			2.59314
RBMXL1							-10.3072
STAT3	2.13727	2.13727				2.13727	2.13727
AP1G2				7.44527			7.44527
PPP6R2	-0.26793	-0.26793					-0.26793
VPS51	1.38643	1.38643		1.38643			1.38643
AKAP11	1.72372	1.72372				1.72372	1.72372
PAN2	-0.66732	-0.66732					-0.66732
CDC27	1.51005	1.51005					1.51005
PACSIN2	-6.33039	-6.33039				-6.33039	-6.33039
BUB1B	-3.94631	-3.94631					-3.94631
KLC4		0.257941					0.257941
USE1					-3.25486		-3.25486
;VKORC1;;VKORC1					1.50898		1.50898
TTC1		-8.59798					-8.59798
ZFYVE1	-4.2336	-4.2336	-4.2336	-4.2336	-4.2336		-4.2336
RPTOR	1.84833	1.84833					1.84833
ABI2	2.59133	2.59133					2.59133
WDR6		1.4749				1.4749	1.4749
WDR36	0.693074						0.693074
FBLIM1		0.345008					0.345008
EIF3M		-1.75841					-1.75841
GSR		5.33154	5.33154			5.33154	5.33154
COG2		4.55659		4.55659			4.55659
;ARHGEF18		-4.42413				-4.42413	-4.42413
GATAD2A	-0.09167						-0.09167
CUL3	1.62687	1.62687		1.62687		1.62687	1.62687
NEK7	2.02451	2.02451					2.02451
ATP6V1E1		2.09574				2.09574	2.09574
SNX1		-0.86044		-0.86044			-0.86044
COG4		0.451533		0.451533			0.451533
DDB1	0.081874	0.081874					0.081874
CARS		-0.8362					-0.8362
SCFD2						-1.58855	-1.58855
CARD19	11.5351	11.5351	11.5351		11.5351		11.5351
RAB3GAP2		0.774044			0.774044	0.774044	0.774044
NFAT5	-3.85151	-3.85151					-3.85151
TAGLN		0.198392					0.198392
ARMC8	1.59155	1.59155					1.59155
TFCP2	-3.69366	-3.69366					-3.69366
PAIP1		1.55618					1.55618
PON2							0.350915
MICALL1				4.7901			4.7901
LLGL1		0.621755		0.621755		0.621755	0.621755
NUDCD2		-0.31358					-0.31358
ARAP1	-0.94208	-0.94208		-0.94208		-0.94208	-0.94208
TAB2	0.278597	0.278597				0.278597	0.278597
MIS18A	-1.25394	-1.25394					-1.25394
RNF214							2.50062
KANK2		4.08311	4.08311				4.08311
VCP	-0.49923	-0.49923			-0.49923		-0.49923
TUBGCP6		1.66474					1.66474
DCTN1							0.448399
ZC3H13	-9.51883						-9.51883
PDZD11		0.201636				0.201636	0.201636
OGT	0.39442	0.39442	0.39442			0.39442	0.39442
SPATA5L1		4.05045					4.05045
WDR60		-3.65773					-3.65773
SLC25A17		6.86159					6.86159
EXOSC7	0.063764	0.063764					0.063764
GPHN		1.04672				1.04672	1.04672
CHMP2B	0.450192	0.450192				0.450192	0.450192
PREB	1.45339				1.45339		1.45339
SYMPK	0.035206	0.035206				0.035206	0.035206
TXLNG	-3.60393	-3.60393					-3.60393
SNTB1		4.64633					4.64633
RALGAPA1							-3.66866
AP1G1	1.605	1.605		1.605			1.605
MRPS5			0.003701				0.003701
HAUS6	-0.29949	-0.29949					-0.29949
SNX2		0.796418					0.796418
MIOS	-0.40968	-0.40968					-0.40968
MON2		0.712759					0.712759
POP4	1.17789						1.17789
TANC1							3.01976
STAT5B	0.972615	0.972615					0.972615
RECQL5	2.28831	2.28831					2.28831
DPY30	0.672468			0.672468			0.672468
PTPN13	0.138772	0.138772				0.138772	0.138772
TIMM13			-1.16973				-1.16973
AMPD2		0.053115					0.053115
SEPT10		-3.61921					-3.61921
FNBP1L		-8.87823				-8.87823	-8.87823
HELLS	-0.04402						-0.04402
SNRPF	-1.32306	-1.32306					-1.32306
GFPT1		0.662659					0.662659
ARID1A	-0.40802						-0.40802
LIMS1	1.63432	1.63432				1.63432	1.63432
NPEPPS	0.880553	0.880553					0.880553
TIMM29			-0.70396				-0.70396
AP1B1		0.255074		0.255074			0.255074
SMARCA2	0.235912	0.235912					0.235912
SMARCD3	-8.34115						-8.34115
ILVBL					0.946819		0.946819
[truncated: 2,897 more rows]

## Sheet: T52S vs WT (-EGF)
Gene Name	nucleus	cytoplasm	mitochondrion	golgi apparatus	endoplasmatic reticulum	plasma membrane	all proteins
PABPN1	0.191512	0.191512					0.191512
MAPK1	-0.22008	-0.22008	-0.22008	-0.22008	-0.22008	-0.22008	-0.22008
RCC2	0.241098	0.241098				0.241098	0.241098
EEF1E1	0.968393	0.968393					0.968393
SORD		-0.25278	-0.25278				-0.25278
SPCS2					1.08597		1.08597
PPP2R1A	-0.06812	-0.06812	-0.06812			-0.06812	-0.06812
EDC4	-0.15966	-0.15966					-0.15966
NUP88	-0.0611	-0.0611					-0.0611
HSPA1B;HSPA1A;HSPA1B	0.010604	0.010604	0.010604		0.010604	0.010604	0.010604
MCCC1		0.504381	0.504381				0.504381
SEPT11		-0.39929					-0.39929
C8orf33							4.33741
STIM1					0.354833	0.354833	0.354833
CSE1L	0.361693	0.361693					0.361693
SNW1	-4.4396						-4.4396
YBX1	0.105821	0.105821					0.105821
GCN1		0.466252					0.466252
MAP1B	0.0607	0.0607				0.0607	0.0607
DHX9	-0.15907	-0.15907					-0.15907
SVIL	-0.39617	-0.39617				-0.39617	-0.39617
TCEB3							-5.01678
GIGYF2		0.101679		0.101679	0.101679		0.101679
HNRNPM	-0.38315	-0.38315					-0.38315
YWHAE	-0.99275	-0.99275				-0.99275	-0.99275
KRT2	-1.40333	-1.40333					-1.40333
SRRM2	-0.11686						-0.11686
AKAP1		0.206611	0.206611				0.206611
CCDC124	-3.1527	-3.1527				-3.1527	-3.1527
SRM		0.614697					0.614697
TMA7							-0.91402
EEF1G	-0.14989	-0.14989			-0.14989		-0.14989
RPLP1		2.30869					2.30869
PRRC2B							-0.43141
MYO1B	0.383059	0.383059		0.383059		0.383059	0.383059
CCT2		-0.60003					-0.60003
RBM14	-0.25889	-0.25889					-0.25889
TAF15	1.38712	1.38712					1.38712
FUS	0.243221	0.243221					0.243221
PHB	-0.52889	-0.52889	-0.52889			-0.52889	-0.52889
MYH14		0.494655					0.494655
birA							-0.1344
CNOT3	-0.62515	-0.62515					-0.62515
SPECC1L		0.259766					0.259766
CDK2	-0.02107	-0.02107					-0.02107
SHMT2	0.124402	0.124402	0.124402				0.124402
KRT19		0.072689				0.072689	0.072689
HARS		-0.11044	-0.11044				-0.11044
XRN2	0.070435						0.070435
LIN7C		-0.74297				-0.74297	-0.74297
SPTAN1		-0.07608				-0.07608	-0.07608
EPRS	0.005106	0.005106				0.005106	0.005106
FASN		0.157648		0.157648		0.157648	0.157648
DCTPP1	-0.67416	-0.67416	-0.67416				-0.67416
RPS25	-0.15229	-0.15229					-0.15229
NUP98	0.083874	0.083874					0.083874
RPL32		0.204241					0.204241
NOLC1	1.18352	1.18352					1.18352
HADHB	0.522169		0.522169		0.522169		0.522169
GPI	-8.36754	-8.36754				-8.36754	-8.36754
TUBB6	0.755267	0.755267					0.755267
CAD	0.28399	0.28399					0.28399
SPTBN1	0.601793	0.601793				0.601793	0.601793
RAI14	0.19415	0.19415					0.19415
TMOD3		1.06553					1.06553
YES1		-0.29167		-0.29167		-0.29167	-0.29167
PGLS		-1.27012					-1.27012
ACIN1							0.184685
PPA1		-0.47352					-0.47352
NONO	-0.37457						-0.37457
LUZP1	-0.51165						-0.51165
NUP214	0.105226	0.105226					0.105226
LSM12							-1.77315
MTHFD1		-0.14433	-0.14433				-0.14433
TRA2B	-3.18159						-3.18159
RAN	0.494278	0.494278					0.494278
EIF4B		-0.60051					-0.60051
TRIM28	-0.06885						-0.06885
MYO5A		0.956418			0.956418		0.956418
KANK1	-0.02157	-0.02157				-0.02157	-0.02157
TCOF1	-0.03023	-0.03023					-0.03023
FGFR1OP	1.01822	1.01822					1.01822
TLN1		-0.27006				-0.27006	-0.27006
SLC25A11	0.106512		0.106512			0.106512	0.106512
CEP131		-0.06126					-0.06126
MPRIP		0.89515					0.89515
MCCC2		1.18634	1.18634				1.18634
TMOD2		1.32641					1.32641
PRKAR2B	0.735676	0.735676				0.735676	0.735676
NUP107	-0.29337	-0.29337					-0.29337
UBE2V1	-5.43795	-5.43795					-5.43795
UBA1	-0.57376	-0.57376	-0.57376		-0.57376		-0.57376
EDC3	0.447566	0.447566					0.447566
SEPT8		-0.07135					-0.07135
HSPD1		-0.06311	-0.06311			-0.06311	-0.06311
KPNB1	0.11437	0.11437			0.11437		0.11437
EWSR1	-0.66026	-0.66026				-0.66026	-0.66026
MDH2	-1.14961	-1.14961	-1.14961				-1.14961
PDCD2L		-4.35814					-4.35814
ENAH		-3.13184				-3.13184	-3.13184
ENO2		-1.3058				-1.3058	-1.3058
ENO1	-1.28812	-1.28812				-1.28812	-1.28812
ADD1	-0.38008	-0.38008				-0.38008	-0.38008
ACAT1			-0.69468				-0.69468
FLOT1		-0.12033				-0.12033	-0.12033
LMNA	-0.78298	-0.78298					-0.78298
SLC25A5	0.43318		0.43318			0.43318	0.43318
SLC25A4			-0.23278			-0.23278	-0.23278
UBTF	-0.27523						-0.27523
ANXA1	-0.94802	-0.94802				-0.94802	-0.94802
PGK1		-1.91801					-1.91801
RPL4	0.050913	0.050913			0.050913		0.050913
RAD50	0.304553						0.304553
LGALS1		-0.11668			-0.11668		-0.11668
PAICS		0.101269					0.101269
KLC2	-0.89901	-0.89901	-0.89901			-0.89901	-0.89901
WRAP73		3.44309					3.44309
RPS3A	0.089148	0.089148			0.089148		0.089148
FLII	0.354602	0.354602					0.354602
ATP1A1				0.016266	0.016266	0.016266	0.016266
DKC1	0.303558	0.303558					0.303558
LRPPRC	0.086473	0.086473	0.086473				0.086473
ALDOA	-1.11657	-1.11657					-1.11657
EIF5A	-0.28178	-0.28178			-0.28178		-0.28178
ETF1	-0.35673	-0.35673					-0.35673
SMTN		-6.19809					-6.19809
PC		0.352538	0.352538				0.352538
MYH10	0.555014	0.555014					0.555014
CAPZA1		0.440823					0.440823
EIF4H	-0.60582	-0.60582					-0.60582
PPP1CB	-0.18369	-0.18369				-0.18369	-0.18369
FARSA		-0.21126					-0.21126
RPS8	0.229929	0.229929			0.229929		0.229929
LIMA1		-0.55173				-0.55173	-0.55173
RPS18	0.125304	0.125304					0.125304
AHNAK	0.432176	0.432176				0.432176	0.432176
POLDIP3	-2.53435	-2.53435					-2.53435
NPM1	0.085133	0.085133					0.085133
RBBP4	0.074515	0.074515					0.074515
ALYREF	-7.8434	-7.8434					-7.8434
TMSB10		-1.38781					-1.38781
CAPZA2		-0.78325					-0.78325
KRT17		0.108955					0.108955
KRT10	-0.62079	-0.62079					-0.62079
CYCS	-0.01962	-0.01962	-0.01962				-0.01962
HSP90AA1	-0.09187	-0.09187	-0.09187			-0.09187	-0.09187
MAP4							-0.07911
CALM2;CALM1;CALM2;CALM3	-0.53474	-0.53474	-0.53474			-0.53474	-0.53474
RPS14	-0.42604	-0.42604					-0.42604
MCM7	0.494613	0.494613					0.494613
KRT6C		0.482457					0.482457
SEPT9	-0.00358	-0.00358					-0.00358
GTPBP4	0.40658	0.40658					0.40658
KRT1	-0.45129	-0.45129					-0.45129
KRT8	0.677888	0.677888					0.677888
TUFM	0.452434		0.452434				0.452434
FLNA	-0.10837	-0.10837		-0.10837		-0.10837	-0.10837
ARL6IP4							8.00352
RPS2	0.108416	0.108416					0.108416
RPS12	-0.00407	-0.00407		-0.00407			-0.00407
RPL11	0.66117	0.66117					0.66117
TPM1							0.449587
ARHGDIA	-1.98369	-1.98369					-1.98369
TPM4		0.639997					0.639997
ATXN2L	-0.70502	-0.70502					-0.70502
PKM	-0.16606	-0.16606	-0.16606		-0.16606		-0.16606
FAM120A	0.057384	0.057384				0.057384	0.057384
PRRC2C							-0.5991
MYH9	0.608118	0.608118				0.608118	0.608118
CTTN		-0.90112		-0.90112		-0.90112	-0.90112
FXR1	-0.17017	-0.17017					-0.17017
FUBP3	-0.58598	-0.58598					-0.58598
ARPC4	-0.04947	-0.04947					-0.04947
GAPDH	-0.70151	-0.70151				-0.70151	-0.70151
KPNA3	-0.21698	-0.21698					-0.21698
BCAP31	0.068379	0.068379	0.068379	0.068379	0.068379	0.068379	0.068379
EXOSC3	-3.54581	-3.54581					-3.54581
MYL6B		0.135803					0.135803
ILF3	-0.13896	-0.13896	-0.13896				-0.13896
PARP1	-0.33006		-0.33006				-0.33006
LRRFIP2							1.74375
ATAD3A	0.260087		0.260087				0.260087
EDF1	-0.83417	-0.83417					-0.83417
DYNLRB1		-5.07427					-5.07427
HNRNPU	0.044875	0.044875					0.044875
SF3B3	-0.2247						-0.2247
PCCA		0.506889	0.506889				0.506889
EIF4A1	0.005525	0.005525					0.005525
RPL13A	-0.20746	-0.20746					-0.20746
CCT5		0.183351					0.183351
CCT4	-0.10216	-0.10216					-0.10216
PHGDH		-0.16512					-0.16512
DNAJC8	-14.1349	-14.1349					-14.1349
PCCB		0.461486	0.461486				0.461486
PA2G4	-0.35583	-0.35583					-0.35583
OTUB1	-0.27239	-0.27239					-0.27239
FN3K		-3.99437					-3.99437
SRSF3	-0.98628	-0.98628					-0.98628
TCP1		-0.01738		-0.01738			-0.01738
HDLBP							0.172644
EIF3A	0.107626	0.107626					0.107626
RPS20	0.25078	0.25078					0.25078
RPLP0	0.366208	0.366208			0.366208		0.366208
GSTP1	-0.35726	-0.35726	-0.35726				-0.35726
EIF4G2		0.097322					0.097322
MAPKAP1	-5.44538	-5.44538		-5.44538		-5.44538	-5.44538
RPL34		0.993563			0.993563		0.993563
RPL3	0.60968	0.60968					0.60968
RANGAP1	0.323002	0.323002					0.323002
SEC16A							-0.08407
BUB3	-0.51706	-0.51706					-0.51706
MAZ	-0.809						-0.809
XRCC5	-0.17306	-0.17306				-0.17306	-0.17306
SYNCRIP	-0.1352	-0.1352			-0.1352		-0.1352
SRSF7	-1.20511	-1.20511					-1.20511
ATP2A2					0.41494	0.41494	0.41494
GART		0.101163					0.101163
TUBA1B		0.309072					0.309072
UPF2	0.732411	0.732411					0.732411
SLC25A3			0.52251			0.52251	0.52251
DDX41	0.209476	0.209476					0.209476
SLTM	-5.79098						-5.79098
UPF1	-0.01653	-0.01653					-0.01653
MYBBP1A	0.661576	0.661576					0.661576
GSN	0.488638	0.488638				0.488638	0.488638
SRPK2	-0.20159	-0.20159					-0.20159
CAMK2G							0.0548
JUP	0.647906	0.647906				0.647906	0.647906
XRCC6	0.518097	0.518097					0.518097
CORO1B	0.86178	0.86178				0.86178	0.86178
CALML5							9.5393
ACTB	0.471664	0.471664				0.471664	0.471664
DNAJC11	0.271843		0.271843				0.271843
CASC3	3.85204	3.85204					3.85204
EIF2S3	-0.04137	-0.04137					-0.04137
SCRIB	0.130531					0.130531	0.130531
LMNB1	-0.47192						-0.47192
SYTL4						0.313522	0.313522
NUP155	0.182067	0.182067					0.182067
EEF2	-0.07341	-0.07341				-0.07341	-0.07341
MCM4	-0.04299						-0.04299
TPM3							0.178186
MCM5	-0.34995	-0.34995					-0.34995
RPL10A	0.289635	0.289635					0.289635
RPS15A	-0.02965	-0.02965					-0.02965
AURKAIP1	-1.05659		-1.05659				-1.05659
HIST1H2AG;HIST1H2AH;HIST1H2AJ;H2AFJ	-0.15352						-0.15352
KHSRP	0.018628	0.018628					0.018628
GSTK1		0.351324	0.351324				0.351324
TOP1	0.260936	0.260936					0.260936
STK3	-1.07559	-1.07559					-1.07559
RPL22	0.440413	0.440413					0.440413
STAU2	-1.38988	-1.38988			-1.38988		-1.38988
SPAG9	-0.07122	-0.07122					-0.07122
HSPE1			-0.97821				-0.97821
DCP1A	0.304366	0.304366					0.304366
CNN3		-0.62088					-0.62088
SLC25A13			0.13947			0.13947	0.13947
ACTR3	0.070562	0.070562					0.070562
ASCC3	-0.98894	-0.98894					-0.98894
MYO6	0.412549	0.412549		0.412549		0.412549	0.412549
UQCRC2	0.428528		0.428528				0.428528
NUP160	0.123928	0.123928					0.123928
MCM3	-0.38842	-0.38842					-0.38842
FLNB		0.073161				0.073161	0.073161
RPL7A	0.190766	0.190766					0.190766
ZC3H18	-10.8257						-10.8257
DBN1		1.4063				1.4063	1.4063
PLEC	0.093876	0.093876	0.093876			0.093876	0.093876
SELENOI				4.90075	4.90075		4.90075
FXR2	-0.11136	-0.11136					-0.11136
CCT8	-0.19581	-0.19581					-0.19581
0							-0.06879
ACACA							0.767868
RPS23	0.36725	0.36725			0.36725		0.36725
PABPC4	0.26279	0.26279					0.26279
FMR1							-0.46751
TWF2	-1.09643	-1.09643					-1.09643
PPP1CC	-0.11939	-0.11939	-0.11939				-0.11939
RPL18A		-0.05918					-0.05918
DNAJC10					-0.34123		-0.34123
ATP5B	0.122815		0.122815			0.122815	0.122815
LARP4B	-0.55996	-0.55996					-0.55996
ST13		-0.83753					-0.83753
SAFB	-0.48839						-0.48839
XRN1	-1.05266	-1.05266				-1.05266	-1.05266
IGF2BP1	-0.12951	-0.12951					-0.12951
RPL35A		-0.14784					-0.14784
MRPL11			-0.09922				-0.09922
CORO1C		0.233127				0.233127	0.233127
IPO7	0.758053	0.758053					0.758053
MYO1D		0.797998			0.797998	0.797998	0.797998
ACACA		0.518575					0.518575
RAVER1							-6.41637
SEPT2	-0.12524	-0.12524				-0.12524	-0.12524
RPS7	0.118837	0.118837					0.118837
ABCE1		-0.16508	-0.16508				-0.16508
COPZ1		0.302055		0.302055	0.302055		0.302055
TUBB3	0.325091	0.325091					0.325091
ADAR	0.336874	0.336874					0.336874
UBAP2L	-0.21969	-0.21969					-0.21969
RPL6	0.309179	0.309179			0.309179		0.309179
NCL	-0.24995	-0.24995					-0.24995
PRKDC	0.272521	0.272521					0.272521
PRPF8	0.003365						0.003365
RBM26							-4.93512
RPL24		0.128138			0.128138		0.128138
DPYSL2							-0.35876
DPYSL3		-0.14133					-0.14133
RPSA	-0.54479	-0.54479				-0.54479	-0.54479
ABLIM1							-0.43806
ABRAXAS2	-0.23192	-0.23192					-0.23192
NUP85	-0.0188	-0.0188					-0.0188
PABPC1	-0.15393	-0.15393					-0.15393
EIF3C		0.218556					0.218556
HSPA5	-0.40531	-0.40531	-0.40531	-0.40531	-0.40531	-0.40531	-0.40531
EIF4E	-0.30385	-0.30385					-0.30385
NXF1	-0.49717	-0.49717					-0.49717
YWHAQ		-0.54776					-0.54776
DOCK7							0.191797
RPL30	0.115753	0.115753					0.115753
NCKAP1		-0.03808					-0.03808
NEK1	-4.77859	-4.77859					-4.77859
CKAP4	0.238787	0.238787			0.238787	0.238787	0.238787
RPL10	0.509399	0.509399			0.509399		0.509399
SERBP1	-0.07148	-0.07148					-0.07148
CKAP5	-0.11997	-0.11997				-0.11997	-0.11997
RANBP2	0.036588	0.036588	0.036588				0.036588
HIST1H1E	-0.47845						-0.47845
RPS19	0.219134	0.219134					0.219134
ARPC5	-0.92815	-0.92815					-0.92815
FECH			0.220388				0.220388
SFPQ	-0.88516	-0.88516					-0.88516
NKAP	-0.07695	-0.07695					-0.07695
ARPC5L		-3.78025					-3.78025
EXOSC4	-5.03903	-5.03903					-5.03903
AP3D1		0.484207		0.484207			0.484207
SRSF6	-0.64133						-0.64133
LIG3	-7.65125	-7.65125	-7.65125				-7.65125
CMC1			4.36465				4.36465
PCMT1		-0.34887					-0.34887
RBMX	-0.22653						-0.22653
PPM1G	-0.36819	-0.36819					-0.36819
KRT13	-0.66476	-0.66476					-0.66476
SMC2	0.760438	0.760438					0.760438
PUM1	-1.35735	-1.35735					-1.35735
CLTC		0.257533		0.257533		0.257533	0.257533
LMNB2	-0.75809						-0.75809
RBM39	0.49708	0.49708					0.49708
RUVBL1	-0.39544	-0.39544					-0.39544
NUDT21	0.032018	0.032018					0.032018
MYL6		-0.73097					-0.73097
APEX1	-13.3495	-13.3495	-13.3495		-13.3495		-13.3495
USP10	0.703988	0.703988					0.703988
MACF1							0.837818
UNC45A	0.199428	0.199428		0.199428			0.199428
DDX1	0.150091	0.150091	0.150091				0.150091
SRSF11	0.081658						0.081658
POLR2E	-4.46809	-4.46809					-4.46809
TPM3							0.131495
AP3B1		0.107769	0.107769	0.107769			0.107769
NUP133	0.544092	0.544092					0.544092
RPL12	0.445207	0.445207					0.445207
RNPS1	0.623756	0.623756					0.623756
PURB	-1.98131						-1.98131
TMEM33	0.255865				0.255865		0.255865
HSP90AB1	-0.15996	-0.15996	-0.15996			-0.15996	-0.15996
RAB11FIP1		-2.00702					-2.00702
NUP188	1.39235	1.39235					1.39235
GMPS		-0.22873					-0.22873
DSG1		-2.93496				-2.93496	-2.93496
RSL1D1	0.11893						0.11893
RAB11FIP5							1.30362
PGAM1		-2.33712					-2.33712
EIF4G1	-0.28922	-0.28922					-0.28922
SYNRG	-0.06786	-0.06786		-0.06786			-0.06786
CCT6A		-0.3732					-0.3732
GAPVD1		0.897715				0.897715	0.897715
COG1				-0.07372			-0.07372
EIF4G3							-8.35964
HSPA8	0.305594	0.305594				0.305594	0.305594
HNRNPK	-0.0048	-0.0048					-0.0048
RPL36	-0.51651	-0.51651					-0.51651
C21orf2		3.87367	3.87367			3.87367	3.87367
HNRNPA2B1	-0.21139	-0.21139					-0.21139
ESYT1		0.058146			0.058146	0.058146	0.058146
TUBB4B	0.416737	0.416737					0.416737
TUBB2A	1.0022	1.0022					1.0022
TUBB	-0.13949	-0.13949					-0.13949
RPS16	0.391005	0.391005					0.391005
C1QBP	-0.1141	-0.1141	-0.1141			-0.1141	-0.1141
H1FX	1.68682						1.68682
CCAR2	-0.05462	-0.05462	-0.05462				-0.05462
DHX15	0.028645						0.028645
PCM1	0.814842	0.814842					0.814842
PRRC2A	-0.27993	-0.27993				-0.27993	-0.27993
SNX9		-2.8979		-2.8979		-2.8979	-2.8979
CEP170		-6.42895					-6.42895
MRPL51			-6.51497				-6.51497
HIST2H2BE	0.173081	0.173081					0.173081
GNAI2	-0.00187	-0.00187				-0.00187	-0.00187
JPT2	-0.55637	-0.55637				-0.55637	-0.55637
LUC7L2	0.478329						0.478329
TNRC6B	-0.55989	-0.55989					-0.55989
U2AF2	0.13894						0.13894
KLC3		-0.56622	-0.56622				-0.56622
ITPR3	0.253666	0.253666			0.253666	0.253666	0.253666
GOLGA3	-0.24328	-0.24328		-0.24328			-0.24328
CCT3		-0.45939					-0.45939
RPL26L1		-0.00662					-0.00662
PRMT1							-0.52366
SND1	-0.43248	-0.43248					-0.43248
ATXN2	-2.55171	-2.55171		-2.55171			-2.55171
TAGLN2		-0.0629					-0.0629
CD2AP	0.504856	0.504856				0.504856	0.504856
RALB						5.00284	5.00284
PRKAR2A	0.335913	0.335913				0.335913	0.335913
RDX		0.102904				0.102904	0.102904
YTHDF1		0.566421					0.566421
RPL18	0.376343	0.376343			0.376343		0.376343
DDX5	0.223812	0.223812					0.223812
PPP6C	0.505123	0.505123	0.505123				0.505123
RAE1	0.135052	0.135052					0.135052
C11orf98							6.87231
DDX21	0.052701	0.052701	0.052701				0.052701
KRT16	-0.05405	-0.05405					-0.05405
KRT14	-1.2832	-1.2832					-1.2832
RPL29		-0.308					-0.308
EIF3B		0.167657					0.167657
CDKN2AIP	3.24308						3.24308
HSPA9	-0.4949	-0.4949	-0.4949				-0.4949
BASP1	-1.15012	-1.15012				-1.15012	-1.15012
DBT	-0.26581	-0.26581	-0.26581				-0.26581
PIK3C2A	-0.67164	-0.67164		-0.67164		-0.67164	-0.67164
TPM1		0.646076					0.646076
CC2D1A	-2.09073	-2.09073				-2.09073	-2.09073
HSPB1	-0.68189	-0.68189				-0.68189	-0.68189
PPP1R12A	-0.85485	-0.85485				-0.85485	-0.85485
TRAP1	0.146739		0.146739				0.146739
RPL8		-0.30886					-0.30886
MSN	-0.10492	-0.10492				-0.10492	-0.10492
PHB2	-0.0785	-0.0785	-0.0785			-0.0785	-0.0785
PSMA1	-0.2705	-0.2705					-0.2705
SCAMP3				0.083392			0.083392
PSMD11	-0.85492	-0.85492					-0.85492
ACACB	0.548613	0.548613	0.548613				0.548613
KRT18	0.433827	0.433827					0.433827
KRT5	-1.06522	-1.06522					-1.06522
FKBP3	-0.59903						-0.59903
CCDC47					-0.3916		-0.3916
RPL13	-0.26231	-0.26231			-0.26231		-0.26231
GNG12						0.255482	0.255482
TJP1							-0.69043
THRAP3	-0.21424						-0.21424
CACYBP	-0.57861	-0.57861					-0.57861
EXOSC10	0.028396	0.028396					0.028396
STMN1		-2.15473					-2.15473
BRD2	7.11013	7.11013					7.11013
CFL1	-0.08975	-0.08975					-0.08975
RBBP7	-0.78588	-0.78588					-0.78588
ZC3HAV1	-0.07863	-0.07863					-0.07863
TSG101	-0.06116	-0.06116				-0.06116	-0.06116
HNRNPL	-0.10462	-0.10462					-0.10462
CHTOP	-0.33448	-0.33448					-0.33448
TMOD1		1.16787					1.16787
YTHDC2	0.00037	0.00037			0.00037		0.00037
HNRNPC							-0.03767
EML4		-0.52259					-0.52259
NEMP1	0.755823						0.755823
ATP6V1G1		-8.10465				-8.10465	-8.10465
ARPC1B	-0.55225	-0.55225					-0.55225
PI4KA		-0.04398		-0.04398		-0.04398	-0.04398
LARP4		0.672473					0.672473
SSFA2	0.307782	0.307782				0.307782	0.307782
NXT1	-7.89514	-7.89514					-7.89514
CALD1							-0.41493
ATP5J2	0.47037		0.47037				0.47037
LIMCH1		1.3072					1.3072
COG8				-0.4871			-0.4871
AIFM1	0.948236	0.948236	0.948236				0.948236
PRDX1	-0.43082	-0.43082					-0.43082
PRDX2		-0.48474					-0.48474
KPRP		-5.87559					-5.87559
HP1BP3	-0.28054						-0.28054
HNRNPH3	-4.90017						-4.90017
HNRNPH1	0.231127	0.231127					0.231127
HEATR5B	7.017	7.017					7.017
IQGAP1	-0.36094	-0.36094				-0.36094	-0.36094
SF1	-0.24561						-0.24561
THOC2	0.132197						0.132197
LRRC59	0.306856		0.306856		0.306856		0.306856
RPL28	0.321902	0.321902					0.321902
NCBP1	-4.27159	-4.27159	-4.27159				-4.27159
SON	-0.08146						-0.08146
LARP1		-0.09871					-0.09871
RPN1		0.404591			0.404591		0.404591
MYL12B		0.949794					0.949794
EIF4A3	-0.38951	-0.38951					-0.38951
RPS24	0.397477	0.397477			0.397477		0.397477
DNAJC13		0.360326				0.360326	0.360326
RUVBL2	-0.0959	-0.0959					-0.0959
TRIP4	-0.13072	-0.13072					-0.13072
PSMC4	-0.07586	-0.07586					-0.07586
SERPINH1				0.579238	0.579238		0.579238
TOP1MT	-2.6173		-2.6173				-2.6173
PSMD14	0.105704	0.105704					0.105704
TUBA1C	-0.10205	-0.10205					-0.10205
ATP5A1			0.182359			0.182359	0.182359
DCP2	0.385739	0.385739					0.385739
RPL37A	-0.43979	-0.43979					-0.43979
KTN1					0.291017	0.291017	0.291017
TUBG1	0.512122	0.512122					0.512122
AK2		-0.78176	-0.78176				-0.78176
RHOG		0.576465			0.576465	0.576465	0.576465
EXOSC5	0.993265	0.993265					0.993265
ZC3H4	-2.66547	-2.66547					-2.66547
SNRPA	-0.61548						-0.61548
SREK1IP1							3.0595
HNRNPA0	-0.11016						-0.11016
CNOT1	0.17202	0.17202					0.17202
DNAJC7	-0.84241	-0.84241					-0.84241
PATL1	-9.44491	-9.44491					-9.44491
CPSF6	-0.2625	-0.2625					-0.2625
CPSF7	-0.16628	-0.16628					-0.16628
WBP11	-8.0931	-8.0931					-8.0931
HNRNPA1	-0.19531	-0.19531					-0.19531
DSP	0.834977	0.834977				0.834977	0.834977
SUPT16H	-5.12702						-5.12702
EIF4E2		-0.0136					-0.0136
AFTPH	-0.22813	-0.22813		-0.22813			-0.22813
RANBP1	-0.44886	-0.44886					-0.44886
HSD17B4		0.111494					0.111494
GSPT1		-0.00298					-0.00298
PLS3		-0.63795				-0.63795	-0.63795
RPS11	0.101308	0.101308					0.101308
ANXA2	0.372764	0.372764				0.372764	0.372764
HINT1	-7.9614	-7.9614				-7.9614	-7.9614
NUP35	-0.82099	-0.82099				-0.82099	-0.82099
ALB	-0.63315	-0.63315		-0.63315	-0.63315		-0.63315
IDH2		0.16556	0.16556				0.16556
RPS27A	0.643981	0.643981	0.643981		0.643981	0.643981	0.643981
ACTA2		1.20424					1.20424
MTPN	-0.73516	-0.73516					-0.73516
BCLAF1	-0.37812	-0.37812					-0.37812
DSC1						-4.1971	-4.1971
NUP93	-0.21996	-0.21996					-0.21996
NCAPH	0.314107	0.314107					0.314107
ZCCHC3		-0.39906					-0.39906
CNBP	2.6381	2.6381			2.6381		2.6381
ACTR2	-0.08605	-0.08605					-0.08605
THNSL1		0.540499					0.540499
ZFR	-0.28429	-0.28429					-0.28429
GPATCH1	-10.5453						-10.5453
FHL1							-1.27162
GTF3C4	0.606166		0.606166				0.606166
CORO7-PAM16							0.035116
TXN	0.061231	0.061231					0.061231
RPL14		0.533096					0.533096
GLE1	0.477411	0.477411					0.477411
PTPN11	0.1893	0.1893					0.1893
FUBP1	-1.25899	-1.25899					-1.25899
CCT7		-0.38647					-0.38647
ZC3H7A	-8.00919						-8.00919
MATR3	-0.92268						-0.92268
PCBP1	0.014084	0.014084					0.014084
PRMT3		-1.70653					-1.70653
ASCC1	-0.12612						-0.12612
SRSF4	-0.17124						-0.17124
DDX17	-0.30057	-0.30057					-0.30057
ACOT7	-0.24237	-0.24237	-0.24237				-0.24237
PNKP	-2.94464		-2.94464				-2.94464
RAC1	0.008656	0.008656		0.008656	0.008656	0.008656	0.008656
PFN1	-2.25148	-2.25148					-2.25148
TIAL1	-6.40095	-6.40095					-6.40095
DYNC1H1		0.231876					0.231876
AGO1	2.89833	2.89833					2.89833
GOT2			-12.2006			-12.2006	-12.2006
MRE11	0.02335	0.02335					0.02335
PDHB	-0.21049		-0.21049				-0.21049
RPS4X	0.177621	0.177621					0.177621
RPS3	0.483393	0.483393	0.483393		0.483393	0.483393	0.483393
SYAP1	0.453627	0.453627		0.453627		0.453627	0.453627
RACK1	0.13621	0.13621	0.13621				0.13621
CAPZB		0.289243					0.289243
G3BP1	-0.49296	-0.49296					-0.49296
SLC25A6	0.757071		0.757071				0.757071
DDX39B	-0.28931	-0.28931					-0.28931
RPL9	0.274638	0.274638					0.274638
PNN	2.79072					2.79072	2.79072
ATP5J2-PTCD1							0.881387
PRDX6	-0.66048	-0.66048	-0.66048				-0.66048
DNAJA3	0.261571	0.261571	0.261571			0.261571	0.261571
FRG1	-3.835						-3.835
RPL19	-0.23841	-0.23841					-0.23841
EEF1A1	-0.10084	-0.10084				-0.10084	-0.10084
VIM	-0.13728	-0.13728				-0.13728	-0.13728
UBAP2	-8.31832	-8.31832					-8.31832
MYO1C	0.298229	0.298229				0.298229	0.298229
MRPS18B	-0.54688		-0.54688				-0.54688
COX4I1	-0.41535	-0.41535	-0.41535				-0.41535
OCRL	-0.08125	-0.08125		-0.08125		-0.08125	-0.08125
RPS29	0.232959	0.232959			0.232959		0.232959
CSNK1A1	-2.16376	-2.16376					-2.16376
GSK3B	-4.33144	-4.33144	-4.33144			-4.33144	-4.33144
RPS6	-0.22537	-0.22537			-0.22537		-0.22537
PPP2R2A	0.061205	0.061205					0.061205
PPIB	0.368497	0.368497			0.368497		0.368497
POLR2M	0.57537						0.57537
LYPLA2		-0.57641		-0.57641			-0.57641
HSD17B10	0.787978	0.787978	0.787978			0.787978	0.787978
NCAPD2	0.706353	0.706353					0.706353
BOLA2	-0.48694	-0.48694					-0.48694
SYNJ2	-0.89623	-0.89623				-0.89623	-0.89623
MYH11		0.647977					0.647977
SLC16A1						-0.02973	-0.02973
EPPK1	0.631087	0.631087				0.631087	0.631087
PHKG2		0.439477					0.439477
EIF2AK2	-0.13114	-0.13114					-0.13114
RPS27L	-0.09299	-0.09299					-0.09299
RPS27	0.225013	0.225013					0.225013
ARL8A		-0.05312				-0.05312	-0.05312
ARL8B		-5.24627					-5.24627
NUP205	0.475604	0.475604					0.475604
HNRNPF	-0.45486	-0.45486				-0.45486	-0.45486
MMTAG2							-0.03002
ACTA1		0.389767					0.389767
HNRNPR	0.122368				0.122368		0.122368
IDH3B	0.450351		0.450351				0.450351
RPS15	0.273952	0.273952					0.273952
EIF3I		-0.50637					-0.50637
HIST1H4A	0.253413						0.253413
RPS17	0.860759	0.860759					0.860759
KIF5B	-0.1242	-0.1242					-0.1242
TNKS1BP1	0.100522	0.100522				0.100522	0.100522
IGF2BP3	-0.30576	-0.30576					-0.30576
IGF2BP2	-1.01447	-1.01447					-1.01447
RGPD5	0.464312	0.464312					0.464312
EZR							-0.31061
CWC22	-2.86773	-2.86773					-2.86773
DDX3X	-0.71193	-0.71193				-0.71193	-0.71193
KIF2C	-5.46706	-5.46706					-5.46706
SART1	-1.61829	-1.61829		-1.61829			-1.61829
RPL36A		-0.90497			-0.90497	-0.90497	-0.90497
ZW10	-0.34729	-0.34729			-0.34729		-0.34729
BUD31	4.65675						4.65675
ZC3H15	4.72532	4.72532					4.72532
VDAC3	0.592075		0.592075				0.592075
RPL27	0.133223	0.133223			0.133223		0.133223
RPS10	1.03184	1.03184					1.03184
AKAP13	-0.50428	-0.50428					-0.50428
MOV10	-0.16079	-0.16079					-0.16079
STOML2		0.262858	0.262858			0.262858	0.262858
LRRC47							-0.50949
TMPO							-0.19507
PTBP1	-1.01874						-1.01874
TECR	0.755002				0.755002		0.755002
MPZL1						4.0228	4.0228
BCAS2	-0.03121						-0.03121
BAG2		0.559084					0.559084
TWF1	-1.05304	-1.05304					-1.05304
NOP58	0.439495	0.439495					0.439495
NOP56	0.026836	0.026836					0.026836
RPL23A	0.043414	0.043414					0.043414
TMEM109	-4.39145						-4.39145
PRC1	-2.81888	-2.81888				-2.81888	-2.81888
RPL23	0.381734	0.381734					0.381734
USP9Y	0.224332	0.224332					0.224332
CYLD	-1.19453	-1.19453				-1.19453	-1.19453
CWC27	0.613681						0.613681
HNRNPA3	0.128639	0.128639					0.128639
MTDH	0.037361	0.037361			0.037361	0.037361	0.037361
NOL12;	0.906712						0.906712
ACTG1							-0.66161
CAMSAP1		-2.95142					-2.95142
RPL35	-0.72456	-0.72456					-0.72456
LSM14A	-0.76597	-0.76597					-0.76597
GIT1		0.17835	0.17835				0.17835
DYNLL1	0.043676	0.043676	0.043676			0.043676	0.043676
RP9	-1.25641						-1.25641
GTF2I	-0.50062	-0.50062					-0.50062
S100A10		0.715399				0.715399	0.715399
NARS		-0.36761					-0.36761
MAP1S	0.002264	0.002264					0.002264
RFC3	1.40011						1.40011
RFC2	-0.13208						-0.13208
EFTUD2	-0.4334	-0.4334					-0.4334
CNOT2	0.330966	0.330966				0.330966	0.330966
CLINT1	0.005141	0.005141		0.005141		0.005141	0.005141
HIST2H3A	-0.30447						-0.30447
ETFB			-0.14013				-0.14013
PPIG	6.65451	6.65451					6.65451
ITPR2	0.414258	0.414258			0.414258	0.414258	0.414258
KRT9	-0.90562	-0.90562					-0.90562
SEC11A					4.91003		4.91003
CEP350	-0.45873	-0.45873					-0.45873
RBM22	-1.45918	-1.45918					-1.45918
MRPL10	-0.64843		-0.64843				-0.64843
RPL21		-0.20415			-0.20415		-0.20415
KIF11	0.001293	0.001293					0.001293
EIF2S2	-0.10948	-0.10948					-0.10948
KPNA2	-0.88404	-0.88404		-0.88404	-0.88404		-0.88404
SPATA2	0.685837	0.685837					0.685837
ATP5I			2.85168				2.85168
GNB1		0.168184				0.168184	0.168184
HAUS1		4.74984					4.74984
NCLN					0.070005		0.070005
RFC4	-0.19394						-0.19394
AP3M2		-0.07473		-0.07473			-0.07473
LYAR	0.424591	0.424591					0.424591
RPS9	0.093827	0.093827					0.093827
MYL9		-2.90403					-2.90403
ARHGAP21		-1.84154		-1.84154		-1.84154	-1.84154
GNB2	0.377017	0.377017					0.377017
RABL6	-6.73842	-6.73842					-6.73842
ZNF593	-6.1152						-6.1152
EIF4G3							-0.62254
DNAJA2		-0.453					-0.453
TMEM97	-4.42991				-4.42991	-4.42991	-4.42991
DHX29		-2.24587					-2.24587
PSMD3	-0.07917	-0.07917					-0.07917
SMC1A	0.018834	0.018834					0.018834
YWHAZ	-0.14282	-0.14282					-0.14282
FLG2	-5.15861	-5.15861					-5.15861
MYH14							6.98034
PGAM5			0.576171				0.576171
ATPIF1			-0.74018				-0.74018
SLC25A1	0.363058		0.363058				0.363058
RPL17;RPL17-C18orf32;RPL17;RPL17;RPL17	0.071449	0.071449					0.071449
DDX50	-0.03376					-0.03376	-0.03376
PSPC1	-0.21338	-0.21338					-0.21338
ATP5O	0.240163		0.240163			0.240163	0.240163
KHDRBS1	-0.09405	-0.09405					-0.09405
SHTN1	-0.00651	-0.00651					-0.00651
HNRNPD	0.59295	0.59295					0.59295
U2SURP	1.22766						1.22766
SH3BGRL2	1.4289						1.4289
PCBP2	-0.07719	-0.07719					-0.07719
ZNF326	-0.46612						-0.46612
EBNA1BP2	1.42498						1.42498
HIST1H2BD;HIST2H2BF;HIST1H2BH;HIST1H2BN;HIST1H2BM;HIST1H2BN	-2.16687	-2.16687					-2.16687
AP3S1		-0.88327		-0.88327			-0.88327
DDOST					0.376765	0.376765	0.376765
XPO1	0.241078	0.241078					0.241078
QARS		0.121587	0.121587				0.121587
EPM2AIP1	-3.78642	-3.78642			-3.78642		-3.78642
ATP5C1			0.446268				0.446268
NKRF	-0.19566						-0.19566
SRP14	0.880404	0.880404			0.880404		0.880404
RPL7	-0.47337	-0.47337					-0.47337
ABCF2							0.609196
HNRNPAB							0.832586
AFDN							-0.72378
CASP8AP2	0.369708	0.369708	0.369708				0.369708
NDUFB4	0.357493		0.357493				0.357493
DHX30	0.140657	0.140657	0.140657				0.140657
RBM25	0.051711	0.051711					0.051711
RPL31		0.04269					0.04269
SAFB2	-7.31705	-7.31705					-7.31705
EIF1	-9.21152	-9.21152					-9.21152
IRAK1	2.52968	2.52968				2.52968	2.52968
SLC25A10	-0.21128		-0.21128				-0.21128
SEC13	-0.06433	-0.06433		-0.06433	-0.06433		-0.06433
NDUFS1			0.266148				0.266148
SARS2			-0.08093				-0.08093
CD3EAP	-0.22858	-0.22858	-0.22858				-0.22858
ANKHD1		-0.96606					-0.96606
ARPC1A	4.67295	4.67295					4.67295
PSMC2	0.113841	0.113841					0.113841
PGRMC1			0.535965		0.535965	0.535965	0.535965
UBE2I	0.021251	0.021251					0.021251
STT3A					0.391112		0.391112
SSR4					0.380186		0.380186
RPL15	-0.23799	-0.23799					-0.23799
PURA	-0.20477	-0.20477					-0.20477
MSH2	0.070689						0.070689
HNRNPDL	0.367111	0.367111					0.367111
TARDBP	0.280167	0.280167					0.280167
ELAVL1	0.107667	0.107667			0.107667		0.107667
ABCF1	-0.33694	-0.33694					-0.33694
TTC28		-1.81971					-1.81971
NDUFS5			0.340244				0.340244
ZYX	-2.10402	-2.10402				-2.10402	-2.10402
SBSN							-2.36708
IMPDH2	-0.42575	-0.42575					-0.42575
NUP153	-0.34955	-0.34955					-0.34955
RAB21		-0.14098		-0.14098	-0.14098	-0.14098	-0.14098
OCIAD2				0.172253			0.172253
MRPL57			-2.39397				-2.39397
PRPF19	-0.12663	-0.12663					-0.12663
TACO1			-1.09367				-1.09367
HSPH1	-0.528	-0.528					-0.528
TIMM8A			-8.41958				-8.41958
RBMS1	0.168566	0.168566					0.168566
DPM1	0.354329				0.354329		0.354329
THYN1	-3.30001						-3.30001
SAMHD1	0.231457					0.231457	0.231457
MCRIP1	1.08646	1.08646					1.08646
HMGB1	0.003067			0.003067	0.003067		0.003067
DAZAP1	-0.6478	-0.6478					-0.6478
TFAM	-0.03618	-0.03618	-0.03618				-0.03618
VAPA	0.137089	0.137089		0.137089	0.137089	0.137089	0.137089
AHNAK2	-0.29851	-0.29851				-0.29851	-0.29851
NOP10	3.43038						3.43038
PFKP	-0.33832	-0.33832					-0.33832
FHOD1	-3.99824	-3.99824					-3.99824
HELZ	-3.19368	-3.19368					-3.19368
KRT3		-0.93125					-0.93125
KRT6A	-4.51576	-4.51576					-4.51576
SEC61A1					0.967265		0.967265
SUMO1	-0.09542	-0.09542				-0.09542	-0.09542
PLOD1					-0.18587		-0.18587
CSDE1		-0.22306		-0.22306		-0.22306	-0.22306
TXNRD1	-3.82551	-3.82551	-3.82551				-3.82551
CPSF2	0.034431						0.034431
SNRPD3	0.729841	0.729841					0.729841
VBP1	-1.57598	-1.57598					-1.57598
LETM1			-1.18435				-1.18435
PDIA3	-1.30893				-1.30893		-1.30893
HK1		-0.41985	-0.41985				-0.41985
USP7	-0.33559	-0.33559					-0.33559
GPX1	-0.11286	-0.11286	-0.11286				-0.11286
NUDC	-0.19818	-0.19818		-0.19818			-0.19818
G3BP2	-0.86813	-0.86813					-0.86813
PIN4	-0.30274		-0.30274				-0.30274
0							0.113594
RPL5	-0.15825	-0.15825			-0.15825		-0.15825
DSTN		-0.40374					-0.40374
ESYT2							0.389175
H3F3B;H3F3A	1.83237						1.83237
HSP90B1	-0.27669	-0.27669			-0.27669	-0.27669	-0.27669
WNK1		-2.38722					-2.38722
TMEM209							0.747003
RPS13	0.624746	0.624746					0.624746
PCNA	-0.07294						-0.07294
MTPAP	0.374506		0.374506				0.374506
KIF2A	-0.1841	-0.1841					-0.1841
AAAS	0.657267	0.657267					0.657267
TMA16	-8.24669						-8.24669
RECQL	-0.31401	-0.31401					-0.31401
PRPF40A	-0.3022						-0.3022
IMMT							0.718412
FAU							1.75736
TRAPPC3		0.134858		0.134858	0.134858		0.134858
SLC25A24			-0.042				-0.042
NSUN2	0.026182	0.026182	0.026182				0.026182
WNK2		0.254884				0.254884	0.254884
NAP1L4	-0.84339	-0.84339					-0.84339
EEF1D							0.146433
SEC61B		4.911			4.911		4.911
PIP	0.657109						0.657109
NOP2	0.242877						0.242877
YBX3	0.131682	0.131682					0.131682
PPP2CA	0.125276	0.125276	0.125276			0.125276	0.125276
AFG3L2			0.635684				0.635684
PSMD10	-0.09041	-0.09041					-0.09041
EIF3D		-0.18313					-0.18313
THOC7	-6.25064	-6.25064					-6.25064
NUFIP2	-0.48055	-0.48055					-0.48055
EWSR1							0.50113
AGK		-0.60876	-0.60876				-0.60876
ARFGAP3		-7.36892		-7.36892			-7.36892
LSM8	-8.14918						-8.14918
RBM3	0.421788	0.421788					0.421788
MSI1	8.21081	8.21081					8.21081
CSRP2	0.405847	0.405847					0.405847
FHL2	-1.47786						-1.47786
TRMT112	-0.84974	-0.84974					-0.84974
CS	-0.31265		-0.31265				-0.31265
PEX14	0.867853	0.867853					0.867853
U2AF1L5;U2AF1	-0.31644						-0.31644
RTCB	-0.36262	-0.36262			-0.36262		-0.36262
UBE2M	-0.33605	-0.33605					-0.33605
PDLIM1		-0.41578					-0.41578
THOC6	-1.62208						-1.62208
RPAP3		-0.29644					-0.29644
EIF3K	-0.14117	-0.14117					-0.14117
SF3B2	-0.31012						-0.31012
PCNT		0.386091					0.386091
NOC2L	0.177733	0.177733					0.177733
GSTO1	-4.57016	-4.57016					-4.57016
ABCD3		0.487325	0.487325				0.487325
AHCYL2		0.280196			0.280196		0.280196
RPL36AL	0.769991	0.769991			0.769991	0.769991	0.769991
DNAJB1	-0.47637	-0.47637					-0.47637
MAGOHB	-9.24075						-9.24075
MYO5C		1.12645					1.12645
PHF6	0.020821						0.020821
NTPCR							0.21513
PDE4DIP							-0.25042
ENY2	-0.49232		-0.49232				-0.49232
MARS	0.377044	0.377044					0.377044
PRDX4	-0.32532	-0.32532			-0.32532		-0.32532
CTPS1		0.67426					0.67426
CLNS1A	-0.57456	-0.57456				-0.57456	-0.57456
SLIRP	0.45783	0.45783	0.45783				0.45783
CDC42	-0.08975	-0.08975		-0.08975	-0.08975	-0.08975	-0.08975
TOMM70			0.189614				0.189614
EFCAB7						0.705012	0.705012
PABPC4							-3.04013
HNRNPH2	0.123057	0.123057					0.123057
ADD3	0.377827	0.377827				0.377827	0.377827
EPB41L2	-0.0828	-0.0828				-0.0828	-0.0828
AP3M1		0.102796		0.102796			0.102796
BAG3	-0.51113	-0.51113				-0.51113	-0.51113
MTCH2	0.575323		0.575323				0.575323
SRPRB		-0.25793			-0.25793		-0.25793
FLNC		-0.25519				-0.25519	-0.25519
HCFC1	-0.56969	-0.56969					-0.56969
G6PD	-0.08499	-0.08499				-0.08499	-0.08499
ALDH18A1			0.393881				0.393881
RPS28	-0.07441	-0.07441			-0.07441		-0.07441
HRNR	-1.82383	-1.82383					-1.82383
DRG1	-0.2783	-0.2783					-0.2783
RRP12	0.112308	0.112308				0.112308	0.112308
PDIA6		-0.02982		-0.02982	-0.02982	-0.02982	-0.02982
PPIF		-5.96727	-5.96727				-5.96727
SRSF9	-0.65856						-0.65856
TMED10				0.753853	0.753853	0.753853	0.753853
MRPL24			0.463117				0.463117
ILF2	-0.0782						-0.0782
TRIP6	-1.40502	-1.40502				-1.40502	-1.40502
AGFG1	-5.23216	-5.23216					-5.23216
RAB11B		0.288293					0.288293
MACROD1	-1.36615						-1.36615
PDAP1		-0.85823				-0.85823	-0.85823
CMAS	0.474644						0.474644
HSD17B12					0.358216		0.358216
MARC2			5.33315				5.33315
NOS1AP	-4.01953	-4.01953	-4.01953				-4.01953
DDX6	-0.49771	-0.49771					-0.49771
EMD	0.27098	0.27098			0.27098		0.27098
LDHB		-0.39567	-0.39567				-0.39567
LDHA	-0.08675	-0.08675					-0.08675
EARS2			-2.83025				-2.83025
DHX57							1.51595
NUP62	0.43653	0.43653					0.43653
RPL26	-0.331	-0.331					-0.331
RPL37		-2.55921					-2.55921
TOP3B	-3.09359						-3.09359
ACP1		0.237603				0.237603	0.237603
GTF3C5	0.379309						0.379309
PPP6R3	-0.60692	-0.60692				-0.60692	-0.60692
CHD3	-0.17953	-0.17953					-0.17953
ZNF598		-0.80134					-0.80134
PDK3	0.498208		0.498208				0.498208
MRPS14	0.085328		0.085328				0.085328
AP2A1		-0.02301		-0.02301		-0.02301	-0.02301
CHD4	-0.069	-0.069					-0.069
EHD1	-1.03856	-1.03856				-1.03856	-1.03856
HNRNPUL1	-0.44192						-0.44192
HIST1H2AB;HIST3H2A	5.00345						5.00345
MAP1A							-4.27997
ASCC2	-0.06816						-0.06816
HMGB2	-0.1128	-0.1128					-0.1128
AASDHPPT		1.4033					1.4033
PRKRA	-4.14612	-4.14612					-4.14612
BANF1	-4.02158	-4.02158					-4.02158
MTA1	-0.12189	-0.12189					-0.12189
SF3A2	0.876407						0.876407
FLG	0.955814	0.955814					0.955814
DDX19A	0.158858	0.158858					0.158858
MOGS					-0.02455		-0.02455
PPIA	-1.18128	-1.18128					-1.18128
IDH3G	0.31389		0.31389				0.31389
KIF5C		0.069975					0.069975
UQCRQ			0.376255				0.376255
MYL6							1.11097
DNAJA1	0.415886	0.415886	0.415886		0.415886		0.415886
IDH3A	-0.80417		-0.80417				-0.80417
PSMC5	0.668403	0.668403					0.668403
WASHC2C							0.642146
CTNNA1		-1.91455				-1.91455	-1.91455
ACOT9			0.628873				0.628873
DAPK3	-3.28159	-3.28159					-3.28159
NDUFA13	-1.59156	-1.59156	-1.59156				-1.59156
SSX2IP	0.467649	0.467649					0.467649
CALD1							3.3458
ACTN4	0.11624	0.11624				0.11624	0.11624
POLR2B	0.319151						0.319151
DNM1L	-0.20992	-0.20992	-0.20992	-0.20992	-0.20992		-0.20992
SDHA	-1.1796		-1.1796				-1.1796
SMCHD1							-0.0621
ERCC6L		-1.40811					-1.40811
ACTR1A		0.243444					0.243444
TBC1D15		0.059202					0.059202
FAM98A							-0.23024
RPL38		0.797112					0.797112
TOMM5			9.08053				9.08053
PLCD3		-5.33999				-5.33999	-5.33999
BRCC3	0.176006	0.176006					0.176006
CPSF1	-0.14148						-0.14148
TSR1	-5.65377	-5.65377					-5.65377
PRPS1		0.01247					0.01247
IPO9	-0.20327	-0.20327					-0.20327
RHOA	0.31073	0.31073			0.31073	0.31073	0.31073
FLOT2	0.204502	0.204502				0.204502	0.204502
SF3A1	0.227155						0.227155
TDRD3	-8.17597	-8.17597		-8.17597			-8.17597
DARS		0.166163					0.166163
RAB27A		6.81211		6.81211		6.81211	6.81211
LIMD1	-4.95621	-4.95621				-4.95621	-4.95621
DARS2	-0.17415		-0.17415				-0.17415
SMC4	0.168665	0.168665					0.168665
SEC61A2							0.059673
UBR4	0.273701	0.273701				0.273701	0.273701
GOLGB1		0.021466		0.021466	0.021466		0.021466
DIS3	-0.48194	-0.48194					-0.48194
RBM17	-3.34093						-3.34093
ANP32E	-5.93991	-5.93991					-5.93991
CALR	-1.10669	-1.10669		-1.10669	-1.10669	-1.10669	-1.10669
ISY1	4.70497						4.70497
NAF1	-3.25854	-3.25854					-3.25854
CCDC138							5.31502
DDX20	0.021646	0.021646					0.021646
TCERG1	-0.00081						-0.00081
RPL27A		0.01344			0.01344		0.01344
KIF7		0.323466					0.323466
PRKACA	5.46668	5.46668	5.46668			5.46668	5.46668
TKT	-1.62082	-1.62082			-1.62082		-1.62082
NAT10	0.061541						0.061541
POLR1C	-0.0869	-0.0869					-0.0869
RARS	0.232556	0.232556					0.232556
SRP72		0.460665			0.460665		0.460665
STAU1	-0.04756	-0.04756			-0.04756	-0.04756	-0.04756
CELF1							-0.29693
SUN2	4.80748						4.80748
DLAT			-0.66951				-0.66951
RAB35		0.555743				0.555743	0.555743
RAB32		0.575147	0.575147	0.575147	0.575147		0.575147
NIPSNAP1			1.50931				1.50931
SEC22B				-0.17082	-0.17082		-0.17082
FAM98B	-0.68686	-0.68686					-0.68686
C14orf166	-0.02757	-0.02757					-0.02757
HNRNPM							8.86026
WDR18	-1.27595						-1.27595
TUBB4A	-1.16474	-1.16474					-1.16474
NUPL2	0.220021	0.220021					0.220021
MRPL23			0.349743				0.349743
AP2M1		0.324176				0.324176	0.324176
PYM1	-7.48353	-7.48353					-7.48353
PKP2	0.760307	0.760307				0.760307	0.760307
ARF4		0.475035		0.475035		0.475035	0.475035
SPG20		0.09325	0.09325			0.09325	0.09325
PRPF6	0.031449						0.031449
NDUFA1			1.03839				1.03839
RBBP6	-4.33588	-4.33588					-4.33588
UBA5	-2.56884	-2.56884		-2.56884	-2.56884		-2.56884
COPA		-0.00288		-0.00288	-0.00288		-0.00288
PES1	0.22969	0.22969					0.22969
AHSA1		-0.16672			-0.16672		-0.16672
ANKRD17	-4.19445	-4.19445					-4.19445
CAND1	-0.09579	-0.09579		-0.09579			-0.09579
FBL	0.024005						0.024005
SF3B1	-0.01319						-0.01319
CANX		-0.17383	-0.17383		-0.17383		-0.17383
ELOB	-1.60191	-1.60191					-1.60191
MPG	-3.37341	-3.37341	-3.37341				-3.37341
VPS45				-4.01031			-4.01031
PHF5A	-0.38883						-0.38883
IKBKAP	-0.04544	-0.04544					-0.04544
STRAP	-0.15684	-0.15684					-0.15684
RAB14	0.441967	0.441967		0.441967	0.441967	0.441967	0.441967
CNOT9	0.169978	0.169978					0.169978
MYCBP2	0.381684	0.381684					0.381684
SRSF1	-1.01504	-1.01504					-1.01504
ERH	-0.24457						-0.24457
TGM1		-2.25983				-2.25983	-2.25983
AHCY		-0.48964					-0.48964
VARS		0.120265					0.120265
GNL3	-0.04578						-0.04578
SKIV2L2	0.003723						0.003723
MRPS11		0.519081	0.519081				0.519081
COPE	-0.30725	-0.30725		-0.30725	-0.30725		-0.30725
DIDO1	-0.44462	-0.44462					-0.44462
NIFK	0.648141	0.648141					0.648141
COX5B			1.0774				1.0774
RCC1	-4.74992	-4.74992					-4.74992
SCP2	-6.92159	-6.92159	-6.92159		-6.92159		-6.92159
CAVIN1	-5.05475	-5.05475	-5.05475		-5.05475	-5.05475	-5.05475
TK1		-2.1465					-2.1465
FEN1	-0.59969		-0.59969				-0.59969
STRN4		-1.48207					-1.48207
HMGB3	5.77144	5.77144					5.77144
PAK2	-0.55237	-0.55237				-0.55237	-0.55237
MAPRE1		-0.77176		-0.77176			-0.77176
BLMH	-7.43061	-7.43061					-7.43061
HSDL2			0.292875				0.292875
NOLC1							0.770881
NAP1L1	-1.73567	-1.73567					-1.73567
MRPL15			0.400506				0.400506
CLIC1	-1.15267	-1.15267	-1.15267			-1.15267	-1.15267
ATP5H			-0.57939				-0.57939
PPFIA1		0.017716					0.017716
YWHAB	-1.8345	-1.8345					-1.8345
FLII							0.865412
OXA1L			0.306747				0.306747
RAB18		-0.54893		-0.54893	-0.54893	-0.54893	-0.54893
RPS21	-0.83182	-0.83182			-0.83182		-0.83182
LARS	0.303157	0.303157			0.303157		0.303157
SMC3	-0.33779	-0.33779					-0.33779
RAC3							0.179741
DLG5		-3.65692				-3.65692	-3.65692
OFD1	4.21985	4.21985					4.21985
TMPO	-0.61797						-0.61797
RPLP2		0.303122					0.303122
WIPI2	-0.16484	-0.16484					-0.16484
ATP5L			0.424578				0.424578
SMARCB1	0.749726						0.749726
STIP1	-0.45686	-0.45686		-0.45686			-0.45686
PSMD12	-2.61857	-2.61857					-2.61857
LRCH2							-0.04748
CSTF2	-1.54885						-1.54885
POTEJ							6.02377
LGALS7	3.17915	3.17915					3.17915
THOC5	-2.85901	-2.85901					-2.85901
EIF1AX		-0.75853					-0.75853
LSG1	-7.6957	-7.6957			-7.6957		-7.6957
XAB2	-0.23578						-0.23578
HACD3	1.50465				1.50465		1.50465
MRPS23	5.40507		5.40507				5.40507
SRP68	0.3153	0.3153			0.3153		0.3153
COX7A2			1.00432				1.00432
CSTF3	-5.11176						-5.11176
CRTC3	0.949344	0.949344					0.949344
NBAS		0.987975			0.987975		0.987975
PRKCI	3.24249	3.24249		3.24249		3.24249	3.24249
CHD1	0.678518	0.678518					0.678518
TSFM	-0.68044		-0.68044				-0.68044
NMT1		0.587872	0.587872			0.587872	0.587872
AAK1							0.031183
S100A9	-8.50614	-8.50614				-8.50614	-8.50614
EIF3E	-0.73182	-0.73182					-0.73182
NEK9	-0.23943	-0.23943					-0.23943
DUSP3	0.267747	0.267747					0.267747
TROVE2	0.358003	0.358003					0.358003
CAP1		-3.42265				-3.42265	-3.42265
CDC37		-1.06188					-1.06188
NDUFA4			-0.44522				-0.44522
PRKAR1A	-3.75727	-3.75727				-3.75727	-3.75727
TNRC6A	-7.47726	-7.47726		-7.47726			-7.47726
PRPF4	-0.26754						-0.26754
EIF3F		0.080094					0.080094
RPS26	-0.80066	-0.80066			-0.80066		-0.80066
CTNNB1	0.653809	0.653809				0.653809	0.653809
CYB5R3		0.511101	0.511101		0.511101		0.511101
CSNK2A2	-0.7529	-0.7529				-0.7529	-0.7529
SUCLG1			-0.09432				-0.09432
TUBA1A	-1.53328	-1.53328					-1.53328
ZNF207	-1.12724	-1.12724					-1.12724
ZBTB33	-9.37483	-9.37483				-9.37483	-9.37483
ELOC	-0.17693	-0.17693					-0.17693
MED23	0.076932						0.076932
COMT		-1.17191				-1.17191	-1.17191
SRPRA					0.155779		0.155779
RBM28	0.800978						0.800978
SEPT7	-0.10808	-0.10808				-0.10808	-0.10808
FSD1	-2.43907	-2.43907					-2.43907
EIF5B	-0.04744	-0.04744					-0.04744
ATAD3B			0.536871			0.536871	0.536871
GSPT2		-1.00791					-1.00791
TOMM34	-1.91252	-1.91252	-1.91252				-1.91252
HNRNPUL2	2.68499						2.68499
TBL2					-0.74441		-0.74441
LPCAT1				0.575523	0.575523	0.575523	0.575523
AIMP2	-0.06777	-0.06777					-0.06777
MIF	-0.84465	-0.84465				-0.84465	-0.84465
SNU13	-0.17844						-0.17844
NOL10	-4.60911						-4.60911
S100A8	4.11829	4.11829				4.11829	4.11829
PPP1CA	-0.36005	-0.36005				-0.36005	-0.36005
CPT1A			0.273039				0.273039
DIMT1	0.472495	0.472495	0.472495				0.472495
ZCCHC10							0.6383
CNOT10	0.632095	0.632095					0.632095
SPTLC1					0.542526		0.542526
LMF2					5.95873		5.95873
GTPBP1		0.203408					0.203408
NDUFA10		-0.52523	-0.52523				-0.52523
TMEM43	1.63368			1.63368	1.63368		1.63368
AP2B1		-0.7494				-0.7494	-0.7494
HADH	0.742699	0.742699	0.742699				0.742699
DHCR7	-0.31159				-0.31159		-0.31159
ALYREF							0.017973
HAT1	0.090684		0.090684				0.090684
PDLIM7	4.19346	4.19346					4.19346
PRPF4B	-0.97086						-0.97086
TP53BP2	-2.207	-2.207					-2.207
CAPRIN1		-0.51277					-0.51277
CTSB	4.64	4.64				4.64	4.64
TMEM11			-0.04672			-0.04672	-0.04672
ARHGEF7							-0.55863
PSMD4	-0.99925	-0.99925					-0.99925
SDHB	-0.31079		-0.31079			-0.31079	-0.31079
RAB38		4.71119	4.71119	4.71119	4.71119	4.71119	4.71119
DST	0.242176	0.242176			0.242176	0.242176	0.242176
NDC1	0.748674	0.748674				0.748674	0.748674
COG6				0.330093			0.330093
SLC25A19	0.411334		0.411334				0.411334
RPN2	0.385884				0.385884		0.385884
IARS	0.026006	0.026006					0.026006
CD59				1.30219	1.30219	1.30219	1.30219
MPC2	4.32852		4.32852				4.32852
SET	-0.80061	-0.80061			-0.80061		-0.80061
PYCR1			0.298548				0.298548
HMGN2	3.94105	3.94105					3.94105
FKBP15		-0.48341					-0.48341
GANAB				0.116076	0.116076		0.116076
PDCD5	-2.56103	-2.56103					-2.56103
HSPB8	-0.0221	-0.0221					-0.0221
PTPMT1	0.083238		0.083238				0.083238
ARHGEF12		-4.44756					-4.44756
CCP110		1.15633					1.15633
AGO2	-1.82868	-1.82868					-1.82868
MRPL12			-0.56099				-0.56099
FDXR			0.024421				0.024421
VDAC2	0.592205		0.592205				0.592205
CPSF3	0.724068						0.724068
POLR2A	-0.22991	-0.22991					-0.22991
MRPL33			5.61709				5.61709
RPS5	-0.03447	-0.03447					-0.03447
SBDS	-1.02973	-1.02973					-1.02973
COA3			1.12495				1.12495
LBR	0.493514	0.493514			0.493514		0.493514
IK	-3.25921	-3.25921					-3.25921
LMO7							-3.61286
PARD3		-0.65542				-0.65542	-0.65542
GIPC1		0.731258					0.731258
SAR1A				0.201778	0.201778		0.201778
MTHFD2			0.788281				0.788281
FKBP2					-12.5843		-12.5843
HELZ2	0.705795	0.705795					0.705795
hCG_1984214							1.46569
RAB5C						0.075315	0.075315
AARS2			-0.06823				-0.06823
COPB1		0.26494		0.26494	0.26494	0.26494	0.26494
H1F0	-0.67509	-0.67509		-0.67509			-0.67509
KRT33A		-4.54741					-4.54741
CPNE1	-0.52699	-0.52699				-0.52699	-0.52699
CPNE3	0.318451	0.318451	0.318451			0.318451	0.318451
TIPRL		-0.62714					-0.62714
TPP1				-1.00848			-1.00848
QKI	-0.08629	-0.08629					-0.08629
APOBEC3C	0.240126	0.240126					0.240126
CMTR1	-0.48475	-0.48475					-0.48475
COX6C			-0.32348				-0.32348
FAM3C				0.692468			0.692468
NAA35	-0.58087	-0.58087				-0.58087	-0.58087
DDX52	0.342037						0.342037
PPP2R3C	0.720677	0.720677		0.720677			0.720677
ELOVL1					-0.25379		-0.25379
MYO1C							0.49003
SKIV2L	-0.05876	-0.05876					-0.05876
SF3A3	1.13477						1.13477
PALM	-3.49715	-3.49715				-3.49715	-3.49715
NDUFS2	-0.128		-0.128				-0.128
UBAC2					-0.35127		-0.35127
CCDC61		0.287033					0.287033
PGM3		0.289663					0.289663
RAB1B	0.601752	0.601752		0.601752	0.601752		0.601752
MYEF2							0.11301
NDUFA9	-0.28881		-0.28881				-0.28881
CDIPT				-0.18233	-0.18233	-0.18233	-0.18233
ARPC2	-0.02278	-0.02278					-0.02278
LUC7L3	-0.24449						-0.24449
BCR		-3.58784				-3.58784	-3.58784
ARF1	0.875894	0.875894		0.875894		0.875894	0.875894
WTAP	-0.52613	-0.52613					-0.52613
MCAT			-0.79505				-0.79505
SNRPN;SNRPB;SNRPN	0.258925	0.258925					0.258925
SF3B5	-0.6457						-0.6457
CAMK2D	0.180744	0.180744					0.180744
CCT6B		-1.31966					-1.31966
CSTB	0.449611	0.449611					0.449611
RAB34	0.172571	0.172571		0.172571			0.172571
AKAP9		0.553069		0.553069			0.553069
AFF4	3.82014						3.82014
RRAS2				-0.11404	-0.11404	-0.11404	-0.11404
ORMDL3							4.76644
TJP2	-4.12151	-4.12151				-4.12151	-4.12151
RINT1		3.44552			3.44552		3.44552
RBM8A	-6.17536	-6.17536					-6.17536
RBFOX2	2.27148	2.27148					2.27148
SNRNP200	-0.5894						-0.5894
TCEA1	-1.24555						-1.24555
UQCRC1			-0.70718				-0.70718
GTF3C1	0.200174						0.200174
NOSIP	1.3571	1.3571		1.3571			1.3571
COX6B1			-5.76533				-5.76533
DERL1					-0.10074		-0.10074
NSF		-0.05283		-0.05283		-0.05283	-0.05283
DBNL		-1.4905		-1.4905		-1.4905	-1.4905
CWF19L1							-2.71206
MMGT1				8.85238	8.85238	8.85238	8.85238
RHOT2			0.307458				0.307458
AGPS	0.289709	0.289709	0.289709				0.289709
LRCH1		0.029191					0.029191
ACSL3	0.340206	0.340206	0.340206	0.340206	0.340206	0.340206	0.340206
CSTF1	-0.0387						-0.0387
SUGT1	-1.25176	-1.25176					-1.25176
NCOA5	-0.31771	-0.31771					-0.31771
USP9X	-0.09051	-0.09051					-0.09051
SNRPD2	-0.93662	-0.93662					-0.93662
BABAM2	-0.14531	-0.14531					-0.14531
STUB1	-0.01252	-0.01252			-0.01252		-0.01252
S100A11	0.375848	0.375848					0.375848
CNP	0.605702	0.605702	0.605702			0.605702	0.605702
CHERP	-0.07282	-0.07282					-0.07282
ARHGAP35	0.215876	0.215876				0.215876	0.215876
LUC7L							-0.43996
SRSF10	0.690403	0.690403					0.690403
NOP9	3.38115						3.38115
TES	0.060747	0.060747				0.060747	0.060747
YBEY	8.86111						8.86111
TIMM23			0.173084				0.173084
API5	-0.36727	-0.36727					-0.36727
FLNA							0.122223
ARPC3	0.393759	0.393759					0.393759
NDUFA8			-0.02558				-0.02558
RPL39;RPL39P5		-4.44394					-4.44394
SNRPC	-0.43298						-0.43298
PSMD6	0.658434	0.658434					0.658434
PQBP1	-2.25579	-2.25579					-2.25579
SRP9		-0.46633			-0.46633		-0.46633
SRSF5	-1.38446	-1.38446					-1.38446
SFXN1			-0.44593				-0.44593
RAB5B						-0.09858	-0.09858
SH3GL1		-0.71265					-0.71265
CAPZB							0.446393
PRPF38B							-0.26767
NUP43	-4.22582	-4.22582					-4.22582
CLN6	-4.70192				-4.70192		-4.70192
UCHL1	-0.98875	-0.98875			-0.98875	-0.98875	-0.98875
MOB4	-5.27889	-5.27889		-5.27889			-5.27889
TOMM22			0.393474				0.393474
VPS36	8.74047	8.74047					8.74047
IPO5	0.38432	0.38432					0.38432
UBA52	0.617664	0.617664	0.617664		0.617664	0.617664	0.617664
PTPN1		0.308267	0.308267		0.308267	0.308267	0.308267
MAIP1			-0.08181				-0.08181
HAUS5		-0.01569					-0.01569
TMED9				5.26312	5.26312		5.26312
RER1				-0.19235	-0.19235	-0.19235	-0.19235
SPRR2D		-3.66705					-3.66705
LOR	0.769042	0.769042					0.769042
TP53	-0.11675	-0.11675	-0.11675		-0.11675		-0.11675
TIA1	-3.3759	-3.3759					-3.3759
TLN2		-0.44165				-0.44165	-0.44165
DLG1							-4.04159
SURF4				0.426226	0.426226	0.426226	0.426226
MRPS9	-0.16058		-0.16058				-0.16058
PRPF31	-0.33814						-0.33814
MYO6							-0.11944
CHMP2A	1.76078	1.76078				1.76078	1.76078
METAP1		-7.41415					-7.41415
CDC5L	-0.3768	-0.3768					-0.3768
C19orf47	0.610238						0.610238
FIP1L1	-0.29517	-0.29517					-0.29517
BRIX1	0.309465						0.309465
ARCN1		-0.46444		-0.46444	-0.46444		-0.46444
NKIRAS2		-2.97128					-2.97128
ADD2		3.99168				3.99168	3.99168
HMGA2	0.807901						0.807901
YTHDF2	0.61973	0.61973					0.61973
IGBP1		-1.15244					-1.15244
SEC23IP		-0.78426		-0.78426	-0.78426		-0.78426
ACLY	0.072596	0.072596				0.072596	0.072596
DYNC1I2		-3.36046					-3.36046
NCBP2	4.30828	4.30828					4.30828
PDIA3							-1.50792
SLC25A22			-0.33944				-0.33944
HIST1H1C	0.759848						0.759848
CKMT1A			-0.59826				-0.59826
MAP4K4							0.117708
SEH1L	-0.25298	-0.25298					-0.25298
CPSF4	-4.67716						-4.67716
SLAIN2		-1.1114					-1.1114
CYFIP1	-0.13922	-0.13922					-0.13922
CIRBP	-0.4503	-0.4503					-0.4503
GNG5						1.71915	1.71915
SH3KBP1		-4.04661				-4.04661	-4.04661
S100A7	9.16319	9.16319			9.16319		9.16319
HPRT1		-0.29988					-0.29988
EEF1B2	-0.26344	-0.26344			-0.26344		-0.26344
TMED1				0.762595	0.762595	0.762595	0.762595
DDX18	-0.24112						-0.24112
KRT77		-2.05384					-2.05384
RAP1B		0.004242				0.004242	0.004242
ABR		1.3601					1.3601
KRT80		-2.38327					-2.38327
COPG1		0.000437		0.000437	0.000437		0.000437
PPME1	-0.58013						-0.58013
SFXN4			0.549054				0.549054
SIN3A	0.19081						0.19081
KRT78		-12.5686					-12.5686
CEP97		-1.88144					-1.88144
TSC2	2.68707	2.68707		2.68707			2.68707
RFC1	0.274539	0.274539					0.274539
DVL2	-1.80786	-1.80786				-1.80786	-1.80786
RNH1	-0.28367	-0.28367					-0.28367
TPI1	-2.71665	-2.71665					-2.71665
DMTN	0.147512	0.147512				0.147512	0.147512
POLR1A	-0.43602						-0.43602
PDLIM5		-5.64746					-5.64746
TMEM41B			0.672585		0.672585		0.672585
MCM3AP	-0.09921	-0.09921					-0.09921
JPT1	-3.90365	-3.90365					-3.90365
DCD							-2.19206
RAB13		0.178099		0.178099		0.178099	0.178099
RBM15	-0.60784						-0.60784
DNM2	0.121503	0.121503		0.121503		0.121503	0.121503
SRPK1	1.44968	1.44968			1.44968	1.44968	1.44968
MRPL30			-3.42852				-3.42852
ZFYVE16		-0.10534					-0.10534
PAK1	-0.1977	-0.1977				-0.1977	-0.1977
KRT19							0.851351
CYFIP2	-0.26774	-0.26774					-0.26774
MYO5B		1.24149					1.24149
TOM1L2							0.565387
AGO3	-3.41269	-3.41269					-3.41269
LMNA							-4.1224
OTUD4	-8.36088	-8.36088					-8.36088
ANKRD28	-0.16817	-0.16817					-0.16817
TOE1	4.1782	4.1782					4.1782
SRP54	0.212076	0.212076			0.212076		0.212076
PTGES3	-0.75201	-0.75201					-0.75201
HAUS8	-2.8375	-2.8375					-2.8375
MAP1LC3B2;MAP1LC3B;MAP1LC3B		0.784771	0.784771				0.784771
XP32							-6.63017
NME1-NME2							-1.25325
MRPL53			0.015883				0.015883
WASL	-0.44796	-0.44796				-0.44796	-0.44796
UTP18	-5.9995						-5.9995
TPM4							0.992453
MRPS6			-0.59686				-0.59686
HADHA	0.604992		0.604992				0.604992
SAMM50			-0.49945				-0.49945
PIN1	-6.34824	-6.34824					-6.34824
MIB1		-0.02044				-0.02044	-0.02044
KLC1							-0.40059
DHRS2	0.354007	0.354007	0.354007				0.354007
SEC24C		-0.70397		-0.70397	-0.70397		-0.70397
LLPH	-3.69645						-3.69645
TNPO1	0.300372	0.300372					0.300372
SMARCC2	0.709437						0.709437
LYN	-0.33764	-0.33764	-0.33764	-0.33764		-0.33764	-0.33764
CASP14	-3.93119	-3.93119	-3.93119				-3.93119
RALY	-0.8638						-0.8638
MAP7D1		0.160925					0.160925
RRP1B	-0.09776	-0.09776					-0.09776
PAWR	0.744823	0.744823				0.744823	0.744823
EBP	0.640716	0.640716			0.640716		0.640716
KPNA1	-0.52273	-0.52273					-0.52273
UPF3B	-7.30482	-7.30482					-7.30482
TIMM50	0.300826		0.300826				0.300826
PGD	-1.28045	-1.28045					-1.28045
AIMP1	0.2534	0.2534		0.2534	0.2534		0.2534
CSRP1	-3.43432	-3.43432					-3.43432
IGF2R	-1.4875	-1.4875		-1.4875		-1.4875	-1.4875
NHP2	-4.25902						-4.25902
RBM4	-0.47498	-0.47498					-0.47498
DECR1	0.265005	0.265005	0.265005				0.265005
SUMO2	-1.98786						-1.98786
DDRGK1	5.29945	5.29945			5.29945		5.29945
ZNF622	0.712368	0.712368		0.712368			0.712368
EIF2A		-2.96372					-2.96372
ZCCHC17	-2.05583	-2.05583					-2.05583
YWHAG		-1.00446					-1.00446
DNAJB6	0.192207	0.192207					0.192207
LAS1L	0.634499						0.634499
PLRG1	-0.23534						-0.23534
STOM	2.0306	2.0306	2.0306		2.0306	2.0306	2.0306
PFKL		-0.02012					-0.02012
GPC4	15.4922			15.4922		15.4922	15.4922
PARS2			5.14323				5.14323
EPS15L1	-0.29204	-0.29204				-0.29204	-0.29204
H2AFZ;H2AFV	-0.4535						-0.4535
DDX28	-0.06775	-0.06775	-0.06775				-0.06775
NES		-0.31406					-0.31406
MAGED1	0.44099	0.44099				0.44099	0.44099
PSMD2	-0.13567	-0.13567					-0.13567
SSBP1	7.40645		7.40645				7.40645
ATP6V1A	0.36336	0.36336				0.36336	0.36336
PSMC3							-0.12924
MBNL1	3.35387	3.35387					3.35387
RCN2	-1.94046				-1.94046		-1.94046
HERC2	0.512155	0.512155				0.512155	0.512155
ECH1		-1.88012	-1.88012				-1.88012
KIAA1468				-0.1262			-0.1262
MTHFD1L							-0.3334
PRSS3							4.79164
SERPINB4		-0.98253					-0.98253
EXOSC9	1.30105	1.30105					1.30105
AP2S1		5.29846				5.29846	5.29846
ZC3H14	-4.35521	-4.35521					-4.35521
ADSL		-0.50456					-0.50456
PSMD1	-4.70306	-4.70306					-4.70306
CKB	-2.98603	-2.98603	-2.98603				-2.98603
CAMSAP3	-3.62605	-3.62605					-3.62605
FMR1	-4.95155	-4.95155				-4.95155	-4.95155
DDX39A	-0.01197	-0.01197					-0.01197
MRPS26	0.541698		0.541698				0.541698
GIT2	-4.20216						-4.20216
RALGAPB							-0.28985
PIBF1	-1.33954	-1.33954					-1.33954
IBA57			-4.54987				-4.54987
UBTF							1.23162
AKAP2							-2.31153
L1RE1	-6.43653	-6.43653			-6.43653		-6.43653
CRKL	-0.43555	-0.43555					-0.43555
EPB41L5	4.20951	4.20951				4.20951	4.20951
MAGT1					1.82095	1.82095	1.82095
ARFGAP2		-8.3336		-8.3336		-8.3336	-8.3336
CTSD							-0.95878
ILKAP	-2.12909	-2.12909					-2.12909
PSMB6	-1.4926	-1.4926					-1.4926
COG7	-7.70596			-7.70596			-7.70596
MGST2	0.618839				0.618839	0.618839	0.618839
PARK7	-0.11222	-0.11222	-0.11222		-0.11222	-0.11222	-0.11222
PFKM	0.471662	0.471662				0.471662	0.471662
APPL2	-2.89882	-2.89882				-2.89882	-2.89882
GSN							0.611303
SUGP2	0.528642						0.528642
MT-CO2			0.330243				0.330243
EIF2S1	-1.34242	-1.34242					-1.34242
NIP7	-3.73895	-3.73895					-3.73895
CHMP1A	0.566858	0.566858				0.566858	0.566858
MRPL13			0.667104				0.667104
PDE12		-0.96717	-0.96717				-0.96717
CALU				-6.1077	-6.1077		-6.1077
CBX3	-0.53326						-0.53326
SMG9		-3.04798					-3.04798
POLR1E							0.244758
LARP1B	4.27279	4.27279					4.27279
COX5A			0.843869				0.843869
ATP6V1B2		-0.68905				-0.68905	-0.68905
ACADSB			0.256715				0.256715
SNRPD1	0.776706	0.776706					0.776706
USMG5			0.688267				0.688267
SFXN2			0.025982				0.025982
ATP5F1	1.07795		1.07795				1.07795
TRA2A	0.14602						0.14602
GPX4	0.90424	0.90424	0.90424				0.90424
DHRS7B	0.534085				0.534085		0.534085
DHX36	-0.25773	-0.25773	-0.25773				-0.25773
EXOSC2	-0.21422	-0.21422					-0.21422
SMU1	-1.23596	-1.23596					-1.23596
CNIH4				0.266273	0.266273		0.266273
RPL10							-3.023
MGST3	5.46902				5.46902		5.46902
HSPA4L	-0.81967	-0.81967					-0.81967
DHX16	0.598179						0.598179
NOP16	-1.84207						-1.84207
DYNLL2	0.177916	0.177916				0.177916	0.177916
VDAC1	-0.434		-0.434			-0.434	-0.434
NAA10	0.035747	0.035747					0.035747
DENR							-0.85545
CYC1	0.903765		0.903765				0.903765
CDK9	-0.85628	-0.85628					-0.85628
DNAJC2	-8.15016	-8.15016					-8.15016
AP2A2		-0.06385				-0.06385	-0.06385
TPM1							0.738984
FAM136A		-0.92397					-0.92397
RALA							7.6262
RAB10	0.655445	0.655445		0.655445	0.655445	0.655445	0.655445
RANBP10	1.94298	1.94298					1.94298
LEMD2	-3.77011				-3.77011		-3.77011
TAOK1	-3.90372	-3.90372					-3.90372
KIFC1	1.11586						1.11586
TCF25	-0.0738						-0.0738
GCDH			-0.45674				-0.45674
VAPB		0.000497		0.000497	0.000497	0.000497	0.000497
KIAA1524		-0.60263				-0.60263	-0.60263
VCL		-0.93198					-0.93198
WARS	-0.39286	-0.39286					-0.39286
TRIM25	-0.45615	-0.45615					-0.45615
RFC5	-0.4322						-0.4322
DLD	-0.75283		-0.75283				-0.75283
PLEKHA5	4.57742	4.57742					4.57742
NRBF2	-0.71393	-0.71393					-0.71393
SLK	-0.15824	-0.15824					-0.15824
LRRFIP1	-0.02374	-0.02374				-0.02374	-0.02374
PSME3	-1.04541	-1.04541					-1.04541
SART3	-0.90128	-0.90128					-0.90128
WDR5	0.492922						0.492922
SARNP							-9.31084
EEF1D							-2.34158
VASP		3.93527				3.93527	3.93527
LEMD3	0.02638						0.02638
PTPN23	2.22132	2.22132					2.22132
MTCH1			2.11097				2.11097
XPO7	0.128035	0.128035					0.128035
KPNA4	-0.67306	-0.67306					-0.67306
GNAI3		0.178172		0.178172	0.178172	0.178172	0.178172
FARSB		-0.17238					-0.17238
CEP85	-7.15841	-7.15841		-7.15841			-7.15841
YTHDC1	-6.08112					-6.08112	-6.08112
RAB7A		0.665698	0.665698	0.665698		0.665698	0.665698
CHMP4B	0.597618	0.597618				0.597618	0.597618
NCAPG	0.190755	0.190755					0.190755
ARHGEF2		-0.02392		-0.02392			-0.02392
USP39	0.253857						0.253857
NASP	-0.3906	-0.3906					-0.3906
MRPS12			0.119727				0.119727
SNRNP70	-0.49059						-0.49059
WIPF2	-8.73217	-8.73217				-8.73217	-8.73217
MRPS34			0.631879				0.631879
PDHA1	0.797799		0.797799				0.797799
DIAPH3	-5.95137	-5.95137					-5.95137
RBM12	-1.16204						-1.16204
MT-CO3			-6.75875				-6.75875
RAPH1							6.09881
LPP	4.57921	4.57921				4.57921	4.57921
KIF21A		0.472111				0.472111	0.472111
GAR1	0.268962						0.268962
DNAJB11	-0.45622				-0.45622		-0.45622
SLC3A2	1.34463					1.34463	1.34463
MAP2K4	-7.03307	-7.03307					-7.03307
TSPO		-1.85189	-1.85189		-1.85189		-1.85189
MAT2A		-0.20326					-0.20326
SRGAP2	-0.64018	-0.64018				-0.64018	-0.64018
YWHAH		-2.36189				-2.36189	-2.36189
GLO1	0.366009	0.366009				0.366009	0.366009
EIF4G1							2.72148
SNRPA1	0.181872						0.181872
DUS3L							-2.17889
DSG2						3.37478	3.37478
COPB2		-1.17898		-1.17898	-1.17898		-1.17898
BCAS3	-0.62939	-0.62939					-0.62939
DCAF7	0.683133	0.683133					0.683133
PCBP2							-0.37635
COG5	-2.56246	-2.56246		-2.56246			-2.56246
RHOC	-0.08435	-0.08435			-0.08435	-0.08435	-0.08435
CTNND1	0.390567	0.390567				0.390567	0.390567
WASHC4	-0.4155						-0.4155
SEC23A	-0.37514	-0.37514		-0.37514	-0.37514		-0.37514
SCYL1	-0.02565	-0.02565		-0.02565	-0.02565		-0.02565
PLP2					-0.90438	-0.90438	-0.90438
SMARCE1	0.465799						0.465799
BMS1	-3.79505						-3.79505
SLC25A12			0.146563				0.146563
GNAI1	0.498496	0.498496				0.498496	0.498496
ROCK2	-0.07774	-0.07774				-0.07774	-0.07774
TRIM56	-4.48301	-4.48301					-4.48301
MT-ATP8			0.14232				0.14232
NAA50	-2.8038	-2.8038					-2.8038
PALLD	-0.80204	-0.80204				-0.80204	-0.80204
HAX1	0.546205	0.546205	0.546205		0.546205	0.546205	0.546205
RAF1	-3.99052	-3.99052	-3.99052	-3.99052		-3.99052	-3.99052
ARAF		0.477296	0.477296				0.477296
EIF2B1		-0.01351				-0.01351	-0.01351
TUBGCP2	0.046602	0.046602					0.046602
SBF1	0.315872	0.315872			0.315872		0.315872
GLUD1		0.231137	0.231137		0.231137		0.231137
PFDN2	-0.42622	-0.42622	-0.42622				-0.42622
TTF2		0.500121					0.500121
WASHC5	5.3657	5.3657			5.3657		5.3657
DVL3		-7.25281					-7.25281
SPATA5		-3.57589	-3.57589				-3.57589
RICTOR		0.609447					0.609447
SNAP23	-2.65908	-2.65908	-2.65908			-2.65908	-2.65908
REXO4	0.172584						0.172584
DDX46	-0.4832						-0.4832
DIS3L		3.49202				3.49202	3.49202
TUBB2B	0.723367	0.723367					0.723367
LSM4	-7.52882	-7.52882					-7.52882
AKAP8L	-0.36128	-0.36128					-0.36128
PHACTR4		0.760865					0.760865
EXOSC6	-3.75606	-3.75606					-3.75606
PUM2	-2.14182	-2.14182					-2.14182
PICALM	-4.82878	-4.82878		-4.82878		-4.82878	-4.82878
ITCH	6.733	6.733				6.733	6.733
CHORDC1							-0.35199
PPFIBP1		3.83061				3.83061	3.83061
TUBGCP3		0.141913					0.141913
GSK3A	-7.70274	-7.70274	-7.70274				-7.70274
BRD4	-10.4193						-10.4193
DIAPH1	0.210068	0.210068				0.210068	0.210068
HMGA1	4.39544	4.39544					4.39544
TBCB		-0.28534					-0.28534
ALDH5A1			-1.4693				-1.4693
VPS8							1.65188
EXOSC1	-0.2782	-0.2782					-0.2782
MDN1	0.267673	0.267673					0.267673
EXOC2		0.041188				0.041188	0.041188
ATP6V0A1	-2.70269	-2.70269		-2.70269		-2.70269	-2.70269
PKN2	-0.18654	-0.18654				-0.18654	-0.18654
CLASP1		3.9917		3.9917			3.9917
PBDC1							-7.83411
UBE2N	-1.48897	-1.48897					-1.48897
NELFA	-2.95786	-2.95786					-2.95786
MRPL35			0.300208				0.300208
MRPS7			4.27001				4.27001
GEMIN4	0.173641	0.173641					0.173641
SARS	-0.5874	-0.5874					-0.5874
DGCR8	4.39606	4.39606					4.39606
XRCC1	-3.59655						-3.59655
ANP32A	0.003384	0.003384			0.003384		0.003384
TRIM33	-0.94645						-0.94645
EIF2B3	-0.05118	-0.05118					-0.05118
SMAP1		-0.44213				-0.44213	-0.44213
ARMCX3	0.03857	0.03857	0.03857				0.03857
CISD2	5.42848		5.42848		5.42848		5.42848
RASSF7		-3.11996					-3.11996
TRIOBP	-0.97692	-0.97692					-0.97692
TEX10	1.3696		1.3696				1.3696
NDUFAF3	-11.8778		-11.8778				-11.8778
BST2		0.459997		0.459997		0.459997	0.459997
PBRM1	0.05609						0.05609
DPY19L1							4.53164
SH3BP1	-3.00985	-3.00985					-3.00985
RNMT	4.89644						4.89644
RBM27	-8.05189	-8.05189					-8.05189
FSCN1		-0.42203					-0.42203
SCO1			0.85212				0.85212
DBR1	0.926275						0.926275
ATP6V0D1						0.196355	0.196355
DHX35							0.019541
HAUS2		3.47739					3.47739
MGMT	-4.5911						-4.5911
GRB2	-1.81294	-1.81294		-1.81294		-1.81294	-1.81294
KCTD12							-4.00949
PELO	-0.88763	-0.88763					-0.88763
RAB8A		-0.03054		-0.03054		-0.03054	-0.03054
OSTC							4.6259
C16orf70				-3.51104			-3.51104
HMMR		-3.42302				-3.42302	-3.42302
NME4			-0.45167				-0.45167
ARF5	1.05194	1.05194		1.05194		1.05194	1.05194
FAM168A							0.874567
MICAL3	-3.02125	-3.02125				-3.02125	-3.02125
ATG5		7.31893	7.31893				7.31893
MEPCE	-1.28491						-1.28491
CEP55		-3.49461				-3.49461	-3.49461
GRSF1	-0.92317	-0.92317	-0.92317				-0.92317
UNK		-2.24039					-2.24039
MRPS35			0.697741				0.697741
ACSL1			-1.06696		-1.06696	-1.06696	-1.06696
CASP3	-0.72219	-0.72219					-0.72219
ITPR1	0.367268	0.367268			0.367268	0.367268	0.367268
DDX42	-1.46661	-1.46661					-1.46661
DOCK6	-0.32392	-0.32392					-0.32392
METAP2		-8.05019				-8.05019	-8.05019
SF3B6	-0.40138						-0.40138
UACA	-1.21473	-1.21473					-1.21473
SQSTM1	-0.43128	-0.43128	-0.43128		-0.43128		-0.43128
GPATCH8	1.2855						1.2855
NEURL4		6.64832					6.64832
EIF6	-0.812	-0.812					-0.812
SMN2;SMN1;SMN1	-1.3445	-1.3445					-1.3445
SLC25A21			-0.39255				-0.39255
SLC12A4						-3.49115	-3.49115
EIF3L	-0.35088	-0.35088					-0.35088
SPTBN2		0.571737				0.571737	0.571737
CERS2					9.15929		9.15929
BRK1		-4.568					-4.568
CDK4	-0.35625	-0.35625					-0.35625
MARC1							0.676664
CDC73	-0.42619	-0.42619					-0.42619
SFN	-9.72761	-9.72761					-9.72761
PTMA	-1.79371	-1.79371					-1.79371
PTCD3	0.308119	0.308119	0.308119			0.308119	0.308119
TSC22D4	-4.89776						-4.89776
CCDC6		-1.64604					-1.64604
SPATS2		-3.38757					-3.38757
SMNDC1	4.69339	4.69339					4.69339
CHCHD1	-3.49934	-3.49934	-3.49934				-3.49934
CDV3		-3.78958				-3.78958	-3.78958
GEMIN5	0.876371	0.876371					0.876371
DIAPH2							-0.11363
MRPL22			0.652498				0.652498
PFN2		-0.59893					-0.59893
NUP54	-0.65749						-0.65749
LTV1	-1.38828	-1.38828					-1.38828
UBE2D2	-2.68478	-2.68478					-2.68478
TMEM214		-5.56681		-5.56681	-5.56681		-5.56681
ASCC1							2.24226
LANCL2	-1.13524	-1.13524				-1.13524	-1.13524
CDC42BPA		-0.75672					-0.75672
THOC3	-3.31768						-3.31768
ZRANB2	-4.12348						-4.12348
LAMTOR1						-0.5472	-0.5472
C11orf58;SMAP							-3.32127
NDUFB6	0.102149		0.102149				0.102149
TACC2							-0.12913
ZC3H11A	-1.32446						-1.32446
PSMC6	-0.2327	-0.2327					-0.2327
EPB41	-1.62303	-1.62303				-1.62303	-1.62303
CASK	-0.43602	-0.43602				-0.43602	-0.43602
MAP2K3	-4.58256	-4.58256					-4.58256
SPATS2L	-12.1304	-12.1304					-12.1304
QPCTL				4.45575			4.45575
PPP1R13L	-6.55636	-6.55636					-6.55636
PKP4	3.33794	3.33794				3.33794	3.33794
SEPT6		0.375625					0.375625
KIF1C		-2.83405		-2.83405	-2.83405		-2.83405
TM7SF2	-4.0916				-4.0916	-4.0916	-4.0916
ACTBL2		9.03428					9.03428
TOP2A	-3.86899	-3.86899					-3.86899
RAB9A		0.206786		0.206786	0.206786	0.206786	0.206786
EIF4ENIF1	-7.51123	-7.51123					-7.51123
SAP18							-5.16269
NF2	-0.11741	-0.11741				-0.11741	-0.11741
RPF2	-2.97316						-2.97316
APMAP							-1.142
TAB1	-4.9952	-4.9952					-4.9952
PKN1	-0.11039	-0.11039					-0.11039
FAM120C	-1.50121						-1.50121
SNRPE	-0.04974	-0.04974					-0.04974
GGA1	4.54532	4.54532		4.54532			4.54532
MRPL16			0.464086				0.464086
COIL	0.272709						0.272709
PARP9	-3.50625	-3.50625	-3.50625				-3.50625
MAP2K1	-8.10714	-8.10714	-8.10714	-8.10714	-8.10714	-8.10714	-8.10714
CGGBP1	0.332308						0.332308
HNRNPLL;HNRPLL;HNRNPLL	-0.40615						-0.40615
EIF3G	0.115997	0.115997					0.115997
NDUFS3	0.11528		0.11528				0.11528
WDR92							-11.2921
SAP130							-2.68653
RNF40	-0.43612	-0.43612					-0.43612
PAN3		-1.25713					-1.25713
RHOT1			0.645731				0.645731
CDK1	0.702579	0.702579	0.702579		0.702579		0.702579
EED	0.208015	0.208015					0.208015
GNAS		0.41114				0.41114	0.41114
SMPD4	0.649722			0.649722	0.649722		0.649722
ZNF638	-1.109	-1.109					-1.109
RTN3				1.96383	1.96383	1.96383	1.96383
N4BP2		-6.06297					-6.06297
EHD3	4.98222	4.98222				4.98222	4.98222
AAK1		0.923138				0.923138	0.923138
PEAK1		3.86232					3.86232
PEX5		0.028223	0.028223	0.028223			0.028223
MAP7	-4.51905	-4.51905				-4.51905	-4.51905
LSM2	-7.77071	-7.77071					-7.77071
SLC25A3							-0.57258
SAV1	0.101605	0.101605				0.101605	0.101605
ZFP91	-3.45093						-3.45093
MAPK3	-1.71702	-1.71702	-1.71702	-1.71702	-1.71702	-1.71702	-1.71702
MMS19	-0.25881	-0.25881					-0.25881
EPS15		-1.65025				-1.65025	-1.65025
RBX1	-0.28108	-0.28108					-0.28108
CHCHD3	0.204775		0.204775				0.204775
CAST							-4.67074
TTC4	-6.20437	-6.20437					-6.20437
SLFN11	-0.04346	-0.04346					-0.04346
PRPF3	-2.49952	-2.49952					-2.49952
RCN1					-3.89621		-3.89621
EXOC4		0.056392				0.056392	0.056392
MPDU1					-8.25938		-8.25938
PDCD10		-6.46357		-6.46357		-6.46357	-6.46357
SPC24	0.801507	0.801507					0.801507
MKLN1	-4.87723	-4.87723					-4.87723
MYO9B	4.30902	4.30902					4.30902
UCKL1	0.135783	0.135783					0.135783
PAK4		-0.71076		-0.71076			-0.71076
BNIP1	8.01507	8.01507	8.01507		8.01507		8.01507
PFDN1		0.242796					0.242796
MZT2B	0.588798	0.588798					0.588798
PPP1R2							-4.43544
PYCR3		0.341782					0.341782
SNX5	-0.98587	-0.98587				-0.98587	-0.98587
FYCO1				-0.65731			-0.65731
SHC1		-4.87198	-4.87198			-4.87198	-4.87198
CTR9	0.017512						0.017512
VPS13C		-0.33855	-0.33855				-0.33855
UFL1	0.940031	0.940031			0.940031		0.940031
SNX27	-1.29797	-1.29797					-1.29797
GRK2		-0.68491				-0.68491	-0.68491
COG3		3.00599		3.00599		3.00599	3.00599
AKAP12		-0.62552				-0.62552	-0.62552
USP15	4.63227	4.63227	4.63227			4.63227	4.63227
PPP4C	-8.02827	-8.02827				-8.02827	-8.02827
STRN		-0.70404					-0.70404
ABI1	-0.15287	-0.15287			-0.15287		-0.15287
MAP7D2		0.703714					0.703714
ZMYM4							0.054428
HSBP1	3.62437	3.62437					3.62437
NDUFB10			0.209652				0.209652
TBC1D7		0.911433					0.911433
MTHFSD		3.2265					3.2265
CLMN	-6.41442	-6.41442					-6.41442
TACC1	-0.17537	-0.17537					-0.17537
URI1	1.12699	1.12699	1.12699				1.12699
HPS5		4.41961					4.41961
PCNP	-8.12444						-8.12444
DYNC1LI1		0.322316				0.322316	0.322316
C19orf25							0.035392
EHD4	5.55964	5.55964			5.55964	5.55964	5.55964
MRPS28			-0.3821				-0.3821
HECTD4							-5.02944
VAC14		-0.49225		-0.49225	-0.49225		-0.49225
WRNIP1	-0.42506	-0.42506					-0.42506
DCTN3	-2.39849	-2.39849					-2.39849
SNTB2	0.757366	0.757366		0.757366		0.757366	0.757366
TMEM256-PLSCR3;TMEM256-PLSCR3;TMEM256							3.91264
POP1	-0.45914						-0.45914
HECTD3	3.43777	3.43777					3.43777
PAF1	0.090877	0.090877					0.090877
FAF2					0.082689		0.082689
STRIP1	-1.59785	-1.59785					-1.59785
YAP1	-2.06035	-2.06035					-2.06035
ARMC6		3.36869					3.36869
WDR54							1.26572
PMS1	3.07435						3.07435
GAK	4.15186	4.15186		4.15186			4.15186
RBMXL1							-2.79723
STAT3	0.749971	0.749971				0.749971	0.749971
AP1G2				3.00141			3.00141
PPP6R2	0.401676	0.401676					0.401676
VPS51	1.01345	1.01345		1.01345			1.01345
AKAP11	-0.42962	-0.42962				-0.42962	-0.42962
PAN2	-5.60946	-5.60946					-5.60946
CDC27	1.11684	1.11684					1.11684
PACSIN2	-3.7961	-3.7961				-3.7961	-3.7961
BUB1B	-4.45327	-4.45327					-4.45327
KLC4		0.075879					0.075879
USE1					4.33204		4.33204
;VKORC1;;VKORC1					5.10765		5.10765
TTC1		0.643474					0.643474
ZFYVE1	-0.04553	-0.04553	-0.04553	-0.04553	-0.04553		-0.04553
RPTOR	-0.69478	-0.69478					-0.69478
ABI2	-2.11146	-2.11146					-2.11146
WDR6		-2.1203				-2.1203	-2.1203
WDR36	-5.39302						-5.39302
FBLIM1		-9.04796					-9.04796
EIF3M		0.0832					0.0832
GSR		-3.92458	-3.92458			-3.92458	-3.92458
COG2		-3.37793		-3.37793			-3.37793
;ARHGEF18		0.332737				0.332737	0.332737
GATAD2A	-1.33072						-1.33072
CUL3	-5.71728	-5.71728		-5.71728		-5.71728	-5.71728
NEK7	-3.66389	-3.66389					-3.66389
ATP6V1E1		0.031785				0.031785	0.031785
SNX1		-0.13362		-0.13362			-0.13362
COG4		-3.51718		-3.51718			-3.51718
DDB1	-1.96367	-1.96367					-1.96367
CARS		-2.10159					-2.10159
SCFD2						1.8338	1.8338
CARD19	4.40085	4.40085	4.40085		4.40085		4.40085
RAB3GAP2		-0.07422			-0.07422	-0.07422	-0.07422
NFAT5	0.768798	0.768798					0.768798
TAGLN		0.657819					0.657819
ARMC8	-6.13086	-6.13086					-6.13086
TFCP2	4.02025	4.02025					4.02025
PAIP1		-4.90207					-4.90207
PON2							0.309415
MICALL1				-3.14572			-3.14572
LLGL1		0.64191		0.64191		0.64191	0.64191
NUDCD2		-0.91437					-0.91437
ARAP1	-1.20004	-1.20004		-1.20004		-1.20004	-1.20004
TAB2	1.42498	1.42498				1.42498	1.42498
MIS18A	0.203965	0.203965					0.203965
RNF214							-6.03914
KANK2		1.00145	1.00145				1.00145
VCP	-0.87413	-0.87413			-0.87413		-0.87413
TUBGCP6		3.49742					3.49742
DCTN1							-0.15904
ZC3H13	-1.15094						-1.15094
PDZD11		0.669597				0.669597	0.669597
OGT	-0.16258	-0.16258	-0.16258			-0.16258	-0.16258
SPATA5L1		-0.01433					-0.01433
WDR60		-5.22581					-5.22581
SLC25A17		8.63401					8.63401
EXOSC7	4.14578	4.14578					4.14578
GPHN		-1.01414				-1.01414	-1.01414
CHMP2B	-1.1158	-1.1158				-1.1158	-1.1158
PREB	-0.43342				-0.43342		-0.43342
SYMPK	-0.08037	-0.08037				-0.08037	-0.08037
TXLNG	-5.74962	-5.74962					-5.74962
SNTB1		-3.11939					-3.11939
RALGAPA1							6.5865
AP1G1	-0.51699	-0.51699		-0.51699			-0.51699
MRPS5			0.844241				0.844241
HAUS6	-0.22723	-0.22723					-0.22723
SNX2		-0.40348					-0.40348
MIOS	-0.84877	-0.84877					-0.84877
MON2		0.370144					0.370144
POP4	-8.14176						-8.14176
TANC1							-5.06232
STAT5B	-3.63724	-3.63724					-3.63724
RECQL5	6.9345	6.9345					6.9345
DPY30	1.19066			1.19066			1.19066
PTPN13	-4.66322	-4.66322				-4.66322	-4.66322
TIMM13			-0.72121				-0.72121
AMPD2		1.06801					1.06801
SEPT10		-8.27451					-8.27451
FNBP1L		-7.72262				-7.72262	-7.72262
HELLS	0.374552						0.374552
SNRPF	0.748581	0.748581					0.748581
GFPT1		0.228542					0.228542
ARID1A	-0.15203						-0.15203
LIMS1	2.29626	2.29626				2.29626	2.29626
NPEPPS	0.45356	0.45356					0.45356
TIMM29			1.06607				1.06607
AP1B1		-0.93043		-0.93043			-0.93043
SMARCA2	-0.34807	-0.34807					-0.34807
SMARCD3	0.351813						0.351813
ILVBL					0.926937		0.926937
[truncated: 2,897 more rows]

## Sheet: T52S vs WT (+EGF)
Gene Name	nucleus	cytoplasm	mitochondrion	golgi apparatus	endoplasmatic reticulum	plasma membrane	all proteins
PABPN1	-4.98622	-4.98622					-4.98622
MAPK1	-0.6786	-0.6786	-0.6786	-0.6786	-0.6786	-0.6786	-0.6786
RCC2	-0.02129	-0.02129				-0.02129	-0.02129
EEF1E1	0.46815	0.46815					0.46815
SORD		-0.16131	-0.16131				-0.16131
SPCS2					0.98273		0.98273
PPP2R1A	0.340249	0.340249	0.340249			0.340249	0.340249
EDC4	-0.13307	-0.13307					-0.13307
NUP88	-0.26343	-0.26343					-0.26343
HSPA1B;HSPA1A;HSPA1B	0.130391	0.130391	0.130391		0.130391	0.130391	0.130391
MCCC1		0.290021	0.290021				0.290021
SEPT11		-0.5207					-0.5207
C8orf33							0.965101
STIM1					0.06921	0.06921	0.06921
CSE1L	0.613582	0.613582					0.613582
SNW1	-4.56854						-4.56854
YBX1	0.15544	0.15544					0.15544
GCN1		0.576677					0.576677
MAP1B	-0.22253	-0.22253				-0.22253	-0.22253
DHX9	-0.28513	-0.28513					-0.28513
SVIL	-0.72292	-0.72292				-0.72292	-0.72292
TCEB3							-5.99055
GIGYF2		0.16476		0.16476	0.16476		0.16476
HNRNPM	-0.37629	-0.37629					-0.37629
YWHAE	-1.20496	-1.20496				-1.20496	-1.20496
KRT2	-1.08046	-1.08046					-1.08046
SRRM2	0.186211						0.186211
AKAP1		0.865261	0.865261				0.865261
CCDC124	-5.89298	-5.89298				-5.89298	-5.89298
SRM		0.185761					0.185761
TMA7							-7.39381
EEF1G	-0.01061	-0.01061			-0.01061		-0.01061
RPLP1		3.71613					3.71613
PRRC2B							-1.51541
MYO1B	1.00293	1.00293		1.00293		1.00293	1.00293
CCT2		-0.11108					-0.11108
RBM14	-0.37112	-0.37112					-0.37112
TAF15	0.195675	0.195675					0.195675
FUS	-0.34314	-0.34314					-0.34314
PHB	-0.3864	-0.3864	-0.3864			-0.3864	-0.3864
MYH14		0.787759					0.787759
birA							-0.29437
CNOT3	-0.24724	-0.24724					-0.24724
SPECC1L		-0.29094					-0.29094
CDK2	0.342143	0.342143					0.342143
SHMT2	0.220777	0.220777	0.220777				0.220777
KRT19		-0.96352				-0.96352	-0.96352
HARS		-0.2754	-0.2754				-0.2754
XRN2	0.199853						0.199853
LIN7C		-0.87302				-0.87302	-0.87302
SPTAN1		0.138438				0.138438	0.138438
EPRS	0.652813	0.652813				0.652813	0.652813
FASN		-0.20082		-0.20082		-0.20082	-0.20082
DCTPP1	1.95278	1.95278	1.95278				1.95278
RPS25	-0.50888	-0.50888					-0.50888
NUP98	-0.16099	-0.16099					-0.16099
RPL32		0.21095					0.21095
NOLC1	0.12658	0.12658					0.12658
HADHB	-0.19068		-0.19068		-0.19068		-0.19068
GPI	-11.1109	-11.1109				-11.1109	-11.1109
TUBB6	0.834936	0.834936					0.834936
CAD	0.10835	0.10835					0.10835
SPTBN1	0.314067	0.314067				0.314067	0.314067
RAI14	0.270217	0.270217					0.270217
TMOD3		0.587563					0.587563
YES1		0.021027		0.021027		0.021027	0.021027
PGLS		-1.41365					-1.41365
ACIN1							-1.05727
PPA1		-0.7537					-0.7537
NONO	-0.69105						-0.69105
LUZP1	-0.88269						-0.88269
NUP214	0.483012	0.483012					0.483012
LSM12							-0.23644
MTHFD1		0.257661	0.257661				0.257661
TRA2B	-5.48081						-5.48081
RAN	-0.40735	-0.40735					-0.40735
EIF4B		-0.40672					-0.40672
TRIM28	-0.15505						-0.15505
MYO5A		0.404882			0.404882		0.404882
KANK1	0.648827	0.648827				0.648827	0.648827
TCOF1	-0.07167	-0.07167					-0.07167
FGFR1OP	0.651934	0.651934					0.651934
TLN1		-0.05126				-0.05126	-0.05126
SLC25A11	0.491049		0.491049			0.491049	0.491049
CEP131		-0.0482					-0.0482
MPRIP		0.465034					0.465034
MCCC2		1.13844	1.13844				1.13844
TMOD2		0.878091					0.878091
PRKAR2B	1.18711	1.18711				1.18711	1.18711
NUP107	0.324743	0.324743					0.324743
UBE2V1	-6.42973	-6.42973					-6.42973
UBA1	-1.03992	-1.03992	-1.03992		-1.03992		-1.03992
EDC3	-0.03936	-0.03936					-0.03936
SEPT8		-5.00904					-5.00904
HSPD1		-0.08221	-0.08221			-0.08221	-0.08221
KPNB1	0.102012	0.102012			0.102012		0.102012
EWSR1	-0.56406	-0.56406				-0.56406	-0.56406
MDH2	-1.36459	-1.36459	-1.36459				-1.36459
PDCD2L		-8.53005					-8.53005
ENAH		-2.89157				-2.89157	-2.89157
ENO2		-2.37032				-2.37032	-2.37032
ENO1	-1.4526	-1.4526				-1.4526	-1.4526
ADD1	-0.31579	-0.31579				-0.31579	-0.31579
ACAT1			-0.54759				-0.54759
FLOT1		0.191964				0.191964	0.191964
LMNA	-0.98862	-0.98862					-0.98862
SLC25A5	-0.09624		-0.09624			-0.09624	-0.09624
SLC25A4			-0.19552			-0.19552	-0.19552
UBTF	-5.54864						-5.54864
ANXA1	-1.6408	-1.6408				-1.6408	-1.6408
PGK1		-1.64542					-1.64542
RPL4	0.322472	0.322472			0.322472		0.322472
RAD50	0.303565						0.303565
LGALS1		-0.26503			-0.26503		-0.26503
PAICS		0.241936					0.241936
KLC2	0.337158	0.337158	0.337158			0.337158	0.337158
WRAP73		0.272288					0.272288
RPS3A	0.610827	0.610827			0.610827		0.610827
FLII	0.008318	0.008318					0.008318
ATP1A1				0.510937	0.510937	0.510937	0.510937
DKC1	-1.07217	-1.07217					-1.07217
LRPPRC	0.099272	0.099272	0.099272				0.099272
ALDOA	-0.86352	-0.86352					-0.86352
EIF5A	-0.5182	-0.5182			-0.5182		-0.5182
ETF1	0.068584	0.068584					0.068584
SMTN		-10.9018					-10.9018
PC		0.363285	0.363285				0.363285
MYH10	0.622776	0.622776					0.622776
CAPZA1		0.438251					0.438251
EIF4H	-1.26841	-1.26841					-1.26841
PPP1CB	1.20567	1.20567				1.20567	1.20567
FARSA		0.500801					0.500801
RPS8	0.406934	0.406934			0.406934		0.406934
LIMA1		-0.51624				-0.51624	-0.51624
RPS18	0.115246	0.115246					0.115246
AHNAK	0.2488	0.2488				0.2488	0.2488
POLDIP3	-1.68064	-1.68064					-1.68064
NPM1	0.234886	0.234886					0.234886
RBBP4	-0.51609	-0.51609					-0.51609
ALYREF	0.296	0.296					0.296
TMSB10		-1.09119					-1.09119
CAPZA2		-0.02847					-0.02847
KRT17		1.14768					1.14768
KRT10	-1.38811	-1.38811					-1.38811
CYCS	0.18749	0.18749	0.18749				0.18749
HSP90AA1	1.02948	1.02948	1.02948			1.02948	1.02948
MAP4							0.329157
CALM2;CALM1;CALM2;CALM3	-0.88402	-0.88402	-0.88402			-0.88402	-0.88402
RPS14	0.265134	0.265134					0.265134
MCM7	0.701363	0.701363					0.701363
KRT6C		-0.81461					-0.81461
SEPT9	0.161185	0.161185					0.161185
GTPBP4	0.448141	0.448141					0.448141
KRT1	-0.31958	-0.31958					-0.31958
KRT8	0.457566	0.457566					0.457566
TUFM	0.370557		0.370557				0.370557
FLNA	0.152215	0.152215		0.152215		0.152215	0.152215
ARL6IP4							4.07878
RPS2	0.369589	0.369589					0.369589
RPS12	-0.01678	-0.01678		-0.01678			-0.01678
RPL11	1.04429	1.04429					1.04429
TPM1							0.702071
ARHGDIA	-1.81958	-1.81958					-1.81958
TPM4		0.982956					0.982956
ATXN2L	-0.59606	-0.59606					-0.59606
PKM	-0.93956	-0.93956	-0.93956		-0.93956		-0.93956
FAM120A	0.224435	0.224435				0.224435	0.224435
PRRC2C							-1.02169
MYH9	0.828562	0.828562				0.828562	0.828562
CTTN		-0.9255		-0.9255		-0.9255	-0.9255
FXR1	-0.17839	-0.17839					-0.17839
FUBP3	-1.10949	-1.10949					-1.10949
ARPC4	0.642749	0.642749					0.642749
GAPDH	-0.60457	-0.60457				-0.60457	-0.60457
KPNA3	-0.28222	-0.28222					-0.28222
BCAP31	0.086808	0.086808	0.086808	0.086808	0.086808	0.086808	0.086808
EXOSC3	5.11899	5.11899					5.11899
MYL6B		0.747335					0.747335
ILF3	-0.42597	-0.42597	-0.42597				-0.42597
PARP1	0.131843		0.131843				0.131843
LRRFIP2							-4.80303
ATAD3A	0.258664		0.258664				0.258664
EDF1	-1.75352	-1.75352					-1.75352
DYNLRB1		-0.28356					-0.28356
HNRNPU	0.03432	0.03432					0.03432
SF3B3	-0.27871						-0.27871
PCCA		0.480577	0.480577				0.480577
EIF4A1	0.154672	0.154672					0.154672
RPL13A	0.500265	0.500265					0.500265
CCT5		0.138097					0.138097
CCT4	0.419488	0.419488					0.419488
PHGDH		0.244914					0.244914
DNAJC8	-3.37852	-3.37852					-3.37852
PCCB		0.237734	0.237734				0.237734
PA2G4	-0.32762	-0.32762					-0.32762
OTUB1	-0.02343	-0.02343					-0.02343
FN3K		-2.11863					-2.11863
SRSF3	-0.60983	-0.60983					-0.60983
TCP1		0.507711		0.507711			0.507711
HDLBP							0.194133
EIF3A	-0.1862	-0.1862					-0.1862
RPS20	0.738418	0.738418					0.738418
RPLP0	0.044334	0.044334			0.044334		0.044334
GSTP1	-2.18552	-2.18552	-2.18552				-2.18552
EIF4G2		0.501742					0.501742
MAPKAP1	-3.89482	-3.89482		-3.89482		-3.89482	-3.89482
RPL34		-0.21425			-0.21425		-0.21425
RPL3	0.433198	0.433198					0.433198
RANGAP1	0.019047	0.019047					0.019047
SEC16A							-0.44422
BUB3	-0.36433	-0.36433					-0.36433
MAZ	-2.84699						-2.84699
XRCC5	-1.18969	-1.18969				-1.18969	-1.18969
SYNCRIP	0.061562	0.061562			0.061562		0.061562
SRSF7	-1.71195	-1.71195					-1.71195
ATP2A2					0.418014	0.418014	0.418014
GART		0.268056					0.268056
TUBA1B		0.246468					0.246468
UPF2	0.712739	0.712739					0.712739
SLC25A3			0.522159			0.522159	0.522159
DDX41	0.21815	0.21815					0.21815
SLTM	-5.61123						-5.61123
UPF1	-0.3792	-0.3792					-0.3792
MYBBP1A	0.953045	0.953045					0.953045
GSN	1.2196	1.2196				1.2196	1.2196
SRPK2	0.092167	0.092167					0.092167
CAMK2G							0.266368
JUP	-0.05988	-0.05988				-0.05988	-0.05988
XRCC6	-0.5008	-0.5008					-0.5008
CORO1B	-2.05824	-2.05824				-2.05824	-2.05824
CALML5							8.96433
ACTB	-0.16384	-0.16384				-0.16384	-0.16384
DNAJC11	0.407843		0.407843				0.407843
CASC3	0.280542	0.280542					0.280542
EIF2S3	-0.00767	-0.00767					-0.00767
SCRIB	0.189481					0.189481	0.189481
LMNB1	-0.75376						-0.75376
SYTL4						1.046	1.046
NUP155	-0.03782	-0.03782					-0.03782
EEF2	-0.30026	-0.30026				-0.30026	-0.30026
MCM4	-0.0025						-0.0025
TPM3							0.762616
MCM5	-0.14158	-0.14158					-0.14158
RPL10A	0.517945	0.517945					0.517945
RPS15A	0.323765	0.323765					0.323765
AURKAIP1	-0.14936		-0.14936				-0.14936
HIST1H2AG;HIST1H2AH;HIST1H2AJ;H2AFJ	0.25574						0.25574
KHSRP	0.096392	0.096392					0.096392
GSTK1		0.152491	0.152491				0.152491
TOP1	-0.01437	-0.01437					-0.01437
STK3	-0.23561	-0.23561					-0.23561
RPL22	0.477807	0.477807					0.477807
STAU2	-1.44095	-1.44095			-1.44095		-1.44095
SPAG9	0.732148	0.732148					0.732148
HSPE1			-0.96102				-0.96102
DCP1A	1.60117	1.60117					1.60117
CNN3		-3.27205					-3.27205
SLC25A13			0.177678			0.177678	0.177678
ACTR3	-0.44145	-0.44145					-0.44145
ASCC3	-0.40533	-0.40533					-0.40533
MYO6	0.243248	0.243248		0.243248		0.243248	0.243248
UQCRC2	0.163032		0.163032				0.163032
NUP160	0.193511	0.193511					0.193511
MCM3	0.145198	0.145198					0.145198
FLNB		0.023982				0.023982	0.023982
RPL7A	0.096408	0.096408					0.096408
ZC3H18	8.98705						8.98705
DBN1		0.978383				0.978383	0.978383
PLEC	0.489523	0.489523	0.489523			0.489523	0.489523
SELENOI				0.431615	0.431615		0.431615
FXR2	-0.1507	-0.1507					-0.1507
CCT8	-0.39466	-0.39466					-0.39466
0							-0.06226
ACACA							0.382271
RPS23	0.166362	0.166362			0.166362		0.166362
PABPC4	-0.44368	-0.44368					-0.44368
FMR1							-0.87388
TWF2	-1.88045	-1.88045					-1.88045
PPP1CC	-0.07176	-0.07176	-0.07176				-0.07176
RPL18A		0.617127					0.617127
DNAJC10					0.554574		0.554574
ATP5B	0.574484		0.574484			0.574484	0.574484
LARP4B	-0.88762	-0.88762					-0.88762
ST13		-0.93663					-0.93663
SAFB	-2.5069						-2.5069
XRN1	-0.21661	-0.21661				-0.21661	-0.21661
IGF2BP1	-0.15263	-0.15263					-0.15263
RPL35A		0.060157					0.060157
MRPL11			0.244639				0.244639
CORO1C		-0.05321				-0.05321	-0.05321
IPO7	0.192265	0.192265					0.192265
MYO1D		0.680918			0.680918	0.680918	0.680918
ACACA		0.975458					0.975458
RAVER1							-3.42989
SEPT2	0.271182	0.271182				0.271182	0.271182
RPS7	0.048039	0.048039					0.048039
ABCE1		0.327631	0.327631				0.327631
COPZ1		0.174531		0.174531	0.174531		0.174531
TUBB3	-1.11825	-1.11825					-1.11825
ADAR	0.330812	0.330812					0.330812
UBAP2L	-0.86736	-0.86736					-0.86736
RPL6	0.373569	0.373569			0.373569		0.373569
NCL	-0.07333	-0.07333					-0.07333
PRKDC	0.518923	0.518923					0.518923
PRPF8	-0.08406						-0.08406
RBM26							-1.44643
RPL24		0.319158			0.319158		0.319158
DPYSL2							-0.46701
DPYSL3		-0.05138					-0.05138
RPSA	-0.01132	-0.01132				-0.01132	-0.01132
ABLIM1							-7.92273
ABRAXAS2	0.254691	0.254691					0.254691
NUP85	0.363445	0.363445					0.363445
PABPC1	-0.52324	-0.52324					-0.52324
EIF3C		0.374382					0.374382
HSPA5	-0.52648	-0.52648	-0.52648	-0.52648	-0.52648	-0.52648	-0.52648
EIF4E	-0.18555	-0.18555					-0.18555
NXF1	0.486534	0.486534					0.486534
YWHAQ		-0.0092					-0.0092
DOCK7							0.037039
RPL30	0.159745	0.159745					0.159745
NCKAP1		0.097528					0.097528
NEK1	-1.4382	-1.4382					-1.4382
CKAP4	0.065328	0.065328			0.065328	0.065328	0.065328
RPL10	0.949385	0.949385			0.949385		0.949385
SERBP1	0.339247	0.339247					0.339247
CKAP5	-0.33803	-0.33803				-0.33803	-0.33803
RANBP2	0.315225	0.315225	0.315225				0.315225
HIST1H1E	-0.47851						-0.47851
RPS19	0.579683	0.579683					0.579683
ARPC5	-9.33015	-9.33015					-9.33015
FECH			0.222766				0.222766
SFPQ	-1.58868	-1.58868					-1.58868
NKAP	0.138413	0.138413					0.138413
ARPC5L		-8.30654					-8.30654
EXOSC4	-4.97684	-4.97684					-4.97684
AP3D1		0.117517		0.117517			0.117517
SRSF6	-1.08274						-1.08274
LIG3	3.22319	3.22319	3.22319				3.22319
CMC1			-8.53049				-8.53049
PCMT1		-0.73745					-0.73745
RBMX	-1.08024						-1.08024
PPM1G	-0.50138	-0.50138					-0.50138
KRT13	-1.09734	-1.09734					-1.09734
SMC2	0.615232	0.615232					0.615232
PUM1	-0.81738	-0.81738					-0.81738
CLTC		-0.22693		-0.22693		-0.22693	-0.22693
LMNB2	-1.18907						-1.18907
RBM39	0.338143	0.338143					0.338143
RUVBL1	-0.53745	-0.53745					-0.53745
NUDT21	-2.49071	-2.49071					-2.49071
MYL6		0.036753					0.036753
APEX1	0.994515	0.994515	0.994515		0.994515		0.994515
USP10	-1.09884	-1.09884					-1.09884
MACF1							-0.22967
UNC45A	1.11043	1.11043		1.11043			1.11043
DDX1	0.334175	0.334175	0.334175				0.334175
SRSF11	-1.31923						-1.31923
POLR2E	-0.23493	-0.23493					-0.23493
TPM3							0.531899
AP3B1		0.123828	0.123828	0.123828			0.123828
NUP133	0.34618	0.34618					0.34618
RPL12	-0.48352	-0.48352					-0.48352
RNPS1	0.11212	0.11212					0.11212
PURB	-7.81907						-7.81907
TMEM33	0.099593				0.099593		0.099593
HSP90AB1	0.226092	0.226092	0.226092			0.226092	0.226092
RAB11FIP1		-0.01177					-0.01177
NUP188	1.12681	1.12681					1.12681
GMPS		-0.45213					-0.45213
DSG1		-9.7548				-9.7548	-9.7548
RSL1D1	0.047088						0.047088
RAB11FIP5							-0.72498
PGAM1		-2.60399					-2.60399
EIF4G1	-0.51335	-0.51335					-0.51335
SYNRG	-0.04125	-0.04125		-0.04125			-0.04125
CCT6A		0.15292					0.15292
GAPVD1		-0.05875				-0.05875	-0.05875
COG1				0.245709			0.245709
EIF4G3							-5.38148
HSPA8	-0.37135	-0.37135				-0.37135	-0.37135
HNRNPK	-0.5395	-0.5395					-0.5395
RPL36	0.347006	0.347006					0.347006
C21orf2		-2.71807	-2.71807			-2.71807	-2.71807
HNRNPA2B1	-0.85881	-0.85881					-0.85881
ESYT1		-0.11985			-0.11985	-0.11985	-0.11985
TUBB4B	0.689055	0.689055					0.689055
TUBB2A	-0.65654	-0.65654					-0.65654
TUBB	0.309132	0.309132					0.309132
RPS16	0.591351	0.591351					0.591351
C1QBP	-0.39263	-0.39263	-0.39263			-0.39263	-0.39263
H1FX	0.186648						0.186648
CCAR2	-0.42791	-0.42791	-0.42791				-0.42791
DHX15	-0.2668						-0.2668
PCM1	0.877034	0.877034					0.877034
PRRC2A	-0.29028	-0.29028				-0.29028	-0.29028
SNX9		-1.08732		-1.08732		-1.08732	-1.08732
CEP170		-2.12027					-2.12027
MRPL51			-5.11078				-5.11078
HIST2H2BE	0.019101	0.019101					0.019101
GNAI2	0.108831	0.108831				0.108831	0.108831
JPT2	-0.1146	-0.1146				-0.1146	-0.1146
LUC7L2	0.152654						0.152654
TNRC6B	-6.23123	-6.23123					-6.23123
U2AF2	-0.68718						-0.68718
KLC3		1.51899	1.51899				1.51899
ITPR3	0.617516	0.617516			0.617516	0.617516	0.617516
GOLGA3	0.194045	0.194045		0.194045			0.194045
CCT3		0.282584					0.282584
RPL26L1		0.141124					0.141124
PRMT1							-0.54897
SND1	-0.02496	-0.02496					-0.02496
ATXN2	-5.7861	-5.7861		-5.7861			-5.7861
TAGLN2		-0.14749					-0.14749
CD2AP	0.029712	0.029712				0.029712	0.029712
RALB						1.23457	1.23457
PRKAR2A	-0.09442	-0.09442				-0.09442	-0.09442
RDX		-0.05615				-0.05615	-0.05615
YTHDF1		4.45685					4.45685
RPL18	0.427098	0.427098			0.427098		0.427098
DDX5	0.381069	0.381069					0.381069
PPP6C	0.852728	0.852728	0.852728				0.852728
RAE1	-0.00745	-0.00745					-0.00745
C11orf98							-4.67719
DDX21	-0.18616	-0.18616	-0.18616				-0.18616
KRT16	-1.86712	-1.86712					-1.86712
KRT14	-1.80306	-1.80306					-1.80306
RPL29		0.136641					0.136641
EIF3B		-0.27435					-0.27435
CDKN2AIP	-3.47314						-3.47314
HSPA9	-0.36603	-0.36603	-0.36603				-0.36603
BASP1	-1.05092	-1.05092				-1.05092	-1.05092
DBT	-0.05704	-0.05704	-0.05704				-0.05704
PIK3C2A	-1.44608	-1.44608		-1.44608		-1.44608	-1.44608
TPM1		0.928018					0.928018
CC2D1A	-2.47844	-2.47844				-2.47844	-2.47844
HSPB1	0.013788	0.013788				0.013788	0.013788
PPP1R12A	1.05505	1.05505				1.05505	1.05505
TRAP1	0.105882		0.105882				0.105882
RPL8		-0.75347					-0.75347
MSN	0.124674	0.124674				0.124674	0.124674
PHB2	-0.08647	-0.08647	-0.08647			-0.08647	-0.08647
PSMA1	-0.76372	-0.76372					-0.76372
SCAMP3				0.511497			0.511497
PSMD11	-0.35248	-0.35248					-0.35248
ACACB	0.853597	0.853597	0.853597				0.853597
KRT18	0.181361	0.181361					0.181361
KRT5	-1.59467	-1.59467					-1.59467
FKBP3	0.384441						0.384441
CCDC47					0.130628		0.130628
RPL13	0.31729	0.31729			0.31729		0.31729
GNG12						-4.18505	-4.18505
TJP1							-1.21073
THRAP3	-0.35867						-0.35867
CACYBP	-0.17434	-0.17434					-0.17434
EXOSC10	-0.55881	-0.55881					-0.55881
STMN1		-2.07659					-2.07659
BRD2	-3.23418	-3.23418					-3.23418
CFL1	0.087803	0.087803					0.087803
RBBP7	-0.28288	-0.28288					-0.28288
ZC3HAV1	-0.40152	-0.40152					-0.40152
TSG101	0.064858	0.064858				0.064858	0.064858
HNRNPL	-0.50875	-0.50875					-0.50875
CHTOP	-0.7534	-0.7534					-0.7534
TMOD1		1.52428					1.52428
YTHDC2	-0.29617	-0.29617			-0.29617		-0.29617
HNRNPC							0.408267
EML4		-0.64279					-0.64279
NEMP1	-0.8409						-0.8409
ATP6V1G1		4.86105				4.86105	4.86105
ARPC1B	-1.78483	-1.78483					-1.78483
PI4KA		0.787611		0.787611		0.787611	0.787611
LARP4		-1.18745					-1.18745
SSFA2	0.281388	0.281388				0.281388	0.281388
NXT1	0.359492	0.359492					0.359492
CALD1							-1.3136
ATP5J2	5.17743		5.17743				5.17743
LIMCH1		1.76959					1.76959
COG8				7.14622			7.14622
AIFM1	0.454799	0.454799	0.454799				0.454799
PRDX1	-0.33134	-0.33134					-0.33134
PRDX2		-0.36186					-0.36186
KPRP		-1.20766					-1.20766
HP1BP3	0.433597						0.433597
HNRNPH3	-2.50334						-2.50334
HNRNPH1	-0.51839	-0.51839					-0.51839
HEATR5B	0.392214	0.392214					0.392214
IQGAP1	0.393318	0.393318				0.393318	0.393318
SF1	-0.4604						-0.4604
THOC2	-0.71971						-0.71971
LRRC59	0.144847		0.144847		0.144847		0.144847
RPL28	0.277322	0.277322					0.277322
NCBP1	3.7846	3.7846	3.7846				3.7846
SON	-0.72246						-0.72246
LARP1		-0.31788					-0.31788
RPN1		0.08688			0.08688		0.08688
MYL12B		1.34744					1.34744
EIF4A3	0.030073	0.030073					0.030073
RPS24	0.893301	0.893301			0.893301		0.893301
DNAJC13		0.135856				0.135856	0.135856
RUVBL2	-0.32395	-0.32395					-0.32395
TRIP4	0.701355	0.701355					0.701355
PSMC4	0.098748	0.098748					0.098748
SERPINH1				0.547864	0.547864		0.547864
TOP1MT	-0.20484		-0.20484				-0.20484
PSMD14	0.561617	0.561617					0.561617
TUBA1C	0.263572	0.263572					0.263572
ATP5A1			0.054917			0.054917	0.054917
DCP2	-4.96904	-4.96904					-4.96904
RPL37A	-0.2498	-0.2498					-0.2498
KTN1					-0.50895	-0.50895	-0.50895
TUBG1	0.405698	0.405698					0.405698
AK2		-1.16687	-1.16687				-1.16687
RHOG		0.303323			0.303323	0.303323	0.303323
EXOSC5	-4.3324	-4.3324					-4.3324
ZC3H4	0.235366	0.235366					0.235366
SNRPA	-1.66142						-1.66142
SREK1IP1							3.58297
HNRNPA0	0.515524						0.515524
CNOT1	0.223884	0.223884					0.223884
DNAJC7	-1.44276	-1.44276					-1.44276
PATL1	-5.20241	-5.20241					-5.20241
CPSF6	0.186838	0.186838					0.186838
CPSF7	-1.09485	-1.09485					-1.09485
WBP11	-7.46755	-7.46755					-7.46755
HNRNPA1	-0.40983	-0.40983					-0.40983
DSP	0.548062	0.548062				0.548062	0.548062
SUPT16H	-5.77814						-5.77814
EIF4E2		-1.35754					-1.35754
AFTPH	0.021396	0.021396		0.021396			0.021396
RANBP1	-0.53431	-0.53431					-0.53431
HSD17B4		1.37981					1.37981
GSPT1		-0.07434					-0.07434
PLS3		-0.59115				-0.59115	-0.59115
RPS11	0.213744	0.213744					0.213744
ANXA2	-0.84583	-0.84583				-0.84583	-0.84583
HINT1	-7.59835	-7.59835				-7.59835	-7.59835
NUP35	0.950531	0.950531				0.950531	0.950531
ALB	-0.73445	-0.73445		-0.73445	-0.73445		-0.73445
IDH2		0.36501	0.36501				0.36501
RPS27A	-0.17365	-0.17365	-0.17365		-0.17365	-0.17365	-0.17365
ACTA2		-0.41336					-0.41336
MTPN	-0.2794	-0.2794					-0.2794
BCLAF1	-0.6493	-0.6493					-0.6493
DSC1						-13.1046	-13.1046
NUP93	0.984128	0.984128					0.984128
NCAPH	1.11977	1.11977					1.11977
ZCCHC3		0.123386					0.123386
CNBP	1.74498	1.74498			1.74498		1.74498
ACTR2	-0.36654	-0.36654					-0.36654
THNSL1		1.03158					1.03158
ZFR	-0.79613	-0.79613					-0.79613
GPATCH1	-6.33774						-6.33774
FHL1							-0.0614
GTF3C4	0.906019		0.906019				0.906019
CORO7-PAM16							0.205975
TXN	-0.12956	-0.12956					-0.12956
RPL14		0.079399					0.079399
GLE1	2.63146	2.63146					2.63146
PTPN11	-0.20074	-0.20074					-0.20074
FUBP1	-1.13927	-1.13927					-1.13927
CCT7		-0.40488					-0.40488
ZC3H7A	-10.4235						-10.4235
MATR3	-0.96439						-0.96439
PCBP1	-0.19791	-0.19791					-0.19791
PRMT3		1.01061					1.01061
ASCC1	1.01131						1.01131
SRSF4	-1.58218						-1.58218
DDX17	-0.77849	-0.77849					-0.77849
ACOT7	-0.24983	-0.24983	-0.24983				-0.24983
PNKP	-7.52231		-7.52231				-7.52231
RAC1	0.086887	0.086887		0.086887	0.086887	0.086887	0.086887
PFN1	-2.53555	-2.53555					-2.53555
TIAL1	-4.0694	-4.0694					-4.0694
DYNC1H1		0.52074					0.52074
AGO1	-0.38534	-0.38534					-0.38534
GOT2			-12.7812			-12.7812	-12.7812
MRE11	-0.30406	-0.30406					-0.30406
PDHB	-0.26061		-0.26061				-0.26061
RPS4X	-0.33899	-0.33899					-0.33899
RPS3	0.299742	0.299742	0.299742		0.299742	0.299742	0.299742
SYAP1	-0.28282	-0.28282		-0.28282		-0.28282	-0.28282
RACK1	0.037082	0.037082	0.037082				0.037082
CAPZB		0.1229					0.1229
G3BP1	-0.27663	-0.27663					-0.27663
SLC25A6	0.623409		0.623409				0.623409
DDX39B	-0.49162	-0.49162					-0.49162
RPL9	0.536411	0.536411					0.536411
PNN	4.74016					4.74016	4.74016
ATP5J2-PTCD1							0.697931
PRDX6	-0.149	-0.149	-0.149				-0.149
DNAJA3	-0.07652	-0.07652	-0.07652			-0.07652	-0.07652
FRG1	0.292999						0.292999
RPL19	-0.67937	-0.67937					-0.67937
EEF1A1	-0.04006	-0.04006				-0.04006	-0.04006
VIM	-0.08119	-0.08119				-0.08119	-0.08119
UBAP2	-8.46988	-8.46988					-8.46988
MYO1C	-0.01927	-0.01927				-0.01927	-0.01927
MRPS18B	9.83693		9.83693				9.83693
COX4I1	-0.19398	-0.19398	-0.19398				-0.19398
OCRL	-0.24183	-0.24183		-0.24183		-0.24183	-0.24183
RPS29	-0.57152	-0.57152			-0.57152		-0.57152
CSNK1A1	-10.184	-10.184					-10.184
GSK3B	-2.44919	-2.44919	-2.44919			-2.44919	-2.44919
RPS6	0.437638	0.437638			0.437638		0.437638
PPP2R2A	0.138929	0.138929					0.138929
PPIB	0.517804	0.517804			0.517804		0.517804
POLR2M	0.015272						0.015272
LYPLA2		-0.5345		-0.5345			-0.5345
HSD17B10	0.473973	0.473973	0.473973			0.473973	0.473973
NCAPD2	0.34205	0.34205					0.34205
BOLA2	0.069502	0.069502					0.069502
SYNJ2	-0.14106	-0.14106				-0.14106	-0.14106
MYH11		0.356039					0.356039
SLC16A1						0.948737	0.948737
EPPK1	0.260444	0.260444				0.260444	0.260444
PHKG2		-4.50781					-4.50781
EIF2AK2	-0.12287	-0.12287					-0.12287
RPS27L	0.674068	0.674068					0.674068
RPS27	0.815761	0.815761					0.815761
ARL8A		0.650502				0.650502	0.650502
ARL8B		0.761549					0.761549
NUP205	0.716703	0.716703					0.716703
HNRNPF	-0.25195	-0.25195				-0.25195	-0.25195
MMTAG2							0.871788
ACTA1		0.53508					0.53508
HNRNPR	0.053916				0.053916		0.053916
IDH3B	0.147609		0.147609				0.147609
RPS15	0.795964	0.795964					0.795964
EIF3I		-0.32799					-0.32799
HIST1H4A	-0.26052						-0.26052
RPS17	0.431627	0.431627					0.431627
KIF5B	0.335267	0.335267					0.335267
TNKS1BP1	-0.00878	-0.00878				-0.00878	-0.00878
IGF2BP3	-0.25997	-0.25997					-0.25997
IGF2BP2	-0.52993	-0.52993					-0.52993
RGPD5	0.313779	0.313779					0.313779
EZR							-0.36196
CWC22	-3.28611	-3.28611					-3.28611
DDX3X	-0.33766	-0.33766				-0.33766	-0.33766
KIF2C	4.04209	4.04209					4.04209
SART1	-1.46375	-1.46375		-1.46375			-1.46375
RPL36A		0.493413			0.493413	0.493413	0.493413
ZW10	0.83903	0.83903			0.83903		0.83903
BUD31	0.564023						0.564023
ZC3H15	-0.26819	-0.26819					-0.26819
VDAC3	-0.63323		-0.63323				-0.63323
RPL27	0.693966	0.693966			0.693966		0.693966
RPS10	0.817765	0.817765					0.817765
AKAP13	0.752619	0.752619					0.752619
MOV10	-0.00176	-0.00176					-0.00176
STOML2		0.288006	0.288006			0.288006	0.288006
LRRC47							0.328209
TMPO							-0.21694
PTBP1	-0.05164						-0.05164
TECR	0.663526				0.663526		0.663526
MPZL1						3.6122	3.6122
BCAS2	-0.52819						-0.52819
BAG2		0.075781					0.075781
TWF1	-1.24221	-1.24221					-1.24221
NOP58	0.121702	0.121702					0.121702
NOP56	0.125447	0.125447					0.125447
RPL23A	0.049595	0.049595					0.049595
TMEM109	2.69225						2.69225
PRC1	-5.2517	-5.2517				-5.2517	-5.2517
RPL23	0.217555	0.217555					0.217555
USP9Y	0.755102	0.755102					0.755102
CYLD	-0.57269	-0.57269				-0.57269	-0.57269
CWC27	0.363446						0.363446
HNRNPA3	-0.21643	-0.21643					-0.21643
MTDH	0.002835	0.002835			0.002835	0.002835	0.002835
NOL12;	0.379189						0.379189
ACTG1							0.517627
CAMSAP1		-0.69583					-0.69583
RPL35	-0.35674	-0.35674					-0.35674
LSM14A	-10.2237	-10.2237					-10.2237
GIT1		-0.04525	-0.04525				-0.04525
DYNLL1	-0.04041	-0.04041	-0.04041			-0.04041	-0.04041
RP9	-4.49418						-4.49418
GTF2I	-0.33515	-0.33515					-0.33515
S100A10		-1.28417				-1.28417	-1.28417
NARS		0.113611					0.113611
MAP1S	0.30379	0.30379					0.30379
RFC3	0.897344						0.897344
RFC2	-0.49314						-0.49314
EFTUD2	-0.49264	-0.49264					-0.49264
CNOT2	0.599698	0.599698				0.599698	0.599698
CLINT1	-0.13682	-0.13682		-0.13682		-0.13682	-0.13682
HIST2H3A	-0.28534						-0.28534
ETFB			-0.32139				-0.32139
PPIG	9.34963	9.34963					9.34963
ITPR2	0.168397	0.168397			0.168397	0.168397	0.168397
KRT9	-1.60979	-1.60979					-1.60979
SEC11A					0.706628		0.706628
CEP350	0.446513	0.446513					0.446513
RBM22	-8.51307	-8.51307					-8.51307
MRPL10	4.17236		4.17236				4.17236
RPL21		0.214633			0.214633		0.214633
KIF11	0.352097	0.352097					0.352097
EIF2S2	0.109408	0.109408					0.109408
KPNA2	0.266558	0.266558		0.266558	0.266558		0.266558
SPATA2	3.69245	3.69245					3.69245
ATP5I			4.24538				4.24538
GNB1		0.513557				0.513557	0.513557
HAUS1		1.33761					1.33761
NCLN					0.921627		0.921627
RFC4	0.077424						0.077424
AP3M2		-0.10413		-0.10413			-0.10413
LYAR	1.62971	1.62971					1.62971
RPS9	0.351012	0.351012					0.351012
MYL9		5.52331					5.52331
ARHGAP21		-1.17574		-1.17574		-1.17574	-1.17574
GNB2	-0.13514	-0.13514					-0.13514
RABL6	-0.82844	-0.82844					-0.82844
ZNF593	-3.52123						-3.52123
EIF4G3							-0.30866
DNAJA2		-0.14448					-0.14448
TMEM97	-1.90934				-1.90934	-1.90934	-1.90934
DHX29		-4.67932					-4.67932
PSMD3	0.527342	0.527342					0.527342
SMC1A	0.547152	0.547152					0.547152
YWHAZ	-0.7386	-0.7386					-0.7386
FLG2	-3.11275	-3.11275					-3.11275
MYH14							8.46692
PGAM5			0.327376				0.327376
ATPIF1			-7.66813				-7.66813
SLC25A1	-1.64298		-1.64298				-1.64298
RPL17;RPL17-C18orf32;RPL17;RPL17;RPL17	0.189549	0.189549					0.189549
DDX50	-0.43384					-0.43384	-0.43384
PSPC1	-0.29567	-0.29567					-0.29567
ATP5O	0.373375		0.373375			0.373375	0.373375
KHDRBS1	-0.08398	-0.08398					-0.08398
SHTN1	-0.31305	-0.31305					-0.31305
HNRNPD	-0.42791	-0.42791					-0.42791
U2SURP	-1.4242						-1.4242
SH3BGRL2	1.54047						1.54047
PCBP2	0.158556	0.158556					0.158556
ZNF326	-0.7239						-0.7239
EBNA1BP2	-0.11161						-0.11161
HIST1H2BD;HIST2H2BF;HIST1H2BH;HIST1H2BN;HIST1H2BM;HIST1H2BN	0.438752	0.438752					0.438752
AP3S1		-0.47633		-0.47633			-0.47633
DDOST					0.532236	0.532236	0.532236
XPO1	0.382449	0.382449					0.382449
QARS		0.65731	0.65731				0.65731
EPM2AIP1	2.83648	2.83648			2.83648		2.83648
ATP5C1			0.634329				0.634329
NKRF	0.297544						0.297544
SRP14	-0.94631	-0.94631			-0.94631		-0.94631
RPL7	-0.3607	-0.3607					-0.3607
ABCF2							0.404392
HNRNPAB							-0.01247
AFDN							-0.28417
CASP8AP2	7.59988	7.59988	7.59988				7.59988
NDUFB4	1.48367		1.48367				1.48367
DHX30	0.594145	0.594145	0.594145				0.594145
RBM25	-0.13826	-0.13826					-0.13826
RPL31		-0.03231					-0.03231
SAFB2	-7.65582	-7.65582					-7.65582
EIF1	-0.25987	-0.25987					-0.25987
IRAK1	1.45194	1.45194				1.45194	1.45194
SLC25A10	0.125719		0.125719				0.125719
SEC13	-0.01172	-0.01172		-0.01172	-0.01172		-0.01172
NDUFS1			0.070571				0.070571
SARS2			-1.12772				-1.12772
CD3EAP	0.497929	0.497929	0.497929				0.497929
ANKHD1		-0.76688					-0.76688
ARPC1A	-4.66846	-4.66846					-4.66846
PSMC2	0.072079	0.072079					0.072079
PGRMC1			0.115167		0.115167	0.115167	0.115167
UBE2I	0.325454	0.325454					0.325454
STT3A					0.421621		0.421621
SSR4					0.578776		0.578776
RPL15	0.06256	0.06256					0.06256
PURA	-0.38137	-0.38137					-0.38137
MSH2	0.235294						0.235294
HNRNPDL	-0.37924	-0.37924					-0.37924
TARDBP	-0.24836	-0.24836					-0.24836
ELAVL1	-0.29957	-0.29957			-0.29957		-0.29957
ABCF1	-0.22784	-0.22784					-0.22784
TTC28		0.375858					0.375858
NDUFS5			0.008385				0.008385
ZYX	-6.00822	-6.00822				-6.00822	-6.00822
SBSN							-2.59971
IMPDH2	-0.68831	-0.68831					-0.68831
NUP153	-0.27329	-0.27329					-0.27329
RAB21		0.344692		0.344692	0.344692	0.344692	0.344692
OCIAD2				-0.24361			-0.24361
MRPL57			5.0354				5.0354
PRPF19	-0.26691	-0.26691					-0.26691
TACO1			-0.71131				-0.71131
HSPH1	-0.80114	-0.80114					-0.80114
TIMM8A			-3.61517				-3.61517
RBMS1	-3.91165	-3.91165					-3.91165
DPM1	0.524836				0.524836		0.524836
THYN1	-4.3441						-4.3441
SAMHD1	0.158416					0.158416	0.158416
MCRIP1	0.440911	0.440911					0.440911
HMGB1	-0.92793			-0.92793	-0.92793		-0.92793
DAZAP1	-0.47484	-0.47484					-0.47484
TFAM	-0.04381	-0.04381	-0.04381				-0.04381
VAPA	0.07972	0.07972		0.07972	0.07972	0.07972	0.07972
AHNAK2	-0.31102	-0.31102				-0.31102	-0.31102
NOP10	-12.4403						-12.4403
PFKP	0.53525	0.53525					0.53525
FHOD1	-6.94564	-6.94564					-6.94564
HELZ	-1.1003	-1.1003					-1.1003
KRT3		-1.20905					-1.20905
KRT6A	-5.34697	-5.34697					-5.34697
SEC61A1					0.54099		0.54099
SUMO1	-0.19522	-0.19522				-0.19522	-0.19522
PLOD1					-0.08682		-0.08682
CSDE1		-0.3211		-0.3211		-0.3211	-0.3211
TXNRD1	-10.9043	-10.9043	-10.9043				-10.9043
CPSF2	-1.19263						-1.19263
SNRPD3	-0.58759	-0.58759					-0.58759
VBP1	-0.61432	-0.61432					-0.61432
LETM1			-1.48152				-1.48152
PDIA3	-1.53545				-1.53545		-1.53545
HK1		0.058997	0.058997				0.058997
USP7	-0.78912	-0.78912					-0.78912
GPX1	-0.39341	-0.39341	-0.39341				-0.39341
NUDC	-0.27338	-0.27338		-0.27338			-0.27338
G3BP2	-0.82624	-0.82624					-0.82624
PIN4	-0.12689		-0.12689				-0.12689
0							-0.81844
RPL5	0.120542	0.120542			0.120542		0.120542
DSTN		0.079744					0.079744
ESYT2							0.521941
H3F3B;H3F3A	6.55232						6.55232
HSP90B1	-0.31101	-0.31101			-0.31101	-0.31101	-0.31101
WNK1		-1.36294					-1.36294
TMEM209							1.30696
RPS13	0.315963	0.315963					0.315963
PCNA	0.101872						0.101872
MTPAP	0.655723		0.655723				0.655723
KIF2A	-0.01599	-0.01599					-0.01599
AAAS	0.969307	0.969307					0.969307
TMA16	0.126457						0.126457
RECQL	-0.38679	-0.38679					-0.38679
PRPF40A	-0.29392						-0.29392
IMMT							-0.1132
FAU							0.4876
TRAPPC3		0.2348		0.2348	0.2348		0.2348
SLC25A24			0.009657				0.009657
NSUN2	0.925062	0.925062	0.925062				0.925062
WNK2		-0.55466				-0.55466	-0.55466
NAP1L4	-1.54546	-1.54546					-1.54546
EEF1D							0.514523
SEC61B		0.299982			0.299982		0.299982
PIP	-8.28958						-8.28958
NOP2	0.366833						0.366833
YBX3	-0.50255	-0.50255					-0.50255
PPP2CA	0.122853	0.122853	0.122853			0.122853	0.122853
AFG3L2			0.494159				0.494159
PSMD10	4.31259	4.31259					4.31259
EIF3D		-0.02554					-0.02554
THOC7	-3.74545	-3.74545					-3.74545
NUFIP2	-0.24695	-0.24695					-0.24695
EWSR1							-3.53049
AGK		2.28701	2.28701				2.28701
ARFGAP3		-7.12348		-7.12348			-7.12348
LSM8	-8.03471						-8.03471
RBM3	-1.06488	-1.06488					-1.06488
MSI1	4.59079	4.59079					4.59079
CSRP2	-0.18256	-0.18256					-0.18256
FHL2	-9.16291						-9.16291
TRMT112	0.345136	0.345136					0.345136
CS	-0.77328		-0.77328				-0.77328
PEX14	0.631951	0.631951					0.631951
U2AF1L5;U2AF1	-1.08937						-1.08937
RTCB	-1.02008	-1.02008			-1.02008		-1.02008
UBE2M	0.509603	0.509603					0.509603
PDLIM1		-1.05166					-1.05166
THOC6	-0.66875						-0.66875
RPAP3		0.463996					0.463996
EIF3K	-0.03199	-0.03199					-0.03199
SF3B2	-0.12004						-0.12004
PCNT		0.256804					0.256804
NOC2L	0.664794	0.664794					0.664794
GSTO1	-5.48215	-5.48215					-5.48215
ABCD3		0.503503	0.503503				0.503503
AHCYL2		-0.216			-0.216		-0.216
RPL36AL	-2.68514	-2.68514			-2.68514	-2.68514	-2.68514
DNAJB1	0.206	0.206					0.206
MAGOHB	-9.49909						-9.49909
MYO5C		-1.04399					-1.04399
PHF6	-0.37236						-0.37236
NTPCR							0.761886
PDE4DIP							0.132458
ENY2	-3.0217		-3.0217				-3.0217
MARS	0.535177	0.535177					0.535177
PRDX4	0.400311	0.400311			0.400311		0.400311
CTPS1		0.532767					0.532767
CLNS1A	-0.76716	-0.76716				-0.76716	-0.76716
SLIRP	-1.42201	-1.42201	-1.42201				-1.42201
CDC42	0.099538	0.099538		0.099538	0.099538	0.099538	0.099538
TOMM70			0.124092				0.124092
EFCAB7						3.12735	3.12735
PABPC4							-3.59958
HNRNPH2	-0.31357	-0.31357					-0.31357
ADD3	-5.11651	-5.11651				-5.11651	-5.11651
EPB41L2	-0.38226	-0.38226				-0.38226	-0.38226
AP3M1		0.242031		0.242031			0.242031
BAG3	-1.0166	-1.0166				-1.0166	-1.0166
MTCH2	0.586348		0.586348				0.586348
SRPRB		0.274664			0.274664		0.274664
FLNC		-0.5057				-0.5057	-0.5057
HCFC1	-0.73286	-0.73286					-0.73286
G6PD	-0.30539	-0.30539				-0.30539	-0.30539
ALDH18A1			0.007923				0.007923
RPS28	-0.23185	-0.23185			-0.23185		-0.23185
HRNR	-5.22103	-5.22103					-5.22103
DRG1	1.36285	1.36285					1.36285
RRP12	0.778914	0.778914				0.778914	0.778914
PDIA6		-0.25428		-0.25428	-0.25428	-0.25428	-0.25428
PPIF		-10.8073	-10.8073				-10.8073
SRSF9	-9.86322						-9.86322
TMED10				1.05908	1.05908	1.05908	1.05908
MRPL24			0.527751				0.527751
ILF2	-0.14678						-0.14678
TRIP6	-0.86642	-0.86642				-0.86642	-0.86642
AGFG1	-1.57886	-1.57886					-1.57886
RAB11B		-0.14467					-0.14467
MACROD1	-1.21484						-1.21484
PDAP1		-0.08039				-0.08039	-0.08039
CMAS	-1.44369						-1.44369
HSD17B12					0.794548		0.794548
MARC2			4.7409				4.7409
NOS1AP	-4.1631	-4.1631	-4.1631				-4.1631
DDX6	-1.27213	-1.27213					-1.27213
EMD	0.706379	0.706379			0.706379		0.706379
LDHB		-0.45504	-0.45504				-0.45504
LDHA	-0.01267	-0.01267					-0.01267
EARS2			4.26528				4.26528
DHX57							0.057825
NUP62	-0.10888	-0.10888					-0.10888
RPL26	-2.05662	-2.05662					-2.05662
RPL37		0.259309					0.259309
TOP3B	-2.36142						-2.36142
ACP1		-0.37751				-0.37751	-0.37751
GTF3C5	0.341157						0.341157
PPP6R3	0.717116	0.717116				0.717116	0.717116
CHD3	0.004626	0.004626					0.004626
ZNF598		-1.51437					-1.51437
PDK3	0.106322		0.106322				0.106322
MRPS14	0.468345		0.468345				0.468345
AP2A1		-0.43328		-0.43328		-0.43328	-0.43328
CHD4	-0.85646	-0.85646					-0.85646
EHD1	2.23543	2.23543				2.23543	2.23543
HNRNPUL1	-0.40064						-0.40064
HIST1H2AB;HIST3H2A	1.17804						1.17804
MAP1A							0.168442
ASCC2	-0.04697						-0.04697
HMGB2	-0.5604	-0.5604					-0.5604
AASDHPPT		0.248315					0.248315
PRKRA	-0.73916	-0.73916					-0.73916
BANF1	-0.53176	-0.53176					-0.53176
MTA1	-0.42903	-0.42903					-0.42903
SF3A2	0.718611						0.718611
FLG	4.37052	4.37052					4.37052
DDX19A	0.218401	0.218401					0.218401
MOGS					-0.05588		-0.05588
PPIA	-0.8692	-0.8692					-0.8692
IDH3G	0.143923		0.143923				0.143923
KIF5C		0.047572					0.047572
UQCRQ			-0.28717				-0.28717
MYL6							0.494182
DNAJA1	-0.03444	-0.03444	-0.03444		-0.03444		-0.03444
IDH3A	-0.78823		-0.78823				-0.78823
PSMC5	0.175824	0.175824					0.175824
WASHC2C							0.322615
CTNNA1		-0.89844				-0.89844	-0.89844
ACOT9			0.203643				0.203643
DAPK3	-7.23454	-7.23454					-7.23454
NDUFA13	1.10165	1.10165	1.10165				1.10165
SSX2IP	0.967661	0.967661					0.967661
CALD1							0.150313
ACTN4	0.020238	0.020238				0.020238	0.020238
POLR2B	0.415489						0.415489
DNM1L	-0.14035	-0.14035	-0.14035	-0.14035	-0.14035		-0.14035
SDHA	-1.12922		-1.12922				-1.12922
SMCHD1							0.026697
ERCC6L		0.12459					0.12459
ACTR1A		0.269132					0.269132
TBC1D15		0.249688					0.249688
FAM98A							-1.07453
RPL38		0.524425					0.524425
TOMM5			3.989				3.989
PLCD3		0.39524				0.39524	0.39524
BRCC3	0.008984	0.008984					0.008984
CPSF1	0.04391						0.04391
TSR1	-4.8906	-4.8906					-4.8906
PRPS1		0.080179					0.080179
IPO9	0.258783	0.258783					0.258783
RHOA	0.198268	0.198268			0.198268	0.198268	0.198268
FLOT2	0.095703	0.095703				0.095703	0.095703
SF3A1	0.062079						0.062079
TDRD3	-9.44119	-9.44119		-9.44119			-9.44119
DARS		0.424444					0.424444
RAB27A		3.10403		3.10403		3.10403	3.10403
LIMD1	-9.3735	-9.3735				-9.3735	-9.3735
DARS2	0.306888		0.306888				0.306888
SMC4	0.626907	0.626907					0.626907
SEC61A2							0.356328
UBR4	0.876943	0.876943				0.876943	0.876943
GOLGB1		-0.07069		-0.07069	-0.07069		-0.07069
DIS3	0.467669	0.467669					0.467669
RBM17	-8.78471						-8.78471
ANP32E	-6.03861	-6.03861					-6.03861
CALR	-2.81963	-2.81963		-2.81963	-2.81963	-2.81963	-2.81963
ISY1	4.40901						4.40901
NAF1	-0.05823	-0.05823					-0.05823
CCDC138							5.49573
DDX20	-0.33101	-0.33101					-0.33101
TCERG1	-1.07767						-1.07767
RPL27A		0.323464			0.323464		0.323464
KIF7		-0.82435					-0.82435
PRKACA	-8.23889	-8.23889	-8.23889			-8.23889	-8.23889
TKT	-3.2359	-3.2359			-3.2359		-3.2359
NAT10	0.160333						0.160333
POLR1C	-0.29671	-0.29671					-0.29671
RARS	0.555344	0.555344					0.555344
SRP72		0.789775			0.789775		0.789775
STAU1	-0.30088	-0.30088			-0.30088	-0.30088	-0.30088
CELF1							-1.09377
SUN2	-3.43349						-3.43349
DLAT			-0.66942				-0.66942
RAB35		-0.45616				-0.45616	-0.45616
RAB32		-0.05386	-0.05386	-0.05386	-0.05386		-0.05386
NIPSNAP1			0.544976				0.544976
SEC22B				-0.62149	-0.62149		-0.62149
FAM98B	-0.64322	-0.64322					-0.64322
C14orf166	-0.15771	-0.15771					-0.15771
HNRNPM							0.44857
WDR18	-1.50104						-1.50104
TUBB4A	0.02432	0.02432					0.02432
NUPL2	-3.43796	-3.43796					-3.43796
MRPL23			0.445435				0.445435
AP2M1		0.13072				0.13072	0.13072
PYM1	0.305162	0.305162					0.305162
PKP2	-0.58638	-0.58638				-0.58638	-0.58638
ARF4		0.916107		0.916107		0.916107	0.916107
SPG20		0.643982	0.643982			0.643982	0.643982
PRPF6	0.245483						0.245483
NDUFA1			8.15144				8.15144
RBBP6	-5.97069	-5.97069					-5.97069
UBA5	-7.19035	-7.19035		-7.19035	-7.19035		-7.19035
COPA		0.091151		0.091151	0.091151		0.091151
PES1	0.616729	0.616729					0.616729
AHSA1		0.416372			0.416372		0.416372
ANKRD17	-3.18636	-3.18636					-3.18636
CAND1	0.082333	0.082333		0.082333			0.082333
FBL	-0.06792						-0.06792
SF3B1	-0.30191						-0.30191
CANX		-0.71488	-0.71488		-0.71488		-0.71488
ELOB	-5.42697	-5.42697					-5.42697
MPG	-1.243	-1.243	-1.243				-1.243
VPS45				-7.4861			-7.4861
PHF5A	-1.0604						-1.0604
IKBKAP	0.091247	0.091247					0.091247
STRAP	-0.45569	-0.45569					-0.45569
RAB14	0.065083	0.065083		0.065083	0.065083	0.065083	0.065083
CNOT9	-0.0312	-0.0312					-0.0312
MYCBP2	-2.65634	-2.65634					-2.65634
SRSF1	-1.78216	-1.78216					-1.78216
ERH	-0.53794						-0.53794
TGM1		-3.39322				-3.39322	-3.39322
AHCY		-0.17135					-0.17135
VARS		0.346481					0.346481
GNL3	-0.28916						-0.28916
SKIV2L2	-0.76743						-0.76743
MRPS11		0.804923	0.804923				0.804923
COPE	-0.5831	-0.5831		-0.5831	-0.5831		-0.5831
DIDO1	-1.16059	-1.16059					-1.16059
NIFK	2.53271	2.53271					2.53271
COX5B			-0.5725				-0.5725
RCC1	-2.23806	-2.23806					-2.23806
SCP2	-3.06755	-3.06755	-3.06755		-3.06755		-3.06755
CAVIN1	-4.03331	-4.03331	-4.03331		-4.03331	-4.03331	-4.03331
TK1		4.29903					4.29903
FEN1	-0.35823		-0.35823				-0.35823
STRN4		-2.7236					-2.7236
HMGB3	-2.41322	-2.41322					-2.41322
PAK2	-0.41936	-0.41936				-0.41936	-0.41936
MAPRE1		-0.77091		-0.77091			-0.77091
BLMH	4.5385	4.5385					4.5385
HSDL2			0.309778				0.309778
NOLC1							0.293096
NAP1L1	-0.19513	-0.19513					-0.19513
MRPL15			0.335551				0.335551
CLIC1	-1.12646	-1.12646	-1.12646			-1.12646	-1.12646
ATP5H			-1.74097				-1.74097
PPFIA1		-0.00468					-0.00468
YWHAB	-1.39993	-1.39993					-1.39993
FLII							-2.80623
OXA1L			3.92534				3.92534
RAB18		0.021052		0.021052	0.021052	0.021052	0.021052
RPS21	-0.61981	-0.61981			-0.61981		-0.61981
LARS	0.420812	0.420812			0.420812		0.420812
SMC3	0.297753	0.297753					0.297753
RAC3							4.60317
DLG5		-0.92462				-0.92462	-0.92462
OFD1	1.30882	1.30882					1.30882
TMPO	-0.30365						-0.30365
RPLP2		0.650645					0.650645
WIPI2	-7.25661	-7.25661					-7.25661
ATP5L			0.08786				0.08786
SMARCB1	-0.0676						-0.0676
STIP1	-0.21467	-0.21467		-0.21467			-0.21467
PSMD12	-0.971	-0.971					-0.971
LRCH2							-0.21039
CSTF2	-1.29572						-1.29572
POTEJ							14.4166
LGALS7	-3.82597	-3.82597					-3.82597
THOC5	-6.38057	-6.38057					-6.38057
EIF1AX		-0.10081					-0.10081
LSG1	2.51641	2.51641			2.51641		2.51641
XAB2	-0.03865						-0.03865
HACD3	1.35323				1.35323		1.35323
MRPS23	4.43545		4.43545				4.43545
SRP68	0.229649	0.229649			0.229649		0.229649
COX7A2			-0.15042				-0.15042
CSTF3	2.61683						2.61683
CRTC3	0.368771	0.368771					0.368771
NBAS		0.810109			0.810109		0.810109
PRKCI	-1.29967	-1.29967		-1.29967		-1.29967	-1.29967
CHD1	0.398255	0.398255					0.398255
TSFM	-0.28432		-0.28432				-0.28432
NMT1		-0.2649	-0.2649			-0.2649	-0.2649
AAK1							0.6905
S100A9	-7.82863	-7.82863				-7.82863	-7.82863
EIF3E	-0.16692	-0.16692					-0.16692
NEK9	0.398941	0.398941					0.398941
DUSP3	-4.71062	-4.71062					-4.71062
TROVE2	0.420885	0.420885					0.420885
CAP1		-3.26455				-3.26455	-3.26455
CDC37		-0.51538					-0.51538
NDUFA4			1.90864				1.90864
PRKAR1A	0.932943	0.932943				0.932943	0.932943
TNRC6A	-3.66893	-3.66893		-3.66893			-3.66893
PRPF4	-0.65752						-0.65752
EIF3F		-0.04816					-0.04816
RPS26	0.140687	0.140687			0.140687		0.140687
CTNNB1	-3.92617	-3.92617				-3.92617	-3.92617
CYB5R3		0.327583	0.327583		0.327583		0.327583
CSNK2A2	-2.2252	-2.2252				-2.2252	-2.2252
SUCLG1			0.017629				0.017629
TUBA1A	0.482378	0.482378					0.482378
ZNF207	-6.0434	-6.0434					-6.0434
ZBTB33	-5.61228	-5.61228				-5.61228	-5.61228
ELOC	-1.02751	-1.02751					-1.02751
MED23	-0.10263						-0.10263
COMT		-0.5512				-0.5512	-0.5512
SRPRA					0.048364		0.048364
RBM28	-0.07972						-0.07972
SEPT7	-0.41118	-0.41118				-0.41118	-0.41118
FSD1	-1.91092	-1.91092					-1.91092
EIF5B	0.071414	0.071414					0.071414
ATAD3B			-4.37004			-4.37004	-4.37004
GSPT2		-0.64906					-0.64906
TOMM34	-0.20771	-0.20771	-0.20771				-0.20771
HNRNPUL2	-10.6826						-10.6826
TBL2					-0.09396		-0.09396
LPCAT1				0.583349	0.583349	0.583349	0.583349
AIMP2	0.44496	0.44496					0.44496
MIF	0.329507	0.329507				0.329507	0.329507
SNU13	-1.44571						-1.44571
NOL10	-0.66879						-0.66879
S100A8	-0.31673	-0.31673				-0.31673	-0.31673
PPP1CA	-0.5489	-0.5489				-0.5489	-0.5489
CPT1A			1.01148				1.01148
DIMT1	4.70031	4.70031	4.70031				4.70031
ZCCHC10							-2.84529
CNOT10	-0.34362	-0.34362					-0.34362
SPTLC1					0.607601		0.607601
LMF2					0.817741		0.817741
GTPBP1		0.040609					0.040609
NDUFA10		0.189464	0.189464				0.189464
TMEM43	1.97787			1.97787	1.97787		1.97787
AP2B1		-0.18762				-0.18762	-0.18762
HADH	-0.23436	-0.23436	-0.23436				-0.23436
DHCR7	0.997023				0.997023		0.997023
ALYREF							-0.4061
HAT1	0.356065		0.356065				0.356065
PDLIM7	-3.61008	-3.61008					-3.61008
PRPF4B	-1.23423						-1.23423
TP53BP2	-1.36748	-1.36748					-1.36748
CAPRIN1		-1.60368					-1.60368
CTSB	2.34255	2.34255				2.34255	2.34255
TMEM11			0.238298			0.238298	0.238298
ARHGEF7							-0.25692
PSMD4	-0.78395	-0.78395					-0.78395
SDHB	-0.41929		-0.41929			-0.41929	-0.41929
RAB38		-4.32302	-4.32302	-4.32302	-4.32302	-4.32302	-4.32302
DST	0.315166	0.315166			0.315166	0.315166	0.315166
NDC1	0.878471	0.878471				0.878471	0.878471
COG6				4.6049			4.6049
SLC25A19	1.10637		1.10637				1.10637
RPN2	0.136234				0.136234		0.136234
IARS	0.481291	0.481291					0.481291
CD59				9.09319	9.09319	9.09319	9.09319
MPC2	0.673562		0.673562				0.673562
SET	-0.22837	-0.22837			-0.22837		-0.22837
PYCR1			0.099023				0.099023
HMGN2	-3.40303	-3.40303					-3.40303
FKBP15		-0.20889					-0.20889
GANAB				0.100081	0.100081		0.100081
PDCD5	-2.10602	-2.10602					-2.10602
HSPB8	0.11775	0.11775					0.11775
PTPMT1	0.911623		0.911623				0.911623
ARHGEF12		0.3193					0.3193
CCP110		-6.42331					-6.42331
AGO2	-2.77297	-2.77297					-2.77297
MRPL12			-0.87236				-0.87236
FDXR			-0.10957				-0.10957
VDAC2	0.355371		0.355371				0.355371
CPSF3	0.949062						0.949062
POLR2A	0.156311	0.156311					0.156311
MRPL33			8.96569				8.96569
RPS5	0.767554	0.767554					0.767554
SBDS	-0.5243	-0.5243					-0.5243
COA3			-0.19465				-0.19465
LBR	0.177181	0.177181			0.177181		0.177181
IK	-7.12859	-7.12859					-7.12859
LMO7							-4.13715
PARD3		0.14375				0.14375	0.14375
GIPC1		-3.14526					-3.14526
SAR1A				-0.59241	-0.59241		-0.59241
MTHFD2			-5.27313				-5.27313
FKBP2					-8.13399		-8.13399
HELZ2	-6.69087	-6.69087					-6.69087
hCG_1984214							0.679442
RAB5C						-0.27217	-0.27217
AARS2			0.324494				0.324494
COPB1		0.697694		0.697694	0.697694	0.697694	0.697694
H1F0	-0.10638	-0.10638		-0.10638			-0.10638
KRT33A		-11.1092					-11.1092
CPNE1	-0.45292	-0.45292				-0.45292	-0.45292
CPNE3	-0.36446	-0.36446	-0.36446			-0.36446	-0.36446
TIPRL		-0.77573					-0.77573
TPP1				-4.31874			-4.31874
QKI	-4.31788	-4.31788					-4.31788
APOBEC3C	-0.15947	-0.15947					-0.15947
CMTR1	0.230038	0.230038					0.230038
COX6C			-0.64094				-0.64094
FAM3C				4.33031			4.33031
NAA35	1.59715	1.59715				1.59715	1.59715
DDX52	0.797565						0.797565
PPP2R3C	0.442346	0.442346		0.442346			0.442346
ELOVL1					5.30486		5.30486
MYO1C							-2.15291
SKIV2L	-0.14032	-0.14032					-0.14032
SF3A3	0.588316						0.588316
PALM	-8.19738	-8.19738				-8.19738	-8.19738
NDUFS2	-0.24869		-0.24869				-0.24869
UBAC2					0.737393		0.737393
CCDC61		3.15169					3.15169
PGM3		0.286042					0.286042
RAB1B	0.341222	0.341222		0.341222	0.341222		0.341222
MYEF2							-2.25255
NDUFA9	-0.33685		-0.33685				-0.33685
CDIPT				-0.02076	-0.02076	-0.02076	-0.02076
ARPC2	-0.71936	-0.71936					-0.71936
LUC7L3	0.221856						0.221856
BCR		-5.26518				-5.26518	-5.26518
ARF1	0.638212	0.638212		0.638212		0.638212	0.638212
WTAP	-8.13056	-8.13056					-8.13056
MCAT			0.136918				0.136918
SNRPN;SNRPB;SNRPN	-0.28393	-0.28393					-0.28393
SF3B5	-0.12364						-0.12364
CAMK2D	0.087584	0.087584					0.087584
CCT6B		-1.19859					-1.19859
CSTB	1.12449	1.12449					1.12449
RAB34	0.334577	0.334577		0.334577			0.334577
AKAP9		0.549357		0.549357			0.549357
AFF4	4.73943						4.73943
RRAS2				-0.30155	-0.30155	-0.30155	-0.30155
ORMDL3							4.57088
TJP2	-1.10329	-1.10329				-1.10329	-1.10329
RINT1		1.51384			1.51384		1.51384
RBM8A	-11.3805	-11.3805					-11.3805
RBFOX2	-0.37179	-0.37179					-0.37179
SNRNP200	-0.96196						-0.96196
TCEA1	-5.7671						-5.7671
UQCRC1			-0.62787				-0.62787
GTF3C1	0.270284						0.270284
NOSIP	-0.46031	-0.46031		-0.46031			-0.46031
COX6B1			-5.88665				-5.88665
DERL1					0.438703		0.438703
NSF		0.1729		0.1729		0.1729	0.1729
DBNL		-0.5224		-0.5224		-0.5224	-0.5224
CWF19L1							-7.50448
MMGT1				-3.53758	-3.53758	-3.53758	-3.53758
RHOT2			0.313766				0.313766
AGPS	0.553518	0.553518	0.553518				0.553518
LRCH1		-0.44228					-0.44228
ACSL3	0.439085	0.439085	0.439085	0.439085	0.439085	0.439085	0.439085
CSTF1	-0.02038						-0.02038
SUGT1	-5.3775	-5.3775					-5.3775
NCOA5	-1.11409	-1.11409					-1.11409
USP9X	0.387762	0.387762					0.387762
SNRPD2	0.601837	0.601837					0.601837
BABAM2	0.242837	0.242837					0.242837
STUB1	-0.15438	-0.15438			-0.15438		-0.15438
S100A11	5.15533	5.15533					5.15533
CNP	0.855664	0.855664	0.855664			0.855664	0.855664
CHERP	-0.02918	-0.02918					-0.02918
ARHGAP35	0.90212	0.90212				0.90212	0.90212
LUC7L							-0.30242
SRSF10	-8.19836	-8.19836					-8.19836
NOP9	-0.1847						-0.1847
TES	-0.0702	-0.0702				-0.0702	-0.0702
YBEY	-3.16719						-3.16719
TIMM23			0.205791				0.205791
API5	-0.58605	-0.58605					-0.58605
FLNA							-0.19592
ARPC3	-0.30226	-0.30226					-0.30226
NDUFA8			-1.92839				-1.92839
RPL39;RPL39P5		4.10468					4.10468
SNRPC	-1.25532						-1.25532
PSMD6	0.269639	0.269639					0.269639
PQBP1	-9.78529	-9.78529					-9.78529
SRP9		-8.76219			-8.76219		-8.76219
SRSF5	-1.15094	-1.15094					-1.15094
SFXN1			0.101622				0.101622
RAB5B						-0.98812	-0.98812
SH3GL1		-0.4521					-0.4521
CAPZB							-0.23789
PRPF38B							-0.9114
NUP43	-1.09423	-1.09423					-1.09423
CLN6	0.267746				0.267746		0.267746
UCHL1	-1.2075	-1.2075			-1.2075	-1.2075	-1.2075
MOB4	-3.67567	-3.67567		-3.67567			-3.67567
TOMM22			0.186246				0.186246
VPS36	-3.44335	-3.44335					-3.44335
IPO5	0.30001	0.30001					0.30001
UBA52	0.435522	0.435522	0.435522		0.435522	0.435522	0.435522
PTPN1		0.210442	0.210442		0.210442	0.210442	0.210442
MAIP1			0.715304				0.715304
HAUS5		0.284844					0.284844
TMED9				4.45721	4.45721		4.45721
RER1				-0.00536	-0.00536	-0.00536	-0.00536
SPRR2D		-3.33399					-3.33399
LOR	0.293497	0.293497					0.293497
TP53	-0.36081	-0.36081	-0.36081		-0.36081		-0.36081
TIA1	0.233055	0.233055					0.233055
TLN2		-0.42304				-0.42304	-0.42304
DLG1							2.84763
SURF4				0.244403	0.244403	0.244403	0.244403
MRPS9	-0.22852		-0.22852				-0.22852
PRPF31	-4.88288						-4.88288
MYO6							0.388118
CHMP2A	-4.24914	-4.24914				-4.24914	-4.24914
METAP1		-4.85066					-4.85066
CDC5L	0.160395	0.160395					0.160395
C19orf47	3.04561						3.04561
FIP1L1	-0.18778	-0.18778					-0.18778
BRIX1	0.285572						0.285572
ARCN1		0.033876		0.033876	0.033876		0.033876
NKIRAS2		-0.22496					-0.22496
ADD2		-5.10616				-5.10616	-5.10616
HMGA2	0.520482						0.520482
YTHDF2	-0.81466	-0.81466					-0.81466
IGBP1		0.497738					0.497738
SEC23IP		0.441445		0.441445	0.441445		0.441445
ACLY	-0.42317	-0.42317				-0.42317	-0.42317
DYNC1I2		-7.27041					-7.27041
NCBP2	-3.66102	-3.66102					-3.66102
PDIA3							-5.6046
SLC25A22			0.69137				0.69137
HIST1H1C	0.262618						0.262618
CKMT1A			-1.82824				-1.82824
MAP4K4							-0.02293
SEH1L	-0.27065	-0.27065					-0.27065
CPSF4	-3.20341						-3.20341
SLAIN2		-0.93421					-0.93421
CYFIP1	0.213987	0.213987					0.213987
CIRBP	-5.26916	-5.26916					-5.26916
GNG5						4.30088	4.30088
SH3KBP1		-2.93675				-2.93675	-2.93675
S100A7	0.802025	0.802025			0.802025		0.802025
HPRT1		-0.69731					-0.69731
EEF1B2	-0.87263	-0.87263			-0.87263		-0.87263
TMED1				4.07455	4.07455	4.07455	4.07455
DDX18	-0.10829						-0.10829
KRT77		-1.57767					-1.57767
RAP1B		0.810469				0.810469	0.810469
ABR		-4.87016					-4.87016
KRT80		-12.4498					-12.4498
COPG1		0.333693		0.333693	0.333693		0.333693
PPME1	-0.16347						-0.16347
SFXN4			1.09628				1.09628
SIN3A	0.002397						0.002397
KRT78		-10.0293					-10.0293
CEP97		-0.41731					-0.41731
TSC2	0.296143	0.296143		0.296143			0.296143
RFC1	1.27702	1.27702					1.27702
DVL2	-6.16008	-6.16008				-6.16008	-6.16008
RNH1	-0.0392	-0.0392					-0.0392
TPI1	-6.31967	-6.31967					-6.31967
DMTN	-4.37041	-4.37041				-4.37041	-4.37041
POLR1A	-0.06197						-0.06197
PDLIM5		-0.13474					-0.13474
TMEM41B			12.1682		12.1682		12.1682
MCM3AP	0.495054	0.495054					0.495054
JPT1	-1.02392	-1.02392					-1.02392
DCD							-6.93857
RAB13		0.880486		0.880486		0.880486	0.880486
RBM15	-0.00168						-0.00168
DNM2	0.24913	0.24913		0.24913		0.24913	0.24913
SRPK1	0.232897	0.232897			0.232897	0.232897	0.232897
MRPL30			-1.63378				-1.63378
ZFYVE16		-0.34159					-0.34159
PAK1	0.057196	0.057196				0.057196	0.057196
KRT19							0.43175
CYFIP2	-1.3409	-1.3409					-1.3409
MYO5B		1.13091					1.13091
TOM1L2							-1.84639
AGO3	-5.59288	-5.59288					-5.59288
LMNA							-8.78222
OTUD4	-1.28414	-1.28414					-1.28414
ANKRD28	-0.31187	-0.31187					-0.31187
TOE1	4.92966	4.92966					4.92966
SRP54	-0.28454	-0.28454			-0.28454		-0.28454
PTGES3	-0.9091	-0.9091					-0.9091
HAUS8	-4.18627	-4.18627					-4.18627
MAP1LC3B2;MAP1LC3B;MAP1LC3B		-3.27468	-3.27468				-3.27468
XP32							-9.18562
NME1-NME2							-1.05015
MRPL53			-0.02565				-0.02565
WASL	-0.05126	-0.05126				-0.05126	-0.05126
UTP18	-2.6151						-2.6151
TPM4							0.524499
MRPS6			1.42066				1.42066
HADHA	0.425632		0.425632				0.425632
SAMM50			-0.6278				-0.6278
PIN1	-10.3913	-10.3913					-10.3913
MIB1		0.558704				0.558704	0.558704
KLC1							-0.20229
DHRS2	0.50491	0.50491	0.50491				0.50491
SEC24C		-0.85472		-0.85472	-0.85472		-0.85472
LLPH	-1.60285						-1.60285
TNPO1	0.210516	0.210516					0.210516
SMARCC2	0.333831						0.333831
LYN	0.216767	0.216767	0.216767	0.216767		0.216767	0.216767
CASP14	-0.81903	-0.81903	-0.81903				-0.81903
RALY	-6.72918						-6.72918
MAP7D1		-0.22747					-0.22747
RRP1B	0.46971	0.46971					0.46971
PAWR	0.509706	0.509706				0.509706	0.509706
EBP	0.57734	0.57734			0.57734		0.57734
KPNA1	-0.9362	-0.9362					-0.9362
UPF3B	-4.1688	-4.1688					-4.1688
TIMM50	0.130787		0.130787				0.130787
PGD	-0.63553	-0.63553					-0.63553
AIMP1	0.012922	0.012922		0.012922	0.012922		0.012922
CSRP1	-14.3945	-14.3945					-14.3945
IGF2R	-0.42711	-0.42711		-0.42711		-0.42711	-0.42711
NHP2	1.13206						1.13206
RBM4	-1.67263	-1.67263					-1.67263
DECR1	0.22904	0.22904	0.22904				0.22904
SUMO2	-2.29149						-2.29149
DDRGK1	-0.48569	-0.48569			-0.48569		-0.48569
ZNF622	0.267421	0.267421		0.267421			0.267421
EIF2A		-7.57307					-7.57307
ZCCHC17	-5.66356	-5.66356					-5.66356
YWHAG		-1.16293					-1.16293
DNAJB6	4.10859	4.10859					4.10859
LAS1L	-0.44271						-0.44271
PLRG1	4.03986						4.03986
STOM	2.20031	2.20031	2.20031		2.20031	2.20031	2.20031
PFKL		0.141418					0.141418
GPC4	14.7173			14.7173		14.7173	14.7173
PARS2			6.02356				6.02356
EPS15L1	0.334509	0.334509				0.334509	0.334509
H2AFZ;H2AFV	0.470314						0.470314
DDX28	8.98015	8.98015	8.98015				8.98015
NES		-0.08567					-0.08567
MAGED1	0.717432	0.717432				0.717432	0.717432
PSMD2	-0.06288	-0.06288					-0.06288
SSBP1	8.30647		8.30647				8.30647
ATP6V1A	0.397827	0.397827				0.397827	0.397827
PSMC3							-0.03622
MBNL1	-7.29321	-7.29321					-7.29321
RCN2	-7.64285				-7.64285		-7.64285
HERC2	0.008483	0.008483				0.008483	0.008483
ECH1		-1.96339	-1.96339				-1.96339
KIAA1468				3.40101			3.40101
MTHFD1L							-0.14202
PRSS3							5.28877
SERPINB4		8.23047					8.23047
EXOSC9	-0.76788	-0.76788					-0.76788
AP2S1		0.846159				0.846159	0.846159
ZC3H14	-1.2651	-1.2651					-1.2651
ADSL		-0.06491					-0.06491
PSMD1	-0.13619	-0.13619					-0.13619
CKB	-11.501	-11.501	-11.501				-11.501
CAMSAP3	-0.92605	-0.92605					-0.92605
FMR1	-7.56871	-7.56871				-7.56871	-7.56871
DDX39A	0.724658	0.724658					0.724658
MRPS26	-0.12098		-0.12098				-0.12098
GIT2	-0.94247						-0.94247
RALGAPB							-1.11532
PIBF1	-3.8148	-3.8148					-3.8148
IBA57			4.74372				4.74372
UBTF							3.64465
AKAP2							2.25439
L1RE1	-0.16413	-0.16413			-0.16413		-0.16413
CRKL	-1.5825	-1.5825					-1.5825
EPB41L5	0.586477	0.586477				0.586477	0.586477
MAGT1					0.64479	0.64479	0.64479
ARFGAP2		-6.85358		-6.85358		-6.85358	-6.85358
CTSD							-1.40922
ILKAP	-0.43843	-0.43843					-0.43843
PSMB6	-1.56246	-1.56246					-1.56246
COG7	-4.70402			-4.70402			-4.70402
MGST2	9.50495				9.50495	9.50495	9.50495
PARK7	-0.29579	-0.29579	-0.29579		-0.29579	-0.29579	-0.29579
PFKM	0.493663	0.493663				0.493663	0.493663
APPL2	-2.24966	-2.24966				-2.24966	-2.24966
GSN							0.817771
SUGP2	0.463762						0.463762
MT-CO2			-0.15401				-0.15401
EIF2S1	-1.28451	-1.28451					-1.28451
NIP7	-1.97232	-1.97232					-1.97232
CHMP1A	4.86856	4.86856				4.86856	4.86856
MRPL13			0.947654				0.947654
PDE12		-0.74068	-0.74068				-0.74068
CALU				-2.04064	-2.04064		-2.04064
CBX3	-5.68332						-5.68332
SMG9		-8.42349					-8.42349
POLR1E							-3.22217
LARP1B	-0.37891	-0.37891					-0.37891
COX5A			-0.28797				-0.28797
ATP6V1B2		-0.24701				-0.24701	-0.24701
ACADSB			0.400802				0.400802
SNRPD1	0.229921	0.229921					0.229921
USMG5			-2.82397				-2.82397
SFXN2			1.15132				1.15132
ATP5F1	2.16975		2.16975				2.16975
TRA2A	-1.55521						-1.55521
GPX4	-1.97282	-1.97282	-1.97282				-1.97282
DHRS7B	0.468752				0.468752		0.468752
DHX36	-12.1323	-12.1323	-12.1323				-12.1323
EXOSC2	-0.20876	-0.20876					-0.20876
SMU1	0.526219	0.526219					0.526219
CNIH4				0.203844	0.203844		0.203844
RPL10							-3.06161
MGST3	-0.47124				-0.47124		-0.47124
HSPA4L	-1.10802	-1.10802					-1.10802
DHX16	-4.726						-4.726
NOP16	0.224271						0.224271
DYNLL2	-0.09798	-0.09798				-0.09798	-0.09798
VDAC1	-0.80046		-0.80046			-0.80046	-0.80046
NAA10	-0.014	-0.014					-0.014
DENR							-1.94499
CYC1	0.297748		0.297748				0.297748
CDK9	-0.53838	-0.53838					-0.53838
DNAJC2	-1.05373	-1.05373					-1.05373
AP2A2		0.092516				0.092516	0.092516
TPM1							0.424558
FAM136A		-4.9157					-4.9157
RALA							4.81735
RAB10	1.3082	1.3082		1.3082	1.3082	1.3082	1.3082
RANBP10	-3.99992	-3.99992					-3.99992
LEMD2	4.09079				4.09079		4.09079
TAOK1	-7.23942	-7.23942					-7.23942
KIFC1	-0.11932						-0.11932
TCF25	-0.42564						-0.42564
GCDH			0.573711				0.573711
VAPB		1.21208		1.21208	1.21208	1.21208	1.21208
KIAA1524		0.799008				0.799008	0.799008
VCL		-1.70005					-1.70005
WARS	-0.95638	-0.95638					-0.95638
TRIM25	-0.13973	-0.13973					-0.13973
RFC5	-0.18344						-0.18344
DLD	-0.45997		-0.45997				-0.45997
PLEKHA5	-1.19641	-1.19641					-1.19641
NRBF2	-0.88923	-0.88923					-0.88923
SLK	-0.20159	-0.20159					-0.20159
LRRFIP1	0.679496	0.679496				0.679496	0.679496
PSME3	-5.0626	-5.0626					-5.0626
SART3	-1.71427	-1.71427					-1.71427
WDR5	0.842015						0.842015
SARNP							-0.98602
EEF1D							0.091394
VASP		0.021751				0.021751	0.021751
LEMD3	0.083994						0.083994
PTPN23	-0.07196	-0.07196					-0.07196
MTCH1			-0.7058				-0.7058
XPO7	0.985882	0.985882					0.985882
KPNA4	-0.25441	-0.25441					-0.25441
GNAI3		0.122522		0.122522	0.122522	0.122522	0.122522
FARSB		-0.19781					-0.19781
CEP85	-8.13247	-8.13247		-8.13247			-8.13247
YTHDC1	-7.11011					-7.11011	-7.11011
RAB7A		-0.11771	-0.11771	-0.11771		-0.11771	-0.11771
CHMP4B	1.2728	1.2728				1.2728	1.2728
NCAPG	0.945914	0.945914					0.945914
ARHGEF2		-0.03157		-0.03157			-0.03157
USP39	0.243266						0.243266
NASP	-0.50424	-0.50424					-0.50424
MRPS12			0.473588				0.473588
SNRNP70	-1.3589						-1.3589
WIPF2	0.773225	0.773225				0.773225	0.773225
MRPS34			1.16319				1.16319
PDHA1	-0.0488		-0.0488				-0.0488
DIAPH3	-8.0463	-8.0463					-8.0463
RBM12	-1.33616						-1.33616
MT-CO3			0.184456				0.184456
RAPH1							-3.93632
LPP	-6.81374	-6.81374				-6.81374	-6.81374
KIF21A		-4.11586				-4.11586	-4.11586
GAR1	-1.17335						-1.17335
DNAJB11	0.883367				0.883367		0.883367
SLC3A2	0.962619					0.962619	0.962619
MAP2K4	4.99937	4.99937					4.99937
TSPO		-3.75133	-3.75133		-3.75133		-3.75133
MAT2A		-0.8099					-0.8099
SRGAP2	0.045258	0.045258				0.045258	0.045258
YWHAH		-5.52583				-5.52583	-5.52583
GLO1	-2.75073	-2.75073				-2.75073	-2.75073
EIF4G1							-3.53166
SNRPA1	-1.45567						-1.45567
DUS3L							0.662669
DSG2						3.10412	3.10412
COPB2		-0.87186		-0.87186	-0.87186		-0.87186
BCAS3	3.07151	3.07151					3.07151
DCAF7	0.274411	0.274411					0.274411
PCBP2							-0.10098
COG5	1.84496	1.84496		1.84496			1.84496
RHOC	-0.09558	-0.09558			-0.09558	-0.09558	-0.09558
CTNND1	0.267838	0.267838				0.267838	0.267838
WASHC4	-0.23301						-0.23301
SEC23A	-0.67618	-0.67618		-0.67618	-0.67618		-0.67618
SCYL1	0.085866	0.085866		0.085866	0.085866		0.085866
PLP2					3.11281	3.11281	3.11281
SMARCE1	0.824063						0.824063
BMS1	-7.97251						-7.97251
SLC25A12			-0.43008				-0.43008
GNAI1	0.213429	0.213429				0.213429	0.213429
ROCK2	0.453982	0.453982				0.453982	0.453982
TRIM56	-0.90234	-0.90234					-0.90234
MT-ATP8			0.239193				0.239193
NAA50	0.521317	0.521317					0.521317
PALLD	-0.92516	-0.92516				-0.92516	-0.92516
HAX1	1.336	1.336	1.336		1.336	1.336	1.336
RAF1	1.13875	1.13875	1.13875	1.13875		1.13875	1.13875
ARAF		0.119684	0.119684				0.119684
EIF2B1		0.174347				0.174347	0.174347
TUBGCP2	0.820258	0.820258					0.820258
SBF1	-0.43755	-0.43755			-0.43755		-0.43755
GLUD1		-0.26738	-0.26738		-0.26738		-0.26738
PFDN2	-0.02178	-0.02178	-0.02178				-0.02178
TTF2		-0.39152					-0.39152
WASHC5	0.239807	0.239807			0.239807		0.239807
DVL3		-8.38322					-8.38322
SPATA5		-8.82552	-8.82552				-8.82552
RICTOR		3.76279					3.76279
SNAP23	-2.52385	-2.52385	-2.52385			-2.52385	-2.52385
REXO4	0.309005						0.309005
DDX46	-0.83043						-0.83043
DIS3L		-0.42289				-0.42289	-0.42289
TUBB2B	1.18684	1.18684					1.18684
LSM4	-1.78049	-1.78049					-1.78049
AKAP8L	-0.10576	-0.10576					-0.10576
PHACTR4		0.371812					0.371812
EXOSC6	-1.158	-1.158					-1.158
PUM2	-2.62572	-2.62572					-2.62572
PICALM	-5.50907	-5.50907		-5.50907		-5.50907	-5.50907
ITCH	2.90068	2.90068				2.90068	2.90068
CHORDC1							0.164507
PPFIBP1		-3.64967				-3.64967	-3.64967
TUBGCP3		0.35407					0.35407
GSK3A	-11.6214	-11.6214	-11.6214				-11.6214
BRD4	-5.1591						-5.1591
DIAPH1	0.12735	0.12735				0.12735	0.12735
HMGA1	-4.13781	-4.13781					-4.13781
TBCB		-0.64669					-0.64669
ALDH5A1			-1.39983				-1.39983
VPS8							-0.27229
EXOSC1	0.152644	0.152644					0.152644
MDN1	1.16627	1.16627					1.16627
EXOC2		1.34348				1.34348	1.34348
ATP6V0A1	-4.66655	-4.66655		-4.66655		-4.66655	-4.66655
PKN2	-0.14029	-0.14029				-0.14029	-0.14029
CLASP1		-3.4286		-3.4286			-3.4286
PBDC1							-0.7546
UBE2N	-0.99266	-0.99266					-0.99266
NELFA	7.38812	7.38812					7.38812
MRPL35			-0.21388				-0.21388
MRPS7			5.23607				5.23607
GEMIN4	0.575881	0.575881					0.575881
SARS	0.675588	0.675588					0.675588
DGCR8	-8.59529	-8.59529					-8.59529
XRCC1	-5.6295						-5.6295
ANP32A	-5.87527	-5.87527			-5.87527		-5.87527
TRIM33	-0.66493						-0.66493
EIF2B3	0.440031	0.440031					0.440031
SMAP1		2.57759				2.57759	2.57759
ARMCX3	-1.44066	-1.44066	-1.44066				-1.44066
CISD2	4.18764		4.18764		4.18764		4.18764
RASSF7		-0.35047					-0.35047
TRIOBP	-0.7985	-0.7985					-0.7985
TEX10	1.45605		1.45605				1.45605
NDUFAF3	0.366635		0.366635				0.366635
BST2		-2.35389		-2.35389		-2.35389	-2.35389
PBRM1	0.05348						0.05348
DPY19L1							4.01823
SH3BP1	-2.24167	-2.24167					-2.24167
RNMT	-7.58646						-7.58646
RBM27	-6.68888	-6.68888					-6.68888
FSCN1		-0.88737					-0.88737
SCO1			5.02417				5.02417
DBR1	-3.84182						-3.84182
ATP6V0D1						0.654662	0.654662
DHX35							-0.90975
HAUS2		-7.88112					-7.88112
MGMT	-0.97627						-0.97627
GRB2	-0.34233	-0.34233		-0.34233		-0.34233	-0.34233
KCTD12							-0.05495
PELO	-0.11487	-0.11487					-0.11487
RAB8A		0.947642		0.947642		0.947642	0.947642
OSTC							4.34464
C16orf70				4.54268			4.54268
HMMR		-0.51764				-0.51764	-0.51764
NME4			-4.33714				-4.33714
ARF5	1.42539	1.42539		1.42539		1.42539	1.42539
FAM168A							3.87427
MICAL3	-3.20027	-3.20027				-3.20027	-3.20027
ATG5		0.191501	0.191501				0.191501
MEPCE	-0.15068						-0.15068
CEP55		3.07879				3.07879	3.07879
GRSF1	0.080174	0.080174	0.080174				0.080174
UNK		-1.7105					-1.7105
MRPS35			0.108284				0.108284
ACSL1			-3.30083		-3.30083	-3.30083	-3.30083
CASP3	-5.65034	-5.65034					-5.65034
ITPR1	0.721343	0.721343			0.721343	0.721343	0.721343
DDX42	-5.07801	-5.07801					-5.07801
DOCK6	-0.18389	-0.18389					-0.18389
METAP2		-1.46071				-1.46071	-1.46071
SF3B6	0.477145						0.477145
UACA	-0.16439	-0.16439					-0.16439
SQSTM1	-0.07991	-0.07991	-0.07991		-0.07991		-0.07991
GPATCH8	-2.84518						-2.84518
NEURL4		-1.7313					-1.7313
EIF6	-0.58126	-0.58126					-0.58126
SMN2;SMN1;SMN1	-0.24293	-0.24293					-0.24293
SLC25A21			1.60477				1.60477
SLC12A4						4.43057	4.43057
EIF3L	-0.60635	-0.60635					-0.60635
SPTBN2		-0.00981				-0.00981	-0.00981
CERS2					-3.38819		-3.38819
BRK1		1.04124					1.04124
CDK4	-0.83272	-0.83272					-0.83272
MARC1							6.34828
CDC73	-0.9279	-0.9279					-0.9279
SFN	3.72261	3.72261					3.72261
PTMA	-6.50645	-6.50645					-6.50645
PTCD3	-0.04909	-0.04909	-0.04909			-0.04909	-0.04909
TSC22D4	-4.75749						-4.75749
CCDC6		-0.02005					-0.02005
SPATS2		-2.0575					-2.0575
SMNDC1	3.84404	3.84404					3.84404
CHCHD1	3.08738	3.08738	3.08738				3.08738
CDV3		-7.18833				-7.18833	-7.18833
GEMIN5	0.599531	0.599531					0.599531
DIAPH2							-0.00942
MRPL22			0.54103				0.54103
PFN2		-0.57985					-0.57985
NUP54	-0.10229						-0.10229
LTV1	-0.0318	-0.0318					-0.0318
UBE2D2	-11.2035	-11.2035					-11.2035
TMEM214		-2.97319		-2.97319	-2.97319		-2.97319
ASCC1							4.33834
LANCL2	-0.04793	-0.04793				-0.04793	-0.04793
CDC42BPA		0.376142					0.376142
THOC3	-2.87907						-2.87907
ZRANB2	-8.26036						-8.26036
LAMTOR1						-0.24702	-0.24702
C11orf58;SMAP							-8.33854
NDUFB6	-6.27448		-6.27448				-6.27448
TACC2							-0.78662
ZC3H11A	-0.37748						-0.37748
PSMC6	-0.26251	-0.26251					-0.26251
EPB41	-1.31662	-1.31662				-1.31662	-1.31662
CASK	-0.05471	-0.05471				-0.05471	-0.05471
MAP2K3	1.44398	1.44398					1.44398
SPATS2L	-0.3413	-0.3413					-0.3413
QPCTL				0.529043			0.529043
PPP1R13L	-7.18953	-7.18953					-7.18953
PKP4	-8.18231	-8.18231				-8.18231	-8.18231
SEPT6		-0.17527					-0.17527
KIF1C		0.388836		0.388836	0.388836		0.388836
TM7SF2	-3.84587				-3.84587	-3.84587	-3.84587
ACTBL2		5.09635					5.09635
TOP2A	-1.05575	-1.05575					-1.05575
RAB9A		0.918943		0.918943	0.918943	0.918943	0.918943
EIF4ENIF1	-5.11545	-5.11545					-5.11545
SAP18							-0.80087
NF2	1.23208	1.23208				1.23208	1.23208
RPF2	2.18468						2.18468
APMAP							2.45814
TAB1	-6.22488	-6.22488					-6.22488
PKN1	-0.56198	-0.56198					-0.56198
FAM120C	5.18031						5.18031
SNRPE	-5.14304	-5.14304					-5.14304
GGA1	-4.66063	-4.66063		-4.66063			-4.66063
MRPL16			0.474835				0.474835
COIL	1.05481						1.05481
PARP9	-6.54464	-6.54464	-6.54464				-6.54464
MAP2K1	-1.01776	-1.01776	-1.01776	-1.01776	-1.01776	-1.01776	-1.01776
CGGBP1	-3.29041						-3.29041
HNRNPLL;HNRPLL;HNRNPLL	-0.80232						-0.80232
EIF3G	-0.45539	-0.45539					-0.45539
NDUFS3	-0.02074		-0.02074				-0.02074
WDR92							-11.8022
SAP130							-1.66377
RNF40	0.160354	0.160354					0.160354
PAN3		4.32088					4.32088
RHOT1			0.392717				0.392717
CDK1	0.480971	0.480971	0.480971		0.480971		0.480971
EED	-1.45274	-1.45274					-1.45274
GNAS		1.61909				1.61909	1.61909
SMPD4	1.19883			1.19883	1.19883		1.19883
ZNF638	-1.04025	-1.04025					-1.04025
RTN3				4.78024	4.78024	4.78024	4.78024
N4BP2		-3.30094					-3.30094
EHD3	0.700429	0.700429				0.700429	0.700429
AAK1		4.30609				4.30609	4.30609
PEAK1		0.422592					0.422592
PEX5		-0.01335	-0.01335	-0.01335			-0.01335
MAP7	-3.54333	-3.54333				-3.54333	-3.54333
LSM2	-7.87708	-7.87708					-7.87708
SLC25A3							0.524732
SAV1	-3.23877	-3.23877				-3.23877	-3.23877
ZFP91	-9.84527						-9.84527
MAPK3	-1.00889	-1.00889	-1.00889	-1.00889	-1.00889	-1.00889	-1.00889
MMS19	0.635243	0.635243					0.635243
EPS15		-0.50218				-0.50218	-0.50218
RBX1	6.67557	6.67557					6.67557
CHCHD3	0.513154		0.513154				0.513154
CAST							-2.80402
TTC4	0.364231	0.364231					0.364231
SLFN11	1.69577	1.69577					1.69577
PRPF3	-0.56985	-0.56985					-0.56985
RCN1					-4.09147		-4.09147
EXOC4		1.19311				1.19311	1.19311
MPDU1					0.617569		0.617569
PDCD10		-3.4867		-3.4867		-3.4867	-3.4867
SPC24	3.63547	3.63547					3.63547
MKLN1	5.00271	5.00271					5.00271
MYO9B	-1.4263	-1.4263					-1.4263
UCKL1	2.36087	2.36087					2.36087
PAK4		-1.71107		-1.71107			-1.71107
BNIP1	2.73897	2.73897	2.73897		2.73897		2.73897
PFDN1		-0.99159					-0.99159
MZT2B	0.345793	0.345793					0.345793
PPP1R2							-4.84694
PYCR3		-0.02726					-0.02726
SNX5	-0.57878	-0.57878				-0.57878	-0.57878
FYCO1				1.23924			1.23924
SHC1		0.386222	0.386222			0.386222	0.386222
CTR9	0.364039						0.364039
VPS13C		-2.35951	-2.35951				-2.35951
UFL1	0.976583	0.976583			0.976583		0.976583
SNX27	-11.0182	-11.0182					-11.0182
GRK2		1.50316				1.50316	1.50316
COG3		0.782343		0.782343		0.782343	0.782343
AKAP12		0.408207				0.408207	0.408207
USP15	0.078602	0.078602	0.078602			0.078602	0.078602
PPP4C	-7.88336	-7.88336				-7.88336	-7.88336
STRN		0.27027					0.27027
ABI1	-1.06466	-1.06466			-1.06466		-1.06466
MAP7D2		-4.99088					-4.99088
ZMYM4							0.702214
HSBP1	-4.47163	-4.47163					-4.47163
NDUFB10			-3.57236				-3.57236
TBC1D7		0.499568					0.499568
MTHFSD		-2.85409					-2.85409
CLMN	-7.81933	-7.81933					-7.81933
TACC1	-4.60084	-4.60084					-4.60084
URI1	4.30004	4.30004	4.30004				4.30004
HPS5		-0.06218					-0.06218
PCNP	-0.09447						-0.09447
DYNC1LI1		0.65209				0.65209	0.65209
C19orf25							0.41796
EHD4	2.55228	2.55228			2.55228	2.55228	2.55228
MRPS28			8.43561				8.43561
HECTD4							0.984593
VAC14		-1.42559		-1.42559	-1.42559		-1.42559
WRNIP1	0.308561	0.308561					0.308561
DCTN3	-9.69768	-9.69768					-9.69768
SNTB2	1.24805	1.24805		1.24805		1.24805	1.24805
TMEM256-PLSCR3;TMEM256-PLSCR3;TMEM256							-0.69796
POP1	-0.98719						-0.98719
HECTD3	-3.73046	-3.73046					-3.73046
PAF1	-0.01462	-0.01462					-0.01462
FAF2					0.106172		0.106172
STRIP1	2.94201	2.94201					2.94201
YAP1	0.177857	0.177857					0.177857
ARMC6		10.074					10.074
WDR54							-6.86199
PMS1	-4.10549						-4.10549
GAK	1.42812	1.42812		1.42812			1.42812
RBMXL1							-10.2149
STAT3	1.62085	1.62085				1.62085	1.62085
AP1G2				-0.79344			-0.79344
PPP6R2	-0.43139	-0.43139					-0.43139
VPS51	1.32996	1.32996		1.32996			1.32996
AKAP11	0.24421	0.24421				0.24421	0.24421
PAN2	-12.1139	-12.1139					-12.1139
CDC27	1.52144	1.52144					1.52144
PACSIN2	4.00042	4.00042				4.00042	4.00042
BUB1B	0.372211	0.372211					0.372211
KLC4		-0.78706					-0.78706
USE1					0.232674		0.232674
;VKORC1;;VKORC1					-0.33145		-0.33145
TTC1		0.885627					0.885627
ZFYVE1	-0.35111	-0.35111	-0.35111	-0.35111	-0.35111		-0.35111
RPTOR	1.41443	1.41443					1.41443
ABI2	1.3496	1.3496					1.3496
WDR6		-3.05264				-3.05264	-3.05264
WDR36	-5.34237						-5.34237
FBLIM1		-9.62089					-9.62089
EIF3M		0.274604					0.274604
GSR		-0.28642	-0.28642			-0.28642	-0.28642
COG2		-1.07368		-1.07368			-1.07368
;ARHGEF18		0.466727				0.466727	0.466727
GATAD2A	-1.54772						-1.54772
CUL3	-1.26652	-1.26652		-1.26652		-1.26652	-1.26652
NEK7	-2.9174	-2.9174					-2.9174
ATP6V1E1		-3.67801				-3.67801	-3.67801
SNX1		-0.69626		-0.69626			-0.69626
COG4		0.765682		0.765682			0.765682
DDB1	-0.9818	-0.9818					-0.9818
CARS		-6.01785					-6.01785
SCFD2						0.252322	0.252322
CARD19	7.18232	7.18232	7.18232		7.18232		7.18232
RAB3GAP2		0.178502			0.178502	0.178502	0.178502
NFAT5	-3.53517	-3.53517					-3.53517
TAGLN		0.458521					0.458521
ARMC8	-2.99652	-2.99652					-2.99652
TFCP2	-4.23288	-4.23288					-4.23288
PAIP1		-4.1659					-4.1659
PON2							0.421541
MICALL1				-1.03511			-1.03511
LLGL1		-0.67881		-0.67881		-0.67881	-0.67881
NUDCD2		-4.19315					-4.19315
ARAP1	-5.23255	-5.23255		-5.23255		-5.23255	-5.23255
TAB2	-0.10058	-0.10058				-0.10058	-0.10058
MIS18A	-0.06769	-0.06769					-0.06769
RNF214							-4.80379
KANK2		3.73516	3.73516				3.73516
VCP	-0.69247	-0.69247			-0.69247		-0.69247
TUBGCP6		0.146488					0.146488
DCTN1							0.114134
ZC3H13	-6.21521						-6.21521
PDZD11		0.275208				0.275208	0.275208
OGT	0.013553	0.013553	0.013553			0.013553	0.013553
SPATA5L1		-0.35531					-0.35531
WDR60		-1.21755					-1.21755
SLC25A17		8.3614					8.3614
EXOSC7	-2.47272	-2.47272					-2.47272
GPHN		-0.3874				-0.3874	-0.3874
CHMP2B	2.33143	2.33143				2.33143	2.33143
PREB	1.05782				1.05782		1.05782
SYMPK	-0.66575	-0.66575				-0.66575	-0.66575
TXLNG	-4.31891	-4.31891					-4.31891
SNTB1		5.05381					5.05381
RALGAPA1							-4.2943
AP1G1	-1.39172	-1.39172		-1.39172			-1.39172
MRPS5			0.508916				0.508916
HAUS6	-0.04008	-0.04008					-0.04008
SNX2		0.480102					0.480102
MIOS	-0.50658	-0.50658					-0.50658
MON2		0.817703					0.817703
POP4	-7.59406						-7.59406
TANC1							-0.76411
STAT5B	-4.45933	-4.45933					-4.45933
RECQL5	-0.64345	-0.64345					-0.64345
DPY30	0.896767			0.896767			0.896767
PTPN13	-2.91102	-2.91102				-2.91102	-2.91102
TIMM13			-5.66079				-5.66079
AMPD2		0.204234					0.204234
SEPT10		-3.94991					-3.94991
FNBP1L		-4.71528				-4.71528	-4.71528
HELLS	-0.04081						-0.04081
SNRPF	0.205435	0.205435					0.205435
GFPT1		0.551159					0.551159
ARID1A	-0.75368						-0.75368
LIMS1	-3.32292	-3.32292				-3.32292	-3.32292
NPEPPS	0.588154	0.588154					0.588154
TIMM29			-0.19793				-0.19793
AP1B1		-0.96994		-0.96994			-0.96994
SMARCA2	-0.0997	-0.0997					-0.0997
SMARCD3	0.650607						0.650607
ILVBL					0.838616		0.838616
[truncated: 2,897 more rows]

## Sheet: E76K vs WT (-EGF)
Gene Name	nucleus	cytoplasm	mitochondrion	golgi apparatus	endoplasmatic reticulum	plasma membrane	all proteins
PABPN1	0.638889	0.638889					0.638889
MAPK1	1.70171	1.70171	1.70171	1.70171	1.70171	1.70171	1.70171
RCC2	0.728956	0.728956				0.728956	0.728956
EEF1E1	-0.4288	-0.4288					-0.4288
SORD		0.1558	0.1558				0.1558
SPCS2					0.591973		0.591973
PPP2R1A	0.517981	0.517981	0.517981			0.517981	0.517981
EDC4	-0.20217	-0.20217					-0.20217
NUP88	-0.03811	-0.03811					-0.03811
HSPA1B;HSPA1A;HSPA1B	-0.25035	-0.25035	-0.25035		-0.25035	-0.25035	-0.25035
MCCC1		-0.70842	-0.70842				-0.70842
SEPT11		-1.34641					-1.34641
C8orf33							4.70148
STIM1					-0.96102	-0.96102	-0.96102
CSE1L	0.546215	0.546215					0.546215
SNW1	-0.46585						-0.46585
YBX1	-0.16752	-0.16752					-0.16752
GCN1		0.767395					0.767395
MAP1B	-0.66602	-0.66602				-0.66602	-0.66602
DHX9	0.952781	0.952781					0.952781
SVIL	0.381266	0.381266				0.381266	0.381266
TCEB3							-1.49854
GIGYF2		-0.26058		-0.26058	-0.26058		-0.26058
HNRNPM	-0.43712	-0.43712					-0.43712
YWHAE	0.0463	0.0463				0.0463	0.0463
KRT2	-0.90613	-0.90613					-0.90613
SRRM2	-0.87369						-0.87369
AKAP1		0.509193	0.509193				0.509193
CCDC124	-11.6778	-11.6778				-11.6778	-11.6778
SRM		1.24783					1.24783
TMA7							-8.30336
EEF1G	0.638337	0.638337			0.638337		0.638337
RPLP1		0.630659					0.630659
PRRC2B							1.28237
MYO1B	0.101981	0.101981		0.101981		0.101981	0.101981
CCT2		-0.00816					-0.00816
RBM14	0.764167	0.764167					0.764167
TAF15	0.507193	0.507193					0.507193
FUS	0.103664	0.103664					0.103664
PHB	-0.27073	-0.27073	-0.27073			-0.27073	-0.27073
MYH14		-1.29923					-1.29923
birA							-1.19552
CNOT3	-1.0703	-1.0703					-1.0703
SPECC1L		0.611795					0.611795
CDK2	0.589335	0.589335					0.589335
SHMT2	-0.03121	-0.03121	-0.03121				-0.03121
KRT19		0.342913				0.342913	0.342913
HARS		-2.62497	-2.62497				-2.62497
XRN2	0.858652						0.858652
LIN7C		0.438156				0.438156	0.438156
SPTAN1		-0.52611				-0.52611	-0.52611
EPRS	0.457696	0.457696				0.457696	0.457696
FASN		0.887007		0.887007		0.887007	0.887007
DCTPP1	1.34106	1.34106	1.34106				1.34106
RPS25	0.255588	0.255588					0.255588
NUP98	0.413775	0.413775					0.413775
RPL32		1.2373					1.2373
NOLC1	-3.99173	-3.99173					-3.99173
HADHB	0.445306		0.445306		0.445306		0.445306
GPI	-3.90036	-3.90036				-3.90036	-3.90036
TUBB6	-0.31583	-0.31583					-0.31583
CAD	-0.14661	-0.14661					-0.14661
SPTBN1	-0.34469	-0.34469				-0.34469	-0.34469
RAI14	-0.26055	-0.26055					-0.26055
TMOD3		-1.00466					-1.00466
YES1		0.353974		0.353974		0.353974	0.353974
PGLS		-0.70837					-0.70837
ACIN1							0.242011
PPA1		0.141969					0.141969
NONO	0.318803						0.318803
LUZP1	-1.53676						-1.53676
NUP214	0.100263	0.100263					0.100263
LSM12							-2.33178
MTHFD1		0.461511	0.461511				0.461511
TRA2B	-0.82995						-0.82995
RAN	0.868306	0.868306					0.868306
EIF4B		-0.68889					-0.68889
TRIM28	0.315006						0.315006
MYO5A		0.41471			0.41471		0.41471
KANK1	-1.53853	-1.53853				-1.53853	-1.53853
TCOF1	-3.10277	-3.10277					-3.10277
FGFR1OP	-3.53919	-3.53919					-3.53919
TLN1		0.233466				0.233466	0.233466
SLC25A11	0.140252		0.140252			0.140252	0.140252
CEP131		0.403144					0.403144
MPRIP		0.196774					0.196774
MCCC2		-0.22934	-0.22934				-0.22934
TMOD2		-4.47289					-4.47289
PRKAR2B	0.653252	0.653252				0.653252	0.653252
NUP107	0.47091	0.47091					0.47091
UBE2V1	0.145409	0.145409					0.145409
UBA1	-0.66033	-0.66033	-0.66033		-0.66033		-0.66033
EDC3	-0.12832	-0.12832					-0.12832
SEPT8		-0.1468					-0.1468
HSPD1		-0.1524	-0.1524			-0.1524	-0.1524
KPNB1	-0.08627	-0.08627			-0.08627		-0.08627
EWSR1	-0.4729	-0.4729				-0.4729	-0.4729
MDH2	-1.37138	-1.37138	-1.37138				-1.37138
PDCD2L		1.16882					1.16882
ENAH		-1.90333				-1.90333	-1.90333
ENO2		-1.25008				-1.25008	-1.25008
ENO1	-0.48151	-0.48151				-0.48151	-0.48151
ADD1	-0.22131	-0.22131				-0.22131	-0.22131
ACAT1			0.109456				0.109456
FLOT1		0.626744				0.626744	0.626744
LMNA	-0.76324	-0.76324					-0.76324
SLC25A5	-0.05519		-0.05519			-0.05519	-0.05519
SLC25A4			0.492823			0.492823	0.492823
UBTF	-1.08765						-1.08765
ANXA1	-2.5428	-2.5428				-2.5428	-2.5428
PGK1		-1.00935					-1.00935
RPL4	-0.00614	-0.00614			-0.00614		-0.00614
RAD50	-0.04495						-0.04495
LGALS1		0.153067			0.153067		0.153067
PAICS		-0.08786					-0.08786
KLC2	-0.04696	-0.04696	-0.04696			-0.04696	-0.04696
WRAP73		1.33799					1.33799
RPS3A	0.096915	0.096915			0.096915		0.096915
FLII	-0.51373	-0.51373					-0.51373
ATP1A1				0.31083	0.31083	0.31083	0.31083
DKC1	0.707258	0.707258					0.707258
LRPPRC	0.628247	0.628247	0.628247				0.628247
ALDOA	-1.40868	-1.40868					-1.40868
EIF5A	-0.17448	-0.17448			-0.17448		-0.17448
ETF1	0.344745	0.344745					0.344745
SMTN		-3.28841					-3.28841
PC		-0.85403	-0.85403				-0.85403
MYH10	-2.33583	-2.33583					-2.33583
CAPZA1		-0.86986					-0.86986
EIF4H	-0.75519	-0.75519					-0.75519
PPP1CB	0.938541	0.938541				0.938541	0.938541
FARSA		-0.42769					-0.42769
RPS8	0.344246	0.344246			0.344246		0.344246
LIMA1		-1.0391				-1.0391	-1.0391
RPS18	0.909893	0.909893					0.909893
AHNAK	-1.77447	-1.77447				-1.77447	-1.77447
POLDIP3	0.678583	0.678583					0.678583
NPM1	-1.70345	-1.70345					-1.70345
RBBP4	-4.98836	-4.98836					-4.98836
ALYREF	-8.80585	-8.80585					-8.80585
TMSB10		-1.74578					-1.74578
CAPZA2		-0.69851					-0.69851
KRT17		0.925919					0.925919
KRT10	-0.98339	-0.98339					-0.98339
CYCS	-1.6936	-1.6936	-1.6936				-1.6936
HSP90AA1	-0.49459	-0.49459	-0.49459			-0.49459	-0.49459
MAP4							-1.18392
CALM2;CALM1;CALM2;CALM3	-2.208	-2.208	-2.208			-2.208	-2.208
RPS14	0.338874	0.338874					0.338874
MCM7	0.782845	0.782845					0.782845
KRT6C		-0.20791					-0.20791
SEPT9	-0.41933	-0.41933					-0.41933
GTPBP4	0.254527	0.254527					0.254527
KRT1	-0.59417	-0.59417					-0.59417
KRT8	0.387662	0.387662					0.387662
TUFM	0.016902		0.016902				0.016902
FLNA	-0.07621	-0.07621		-0.07621		-0.07621	-0.07621
ARL6IP4							-3.91498
RPS2	0.526688	0.526688					0.526688
RPS12	0.112488	0.112488		0.112488			0.112488
RPL11	-0.03199	-0.03199					-0.03199
TPM1							-3.68962
ARHGDIA	-3.67465	-3.67465					-3.67465
TPM4		-1.56509					-1.56509
ATXN2L	0.570189	0.570189					0.570189
PKM	-0.13629	-0.13629	-0.13629		-0.13629		-0.13629
FAM120A	0.777197	0.777197				0.777197	0.777197
PRRC2C							-0.03703
MYH9	-1.80372	-1.80372				-1.80372	-1.80372
CTTN		-0.86073		-0.86073		-0.86073	-0.86073
FXR1	-0.23521	-0.23521					-0.23521
FUBP3	0.668998	0.668998					0.668998
ARPC4	-1.81364	-1.81364					-1.81364
GAPDH	-0.07195	-0.07195				-0.07195	-0.07195
KPNA3	-0.19793	-0.19793					-0.19793
BCAP31	-1.86274	-1.86274	-1.86274	-1.86274	-1.86274	-1.86274	-1.86274
EXOSC3	1.23859	1.23859					1.23859
MYL6B		-2.05305					-2.05305
ILF3	0.103362	0.103362	0.103362				0.103362
PARP1	0.098362		0.098362				0.098362
LRRFIP2							-10.5657
ATAD3A	0.424958		0.424958				0.424958
EDF1	-1.53208	-1.53208					-1.53208
DYNLRB1		-0.62281					-0.62281
HNRNPU	-0.12043	-0.12043					-0.12043
SF3B3	-0.16264						-0.16264
PCCA		-0.94312	-0.94312				-0.94312
EIF4A1	0.124465	0.124465					0.124465
RPL13A	0.843874	0.843874					0.843874
CCT5		0.466387					0.466387
CCT4	0.804315	0.804315					0.804315
PHGDH		0.308714					0.308714
DNAJC8	-11.6179	-11.6179					-11.6179
PCCB		-0.59242	-0.59242				-0.59242
PA2G4	-1.20115	-1.20115					-1.20115
OTUB1	0.32892	0.32892					0.32892
FN3K		-3.29086					-3.29086
SRSF3	0.501785	0.501785					0.501785
TCP1		-0.14814		-0.14814			-0.14814
HDLBP							0.130956
EIF3A	0.155255	0.155255					0.155255
RPS20	0.207589	0.207589					0.207589
RPLP0	0.464291	0.464291			0.464291		0.464291
GSTP1	-0.46943	-0.46943	-0.46943				-0.46943
EIF4G2		-0.1608					-0.1608
MAPKAP1	-0.45899	-0.45899		-0.45899		-0.45899	-0.45899
RPL34		-0.24778			-0.24778		-0.24778
RPL3	0.982109	0.982109					0.982109
RANGAP1	-0.02218	-0.02218					-0.02218
SEC16A							-0.99938
BUB3	0.132439	0.132439					0.132439
MAZ	0.914214						0.914214
XRCC5	0.180977	0.180977				0.180977	0.180977
SYNCRIP	-0.3513	-0.3513			-0.3513		-0.3513
SRSF7	-1.74297	-1.74297					-1.74297
ATP2A2					0.044811	0.044811	0.044811
GART		0.694121					0.694121
TUBA1B		0.107527					0.107527
UPF2	7.68423	7.68423					7.68423
SLC25A3			1.27467			1.27467	1.27467
DDX41	-0.38465	-0.38465					-0.38465
SLTM	-0.06549						-0.06549
UPF1	0.147551	0.147551					0.147551
MYBBP1A	0.373883	0.373883					0.373883
GSN	-1.41546	-1.41546				-1.41546	-1.41546
SRPK2	0.154521	0.154521					0.154521
CAMK2G							0.206121
JUP	0.694839	0.694839				0.694839	0.694839
XRCC6	0.257252	0.257252					0.257252
CORO1B	-8.04191	-8.04191				-8.04191	-8.04191
CALML5							3.58689
ACTB	0.365248	0.365248				0.365248	0.365248
DNAJC11	0.831024		0.831024				0.831024
CASC3	-0.02718	-0.02718					-0.02718
EIF2S3	0.487008	0.487008					0.487008
SCRIB	0.325658					0.325658	0.325658
LMNB1	-0.26861						-0.26861
SYTL4						-1.99797	-1.99797
NUP155	0.777889	0.777889					0.777889
EEF2	-0.05545	-0.05545				-0.05545	-0.05545
MCM4	0.420792						0.420792
TPM3							-1.82911
MCM5	0.607459	0.607459					0.607459
RPL10A	0.696949	0.696949					0.696949
RPS15A	0.903744	0.903744					0.903744
AURKAIP1	-4.84492		-4.84492				-4.84492
HIST1H2AG;HIST1H2AH;HIST1H2AJ;H2AFJ	-1.38279						-1.38279
KHSRP	0.634582	0.634582					0.634582
GSTK1		-0.25473	-0.25473				-0.25473
TOP1	-0.40546	-0.40546					-0.40546
STK3	-1.41909	-1.41909					-1.41909
RPL22	0.217869	0.217869					0.217869
STAU2	-0.93831	-0.93831			-0.93831		-0.93831
SPAG9	-1.33446	-1.33446					-1.33446
HSPE1			-1.15592				-1.15592
DCP1A	-4.10411	-4.10411					-4.10411
CNN3		0.910849					0.910849
SLC25A13			0.256607			0.256607	0.256607
ACTR3	-0.74038	-0.74038					-0.74038
ASCC3	-0.67849	-0.67849					-0.67849
MYO6	-0.75684	-0.75684		-0.75684		-0.75684	-0.75684
UQCRC2	0.606261		0.606261				0.606261
NUP160	0.559878	0.559878					0.559878
MCM3	0.582506	0.582506					0.582506
FLNB		0.53497				0.53497	0.53497
RPL7A	-0.19047	-0.19047					-0.19047
ZC3H18	-12.228						-12.228
DBN1		-0.36412				-0.36412	-0.36412
PLEC	-0.45013	-0.45013	-0.45013			-0.45013	-0.45013
SELENOI				-0.08808	-0.08808		-0.08808
FXR2	0.45846	0.45846					0.45846
CCT8	-0.61402	-0.61402					-0.61402
0							-0.21376
ACACA							-0.05691
RPS23	1.10386	1.10386			1.10386		1.10386
PABPC4	-0.30286	-0.30286					-0.30286
FMR1							0.082919
TWF2	0.069135	0.069135					0.069135
PPP1CC	0.434688	0.434688	0.434688				0.434688
RPL18A		0.447876					0.447876
DNAJC10					0.286671		0.286671
ATP5B	0.214321		0.214321			0.214321	0.214321
LARP4B	4.06865	4.06865					4.06865
ST13		-0.44169					-0.44169
SAFB	-6.10404						-6.10404
XRN1	-1.03166	-1.03166				-1.03166	-1.03166
IGF2BP1	0.177025	0.177025					0.177025
RPL35A		-0.20675					-0.20675
MRPL11			1.38036				1.38036
CORO1C		-0.65673				-0.65673	-0.65673
IPO7	0.434044	0.434044					0.434044
MYO1D		-0.53791			-0.53791	-0.53791	-0.53791
ACACA		-1.55937					-1.55937
RAVER1							4.19028
SEPT2	-0.71314	-0.71314				-0.71314	-0.71314
RPS7	-0.47021	-0.47021					-0.47021
ABCE1		0.434721	0.434721				0.434721
COPZ1		0.70478		0.70478	0.70478		0.70478
TUBB3	-0.11926	-0.11926					-0.11926
ADAR	0.239725	0.239725					0.239725
UBAP2L	-0.31236	-0.31236					-0.31236
RPL6	0.493294	0.493294			0.493294		0.493294
NCL	-0.824	-0.824					-0.824
PRKDC	1.03127	1.03127					1.03127
PRPF8	0.493648						0.493648
RBM26							-1.31697
RPL24		0.427509			0.427509		0.427509
DPYSL2							-0.12341
DPYSL3		-0.21637					-0.21637
RPSA	0.621799	0.621799				0.621799	0.621799
ABLIM1							5.71582
ABRAXAS2	-0.65363	-0.65363					-0.65363
NUP85	0.237315	0.237315					0.237315
PABPC1	-0.3812	-0.3812					-0.3812
EIF3C		-0.24936					-0.24936
HSPA5	-0.35445	-0.35445	-0.35445	-0.35445	-0.35445	-0.35445	-0.35445
EIF4E	-0.02676	-0.02676					-0.02676
NXF1	-0.44166	-0.44166					-0.44166
YWHAQ		-0.39495					-0.39495
DOCK7							-0.44689
RPL30	0.473762	0.473762					0.473762
NCKAP1		0.624243					0.624243
NEK1	-4.74918	-4.74918					-4.74918
CKAP4	-1.1524	-1.1524			-1.1524	-1.1524	-1.1524
RPL10	0.831354	0.831354			0.831354		0.831354
SERBP1	-0.95625	-0.95625					-0.95625
CKAP5	-0.09414	-0.09414				-0.09414	-0.09414
RANBP2	0.008603	0.008603	0.008603				0.008603
HIST1H1E	-0.49547						-0.49547
RPS19	-0.05785	-0.05785					-0.05785
ARPC5	-9.81863	-9.81863					-9.81863
FECH			0.511149				0.511149
SFPQ	0.34763	0.34763					0.34763
NKAP	-1.68307	-1.68307					-1.68307
ARPC5L		-8.77002					-8.77002
EXOSC4	-5.13888	-5.13888					-5.13888
AP3D1		0.158537		0.158537			0.158537
SRSF6	0.239341						0.239341
LIG3	0.124409	0.124409	0.124409				0.124409
CMC1			4.92191				4.92191
PCMT1		-0.02284					-0.02284
RBMX	0.049787						0.049787
PPM1G	-0.93645	-0.93645					-0.93645
KRT13	-0.64839	-0.64839					-0.64839
SMC2	0.813254	0.813254					0.813254
PUM1	-0.04299	-0.04299					-0.04299
CLTC		0.280751		0.280751		0.280751	0.280751
LMNB2	-1.064						-1.064
RBM39	0.12195	0.12195					0.12195
RUVBL1	0.384582	0.384582					0.384582
NUDT21	0.052221	0.052221					0.052221
MYL6		-1.41894					-1.41894
APEX1	-10.7698	-10.7698	-10.7698		-10.7698		-10.7698
USP10	-0.01728	-0.01728					-0.01728
MACF1							0.191439
UNC45A	0.071169	0.071169		0.071169			0.071169
DDX1	0.64893	0.64893	0.64893				0.64893
SRSF11	-2.0773						-2.0773
POLR2E	0.51772	0.51772					0.51772
TPM3							-1.79237
AP3B1		0.037756	0.037756	0.037756			0.037756
NUP133	0.81518	0.81518					0.81518
RPL12	0.757258	0.757258					0.757258
RNPS1	-1.65062	-1.65062					-1.65062
PURB	-7.74197						-7.74197
TMEM33	0.712208				0.712208		0.712208
HSP90AB1	0.220698	0.220698	0.220698			0.220698	0.220698
RAB11FIP1		-3.22278					-3.22278
NUP188	0.799269	0.799269					0.799269
GMPS		0.123106					0.123106
DSG1		-9.03018				-9.03018	-9.03018
RSL1D1	0.681892						0.681892
RAB11FIP5							-3.42968
PGAM1		-2.22315					-2.22315
EIF4G1	-0.28881	-0.28881					-0.28881
SYNRG	-0.98622	-0.98622		-0.98622			-0.98622
CCT6A		0.252596					0.252596
GAPVD1		0.593893				0.593893	0.593893
COG1				-0.64671			-0.64671
EIF4G3							-9.05261
HSPA8	-0.50276	-0.50276				-0.50276	-0.50276
HNRNPK	-0.12035	-0.12035					-0.12035
RPL36	-0.81498	-0.81498					-0.81498
C21orf2		0.102198	0.102198			0.102198	0.102198
HNRNPA2B1	0.117277	0.117277					0.117277
ESYT1		-0.01364			-0.01364	-0.01364	-0.01364
TUBB4B	0.225113	0.225113					0.225113
TUBB2A	0.451968	0.451968					0.451968
TUBB	-0.25019	-0.25019					-0.25019
RPS16	0.415094	0.415094					0.415094
C1QBP	-0.93665	-0.93665	-0.93665			-0.93665	-0.93665
H1FX	0.486258						0.486258
CCAR2	0.239115	0.239115	0.239115				0.239115
DHX15	0.39647						0.39647
PCM1	0.421608	0.421608					0.421608
PRRC2A	-0.29706	-0.29706				-0.29706	-0.29706
SNX9		-1.74935		-1.74935		-1.74935	-1.74935
CEP170		-6.55769					-6.55769
MRPL51			-2.26889				-2.26889
HIST2H2BE	-1.59582	-1.59582					-1.59582
GNAI2	0.514505	0.514505				0.514505	0.514505
JPT2	-1.96085	-1.96085				-1.96085	-1.96085
LUC7L2	-0.84323						-0.84323
TNRC6B	-1.0975	-1.0975					-1.0975
U2AF2	-0.29784						-0.29784
KLC3		0.493461	0.493461				0.493461
ITPR3	0.276255	0.276255			0.276255	0.276255	0.276255
GOLGA3	-1.03842	-1.03842		-1.03842			-1.03842
CCT3		0.451791					0.451791
RPL26L1		0.561907					0.561907
PRMT1							0.49777
SND1	-0.59605	-0.59605					-0.59605
ATXN2	-2.72582	-2.72582		-2.72582			-2.72582
TAGLN2		-0.52268					-0.52268
CD2AP	-0.32074	-0.32074				-0.32074	-0.32074
RALB						4.93283	4.93283
PRKAR2A	-0.81028	-0.81028				-0.81028	-0.81028
RDX		-1.39092				-1.39092	-1.39092
YTHDF1		-7.98446					-7.98446
RPL18	0.700154	0.700154			0.700154		0.700154
DDX5	0.675882	0.675882					0.675882
PPP6C	0.104882	0.104882	0.104882				0.104882
RAE1	-0.22029	-0.22029					-0.22029
C11orf98							4.37309
DDX21	0.341346	0.341346	0.341346				0.341346
KRT16	-2.15664	-2.15664					-2.15664
KRT14	0.24469	0.24469					0.24469
RPL29		-0.10781					-0.10781
EIF3B		0.61916					0.61916
CDKN2AIP	7.58637						7.58637
HSPA9	-0.4428	-0.4428	-0.4428				-0.4428
BASP1	-6.98138	-6.98138				-6.98138	-6.98138
DBT	0.117056	0.117056	0.117056				0.117056
PIK3C2A	0.632981	0.632981		0.632981		0.632981	0.632981
TPM1		-1.52011					-1.52011
CC2D1A	-0.83677	-0.83677				-0.83677	-0.83677
HSPB1	-1.0233	-1.0233				-1.0233	-1.0233
PPP1R12A	-5.96781	-5.96781				-5.96781	-5.96781
TRAP1	0.317479		0.317479				0.317479
RPL8		0.959274					0.959274
MSN	-2.25309	-2.25309				-2.25309	-2.25309
PHB2	-0.26673	-0.26673	-0.26673			-0.26673	-0.26673
PSMA1	-1.74618	-1.74618					-1.74618
SCAMP3				1.39632			1.39632
PSMD11	0.182643	0.182643					0.182643
ACACB	-0.93891	-0.93891	-0.93891				-0.93891
KRT18	0.461811	0.461811					0.461811
KRT5	-1.61975	-1.61975					-1.61975
FKBP3	-1.1143						-1.1143
CCDC47					0.036263		0.036263
RPL13	0.077226	0.077226			0.077226		0.077226
GNG12						1.78458	1.78458
TJP1							-1.4893
THRAP3	0.520355						0.520355
CACYBP	-1.37497	-1.37497					-1.37497
EXOSC10	0.692683	0.692683					0.692683
STMN1		-7.58105					-7.58105
BRD2	6.62976	6.62976					6.62976
CFL1	-0.11348	-0.11348					-0.11348
RBBP7	-0.78501	-0.78501					-0.78501
ZC3HAV1	0.498999	0.498999					0.498999
TSG101	-1.38437	-1.38437				-1.38437	-1.38437
HNRNPL	0.849223	0.849223					0.849223
CHTOP	-0.92357	-0.92357					-0.92357
TMOD1		-1.47146					-1.47146
YTHDC2	0.699422	0.699422			0.699422		0.699422
HNRNPC							-0.37834
EML4		-1.456					-1.456
NEMP1	1.07492						1.07492
ATP6V1G1		-1.28653				-1.28653	-1.28653
ARPC1B	-2.06013	-2.06013					-2.06013
PI4KA		0.186059		0.186059		0.186059	0.186059
LARP4		1.51492					1.51492
SSFA2	0.660546	0.660546				0.660546	0.660546
NXT1	1.94289	1.94289					1.94289
CALD1							-0.46327
ATP5J2	0.623756		0.623756				0.623756
LIMCH1		-5.33199					-5.33199
COG8				5.89181			5.89181
AIFM1	0.682947	0.682947	0.682947				0.682947
PRDX1	0.253137	0.253137					0.253137
PRDX2		-0.02338					-0.02338
KPRP		-0.52632					-0.52632
HP1BP3	0.158467						0.158467
HNRNPH3	-0.70835						-0.70835
HNRNPH1	0.624336	0.624336					0.624336
HEATR5B	11.7015	11.7015					11.7015
IQGAP1	0.723142	0.723142				0.723142	0.723142
SF1	-0.54961						-0.54961
THOC2	1.1074						1.1074
LRRC59	-0.89509		-0.89509		-0.89509		-0.89509
RPL28	-0.25057	-0.25057					-0.25057
NCBP1	-1.99271	-1.99271	-1.99271				-1.99271
SON	-0.12806						-0.12806
LARP1		0.308113					0.308113
RPN1		0.171889			0.171889		0.171889
MYL12B		-3.14004					-3.14004
EIF4A3	0.166147	0.166147					0.166147
RPS24	-0.11916	-0.11916			-0.11916		-0.11916
DNAJC13		-0.08408				-0.08408	-0.08408
RUVBL2	0.419577	0.419577					0.419577
TRIP4	0.57976	0.57976					0.57976
PSMC4	0.415839	0.415839					0.415839
SERPINH1				0.372898	0.372898		0.372898
TOP1MT	-5.76193		-5.76193				-5.76193
PSMD14	-0.21942	-0.21942					-0.21942
TUBA1C	0.028574	0.028574					0.028574
ATP5A1			0.342056			0.342056	0.342056
DCP2	-2.44307	-2.44307					-2.44307
RPL37A	0.563194	0.563194					0.563194
KTN1					-0.53357	-0.53357	-0.53357
TUBG1	0.438295	0.438295					0.438295
AK2		-0.44975	-0.44975				-0.44975
RHOG		0.800461			0.800461	0.800461	0.800461
EXOSC5	6.39462	6.39462					6.39462
ZC3H4	-3.45531	-3.45531					-3.45531
SNRPA	-0.95501						-0.95501
SREK1IP1							-2.12143
HNRNPA0	-0.12999						-0.12999
CNOT1	0.220644	0.220644					0.220644
DNAJC7	-0.38697	-0.38697					-0.38697
PATL1	0.842564	0.842564					0.842564
CPSF6	-0.33368	-0.33368					-0.33368
CPSF7	0.438773	0.438773					0.438773
WBP11	-9.78616	-9.78616					-9.78616
HNRNPA1	0.067848	0.067848					0.067848
DSP	-0.00072	-0.00072				-0.00072	-0.00072
SUPT16H	-1.07997						-1.07997
EIF4E2		-0.07221					-0.07221
AFTPH	-1.39073	-1.39073		-1.39073			-1.39073
RANBP1	0.09032	0.09032					0.09032
HSD17B4		0.083921					0.083921
GSPT1		-0.91879					-0.91879
PLS3		0.200109				0.200109	0.200109
RPS11	-0.21197	-0.21197					-0.21197
ANXA2	0.641769	0.641769				0.641769	0.641769
HINT1	-1.39853	-1.39853				-1.39853	-1.39853
NUP35	1.38164	1.38164				1.38164	1.38164
ALB	-1.21633	-1.21633		-1.21633	-1.21633		-1.21633
IDH2		-0.06074	-0.06074				-0.06074
RPS27A	-0.60254	-0.60254	-0.60254		-0.60254	-0.60254	-0.60254
ACTA2		-0.2624					-0.2624
MTPN	-1.08679	-1.08679					-1.08679
BCLAF1	0.073178	0.073178					0.073178
DSC1						-8.34819	-8.34819
NUP93	0.704858	0.704858					0.704858
NCAPH	-0.05948	-0.05948					-0.05948
ZCCHC3		-1.32139					-1.32139
CNBP	4.64789	4.64789			4.64789		4.64789
ACTR2	-0.43473	-0.43473					-0.43473
THNSL1		1.13909					1.13909
ZFR	0.217708	0.217708					0.217708
GPATCH1	-0.93987						-0.93987
FHL1							0.343129
GTF3C4	1.43435		1.43435				1.43435
CORO7-PAM16							-1.20626
TXN	0.087464	0.087464					0.087464
RPL14		0.9781					0.9781
GLE1	0.182203	0.182203					0.182203
PTPN11	-0.70027	-0.70027					-0.70027
FUBP1	-0.44812	-0.44812					-0.44812
CCT7		0.183259					0.183259
ZC3H7A	1.67993						1.67993
MATR3	0.873891						0.873891
PCBP1	-0.06054	-0.06054					-0.06054
PRMT3		0.997708					0.997708
ASCC1	0.313096						0.313096
SRSF4	-0.64524						-0.64524
DDX17	0.78383	0.78383					0.78383
ACOT7	0.494349	0.494349	0.494349				0.494349
PNKP	6.48969		6.48969				6.48969
RAC1	0.419622	0.419622		0.419622	0.419622	0.419622	0.419622
PFN1	-0.70775	-0.70775					-0.70775
TIAL1	2.45832	2.45832					2.45832
DYNC1H1		0.401376					0.401376
AGO1	2.65035	2.65035					2.65035
GOT2			-7.0041			-7.0041	-7.0041
MRE11	-0.69482	-0.69482					-0.69482
PDHB	0.61082		0.61082				0.61082
RPS4X	0.541551	0.541551					0.541551
RPS3	-0.18657	-0.18657	-0.18657		-0.18657	-0.18657	-0.18657
SYAP1	-1.89874	-1.89874		-1.89874		-1.89874	-1.89874
RACK1	0.369244	0.369244	0.369244				0.369244
CAPZB		-0.46034					-0.46034
G3BP1	-0.90759	-0.90759					-0.90759
SLC25A6	0.063491		0.063491				0.063491
DDX39B	-0.17347	-0.17347					-0.17347
RPL9	-0.0747	-0.0747					-0.0747
PNN	0.604564					0.604564	0.604564
ATP5J2-PTCD1							0.207325
PRDX6	-0.32147	-0.32147	-0.32147				-0.32147
DNAJA3	1.1332	1.1332	1.1332			1.1332	1.1332
FRG1	0.663474						0.663474
RPL19	-0.40327	-0.40327					-0.40327
EEF1A1	0.46836	0.46836				0.46836	0.46836
VIM	-0.33269	-0.33269				-0.33269	-0.33269
UBAP2	-8.21616	-8.21616					-8.21616
MYO1C	-0.20729	-0.20729				-0.20729	-0.20729
MRPS18B	1.43374		1.43374				1.43374
COX4I1	0.252971	0.252971	0.252971				0.252971
OCRL	-0.13483	-0.13483		-0.13483		-0.13483	-0.13483
RPS29	0.658325	0.658325			0.658325		0.658325
CSNK1A1	-3.52038	-3.52038					-3.52038
GSK3B	1.56069	1.56069	1.56069			1.56069	1.56069
RPS6	0.06653	0.06653			0.06653		0.06653
PPP2R2A	0.149177	0.149177					0.149177
PPIB	-0.36306	-0.36306			-0.36306		-0.36306
POLR2M	-8.72962						-8.72962
LYPLA2		-1.354		-1.354			-1.354
HSD17B10	0.491546	0.491546	0.491546			0.491546	0.491546
NCAPD2	0.402098	0.402098					0.402098
BOLA2	0.406668	0.406668					0.406668
SYNJ2	-2.19891	-2.19891				-2.19891	-2.19891
MYH11		-0.02688					-0.02688
SLC16A1						0.286448	0.286448
EPPK1	0.6221	0.6221				0.6221	0.6221
PHKG2		-1.10678					-1.10678
EIF2AK2	-0.01121	-0.01121					-0.01121
RPS27L	-0.18093	-0.18093					-0.18093
RPS27	-0.3817	-0.3817					-0.3817
ARL8A		1.10164				1.10164	1.10164
ARL8B		-5.64594					-5.64594
NUP205	0.603236	0.603236					0.603236
HNRNPF	0.472197	0.472197				0.472197	0.472197
MMTAG2							-0.56291
ACTA1		-0.8922					-0.8922
HNRNPR	-0.34918				-0.34918		-0.34918
IDH3B	1.05927		1.05927				1.05927
RPS15	-0.29199	-0.29199					-0.29199
EIF3I		0.116541					0.116541
HIST1H4A	-0.79452						-0.79452
RPS17	1.06318	1.06318					1.06318
KIF5B	-0.23546	-0.23546					-0.23546
TNKS1BP1	0.041846	0.041846				0.041846	0.041846
IGF2BP3	0.406368	0.406368					0.406368
IGF2BP2	-0.82261	-0.82261					-0.82261
RGPD5	0.00482	0.00482					0.00482
EZR							-0.87067
CWC22	-3.62691	-3.62691					-3.62691
DDX3X	0.404165	0.404165				0.404165	0.404165
KIF2C	-1.07193	-1.07193					-1.07193
SART1	-0.9064	-0.9064		-0.9064			-0.9064
RPL36A		-0.58383			-0.58383	-0.58383	-0.58383
ZW10	0.099215	0.099215			0.099215		0.099215
BUD31	0.541437						0.541437
ZC3H15	-1.11336	-1.11336					-1.11336
VDAC3	0.845777		0.845777				0.845777
RPL27	0.637831	0.637831			0.637831		0.637831
RPS10	-0.46594	-0.46594					-0.46594
AKAP13	-1.55469	-1.55469					-1.55469
MOV10	-0.52932	-0.52932					-0.52932
STOML2		0.214796	0.214796			0.214796	0.214796
LRRC47							0.201162
TMPO							-0.24273
PTBP1	0.28813						0.28813
TECR	0.636965				0.636965		0.636965
MPZL1						7.98241	7.98241
BCAS2	-0.06871						-0.06871
BAG2		-0.3498					-0.3498
TWF1	-1.30234	-1.30234					-1.30234
NOP58	0.374517	0.374517					0.374517
NOP56	0.84426	0.84426					0.84426
RPL23A	-0.60154	-0.60154					-0.60154
TMEM109	-0.12089						-0.12089
PRC1	-1.82675	-1.82675				-1.82675	-1.82675
RPL23	-0.00563	-0.00563					-0.00563
USP9Y	0.406124	0.406124					0.406124
CYLD	-6.24764	-6.24764				-6.24764	-6.24764
CWC27	-0.02194						-0.02194
HNRNPA3	0.146498	0.146498					0.146498
MTDH	-1.55454	-1.55454			-1.55454	-1.55454	-1.55454
NOL12;	3.73412						3.73412
ACTG1							-1.94576
CAMSAP1		0.796206					0.796206
RPL35	-0.49345	-0.49345					-0.49345
LSM14A	-8.84385	-8.84385					-8.84385
GIT1		0.138487	0.138487				0.138487
DYNLL1	-0.05391	-0.05391	-0.05391			-0.05391	-0.05391
RP9	-9.41134						-9.41134
GTF2I	0.006532	0.006532					0.006532
S100A10		1.50183				1.50183	1.50183
NARS		-0.2891					-0.2891
MAP1S	0.395352	0.395352					0.395352
RFC3	1.99376						1.99376
RFC2	0.165526						0.165526
EFTUD2	0.349086	0.349086					0.349086
CNOT2	0.268109	0.268109				0.268109	0.268109
CLINT1	-0.11236	-0.11236		-0.11236		-0.11236	-0.11236
HIST2H3A	-1.03891						-1.03891
ETFB			0.765884				0.765884
PPIG	-9.22329	-9.22329					-9.22329
ITPR2	0.728063	0.728063			0.728063	0.728063	0.728063
KRT9	-1.09429	-1.09429					-1.09429
SEC11A					4.05185		4.05185
CEP350	-3.18501	-3.18501					-3.18501
RBM22	0.599095	0.599095					0.599095
MRPL10	-0.10249		-0.10249				-0.10249
RPL21		0.758649			0.758649		0.758649
KIF11	0.27587	0.27587					0.27587
EIF2S2	-0.22697	-0.22697					-0.22697
KPNA2	-0.0164	-0.0164		-0.0164	-0.0164		-0.0164
SPATA2	-0.0871	-0.0871					-0.0871
ATP5I			-1.82705				-1.82705
GNB1		0.485576				0.485576	0.485576
HAUS1		8.67032					8.67032
NCLN					0.453102		0.453102
RFC4	1.06024						1.06024
AP3M2		0.399188		0.399188			0.399188
LYAR	0.178389	0.178389					0.178389
RPS9	0.167167	0.167167					0.167167
MYL9		-3.77426					-3.77426
ARHGAP21		-0.24741		-0.24741		-0.24741	-0.24741
GNB2	0.619764	0.619764					0.619764
RABL6	-0.5811	-0.5811					-0.5811
ZNF593	-6.95601						-6.95601
EIF4G3							-0.09294
DNAJA2		-0.23482					-0.23482
TMEM97	0.230913				0.230913	0.230913	0.230913
DHX29		4.40331					4.40331
PSMD3	0.783387	0.783387					0.783387
SMC1A	0.142229	0.142229					0.142229
YWHAZ	0.28566	0.28566					0.28566
FLG2	-8.97346	-8.97346					-8.97346
MYH14							-3.6835
PGAM5			-0.42686				-0.42686
ATPIF1			-1.08676				-1.08676
SLC25A1	0.804768		0.804768				0.804768
RPL17;RPL17-C18orf32;RPL17;RPL17;RPL17	0.082091	0.082091					0.082091
DDX50	0.666729					0.666729	0.666729
PSPC1	0.283688	0.283688					0.283688
ATP5O	0.840039		0.840039			0.840039	0.840039
KHDRBS1	0.503001	0.503001					0.503001
SHTN1	-1.25705	-1.25705					-1.25705
HNRNPD	-0.53852	-0.53852					-0.53852
U2SURP	0.774764						0.774764
SH3BGRL2	-6.43494						-6.43494
PCBP2	0.392275	0.392275					0.392275
ZNF326	-0.0898						-0.0898
EBNA1BP2	1.6753						1.6753
HIST1H2BD;HIST2H2BF;HIST1H2BH;HIST1H2BN;HIST1H2BM;HIST1H2BN	-0.59193	-0.59193					-0.59193
AP3S1		-0.26013		-0.26013			-0.26013
DDOST					0.169138	0.169138	0.169138
XPO1	0.426089	0.426089					0.426089
QARS		0.360657	0.360657				0.360657
EPM2AIP1	4.88047	4.88047			4.88047		4.88047
ATP5C1			0.968081				0.968081
NKRF	0.477598						0.477598
SRP14	0.322794	0.322794			0.322794		0.322794
RPL7	0.076318	0.076318					0.076318
ABCF2							0.845621
HNRNPAB							0.274048
AFDN							0.00729
CASP8AP2	-1.27143	-1.27143	-1.27143				-1.27143
NDUFB4	0.602315		0.602315				0.602315
DHX30	0.87498	0.87498	0.87498				0.87498
RBM25	0.807292	0.807292					0.807292
RPL31		-0.05872					-0.05872
SAFB2	-3.46432	-3.46432					-3.46432
EIF1	-9.76841	-9.76841					-9.76841
IRAK1	0.965723	0.965723				0.965723	0.965723
SLC25A10	0.322256		0.322256				0.322256
SEC13	-0.21366	-0.21366		-0.21366	-0.21366		-0.21366
NDUFS1			0.768836				0.768836
SARS2			1.27175				1.27175
CD3EAP	0.709984	0.709984	0.709984				0.709984
ANKHD1		0.31425					0.31425
ARPC1A	4.61013	4.61013					4.61013
PSMC2	0.566371	0.566371					0.566371
PGRMC1			-0.43815		-0.43815	-0.43815	-0.43815
UBE2I	-0.295	-0.295					-0.295
STT3A					0.104833		0.104833
SSR4					0.23253		0.23253
RPL15	0.225562	0.225562					0.225562
PURA	-0.18153	-0.18153					-0.18153
MSH2	0.50945						0.50945
HNRNPDL	0.782422	0.782422					0.782422
TARDBP	0.507388	0.507388					0.507388
ELAVL1	1.28747	1.28747			1.28747		1.28747
ABCF1	-0.64374	-0.64374					-0.64374
TTC28		1.61156					1.61156
NDUFS5			1.42684				1.42684
ZYX	-6.62631	-6.62631				-6.62631	-6.62631
SBSN							-2.94239
IMPDH2	0.722808	0.722808					0.722808
NUP153	0.702987	0.702987					0.702987
RAB21		0.598257		0.598257	0.598257	0.598257	0.598257
OCIAD2				-0.06146			-0.06146
MRPL57			-2.73506				-2.73506
PRPF19	0.388819	0.388819					0.388819
TACO1			-0.35738				-0.35738
HSPH1	-0.02898	-0.02898					-0.02898
TIMM8A			-5.66857				-5.66857
RBMS1	-4.64484	-4.64484					-4.64484
DPM1	0.569132				0.569132		0.569132
THYN1	-3.80511						-3.80511
SAMHD1	0.603788					0.603788	0.603788
MCRIP1	-3.32131	-3.32131					-3.32131
HMGB1	0.054897			0.054897	0.054897		0.054897
DAZAP1	0.953978	0.953978					0.953978
TFAM	0.36422	0.36422	0.36422				0.36422
VAPA	-1.05436	-1.05436		-1.05436	-1.05436	-1.05436	-1.05436
AHNAK2	-3.03649	-3.03649				-3.03649	-3.03649
NOP10	5.47102						5.47102
PFKP	-0.14381	-0.14381					-0.14381
FHOD1	0.390422	0.390422					0.390422
HELZ	3.37925	3.37925					3.37925
KRT3		-0.55862					-0.55862
KRT6A	-5.05716	-5.05716					-5.05716
SEC61A1					1.09734		1.09734
SUMO1	-0.87538	-0.87538				-0.87538	-0.87538
PLOD1					-0.31892		-0.31892
CSDE1		0.167217		0.167217		0.167217	0.167217
TXNRD1	-4.55336	-4.55336	-4.55336				-4.55336
CPSF2	1.14051						1.14051
SNRPD3	0.283405	0.283405					0.283405
VBP1	-0.07626	-0.07626					-0.07626
LETM1			-1.38894				-1.38894
PDIA3	-1.09924				-1.09924		-1.09924
HK1		0.748659	0.748659				0.748659
USP7	0.160776	0.160776					0.160776
GPX1	-0.13853	-0.13853	-0.13853				-0.13853
NUDC	0.208117	0.208117		0.208117			0.208117
G3BP2	-5.46514	-5.46514					-5.46514
PIN4	-1.27365		-1.27365				-1.27365
0							-5.92544
RPL5	-0.04483	-0.04483			-0.04483		-0.04483
DSTN		0.28114					0.28114
ESYT2							0.937433
H3F3B;H3F3A	0.610382						0.610382
HSP90B1	-0.18809	-0.18809			-0.18809	-0.18809	-0.18809
WNK1		-1.58805					-1.58805
TMEM209							0.578242
RPS13	0.957748	0.957748					0.957748
PCNA	-0.10798						-0.10798
MTPAP	0.449389		0.449389				0.449389
KIF2A	0.611715	0.611715					0.611715
AAAS	1.28503	1.28503					1.28503
TMA16	-5.87275						-5.87275
RECQL	-0.34966	-0.34966					-0.34966
PRPF40A	-0.25484						-0.25484
IMMT							0.839021
FAU							-14.7161
TRAPPC3		-0.54654		-0.54654	-0.54654		-0.54654
SLC25A24			0.92414				0.92414
NSUN2	0.82529	0.82529	0.82529				0.82529
WNK2		-0.62247				-0.62247	-0.62247
NAP1L4	-1.12861	-1.12861					-1.12861
EEF1D							-0.57292
SEC61B		4.73054			4.73054		4.73054
PIP	3.34246						3.34246
NOP2	0.308188						0.308188
YBX3	-0.50261	-0.50261					-0.50261
PPP2CA	0.524187	0.524187	0.524187			0.524187	0.524187
AFG3L2			1.00804				1.00804
PSMD10	1.44311	1.44311					1.44311
EIF3D		0.316218					0.316218
THOC7	2.5152	2.5152					2.5152
NUFIP2	-0.36714	-0.36714					-0.36714
EWSR1							11.6403
AGK		-1.11615	-1.11615				-1.11615
ARFGAP3		-1.5155		-1.5155			-1.5155
LSM8	-4.76774						-4.76774
RBM3	-1.39554	-1.39554					-1.39554
MSI1	-0.2677	-0.2677					-0.2677
CSRP2	-0.41501	-0.41501					-0.41501
FHL2	0.918504						0.918504
TRMT112	-0.72618	-0.72618					-0.72618
CS	-1.03399		-1.03399				-1.03399
PEX14	0.106364	0.106364					0.106364
U2AF1L5;U2AF1	0.706788						0.706788
RTCB	0.74863	0.74863			0.74863		0.74863
UBE2M	0.531353	0.531353					0.531353
PDLIM1		-0.0613					-0.0613
THOC6	1.25586						1.25586
RPAP3		-0.71885					-0.71885
EIF3K	-0.42945	-0.42945					-0.42945
SF3B2	-0.26314						-0.26314
PCNT		-0.35198					-0.35198
NOC2L	0.486398	0.486398					0.486398
GSTO1	-0.0398	-0.0398					-0.0398
ABCD3		0.368507	0.368507				0.368507
AHCYL2		0.094861			0.094861		0.094861
RPL36AL	10.0681	10.0681			10.0681	10.0681	10.0681
DNAJB1	0.58475	0.58475					0.58475
MAGOHB	-9.81714						-9.81714
MYO5C		-0.28186					-0.28186
PHF6	0.716666						0.716666
NTPCR							0.447714
PDE4DIP							-1.83708
ENY2	0.680996		0.680996				0.680996
MARS	0.523865	0.523865					0.523865
PRDX4	-0.15659	-0.15659			-0.15659		-0.15659
CTPS1		0.934514					0.934514
CLNS1A	1.0085	1.0085				1.0085	1.0085
SLIRP	3.09664	3.09664	3.09664				3.09664
CDC42	0.182403	0.182403		0.182403	0.182403	0.182403	0.182403
TOMM70			0.760675				0.760675
EFCAB7						0.064088	0.064088
PABPC4							4.2969
HNRNPH2	0.303482	0.303482					0.303482
ADD3	0.107003	0.107003				0.107003	0.107003
EPB41L2	-0.16514	-0.16514				-0.16514	-0.16514
AP3M1		0.807324		0.807324			0.807324
BAG3	1.1403	1.1403				1.1403	1.1403
MTCH2	0.762618		0.762618				0.762618
SRPRB		-0.05934			-0.05934		-0.05934
FLNC		0.542939				0.542939	0.542939
HCFC1	0.557675	0.557675					0.557675
G6PD	0.468893	0.468893				0.468893	0.468893
ALDH18A1			0.389582				0.389582
RPS28	-1.14201	-1.14201			-1.14201		-1.14201
HRNR	-0.39043	-0.39043					-0.39043
DRG1	-1.25825	-1.25825					-1.25825
RRP12	0.74806	0.74806				0.74806	0.74806
PDIA6		-0.1492		-0.1492	-0.1492	-0.1492	-0.1492
PPIF		-6.37761	-6.37761				-6.37761
SRSF9	0.927654						0.927654
TMED10				0.27886	0.27886	0.27886	0.27886
MRPL24			0.887928				0.887928
ILF2	0.114123						0.114123
TRIP6	0.876357	0.876357				0.876357	0.876357
AGFG1	-5.70705	-5.70705					-5.70705
RAB11B		0.43475					0.43475
MACROD1	0.226971						0.226971
PDAP1		-10.9049				-10.9049	-10.9049
CMAS	0.004271						0.004271
HSD17B12					-0.32623		-0.32623
MARC2			4.91333				4.91333
NOS1AP	1.28085	1.28085	1.28085				1.28085
DDX6	0.009277	0.009277					0.009277
EMD	-0.16809	-0.16809			-0.16809		-0.16809
LDHB		0.024201	0.024201				0.024201
LDHA	0.192315	0.192315					0.192315
EARS2			1.42022				1.42022
DHX57							0.884391
NUP62	0.837783	0.837783					0.837783
RPL26	0.663001	0.663001					0.663001
RPL37		8.84177					8.84177
TOP3B	2.34962						2.34962
ACP1		0.28449				0.28449	0.28449
GTF3C5	0.301339						0.301339
PPP6R3	0.135456	0.135456				0.135456	0.135456
CHD3	-1.93433	-1.93433					-1.93433
ZNF598		-0.38471					-0.38471
PDK3	0.724212		0.724212				0.724212
MRPS14	-0.04547		-0.04547				-0.04547
AP2A1		0.672393		0.672393		0.672393	0.672393
CHD4	0.206376	0.206376					0.206376
EHD1	1.91179	1.91179				1.91179	1.91179
HNRNPUL1	0.121366						0.121366
HIST1H2AB;HIST3H2A	3.21394						3.21394
MAP1A							0.725823
ASCC2	-0.86602						-0.86602
HMGB2	-0.09595	-0.09595					-0.09595
AASDHPPT		1.40196					1.40196
PRKRA	0.696485	0.696485					0.696485
BANF1	-2.04766	-2.04766					-2.04766
MTA1	0.665056	0.665056					0.665056
SF3A2	2.46397						2.46397
FLG	0.063165	0.063165					0.063165
DDX19A	0.601672	0.601672					0.601672
MOGS					-0.96824		-0.96824
PPIA	-0.59159	-0.59159					-0.59159
IDH3G	0.576828		0.576828				0.576828
KIF5C		0.147334					0.147334
UQCRQ			1.15843				1.15843
MYL6							-3.37406
DNAJA1	0.191776	0.191776	0.191776		0.191776		0.191776
IDH3A	0.367747		0.367747				0.367747
PSMC5	0.795989	0.795989					0.795989
WASHC2C							-4.34298
CTNNA1		0.341552				0.341552	0.341552
ACOT9			0.1936				0.1936
DAPK3	-0.02621	-0.02621					-0.02621
NDUFA13	-0.15174	-0.15174	-0.15174				-0.15174
SSX2IP	-0.37199	-0.37199					-0.37199
CALD1							-3.68857
ACTN4	-0.29915	-0.29915				-0.29915	-0.29915
POLR2B	0.320358						0.320358
DNM1L	0.25036	0.25036	0.25036	0.25036	0.25036		0.25036
SDHA	-0.553		-0.553				-0.553
SMCHD1							0.358556
ERCC6L		-0.53731					-0.53731
ACTR1A		0.099257					0.099257
TBC1D15		0.014508					0.014508
FAM98A							0.989707
RPL38		0.792844					0.792844
TOMM5			-2.21061				-2.21061
PLCD3		2.12965				2.12965	2.12965
BRCC3	-0.13275	-0.13275					-0.13275
CPSF1	0.658972						0.658972
TSR1	-3.20692	-3.20692					-3.20692
PRPS1		0.744534					0.744534
IPO9	0.135114	0.135114					0.135114
RHOA	-1.62359	-1.62359			-1.62359	-1.62359	-1.62359
FLOT2	0.001339	0.001339				0.001339	0.001339
SF3A1	0.225082						0.225082
TDRD3	-4.08297	-4.08297		-4.08297			-4.08297
DARS		0.582485					0.582485
RAB27A		7.63392		7.63392		7.63392	7.63392
LIMD1	0.980077	0.980077				0.980077	0.980077
DARS2	-0.26614		-0.26614				-0.26614
SMC4	0.93979	0.93979					0.93979
SEC61A2							0.395683
UBR4	0.022848	0.022848				0.022848	0.022848
GOLGB1		-0.78855		-0.78855	-0.78855		-0.78855
DIS3	-0.74852	-0.74852					-0.74852
RBM17	-2.59053						-2.59053
ANP32E	-7.16784	-7.16784					-7.16784
CALR	-1.2198	-1.2198		-1.2198	-1.2198	-1.2198	-1.2198
ISY1	-0.21061						-0.21061
NAF1	-0.16067	-0.16067					-0.16067
CCDC138							0.656049
DDX20	0.799787	0.799787					0.799787
TCERG1	-0.15256						-0.15256
RPL27A		0.047198			0.047198		0.047198
KIF7		-0.06429					-0.06429
PRKACA	6.88842	6.88842	6.88842			6.88842	6.88842
TKT	-1.33161	-1.33161			-1.33161		-1.33161
NAT10	1.544						1.544
POLR1C	0.71895	0.71895					0.71895
RARS	0.079602	0.079602					0.079602
SRP72		0.407915			0.407915		0.407915
STAU1	0.631611	0.631611			0.631611	0.631611	0.631611
CELF1							1.81197
SUN2	7.32245						7.32245
DLAT			0.520934				0.520934
RAB35		-0.49538				-0.49538	-0.49538
RAB32		0.284094	0.284094	0.284094	0.284094		0.284094
NIPSNAP1			0.416132				0.416132
SEC22B				0.055666	0.055666		0.055666
FAM98B	0.398117	0.398117					0.398117
C14orf166	0.200002	0.200002					0.200002
HNRNPM							9.79862
WDR18	0.059166						0.059166
TUBB4A	-0.66534	-0.66534					-0.66534
NUPL2	-0.56336	-0.56336					-0.56336
MRPL23			0.588905				0.588905
AP2M1		0.349383				0.349383	0.349383
PYM1	-11.606	-11.606					-11.606
PKP2	0.165064	0.165064				0.165064	0.165064
ARF4		-1.36625		-1.36625		-1.36625	-1.36625
SPG20		-0.75123	-0.75123			-0.75123	-0.75123
PRPF6	-0.34287						-0.34287
NDUFA1			0.656641				0.656641
RBBP6	-4.08136	-4.08136					-4.08136
UBA5	-3.26684	-3.26684		-3.26684	-3.26684		-3.26684
COPA		0.567047		0.567047	0.567047		0.567047
PES1	0.774816	0.774816					0.774816
AHSA1		-0.10467			-0.10467		-0.10467
ANKRD17	-4.21699	-4.21699					-4.21699
CAND1	0.314343	0.314343		0.314343			0.314343
FBL	0.602914						0.602914
SF3B1	0.289026						0.289026
CANX		-0.48559	-0.48559		-0.48559		-0.48559
ELOB	-2.33687	-2.33687					-2.33687
MPG	-3.60385	-3.60385	-3.60385				-3.60385
VPS45				1.61246			1.61246
PHF5A	0.581652						0.581652
IKBKAP	0.348718	0.348718					0.348718
STRAP	0.305866	0.305866					0.305866
RAB14	0.40997	0.40997		0.40997	0.40997	0.40997	0.40997
CNOT9	0.014261	0.014261					0.014261
MYCBP2	0.143588	0.143588					0.143588
SRSF1	-0.17969	-0.17969					-0.17969
ERH	0.406489						0.406489
TGM1		-3.08409				-3.08409	-3.08409
AHCY		0.207081					0.207081
VARS		0.452509					0.452509
GNL3	-0.70675						-0.70675
SKIV2L2	0.638735						0.638735
MRPS11		0.889617	0.889617				0.889617
COPE	0.149166	0.149166		0.149166	0.149166		0.149166
DIDO1	0.679001	0.679001					0.679001
NIFK	3.92475	3.92475					3.92475
COX5B			0.005554				0.005554
RCC1	-0.56806	-0.56806					-0.56806
SCP2	-2.52529	-2.52529	-2.52529		-2.52529		-2.52529
CAVIN1	-5.9357	-5.9357	-5.9357		-5.9357	-5.9357	-5.9357
TK1		1.18896					1.18896
FEN1	-0.25285		-0.25285				-0.25285
STRN4		-5.52392					-5.52392
HMGB3	-0.46035	-0.46035					-0.46035
PAK2	-1.0128	-1.0128				-1.0128	-1.0128
MAPRE1		-1.66857		-1.66857			-1.66857
BLMH	-4.22593	-4.22593					-4.22593
HSDL2			0.362107				0.362107
NOLC1							0.003553
NAP1L1	-10.9861	-10.9861					-10.9861
MRPL15			0.606501				0.606501
CLIC1	0.239154	0.239154	0.239154			0.239154	0.239154
ATP5H			-0.58976				-0.58976
PPFIA1		-0.07455					-0.07455
YWHAB	-0.72574	-0.72574					-0.72574
FLII							0.105202
OXA1L			5.32265				5.32265
RAB18		-0.30689		-0.30689	-0.30689	-0.30689	-0.30689
RPS21	-1.09519	-1.09519			-1.09519		-1.09519
LARS	0.354711	0.354711			0.354711		0.354711
SMC3	0.256876	0.256876					0.256876
RAC3							0.679821
DLG5		-0.33897				-0.33897	-0.33897
OFD1	0.310313	0.310313					0.310313
TMPO	0.365487						0.365487
RPLP2		0.023461					0.023461
WIPI2	-0.52699	-0.52699					-0.52699
ATP5L			0.828699				0.828699
SMARCB1	0.574724						0.574724
STIP1	-0.59513	-0.59513		-0.59513			-0.59513
PSMD12	0.048568	0.048568					0.048568
LRCH2							0.319596
CSTF2	0.234777						0.234777
POTEJ							5.49674
LGALS7	7.91942	7.91942					7.91942
THOC5	1.90028	1.90028					1.90028
EIF1AX		-1.08914					-1.08914
LSG1	3.59298	3.59298			3.59298		3.59298
XAB2	-0.87605						-0.87605
HACD3	1.44325				1.44325		1.44325
MRPS23	2.80512		2.80512				2.80512
SRP68	-0.10146	-0.10146			-0.10146		-0.10146
COX7A2			-0.57799				-0.57799
CSTF3	1.2926						1.2926
CRTC3	0.069111	0.069111					0.069111
NBAS		0.974546			0.974546		0.974546
PRKCI	5.07987	5.07987		5.07987		5.07987	5.07987
CHD1	0.018143	0.018143					0.018143
TSFM	-0.09333		-0.09333				-0.09333
NMT1		-1.4313	-1.4313			-1.4313	-1.4313
AAK1							-5.9322
S100A9	-8.7154	-8.7154				-8.7154	-8.7154
EIF3E	0.159549	0.159549					0.159549
NEK9	-1.05762	-1.05762					-1.05762
DUSP3	-0.06435	-0.06435					-0.06435
TROVE2	0.621837	0.621837					0.621837
CAP1		-2.077				-2.077	-2.077
CDC37		0.63845					0.63845
NDUFA4			-1.06437				-1.06437
PRKAR1A	-4.88359	-4.88359				-4.88359	-4.88359
TNRC6A	-1.91958	-1.91958		-1.91958			-1.91958
PRPF4	0.306945						0.306945
EIF3F		-0.38261					-0.38261
RPS26	0.934144	0.934144			0.934144		0.934144
CTNNB1	0.17048	0.17048				0.17048	0.17048
CYB5R3		0.483065	0.483065		0.483065		0.483065
CSNK2A2	0.277827	0.277827				0.277827	0.277827
SUCLG1			0.618685				0.618685
TUBA1A	-0.68568	-0.68568					-0.68568
ZNF207	-0.25624	-0.25624					-0.25624
ZBTB33	1.33618	1.33618				1.33618	1.33618
ELOC	0.257066	0.257066					0.257066
MED23	0.819041						0.819041
COMT		0.72655				0.72655	0.72655
SRPRA					-0.34518		-0.34518
RBM28	0.390067						0.390067
SEPT7	-1.03117	-1.03117				-1.03117	-1.03117
FSD1	-4.25175	-4.25175					-4.25175
EIF5B	-0.53642	-0.53642					-0.53642
ATAD3B			1.19954			1.19954	1.19954
GSPT2		-3.25033					-3.25033
TOMM34	-4.19683	-4.19683	-4.19683				-4.19683
HNRNPUL2	7.00775						7.00775
TBL2					-0.00343		-0.00343
LPCAT1				0.695855	0.695855	0.695855	0.695855
AIMP2	0.410986	0.410986					0.410986
MIF	-1.16339	-1.16339				-1.16339	-1.16339
SNU13	1.65854						1.65854
NOL10	-0.01598						-0.01598
S100A8	4.82575	4.82575				4.82575	4.82575
PPP1CA	0.478424	0.478424				0.478424	0.478424
CPT1A			0.906625				0.906625
DIMT1	0.651276	0.651276	0.651276				0.651276
ZCCHC10							-0.03742
CNOT10	2.20495	2.20495					2.20495
SPTLC1					0.018866		0.018866
LMF2					6.91777		6.91777
GTPBP1		0.741317					0.741317
NDUFA10		0.322013	0.322013				0.322013
TMEM43	1.08927			1.08927	1.08927		1.08927
AP2B1		0.483851				0.483851	0.483851
HADH	-0.77256	-0.77256	-0.77256				-0.77256
DHCR7	0.339369				0.339369		0.339369
ALYREF							-0.70287
HAT1	0.917102		0.917102				0.917102
PDLIM7	3.73867	3.73867					3.73867
PRPF4B	-1.08888						-1.08888
TP53BP2	-4.01847	-4.01847					-4.01847
CAPRIN1		0.463752					0.463752
CTSB	3.89237	3.89237				3.89237	3.89237
TMEM11			0.866665			0.866665	0.866665
ARHGEF7							-0.35339
PSMD4	0.123104	0.123104					0.123104
SDHB	-0.12748		-0.12748			-0.12748	-0.12748
RAB38		4.71431	4.71431	4.71431	4.71431	4.71431	4.71431
DST	0.337123	0.337123			0.337123	0.337123	0.337123
NDC1	1.14796	1.14796				1.14796	1.14796
COG6				0.446108			0.446108
SLC25A19	1.86474		1.86474				1.86474
RPN2	0.240569				0.240569		0.240569
IARS	0.548479	0.548479					0.548479
CD59				5.03153	5.03153	5.03153	5.03153
MPC2	5.41726		5.41726				5.41726
SET	-6.16119	-6.16119			-6.16119		-6.16119
PYCR1			0.134833				0.134833
HMGN2	6.85345	6.85345					6.85345
FKBP15		-9.55714					-9.55714
GANAB				0.81903	0.81903		0.81903
PDCD5	-10.6123	-10.6123					-10.6123
HSPB8	0.617261	0.617261					0.617261
PTPMT1	0.294547		0.294547				0.294547
ARHGEF12		-4.55486					-4.55486
CCP110		0.650652					0.650652
AGO2	-1.01567	-1.01567					-1.01567
MRPL12			0.099558				0.099558
FDXR			0.511536				0.511536
VDAC2	1.5809		1.5809				1.5809
CPSF3	1.15242						1.15242
POLR2A	0.331508	0.331508					0.331508
MRPL33			5.16143				5.16143
RPS5	0.421449	0.421449					0.421449
SBDS	0.901866	0.901866					0.901866
COA3			0.082056				0.082056
LBR	0.746514	0.746514			0.746514		0.746514
IK	-2.72442	-2.72442					-2.72442
LMO7							-7.38666
PARD3		0.151629				0.151629	0.151629
GIPC1		9.01112					9.01112
SAR1A				0.229772	0.229772		0.229772
MTHFD2			3.72195				3.72195
FKBP2					-13.1892		-13.1892
HELZ2	7.15628	7.15628					7.15628
hCG_1984214							1.14432
RAB5C						0.190541	0.190541
AARS2			0.84262				0.84262
COPB1		0.745173		0.745173	0.745173	0.745173	0.745173
H1F0	-1.66416	-1.66416		-1.66416			-1.66416
KRT33A		-0.83237					-0.83237
CPNE1	0.265342	0.265342				0.265342	0.265342
CPNE3	0.449177	0.449177	0.449177			0.449177	0.449177
TIPRL		-0.68742					-0.68742
TPP1				-4.45331			-4.45331
QKI	1.05553	1.05553					1.05553
APOBEC3C	1.26792	1.26792					1.26792
CMTR1	-0.25979	-0.25979					-0.25979
COX6C			-0.16709				-0.16709
FAM3C				-0.78637			-0.78637
NAA35	3.29736	3.29736				3.29736	3.29736
DDX52	0.807349						0.807349
PPP2R3C	-0.2987	-0.2987		-0.2987			-0.2987
ELOVL1					0.401568		0.401568
MYO1C							-4.41764
SKIV2L	0.754095	0.754095					0.754095
SF3A3	0.777593						0.777593
PALM	-5.20413	-5.20413				-5.20413	-5.20413
NDUFS2	0.830389		0.830389				0.830389
UBAC2					1.05281		1.05281
CCDC61		-11.6649					-11.6649
PGM3		1.2634					1.2634
RAB1B	0.024832	0.024832		0.024832	0.024832		0.024832
MYEF2							0.947663
NDUFA9	0.30699		0.30699				0.30699
CDIPT				-1.55882	-1.55882	-1.55882	-1.55882
ARPC2	-1.48159	-1.48159					-1.48159
LUC7L3	-1.31414						-1.31414
BCR		-0.82358				-0.82358	-0.82358
ARF1	0.901386	0.901386		0.901386		0.901386	0.901386
WTAP	0.148615	0.148615					0.148615
MCAT			-0.64169				-0.64169
SNRPN;SNRPB;SNRPN	0.17846	0.17846					0.17846
SF3B5	0.389547						0.389547
CAMK2D	0.43707	0.43707					0.43707
CCT6B		0.510119					0.510119
CSTB	1.34131	1.34131					1.34131
RAB34	1.04899	1.04899		1.04899			1.04899
AKAP9		0.250341		0.250341			0.250341
AFF4	7.50422						7.50422
RRAS2				0.35363	0.35363	0.35363	0.35363
ORMDL3							8.31106
TJP2	-4.63358	-4.63358				-4.63358	-4.63358
RINT1		4.25816			4.25816		4.25816
RBM8A	-6.80866	-6.80866					-6.80866
RBFOX2	2.25315	2.25315					2.25315
SNRNP200	0.374604						0.374604
TCEA1	0.13279						0.13279
UQCRC1			0.288848				0.288848
GTF3C1	0.280906						0.280906
NOSIP	1.14093	1.14093		1.14093			1.14093
COX6B1			-8.4391				-8.4391
DERL1					0.783092		0.783092
NSF		0.137646		0.137646		0.137646	0.137646
DBNL		-1.03828		-1.03828		-1.03828	-1.03828
CWF19L1							3.21673
MMGT1				13.1111	13.1111	13.1111	13.1111
RHOT2			0.791732				0.791732
AGPS	0.354924	0.354924	0.354924				0.354924
LRCH1		-1.31642					-1.31642
ACSL3	1.07852	1.07852	1.07852	1.07852	1.07852	1.07852	1.07852
CSTF1	0.811882						0.811882
SUGT1	-0.7508	-0.7508					-0.7508
NCOA5	1.11983	1.11983					1.11983
USP9X	-0.0622	-0.0622					-0.0622
SNRPD2	-1.18634	-1.18634					-1.18634
BABAM2	-1.07095	-1.07095					-1.07095
STUB1	0.330578	0.330578			0.330578		0.330578
S100A11	-2.55231	-2.55231					-2.55231
CNP	0.595142	0.595142	0.595142			0.595142	0.595142
CHERP	0.546885	0.546885					0.546885
ARHGAP35	-0.1369	-0.1369				-0.1369	-0.1369
LUC7L							-1.55323
SRSF10	-0.03535	-0.03535					-0.03535
NOP9	7.37314						7.37314
TES	0.258394	0.258394				0.258394	0.258394
YBEY	9.64514						9.64514
TIMM23			0.278712				0.278712
API5	0.542229	0.542229					0.542229
FLNA							-0.34592
ARPC3	-0.65167	-0.65167					-0.65167
NDUFA8			-0.14987				-0.14987
RPL39;RPL39P5		-0.36189					-0.36189
SNRPC	-0.00821						-0.00821
PSMD6	0.563844	0.563844					0.563844
PQBP1	0.70125	0.70125					0.70125
SRP9		-1.19696			-1.19696		-1.19696
SRSF5	-0.36127	-0.36127					-0.36127
SFXN1			0.630249				0.630249
RAB5B						-2.15751	-2.15751
SH3GL1		-0.82962					-0.82962
CAPZB							-0.97295
PRPF38B							-1.80132
NUP43	-8.33544	-8.33544					-8.33544
CLN6	5.4981				5.4981		5.4981
UCHL1	-0.9259	-0.9259			-0.9259	-0.9259	-0.9259
MOB4	-1.27252	-1.27252		-1.27252			-1.27252
TOMM22			-0.15455				-0.15455
VPS36	7.51975	7.51975					7.51975
IPO5	0.406269	0.406269					0.406269
UBA52	0.025162	0.025162	0.025162		0.025162	0.025162	0.025162
PTPN1		0.146846	0.146846		0.146846	0.146846	0.146846
MAIP1			0.474468				0.474468
HAUS5		0.173254					0.173254
TMED9				5.23944	5.23944		5.23944
RER1				1.33757	1.33757	1.33757	1.33757
SPRR2D		-4.50192					-4.50192
LOR	0.077824	0.077824					0.077824
TP53	0.389963	0.389963	0.389963		0.389963		0.389963
TIA1	3.13651	3.13651					3.13651
TLN2		-0.0929				-0.0929	-0.0929
DLG1							-0.03094
SURF4				0.500967	0.500967	0.500967	0.500967
MRPS9	0.356393		0.356393				0.356393
PRPF31	1.00568						1.00568
MYO6							0.059249
CHMP2A	1.34999	1.34999				1.34999	1.34999
METAP1		-7.07312					-7.07312
CDC5L	0.140322	0.140322					0.140322
C19orf47	5.73619						5.73619
FIP1L1	0.68245	0.68245					0.68245
BRIX1	0.669646						0.669646
ARCN1		0.291678		0.291678	0.291678		0.291678
NKIRAS2		7.84525					7.84525
ADD2		4.92897				4.92897	4.92897
HMGA2	0.034792						0.034792
YTHDF2	-0.01104	-0.01104					-0.01104
IGBP1		-10.1383					-10.1383
SEC23IP		0.054813		0.054813	0.054813		0.054813
ACLY	0.468501	0.468501				0.468501	0.468501
DYNC1I2		-7.19846					-7.19846
NCBP2	3.29161	3.29161					3.29161
PDIA3							-2.71272
SLC25A22			-0.05327				-0.05327
HIST1H1C	-0.41992						-0.41992
CKMT1A			-0.58149				-0.58149
MAP4K4							0.238956
SEH1L	0.562486	0.562486					0.562486
CPSF4	0.584677						0.584677
SLAIN2		-0.30595					-0.30595
CYFIP1	0.393235	0.393235					0.393235
CIRBP	-6.33008	-6.33008					-6.33008
GNG5						3.22653	3.22653
SH3KBP1		-12.3488				-12.3488	-12.3488
S100A7	0.029086	0.029086			0.029086		0.029086
HPRT1		0.319805					0.319805
EEF1B2	-0.3565	-0.3565			-0.3565		-0.3565
TMED1				3.58605	3.58605	3.58605	3.58605
DDX18	0.898328						0.898328
KRT77		-2.69499					-2.69499
RAP1B		0.283297				0.283297	0.283297
ABR		-0.80552					-0.80552
KRT80		-3.25181					-3.25181
COPG1		0.637338		0.637338	0.637338		0.637338
PPME1	0.213688						0.213688
SFXN4			0.907006				0.907006
SIN3A	0.45392						0.45392
KRT78		-9.0607					-9.0607
CEP97		-0.4441					-0.4441
TSC2	0.590599	0.590599		0.590599			0.590599
RFC1	0.846804	0.846804					0.846804
DVL2	-2.00623	-2.00623				-2.00623	-2.00623
RNH1	0.12377	0.12377					0.12377
TPI1	-2.38431	-2.38431					-2.38431
DMTN	-11.6939	-11.6939				-11.6939	-11.6939
POLR1A	0.568362						0.568362
PDLIM5		0.403607					0.403607
TMEM41B			-3.2174		-3.2174		-3.2174
MCM3AP	0.758479	0.758479					0.758479
JPT1	-8.43616	-8.43616					-8.43616
DCD							-3.58502
RAB13		0.578192		0.578192		0.578192	0.578192
RBM15	1.18211						1.18211
DNM2	0.088038	0.088038		0.088038		0.088038	0.088038
SRPK1	-0.01364	-0.01364			-0.01364	-0.01364	-0.01364
MRPL30			1.20115				1.20115
ZFYVE16		-0.75048					-0.75048
PAK1	-0.9967	-0.9967				-0.9967	-0.9967
KRT19							0.120639
CYFIP2	1.24181	1.24181					1.24181
MYO5B		-0.87464					-0.87464
TOM1L2							-0.02958
AGO3	-0.8338	-0.8338					-0.8338
LMNA							-8.83147
OTUD4	1.77624	1.77624					1.77624
ANKRD28	-0.0234	-0.0234					-0.0234
TOE1	10.239	10.239					10.239
SRP54	0.44327	0.44327			0.44327		0.44327
PTGES3	-0.01657	-0.01657					-0.01657
HAUS8	-5.54027	-5.54027					-5.54027
MAP1LC3B2;MAP1LC3B;MAP1LC3B		0.024328	0.024328				0.024328
XP32							1.50238
NME1-NME2							-0.62016
MRPL53			0.314063				0.314063
WASL	-0.23119	-0.23119				-0.23119	-0.23119
UTP18	-0.35676						-0.35676
TPM4							-14.1638
MRPS6			0.852288				0.852288
HADHA	0.049231		0.049231				0.049231
SAMM50			0.47518				0.47518
PIN1	-0.5555	-0.5555					-0.5555
MIB1		-0.6521				-0.6521	-0.6521
KLC1							-0.19732
DHRS2	1.00363	1.00363	1.00363				1.00363
SEC24C		0.52123		0.52123	0.52123		0.52123
LLPH	-3.88611						-3.88611
TNPO1	-0.04994	-0.04994					-0.04994
SMARCC2	0.198584						0.198584
LYN	0.547298	0.547298	0.547298	0.547298		0.547298	0.547298
CASP14	-11.3632	-11.3632	-11.3632				-11.3632
RALY	-0.43124						-0.43124
MAP7D1		0.768703					0.768703
RRP1B	0.203913	0.203913					0.203913
PAWR	-0.08651	-0.08651				-0.08651	-0.08651
EBP	0.098502	0.098502			0.098502		0.098502
KPNA1	-0.59001	-0.59001					-0.59001
UPF3B	-7.31093	-7.31093					-7.31093
TIMM50	0.859053		0.859053				0.859053
PGD	-0.08638	-0.08638					-0.08638
AIMP1	0.276126	0.276126		0.276126	0.276126		0.276126
CSRP1	1.78935	1.78935					1.78935
IGF2R	-0.65664	-0.65664		-0.65664		-0.65664	-0.65664
NHP2	1.67297						1.67297
RBM4	0.862822	0.862822					0.862822
DECR1	0.232761	0.232761	0.232761				0.232761
SUMO2	-1.50593						-1.50593
DDRGK1	-0.32761	-0.32761			-0.32761		-0.32761
ZNF622	0.97439	0.97439		0.97439			0.97439
EIF2A		0.182633					0.182633
ZCCHC17	-7.74917	-7.74917					-7.74917
YWHAG		-0.12349					-0.12349
DNAJB6	-0.80301	-0.80301					-0.80301
LAS1L	0.441503						0.441503
PLRG1	1.64597						1.64597
STOM	1.10916	1.10916	1.10916		1.10916	1.10916	1.10916
PFKL		0.053013					0.053013
GPC4	12.979			12.979		12.979	12.979
PARS2			1.46137				1.46137
EPS15L1	-1.05866	-1.05866				-1.05866	-1.05866
H2AFZ;H2AFV	0.787168						0.787168
DDX28	4.61925	4.61925	4.61925				4.61925
NES		-0.312					-0.312
MAGED1	-0.00378	-0.00378				-0.00378	-0.00378
PSMD2	0.577678	0.577678					0.577678
SSBP1	-3.27684		-3.27684				-3.27684
ATP6V1A	-0.19722	-0.19722				-0.19722	-0.19722
PSMC3							-0.01823
MBNL1	4.22478	4.22478					4.22478
RCN2	-9.75753				-9.75753		-9.75753
HERC2	1.01717	1.01717				1.01717	1.01717
ECH1		0.208592	0.208592				0.208592
KIAA1468				-1.70772			-1.70772
MTHFD1L							-0.18889
PRSS3							-0.07422
SERPINB4		-4.57092					-4.57092
EXOSC9	2.46859	2.46859					2.46859
AP2S1		5.90252				5.90252	5.90252
ZC3H14	2.1825	2.1825					2.1825
ADSL		0.870676					0.870676
PSMD1	0.615626	0.615626					0.615626
CKB	-3.12216	-3.12216	-3.12216				-3.12216
CAMSAP3	-4.17668	-4.17668					-4.17668
FMR1	-4.37344	-4.37344				-4.37344	-4.37344
DDX39A	0.361897	0.361897					0.361897
MRPS26	1.52479		1.52479				1.52479
GIT2	0.124627						0.124627
RALGAPB							-0.13892
PIBF1	-5.85839	-5.85839					-5.85839
IBA57			0.425567				0.425567
UBTF							-3.06361
AKAP2							-9.43569
L1RE1	-2.20411	-2.20411			-2.20411		-2.20411
CRKL	-0.60941	-0.60941					-0.60941
EPB41L5	3.8775	3.8775				3.8775	3.8775
MAGT1					2.48763	2.48763	2.48763
ARFGAP2		-12.1192		-12.1192		-12.1192	-12.1192
CTSD							-5.57658
ILKAP	-0.19302	-0.19302					-0.19302
PSMB6	-1.79441	-1.79441					-1.79441
COG7	1.24061			1.24061			1.24061
MGST2	0.677224				0.677224	0.677224	0.677224
PARK7	0.23302	0.23302	0.23302		0.23302	0.23302	0.23302
PFKM	0.807477	0.807477				0.807477	0.807477
APPL2	1.37195	1.37195				1.37195	1.37195
GSN							-2.93011
SUGP2	0.556186						0.556186
MT-CO2			0.311534				0.311534
EIF2S1	-0.28749	-0.28749					-0.28749
NIP7	4.95784	4.95784					4.95784
CHMP1A	-3.87613	-3.87613				-3.87613	-3.87613
MRPL13			2.67931				2.67931
PDE12		0.405337	0.405337				0.405337
CALU				-3.50889	-3.50889		-3.50889
CBX3	-1.19208						-1.19208
SMG9		-0.26667					-0.26667
POLR1E							0.379382
LARP1B	6.0446	6.0446					6.0446
COX5A			0.972259				0.972259
ATP6V1B2		-0.27768				-0.27768	-0.27768
ACADSB			0.527457				0.527457
SNRPD1	0.265397	0.265397					0.265397
USMG5			0.800529				0.800529
SFXN2			0.558423				0.558423
ATP5F1	2.21415		2.21415				2.21415
TRA2A	0.125704						0.125704
GPX4	4.86502	4.86502	4.86502				4.86502
DHRS7B	0.045688				0.045688		0.045688
DHX36	1.44634	1.44634	1.44634				1.44634
EXOSC2	-0.65043	-0.65043					-0.65043
SMU1	-1.23531	-1.23531					-1.23531
CNIH4				-0.39931	-0.39931		-0.39931
RPL10							-1.17407
MGST3	6.44955				6.44955		6.44955
HSPA4L	-0.86233	-0.86233					-0.86233
DHX16	0.353531						0.353531
NOP16	2.61274						2.61274
DYNLL2	-0.74183	-0.74183				-0.74183	-0.74183
VDAC1	-0.40106		-0.40106			-0.40106	-0.40106
NAA10	-0.20297	-0.20297					-0.20297
DENR							-12.9609
CYC1	0.812683		0.812683				0.812683
CDK9	-3.94801	-3.94801					-3.94801
DNAJC2	-8.17938	-8.17938					-8.17938
AP2A2		0.820561				0.820561	0.820561
TPM1							0.069785
FAM136A		2.1832					2.1832
RALA							3.41022
RAB10	-1.72021	-1.72021		-1.72021	-1.72021	-1.72021	-1.72021
RANBP10	4.50617	4.50617					4.50617
LEMD2	-4.16993				-4.16993		-4.16993
TAOK1	-1.60287	-1.60287					-1.60287
KIFC1	0.660007						0.660007
TCF25	2.06145						2.06145
GCDH			0.195296				0.195296
VAPB		-0.08654		-0.08654	-0.08654	-0.08654	-0.08654
KIAA1524		-1.25256				-1.25256	-1.25256
VCL		0.531511					0.531511
WARS	0.293896	0.293896					0.293896
TRIM25	-0.14704	-0.14704					-0.14704
RFC5	0.728964						0.728964
DLD	-0.14257		-0.14257				-0.14257
PLEKHA5	2.96013	2.96013					2.96013
NRBF2	-8.4815	-8.4815					-8.4815
SLK	-0.93952	-0.93952					-0.93952
LRRFIP1	-6.3862	-6.3862				-6.3862	-6.3862
PSME3	0.528594	0.528594					0.528594
SART3	0.394163	0.394163					0.394163
WDR5	0.286708						0.286708
SARNP							-5.81278
EEF1D							-6.43817
VASP		7.4418				7.4418	7.4418
LEMD3	1.66261						1.66261
PTPN23	1.28849	1.28849					1.28849
MTCH1			1.66272				1.66272
XPO7	0.585759	0.585759					0.585759
KPNA4	0.339539	0.339539					0.339539
GNAI3		-0.32376		-0.32376	-0.32376	-0.32376	-0.32376
FARSB		0.257578					0.257578
CEP85	-7.48147	-7.48147		-7.48147			-7.48147
YTHDC1	-0.4005					-0.4005	-0.4005
RAB7A		-0.01024	-0.01024	-0.01024		-0.01024	-0.01024
CHMP4B	0.357308	0.357308				0.357308	0.357308
NCAPG	0.531869	0.531869					0.531869
ARHGEF2		1.08186		1.08186			1.08186
USP39	0.600182						0.600182
NASP	0.076985	0.076985					0.076985
MRPS12			0.656997				0.656997
SNRNP70	0.885668						0.885668
WIPF2	-13.0974	-13.0974				-13.0974	-13.0974
MRPS34			0.725029				0.725029
PDHA1	1.27771		1.27771				1.27771
DIAPH3	-3.42925	-3.42925					-3.42925
RBM12	0.0744						0.0744
MT-CO3			1.01808				1.01808
RAPH1							3.58876
LPP	5.38106	5.38106				5.38106	5.38106
KIF21A		-0.35185				-0.35185	-0.35185
GAR1	-0.3265						-0.3265
DNAJB11	-5.88931				-5.88931		-5.88931
SLC3A2	1.08065					1.08065	1.08065
MAP2K4	0.914599	0.914599					0.914599
TSPO		0.998105	0.998105		0.998105		0.998105
MAT2A		0.819091					0.819091
SRGAP2	0.851973	0.851973				0.851973	0.851973
YWHAH		0.4027				0.4027	0.4027
GLO1	-0.72092	-0.72092				-0.72092	-0.72092
EIF4G1							-0.12583
SNRPA1	1.33892						1.33892
DUS3L							2.64027
DSG2						-3.51107	-3.51107
COPB2		-0.1958		-0.1958	-0.1958		-0.1958
BCAS3	-1.6701	-1.6701					-1.6701
DCAF7	0.051995	0.051995					0.051995
PCBP2							0.903333
COG5	10.0169	10.0169		10.0169			10.0169
RHOC	0.325605	0.325605			0.325605	0.325605	0.325605
CTNND1	0.451259	0.451259				0.451259	0.451259
WASHC4	5.41351						5.41351
SEC23A	0.325625	0.325625		0.325625	0.325625		0.325625
SCYL1	-0.36633	-0.36633		-0.36633	-0.36633		-0.36633
PLP2					-0.43491	-0.43491	-0.43491
SMARCE1	0.82487						0.82487
BMS1	-2.45278						-2.45278
SLC25A12			0.970062				0.970062
GNAI1	0.586968	0.586968				0.586968	0.586968
ROCK2	-0.66444	-0.66444				-0.66444	-0.66444
TRIM56	-0.27323	-0.27323					-0.27323
MT-ATP8			0.652559				0.652559
NAA50	5.76858	5.76858					5.76858
PALLD	0.429173	0.429173				0.429173	0.429173
HAX1	1.28334	1.28334	1.28334		1.28334	1.28334	1.28334
RAF1	-0.67174	-0.67174	-0.67174	-0.67174		-0.67174	-0.67174
ARAF		-1.37839	-1.37839				-1.37839
EIF2B1		0.665251				0.665251	0.665251
TUBGCP2	0.356948	0.356948					0.356948
SBF1	0.200892	0.200892			0.200892		0.200892
GLUD1		-0.89088	-0.89088		-0.89088		-0.89088
PFDN2	-0.67838	-0.67838	-0.67838				-0.67838
TTF2		0.918103					0.918103
WASHC5	6.58926	6.58926			6.58926		6.58926
DVL3		-0.77664					-0.77664
SPATA5		0.100085	0.100085				0.100085
RICTOR		0.289855					0.289855
SNAP23	8.14584	8.14584	8.14584			8.14584	8.14584
REXO4	1.01401						1.01401
DDX46	-0.09322						-0.09322
DIS3L		-3.03341				-3.03341	-3.03341
TUBB2B	1.44335	1.44335					1.44335
LSM4	-0.12672	-0.12672					-0.12672
AKAP8L	-0.52213	-0.52213					-0.52213
PHACTR4		3.8364					3.8364
EXOSC6	0.202549	0.202549					0.202549
PUM2	4.40469	4.40469					4.40469
PICALM	-0.10419	-0.10419		-0.10419		-0.10419	-0.10419
ITCH	8.9124	8.9124				8.9124	8.9124
CHORDC1							0.134899
PPFIBP1		5.05958				5.05958	5.05958
TUBGCP3		0.256422					0.256422
GSK3A	4.17427	4.17427	4.17427				4.17427
BRD4	-9.82315						-9.82315
DIAPH1	0.141115	0.141115				0.141115	0.141115
HMGA1	-0.19717	-0.19717					-0.19717
TBCB		-0.4263					-0.4263
ALDH5A1			0.740043				0.740043
VPS8							-1.74548
EXOSC1	-0.29948	-0.29948					-0.29948
MDN1	0.24491	0.24491					0.24491
EXOC2		1.67426				1.67426	1.67426
ATP6V0A1	2.6463	2.6463		2.6463		2.6463	2.6463
PKN2	0.965701	0.965701				0.965701	0.965701
CLASP1		12.9793		12.9793			12.9793
PBDC1							-4.23623
UBE2N	0.442514	0.442514					0.442514
NELFA	7.93467	7.93467					7.93467
MRPL35			-0.43775				-0.43775
MRPS7			5.59282				5.59282
GEMIN4	0.121533	0.121533					0.121533
SARS	0.343996	0.343996					0.343996
DGCR8	4.97656	4.97656					4.97656
XRCC1	2.45004						2.45004
ANP32A	-10.6431	-10.6431			-10.6431		-10.6431
TRIM33	0.308791						0.308791
EIF2B3	0.247428	0.247428					0.247428
SMAP1		-9.22348				-9.22348	-9.22348
ARMCX3	1.05215	1.05215	1.05215				1.05215
CISD2	5.86922		5.86922		5.86922		5.86922
RASSF7		-0.88035					-0.88035
TRIOBP	-0.32357	-0.32357					-0.32357
TEX10	0.503066		0.503066				0.503066
NDUFAF3	-12.6657		-12.6657				-12.6657
BST2		-12.9177		-12.9177		-12.9177	-12.9177
PBRM1	0.108759						0.108759
DPY19L1							13.2317
SH3BP1	1.10171	1.10171					1.10171
RNMT	-0.47143						-0.47143
RBM27	-5.39273	-5.39273					-5.39273
FSCN1		0.238462					0.238462
SCO1			1.83696				1.83696
DBR1	7.85611						7.85611
ATP6V0D1						0.888475	0.888475
DHX35							-2.4464
HAUS2		-0.48026					-0.48026
MGMT	-5.54717						-5.54717
GRB2	-0.42829	-0.42829		-0.42829		-0.42829	-0.42829
KCTD12							1.80116
PELO	-0.04178	-0.04178					-0.04178
RAB8A		-0.46594		-0.46594		-0.46594	-0.46594
OSTC							5.05841
C16orf70				-4.60855			-4.60855
HMMR		0.121642				0.121642	0.121642
NME4			-1.35331				-1.35331
ARF5	1.07063	1.07063		1.07063		1.07063	1.07063
FAM168A							0.059996
MICAL3	-10.311	-10.311				-10.311	-10.311
ATG5		9.0937	9.0937				9.0937
MEPCE	-0.47809						-0.47809
CEP55		0.922871				0.922871	0.922871
GRSF1	0.919835	0.919835	0.919835				0.919835
UNK		-0.58529					-0.58529
MRPS35			0.4877				0.4877
ACSL1			0.665752		0.665752	0.665752	0.665752
CASP3	-0.57865	-0.57865					-0.57865
ITPR1	0.670647	0.670647			0.670647	0.670647	0.670647
DDX42	-7.0259	-7.0259					-7.0259
DOCK6	-0.18902	-0.18902					-0.18902
METAP2		1.28009				1.28009	1.28009
SF3B6	0.484051						0.484051
UACA	0.547924	0.547924					0.547924
SQSTM1	-0.94065	-0.94065	-0.94065		-0.94065		-0.94065
GPATCH8	8.58609						8.58609
NEURL4		8.45376					8.45376
EIF6	0.526119	0.526119					0.526119
SMN2;SMN1;SMN1	0.334646	0.334646					0.334646
SLC25A21			1.44975				1.44975
SLC12A4						0.383271	0.383271
EIF3L	-0.64792	-0.64792					-0.64792
SPTBN2		0.878332				0.878332	0.878332
CERS2					9.93983		9.93983
BRK1		-1.04108					-1.04108
CDK4	0.767767	0.767767					0.767767
MARC1							12.6938
CDC73	-0.78203	-0.78203					-0.78203
SFN	-3.31393	-3.31393					-3.31393
PTMA	-15.9263	-15.9263					-15.9263
PTCD3	0.545309	0.545309	0.545309			0.545309	0.545309
TSC22D4	-5.858						-5.858
CCDC6		0.16076					0.16076
SPATS2		2.1002					2.1002
SMNDC1	2.00148	2.00148					2.00148
CHCHD1	-4.20552	-4.20552	-4.20552				-4.20552
CDV3		-4.77275				-4.77275	-4.77275
GEMIN5	0.590048	0.590048					0.590048
DIAPH2							-0.65054
MRPL22			0.886344				0.886344
PFN2		0.187743					0.187743
NUP54	0.634338						0.634338
LTV1	-2.06722	-2.06722					-2.06722
UBE2D2	-0.44642	-0.44642					-0.44642
TMEM214		1.28042		1.28042	1.28042		1.28042
ASCC1							4.09828
LANCL2	0.416178	0.416178				0.416178	0.416178
CDC42BPA		0.191838					0.191838
THOC3	5.00446						5.00446
ZRANB2	-0.56171						-0.56171
LAMTOR1						-0.65162	-0.65162
C11orf58;SMAP							-3.84939
NDUFB6	4.29751		4.29751				4.29751
TACC2							-3.54631
ZC3H11A	0.377088						0.377088
PSMC6	0.613316	0.613316					0.613316
EPB41	-2.42945	-2.42945				-2.42945	-2.42945
CASK	-0.13184	-0.13184				-0.13184	-0.13184
MAP2K3	0.586971	0.586971					0.586971
SPATS2L	-3.95295	-3.95295					-3.95295
QPCTL				7.77304			7.77304
PPP1R13L	-7.15209	-7.15209					-7.15209
PKP4	4.92773	4.92773				4.92773	4.92773
SEPT6		-0.37348					-0.37348
KIF1C		-3.65757		-3.65757	-3.65757		-3.65757
TM7SF2	4.56106				4.56106	4.56106	4.56106
ACTBL2		-5.1888					-5.1888
TOP2A	0.513515	0.513515					0.513515
RAB9A		0.048055		0.048055	0.048055	0.048055	0.048055
EIF4ENIF1	0.216305	0.216305					0.216305
SAP18							-0.37932
NF2	-5.7845	-5.7845				-5.7845	-5.7845
RPF2	7.25906						7.25906
APMAP							-1.83039
TAB1	1.33478	1.33478					1.33478
PKN1	0.255859	0.255859					0.255859
FAM120C	0.438863						0.438863
SNRPE	-5.11569	-5.11569					-5.11569
GGA1	6.03984	6.03984		6.03984			6.03984
MRPL16			1.10267				1.10267
COIL	0.130059						0.130059
PARP9	6.84872	6.84872	6.84872				6.84872
MAP2K1	1.42127	1.42127	1.42127	1.42127	1.42127	1.42127	1.42127
CGGBP1	6.94395						6.94395
HNRNPLL;HNRPLL;HNRNPLL	0.948092						0.948092
EIF3G	0.268659	0.268659					0.268659
NDUFS3	0.631095		0.631095				0.631095
WDR92							-4.35755
SAP130							0.919296
RNF40	-0.10541	-0.10541					-0.10541
PAN3		5.74447					5.74447
RHOT1			0.726049				0.726049
CDK1	0.932636	0.932636	0.932636		0.932636		0.932636
EED	0.159086	0.159086					0.159086
GNAS		0.220482				0.220482	0.220482
SMPD4	1.25762			1.25762	1.25762		1.25762
ZNF638	0.347258	0.347258					0.347258
RTN3				3.20295	3.20295	3.20295	3.20295
N4BP2		-10.6497					-10.6497
EHD3	4.01042	4.01042				4.01042	4.01042
AAK1		-0.3757				-0.3757	-0.3757
PEAK1		1.45253					1.45253
PEX5		-0.22383	-0.22383	-0.22383			-0.22383
MAP7	3.45075	3.45075				3.45075	3.45075
LSM2	-4.64019	-4.64019					-4.64019
SLC25A3							-0.49481
SAV1	-0.0796	-0.0796				-0.0796	-0.0796
ZFP91	1.38126						1.38126
MAPK3	0.434059	0.434059	0.434059	0.434059	0.434059	0.434059	0.434059
MMS19	0.442909	0.442909					0.442909
EPS15		-0.41897				-0.41897	-0.41897
RBX1	1.90155	1.90155					1.90155
CHCHD3	-0.30536		-0.30536				-0.30536
CAST							-5.00489
TTC4	0.187413	0.187413					0.187413
SLFN11	0.838435	0.838435					0.838435
PRPF3	-0.27403	-0.27403					-0.27403
RCN1					-3.19265		-3.19265
EXOC4		0.190479				0.190479	0.190479
MPDU1					-0.25086		-0.25086
PDCD10		-5.4877		-5.4877		-5.4877	-5.4877
SPC24	5.87072	5.87072					5.87072
MKLN1	-0.84226	-0.84226					-0.84226
MYO9B	4.87339	4.87339					4.87339
UCKL1	-0.33024	-0.33024					-0.33024
PAK4		1.16457		1.16457			1.16457
BNIP1	0.600759	0.600759	0.600759		0.600759		0.600759
PFDN1		4.58873					4.58873
MZT2B	3.29054	3.29054					3.29054
PPP1R2							-8.80018
PYCR3		1.04354					1.04354
SNX5	-0.98871	-0.98871				-0.98871	-0.98871
FYCO1				1.09186			1.09186
SHC1		-0.14378	-0.14378			-0.14378	-0.14378
CTR9	0.040522						0.040522
VPS13C		0.337122	0.337122				0.337122
UFL1	1.34757	1.34757			1.34757		1.34757
SNX27	1.61086	1.61086					1.61086
GRK2		-2.0931				-2.0931	-2.0931
COG3		-1.35519		-1.35519		-1.35519	-1.35519
AKAP12		-6.85462				-6.85462	-6.85462
USP15	0.510551	0.510551	0.510551			0.510551	0.510551
PPP4C	3.68388	3.68388				3.68388	3.68388
STRN		-6.19633					-6.19633
ABI1	0.62355	0.62355			0.62355		0.62355
MAP7D2		1.24057					1.24057
ZMYM4							0.718569
HSBP1	1.94593	1.94593					1.94593
NDUFB10			-0.32807				-0.32807
TBC1D7		3.27675					3.27675
MTHFSD		4.02312					4.02312
CLMN	1.41803	1.41803					1.41803
TACC1	-5.40041	-5.40041					-5.40041
URI1	-4.13382	-4.13382	-4.13382				-4.13382
HPS5		0.029073					0.029073
PCNP	2.47847						2.47847
DYNC1LI1		0.350098				0.350098	0.350098
C19orf25							-8.19658
EHD4	5.07534	5.07534			5.07534	5.07534	5.07534
MRPS28			-5.12374				-5.12374
HECTD4							0.780495
VAC14		2.07673		2.07673	2.07673		2.07673
WRNIP1	1.14377	1.14377					1.14377
DCTN3	-1.49623	-1.49623					-1.49623
SNTB2	0.433709	0.433709		0.433709		0.433709	0.433709
TMEM256-PLSCR3;TMEM256-PLSCR3;TMEM256							-4.67822
POP1	0.144932						0.144932
HECTD3	5.52258	5.52258					5.52258
PAF1	-0.87968	-0.87968					-0.87968
FAF2					0.558451		0.558451
STRIP1	-2.9006	-2.9006					-2.9006
YAP1	-2.77878	-2.77878					-2.77878
ARMC6		7.0405					7.0405
WDR54							1.92946
PMS1	4.89505						4.89505
GAK	5.05272	5.05272		5.05272			5.05272
RBMXL1							-0.41426
STAT3	0.708894	0.708894				0.708894	0.708894
AP1G2				7.09691			7.09691
PPP6R2	0.173429	0.173429					0.173429
VPS51	1.494	1.494		1.494			1.494
AKAP11	-1.03791	-1.03791				-1.03791	-1.03791
PAN2	6.16557	6.16557					6.16557
CDC27	1.10343	1.10343					1.10343
PACSIN2	-0.93859	-0.93859				-0.93859	-0.93859
BUB1B	-0.31431	-0.31431					-0.31431
KLC4		-5.14255					-5.14255
USE1					-0.0282		-0.0282
;VKORC1;;VKORC1					5.67978		5.67978
TTC1		-8.48746					-8.48746
ZFYVE1	4.25907	4.25907	4.25907	4.25907	4.25907		4.25907
RPTOR	0.303448	0.303448					0.303448
ABI2	1.47585	1.47585					1.47585
WDR6		5.61015				5.61015	5.61015
WDR36	-3.78789						-3.78789
FBLIM1		0.386978					0.386978
EIF3M		-0.83908					-0.83908
GSR		-0.13564	-0.13564			-0.13564	-0.13564
COG2		1.36612		1.36612			1.36612
;ARHGEF18		1.44456				1.44456	1.44456
GATAD2A	0.131282						0.131282
CUL3	0.719853	0.719853		0.719853		0.719853	0.719853
NEK7	1.34422	1.34422					1.34422
ATP6V1E1		0.249095				0.249095	0.249095
SNX1		0.38682		0.38682			0.38682
COG4		-2.10135		-2.10135			-2.10135
DDB1	-0.84305	-0.84305					-0.84305
CARS		-1.34445					-1.34445
SCFD2						-5.31603	-5.31603
CARD19	3.96753	3.96753	3.96753		3.96753		3.96753
RAB3GAP2		0.711953			0.711953	0.711953	0.711953
NFAT5	0.133033	0.133033					0.133033
TAGLN		-0.09294					-0.09294
ARMC8	0.408438	0.408438					0.408438
TFCP2	5.00437	5.00437					5.00437
PAIP1		0.386834					0.386834
PON2							0.545371
MICALL1				-4.14468			-4.14468
LLGL1		1.27436		1.27436		1.27436	1.27436
NUDCD2		0.082867					0.082867
ARAP1	0.020104	0.020104		0.020104		0.020104	0.020104
TAB2	0.262447	0.262447				0.262447	0.262447
MIS18A	-9.5906	-9.5906					-9.5906
RNF214							-5.62761
KANK2		-6.45667	-6.45667				-6.45667
VCP	-0.86694	-0.86694			-0.86694		-0.86694
TUBGCP6		3.90868					3.90868
DCTN1							0.392936
ZC3H13	-5.21429						-5.21429
PDZD11		-0.11727				-0.11727	-0.11727
OGT	0.105281	0.105281	0.105281			0.105281	0.105281
SPATA5L1		8.08456					8.08456
WDR60		-0.16259					-0.16259
SLC25A17		7.98911					7.98911
EXOSC7	3.78813	3.78813					3.78813
GPHN		0.212711				0.212711	0.212711
CHMP2B	2.08883	2.08883				2.08883	2.08883
PREB	-3.87573				-3.87573		-3.87573
SYMPK	0.648704	0.648704				0.648704	0.648704
TXLNG	1.51453	1.51453					1.51453
SNTB1		-2.66673					-2.66673
RALGAPA1							1.21595
AP1G1	5.50847	5.50847		5.50847			5.50847
MRPS5			0.718473				0.718473
HAUS6	-1.17469	-1.17469					-1.17469
SNX2		0.435861					0.435861
MIOS	-0.78736	-0.78736					-0.78736
MON2		0.836495					0.836495
POP4	0.542793						0.542793
TANC1							-1.15476
STAT5B	-2.71065	-2.71065					-2.71065
RECQL5	-1.17815	-1.17815					-1.17815
DPY30	1.30227			1.30227			1.30227
PTPN13	0.417251	0.417251				0.417251	0.417251
TIMM13			-1.94569				-1.94569
AMPD2		-0.92218					-0.92218
SEPT10		-13.1747					-13.1747
FNBP1L		-12.3242				-12.3242	-12.3242
HELLS	0.408959						0.408959
SNRPF	0.405104	0.405104					0.405104
GFPT1		0.506829					0.506829
ARID1A	0.50063						0.50063
LIMS1	7.32444	7.32444				7.32444	7.32444
NPEPPS	0.468069	0.468069					0.468069
TIMM29			2.13602				2.13602
AP1B1		0.628054		0.628054			0.628054
SMARCA2	0.131139	0.131139					0.131139
SMARCD3	-5.63717						-5.63717
ILVBL					0.883696		0.883696
[truncated: 2,897 more rows]

## Sheet: E76K vs WT (+EGF)
Gene Name	nucleus	cytoplasm	mitochondrion	golgi apparatus	endoplasmatic reticulum	plasma membrane	all proteins
PABPN1	-0.04856	-0.04856					-0.04856
MAPK1	0.115967	0.115967	0.115967	0.115967	0.115967	0.115967	0.115967
RCC2	0.141708	0.141708				0.141708	0.141708
EEF1E1	0.713437	0.713437					0.713437
SORD		0.869535	0.869535				0.869535
SPCS2					-0.29234		-0.29234
PPP2R1A	0.317712	0.317712	0.317712			0.317712	0.317712
EDC4	0.634304	0.634304					0.634304
NUP88	-0.08545	-0.08545					-0.08545
HSPA1B;HSPA1A;HSPA1B	0.015364	0.015364	0.015364		0.015364	0.015364	0.015364
MCCC1		-0.76242	-0.76242				-0.76242
SEPT11		-1.88998					-1.88998
C8orf33							2.0818
STIM1					-0.41389	-0.41389	-0.41389
CSE1L	1.45518	1.45518					1.45518
SNW1	0.283602						0.283602
YBX1	-0.73063	-0.73063					-0.73063
GCN1		1.05444					1.05444
MAP1B	-0.63088	-0.63088				-0.63088	-0.63088
DHX9	1.24934	1.24934					1.24934
SVIL	0.29818	0.29818				0.29818	0.29818
TCEB3							-9.4555
GIGYF2		0.00142		0.00142	0.00142		0.00142
HNRNPM	-0.53971	-0.53971					-0.53971
YWHAE	-0.06488	-0.06488				-0.06488	-0.06488
KRT2	-0.62842	-0.62842					-0.62842
SRRM2	-0.68012						-0.68012
AKAP1		0.722317	0.722317				0.722317
CCDC124	-11.0684	-11.0684				-11.0684	-11.0684
SRM		0.995678					0.995678
TMA7							-11.5194
EEF1G	0.716988	0.716988			0.716988		0.716988
RPLP1		3.83949					3.83949
PRRC2B							1.61449
MYO1B	0.760625	0.760625		0.760625		0.760625	0.760625
CCT2		0.512133					0.512133
RBM14	0.247433	0.247433					0.247433
TAF15	-1.09633	-1.09633					-1.09633
FUS	-0.22979	-0.22979					-0.22979
PHB	-0.56259	-0.56259	-0.56259			-0.56259	-0.56259
MYH14		-1.3441					-1.3441
birA							-1.17115
CNOT3	-2.06761	-2.06761					-2.06761
SPECC1L		-0.19331					-0.19331
CDK2	0.744456	0.744456					0.744456
SHMT2	-0.40023	-0.40023	-0.40023				-0.40023
KRT19		-0.02969				-0.02969	-0.02969
HARS		-5.25167	-5.25167				-5.25167
XRN2	0.836479						0.836479
LIN7C		0.307655				0.307655	0.307655
SPTAN1		-0.71065				-0.71065	-0.71065
EPRS	0.92123	0.92123				0.92123	0.92123
FASN		0.814999		0.814999		0.814999	0.814999
DCTPP1	6.19621	6.19621	6.19621				6.19621
RPS25	0.277318	0.277318					0.277318
NUP98	-0.02359	-0.02359					-0.02359
RPL32		0.455119					0.455119
NOLC1	-7.79669	-7.79669					-7.79669
HADHB	0.280128		0.280128		0.280128		0.280128
GPI	-9.01779	-9.01779				-9.01779	-9.01779
TUBB6	-0.09796	-0.09796					-0.09796
CAD	0.005795	0.005795					0.005795
SPTBN1	-0.6183	-0.6183				-0.6183	-0.6183
RAI14	-0.64703	-0.64703					-0.64703
TMOD3		-0.96765					-0.96765
YES1		0.892932		0.892932		0.892932	0.892932
PGLS		-0.26758					-0.26758
ACIN1							-0.26578
PPA1		-0.3546					-0.3546
NONO	0.566221						0.566221
LUZP1	-2.04162						-2.04162
NUP214	-0.21535	-0.21535					-0.21535
LSM12							0.051651
MTHFD1		0.976204	0.976204				0.976204
TRA2B	-0.81906						-0.81906
RAN	0.135132	0.135132					0.135132
EIF4B		-1.0004					-1.0004
TRIM28	0.269942						0.269942
MYO5A		-0.61942			-0.61942		-0.61942
KANK1	-1.03253	-1.03253				-1.03253	-1.03253
TCOF1	-1.20285	-1.20285					-1.20285
FGFR1OP	-3.33748	-3.33748					-3.33748
TLN1		0.525112				0.525112	0.525112
SLC25A11	0.704423		0.704423			0.704423	0.704423
CEP131		0.219648					0.219648
MPRIP		-0.85811					-0.85811
MCCC2		-0.4699	-0.4699				-0.4699
TMOD2		-3.19979					-3.19979
PRKAR2B	1.08471	1.08471				1.08471	1.08471
NUP107	0.556764	0.556764					0.556764
UBE2V1	-1.17567	-1.17567					-1.17567
UBA1	-0.18574	-0.18574	-0.18574		-0.18574		-0.18574
EDC3	-0.48555	-0.48555					-0.48555
SEPT8		-9.66436					-9.66436
HSPD1		-0.06189	-0.06189			-0.06189	-0.06189
KPNB1	0.055138	0.055138			0.055138		0.055138
EWSR1	-0.74096	-0.74096				-0.74096	-0.74096
MDH2	-2.41614	-2.41614	-2.41614				-2.41614
PDCD2L		0.458555					0.458555
ENAH		-5.11011				-5.11011	-5.11011
ENO2		-1.60668				-1.60668	-1.60668
ENO1	-0.6276	-0.6276				-0.6276	-0.6276
ADD1	0.735125	0.735125				0.735125	0.735125
ACAT1			0.363033				0.363033
FLOT1		0.589463				0.589463	0.589463
LMNA	-1.26769	-1.26769					-1.26769
SLC25A5	-0.39214		-0.39214			-0.39214	-0.39214
SLC25A4			0.355939			0.355939	0.355939
UBTF	-0.22792						-0.22792
ANXA1	-2.56014	-2.56014				-2.56014	-2.56014
PGK1		-0.64815					-0.64815
RPL4	0.270296	0.270296			0.270296		0.270296
RAD50	-0.02628						-0.02628
LGALS1		0.53146			0.53146		0.53146
PAICS		0.456711					0.456711
KLC2	0.544214	0.544214	0.544214			0.544214	0.544214
WRAP73		-0.16276					-0.16276
RPS3A	0.466243	0.466243			0.466243		0.466243
FLII	-0.09519	-0.09519					-0.09519
ATP1A1				0.231779	0.231779	0.231779	0.231779
DKC1	0.739702	0.739702					0.739702
LRPPRC	0.496255	0.496255	0.496255				0.496255
ALDOA	-1.25036	-1.25036					-1.25036
EIF5A	0.057475	0.057475			0.057475		0.057475
ETF1	0.501391	0.501391					0.501391
SMTN		-3.03841					-3.03841
PC		-1.30452	-1.30452				-1.30452
MYH10	-1.98433	-1.98433					-1.98433
CAPZA1		-1.44662					-1.44662
EIF4H	-1.25443	-1.25443					-1.25443
PPP1CB	0.930409	0.930409				0.930409	0.930409
FARSA		-0.0135					-0.0135
RPS8	-0.0715	-0.0715			-0.0715		-0.0715
LIMA1		-0.44277				-0.44277	-0.44277
RPS18	0.379558	0.379558					0.379558
AHNAK	-1.52312	-1.52312				-1.52312	-1.52312
POLDIP3	0.54957	0.54957					0.54957
NPM1	-0.78734	-0.78734					-0.78734
RBBP4	-10.1708	-10.1708					-10.1708
ALYREF	-5.98857	-5.98857					-5.98857
TMSB10		-6.54462					-6.54462
CAPZA2		-1.63049					-1.63049
KRT17		0.79048					0.79048
KRT10	-1.6986	-1.6986					-1.6986
CYCS	-2.08733	-2.08733	-2.08733				-2.08733
HSP90AA1	0.631116	0.631116	0.631116			0.631116	0.631116
MAP4							-1.18033
CALM2;CALM1;CALM2;CALM3	-2.37362	-2.37362	-2.37362			-2.37362	-2.37362
RPS14	0.460863	0.460863					0.460863
MCM7	0.807111	0.807111					0.807111
KRT6C		-0.90755					-0.90755
SEPT9	-0.12361	-0.12361					-0.12361
GTPBP4	0.436756	0.436756					0.436756
KRT1	-0.32669	-0.32669					-0.32669
KRT8	0.05385	0.05385					0.05385
TUFM	0.033049		0.033049				0.033049
FLNA	-0.12183	-0.12183		-0.12183		-0.12183	-0.12183
ARL6IP4							-3.96023
RPS2	0.700929	0.700929					0.700929
RPS12	0.072852	0.072852		0.072852			0.072852
RPL11	0.798037	0.798037					0.798037
TPM1							-2.65115
ARHGDIA	-3.64279	-3.64279					-3.64279
TPM4		-1.23952					-1.23952
ATXN2L	0.713603	0.713603					0.713603
PKM	-0.54692	-0.54692	-0.54692		-0.54692		-0.54692
FAM120A	0.639537	0.639537				0.639537	0.639537
PRRC2C							-0.85593
MYH9	-1.16988	-1.16988				-1.16988	-1.16988
CTTN		-0.68247		-0.68247		-0.68247	-0.68247
FXR1	0.013545	0.013545					0.013545
FUBP3	-0.56621	-0.56621					-0.56621
ARPC4	-0.64325	-0.64325					-0.64325
GAPDH	0.014071	0.014071				0.014071	0.014071
KPNA3	0.033997	0.033997					0.033997
BCAP31	-1.45138	-1.45138	-1.45138	-1.45138	-1.45138	-1.45138	-1.45138
EXOSC3	0.312676	0.312676					0.312676
MYL6B		-1.63149					-1.63149
ILF3	-0.34541	-0.34541	-0.34541				-0.34541
PARP1	0.277313		0.277313				0.277313
LRRFIP2							-12.6319
ATAD3A	0.619789		0.619789				0.619789
EDF1	-2.14078	-2.14078					-2.14078
DYNLRB1		-0.74224					-0.74224
HNRNPU	-0.03697	-0.03697					-0.03697
SF3B3	-0.06679						-0.06679
PCCA		-0.53068	-0.53068				-0.53068
EIF4A1	0.077925	0.077925					0.077925
RPL13A	0.437073	0.437073					0.437073
CCT5		1.0991					1.0991
CCT4	0.814626	0.814626					0.814626
PHGDH		0.742819					0.742819
DNAJC8	-5.29628	-5.29628					-5.29628
PCCB		-1.20784	-1.20784				-1.20784
PA2G4	-1.18242	-1.18242					-1.18242
OTUB1	0.540234	0.540234					0.540234
FN3K		-3.85953					-3.85953
SRSF3	0.440382	0.440382					0.440382
TCP1		0.634409		0.634409			0.634409
HDLBP							0.571537
EIF3A	0.543321	0.543321					0.543321
RPS20	0.693031	0.693031					0.693031
RPLP0	0.75495	0.75495			0.75495		0.75495
GSTP1	-0.92367	-0.92367	-0.92367				-0.92367
EIF4G2		0.477962					0.477962
MAPKAP1	-4.57425	-4.57425		-4.57425		-4.57425	-4.57425
RPL34		0.065491			0.065491		0.065491
RPL3	0.82056	0.82056					0.82056
RANGAP1	-0.30405	-0.30405					-0.30405
SEC16A							-1.20278
BUB3	0.212978	0.212978					0.212978
MAZ	3.01744						3.01744
XRCC5	0.171586	0.171586				0.171586	0.171586
SYNCRIP	-0.17494	-0.17494			-0.17494		-0.17494
SRSF7	-0.48674	-0.48674					-0.48674
ATP2A2					-0.00479	-0.00479	-0.00479
GART		0.916037					0.916037
TUBA1B		-0.05336					-0.05336
UPF2	6.10111	6.10111					6.10111
SLC25A3			0.573037			0.573037	0.573037
DDX41	-0.16995	-0.16995					-0.16995
SLTM	0.07749						0.07749
UPF1	0.327909	0.327909					0.327909
MYBBP1A	0.81229	0.81229					0.81229
GSN	-0.3379	-0.3379				-0.3379	-0.3379
SRPK2	-0.77615	-0.77615					-0.77615
CAMK2G							0.264654
JUP	-0.07527	-0.07527				-0.07527	-0.07527
XRCC6	-0.12324	-0.12324					-0.12324
CORO1B	0.147979	0.147979				0.147979	0.147979
CALML5							-0.11711
ACTB	-0.56749	-0.56749				-0.56749	-0.56749
DNAJC11	0.575197		0.575197				0.575197
CASC3	0.074479	0.074479					0.074479
EIF2S3	0.431023	0.431023					0.431023
SCRIB	0.348147					0.348147	0.348147
LMNB1	-0.82146						-0.82146
SYTL4						-0.8281	-0.8281
NUP155	0.825212	0.825212					0.825212
EEF2	-0.06309	-0.06309				-0.06309	-0.06309
MCM4	0.759168						0.759168
TPM3							-0.16449
MCM5	0.500854	0.500854					0.500854
RPL10A	0.876348	0.876348					0.876348
RPS15A	1.32049	1.32049					1.32049
AURKAIP1	-3.9231		-3.9231				-3.9231
HIST1H2AG;HIST1H2AH;HIST1H2AJ;H2AFJ	-0.92736						-0.92736
KHSRP	1.05579	1.05579					1.05579
GSTK1		-0.13364	-0.13364				-0.13364
TOP1	-0.48004	-0.48004					-0.48004
STK3	-0.73183	-0.73183					-0.73183
RPL22	0.614919	0.614919					0.614919
STAU2	-1.48411	-1.48411			-1.48411		-1.48411
SPAG9	-0.36687	-0.36687					-0.36687
HSPE1			-1.24865				-1.24865
DCP1A	1.16797	1.16797					1.16797
CNN3		0.295255					0.295255
SLC25A13			0.646588			0.646588	0.646588
ACTR3	-0.45499	-0.45499					-0.45499
ASCC3	-0.69219	-0.69219					-0.69219
MYO6	-1.04783	-1.04783		-1.04783		-1.04783	-1.04783
UQCRC2	0.402156		0.402156				0.402156
NUP160	0.668497	0.668497					0.668497
MCM3	1.33205	1.33205					1.33205
FLNB		0.385655				0.385655	0.385655
RPL7A	0.980525	0.980525					0.980525
ZC3H18	2.96437						2.96437
DBN1		-1.61688				-1.61688	-1.61688
PLEC	-0.21388	-0.21388	-0.21388			-0.21388	-0.21388
SELENOI				0.174136	0.174136		0.174136
FXR2	0.682548	0.682548					0.682548
CCT8	-0.99699	-0.99699					-0.99699
0							0.708484
ACACA							0.190732
RPS23	0.616016	0.616016			0.616016		0.616016
PABPC4	-0.13915	-0.13915					-0.13915
FMR1							0.337541
TWF2	-0.13952	-0.13952					-0.13952
PPP1CC	0.502546	0.502546	0.502546				0.502546
RPL18A		0.765254					0.765254
DNAJC10					0.517831		0.517831
ATP5B	0.547301		0.547301			0.547301	0.547301
LARP4B	-3.22159	-3.22159					-3.22159
ST13		-0.55447					-0.55447
SAFB	-6.61783						-6.61783
XRN1	0.096887	0.096887				0.096887	0.096887
IGF2BP1	0.291579	0.291579					0.291579
RPL35A		0.172229					0.172229
MRPL11			0.149457				0.149457
CORO1C		-0.92741				-0.92741	-0.92741
IPO7	-0.65031	-0.65031					-0.65031
MYO1D		-0.85453			-0.85453	-0.85453	-0.85453
ACACA		-0.84906					-0.84906
RAVER1							-3.06524
SEPT2	-0.53502	-0.53502				-0.53502	-0.53502
RPS7	0.037965	0.037965					0.037965
ABCE1		0.762937	0.762937				0.762937
COPZ1		0.791274		0.791274	0.791274		0.791274
TUBB3	-0.14744	-0.14744					-0.14744
ADAR	0.482808	0.482808					0.482808
UBAP2L	-0.68576	-0.68576					-0.68576
RPL6	0.10194	0.10194			0.10194		0.10194
NCL	-1.82399	-1.82399					-1.82399
PRKDC	0.521749	0.521749					0.521749
PRPF8	0.281394						0.281394
RBM26							0.307931
RPL24		0.363608			0.363608		0.363608
DPYSL2							0.198517
DPYSL3		-0.13586					-0.13586
RPSA	0.426033	0.426033				0.426033	0.426033
ABLIM1							-7.80368
ABRAXAS2	-0.09482	-0.09482					-0.09482
NUP85	1.30001	1.30001					1.30001
PABPC1	-0.41295	-0.41295					-0.41295
EIF3C		0.279649					0.279649
HSPA5	-0.34809	-0.34809	-0.34809	-0.34809	-0.34809	-0.34809	-0.34809
EIF4E	-0.26114	-0.26114					-0.26114
NXF1	0.206565	0.206565					0.206565
YWHAQ		-0.19447					-0.19447
DOCK7							-0.81749
RPL30	0.291806	0.291806					0.291806
NCKAP1		0.775001					0.775001
NEK1	-10.5516	-10.5516					-10.5516
CKAP4	-0.73652	-0.73652			-0.73652	-0.73652	-0.73652
RPL10	1.04398	1.04398			1.04398		1.04398
SERBP1	-0.33446	-0.33446					-0.33446
CKAP5	0.271273	0.271273				0.271273	0.271273
RANBP2	-0.21339	-0.21339	-0.21339				-0.21339
HIST1H1E	-1.0827						-1.0827
RPS19	0.590404	0.590404					0.590404
ARPC5	-9.15625	-9.15625					-9.15625
FECH			1.10121				1.10121
SFPQ	-0.16334	-0.16334					-0.16334
NKAP	-1.92419	-1.92419					-1.92419
ARPC5L		-8.55992					-8.55992
EXOSC4	-0.21731	-0.21731					-0.21731
AP3D1		0.028308		0.028308			0.028308
SRSF6	-0.42171						-0.42171
LIG3	4.73582	4.73582	4.73582				4.73582
CMC1			-4.36819				-4.36819
PCMT1		0.156595					0.156595
RBMX	-0.77435						-0.77435
PPM1G	-1.06864	-1.06864					-1.06864
KRT13	-2.13554	-2.13554					-2.13554
SMC2	0.313198	0.313198					0.313198
PUM1	-0.296	-0.296					-0.296
CLTC		-0.06946		-0.06946		-0.06946	-0.06946
LMNB2	-1.63777						-1.63777
RBM39	0.204033	0.204033					0.204033
RUVBL1	0.194231	0.194231					0.194231
NUDT21	-1.37727	-1.37727					-1.37727
MYL6		-0.84598					-0.84598
APEX1	-3.41949	-3.41949	-3.41949		-3.41949		-3.41949
USP10	-0.28659	-0.28659					-0.28659
MACF1							0.734991
UNC45A	0.256883	0.256883		0.256883			0.256883
DDX1	0.266968	0.266968	0.266968				0.266968
SRSF11	-1.59308						-1.59308
POLR2E	0.381679	0.381679					0.381679
TPM3							-1.36182
AP3B1		0.179503	0.179503	0.179503			0.179503
NUP133	0.899389	0.899389					0.899389
RPL12	0.575286	0.575286					0.575286
RNPS1	-1.59878	-1.59878					-1.59878
PURB	-8.44808						-8.44808
TMEM33	0.712848				0.712848		0.712848
HSP90AB1	0.785621	0.785621	0.785621			0.785621	0.785621
RAB11FIP1		-2.48291					-2.48291
NUP188	1.0436	1.0436					1.0436
GMPS		0.425757					0.425757
DSG1		-5.89063				-5.89063	-5.89063
RSL1D1	0.704233						0.704233
RAB11FIP5							-8.44261
PGAM1		-2.82302					-2.82302
EIF4G1	0.096948	0.096948					0.096948
SYNRG	-0.18167	-0.18167		-0.18167			-0.18167
CCT6A		0.604152					0.604152
GAPVD1		0.061489				0.061489	0.061489
COG1				-0.57447			-0.57447
EIF4G3							-4.57219
HSPA8	-0.45916	-0.45916				-0.45916	-0.45916
HNRNPK	-0.01737	-0.01737					-0.01737
RPL36	0.394575	0.394575					0.394575
C21orf2		-2.98669	-2.98669			-2.98669	-2.98669
HNRNPA2B1	-0.64873	-0.64873					-0.64873
ESYT1		0.277884			0.277884	0.277884	0.277884
TUBB4B	0.599843	0.599843					0.599843
TUBB2A	-0.51651	-0.51651					-0.51651
TUBB	-0.21474	-0.21474					-0.21474
RPS16	0.668564	0.668564					0.668564
C1QBP	-0.86832	-0.86832	-0.86832			-0.86832	-0.86832
H1FX	-0.0333						-0.0333
CCAR2	0.137517	0.137517	0.137517				0.137517
DHX15	0.194108						0.194108
PCM1	0.511815	0.511815					0.511815
PRRC2A	0.155474	0.155474				0.155474	0.155474
SNX9		-4.92141		-4.92141		-4.92141	-4.92141
CEP170		-1.75257					-1.75257
MRPL51			-3.23622				-3.23622
HIST2H2BE	-1.11957	-1.11957					-1.11957
GNAI2	0.544379	0.544379				0.544379	0.544379
JPT2	-1.23707	-1.23707				-1.23707	-1.23707
LUC7L2	-1.3517						-1.3517
TNRC6B	-6.99673	-6.99673					-6.99673
U2AF2	-0.21936						-0.21936
KLC3		0.752681	0.752681				0.752681
ITPR3	0.898573	0.898573			0.898573	0.898573	0.898573
GOLGA3	-0.68259	-0.68259		-0.68259			-0.68259
CCT3		0.437491					0.437491
RPL26L1		0.247233					0.247233
PRMT1							0.229543
SND1	-0.28569	-0.28569					-0.28569
ATXN2	-1.44062	-1.44062		-1.44062			-1.44062
TAGLN2		-0.42135					-0.42135
CD2AP	-1.39689	-1.39689				-1.39689	-1.39689
RALB						0.309191	0.309191
PRKAR2A	-0.56237	-0.56237				-0.56237	-0.56237
RDX		-1.04593				-1.04593	-1.04593
YTHDF1		-0.05733					-0.05733
RPL18	0.634577	0.634577			0.634577		0.634577
DDX5	0.569753	0.569753					0.569753
PPP6C	0.349121	0.349121	0.349121				0.349121
RAE1	-0.22458	-0.22458					-0.22458
C11orf98							-12.4658
DDX21	0.425184	0.425184	0.425184				0.425184
KRT16	-1.44807	-1.44807					-1.44807
KRT14	0.35261	0.35261					0.35261
RPL29		-0.24192					-0.24192
EIF3B		0.637816					0.637816
CDKN2AIP	-0.60314						-0.60314
HSPA9	-0.15186	-0.15186	-0.15186				-0.15186
BASP1	-11.0341	-11.0341				-11.0341	-11.0341
DBT	0.18315	0.18315	0.18315				0.18315
PIK3C2A	0.647299	0.647299		0.647299		0.647299	0.647299
TPM1		-2.38185					-2.38185
CC2D1A	-1.10975	-1.10975				-1.10975	-1.10975
HSPB1	0.03132	0.03132				0.03132	0.03132
PPP1R12A	-0.26166	-0.26166				-0.26166	-0.26166
TRAP1	0.351767		0.351767				0.351767
RPL8		0.725665					0.725665
MSN	-1.72293	-1.72293				-1.72293	-1.72293
PHB2	0.080578	0.080578	0.080578			0.080578	0.080578
PSMA1	-0.43328	-0.43328					-0.43328
SCAMP3				0.654713			0.654713
PSMD11	0.789514	0.789514					0.789514
ACACB	-0.97818	-0.97818	-0.97818				-0.97818
KRT18	-0.03422	-0.03422					-0.03422
KRT5	-0.76111	-0.76111					-0.76111
FKBP3	-0.99603						-0.99603
CCDC47					0.813311		0.813311
RPL13	0.167513	0.167513			0.167513		0.167513
GNG12						-5.04208	-5.04208
TJP1							-2.22708
THRAP3	0.228065						0.228065
CACYBP	-0.57182	-0.57182					-0.57182
EXOSC10	0.699594	0.699594					0.699594
STMN1		-3.87878					-3.87878
BRD2	-3.4414	-3.4414					-3.4414
CFL1	0.154262	0.154262					0.154262
RBBP7	-0.0366	-0.0366					-0.0366
ZC3HAV1	0.012601	0.012601					0.012601
TSG101	0.086104	0.086104				0.086104	0.086104
HNRNPL	0.211706	0.211706					0.211706
CHTOP	-1.85273	-1.85273					-1.85273
TMOD1		-0.86528					-0.86528
YTHDC2	0.32824	0.32824			0.32824		0.32824
HNRNPC							0.047756
EML4		-1.2104					-1.2104
NEMP1	0.467747						0.467747
ATP6V1G1		-1.18794				-1.18794	-1.18794
ARPC1B	-4.82479	-4.82479					-4.82479
PI4KA		0.49327		0.49327		0.49327	0.49327
LARP4		1.22792					1.22792
SSFA2	-1.24097	-1.24097				-1.24097	-1.24097
NXT1	0.61947	0.61947					0.61947
CALD1							-1.28126
ATP5J2	5.32557		5.32557				5.32557
LIMCH1		-3.63867					-3.63867
COG8				8.5124			8.5124
AIFM1	0.247062	0.247062	0.247062				0.247062
PRDX1	-0.12954	-0.12954					-0.12954
PRDX2		-0.11961					-0.11961
KPRP		-2.08376					-2.08376
HP1BP3	0.453216						0.453216
HNRNPH3	-1.63952						-1.63952
HNRNPH1	0.143672	0.143672					0.143672
HEATR5B	7.76692	7.76692					7.76692
IQGAP1	1.08801	1.08801				1.08801	1.08801
SF1	-1.08651						-1.08651
THOC2	0.526283						0.526283
LRRC59	-0.91971		-0.91971		-0.91971		-0.91971
RPL28	-0.51242	-0.51242					-0.51242
NCBP1	4.5113	4.5113	4.5113				4.5113
SON	-0.12976						-0.12976
LARP1		0.637807					0.637807
RPN1		0.495975			0.495975		0.495975
MYL12B		-2.25614					-2.25614
EIF4A3	0.32797	0.32797					0.32797
RPS24	0.495305	0.495305			0.495305		0.495305
DNAJC13		0.032775				0.032775	0.032775
RUVBL2	0.141598	0.141598					0.141598
TRIP4	0.984938	0.984938					0.984938
PSMC4	1.1156	1.1156					1.1156
SERPINH1				0.491032	0.491032		0.491032
TOP1MT	-4.76024		-4.76024				-4.76024
PSMD14	1.31012	1.31012					1.31012
TUBA1C	0.054611	0.054611					0.054611
ATP5A1			-0.11805			-0.11805	-0.11805
DCP2	-5.23275	-5.23275					-5.23275
RPL37A	0.911457	0.911457					0.911457
KTN1					-1.5326	-1.5326	-1.5326
TUBG1	0.761546	0.761546					0.761546
AK2		-0.96813	-0.96813				-0.96813
RHOG		0.819239			0.819239	0.819239	0.819239
EXOSC5	4.95059	4.95059					4.95059
ZC3H4	-0.08475	-0.08475					-0.08475
SNRPA	-1.94009						-1.94009
SREK1IP1							-7.90197
HNRNPA0	0.122709						0.122709
CNOT1	-0.19318	-0.19318					-0.19318
DNAJC7	-0.57573	-0.57573					-0.57573
PATL1	1.13573	1.13573					1.13573
CPSF6	0.370516	0.370516					0.370516
CPSF7	0.003617	0.003617					0.003617
WBP11	-7.73517	-7.73517					-7.73517
HNRNPA1	-0.23767	-0.23767					-0.23767
DSP	-0.23971	-0.23971				-0.23971	-0.23971
SUPT16H	-1.31723						-1.31723
EIF4E2		-0.1398					-0.1398
AFTPH	-2.39017	-2.39017		-2.39017			-2.39017
RANBP1	-0.45714	-0.45714					-0.45714
HSD17B4		2.34861					2.34861
GSPT1		-0.67299					-0.67299
PLS3		0.565203				0.565203	0.565203
RPS11	-0.00019	-0.00019					-0.00019
ANXA2	-0.21755	-0.21755				-0.21755	-0.21755
HINT1	-2.85469	-2.85469				-2.85469	-2.85469
NUP35	1.77023	1.77023				1.77023	1.77023
ALB	-0.45846	-0.45846		-0.45846	-0.45846		-0.45846
IDH2		1.09743	1.09743				1.09743
RPS27A	-1.16572	-1.16572	-1.16572		-1.16572	-1.16572	-1.16572
ACTA2		1.24375					1.24375
MTPN	0.194705	0.194705					0.194705
BCLAF1	0.517947	0.517947					0.517947
DSC1						-4.40898	-4.40898
NUP93	0.461667	0.461667					0.461667
NCAPH	0.858638	0.858638					0.858638
ZCCHC3		-0.40846					-0.40846
CNBP	2.28661	2.28661			2.28661		2.28661
ACTR2	-0.65681	-0.65681					-0.65681
THNSL1		0.941825					0.941825
ZFR	-0.57839	-0.57839					-0.57839
GPATCH1	-6.41048						-6.41048
FHL1							0.950021
GTF3C4	1.00448		1.00448				1.00448
CORO7-PAM16							-1.00156
TXN	-0.20601	-0.20601					-0.20601
RPL14		0.33942					0.33942
GLE1	9.14292	9.14292					9.14292
PTPN11	-1.62852	-1.62852					-1.62852
FUBP1	-0.86286	-0.86286					-0.86286
CCT7		0.638435					0.638435
ZC3H7A	-4.50642						-4.50642
MATR3	0.918074						0.918074
PCBP1	0.257676	0.257676					0.257676
PRMT3		1.73701					1.73701
ASCC1	0.494626						0.494626
SRSF4	0.195751						0.195751
DDX17	0.247639	0.247639					0.247639
ACOT7	0.692234	0.692234	0.692234				0.692234
PNKP	5.70203		5.70203				5.70203
RAC1	0.438145	0.438145		0.438145	0.438145	0.438145	0.438145
PFN1	-0.71883	-0.71883					-0.71883
TIAL1	-3.22064	-3.22064					-3.22064
DYNC1H1		0.445599					0.445599
AGO1	0.100223	0.100223					0.100223
GOT2			-7.87908			-7.87908	-7.87908
MRE11	-0.23963	-0.23963					-0.23963
PDHB	0.435299		0.435299				0.435299
RPS4X	0.656726	0.656726					0.656726
RPS3	-0.22844	-0.22844	-0.22844		-0.22844	-0.22844	-0.22844
SYAP1	-2.49166	-2.49166		-2.49166		-2.49166	-2.49166
RACK1	0.427327	0.427327	0.427327				0.427327
CAPZB		-0.82322					-0.82322
G3BP1	-0.80806	-0.80806					-0.80806
SLC25A6	0.915538		0.915538				0.915538
DDX39B	0.540729	0.540729					0.540729
RPL9	0.607168	0.607168					0.607168
PNN	4.12033					4.12033	4.12033
ATP5J2-PTCD1							0.844736
PRDX6	0.276571	0.276571	0.276571				0.276571
DNAJA3	0.283882	0.283882	0.283882			0.283882	0.283882
FRG1	1.10298						1.10298
RPL19	-0.20722	-0.20722					-0.20722
EEF1A1	0.070213	0.070213				0.070213	0.070213
VIM	-0.48918	-0.48918				-0.48918	-0.48918
UBAP2	-1.41558	-1.41558					-1.41558
MYO1C	-0.11081	-0.11081				-0.11081	-0.11081
MRPS18B	11.0348		11.0348				11.0348
COX4I1	0.036861	0.036861	0.036861				0.036861
OCRL	-0.41182	-0.41182		-0.41182		-0.41182	-0.41182
RPS29	0.480815	0.480815			0.480815		0.480815
CSNK1A1	-0.4414	-0.4414					-0.4414
GSK3B	-2.15716	-2.15716	-2.15716			-2.15716	-2.15716
RPS6	-0.53405	-0.53405			-0.53405		-0.53405
PPP2R2A	0.378404	0.378404					0.378404
PPIB	0.277814	0.277814			0.277814		0.277814
POLR2M	-9.09437						-9.09437
LYPLA2		-0.82878		-0.82878			-0.82878
HSD17B10	0.691279	0.691279	0.691279			0.691279	0.691279
NCAPD2	0.766605	0.766605					0.766605
BOLA2	0.523868	0.523868					0.523868
SYNJ2	-1.68636	-1.68636				-1.68636	-1.68636
MYH11		0.301684					0.301684
SLC16A1						0.548602	0.548602
EPPK1	-0.67845	-0.67845				-0.67845	-0.67845
PHKG2		1.13688					1.13688
EIF2AK2	0.694941	0.694941					0.694941
RPS27L	0.444754	0.444754					0.444754
RPS27	-0.8682	-0.8682					-0.8682
ARL8A		1.02415				1.02415	1.02415
ARL8B		-2.2475					-2.2475
NUP205	0.635661	0.635661					0.635661
HNRNPF	0.502206	0.502206				0.502206	0.502206
MMTAG2							-0.27942
ACTA1		-0.9042					-0.9042
HNRNPR	-0.39699				-0.39699		-0.39699
IDH3B	0.228632		0.228632				0.228632
RPS15	0.38971	0.38971					0.38971
EIF3I		-0.09101					-0.09101
HIST1H4A	-0.96701						-0.96701
RPS17	1.1072	1.1072					1.1072
KIF5B	-0.0555	-0.0555					-0.0555
TNKS1BP1	-0.02447	-0.02447				-0.02447	-0.02447
IGF2BP3	0.632225	0.632225					0.632225
IGF2BP2	-0.69907	-0.69907					-0.69907
RGPD5	-0.27035	-0.27035					-0.27035
EZR							-1.21045
CWC22	-7.07312	-7.07312					-7.07312
DDX3X	0.614727	0.614727				0.614727	0.614727
KIF2C	4.8988	4.8988					4.8988
SART1	-1.23976	-1.23976		-1.23976			-1.23976
RPL36A		-0.92034			-0.92034	-0.92034	-0.92034
ZW10	0.874972	0.874972			0.874972		0.874972
BUD31	-2.69651						-2.69651
ZC3H15	0.023162	0.023162					0.023162
VDAC3	0.133797		0.133797				0.133797
RPL27	0.32392	0.32392			0.32392		0.32392
RPS10	-0.44502	-0.44502					-0.44502
AKAP13	-0.90495	-0.90495					-0.90495
MOV10	0.043517	0.043517					0.043517
STOML2		0.403654	0.403654			0.403654	0.403654
LRRC47							0.819764
TMPO							0.245949
PTBP1	1.087						1.087
TECR	0.295117				0.295117		0.295117
MPZL1						0.03436	0.03436
BCAS2	-0.35572						-0.35572
BAG2		-0.44147					-0.44147
TWF1	-1.17102	-1.17102					-1.17102
NOP58	0.161869	0.161869					0.161869
NOP56	0.718164	0.718164					0.718164
RPL23A	-0.41563	-0.41563					-0.41563
TMEM109	2.05933						2.05933
PRC1	0.174224	0.174224				0.174224	0.174224
RPL23	-0.02373	-0.02373					-0.02373
USP9Y	1.1545	1.1545					1.1545
CYLD	-0.71014	-0.71014				-0.71014	-0.71014
CWC27	0.099063						0.099063
HNRNPA3	-0.1193	-0.1193					-0.1193
MTDH	-2.8636	-2.8636			-2.8636	-2.8636	-2.8636
NOL12;	0.174631						0.174631
ACTG1							-2.23002
CAMSAP1		-1.18454					-1.18454
RPL35	-0.3457	-0.3457					-0.3457
LSM14A	-6.74373	-6.74373					-6.74373
GIT1		-0.02406	-0.02406				-0.02406
DYNLL1	-0.46309	-0.46309	-0.46309			-0.46309	-0.46309
RP9	-8.85209						-8.85209
GTF2I	0.38356	0.38356					0.38356
S100A10		1.2751				1.2751	1.2751
NARS		0.306977					0.306977
MAP1S	0.847243	0.847243					0.847243
RFC3	1.53623						1.53623
RFC2	0.24615						0.24615
EFTUD2	0.505788	0.505788					0.505788
CNOT2	0.579595	0.579595				0.579595	0.579595
CLINT1	-0.52298	-0.52298		-0.52298		-0.52298	-0.52298
HIST2H3A	-0.60328						-0.60328
ETFB			1.00779				1.00779
PPIG	5.18289	5.18289					5.18289
ITPR2	0.268293	0.268293			0.268293	0.268293	0.268293
KRT9	-0.17717	-0.17717					-0.17717
SEC11A					-4.02568		-4.02568
CEP350	-0.09288	-0.09288					-0.09288
RBM22	-3.44147	-3.44147					-3.44147
MRPL10	6.08833		6.08833				6.08833
RPL21		0.669333			0.669333		0.669333
KIF11	0.337289	0.337289					0.337289
EIF2S2	0.206255	0.206255					0.206255
KPNA2	0.701355	0.701355		0.701355	0.701355		0.701355
SPATA2	0.077245	0.077245					0.077245
ATP5I			2.91116				2.91116
GNB1		0.296056				0.296056	0.296056
HAUS1		-3.55542					-3.55542
NCLN					0.841162		0.841162
RFC4	1.10737						1.10737
AP3M2		1.21961		1.21961			1.21961
LYAR	-0.17619	-0.17619					-0.17619
RPS9	0.64661	0.64661					0.64661
MYL9		-3.61183					-3.61183
ARHGAP21		2.3788		2.3788		2.3788	2.3788
GNB2	0.153436	0.153436					0.153436
RABL6	-0.75534	-0.75534					-0.75534
ZNF593	-7.22642						-7.22642
EIF4G3							0.414571
DNAJA2		0.619626					0.619626
TMEM97	-1.12627				-1.12627	-1.12627	-1.12627
DHX29		1.03116					1.03116
PSMD3	0.493791	0.493791					0.493791
SMC1A	0.484158	0.484158					0.484158
YWHAZ	0.050384	0.050384					0.050384
FLG2	-8.85803	-8.85803					-8.85803
MYH14							-3.66863
PGAM5			-0.72463				-0.72463
ATPIF1			-7.87856				-7.87856
SLC25A1	0.715878		0.715878				0.715878
RPL17;RPL17-C18orf32;RPL17;RPL17;RPL17	0.031685	0.031685					0.031685
DDX50	0.351569					0.351569	0.351569
PSPC1	0.24324	0.24324					0.24324
ATP5O	0.593939		0.593939			0.593939	0.593939
KHDRBS1	0.594461	0.594461					0.594461
SHTN1	-1.76325	-1.76325					-1.76325
HNRNPD	-0.30496	-0.30496					-0.30496
U2SURP	0.331387						0.331387
SH3BGRL2	-2.00374						-2.00374
PCBP2	0.448211	0.448211					0.448211
ZNF326	-0.64094						-0.64094
EBNA1BP2	-4.99589						-4.99589
HIST1H2BD;HIST2H2BF;HIST1H2BH;HIST1H2BN;HIST1H2BM;HIST1H2BN	-0.61046	-0.61046					-0.61046
AP3S1		-0.03664		-0.03664			-0.03664
DDOST					-0.14933	-0.14933	-0.14933
XPO1	0.841959	0.841959					0.841959
QARS		1.38812	1.38812				1.38812
EPM2AIP1	5.48347	5.48347			5.48347		5.48347
ATP5C1			1.23156				1.23156
NKRF	0.946282						0.946282
SRP14	0.298879	0.298879			0.298879		0.298879
RPL7	-0.18305	-0.18305					-0.18305
ABCF2							0.834271
HNRNPAB							-0.09351
AFDN							0.47272
CASP8AP2	3.87012	3.87012	3.87012				3.87012
NDUFB4	1.13419		1.13419				1.13419
DHX30	1.26511	1.26511	1.26511				1.26511
RBM25	-0.16543	-0.16543					-0.16543
RPL31		-0.36147					-0.36147
SAFB2	-7.96432	-7.96432					-7.96432
EIF1	-4.51387	-4.51387					-4.51387
IRAK1	0.629708	0.629708				0.629708	0.629708
SLC25A10	0.503015		0.503015				0.503015
SEC13	0.047174	0.047174		0.047174	0.047174		0.047174
NDUFS1			0.484296				0.484296
SARS2			1.0354				1.0354
CD3EAP	1.17576	1.17576	1.17576				1.17576
ANKHD1		-0.11758					-0.11758
ARPC1A	-5.05796	-5.05796					-5.05796
PSMC2	0.570735	0.570735					0.570735
PGRMC1			-0.42672		-0.42672	-0.42672	-0.42672
UBE2I	-0.28019	-0.28019					-0.28019
STT3A					0.6209		0.6209
SSR4					0.233917		0.233917
RPL15	0.180614	0.180614					0.180614
PURA	-0.76673	-0.76673					-0.76673
MSH2	0.293377						0.293377
HNRNPDL	0.504799	0.504799					0.504799
TARDBP	0.768783	0.768783					0.768783
ELAVL1	0.415723	0.415723			0.415723		0.415723
ABCF1	0.061198	0.061198					0.061198
TTC28		2.72042					2.72042
NDUFS5			1.53385				1.53385
ZYX	-1.05253	-1.05253				-1.05253	-1.05253
SBSN							3.178
IMPDH2	0.791524	0.791524					0.791524
NUP153	0.873133	0.873133					0.873133
RAB21		0.61505		0.61505	0.61505	0.61505	0.61505
OCIAD2				0.829895			0.829895
MRPL57			-0.02271				-0.02271
PRPF19	0.222998	0.222998					0.222998
TACO1			-0.0047				-0.0047
HSPH1	-0.44633	-0.44633					-0.44633
TIMM8A			2.47971				2.47971
RBMS1	4.24386	4.24386					4.24386
DPM1	0.412381				0.412381		0.412381
THYN1	3.59257						3.59257
SAMHD1	0.801992					0.801992	0.801992
MCRIP1	0.19021	0.19021					0.19021
HMGB1	-1.29875			-1.29875	-1.29875		-1.29875
DAZAP1	0.754892	0.754892					0.754892
TFAM	0.576492	0.576492	0.576492				0.576492
VAPA	-0.41846	-0.41846		-0.41846	-0.41846	-0.41846	-0.41846
AHNAK2	-1.75711	-1.75711				-1.75711	-1.75711
NOP10	0.612937						0.612937
PFKP	0.653577	0.653577					0.653577
FHOD1	-2.64637	-2.64637					-2.64637
HELZ	-0.54305	-0.54305					-0.54305
KRT3		-0.9477					-0.9477
KRT6A	-4.40369	-4.40369					-4.40369
SEC61A1					1.13325		1.13325
SUMO1	-0.72363	-0.72363				-0.72363	-0.72363
PLOD1					-0.90762		-0.90762
CSDE1		0.443094		0.443094		0.443094	0.443094
TXNRD1	-6.89986	-6.89986	-6.89986				-6.89986
CPSF2	0.327504						0.327504
SNRPD3	-0.04286	-0.04286					-0.04286
VBP1	0.416742	0.416742					0.416742
LETM1			-3.7394				-3.7394
PDIA3	-1.72008				-1.72008		-1.72008
HK1		0.191679	0.191679				0.191679
USP7	-0.23748	-0.23748					-0.23748
GPX1	0.405466	0.405466	0.405466				0.405466
NUDC	-0.27174	-0.27174		-0.27174			-0.27174
G3BP2	-0.96523	-0.96523					-0.96523
PIN4	-1.72842		-1.72842				-1.72842
0							-5.94788
RPL5	-0.00019	-0.00019			-0.00019		-0.00019
DSTN		0.135107					0.135107
ESYT2							0.645669
H3F3B;H3F3A	1.75246						1.75246
HSP90B1	-0.09652	-0.09652			-0.09652	-0.09652	-0.09652
WNK1		-0.35163					-0.35163
TMEM209							1.1224
RPS13	0.802351	0.802351					0.802351
PCNA	0.29002						0.29002
MTPAP	0.469721		0.469721				0.469721
KIF2A	0.58552	0.58552					0.58552
AAAS	1.28726	1.28726					1.28726
TMA16	-4.78006						-4.78006
RECQL	-1.0522	-1.0522					-1.0522
PRPF40A	0.42313						0.42313
IMMT							-0.17966
FAU							-15.4006
TRAPPC3		0.615731		0.615731	0.615731		0.615731
SLC25A24			0.899908				0.899908
NSUN2	0.962294	0.962294	0.962294				0.962294
WNK2		-0.27543				-0.27543	-0.27543
NAP1L4	-1.38056	-1.38056					-1.38056
EEF1D							-0.33961
SEC61B		0.669237			0.669237		0.669237
PIP	-1.33574						-1.33574
NOP2	0.405169						0.405169
YBX3	-9.5853	-9.5853					-9.5853
PPP2CA	0.634113	0.634113	0.634113			0.634113	0.634113
AFG3L2			0.38906				0.38906
PSMD10	5.68567	5.68567					5.68567
EIF3D		0.37288					0.37288
THOC7	1.354	1.354					1.354
NUFIP2	-0.42968	-0.42968					-0.42968
EWSR1							7.80097
AGK		0.877103	0.877103				0.877103
ARFGAP3		2.10876		2.10876			2.10876
LSM8	-6.91191						-6.91191
RBM3	-1.51352	-1.51352					-1.51352
MSI1	3.82253	3.82253					3.82253
CSRP2	1.05642	1.05642					1.05642
FHL2	0.64559						0.64559
TRMT112	1.11986	1.11986					1.11986
CS	-1.20717		-1.20717				-1.20717
PEX14	-0.40288	-0.40288					-0.40288
U2AF1L5;U2AF1	0.144033						0.144033
RTCB	0.68365	0.68365			0.68365		0.68365
UBE2M	1.2345	1.2345					1.2345
PDLIM1		0.169796					0.169796
THOC6	2.09522						2.09522
RPAP3		0.036234					0.036234
EIF3K	-0.71863	-0.71863					-0.71863
SF3B2	-0.0394						-0.0394
PCNT		-0.47191					-0.47191
NOC2L	0.997943	0.997943					0.997943
GSTO1	2.09715	2.09715					2.09715
ABCD3		0.241367	0.241367				0.241367
AHCYL2		-0.36187			-0.36187		-0.36187
RPL36AL	3.33949	3.33949			3.33949	3.33949	3.33949
DNAJB1	0.354831	0.354831					0.354831
MAGOHB	-5.82361						-5.82361
MYO5C		-7.61099					-7.61099
PHF6	0.195183						0.195183
NTPCR							0.804737
PDE4DIP							-1.3369
ENY2	-0.07888		-0.07888				-0.07888
MARS	1.15524	1.15524					1.15524
PRDX4	0.571392	0.571392			0.571392		0.571392
CTPS1		1.13222					1.13222
CLNS1A	0.358182	0.358182				0.358182	0.358182
SLIRP	-1.46429	-1.46429	-1.46429				-1.46429
CDC42	0.525353	0.525353		0.525353	0.525353	0.525353	0.525353
TOMM70			0.864527				0.864527
EFCAB7						0.218964	0.218964
PABPC4							3.8508
HNRNPH2	0.292207	0.292207					0.292207
ADD3	0.933107	0.933107				0.933107	0.933107
EPB41L2	0.22349	0.22349				0.22349	0.22349
AP3M1		1.13306		1.13306			1.13306
BAG3	0.24043	0.24043				0.24043	0.24043
MTCH2	1.08913		1.08913				1.08913
SRPRB		0.063009			0.063009		0.063009
FLNC		0.301303				0.301303	0.301303
HCFC1	0.50942	0.50942					0.50942
G6PD	0.45207	0.45207				0.45207	0.45207
ALDH18A1			0.181265				0.181265
RPS28	-0.83066	-0.83066			-0.83066		-0.83066
HRNR	-0.46117	-0.46117					-0.46117
DRG1	0.648032	0.648032					0.648032
RRP12	1.68973	1.68973				1.68973	1.68973
PDIA6		-0.3328		-0.3328	-0.3328	-0.3328	-0.3328
PPIF		-7.22156	-7.22156				-7.22156
SRSF9	0.121026						0.121026
TMED10				0.703693	0.703693	0.703693	0.703693
MRPL24			0.270216				0.270216
ILF2	0.245802						0.245802
TRIP6	0.887707	0.887707				0.887707	0.887707
AGFG1	-3.15852	-3.15852					-3.15852
RAB11B		-0.17904					-0.17904
MACROD1	0.185763						0.185763
PDAP1		-14.2366				-14.2366	-14.2366
CMAS	-1.21718						-1.21718
HSD17B12					0.420305		0.420305
MARC2			5.00725				5.00725
NOS1AP	-1.57597	-1.57597	-1.57597				-1.57597
DDX6	0.061516	0.061516					0.061516
EMD	-0.22192	-0.22192			-0.22192		-0.22192
LDHB		0.120603	0.120603				0.120603
LDHA	0.422133	0.422133					0.422133
EARS2			0.543814				0.543814
DHX57							0.831274
NUP62	0.50656	0.50656					0.50656
RPL26	-4.86925	-4.86925					-4.86925
RPL37		8.19442					8.19442
TOP3B	0.594376						0.594376
ACP1		0.317112				0.317112	0.317112
GTF3C5	0.389257						0.389257
PPP6R3	1.08197	1.08197				1.08197	1.08197
CHD3	-0.856	-0.856					-0.856
ZNF598		-0.44166					-0.44166
PDK3	0.548263		0.548263				0.548263
MRPS14	0.344855		0.344855				0.344855
AP2A1		0.559087		0.559087		0.559087	0.559087
CHD4	-0.12225	-0.12225					-0.12225
EHD1	2.53962	2.53962				2.53962	2.53962
HNRNPUL1	-0.16065						-0.16065
HIST1H2AB;HIST3H2A	-8.36048						-8.36048
MAP1A							-1.0389
ASCC2	-0.39335						-0.39335
HMGB2	-0.98986	-0.98986					-0.98986
AASDHPPT		1.25089					1.25089
PRKRA	0.810252	0.810252					0.810252
BANF1	-14.0784	-14.0784					-14.0784
MTA1	0.989228	0.989228					0.989228
SF3A2	0.448514						0.448514
FLG	3.76013	3.76013					3.76013
DDX19A	0.476429	0.476429					0.476429
MOGS					-0.81732		-0.81732
PPIA	-0.53377	-0.53377					-0.53377
IDH3G	0.960125		0.960125				0.960125
KIF5C		0.001056					0.001056
UQCRQ			0.956976				0.956976
MYL6							-2.01344
DNAJA1	0.069044	0.069044	0.069044		0.069044		0.069044
IDH3A	0.365806		0.365806				0.365806
PSMC5	0.454212	0.454212					0.454212
WASHC2C							-11.7167
CTNNA1		0.793355				0.793355	0.793355
ACOT9			-0.04101				-0.04101
DAPK3	-0.04828	-0.04828					-0.04828
NDUFA13	1.0018	1.0018	1.0018				1.0018
SSX2IP	-0.19662	-0.19662					-0.19662
CALD1							-3.4382
ACTN4	-0.99599	-0.99599				-0.99599	-0.99599
POLR2B	0.638879						0.638879
DNM1L	0.466182	0.466182	0.466182	0.466182	0.466182		0.466182
SDHA	-0.03236		-0.03236				-0.03236
SMCHD1							0.189466
ERCC6L		-4.94533					-4.94533
ACTR1A		-0.21532					-0.21532
TBC1D15		0.338405					0.338405
FAM98A							0.970922
RPL38		0.857053					0.857053
TOMM5			-4.68719				-4.68719
PLCD3		3.69304				3.69304	3.69304
BRCC3	-0.1444	-0.1444					-0.1444
CPSF1	0.967857						0.967857
TSR1	-7.82298	-7.82298					-7.82298
PRPS1		0.416358					0.416358
IPO9	0.74848	0.74848					0.74848
RHOA	-3.20532	-3.20532			-3.20532	-3.20532	-3.20532
FLOT2	0.142616	0.142616				0.142616	0.142616
SF3A1	0.260089						0.260089
TDRD3	0.07281	0.07281		0.07281			0.07281
DARS		0.848957					0.848957
RAB27A		1.22654		1.22654		1.22654	1.22654
LIMD1	1.99269	1.99269				1.99269	1.99269
DARS2	-0.10276		-0.10276				-0.10276
SMC4	1.26614	1.26614					1.26614
SEC61A2							0.533525
UBR4	0.660589	0.660589				0.660589	0.660589
GOLGB1		-0.92802		-0.92802	-0.92802		-0.92802
DIS3	0.259329	0.259329					0.259329
RBM17	-2.43593						-2.43593
ANP32E	-5.50379	-5.50379					-5.50379
CALR	-3.14748	-3.14748		-3.14748	-3.14748	-3.14748	-3.14748
ISY1	0.151038						0.151038
NAF1	-3.88282	-3.88282					-3.88282
CCDC138							6.49902
DDX20	0.34332	0.34332					0.34332
TCERG1	-0.56447						-0.56447
RPL27A		0.633963			0.633963		0.633963
KIF7		-1.26091					-1.26091
PRKACA	0.783069	0.783069	0.783069			0.783069	0.783069
TKT	-2.37155	-2.37155			-2.37155		-2.37155
NAT10	1.42						1.42
POLR1C	0.720029	0.720029					0.720029
RARS	0.379052	0.379052					0.379052
SRP72		0.856319			0.856319		0.856319
STAU1	0.308545	0.308545			0.308545	0.308545	0.308545
CELF1							-0.26643
SUN2	3.09084						3.09084
DLAT			0.335897				0.335897
RAB35		-0.97427				-0.97427	-0.97427
RAB32		0.301782	0.301782	0.301782	0.301782		0.301782
NIPSNAP1			-0.01322				-0.01322
SEC22B				-0.71574	-0.71574		-0.71574
FAM98B	0.936368	0.936368					0.936368
C14orf166	0.5784	0.5784					0.5784
HNRNPM							1.59733
WDR18	0.508339						0.508339
TUBB4A	-0.4119	-0.4119					-0.4119
NUPL2	-3.92749	-3.92749					-3.92749
MRPL23			0.464514				0.464514
AP2M1		0.60041				0.60041	0.60041
PYM1	-7.26805	-7.26805					-7.26805
PKP2	-1.34296	-1.34296				-1.34296	-1.34296
ARF4		0.783278		0.783278		0.783278	0.783278
SPG20		-0.69152	-0.69152			-0.69152	-0.69152
PRPF6	0.877918						0.877918
NDUFA1			12.9974				12.9974
RBBP6	1.46283	1.46283					1.46283
UBA5	-0.97724	-0.97724		-0.97724	-0.97724		-0.97724
COPA		0.657351		0.657351	0.657351		0.657351
PES1	1.28034	1.28034					1.28034
AHSA1		0.263235			0.263235		0.263235
ANKRD17	-0.59692	-0.59692					-0.59692
CAND1	0.468797	0.468797		0.468797			0.468797
FBL	0.478655						0.478655
SF3B1	0.094987						0.094987
CANX		-0.18948	-0.18948		-0.18948		-0.18948
ELOB	-0.66097	-0.66097					-0.66097
MPG	-0.9162	-0.9162	-0.9162				-0.9162
VPS45				0.323327			0.323327
PHF5A	0.551781						0.551781
IKBKAP	0.531817	0.531817					0.531817
STRAP	-0.25328	-0.25328					-0.25328
RAB14	0.225596	0.225596		0.225596	0.225596	0.225596	0.225596
CNOT9	0.187844	0.187844					0.187844
MYCBP2	2.15872	2.15872					2.15872
SRSF1	-2.0486	-2.0486					-2.0486
ERH	-0.75218						-0.75218
TGM1		-6.84025				-6.84025	-6.84025
AHCY		0.735508					0.735508
VARS		1.16005					1.16005
GNL3	0.239295						0.239295
SKIV2L2	-0.04923						-0.04923
MRPS11		1.43125	1.43125				1.43125
COPE	-0.07484	-0.07484		-0.07484	-0.07484		-0.07484
DIDO1	-0.05242	-0.05242					-0.05242
NIFK	9.29205	9.29205					9.29205
COX5B			-0.04852				-0.04852
RCC1	-0.75644	-0.75644					-0.75644
SCP2	-5.72667	-5.72667	-5.72667		-5.72667		-5.72667
CAVIN1	-8.18754	-8.18754	-8.18754		-8.18754	-8.18754	-8.18754
TK1		5.94325					5.94325
FEN1	0.089868		0.089868				0.089868
STRN4		-13.328					-13.328
HMGB3	-0.902	-0.902					-0.902
PAK2	-0.69573	-0.69573				-0.69573	-0.69573
MAPRE1		-2.38993		-2.38993			-2.38993
BLMH	-2.71398	-2.71398					-2.71398
HSDL2			0.643485				0.643485
NOLC1							0.054112
NAP1L1	-10.6431	-10.6431					-10.6431
MRPL15			0.73565				0.73565
CLIC1	0.23314	0.23314	0.23314			0.23314	0.23314
ATP5H			-0.95254				-0.95254
PPFIA1		0.580472					0.580472
YWHAB	-0.80175	-0.80175					-0.80175
FLII							-3.21803
OXA1L			5.01789				5.01789
RAB18		0.302942		0.302942	0.302942	0.302942	0.302942
RPS21	-2.11837	-2.11837			-2.11837		-2.11837
LARS	0.40384	0.40384			0.40384		0.40384
SMC3	0.282101	0.282101					0.282101
RAC3							5.23377
DLG5		-2.79549				-2.79549	-2.79549
OFD1	4.93878	4.93878					4.93878
TMPO	0.779214						0.779214
RPLP2		0.696012					0.696012
WIPI2	-1.00639	-1.00639					-1.00639
ATP5L			0.012801				0.012801
SMARCB1	-0.54417						-0.54417
STIP1	0.375129	0.375129		0.375129			0.375129
PSMD12	1.08726	1.08726					1.08726
LRCH2							-0.02763
CSTF2	0.515723						0.515723
POTEJ							8.95317
LGALS7	-3.8377	-3.8377					-3.8377
THOC5	0.863228	0.863228					0.863228
EIF1AX		-2.27909					-2.27909
LSG1	2.33193	2.33193			2.33193		2.33193
XAB2	-2.10521						-2.10521
HACD3	1.08479				1.08479		1.08479
MRPS23	8.58772		8.58772				8.58772
SRP68	0.218805	0.218805			0.218805		0.218805
COX7A2			-0.60593				-0.60593
CSTF3	6.08851						6.08851
CRTC3	0.088031	0.088031					0.088031
NBAS		0.685822			0.685822		0.685822
PRKCI	1.7229	1.7229		1.7229		1.7229	1.7229
CHD1	3.81528	3.81528					3.81528
[truncated: 3,769 more rows]

## Sheet: R138Q vs WT (-EGF)
Gene Name	nucleus	cytoplasm	mitochondrion	golgi apparatus	endoplasmatic reticulum	plasma membrane	all proteins
[truncated: 4,896 more rows]

[truncated: 13 more sheets: R138Q vs WT (+EGF), E139D vs WT (-EGF), E139D vs WT (+EGF), Y279C vs WT (-EGF), Y279C vs WT (+EGF), T468M vs WT (-EGF), T468M vs WT (+EGF), T507K vs WT (-EGF), T507K vs WT (+EGF), Q510E vs WT (-EGF), Q510E vs WT (+EGF), Q510K vs WT (-EGF), Q510K vs WT (+EGF)]
