# Supplementary material for: Proximity-labeling proteomics reveals remodeled interactomes and altered localization of pathogenic SHP2 variants
Source: EMBO Rep. 2025 Dec 22;27(3):793–826. doi: 10.1038/s44319-025-00674-4 (PMC12894930; doi:10.1038/s44319-025-00674-4)
Supplement: Supplementary file 23 — Appendix Figure S4 Source Data [file 44319_2025_674_MOESM23_ESM.zip › Appendix Figure S4/README.txt]

Appendix Figure S4 source data:

Distributions of log2(fold-change) values from TurboID experiments for each SHP2 variant compared to SHP2 wild-type, for different subcellular compartments (nucleus, cytoplasm, mitochondrion, golgi apparatus, endoplasmic reticulum, plasma membrane, and all proteins). There is one tab per mutant and EGF stimulation condition (-/+) in the .xlsx file.

Processed TurboID proteomics data (normalized intensities), including individual replicate data, can be found in Dataset EV2.
