# Supplementary material for: Proximity-labeling proteomics reveals remodeled interactomes and altered localization of pathogenic SHP2 variants
Source: EMBO Rep. 2025 Dec 22;27(3):793–826. doi: 10.1038/s44319-025-00674-4 (PMC12894930; doi:10.1038/s44319-025-00674-4)
Supplement: Supplementary file 24 — Appendix Figure S5 Source Data [file 44319_2025_674_MOESM24_ESM.zip]

Archive with 6 entries (5 files):
- Appendix Figure S5/
- __MACOSX/._Appendix Figure S5
- Appendix Figure S5/SHP2-PPIF.pse
- __MACOSX/Appendix Figure S5/._SHP2-PPIF.pse
- Appendix Figure S5/README.txt
- __MACOSX/Appendix Figure S5/._README.txt
