# Supplementary material for: Proximity-labeling proteomics reveals remodeled interactomes and altered localization of pathogenic SHP2 variants
Source: EMBO Rep. 2025 Dec 22;27(3):793–826. doi: 10.1038/s44319-025-00674-4 (PMC12894930; doi:10.1038/s44319-025-00674-4)
Supplement: Supplementary file 24 — Appendix Figure S5 Source Data [file 44319_2025_674_MOESM24_ESM.zip › Appendix Figure S5/README.txt]

Appendix Figure S5 source data:

S5A-E. Renderings of SHP2 bound to PPIF, modeled using AlphaFold 3, with comparison to a crystal structure of PPIF bound to an inhibitor (PDB code 7TH7). Renderings are provided as a Pymol .pse file, and different saved frames correspond to different panels in Appendix Figure S5.

The full AlphaFold 3 modeling output can be found in a Dryad repository (https://doi.org/10.5061/dryad.wstqjq2xv)
